# Supplementary material for: The transcriptome of syncytia induced by the cyst nematode Heterodera schachtii in Arabidopsis roots
Source: Plant J. 2008 Dec 9;57(5):771–84. doi: 10.1111/j.1365-313X.2008.03727.x (PMC2667683; doi:10.1111/j.1365-313X.2008.03727.x)
Supplement: Supporting Information [file fisher-MIP.txt]

> contingency.table;
           differential
Group       down5pct, strong NOT: down5pct, strong
  MIP genes                9                    26
  all genes              100                 21038

> ft<-fisher.test(contingency.table);
> ft;  # odds ratio <1: under-represented; >1: over-represented

	Fisher's Exact Test for Count Data

data:  contingency.table 
p-value = 1.145e-13
alternative hypothesis: true odds ratio is not equal to 1 
95 percent confidence interval:
  29.18936 164.45427 
sample estimates:
odds ratio 
  72.65427 
