# Supplementary material for: The transcriptome of syncytia induced by the cyst nematode Heterodera schachtii in Arabidopsis roots
Source: Plant J. 2008 Dec 9;57(5):771–84. doi: 10.1111/j.1365-313X.2008.03727.x (PMC2667683; doi:10.1111/j.1365-313X.2008.03727.x)
Supplement: Supporting Information [file kreil_all_005_adjust_goUpacDwninac-anno.txt]

GO Id	p-value	no. act genes	no. inact genes	no. assigned genes	group	GOroot
0044444	3.640796629408175e-88	2184	1043	6357	cytoplasmic part	C
0005737	8.091850874033399e-84	2256	1117	6651	cytoplasm	C
0006412	1.417329372369473e-78	346	16	468	translation	P
0030529	2.092388964777737e-76	302	7	366	ribonucleoprotein complex	C
0044446	2.467615022980323e-73	644	143	1299	intracellular organelle part	C
0005840	1.78132289487844e-69	269	5	315	ribosome	C
0003735	1.513613663106316e-66	259	5	302	structural constituent of ribosome	F
0043232	1.874863677917224e-65	397	49	650	intracellular non-membrane-bound organelle	C
0043229	7.44177927343041e-65	2437	1367	7793	intracellular organelle	C
0044424	6.251835402725128e-64	2574	1477	8317	intracellular part	C
0005622	5.560498080389364e-60	2614	1537	8560	intracellular	C
0044435	7.709403670189978e-56	290	24	444	plastid part	C
0044434	5.57730803921827e-53	267	20	397	chloroplast part	C
0009536	6.167352808907533e-50	1129	513	3148	plastid	C
0009507	2.830237664714925e-47	1095	503	3080	chloroplast	C
0005198	6.866669674464175e-47	289	36	408	structural molecule activity	F
0009579	3.034307143291178e-42	205	13	303	thylakoid	C
0009534	1.634179344959484e-41	199	12	291	chloroplast thylakoid	C
0031976	7.130736616755112e-41	200	13	293	plastid thylakoid	C
0043231	1.440619693043238e-40	2163	1343	7392	intracellular membrane-bound organelle	C
0031984	5.478867443649643e-40	200	14	294	organelle subcompartment	C
0044436	8.864502388959089e-40	196	13	292	thylakoid part	C
0009535	3.633327203211179e-37	173	9	247	chloroplast thylakoid membrane	C
0055035	3.633327203211179e-37	173	9	247	plastid thylakoid membrane	C
0042651	3.633327203211179e-37	173	9	248	thylakoid membrane	C
0031090	3.979294174957417e-35	291	58	560	organelle membrane	C
0009058	4.820358314068048e-27	705	338	1878	biosynthetic process	P
0005830	2.214677687601547e-26	103	1	110	cytosolic ribosome (sensu Eukaryota)	C
0044445	2.611556497912926e-26	112	3	129	cytosolic part	C
0022613	2.319148611114911e-25	127	8	189	ribonucleoprotein complex biogenesis and assembly	P
0009059	3.501913424174674e-22	444	185	1079	macromolecule biosynthetic process	P
0042254	5.616167295057943e-21	101	5	131	ribosome biogenesis and assembly	P
0005829	8.994398268911886e-19	151	27	256	cytosol	C
0006996	1.310367758152859e-18	222	63	513	organelle organization and biogenesis	P
0043234	5.9688936757772e-18	379	161	997	protein complex	C
0005739	9.19825300693614e-17	716	409	2473	mitochondrion	C
0031967	2.979759096246698e-15	129	24	261	organelle envelope	C
0015935	1.150277789685448e-13	60	1	74	small ribosomal subunit	C
0044429	3.758772959490237e-12	93	14	175	mitochondrial part	C
0009532	7.325874250440957e-12	68	5	106	plastid stroma	C
0015979	8.382023233052168e-11	61	4	96	photosynthesis	P
0065003	1.772044255437857e-10	86	14	189	macromolecular complex assembly	P
0016282	1.937809912533338e-10	49	1	59	eukaryotic 43S preinitiation complex	C
0006457	2.065141695372467e-10	88	15	192	protein folding	P
0022607	2.35178983233424e-10	90	16	202	cellular component assembly	P
0005694	2.543969201962438e-10	56	3	124	chromosome	C
0044249	2.272223063382386e-09	255	118	672	cellular biosynthetic process	P
0005740	2.756810627732189e-09	74	11	147	mitochondrial envelope	C
0005843	5.593051355390341e-09	44	1	50	cytosolic small ribosomal subunit (sensu Eukaryota)	C
0016283	5.593051355390341e-09	44	1	50	eukaryotic 48S initiation complex	C
0008135	6.780523933991273e-09	54	4	104	translation factor activity, nucleic acid binding	F
0016853	1.994888307168255e-08	75	13	158	isomerase activity	F
0031966	2.076565781014642e-08	68	10	137	mitochondrial membrane	C
0019866	2.53005665476597e-08	70	11	145	organelle inner membrane	C
0006082	3.793612973990678e-08	208	92	524	organic acid metabolic process	P
0019752	3.793612973990678e-08	208	92	522	carboxylic acid metabolic process	P
0016043	4.099464575983075e-08	393	226	1233	cellular component organization and biogenesis	P
0009543	2.794663860328212e-07	48	4	69	chloroplast thylakoid lumen	C
0031978	2.794663860328212e-07	48	4	69	plastid thylakoid lumen	C
0031977	2.794663860328212e-07	48	4	69	thylakoid lumen	C
0009790	3.033491875634387e-07	92	24	258	embryonic development	P
0009570	5.272058842820165e-07	44	3	62	chloroplast stroma	C
0009793	5.324571214572958e-07	87	22	243	embryonic development ending in seed dormancy	P
0003723	1.094407762474729e-06	114	38	333	RNA binding	F
0006399	1.759425011016443e-06	45	4	80	tRNA metabolic process	P
0044427	1.851299998634212e-06	42	3	94	chromosomal part	C
0006807	2.017876719638429e-06	151	62	361	nitrogen compound metabolic process	P
0009526	2.177949859377728e-06	50	6	83	plastid envelope	C
0009941	4.979624328882399e-06	46	5	75	chloroplast envelope	C
0009308	5.10469125512937e-06	136	54	319	amine metabolic process	P
0015934	6.462649253080603e-06	40	3	55	large ribosomal subunit	C
0006259	7.25700563497261e-06	94	29	300	DNA metabolic process	P
0003006	8.407217595176126e-06	122	46	421	reproductive developmental process	P
0048316	9.81709513580219e-06	88	26	267	seed development	P
0048608	1.22672387556705e-05	121	46	420	reproductive structure development	P
0006520	1.310745410187362e-05	124	48	276	amino acid metabolic process	P
0006396	1.651504455131343e-05	74	19	200	RNA processing	P
0009521	2.191308885812761e-05	35	2	51	photosystem	C
0000785	2.191308885812761e-05	35	2	69	chromatin	C
0065004	2.926255591972882e-05	43	5	86	protein-DNA complex assembly	P
0000786	3.286963328719114e-05	31	1	51	nucleosome	C
0005743	3.358789937727449e-05	50	8	112	mitochondrial inner membrane	C
0006414	6.374716758728035e-05	26	0	28	translational elongation	P
0016491	0.0001139278139598461	320	196	972	oxidoreductase activity	F
0006334	0.0001484113745391394	32	2	55	nucleosome assembly	P
0003755	0.0001484113745391394	32	2	53	peptidyl-prolyl cis-trans isomerase activity	F
0006323	0.0002591453562033029	44	7	115	DNA packaging	P
0006325	0.0002591453562033029	44	7	115	establishment and/or maintenance of chromatin architecture	P
0006333	0.0003005642572588798	39	5	80	chromatin assembly or disassembly	P
0051276	0.0005065903595906576	45	8	131	chromosome organization and biogenesis	P
0007001	0.0005065903595906576	45	8	128	chromosome organization and biogenesis (sensu Eukaryota)	P
0005839	0.0005099773406982421	23	0	24	proteasome core complex (sensu Eukaryota)	C
0005732	0.0005099773406982421	23	0	26	small nucleolar ribonucleoprotein complex	C
0044452	0.0005099773406982421	23	0	26	nucleolar part	C
0019684	0.0005269101820886099	30	2	49	photosynthesis, light reaction	P
0022414	0.0005733639688872655	124	55	457	reproductive process	P
0005730	0.0006636897120415473	40	6	67	nucleolus	C
0000003	0.0006722841298811891	125	56	469	reproduction	P
0051186	0.0007039119957150027	83	29	202	cofactor metabolic process	P
0031497	0.0007172412333602526	35	4	67	chromatin assembly	P
0016859	0.0008934563957154879	32	3	54	cis-trans isomerase activity	F
0031981	0.001307818090862298	59	16	143	nuclear lumen	C
0044428	0.001801040955609913	79	28	214	nuclear part	C
0016741	0.002597560467069792	50	12	135	transferase activity, transferring one-carbon groups	F
0044271	0.002938703186509087	81	30	170	nitrogen compound biosynthetic process	P
0003743	0.002997112926095744	30	3	70	translation initiation factor activity	F
0005982	0.004079818725585931	20	0	24	starch metabolic process	P
0009658	0.004079818725585931	20	0	31	chloroplast organization and biogenesis	P
0031968	0.006486274302005777	26	2	38	organelle outer membrane	C
0019867	0.006486274302005777	26	2	39	outer membrane	C
0008168	0.006809781870439978	48	12	133	methyltransferase activity	F
0008652	0.00706489049494967	69	24	138	amino acid biosynthetic process	P
0009309	0.008615385058705911	75	28	154	amine biosynthetic process	P
0046148	0.00910350328922498	33	5	57	pigment biosynthetic process	P
0042170	0.00910350328922498	33	5	53	plastid membrane	C
0051188	0.01096372096508438	47	12	108	cofactor biosynthetic process	P
0043038	0.01803248003125196	27	3	51	amino acid activation	P
0043039	0.01803248003125196	27	3	51	tRNA aminoacylation	P
0006418	0.01803248003125196	27	3	51	tRNA aminoacylation for protein translation	P
0022618	0.01803248003125196	27	3	59	protein-RNA complex assembly	P
0015450	0.01803248003125196	27	3	40	protein translocase activity	F
0046483	0.02098783443673757	63	22	145	heterocycle metabolic process	P
0031969	0.02337628556415453	29	4	47	chloroplast membrane	C
0015036	0.03255948605076475	39	9	100	disulfide oxidoreductase activity	F
0006413	0.03259073942899711	26	3	55	translational initiation	P
0006839	0.03259073942899711	26	3	59	mitochondrial transport	P
0003746	0.03263854980468751	17	0	20	translation elongation factor activity	F
0044237	0.03862906196725073	1595	1361	6138	cellular metabolic process	P
0042440	0.05443455250985995	36	8	67	pigment metabolic process	P
0016779	0.06441793069668661	45	13	122	nucleotidyltransferase activity	F
0009523	0.07675158977508595	22	2	35	photosystem II	C
0046906	0.08567619323730448	19	1	32	tetrapyrrole binding	F
0006519	0.08585421397569294	151	87	405	amino acid and derivative metabolic process	P
0016875	0.105310320854187	24	3	47	ligase activity, forming carbon-oxygen bonds	F
0016876	0.105310320854187	24	3	47	ligase activity, forming aminoacyl-tRNA and related compounds	F
0004812	0.105310320854187	24	3	47	aminoacyl-tRNA ligase activity	F
0005996	0.1251218171468989	52	18	136	monosaccharide metabolic process	P
0009657	0.1272194255143403	26	4	49	plastid organization and biogenesis	P
0030508	0.1488780237268662	30	6	71	thiol-disulfide exchange intermediate activity	F
0006605	0.1747848556342348	41	12	90	protein targeting	P
0003899	0.2218481115996839	25	4	51	DNA-directed RNA polymerase activity	F
0016071	0.2400416306563738	33	8	75	mRNA metabolic process	P
0006119	0.2590684890747079	20	2	42	oxidative phosphorylation	P
0006626	0.2611083984375001	14	0	17	protein targeting to mitochondrion	P
0008033	0.3100662231445311	17	1	26	tRNA processing	P
0009117	0.3771636937475173	46	16	115	nucleotide metabolic process	P
0043094	0.3850010186433795	24	4	34	metabolic compound salvage	P
0044455	0.3850010186433795	24	4	47	mitochondrial membrane part	C
0019318	0.4357610529954208	44	15	115	hexose metabolic process	P
0006164	0.4732589721679675	19	2	47	purine nucleotide biosynthetic process	P
0006163	0.4732589721679675	19	2	47	purine nucleotide metabolic process	P
0009706	0.4732589721679675	19	2	30	chloroplast inner membrane	C
0009522	0.5222167968750003	13	0	17	photosystem I	C
0046364	0.5874938964843748	16	1	31	monosaccharide biosynthetic process	P
0030095	0.5874938964843748	16	1	21	chloroplast photosystem II	C
0016168	0.5874938964843748	16	1	23	chlorophyll binding	F
0006766	0.6542430994300774	38	12	76	vitamin metabolic process	P
0006260	0.668546925997368	29	7	74	DNA replication	P
0009110	0.6949915420263991	25	5	43	vitamin biosynthetic process	P
0008152	0.7167002657904354	1923	1706	7616	metabolic process	P
0019953	1	2	2	23	sexual reproduction	P
0007276	1	2	0	10	gamete generation	P
0048232	1	1	0	9	male gamete generation	P
0048235	1	1	0	9	pollen sperm cell differentiation	P
0007530	1	1	0	1	sex determination	P
0009835	1	0	2	3	ripening	P
0009908	1	28	17	142	flower development	P
0009909	1	10	7	58	regulation of flower development	P
0009910	1	5	2	28	negative regulation of flower development	P
0009911	1	1	1	17	positive regulation of flower development	P
0010254	1	0	0	1	nectary development	P
0048437	1	14	9	58	floral organ development	P
0010227	1	1	2	5	floral organ abscission	P
0048440	1	9	3	30	carpel development	P
0048445	1	0	0	2	carpel morphogenesis	P
0048462	1	0	0	1	carpel formation	P
0010094	1	0	0	1	specification of carpel identity	P
0048482	1	0	0	1	ovule morphogenesis	P
0048479	1	0	0	1	style development	P
0048480	1	0	0	1	stigma development	P
0048481	1	9	3	23	ovule development	P
0048441	1	2	0	8	petal development	P
0048446	1	2	0	5	petal morphogenesis	P
0048451	1	0	0	2	petal formation	P
0048498	1	1	0	1	establishment of petal orientation	P
0048442	1	0	0	2	sepal development	P
0048447	1	0	0	1	sepal morphogenesis	P
0048453	1	0	0	1	sepal formation	P
0048443	1	1	2	14	stamen development	P
0048448	1	0	1	2	stamen morphogenesis	P
0048455	1	0	1	2	stamen formation	P
0048656	1	0	1	1	tapetal layer formation	P
0048657	1	0	1	1	tapetal cell differentiation	P
0010234	1	0	1	1	tapetal cell fate specification	P
0048654	1	0	1	1	anther morphogenesis	P
0048655	1	0	1	1	tapetal layer morphogenesis	P
0048653	1	1	2	10	anther development	P
0009901	1	0	0	4	anther dehiscence	P
0048658	1	0	1	1	tapetal layer development	P
0048444	1	4	3	16	floral organ morphogenesis	P
0010093	1	2	2	10	specification of floral organ identity	P
0048449	1	0	1	4	floral organ formation	P
0048497	1	0	0	2	maintenance of floral organ identity	P
0048438	1	13	6	49	floral whorl development	P
0048464	1	0	0	2	calyx development	P
0048465	1	2	0	8	corolla development	P
0048466	1	1	2	14	androecium development	P
0048467	1	10	4	34	gynoecium development	P
0048439	1	1	1	4	flower morphogenesis	P
0048559	1	1	0	1	establishment of floral organ orientation	P
0010154	1	2	1	8	fruit development	P
0010228	1	5	1	16	vegetative to reproductive phase transition	P
0048573	1	2	1	11	photoperiodism, flowering	P
0048574	1	2	0	4	long-day photoperiodism, flowering	P
0048586	1	0	0	2	regulation of long-day photoperiodism, flowering	P
0048578	1	0	0	1	positive regulation of long-day photoperiodism, flowering	P
0048579	1	0	0	1	negative regulation of long-day photoperiodism, flowering	P
0048575	1	0	1	1	short-day photoperiodism, flowering	P
0010229	1	1	0	1	inflorescence development	P
0009942	1	3	2	14	longitudinal axis specification	P
0010071	1	0	0	1	root meristem specification	P
0010072	1	2	2	10	primary shoot apical meristem specification	P
0010069	1	0	0	2	zygote asymmetric cytokinesis in the embryo sac	P
0010262	1	0	1	3	somatic embryogenesis	P
0048508	1	2	2	11	embryonic meristem development	P
0048825	1	1	2	6	cotyledon development	P
0009960	1	1	1	11	endosperm development	P
0010162	1	1	0	6	seed dormancy	P
0010231	1	0	0	3	maintenance of seed dormancy	P
0048838	1	1	0	2	release of seed from dormancy	P
0010214	1	0	0	4	seed coat development	P
0009856	1	3	8	32	pollination	P
0009846	1	1	1	6	pollen germination	P
0009859	1	0	0	1	pollen hydration	P
0009860	1	0	7	15	pollen tube growth	P
0009865	1	0	0	1	pollen tube adhesion	P
0010183	1	0	0	1	pollen tube guidance	P
0010198	1	1	0	1	synergid death	P
0022415	1	0	2	6	viral reproductive process	P
0019048	1	0	0	2	virus-host interaction	P
0046739	1	0	0	2	spread of virus within host	P
0019058	1	0	2	4	viral infectious cycle	P
0019079	1	0	2	4	viral genome replication	P
0046786	1	0	2	4	viral replication complex formation and maintenance	P
0048609	1	1	2	13	reproductive process in a multicellular organism	P
0009900	1	0	2	7	dehiscence	P
0010047	1	0	2	3	fruit dehiscence	P
0032504	1	1	2	13	multicellular organism reproduction	P
0019836	1	1	0	1	hemolysis by symbiont of host red blood cells	P
0002253	1	1	5	13	activation of immune response	P
0002218	1	1	5	13	activation of innate immune response	P
0009864	1	0	2	4	induced systemic resistance, jasmonic acid mediated signaling pathway	P
0009866	1	1	0	1	induced systemic resistance, ethylene mediated signaling pathway	P
0009870	1	0	3	7	defense response signaling pathway, resistance gene-dependent	P
0010204	1	0	0	1	defense response signaling pathway, resistance gene-independent	P
0050778	1	1	5	13	positive regulation of immune response	P
0045089	1	1	5	13	positive regulation of innate immune response	P
0050776	1	1	6	15	regulation of immune response	P
0045088	1	1	6	15	regulation of innate immune response	P
0010112	1	0	1	2	regulation of systemic acquired resistance	P
0010113	1	0	1	1	negative regulation of systemic acquired resistance	P
0006955	1	19	34	104	immune response	P
0045087	1	19	32	100	innate immune response	P
0009616	1	1	0	2	virus induced gene silencing	P
0009626	1	3	5	19	hypersensitive response	P
0009682	1	1	2	5	induced systemic resistance	P
0009814	1	14	26	70	defense response, incompatible interaction	P
0009627	1	4	9	22	systemic acquired resistance	P
0009862	1	1	5	11	systemic acquired resistance, salicylic acid mediated signaling pathway	P
0009816	1	2	6	15	defense response to bacterium, incompatible interaction	P
0009817	1	0	6	9	defense response to fungus, incompatible interaction	P
0009861	1	6	9	24	jasmonic acid and ethylene-dependent systemic resistance	P
0009695	1	5	3	15	jasmonic acid biosynthetic process	P
0009868	1	0	1	2	jasmonic acid and ethylene-dependent systemic resistance, jasmonic acid mediated signaling pathway	P
0009871	1	0	3	3	jasmonic acid and ethylene-dependent systemic resistance, ethylene mediated signaling pathway	P
0000051	1	8	1	11	urea cycle intermediate metabolic process	P
0006525	1	8	1	11	arginine metabolic process	P
0006526	1	8	0	10	arginine biosynthetic process	P
0042450	1	1	0	2	arginine biosynthetic process via ornithine	P
0006527	1	0	1	1	arginine catabolic process	P
0019544	1	0	1	1	arginine catabolic process to glutamate	P
0006591	1	2	0	3	ornithine metabolic process	P
0019555	1	1	0	1	glutamate catabolic process to ornithine	P
0006091	1	244	188	902	generation of precursor metabolites and energy	P
0006118	1	105	109	478	electron transport	P
0006120	1	5	0	6	mitochondrial electron transport, NADH to ubiquinone	P
0006121	1	2	0	4	mitochondrial electron transport, succinate to ubiquinone	P
0006122	1	5	0	5	mitochondrial electron transport, ubiquinol to cytochrome c	P
0006127	1	1	0	1	glycerophosphate shuttle	P
0009767	1	10	1	17	photosynthetic electron transport	P
0009772	1	0	0	3	photosynthetic electron transport in photosystem II	P
0009773	1	4	0	4	photosynthetic electron transport in photosystem I	P
0009775	1	1	0	3	photosynthetic electron transport in cytochrome b6/f	P
0010205	1	3	1	5	photoinhibition	P
0042773	1	12	0	15	ATP synthesis coupled electron transport	P
0042775	1	12	0	15	organelle ATP synthesis coupled electron transport	P
0015986	1	8	2	27	ATP synthesis coupled proton transport	P
0042776	1	1	0	2	mitochondrial ATP synthesis coupled proton transport	P
0009765	1	9	0	14	photosynthesis, light harvesting	P
0009768	1	2	0	3	photosynthesis, light harvesting in photosystem I	P
0009769	1	2	0	5	photosynthesis, light harvesting in photosystem II	P
0010206	1	0	0	2	photosystem II repair	P
0015980	1	112	76	374	energy derivation by oxidation of organic compounds	P
0006112	1	5	5	25	energy reserve metabolic process	P
0005977	1	2	0	3	glycogen metabolic process	P
0005978	1	1	0	2	glycogen biosynthetic process	P
0005980	1	1	0	1	glycogen catabolic process	P
0005991	1	3	5	22	trehalose metabolic process	P
0005992	1	1	5	20	trehalose biosynthetic process	P
0005993	1	1	0	1	trehalose catabolic process	P
0006113	1	13	8	41	fermentation	P
0006114	1	1	5	14	glycerol biosynthetic process	P
0019654	1	8	0	14	acetate fermentation	P
0019659	1	2	3	11	glucose catabolic process to lactate	P
0019656	1	2	3	11	glucose catabolic process to D-lactate and ethanol	P
0019660	1	3	1	9	glycolytic fermentation	P
0019650	1	3	1	9	glucose catabolic process to butanediol	P
0019662	1	6	3	18	non-glycolytic fermentation	P
0019658	1	6	1	15	glucose catabolic process to lactate and acetate	P
0044262	1	103	70	339	cellular carbohydrate metabolic process	P
0000270	1	0	2	5	peptidoglycan metabolic process	P
0009252	1	0	2	4	peptidoglycan biosynthetic process	P
0005984	1	17	18	74	disaccharide metabolic process	P
0000023	1	1	0	2	maltose metabolic process	P
0000024	1	0	0	1	maltose biosynthetic process	P
0005985	1	9	6	30	sucrose metabolic process	P
0005986	1	7	3	19	sucrose biosynthetic process	P
0005987	1	6	3	18	sucrose catabolic process	P
0019575	1	6	3	18	sucrose catabolic process, using beta-fructofuranosidase	P
0005988	1	4	7	20	lactose metabolic process	P
0005990	1	4	7	20	lactose catabolic process	P
0019513	1	1	5	14	lactose catabolic process, using glucoside 3-dehydrogenase	P
0019515	1	1	5	15	lactose catabolic process via UDP-galactose	P
0046351	1	8	8	40	disaccharide biosynthetic process	P
0046352	1	11	10	39	disaccharide catabolic process	P
0006000	1	3	0	3	fructose metabolic process	P
0006004	1	2	0	4	fucose metabolic process	P
0042353	1	2	0	4	fucose biosynthetic process	P
0006005	1	2	0	3	L-fucose biosynthetic process	P
0042350	1	1	0	2	GDP-L-fucose biosynthetic process	P
0042351	1	0	0	1	'de novo' GDP-L-fucose biosynthetic process	P
0042354	1	2	0	3	L-fucose metabolic process	P
0046368	1	1	0	2	GDP-L-fucose metabolic process	P
0006006	1	29	11	81	glucose metabolic process	P
0006007	1	27	11	79	glucose catabolic process	P
0006096	1	14	4	48	glycolysis	P
0006110	1	0	0	1	regulation of glycolysis	P
0019642	1	3	1	7	anaerobic glycolysis	P
0006098	1	13	7	31	pentose-phosphate shunt	P
0009051	1	1	6	11	pentose-phosphate shunt, oxidative branch	P
0009052	1	4	2	10	pentose-phosphate shunt, non-oxidative branch	P
0019595	1	0	0	1	non-phosphorylated glucose catabolic process	P
0006094	1	4	0	10	gluconeogenesis	P
0046430	1	0	0	1	non-phosphorylated glucose metabolic process	P
0006012	1	6	3	18	galactose metabolic process	P
0046369	1	1	0	1	galactose biosynthetic process	P
0006013	1	1	0	1	mannose metabolic process	P
0019307	1	1	0	1	mannose biosynthetic process	P
0006020	1	2	0	4	inositol metabolic process	P
0006021	1	2	0	3	inositol biosynthetic process	P
0046853	1	0	0	1	inositol and derivative phosphorylation	P
0019299	1	1	1	4	rhamnose metabolic process	P
0019300	1	1	1	4	rhamnose biosynthetic process	P
0010253	1	0	1	1	UDP-rhamnose biosynthetic process	P
0019305	1	1	0	3	dTDP-rhamnose biosynthetic process	P
0046383	1	1	0	3	dTDP-rhamnose metabolic process	P
0019319	1	11	1	23	hexose biosynthetic process	P
0019320	1	27	11	79	hexose catabolic process	P
0019321	1	14	9	40	pentose metabolic process	P
0005997	1	1	1	2	xylulose metabolic process	P
0005998	1	1	1	2	xylulose catabolic process	P
0006014	1	9	2	21	D-ribose metabolic process	P
0019302	1	4	0	7	D-ribose biosynthetic process	P
0046390	1	4	0	7	ribose phosphate biosynthetic process	P
0006015	1	4	0	7	5-phosphoribose 1-diphosphate biosynthetic process	P
0019303	1	5	0	8	D-ribose catabolic process	P
0019692	1	0	0	2	deoxyribose phosphate metabolic process	P
0019693	1	4	0	7	ribose phosphate metabolic process	P
0046391	1	4	0	7	5-phosphoribose 1-diphosphate metabolic process	P
0019322	1	5	0	8	pentose biosynthetic process	P
0019567	1	1	0	1	arabinose biosynthetic process	P
0019323	1	6	1	10	pentose catabolic process	P
0019566	1	1	0	2	arabinose metabolic process	P
0042732	1	1	0	3	D-xylose metabolic process	P
0051167	1	1	0	2	xylulose 5-phosphate metabolic process	P
0019648	1	1	0	2	formaldehyde assimilation via xylulose monophosphate cycle	P
0046365	1	30	12	84	monosaccharide catabolic process	P
0006040	1	0	0	1	amino sugar metabolic process	P
0019276	1	0	0	1	UDP-N-acetylgalactosamine metabolic process	P
0019277	1	0	0	1	UDP-N-acetylgalactosamine biosynthetic process	P
0046349	1	0	0	1	amino sugar biosynthetic process	P
0006097	1	0	1	2	glyoxylate cycle	P
0006099	1	2	3	13	tricarboxylic acid cycle	P
0019643	1	0	0	2	reductive tricarboxylic acid cycle	P
0006100	1	12	5	25	tricarboxylic acid cycle intermediate metabolic process	P
0006105	1	1	0	3	succinate metabolic process	P
0006540	1	0	0	1	glutamate decarboxylation to succinate	P
0019549	1	1	0	2	glutamate catabolic process to succinate	P
0006106	1	0	0	1	fumarate metabolic process	P
0006107	1	3	2	8	oxaloacetate metabolic process	P
0019554	1	3	2	8	glutamate catabolic process to oxaloacetate	P
0006108	1	8	3	14	malate metabolic process	P
0016137	1	0	7	16	glycoside metabolic process	P
0016138	1	0	7	13	glycoside biosynthetic process	P
0019758	1	0	7	13	glycosinolate biosynthetic process	P
0019761	1	0	7	13	glucosinolate biosynthetic process	P
0009759	1	0	2	3	indole glucosinolate biosynthetic process	P
0016139	1	0	0	3	glycoside catabolic process	P
0019759	1	0	0	3	glycosinolate catabolic process	P
0019762	1	0	0	3	glucosinolate catabolic process	P
0019757	1	0	7	16	glycosinolate metabolic process	P
0019760	1	0	7	16	glucosinolate metabolic process	P
0042343	1	0	2	3	indole glucosinolate metabolic process	P
0044264	1	27	18	85	cellular polysaccharide metabolic process	P
0000271	1	17	18	72	polysaccharide biosynthetic process	P
0009103	1	1	0	2	lipopolysaccharide biosynthetic process	P
0009245	1	0	0	1	lipid A biosynthetic process	P
0009242	1	1	0	2	colanic acid biosynthetic process	P
0009250	1	13	11	50	glucan biosynthetic process	P
0009969	1	0	0	3	xyloglucan biosynthetic process	P
0019252	1	11	0	12	starch biosynthetic process	P
0010021	1	4	0	4	amylopectin biosynthetic process	P
0030244	1	2	8	23	cellulose biosynthetic process	P
0051274	1	0	3	12	beta-glucan biosynthetic process	P
0006075	1	0	3	12	1,3-beta-glucan biosynthetic process	P
0045489	1	1	0	2	pectin biosynthetic process	P
0045492	1	0	1	1	xylan biosynthetic process	P
0051278	1	0	3	12	chitin- and beta-glucan-containing cell wall polysaccharide biosynthetic process	P
0006073	1	23	11	63	glucan metabolic process	P
0005983	1	8	0	10	starch catabolic process	P
0009251	1	9	0	11	glucan catabolic process	P
0030243	1	2	8	23	cellulose metabolic process	P
0051273	1	0	3	12	beta-glucan metabolic process	P
0006074	1	0	3	12	1,3-beta-glucan metabolic process	P
0008653	1	1	0	2	lipopolysaccharide metabolic process	P
0010383	1	0	1	1	UNKNOWN_ID	?
0010410	1	0	1	1	UNKNOWN_ID	?
0045491	1	0	1	1	xylan metabolic process	P
0044247	1	9	0	11	cellular polysaccharide catabolic process	P
0045488	1	1	0	2	pectin metabolic process	P
0046377	1	1	0	2	colanic acid metabolic process	P
0044275	1	50	22	137	cellular carbohydrate catabolic process	P
0045333	1	10	4	36	cellular respiration	P
0009060	1	2	4	14	aerobic respiration	P
0009061	1	6	0	14	anaerobic respiration	P
0010230	1	0	0	1	alternative respiration	P
0010207	1	4	0	5	photosystem II assembly	P
0010270	1	1	0	1	photosystem II oxygen evolving complex assembly	P
0042548	1	8	1	11	regulation of photosynthesis, light reaction	P
0042549	1	3	0	4	photosystem II stabilization	P
0042550	1	1	0	1	photosystem I stabilization	P
0043155	1	3	1	5	negative regulation of photosynthesis, light reaction	P
0048564	1	0	0	2	photosystem I assembly	P
0043467	1	8	1	11	regulation of generation of precursor metabolites and energy	P
0000096	1	7	11	38	sulfur amino acid metabolic process	P
0000097	1	6	7	24	sulfur amino acid biosynthetic process	P
0006556	1	0	3	4	S-adenosylmethionine biosynthetic process	P
0009086	1	3	1	9	methionine biosynthetic process	P
0019279	1	1	0	1	methionine biosynthetic process from L-homoserine via cystathione	P
0019344	1	3	3	11	cysteine biosynthetic process	P
0006535	1	0	0	3	cysteine biosynthetic process from serine	P
0006534	1	3	3	11	cysteine metabolic process	P
0006555	1	4	6	25	methionine metabolic process	P
0009693	1	1	5	15	ethylene biosynthetic process	P
0006521	1	0	2	2	regulation of amino acid metabolic process	P
0001932	1	0	1	1	regulation of protein amino acid phosphorylation	P
0001933	1	0	1	1	negative regulation of protein amino acid phosphorylation	P
0050732	1	0	1	1	negative regulation of peptidyl-tyrosine phosphorylation	P
0050730	1	0	1	1	regulation of peptidyl-tyrosine phosphorylation	P
0045763	1	0	1	1	negative regulation of amino acid metabolic process	P
0009067	1	14	2	27	aspartate family amino acid biosynthetic process	P
0006529	1	2	0	2	asparagine biosynthetic process	P
0009085	1	5	1	11	lysine biosynthetic process	P
0009089	1	5	1	11	lysine biosynthetic process via diaminopimelate	P
0009088	1	2	0	3	threonine biosynthetic process	P
0009070	1	8	7	23	serine family amino acid biosynthetic process	P
0006545	1	0	1	1	glycine biosynthetic process	P
0006564	1	5	2	10	L-serine biosynthetic process	P
0009090	1	2	1	3	homoserine biosynthetic process	P
0009073	1	17	6	38	aromatic amino acid family biosynthetic process	P
0009094	1	2	0	6	L-phenylalanine biosynthetic process	P
0009095	1	1	0	2	aromatic amino acid family biosynthetic process, prephenate pathway	P
0009423	1	1	0	2	chorismate biosynthetic process	P
0006571	1	1	0	2	tyrosine biosynthetic process	P
0009096	1	10	5	20	aromatic amino acid family biosynthetic process, anthranilate pathway	P
0000162	1	9	5	19	tryptophan biosynthetic process	P
0016089	1	5	1	12	aromatic amino acid family biosynthetic process, shikimate pathway	P
0009076	1	6	1	8	histidine family amino acid biosynthetic process	P
0000105	1	6	1	8	histidine biosynthetic process	P
0009082	1	8	1	9	branched chain family amino acid biosynthetic process	P
0009097	1	1	0	1	isoleucine biosynthetic process	P
0009098	1	3	1	4	leucine biosynthetic process	P
0009099	1	1	0	1	valine biosynthetic process	P
0009084	1	14	2	22	glutamine family amino acid biosynthetic process	P
0006537	1	2	2	4	glutamate biosynthetic process	P
0006542	1	2	0	3	glutamine biosynthetic process	P
0006561	1	2	0	5	proline biosynthetic process	P
0009063	1	19	10	42	amino acid catabolic process	P
0009065	1	8	3	16	glutamine family amino acid catabolic process	P
0006530	1	3	2	7	asparagine catabolic process	P
0006538	1	5	2	12	glutamate catabolic process	P
0006562	1	3	0	3	proline catabolic process	P
0010133	1	1	0	1	proline catabolic process to glutamate	P
0009068	1	3	3	10	aspartate family amino acid catabolic process	P
0006533	1	3	2	7	aspartate catabolic process	P
0019465	1	3	2	7	aspartate transamidation	P
0006554	1	0	1	1	lysine catabolic process	P
0019477	1	0	1	1	L-lysine catabolic process	P
0006567	1	0	0	2	threonine catabolic process	P
0019517	1	0	0	2	threonine catabolic process to D-lactate	P
0009071	1	7	0	10	serine family amino acid catabolic process	P
0006546	1	7	0	10	glycine catabolic process	P
0019464	1	4	0	6	glycine decarboxylation via glycine cleavage system	P
0009074	1	0	4	6	aromatic amino acid family catabolic process	P
0006559	1	0	2	2	L-phenylalanine catabolic process	P
0006569	1	0	2	2	tryptophan catabolic process	P
0006572	1	0	1	3	tyrosine catabolic process	P
0019446	1	0	0	2	tyrosine catabolic process to phosphoenolpyruvate	P
0009083	1	4	2	7	branched chain family amino acid catabolic process	P
0006552	1	2	1	4	leucine catabolic process	P
0006574	1	2	1	3	valine catabolic process	P
0019478	1	0	0	1	D-amino acid catabolic process	P
0009064	1	19	6	37	glutamine family amino acid metabolic process	P
0006536	1	8	6	20	glutamate metabolic process	P
0019676	1	0	0	1	ammonia assimilation cycle	P
0006541	1	3	0	5	glutamine metabolic process	P
0006560	1	5	0	8	proline metabolic process	P
0009066	1	19	10	54	aspartate family amino acid metabolic process	P
0006528	1	5	2	9	asparagine metabolic process	P
0006531	1	3	2	7	aspartate metabolic process	P
0006553	1	5	2	12	lysine metabolic process	P
0046440	1	0	1	1	L-lysine metabolic process	P
0006566	1	3	0	6	threonine metabolic process	P
0009069	1	17	7	39	serine family amino acid metabolic process	P
0006544	1	8	1	15	glycine metabolic process	P
0006563	1	7	2	18	L-serine metabolic process	P
0009092	1	3	1	4	homoserine metabolic process	P
0009072	1	17	10	45	aromatic amino acid family metabolic process	P
0006558	1	2	2	8	L-phenylalanine metabolic process	P
0006568	1	9	7	21	tryptophan metabolic process	P
0006570	1	1	1	5	tyrosine metabolic process	P
0009075	1	6	1	8	histidine family amino acid metabolic process	P
0006547	1	6	1	8	histidine metabolic process	P
0009081	1	15	4	24	branched chain family amino acid metabolic process	P
0006549	1	1	0	1	isoleucine metabolic process	P
0006551	1	5	2	9	leucine metabolic process	P
0006573	1	3	1	4	valine metabolic process	P
0019794	1	2	0	3	nonprotein amino acid metabolic process	P
0006419	1	0	1	1	alanyl-tRNA aminoacylation	P
0006420	1	2	0	2	arginyl-tRNA aminoacylation	P
0006421	1	0	1	2	asparaginyl-tRNA aminoacylation	P
0006422	1	0	0	1	aspartyl-tRNA aminoacylation	P
0006423	1	2	0	3	cysteinyl-tRNA aminoacylation	P
0006424	1	2	0	5	glutamyl-tRNA aminoacylation	P
0006426	1	0	0	2	glycyl-tRNA aminoacylation	P
0006427	1	0	0	2	histidyl-tRNA aminoacylation	P
0006430	1	1	0	1	lysyl-tRNA aminoacylation	P
0006431	1	1	0	1	methionyl-tRNA aminoacylation	P
0006432	1	3	0	3	phenylalanyl-tRNA aminoacylation	P
0006434	1	1	0	2	seryl-tRNA aminoacylation	P
0006435	1	0	1	2	threonyl-tRNA aminoacylation	P
0006436	1	1	0	1	tryptophanyl-tRNA aminoacylation	P
0046416	1	0	0	1	D-amino acid metabolic process	P
0006576	1	15	11	37	biogenic amine metabolic process	P
0006577	1	1	0	2	betaine metabolic process	P
0006578	1	1	0	2	betaine biosynthetic process	P
0031456	1	1	0	2	glycine betaine biosynthetic process	P
0019285	1	1	0	2	glycine betaine biosynthetic process from choline	P
0031455	1	1	0	2	glycine betaine metabolic process	P
0006586	1	9	7	21	indolalkylamine metabolic process	P
0046218	1	0	2	2	indolalkylamine catabolic process	P
0046219	1	9	5	19	indolalkylamine biosynthetic process	P
0006595	1	4	2	10	polyamine metabolic process	P
0006596	1	4	2	10	polyamine biosynthetic process	P
0006597	1	0	1	3	spermine biosynthetic process	P
0008295	1	2	1	5	spermidine biosynthetic process	P
0009446	1	2	0	2	putrescine biosynthetic process	P
0008215	1	0	1	3	spermine metabolic process	P
0008216	1	2	1	5	spermidine metabolic process	P
0009445	1	2	0	2	putrescine metabolic process	P
0030417	1	0	2	3	nicotianamine metabolic process	P
0030418	1	0	2	3	nicotianamine biosynthetic process	P
0042401	1	15	9	35	biogenic amine biosynthetic process	P
0042425	1	1	0	1	choline biosynthetic process	P
0042402	1	0	2	2	biogenic amine catabolic process	P
0042439	1	2	0	3	ethanolamine and derivative metabolic process	P
0019695	1	2	0	3	choline metabolic process	P
0006670	1	0	0	1	sphingosine metabolic process	P
0046512	1	0	0	1	sphingosine biosynthetic process	P
0009310	1	19	10	42	amine catabolic process	P
0009448	1	1	0	1	gamma-aminobutyric acid metabolic process	P
0009450	1	1	0	1	gamma-aminobutyric acid catabolic process	P
0009690	1	3	1	13	cytokinin metabolic process	P
0009691	1	1	0	6	cytokinin biosynthetic process	P
0009823	1	2	0	6	cytokinin catabolic process	P
0019471	1	2	1	10	4-hydroxyproline metabolic process	P
0018401	1	2	1	10	peptidyl-proline hydroxylation to 4-hydroxy-L-proline	P
0030653	1	0	0	1	beta-lactam antibiotic metabolic process	P
0030655	1	0	0	1	beta-lactam antibiotic catabolic process	P
0046451	1	5	1	11	diaminopimelate metabolic process	P
0009399	1	0	1	1	nitrogen fixation	P
0009439	1	0	0	2	cyanate metabolic process	P
0009820	1	5	2	12	alkaloid metabolic process	P
0009821	1	5	2	12	alkaloid biosynthetic process	P
0010135	1	0	0	2	ureide metabolic process	P
0010136	1	0	0	2	ureide catabolic process	P
0019330	1	0	1	2	aldoxime metabolic process	P
0019499	1	1	0	3	cyanide metabolic process	P
0046202	1	0	0	1	cyanide biosynthetic process	P
0019740	1	3	0	5	nitrogen utilization	P
0006808	1	3	0	5	regulation of nitrogen utilization	P
0042126	1	2	3	7	nitrate metabolic process	P
0042128	1	2	3	7	nitrate assimilation	P
0044270	1	19	11	46	nitrogen compound catabolic process	P
0050899	1	0	1	2	nitrile catabolic process	P
0019256	1	0	1	2	acrylonitrile catabolic process	P
0006809	1	1	0	3	nitric oxide biosynthetic process	P
0046209	1	1	0	3	nitric oxide metabolic process	P
0050898	1	0	1	2	nitrile metabolic process	P
0018865	1	0	1	2	acrylonitrile metabolic process	P
0051171	1	3	0	6	regulation of nitrogen metabolic process	P
0051410	1	1	0	2	detoxification of nitrogen compound	P
0009056	1	156	116	541	catabolic process	P
0009057	1	110	65	368	macromolecule catabolic process	P
0016052	1	50	22	137	carbohydrate catabolic process	P
0043285	1	69	43	242	biopolymer catabolic process	P
0000272	1	10	1	18	polysaccharide catabolic process	P
0006308	1	0	1	4	DNA catabolic process	P
0006401	1	1	1	3	RNA catabolic process	P
0006402	1	1	1	3	mRNA catabolic process	P
0000184	1	0	1	2	mRNA catabolic process, nonsense-mediated decay	P
0000288	1	1	0	1	mRNA catabolic process, deadenylation-dependent decay	P
0000289	1	1	0	1	poly(A) tail shortening	P
0030163	1	58	40	217	protein catabolic process	P
0044257	1	55	38	206	cellular protein catabolic process	P
0051603	1	55	38	206	proteolysis involved in cellular protein catabolic process	P
0019941	1	55	38	206	modification-dependent protein catabolic process	P
0006511	1	55	38	206	ubiquitin-dependent protein catabolic process	P
0016598	1	0	2	2	protein arginylation	P
0042787	1	1	0	3	protein ubiquitination during ubiquitin-dependent protein catabolic process	P
0043161	1	0	0	1	proteasomal ubiquitin-dependent protein catabolic process	P
0031146	1	0	0	1	SCF-dependent proteasomal ubiquitin-dependent protein catabolic process	P
0044265	1	106	61	346	cellular macromolecule catabolic process	P
0043632	1	55	38	206	modification-dependent macromolecule catabolic process	P
0009894	1	0	0	1	regulation of catabolic process	P
0016042	1	4	5	16	lipid catabolic process	P
0044242	1	4	5	16	cellular lipid catabolic process	P
0008300	1	2	2	8	isoprenoid catabolic process	P
0016115	1	2	2	8	terpenoid catabolic process	P
0016103	1	1	1	5	diterpenoid catabolic process	P
0045487	1	1	1	5	gibberellin catabolic process	P
0016110	1	1	1	3	tetraterpenoid catabolic process	P
0016118	1	1	1	3	carotenoid catabolic process	P
0016121	1	1	1	3	carotene catabolic process	P
0016124	1	1	1	3	xanthophyll catabolic process	P
0009062	1	1	0	2	fatty acid catabolic process	P
0019626	1	1	0	1	short-chain fatty acid catabolic process	P
0046359	1	1	0	1	butyrate catabolic process	P
0046461	1	0	2	2	neutral lipid catabolic process	P
0046464	1	0	2	2	acylglycerol catabolic process	P
0019433	1	0	2	2	triacylglycerol catabolic process	P
0046466	1	1	1	4	membrane lipid catabolic process	P
0009395	1	1	1	4	phospholipid catabolic process	P
0046503	1	0	2	2	glycerolipid catabolic process	P
0044248	1	152	113	523	cellular catabolic process	P
0009164	1	0	1	8	nucleoside catabolic process	P
0042454	1	0	1	8	ribonucleoside catabolic process	P
0046133	1	0	1	8	pyrimidine ribonucleoside catabolic process	P
0006216	1	0	1	8	cytidine catabolic process	P
0009972	1	0	1	8	cytidine deamination	P
0046135	1	0	1	8	pyrimidine nucleoside catabolic process	P
0009407	1	10	16	41	toxin catabolic process	P
0016054	1	3	1	9	organic acid catabolic process	P
0046395	1	3	1	9	carboxylic acid catabolic process	P
0046345	1	1	0	2	abscisic acid catabolic process	P
0016998	1	4	6	20	cell wall catabolic process	P
0017001	1	0	0	1	antibiotic catabolic process	P
0019439	1	2	5	9	aromatic compound catabolic process	P
0042436	1	0	2	2	indole derivative catabolic process	P
0042952	1	1	1	2	beta-ketoadipate pathway	P
0019615	1	1	1	2	catechol catabolic process, ortho-cleavage	P
0046271	1	1	1	2	phenylpropanoid catabolic process	P
0019614	1	1	1	2	catechol catabolic process	P
0019619	1	1	1	2	protocatechuate catabolic process	P
0019618	1	1	1	2	protocatechuate catabolic process, ortho-cleavage	P
0042178	1	0	2	4	xenobiotic catabolic process	P
0042206	1	0	0	1	halogenated hydrocarbon catabolic process	P
0042205	1	0	0	1	chlorinated hydrocarbon catabolic process	P
0019261	1	0	0	1	1,4-dichlorobenzene catabolic process	P
0042219	1	2	4	6	amino acid derivative catabolic process	P
0019468	1	0	1	1	nopaline catabolic process	P
0019469	1	0	1	1	octopine catabolic process	P
0042447	1	2	0	6	hormone catabolic process	P
0042744	1	0	2	4	hydrogen peroxide catabolic process	P
0043451	1	0	0	1	alkene catabolic process	P
0044269	1	0	2	2	glycerol ether catabolic process	P
0046149	1	3	2	7	pigment catabolic process	P
0015996	1	3	2	7	chlorophyll catabolic process	P
0010271	1	0	2	2	regulation of chlorophyll catabolic process	P
0046164	1	32	14	88	alcohol catabolic process	P
0046174	1	3	1	7	polyol catabolic process	P
0019563	1	3	1	7	glycerol catabolic process	P
0019564	1	2	0	5	aerobic glycerol catabolic process	P
0046185	1	4	1	10	aldehyde catabolic process	P
0019683	1	2	0	5	glyceraldehyde-3-phosphate catabolic process	P
0051596	1	2	1	5	methylglyoxal catabolic process	P
0019243	1	2	1	5	methylglyoxal catabolic process to D-lactate	P
0051187	1	5	6	23	cofactor catabolic process	P
0006787	1	3	3	10	porphyrin catabolic process	P
0006788	1	0	1	3	heme oxidation	P
0009109	1	2	3	13	coenzyme catabolic process	P
0046356	1	2	3	13	acetyl-CoA catabolic process	P
0006723	1	0	0	1	cuticle hydrocarbon biosynthetic process	P
0008610	1	66	47	256	lipid biosynthetic process	P
0006633	1	23	15	77	fatty acid biosynthetic process	P
0010025	1	0	2	9	wax biosynthetic process	P
0010143	1	0	1	1	cutin biosynthetic process	P
0030497	1	1	1	6	fatty acid elongation	P
0031408	1	5	3	15	oxylipin biosynthetic process	P
0006694	1	5	7	34	steroid biosynthetic process	P
0016126	1	3	2	22	sterol biosynthetic process	P
0016129	1	2	4	10	phytosteroid biosynthetic process	P
0016132	1	2	4	10	brassinosteroid biosynthetic process	P
0008299	1	21	15	92	isoprenoid biosynthetic process	P
0009240	1	4	1	8	isopentenyl diphosphate biosynthetic process	P
0019287	1	0	0	2	isopentenyl diphosphate biosynthetic process, mevalonate pathway	P
0019288	1	4	1	6	isopentenyl diphosphate biosynthetic process, mevalonate-independent pathway	P
0016091	1	1	2	8	prenol biosynthetic process	P
0016094	1	1	2	8	polyprenol biosynthetic process	P
0019408	1	0	2	6	dolichol biosynthetic process	P
0045337	1	1	0	2	farnesyl diphosphate biosynthetic process	P
0016114	1	16	7	55	terpenoid biosynthetic process	P
0016099	1	0	0	2	monoterpenoid biosynthetic process	P
0016102	1	4	3	19	diterpenoid biosynthetic process	P
0009686	1	4	3	19	gibberellin biosynthetic process	P
0016104	1	1	3	11	triterpenoid biosynthetic process	P
0010263	1	0	0	1	tricyclic triterpenoid biosynthetic process	P
0019745	1	1	3	11	pentacyclic triterpenoid biosynthetic process	P
0016106	1	0	0	3	sesquiterpenoid biosynthetic process	P
0016109	1	11	1	18	tetraterpenoid biosynthetic process	P
0016117	1	11	1	18	carotenoid biosynthetic process	P
0016120	1	2	0	5	carotene biosynthetic process	P
0016123	1	0	0	2	xanthophyll biosynthetic process	P
0046246	1	0	0	4	terpene biosynthetic process	P
0051762	1	0	0	3	sesquiterpene biosynthetic process	P
0045017	1	0	1	5	glycerolipid biosynthetic process	P
0046463	1	0	1	4	acylglycerol biosynthetic process	P
0006651	1	0	0	1	diacylglycerol biosynthetic process	P
0019432	1	0	1	4	triacylglycerol biosynthetic process	P
0046460	1	0	1	4	neutral lipid biosynthetic process	P
0046467	1	16	8	47	membrane lipid biosynthetic process	P
0008654	1	10	7	36	phospholipid biosynthetic process	P
0046474	1	5	4	15	glycerophospholipid biosynthetic process	P
0006655	1	2	0	2	phosphatidylglycerol biosynthetic process	P
0006656	1	1	0	2	phosphatidylcholine biosynthetic process	P
0006659	1	0	1	1	phosphatidylserine biosynthetic process	P
0046489	1	2	3	10	phosphoinositide biosynthetic process	P
0006506	1	1	1	5	GPI anchor biosynthetic process	P
0006661	1	1	2	3	phosphatidylinositol biosynthetic process	P
0009247	1	6	0	8	glycolipid biosynthetic process	P
0019375	1	5	0	6	galactolipid biosynthetic process	P
0030148	1	0	1	3	sphingolipid biosynthetic process	P
0046520	1	0	0	1	sphingoid biosynthetic process	P
0046506	1	1	0	2	sulfolipid biosynthetic process	P
0001718	1	1	0	1	conversion of met-tRNAf to fmet-tRNA	P
0006446	1	1	1	8	regulation of translational initiation	P
0006448	1	1	0	1	regulation of translational elongation	P
0045900	1	1	0	1	negative regulation of translational elongation	P
0006415	1	6	1	10	translational termination	P
0006417	1	5	4	17	regulation of translation	P
0017148	1	1	0	1	negative regulation of protein biosynthetic process	P
0045727	1	1	1	2	positive regulation of protein biosynthetic process	P
0019988	1	1	0	1	charged-tRNA modification	P
0009101	1	11	11	45	glycoprotein biosynthetic process	P
0006486	1	11	11	45	protein amino acid glycosylation	P
0006487	1	2	4	13	protein amino acid N-linked glycosylation	P
0006496	1	0	0	1	protein amino acid terminal N-glycosylation	P
0018279	1	1	0	1	protein amino acid N-linked glycosylation via asparagine	P
0006493	1	0	0	1	protein amino acid O-linked glycosylation	P
0006494	1	0	0	1	protein amino acid terminal glycosylation	P
0016051	1	50	51	206	carbohydrate biosynthetic process	P
0009312	1	0	1	1	oligosaccharide biosynthetic process	P
0019685	1	9	0	13	photosynthesis, dark reaction	P
0019253	1	8	0	12	reductive pentose-phosphate cycle	P
0042158	1	41	108	366	lipoprotein biosynthetic process	P
0006497	1	41	108	366	protein amino acid lipidation	P
0006498	1	40	106	355	N-terminal protein lipidation	P
0006499	1	40	106	355	N-terminal protein myristoylation	P
0018342	1	0	1	5	protein prenylation	P
0018343	1	0	0	1	protein farnesylation	P
0018347	1	0	0	1	protein amino acid farnesylation	P
0018344	1	0	1	2	protein geranylgeranylation	P
0018348	1	0	1	2	protein amino acid geranylgeranylation	P
0018346	1	0	1	4	protein amino acid prenylation	P
0018377	1	40	106	355	protein myristoylation	P
0018319	1	40	106	355	protein amino acid myristoylation	P
0043284	1	43	18	100	biopolymer biosynthetic process	P
0009889	1	7	6	24	regulation of biosynthetic process	P
0009890	1	1	0	2	negative regulation of biosynthetic process	P
0031327	1	1	0	2	negative regulation of cellular biosynthetic process	P
0009964	1	0	0	1	negative regulation of flavonoid biosynthetic process	P
0009891	1	2	2	6	positive regulation of biosynthetic process	P
0010116	1	0	0	1	positive regulation of abscisic acid biosynthetic process	P
0031328	1	2	2	5	positive regulation of cellular biosynthetic process	P
0009963	1	1	1	3	positive regulation of flavonoid biosynthetic process	P
0010115	1	0	0	1	regulation of abscisic acid biosynthetic process	P
0031326	1	7	6	23	regulation of cellular biosynthetic process	P
0009962	1	2	2	6	regulation of flavonoid biosynthetic process	P
0031540	1	1	1	2	regulation of anthocyanin biosynthetic process	P
0017183	1	0	0	1	peptidyl-diphthamide biosynthetic process from peptidyl-histidine	P
0042362	1	6	0	10	fat-soluble vitamin biosynthetic process	P
0010189	1	5	0	7	vitamin E biosynthetic process	P
0042371	1	1	0	3	vitamin K biosynthetic process	P
0009234	1	0	0	1	menaquinone biosynthetic process	P
0042372	1	0	0	1	phylloquinone biosynthetic process	P
0042364	1	19	5	33	water-soluble vitamin biosynthetic process	P
0009102	1	3	0	4	biotin biosynthetic process	P
0009228	1	3	0	5	thiamin biosynthetic process	P
0009231	1	4	0	7	riboflavin biosynthetic process	P
0009236	1	1	0	1	cobalamin biosynthetic process	P
0019363	1	2	2	5	pyridine nucleotide biosynthetic process	P
0006741	1	0	1	1	NADP biosynthetic process	P
0009435	1	2	1	3	NAD biosynthetic process	P
0019853	1	3	1	5	L-ascorbic acid biosynthetic process	P
0042819	1	3	2	6	vitamin B6 biosynthetic process	P
0008615	1	3	2	6	pyridoxine biosynthetic process	P
0009165	1	24	7	64	nucleotide biosynthetic process	P
0009127	1	2	0	6	purine nucleoside monophosphate biosynthetic process	P
0009168	1	2	0	6	purine ribonucleoside monophosphate biosynthetic process	P
0006177	1	1	0	3	GMP biosynthetic process	P
0006188	1	1	0	1	IMP biosynthetic process	P
0006189	1	1	0	1	'de novo' IMP biosynthetic process	P
0009145	1	11	2	33	purine nucleoside triphosphate biosynthetic process	P
0009206	1	10	2	31	purine ribonucleoside triphosphate biosynthetic process	P
0006183	1	1	0	3	GTP biosynthetic process	P
0006754	1	9	2	28	ATP biosynthetic process	P
0009216	1	1	0	2	purine deoxyribonucleoside triphosphate biosynthetic process	P
0006175	1	1	0	2	dATP biosynthetic process	P
0006176	1	1	0	2	dATP biosynthetic process from ADP	P
0009152	1	15	2	42	purine ribonucleotide biosynthetic process	P
0009153	1	1	0	2	purine deoxyribonucleotide biosynthetic process	P
0006221	1	3	3	10	pyrimidine nucleotide biosynthetic process	P
0009130	1	0	1	1	pyrimidine nucleoside monophosphate biosynthetic process	P
0009177	1	0	1	1	pyrimidine deoxyribonucleoside monophosphate biosynthetic process	P
0006231	1	0	1	1	dTMP biosynthetic process	P
0009139	1	1	0	1	pyrimidine nucleoside diphosphate biosynthetic process	P
0009197	1	1	0	1	pyrimidine deoxyribonucleoside diphosphate biosynthetic process	P
0006233	1	1	0	1	dTDP biosynthetic process	P
0009148	1	1	0	1	pyrimidine nucleoside triphosphate biosynthetic process	P
0009212	1	1	0	1	pyrimidine deoxyribonucleoside triphosphate biosynthetic process	P
0006235	1	1	0	1	dTTP biosynthetic process	P
0009220	1	1	0	3	pyrimidine ribonucleotide biosynthetic process	P
0009209	1	1	0	3	pyrimidine ribonucleoside triphosphate biosynthetic process	P
0006228	1	1	0	3	UTP biosynthetic process	P
0006241	1	1	0	3	CTP biosynthetic process	P
0009221	1	1	1	2	pyrimidine deoxyribonucleotide biosynthetic process	P
0009124	1	2	1	7	nucleoside monophosphate biosynthetic process	P
0009156	1	2	0	6	ribonucleoside monophosphate biosynthetic process	P
0009157	1	0	1	1	deoxyribonucleoside monophosphate biosynthetic process	P
0009133	1	1	0	1	nucleoside diphosphate biosynthetic process	P
0009189	1	1	0	1	deoxyribonucleoside diphosphate biosynthetic process	P
0009142	1	12	2	34	nucleoside triphosphate biosynthetic process	P
0009201	1	10	2	31	ribonucleoside triphosphate biosynthetic process	P
0009202	1	2	0	3	deoxyribonucleoside triphosphate biosynthetic process	P
0009190	1	1	0	1	cyclic nucleotide biosynthetic process	P
0006171	1	1	0	1	cAMP biosynthetic process	P
0009260	1	15	2	42	ribonucleotide biosynthetic process	P
0009263	1	2	1	4	deoxyribonucleotide biosynthetic process	P
0009226	1	3	0	4	nucleotide-sugar biosynthetic process	P
0010192	1	0	0	1	mucilage biosynthetic process	P
0010264	1	0	0	2	phytate biosynthetic process	P
0016053	1	35	22	120	organic acid biosynthetic process	P
0043650	1	3	2	8	dicarboxylic acid biosynthetic process	P
0046394	1	32	20	112	carboxylic acid biosynthetic process	P
0009688	1	1	1	11	abscisic acid biosynthetic process	P
0019413	1	3	1	4	acetate biosynthetic process	P
0019415	1	3	1	4	acetate biosynthetic process from carbon monoxide	P
0019438	1	34	37	132	aromatic compound biosynthetic process	P
0009697	1	0	0	2	salicylic acid biosynthetic process	P
0009699	1	15	30	87	phenylpropanoid biosynthetic process	P
0009715	1	0	1	1	chalcone biosynthetic process	P
0009800	1	0	1	1	cinnamic acid biosynthetic process	P
0009807	1	1	5	13	lignan biosynthetic process	P
0009809	1	8	4	24	lignin biosynthetic process	P
0009813	1	6	14	41	flavonoid biosynthetic process	P
0009718	1	1	3	8	anthocyanin biosynthetic process	P
0010023	1	0	0	3	proanthocyanidin biosynthetic process	P
0051555	1	1	0	2	flavonol biosynthetic process	P
0009805	1	0	0	1	coumarin biosynthetic process	P
0042559	1	2	1	5	pteridine and derivative biosynthetic process	P
0006777	1	2	1	5	Mo-molybdopterin cofactor biosynthetic process	P
0019753	1	0	0	1	one-carbon compound biosynthetic process	P
0042181	1	0	1	1	ketone biosynthetic process	P
0042398	1	31	44	138	amino acid derivative biosynthetic process	P
0046515	1	0	0	1	hypusine biosynthetic process	P
0008612	1	0	0	1	hypusine biosynthetic process from peptidyl-lysine	P
0042435	1	10	7	25	indole derivative biosynthetic process	P
0009684	1	1	3	5	indoleacetic acid biosynthetic process	P
0009700	1	0	2	4	indole phytoalexin biosynthetic process	P
0010120	1	0	2	4	camalexin biosynthetic process	P
0042446	1	6	9	34	hormone biosynthetic process	P
0009851	1	4	4	13	auxin biosynthetic process	P
0043043	1	1	1	2	peptide biosynthetic process	P
0046938	1	1	1	2	phytochelatin biosynthetic process	P
0043450	1	1	5	15	alkene biosynthetic process	P
0044272	1	11	7	32	sulfur compound biosynthetic process	P
0006750	1	1	0	2	glutathione biosynthetic process	P
0046112	1	10	0	12	nucleobase biosynthetic process	P
0009113	1	6	0	7	purine base biosynthetic process	P
0019856	1	4	0	5	pyrimidine base biosynthetic process	P
0006207	1	3	0	4	'de novo' pyrimidine base biosynthetic process	P
0006783	1	2	0	4	heme biosynthetic process	P
0015995	1	13	2	23	chlorophyll biosynthetic process	P
0046165	1	17	6	45	alcohol biosynthetic process	P
0046173	1	1	5	14	polyol biosynthetic process	P
0046504	1	0	1	4	glycerol ether biosynthetic process	P
0006779	1	21	4	42	porphyrin biosynthetic process	P
0009108	1	25	7	63	coenzyme biosynthetic process	P
0009105	1	2	0	2	lipoic acid biosynthetic process	P
0009396	1	1	0	6	folic acid and derivative biosynthetic process	P
0009257	1	0	0	1	10-formyltetrahydrofolate biosynthetic process	P
0046654	1	1	0	1	tetrahydrofolate biosynthetic process	P
0015937	1	1	2	5	coenzyme A biosynthetic process	P
0015940	1	3	0	3	pantothenate biosynthetic process	P
0045426	1	4	0	7	quinone cofactor biosynthetic process	P
0006744	1	1	0	2	ubiquinone biosynthetic process	P
0010236	1	2	0	3	plastoquinone biosynthetic process	P
0010024	1	1	1	3	phytochromobilin biosynthetic process	P
0052315	1	0	2	4	phytoalexin biosynthesic process	P
0015976	1	8	4	21	carbon utilization	P
0015977	1	8	0	15	carbon utilization by fixation of carbon dioxide	P
0010109	1	8	1	11	regulation of photosynthesis	P
0019222	1	182	333	1341	regulation of metabolic process	P
0006109	1	0	0	2	regulation of carbohydrate metabolic process	P
0009892	1	6	6	36	negative regulation of metabolic process	P
0031324	1	6	5	34	negative regulation of cellular metabolic process	P
0045934	1	5	4	31	negative regulation of nucleobase, nucleoside, nucleotide and nucleic acid metabolic process	P
0016481	1	5	4	29	negative regulation of transcription	P
0045892	1	3	2	13	negative regulation of transcription, DNA-dependent	P
0006342	1	3	1	11	chromatin silencing	P
0006346	1	1	1	4	methylation-dependent chromatin silencing	P
0031048	1	1	0	1	small RNA-mediated chromatin silencing	P
0045013	1	0	0	1	negative regulation of transcription by carbon catabolites	P
0045014	1	0	0	1	negative regulation of transcription by glucose	P
0051053	1	0	0	2	negative regulation of DNA metabolic process	P
0045910	1	0	0	2	negative regulation of DNA recombination	P
0045128	1	0	0	1	negative regulation of meiotic recombination	P
0045936	1	0	1	1	negative regulation of phosphate metabolic process	P
0042326	1	0	1	1	negative regulation of phosphorylation	P
0051248	1	1	1	3	negative regulation of protein metabolic process	P
0030835	1	0	0	1	negative regulation of actin filament depolymerization	P
0009893	1	10	8	28	positive regulation of metabolic process	P
0031325	1	10	8	27	positive regulation of cellular metabolic process	P
0045828	1	0	0	1	positive regulation of isoprenoid metabolic process	P
0045935	1	8	6	21	positive regulation of nucleobase, nucleoside, nucleotide and nucleic acid metabolic process	P
0045941	1	8	5	20	positive regulation of transcription	P
0045893	1	3	0	3	positive regulation of transcription, DNA-dependent	P
0051054	1	0	1	1	positive regulation of DNA metabolic process	P
0045740	1	0	1	1	positive regulation of DNA replication	P
0045834	1	0	0	1	positive regulation of lipid metabolic process	P
0051247	1	1	1	3	positive regulation of protein metabolic process	P
0031062	1	0	0	1	positive regulation of histone methylation	P
0019216	1	0	0	1	regulation of lipid metabolic process	P
0019747	1	0	0	1	regulation of isoprenoid metabolic process	P
0031323	1	179	331	1331	regulation of cellular metabolic process	P
0019219	1	164	322	1292	regulation of nucleobase, nucleoside, nucleotide and nucleic acid metabolic process	P
0045449	1	160	320	1281	regulation of transcription	P
0006355	1	103	204	789	regulation of transcription, DNA-dependent	P
0006357	1	1	0	2	regulation of transcription from RNA polymerase II promoter	P
0006358	1	1	0	2	regulation of global transcription from RNA polymerase II promoter	P
0045990	1	0	0	1	regulation of transcription by carbon catabolites	P
0046015	1	0	0	1	regulation of transcription by glucose	P
0051052	1	3	1	7	regulation of DNA metabolic process	P
0000018	1	0	0	2	regulation of DNA recombination	P
0006275	1	2	1	3	regulation of DNA replication	P
0006282	1	1	0	1	regulation of DNA repair	P
0031056	1	0	0	1	regulation of histone modification	P
0031058	1	0	0	1	positive regulation of histone modification	P
0031060	1	0	0	1	regulation of histone methylation	P
0051252	1	1	1	4	regulation of RNA metabolic process	P
0043487	1	1	1	3	regulation of RNA stability	P
0043488	1	1	1	3	regulation of mRNA stability	P
0048255	1	0	1	2	mRNA stabilization	P
0043489	1	0	1	2	RNA stabilization	P
0050684	1	0	0	1	regulation of mRNA processing	P
0048024	1	0	0	1	regulation of nuclear mRNA splicing, via spliceosome	P
0051174	1	0	2	4	regulation of phosphorus metabolic process	P
0019220	1	0	2	4	regulation of phosphate metabolic process	P
0042325	1	0	2	4	regulation of phosphorylation	P
0051246	1	5	7	22	regulation of protein metabolic process	P
0008064	1	0	2	3	regulation of actin polymerization and/or depolymerization	P
0030833	1	0	2	2	regulation of actin filament polymerization	P
0030834	1	0	1	2	regulation of actin filament depolymerization	P
0019748	1	85	76	306	secondary metabolic process	P
0006721	1	24	10	80	terpenoid metabolic process	P
0006714	1	0	0	3	sesquiterpenoid metabolic process	P
0006722	1	1	3	11	triterpenoid metabolic process	P
0019742	1	1	3	11	pentacyclic triterpenoid metabolic process	P
0016098	1	0	0	2	monoterpenoid metabolic process	P
0016101	1	5	4	24	diterpenoid metabolic process	P
0009685	1	5	4	24	gibberellin metabolic process	P
0016108	1	15	2	24	tetraterpenoid metabolic process	P
0016116	1	15	2	24	carotenoid metabolic process	P
0016119	1	5	1	10	carotene metabolic process	P
0016122	1	2	1	6	xanthophyll metabolic process	P
0010028	1	1	0	1	xanthophyll cycle	P
0043288	1	3	1	15	apocarotenoid metabolic process	P
0009687	1	3	1	15	abscisic acid metabolic process	P
0043289	1	1	1	11	apocarotenoid biosynthetic process	P
0043290	1	1	0	2	apocarotenoid catabolic process	P
0009404	1	10	16	41	toxin metabolic process	P
0009698	1	23	35	113	phenylpropanoid metabolic process	P
0009712	1	1	1	2	catechol metabolic process	P
0046278	1	1	1	2	protocatechuate metabolic process	P
0009714	1	0	1	1	chalcone metabolic process	P
0009803	1	0	1	1	cinnamic acid metabolic process	P
0009806	1	1	5	13	lignan metabolic process	P
0009808	1	8	6	26	lignin metabolic process	P
0009810	1	0	1	1	stilbene metabolic process	P
0009812	1	6	15	42	flavonoid metabolic process	P
0046283	1	1	3	8	anthocyanin metabolic process	P
0031537	1	1	1	2	regulation of anthocyanin metabolic process	P
0051554	1	1	0	2	flavonol metabolic process	P
0009804	1	0	1	2	coumarin metabolic process	P
0015994	1	16	4	30	chlorophyll metabolic process	P
0042168	1	2	1	7	heme metabolic process	P
0046217	1	0	2	4	indole phytoalexin metabolic process	P
0052317	1	0	2	4	camalexin metabolic process	P
0043170	1	1162	1032	4653	macromolecule metabolic process	P
0005975	1	160	143	649	carbohydrate metabolic process	P
0005976	1	28	18	87	polysaccharide metabolic process	P
0009311	1	0	2	4	oligosaccharide metabolic process	P
0046835	1	0	0	3	carbohydrate phosphorylation	P
0019538	1	720	640	2721	protein metabolic process	P
0006461	1	16	6	44	protein complex assembly	P
0043623	1	12	5	36	cellular protein complex assembly	P
0000059	1	1	3	13	protein import into nucleus, docking	P
0006617	1	2	0	4	SRP-dependent cotranslational protein targeting to membrane, signal sequence recognition	P
0007172	1	0	1	1	signal complex formation	P
0008535	1	0	0	1	cytochrome c oxidase complex assembly	P
0010257	1	2	0	2	NADH dehydrogenase complex assembly	P
0010258	1	2	0	2	NADH dehydrogenase complex (plastoquinone) assembly	P
0010265	1	0	0	1	SCF complex assembly	P
0017004	1	3	1	6	cytochrome complex assembly	P
0010190	1	1	0	1	cytochrome b6f complex assembly	P
0051225	1	0	0	1	spindle assembly	P
0051226	1	0	0	1	meiotic spindle assembly	P
0009971	1	0	0	1	male meiotic spindle assembly (sensu Viridiplantae)	P
0051131	1	1	0	1	chaperone-mediated protein complex assembly	P
0043241	1	6	1	11	protein complex disassembly	P
0043624	1	6	1	10	cellular protein complex disassembly	P
0044267	1	708	639	2700	cellular protein metabolic process	P
0007021	1	4	0	6	tubulin folding	P
0051084	1	2	0	2	posttranslational protein folding	P
0051085	1	2	0	2	chaperone cofactor-dependent protein folding	P
0006464	1	157	473	1444	protein modification process	P
0018193	1	47	109	377	peptidyl-amino acid modification	P
0018196	1	1	0	1	peptidyl-asparagine modification	P
0018198	1	0	0	1	peptidyl-cysteine modification	P
0018316	1	0	0	1	peptide cross-linking via L-cystine	P
0018202	1	0	0	1	peptidyl-histidine modification	P
0017182	1	0	0	1	peptidyl-diphthamide metabolic process	P
0018205	1	0	0	2	peptidyl-lysine modification	P
0018022	1	0	0	1	peptidyl-lysine methylation	P
0018208	1	2	1	10	peptidyl-proline modification	P
0019511	1	2	1	10	peptidyl-proline hydroxylation	P
0018212	1	0	1	1	peptidyl-tyrosine modification	P
0018108	1	0	1	1	peptidyl-tyrosine phosphorylation	P
0031365	1	44	107	361	N-terminal protein amino acid modification	P
0018409	1	41	106	356	peptide or protein amino-terminal blocking	P
0018004	1	1	0	1	N-terminal protein formylation	P
0043543	1	41	106	357	protein amino acid acylation	P
0006473	1	0	0	1	protein amino acid acetylation	P
0016573	1	0	0	1	histone acetylation	P
0018256	1	1	0	1	protein amino acid formylation	P
0043687	1	96	372	1056	post-translational protein modification	P
0000338	1	1	1	5	protein deneddylation	P
0006468	1	61	326	849	protein amino acid phosphorylation	P
0016572	1	0	0	2	histone phosphorylation	P
0046777	1	1	2	9	protein amino acid autophosphorylation	P
0006470	1	6	14	43	protein amino acid dephosphorylation	P
0006471	1	1	1	3	protein amino acid ADP-ribosylation	P
0006476	1	1	1	10	protein amino acid deacetylation	P
0016575	1	1	1	10	histone deacetylation	P
0006512	1	14	27	119	ubiquitin cycle	P
0016567	1	5	25	71	protein ubiquitination	P
0000209	1	0	1	2	protein polyubiquitination	P
0016579	1	0	0	1	protein deubiquitination	P
0008213	1	4	0	12	protein amino acid alkylation	P
0006479	1	4	0	12	protein amino acid methylation	P
0006481	1	0	0	2	C-terminal protein amino acid methylation	P
0016571	1	2	0	8	histone methylation	P
0051568	1	0	0	1	histone H3-K4 methylation	P
0016485	1	4	5	18	protein processing	P
0006465	1	2	0	2	signal peptide processing	P
0006624	1	1	2	4	vacuolar protein processing or maturation	P
0016540	1	1	2	9	protein autoprocessing	P
0016570	1	3	1	21	histone modification	P
0018149	1	0	0	1	peptide cross-linking	P
0018175	1	0	1	1	protein amino acid nucleotidylation	P
0018117	1	0	1	1	protein amino acid adenylylation	P
0018282	1	1	0	1	metal incorporation into metallo-sulfur cluster	P
0018283	1	1	0	1	iron incorporation into metallo-sulfur cluster	P
0018410	1	0	0	2	peptide or protein carboxyl-terminal blocking	P
0032446	1	8	26	78	protein modification by small protein conjugation	P
0016925	1	2	1	5	protein sumoylation	P
0045116	1	1	0	2	protein neddylation	P
0042040	1	1	1	2	metal incorporation into metallo-molybdopterin complex	P
0018315	1	1	1	2	molybdenum incorporation into molybdenum-molybdopterin complex	P
0006508	1	109	129	572	proteolysis	P
0006510	1	10	7	23	ATP-dependent proteolysis	P
0051605	1	0	0	2	protein maturation via proteolysis	P
0009100	1	13	11	49	glycoprotein metabolic process	P
0006516	1	2	0	4	glycoprotein catabolic process	P
0031647	1	1	0	2	regulation of protein stability	P
0050821	1	1	0	2	protein stabilization	P
0042157	1	41	108	366	lipoprotein metabolic process	P
0043335	1	0	0	1	protein unfolding	P
0051258	1	4	6	12	protein polymerization	P
0030041	1	2	4	6	actin filament polymerization	P
0046785	1	1	2	3	microtubule polymerization	P
0031113	1	1	0	1	regulation of microtubule polymerization	P
0031116	1	1	0	1	positive regulation of microtubule polymerization	P
0051261	1	0	1	2	protein depolymerization	P
0030042	1	0	1	2	actin filament depolymerization	P
0051604	1	0	0	2	protein maturation	P
0043283	1	578	784	3109	biopolymer metabolic process	P
0006261	1	14	4	37	DNA-dependent DNA replication	P
0006268	1	1	0	4	DNA unwinding during replication	P
0006270	1	4	1	7	DNA replication initiation	P
0006271	1	1	0	1	DNA strand elongation during DNA replication	P
0006273	1	1	0	1	lagging strand elongation	P
0006269	1	1	0	1	DNA replication, synthesis of RNA primer	P
0042023	1	3	1	8	DNA endoreduplication	P
0045005	1	3	1	14	maintenance of fidelity during DNA-dependent DNA replication	P
0006298	1	3	1	14	mismatch repair	P
0006278	1	1	0	4	RNA-dependent DNA replication	P
0006279	1	0	0	1	premeiotic DNA synthesis	P
0006265	1	2	1	12	DNA topological change	P
0006281	1	23	16	100	DNA repair	P
0000725	1	1	1	4	recombinational repair	P
0000724	1	1	1	4	double-strand break repair via homologous recombination	P
0000726	1	0	0	1	non-recombinational repair	P
0006303	1	0	0	1	double-strand break repair via nonhomologous end joining	P
0006284	1	2	3	13	base-excision repair	P
0006289	1	3	2	10	nucleotide-excision repair	P
0006294	1	0	1	1	nucleotide-excision repair, preincision complex formation	P
0006290	1	0	1	4	pyrimidine dimer repair	P
0000719	1	0	1	3	photoreactive repair	P
0006302	1	2	1	8	double-strand break repair	P
0010213	1	0	2	2	non-photoreactive DNA repair	P
0006304	1	3	0	15	DNA modification	P
0006305	1	3	0	14	DNA alkylation	P
0006306	1	3	0	14	DNA methylation	P
0010216	1	1	0	2	maintenance of DNA methylation	P
0006310	1	5	2	23	DNA recombination	P
0007131	1	2	0	7	meiotic recombination	P
0016444	1	1	0	1	somatic cell DNA recombination	P
0031507	1	3	2	14	heterochromatin formation	P
0016568	1	6	4	46	chromatin modification	P
0006338	1	3	2	18	chromatin remodeling	P
0016569	1	4	2	25	covalent chromatin modification	P
0015074	1	0	0	1	DNA integration	P
0022616	1	1	0	1	DNA strand elongation	P
0032392	1	1	0	4	DNA geometric change	P
0032508	1	1	0	4	DNA duplex unwinding	P
0016070	1	237	232	1112	RNA metabolic process	P
0006354	1	1	1	6	RNA elongation	P
0006364	1	11	4	36	rRNA processing	P
0006397	1	15	6	48	mRNA processing	P
0000398	1	6	1	21	nuclear mRNA splicing, via spliceosome	P
0000245	1	0	0	3	spliceosome assembly	P
0006376	1	0	0	1	mRNA splice site selection	P
0006370	1	1	1	5	mRNA capping	P
0006379	1	3	0	5	mRNA cleavage	P
0035279	1	2	0	3	miRNA-mediated gene silencing, mRNA cleavage	P
0010239	1	1	0	1	chloroplast mRNA processing	P
0031124	1	2	1	4	mRNA 3'-end processing	P
0006378	1	1	1	3	mRNA polyadenylation	P
0031426	1	0	0	1	polycistronic mRNA processing	P
0006388	1	3	0	4	tRNA splicing	P
0008380	1	11	2	40	RNA splicing	P
0000375	1	6	1	21	RNA splicing, via transesterification reactions	P
0000377	1	6	1	21	RNA splicing, via transesterification reactions with bulged adenosine as nucleophile	P
0000394	1	3	0	4	RNA splicing, via endonucleolytic cleavage and ligation	P
0009452	1	1	1	5	RNA capping	P
0031050	1	5	1	10	dsRNA fragmentation	P
0030422	1	3	1	7	RNA interference, production of siRNA	P
0010267	1	1	1	4	RNA interference, production of ta-siRNAs	P
0035196	1	2	0	3	miRNA-mediated gene silencing, production of miRNAs	P
0031053	1	0	0	1	primary microRNA processing	P
0031123	1	2	1	4	RNA 3'-end processing	P
0043631	1	1	1	3	RNA polyadenylation	P
0031425	1	1	0	2	chloroplast RNA processing	P
0006400	1	1	0	3	tRNA modification	P
0031591	1	0	0	1	wybutosine biosynthetic process	P
0009451	1	6	1	19	RNA modification	P
0000154	1	1	0	2	rRNA modification	P
0001510	1	2	0	2	RNA methylation	P
0016547	1	0	0	1	RNA editing	P
0006381	1	0	0	1	mRNA editing	P
0016556	1	0	0	1	mRNA modification	P
0016072	1	12	4	38	rRNA metabolic process	P
0032774	1	114	206	815	RNA biosynthetic process	P
0006351	1	113	206	814	transcription, DNA-dependent	P
0006352	1	11	2	30	transcription initiation	P
0006367	1	1	0	4	transcription initiation from RNA polymerase II promoter	P
0006366	1	3	0	7	transcription from RNA polymerase II promoter	P
0006383	1	0	0	1	transcription from RNA polymerase III promoter	P
0009301	1	0	0	1	snRNA transcription	P
0009304	1	1	0	1	tRNA transcription	P
0042793	1	3	0	3	transcription from plastid promoter	P
0043412	1	164	475	1477	biopolymer modification	P
0030258	1	0	1	2	lipid modification	P
0030259	1	0	1	2	lipid glycosylation	P
0043413	1	11	12	47	biopolymer glycosylation	P
0043414	1	8	0	26	biopolymer methylation	P
0044260	1	735	657	2785	cellular macromolecule metabolic process	P
0008154	1	4	4	9	actin polymerization and/or depolymerization	P
0042255	1	1	0	1	ribosome assembly	P
0042256	1	1	0	1	mature ribosome assembly	P
0006066	1	66	35	199	alcohol metabolic process	P
0015945	1	3	1	4	methanol metabolic process	P
0015946	1	3	1	4	methanol oxidation	P
0016125	1	3	2	22	sterol metabolic process	P
0018958	1	1	1	2	phenol metabolic process	P
0019751	1	9	13	39	polyol metabolic process	P
0006071	1	9	13	39	glycerol metabolic process	P
0006072	1	1	2	4	glycerol-3-phosphate metabolic process	P
0006081	1	9	3	20	aldehyde metabolic process	P
0009438	1	2	1	5	methylglyoxal metabolic process	P
0019682	1	6	1	11	glyceraldehyde-3-phosphate metabolic process	P
0046292	1	1	0	2	formaldehyde metabolic process	P
0019649	1	1	0	2	formaldehyde assimilation	P
0046487	1	0	1	2	glyoxylate metabolic process	P
0000273	1	3	0	3	lipoic acid metabolic process	P
0009683	1	1	3	5	indoleacetic acid metabolic process	P
0019852	1	3	1	5	L-ascorbic acid metabolic process	P
0032787	1	69	42	226	monocarboxylic acid metabolic process	P
0006083	1	11	2	20	acetate metabolic process	P
0030635	1	0	1	1	acetate derivative metabolic process	P
0030638	1	0	1	1	polyketide metabolic process	P
0006089	1	4	4	18	lactate metabolic process	P
0006090	1	11	1	22	pyruvate metabolic process	P
0006086	1	3	0	6	acetyl-CoA biosynthetic process from pyruvate	P
0006631	1	33	27	119	fatty acid metabolic process	P
0000038	1	1	3	13	very-long-chain fatty acid metabolic process	P
0001676	1	1	3	4	long-chain fatty acid metabolic process	P
0006636	1	4	0	4	fatty acid desaturation	P
0006637	1	0	1	2	acyl-CoA metabolic process	P
0010166	1	0	2	10	wax metabolic process	P
0019369	1	0	0	1	arachidonic acid metabolic process	P
0019373	1	0	0	1	epoxygenase P450 pathway	P
0019395	1	4	5	18	fatty acid oxidation	P
0001561	1	0	1	1	fatty acid alpha-oxidation	P
0006635	1	2	4	15	fatty acid beta-oxidation	P
0031407	1	5	3	15	oxylipin metabolic process	P
0009694	1	5	3	15	jasmonic acid metabolic process	P
0046459	1	1	0	2	short-chain fatty acid metabolic process	P
0019605	1	1	0	1	butyrate metabolic process	P
0006760	1	4	1	12	folic acid and derivative metabolic process	P
0009256	1	0	0	1	10-formyltetrahydrofolate metabolic process	P
0046653	1	2	0	3	tetrahydrofolate metabolic process	P
0046900	1	0	1	2	tetrahydrofolylpolyglutamate metabolic process	P
0006768	1	3	0	4	biotin metabolic process	P
0009696	1	0	1	3	salicylic acid metabolic process	P
0043648	1	18	6	38	dicarboxylic acid metabolic process	P
0046417	1	1	0	2	chorismate metabolic process	P
0006139	1	467	409	2116	nucleobase, nucleoside, nucleotide and nucleic acid metabolic process	P
0006350	1	185	331	1355	transcription	P
0008655	1	0	0	1	pyrimidine salvage	P
0009112	1	14	1	18	nucleobase metabolic process	P
0006144	1	10	1	13	purine base metabolic process	P
0043096	1	4	1	5	purine base salvage	P
0006168	1	4	1	5	adenine salvage	P
0046083	1	4	1	5	adenine metabolic process	P
0006206	1	4	0	5	pyrimidine base metabolic process	P
0009116	1	6	3	22	nucleoside metabolic process	P
0006213	1	1	1	9	pyrimidine nucleoside metabolic process	P
0046125	1	1	0	1	pyrimidine deoxyribonucleoside metabolic process	P
0009211	1	1	0	1	pyrimidine deoxyribonucleoside triphosphate metabolic process	P
0046075	1	1	0	1	dTTP metabolic process	P
0046131	1	0	1	8	pyrimidine ribonucleoside metabolic process	P
0046087	1	0	1	8	cytidine metabolic process	P
0009119	1	2	3	15	ribonucleoside metabolic process	P
0046128	1	2	2	7	purine ribonucleoside metabolic process	P
0006166	1	2	0	2	purine ribonucleoside salvage	P
0006169	1	2	0	2	adenosine salvage	P
0008617	1	0	2	5	guanosine metabolic process	P
0015969	1	0	2	4	guanosine tetraphosphate metabolic process	P
0031590	1	0	0	1	wybutosine metabolic process	P
0046085	1	2	0	2	adenosine metabolic process	P
0009120	1	1	0	1	deoxyribonucleoside metabolic process	P
0042278	1	2	2	7	purine nucleoside metabolic process	P
0009126	1	2	0	6	purine nucleoside monophosphate metabolic process	P
0009167	1	2	0	6	purine ribonucleoside monophosphate metabolic process	P
0046037	1	1	0	3	GMP metabolic process	P
0046040	1	1	0	1	IMP metabolic process	P
0009135	1	1	0	2	purine nucleoside diphosphate metabolic process	P
0009179	1	1	0	2	purine ribonucleoside diphosphate metabolic process	P
0046031	1	1	0	2	ADP metabolic process	P
0009144	1	11	2	33	purine nucleoside triphosphate metabolic process	P
0009205	1	10	2	31	purine ribonucleoside triphosphate metabolic process	P
0046034	1	9	2	28	ATP metabolic process	P
0046039	1	1	0	3	GTP metabolic process	P
0009215	1	1	0	2	purine deoxyribonucleoside triphosphate metabolic process	P
0046060	1	1	0	2	dATP metabolic process	P
0009150	1	16	2	44	purine ribonucleotide metabolic process	P
0009151	1	1	0	2	purine deoxyribonucleotide metabolic process	P
0006220	1	3	3	12	pyrimidine nucleotide metabolic process	P
0009129	1	0	1	1	pyrimidine nucleoside monophosphate metabolic process	P
0009176	1	0	1	1	pyrimidine deoxyribonucleoside monophosphate metabolic process	P
0046073	1	0	1	1	dTMP metabolic process	P
0009138	1	1	0	1	pyrimidine nucleoside diphosphate metabolic process	P
0009196	1	1	0	1	pyrimidine deoxyribonucleoside diphosphate metabolic process	P
0046072	1	1	0	1	dTDP metabolic process	P
0009147	1	2	0	4	pyrimidine nucleoside triphosphate metabolic process	P
0009208	1	1	0	3	pyrimidine ribonucleoside triphosphate metabolic process	P
0046036	1	1	0	3	CTP metabolic process	P
0046051	1	1	0	3	UTP metabolic process	P
0009218	1	1	2	9	pyrimidine ribonucleotide metabolic process	P
0009219	1	1	1	2	pyrimidine deoxyribonucleotide metabolic process	P
0009123	1	2	1	7	nucleoside monophosphate metabolic process	P
0009161	1	2	0	6	ribonucleoside monophosphate metabolic process	P
0009162	1	0	1	1	deoxyribonucleoside monophosphate metabolic process	P
0009132	1	4	0	5	nucleoside diphosphate metabolic process	P
0009185	1	1	0	2	ribonucleoside diphosphate metabolic process	P
0009186	1	3	0	3	deoxyribonucleoside diphosphate metabolic process	P
0009141	1	12	2	34	nucleoside triphosphate metabolic process	P
0009199	1	10	2	31	ribonucleoside triphosphate metabolic process	P
0009200	1	2	0	3	deoxyribonucleoside triphosphate metabolic process	P
0009187	1	1	0	1	cyclic nucleotide metabolic process	P
0046058	1	1	0	1	cAMP metabolic process	P
0009259	1	17	4	51	ribonucleotide metabolic process	P
0009262	1	5	1	7	deoxyribonucleotide metabolic process	P
0009394	1	1	0	1	2'-deoxyribonucleotide metabolic process	P
0019362	1	15	9	38	pyridine nucleotide metabolic process	P
0006769	1	15	9	35	nicotinamide metabolic process	P
0006739	1	13	8	32	NADP metabolic process	P
0006740	1	13	7	31	NADPH regeneration	P
0019674	1	2	1	3	NAD metabolic process	P
0019365	1	0	0	2	pyridine nucleotide salvage	P
0019358	1	0	0	2	nicotinate nucleotide salvage	P
0046497	1	0	0	2	nicotinate nucleotide metabolic process	P
0009225	1	9	5	26	nucleotide-sugar metabolic process	P
0015949	1	3	0	6	nucleobase, nucleoside and nucleotide interconversion	P
0019689	1	3	0	6	pyrimidine nucleoside interconversion	P
0019690	1	3	0	6	pyrimidine deoxyribonucleoside interconversion	P
0016458	1	9	2	28	gene silencing	P
0016441	1	6	2	18	posttranscriptional gene silencing	P
0035194	1	6	1	13	RNA-mediated posttranscriptional gene silencing	P
0016246	1	3	1	7	RNA interference	P
0035195	1	2	1	6	miRNA-mediated gene silencing	P
0035281	1	0	0	1	pre-microRNA export from nucleus	P
0031047	1	7	1	14	RNA-mediated gene silencing	P
0043101	1	6	1	7	purine salvage	P
0006518	1	3	1	4	peptide metabolic process	P
0046937	1	1	1	2	phytochelatin metabolic process	P
0006575	1	42	55	181	amino acid derivative metabolic process	P
0009692	1	1	5	15	ethylene metabolic process	P
0046418	1	0	1	1	nopaline metabolic process	P
0046419	1	0	1	1	octopine metabolic process	P
0046500	1	0	3	5	S-adenosylmethionine metabolic process	P
0046516	1	0	0	1	hypusine metabolic process	P
0006662	1	0	3	6	glycerol ether metabolic process	P
0006639	1	0	3	6	acylglycerol metabolic process	P
0006641	1	0	3	6	triacylglycerol metabolic process	P
0046339	1	0	0	1	diacylglycerol metabolic process	P
0006725	1	68	64	247	aromatic compound metabolic process	P
0042430	1	10	7	25	indole and derivative metabolic process	P
0042431	1	0	2	4	indole metabolic process	P
0042434	1	10	7	25	indole derivative metabolic process	P
0042537	1	0	0	1	benzene and derivative metabolic process	P
0018912	1	0	0	1	1,4-dichlorobenzene metabolic process	P
0042558	1	2	1	5	pteridine and derivative metabolic process	P
0043545	1	2	1	5	molybdopterin cofactor metabolic process	P
0019720	1	2	1	5	Mo-molybdopterin cofactor metabolic process	P
0032324	1	2	1	5	molybdopterin cofactor biosynthetic process	P
0006730	1	15	8	56	one-carbon compound metabolic process	P
0019496	1	2	0	4	serine-isocitrate lyase pathway	P
0032259	1	8	0	26	methylation	P
0006767	1	32	12	66	water-soluble vitamin metabolic process	P
0009235	1	1	0	1	cobalamin metabolic process	P
0042723	1	3	0	5	thiamin and derivative metabolic process	P
0006772	1	3	0	5	thiamin metabolic process	P
0042724	1	3	0	5	thiamin and derivative biosynthetic process	P
0042726	1	4	0	7	riboflavin and derivative metabolic process	P
0006771	1	4	0	7	riboflavin metabolic process	P
0042727	1	4	0	7	riboflavin and derivative biosynthetic process	P
0042816	1	3	2	6	vitamin B6 metabolic process	P
0008614	1	3	2	6	pyridoxine metabolic process	P
0006775	1	6	0	10	fat-soluble vitamin metabolic process	P
0042360	1	5	0	7	vitamin E metabolic process	P
0042373	1	1	0	3	vitamin K metabolic process	P
0009233	1	0	0	1	menaquinone metabolic process	P
0042374	1	0	0	1	phylloquinone metabolic process	P
0006790	1	22	16	74	sulfur metabolic process	P
0001887	1	1	0	1	selenium metabolic process	P
0006749	1	1	0	4	glutathione metabolic process	P
0006791	1	5	3	13	sulfur utilization	P
0000103	1	4	3	12	sulfate assimilation	P
0019379	1	1	0	1	sulfate assimilation, phosphoadenylyl sulfate reduction by phosphoadenylyl-sulfate reductase (thioredoxin)	P
0019419	1	1	0	2	sulfate reduction	P
0019421	1	0	0	1	sulfate reduction, APS pathway	P
0046505	1	1	0	2	sulfolipid metabolic process	P
0006793	1	90	348	961	phosphorus metabolic process	P
0006796	1	90	347	960	phosphate metabolic process	P
0016310	1	84	332	916	phosphorylation	P
0016311	1	6	15	44	dephosphorylation	P
0006800	1	50	60	170	oxygen and reactive oxygen species metabolic process	P
0006801	1	5	2	10	superoxide metabolic process	P
0019430	1	5	2	10	removal of superoxide radicals	P
0006979	1	45	54	155	response to oxidative stress	P
0000302	1	5	7	20	response to reactive oxygen species	P
0000304	1	0	1	1	response to singlet oxygen	P
0000305	1	0	1	2	response to oxygen radical	P
0000303	1	0	1	2	response to superoxide	P
0042542	1	4	3	12	response to hydrogen peroxide	P
0006982	1	1	0	1	response to lipid hydroperoxide	P
0042743	1	0	2	4	hydrogen peroxide metabolic process	P
0006805	1	0	2	4	xenobiotic metabolic process	P
0042197	1	0	0	1	halogenated hydrocarbon metabolic process	P
0042196	1	0	0	1	chlorinated hydrocarbon metabolic process	P
0010191	1	0	0	1	mucilage metabolic process	P
0010382	1	0	1	1	UNKNOWN_ID	?
0017144	1	0	0	1	drug metabolic process	P
0016999	1	0	0	1	antibiotic metabolic process	P
0042180	1	0	1	1	ketone metabolic process	P
0042445	1	11	13	52	hormone metabolic process	P
0009850	1	7	7	24	auxin metabolic process	P
0010252	1	1	2	6	auxin homeostasis	P
0009853	1	18	3	24	photorespiration	P
0043173	1	0	0	2	nucleotide salvage	P
0043174	1	2	0	2	nucleoside salvage	P
0043449	1	1	6	17	alkene metabolic process	P
0044255	1	85	71	345	cellular lipid metabolic process	P
0006638	1	0	3	6	neutral lipid metabolic process	P
0006643	1	16	11	57	membrane lipid metabolic process	P
0006644	1	11	10	45	phospholipid metabolic process	P
0006649	1	0	1	1	phospholipid transfer to membrane	P
0006650	1	5	4	17	glycerophospholipid metabolic process	P
0006658	1	0	1	1	phosphatidylserine metabolic process	P
0030384	1	2	3	12	phosphoinositide metabolic process	P
0006505	1	1	1	6	GPI anchor metabolic process	P
0046488	1	1	2	4	phosphatidylinositol metabolic process	P
0046470	1	1	0	2	phosphatidylcholine metabolic process	P
0046471	1	2	0	2	phosphatidylglycerol metabolic process	P
0006664	1	6	0	8	glycolipid metabolic process	P
0019374	1	5	0	6	galactolipid metabolic process	P
0006665	1	0	1	5	sphingolipid metabolic process	P
0046519	1	0	0	2	sphingoid metabolic process	P
0006672	1	0	0	1	ceramide metabolic process	P
0006720	1	29	18	117	isoprenoid metabolic process	P
0016090	1	1	2	9	prenol metabolic process	P
0016093	1	1	2	9	polyprenol metabolic process	P
0019348	1	0	2	6	dolichol metabolic process	P
0045338	1	1	0	3	farnesyl diphosphate metabolic process	P
0042214	1	0	0	4	terpene metabolic process	P
0051761	1	0	0	3	sesquiterpene metabolic process	P
0008202	1	6	11	44	steroid metabolic process	P
0016128	1	2	6	12	phytosteroid metabolic process	P
0016131	1	2	6	12	brassinosteroid metabolic process	P
0046486	1	0	3	7	glycerolipid metabolic process	P
0046493	1	0	0	1	lipid A metabolic process	P
0033013	1	24	7	52	tetrapyrrole metabolic process	P
0006778	1	24	7	52	porphyrin metabolic process	P
0033014	1	21	4	42	tetrapyrrole biosynthetic process	P
0033015	1	3	3	10	tetrapyrrole catabolic process	P
0046490	1	4	1	8	isopentenyl diphosphate metabolic process	P
0006732	1	47	22	133	coenzyme metabolic process	P
0006084	1	5	7	27	acetyl-CoA metabolic process	P
0006085	1	3	4	12	acetyl-CoA biosynthetic process	P
0006733	1	16	9	40	oxidoreduction coenzyme metabolic process	P
0006743	1	1	0	2	ubiquinone metabolic process	P
0006752	1	17	5	48	group transfer coenzyme metabolic process	P
0006753	1	9	2	28	nucleoside phosphate metabolic process	P
0015936	1	1	2	5	coenzyme A metabolic process	P
0015939	1	3	0	3	pantothenate metabolic process	P
0031163	1	8	0	13	metallo-sulfur cluster assembly	P
0016226	1	8	0	13	iron-sulfur cluster assembly	P
0042375	1	4	0	7	quinone cofactor metabolic process	P
0051202	1	1	1	3	phytochromobilin metabolic process	P
0052314	1	0	2	4	phytoalexin metabolic process	P
0044238	1	1490	1342	6101	primary metabolic process	P
0006629	1	101	111	499	lipid metabolic process	P
0019915	1	0	1	14	sequestering of lipid	P
0000280	1	0	0	1	nuclear division	P
0001708	1	5	2	18	cell fate specification	P
0009957	1	2	1	5	epidermal cell fate specification	P
0010056	1	1	0	1	atrichoblast fate specification	P
0010058	1	1	0	1	regulation of atrichoblast fate	P
0010059	1	1	0	1	positive regulation of atrichoblast fate	P
0010057	1	1	1	3	trichoblast fate specification	P
0010061	1	1	1	3	regulation of trichoblast fate	P
0010062	1	0	1	1	negative regulation of trichoblast fate	P
0010063	1	1	0	2	positive regulation of trichoblast fate	P
0010158	1	2	0	6	abaxial cell fate specification	P
0042659	1	1	1	3	regulation of cell fate specification	P
0001709	1	0	0	1	cell fate determination	P
0006914	1	4	7	18	autophagy	P
0007049	1	28	18	133	cell cycle	P
0000278	1	8	2	27	mitotic cell cycle	P
0000087	1	2	1	15	M phase of mitotic cell cycle	P
0007067	1	2	1	14	mitosis	P
0000070	1	0	0	1	mitotic sister chromatid segregation	P
0007076	1	0	0	1	mitotic chromosome condensation	P
0007088	1	0	1	4	regulation of mitosis	P
0007093	1	0	0	3	mitotic checkpoint	P
0007094	1	0	0	2	mitotic spindle checkpoint	P
0030071	1	0	1	1	regulation of mitotic metaphase/anaphase transition	P
0007091	1	0	1	1	mitotic metaphase/anaphase transition	P
0009920	1	0	0	3	cell plate formation involved in cellulose and pectin-containing cell wall biogenesis	P
0007346	1	1	0	4	regulation of progression through mitotic cell cycle	P
0007090	1	1	0	1	regulation of S phase of mitotic cell cycle	P
0045750	1	1	0	1	positive regulation of S phase of mitotic cell cycle	P
0045931	1	1	0	1	positive regulation of progression through mitotic cell cycle	P
0051329	1	5	1	8	interphase of mitotic cell cycle	P
0000080	1	3	1	4	G1 phase of mitotic cell cycle	P
0000082	1	1	0	2	G1/S transition of mitotic cell cycle	P
0000084	1	1	0	1	S phase of mitotic cell cycle	P
0000086	1	0	0	1	G2/M transition of mitotic cell cycle	P
0022402	1	24	18	121	cell cycle process	P
0000212	1	0	0	1	meiotic spindle organization and biogenesis	P
0007129	1	1	0	3	synapsis	P
0007130	1	1	0	1	synaptonemal complex assembly	P
0051026	1	0	0	1	chiasma formation	P
0022403	1	13	7	56	cell cycle phase	P
0000279	1	8	6	48	M phase	P
0000072	1	1	0	1	M phase specific microtubule process	P
0051322	1	1	0	1	anaphase	P
0051327	1	4	5	32	M phase of meiotic cell cycle	P
0007126	1	4	5	32	meiosis	P
0007127	1	3	0	8	meiosis I	P
0007140	1	1	0	4	male meiosis	P
0007143	1	1	0	1	female meiosis	P
0009554	1	0	0	2	megasporogenesis	P
0009556	1	1	4	16	microsporogenesis	P
0040020	1	0	1	2	regulation of meiosis	P
0045835	1	0	0	1	negative regulation of meiosis	P
0045836	1	0	1	1	positive regulation of meiosis	P
0045132	1	0	0	1	meiotic chromosome segregation	P
0051307	1	0	0	1	meiotic chromosome separation	P
0051318	1	3	1	4	G1 phase	P
0051320	1	1	0	1	S phase	P
0051325	1	5	1	8	interphase	P
0051304	1	0	0	1	chromosome separation	P
0051726	1	15	14	77	regulation of cell cycle	P
0000074	1	15	14	75	regulation of progression through cell cycle	P
0000075	1	0	0	4	cell cycle checkpoint	P
0031576	1	0	0	1	G2/M transition checkpoint	P
0031577	1	0	0	2	spindle checkpoint	P
0000079	1	0	2	8	regulation of cyclin-dependent protein kinase activity	P
0045736	1	0	2	6	negative regulation of cyclin-dependent protein kinase activity	P
0045786	1	0	2	6	negative regulation of progression through cell cycle	P
0007050	1	0	0	1	cell cycle arrest	P
0045787	1	1	0	2	positive regulation of progression through cell cycle	P
0051446	1	0	0	1	positive regulation of progression through meiotic cell cycle	P
0051445	1	0	0	1	regulation of progression through meiotic cell cycle	P
0051321	1	4	5	33	meiotic cell cycle	P
0007059	1	1	1	11	chromosome segregation	P
0000819	1	0	0	1	sister chromatid segregation	P
0007062	1	0	0	3	sister chromatid cohesion	P
0007063	1	0	0	1	regulation of sister chromatid cohesion	P
0045876	1	0	0	1	positive regulation of sister chromatid cohesion	P
0007154	1	102	235	756	cell communication	P
0007165	1	88	220	704	signal transduction	P
0000160	1	4	22	60	two-component signal transduction system (phosphorelay)	P
0009873	1	2	19	45	ethylene mediated signaling pathway	P
0010104	1	0	7	11	regulation of ethylene mediated signaling pathway	P
0010105	1	0	7	11	negative regulation of ethylene mediated signaling pathway	P
0001560	1	0	0	1	regulation of cell growth by extracellular stimulus	P
0007166	1	15	62	163	cell surface receptor linked signal transduction	P
0007167	1	7	54	127	enzyme linked receptor protein signaling pathway	P
0007169	1	7	54	127	transmembrane receptor protein tyrosine kinase signaling pathway	P
0007186	1	8	7	32	G-protein coupled receptor protein signaling pathway	P
0001789	1	1	0	1	G-protein signaling, coupled to S1P second messenger (sphingosine kinase activating)	P
0007200	1	2	2	10	G-protein signaling, coupled to IP3 second messenger (phospholipase C activating)	P
0007205	1	2	2	10	protein kinase C activation	P
0007231	1	0	1	1	osmosensory signaling pathway	P
0000161	1	0	1	1	MAPKKK cascade during osmolarity sensing	P
0000169	1	0	1	1	activation of MAPK activity during osmolarity sensing	P
0007242	1	56	107	364	intracellular signaling cascade	P
0006984	1	1	1	3	ER-nuclear signaling pathway	P
0030968	1	1	1	3	unfolded protein response	P
0006987	1	0	0	1	unfolded protein response, activation of signaling protein activity	P
0007243	1	1	3	8	protein kinase cascade	P
0000165	1	1	3	7	MAPKKK cascade	P
0000187	1	0	1	1	activation of MAPK activity	P
0007264	1	18	15	75	small GTPase mediated signal transduction	P
0007265	1	0	2	6	Ras protein signal transduction	P
0032011	1	0	2	6	ARF protein signal transduction	P
0032012	1	0	2	6	regulation of ARF protein signal transduction	P
0046578	1	0	2	6	regulation of Ras protein signal transduction	P
0051056	1	0	2	6	regulation of small GTPase mediated signal transduction	P
0009755	1	17	53	155	hormone-mediated signaling	P
0009734	1	7	4	18	auxin mediated signaling pathway	P
0009736	1	2	7	30	cytokinin mediated signaling	P
0009738	1	4	19	37	abscisic acid mediated signaling	P
0009787	1	2	7	14	regulation of abscisic acid mediated signaling	P
0009788	1	0	6	9	negative regulation of abscisic acid mediated signaling	P
0009789	1	1	1	4	positive regulation of abscisic acid mediated signaling	P
0009740	1	4	3	24	gibberellic acid mediated signaling	P
0009937	1	0	0	6	regulation of gibberellic acid mediated signaling	P
0009938	1	0	0	5	negative regulation of gibberellic acid mediated signaling	P
0009939	1	0	0	1	positive regulation of gibberellic acid mediated signaling	P
0043401	1	0	2	5	steroid hormone mediated signaling	P
0009742	1	0	2	5	brassinosteroid mediated signaling	P
0009756	1	3	7	20	carbohydrate mediated signaling	P
0009757	1	0	1	3	hexose mediated signaling	P
0009747	1	0	1	2	hexokinase-dependent signaling	P
0010255	1	0	0	1	glucose mediated signaling	P
0010182	1	3	7	19	sugar mediated signaling	P
0009745	1	0	0	2	sucrose mediated signaling	P
0009785	1	0	2	6	blue light signaling pathway	P
0009863	1	2	5	14	salicylic acid mediated signaling pathway	P
0009867	1	2	7	17	jasmonic acid mediated signaling pathway	P
0010017	1	1	3	11	red or far red light signaling pathway	P
0010018	1	0	0	1	far red light signaling pathway	P
0010161	1	1	1	4	red light signaling pathway	P
0010019	1	2	1	3	chloroplast-nucleus signaling pathway	P
0019932	1	7	5	23	second-messenger-mediated signaling	P
0019722	1	5	3	11	calcium-mediated signaling	P
0048015	1	2	2	12	phosphoinositide-mediated signaling	P
0009966	1	2	16	38	regulation of signal transduction	P
0009967	1	1	1	5	positive regulation of signal transduction	P
0009968	1	0	13	26	negative regulation of signal transduction	P
0007267	1	4	5	19	cell-cell signaling	P
0045168	1	0	0	2	cell-cell signaling during cell fate commitment	P
0048629	1	0	0	1	trichome patterning	P
0009875	1	0	0	2	pollen-pistil interaction	P
0009991	1	9	10	32	response to extracellular stimulus	P
0009432	1	1	0	2	SOS response	P
0031667	1	7	8	26	response to nutrient levels	P
0007584	1	0	1	3	response to nutrient	P
0010266	1	0	0	1	response to vitamin B1	P
0031669	1	7	4	18	cellular response to nutrient levels	P
0009267	1	7	4	18	cellular response to starvation	P
0006995	1	1	0	1	cellular response to nitrogen starvation	P
0009970	1	0	1	2	cellular response to sulfate starvation	P
0016036	1	7	1	11	cellular response to phosphate starvation	P
0042149	1	0	0	1	cellular response to glucose starvation	P
0043562	1	1	0	1	cellular response to nitrogen levels	P
0042594	1	7	7	23	response to starvation	P
0031668	1	8	6	21	cellular response to extracellular stimulus	P
0042631	1	1	2	3	cellular response to water deprivation	P
0007155	1	0	10	30	cell adhesion	P
0016337	1	0	0	3	cell-cell adhesion	P
0030155	1	0	1	1	regulation of cell adhesion	P
0031589	1	0	1	2	cell-substrate adhesion	P
0007160	1	0	1	2	cell-matrix adhesion	P
0048041	1	0	1	1	focal adhesion formation	P
0007163	1	1	0	1	establishment and/or maintenance of cell polarity	P
0008283	1	5	1	20	cell proliferation	P
0042127	1	2	1	10	regulation of cell proliferation	P
0008284	1	0	0	6	positive regulation of cell proliferation	P
0008285	1	0	1	1	negative regulation of cell proliferation	P
0010118	1	1	11	22	stomatal movement	P
0010119	1	1	7	13	regulation of stomatal movement	P
0006997	1	1	0	1	nuclear organization and biogenesis	P
0000741	1	1	0	1	karyogamy	P
0010197	1	1	0	1	polar nucleus fusion	P
0007005	1	7	0	9	mitochondrion organization and biogenesis	P
0000002	1	1	0	1	mitochondrial genome maintenance	P
0000266	1	2	0	2	mitochondrial fission	P
0007006	1	2	0	3	mitochondrial membrane organization and biogenesis	P
0007007	1	2	0	3	inner mitochondrial membrane organization and biogenesis	P
0045039	1	2	0	3	protein import into mitochondrial inner membrane	P
0007010	1	37	42	168	cytoskeleton organization and biogenesis	P
0007017	1	21	26	91	microtubule-based process	P
0000226	1	3	8	21	microtubule cytoskeleton organization and biogenesis	P
0001578	1	1	0	1	microtubule bundle formation	P
0007020	1	1	3	4	microtubule nucleation	P
0007051	1	0	0	1	spindle organization and biogenesis	P
0010245	1	1	0	1	radial microtubular system formation	P
0031109	1	1	2	3	microtubule polymerization or depolymerization	P
0031110	1	1	0	1	regulation of microtubule polymerization or depolymerization	P
0031112	1	1	0	1	positive regulation of microtubule polymerization or depolymerization	P
0031122	1	0	1	2	cytoplasmic microtubule organization and biogenesis	P
0043622	1	0	1	1	cortical microtubule organization and biogenesis	P
0006903	1	0	0	1	vesicle targeting	P
0048199	1	0	0	1	vesicle targeting, to, from or within Golgi	P
0048209	1	0	0	1	regulation of vesicle targeting, to, from or within Golgi	P
0007018	1	11	14	54	microtubule-based movement	P
0030029	1	13	13	62	actin filament-based process	P
0030036	1	12	10	43	actin cytoskeleton organization and biogenesis	P
0007015	1	3	1	9	actin filament organization	P
0030832	1	0	2	3	regulation of actin filament length	P
0045010	1	1	3	7	actin nucleation	P
0051125	1	0	0	1	regulation of actin nucleation	P
0051127	1	0	0	1	positive regulation of actin nucleation	P
0030048	1	0	2	16	actin filament-based movement	P
0030865	1	0	1	2	cortical cytoskeleton organization and biogenesis	P
0007030	1	0	0	2	Golgi organization and biogenesis	P
0007031	1	6	2	18	peroxisome organization and biogenesis	P
0006625	1	2	0	6	protein targeting to peroxisome	P
0016558	1	0	0	3	protein import into peroxisome matrix	P
0016559	1	3	1	5	peroxisome fission	P
0007033	1	0	3	5	vacuole organization and biogenesis	P
0007035	1	0	0	1	vacuolar acidification	P
0009902	1	0	0	4	chloroplast relocation	P
0009903	1	0	0	1	chloroplast avoidance movement	P
0009904	1	0	0	2	chloroplast accumulation movement	P
0010020	1	7	0	8	chloroplast fission	P
0009660	1	0	2	3	amyloplast organization and biogenesis	P
0009662	1	0	1	2	etioplast organization and biogenesis	P
0009668	1	3	1	6	plastid membrane organization and biogenesis	P
0010027	1	3	1	6	thylakoid membrane organization and biogenesis	P
0010111	1	0	0	1	glyoxysome organization and biogenesis	P
0016050	1	0	0	2	vesicle organization and biogenesis	P
0006900	1	0	0	2	membrane budding	P
0048284	1	1	0	1	organelle fusion	P
0048285	1	12	1	15	organelle fission	P
0043572	1	7	0	8	plastid fission	P
0032200	1	0	1	6	telomere organization and biogenesis	P
0000723	1	0	1	6	telomere maintenance	P
0007004	1	0	0	2	telomere maintenance via telomerase	P
0043247	1	0	0	2	telomere maintenance in response to DNA damage	P
0030261	1	0	0	3	chromosome condensation	P
0010032	1	0	0	1	meiotic chromosome condensation	P
0016044	1	10	13	51	membrane organization and biogenesis	P
0006944	1	5	9	32	membrane fusion	P
0000740	1	1	0	1	nuclear membrane fusion	P
0010256	1	0	0	1	endomembrane organization	P
0010324	1	0	2	5	membrane invagination	P
0006897	1	0	2	5	endocytosis	P
0006909	1	0	1	4	phagocytosis	P
0030397	1	0	1	1	membrane disassembly	P
0051205	1	0	0	1	protein insertion into membrane	P
0022411	1	6	2	12	cellular component disassembly	P
0032984	1	6	1	11	macromolecular complex disassembly	P
0032989	1	32	51	152	cellular structure morphogenesis	P
0000902	1	32	51	152	cell morphogenesis	P
0000903	1	0	1	1	cellular morphogenesis during vegetative growth	P
0000904	1	4	6	21	cellular morphogenesis during differentiation	P
0010090	1	4	5	19	trichome morphogenesis	P
0010091	1	0	2	6	trichome branching	P
0008361	1	28	48	134	regulation of cell size	P
0016049	1	28	46	130	cell growth	P
0001558	1	1	0	3	regulation of cell growth	P
0030308	1	0	0	1	negative regulation of cell growth	P
0009825	1	12	10	38	multidimensional cell growth	P
0042547	1	9	3	23	cell wall modification during multidimensional cell growth	P
0009831	1	8	3	21	cellulose and pectin-containing cell wall modification during multidimensional cell growth	P
0009826	1	22	33	95	unidimensional cell growth	P
0009932	1	0	14	25	cell tip growth	P
0048768	1	0	2	2	root hair cell tip growth	P
0042814	1	0	1	2	monopolar cell growth	P
0048588	1	1	10	20	developmental cell growth	P
0048767	1	1	3	5	root hair elongation	P
0051211	1	1	0	1	anisotropic cell growth	P
0045792	1	0	0	1	negative regulation of cell size	P
0045793	1	0	1	2	positive regulation of cell size	P
0022604	1	0	0	2	regulation of cell morphogenesis	P
0008360	1	0	0	2	regulation of cell shape	P
0048766	1	2	0	3	root hair initiation	P
0043062	1	0	0	2	extracellular structure organization and biogenesis	P
0030198	1	0	0	2	extracellular matrix organization and biogenesis	P
0045229	1	20	57	180	external encapsulating structure organization and biogenesis	P
0007047	1	20	57	179	cell wall organization and biogenesis	P
0009664	1	15	36	94	cellulose and pectin-containing cell wall organization and biogenesis	P
0009827	1	11	5	32	cellulose and pectin-containing cell wall modification	P
0009828	1	11	5	29	cellulose and pectin-containing cell wall loosening	P
0009832	1	2	18	41	cellulose and pectin-containing cell wall biogenesis	P
0009833	1	0	3	4	cellulose and pectin-containing primary cell wall biogenesis	P
0009834	1	0	8	10	cellulose and pectin-containing secondary cell wall biogenesis	P
0010215	1	0	2	4	cellulose microfibril organization	P
0031504	1	0	2	4	peptidoglycan-based cell wall organization and biogenesis	P
0009273	1	0	2	4	peptidoglycan-based cell wall biogenesis	P
0031505	1	0	3	12	chitin- and beta-glucan-containing cell wall organization and biogenesis	P
0009272	1	0	3	12	chitin- and beta-glucan-containing cell wall biogenesis	P
0042545	1	16	17	93	cell wall modification	P
0042546	1	2	27	64	cell wall biogenesis	P
0010208	1	0	0	2	pollen wall formation	P
0051128	1	1	2	6	regulation of cellular component organization and biogenesis	P
0051129	1	0	0	1	negative regulation of cell organization and biogenesis	P
0051130	1	1	0	3	positive regulation of cell organization and biogenesis	P
0051641	1	112	84	451	cellular localization	P
0051640	1	0	0	5	organelle localization	P
0051644	1	0	0	4	plastid localization	P
0051667	1	0	0	4	establishment of plastid localization	P
0051648	1	0	0	1	vesicle localization	P
0051650	1	0	0	1	establishment of vesicle localization	P
0051656	1	0	0	5	establishment of organelle localization	P
0051649	1	112	82	447	establishment of cellular localization	P
0032940	1	15	26	89	secretion by cell	P
0009306	1	3	2	10	protein secretion	P
0045045	1	12	24	79	secretory pathway	P
0006887	1	0	11	25	exocytosis	P
0006904	1	0	11	25	vesicle docking during exocytosis	P
0006888	1	5	3	17	ER to Golgi vesicle-mediated transport	P
0006890	1	1	0	5	retrograde vesicle-mediated transport, Golgi to ER	P
0006891	1	2	5	14	intra-Golgi vesicle-mediated transport	P
0006892	1	0	1	4	post-Golgi vesicle-mediated transport	P
0006896	1	0	1	4	Golgi to vacuole transport	P
0045047	1	2	1	6	protein targeting to ER	P
0006613	1	2	0	5	cotranslational protein targeting to membrane	P
0006614	1	2	0	5	SRP-dependent cotranslational protein targeting to membrane	P
0006620	1	0	1	1	posttranslational protein targeting to membrane	P
0031204	1	0	1	1	posttranslational protein targeting to membrane, translocation	P
0046907	1	107	68	402	intracellular transport	P
0006886	1	70	40	229	intracellular protein transport	P
0006606	1	7	7	31	protein import into nucleus	P
0000060	1	2	0	3	protein import into nucleus, translocation	P
0042306	1	0	0	1	regulation of protein import into nucleus	P
0042991	1	0	2	5	transcription factor import into nucleus	P
0006611	1	0	0	1	protein export from nucleus	P
0006612	1	2	1	6	protein targeting to membrane	P
0006623	1	0	3	6	protein targeting to vacuole	P
0045036	1	11	1	16	protein targeting to chloroplast	P
0045037	1	3	0	4	protein import into chloroplast stroma	P
0045038	1	5	0	5	protein import into chloroplast thylakoid membrane	P
0048227	1	0	0	1	plasma membrane to endosome transport	P
0065002	1	2	1	4	intracellular protein transport across a membrane	P
0006913	1	10	11	51	nucleocytoplasmic transport	P
0046822	1	0	0	1	regulation of nucleocytoplasmic transport	P
0051168	1	1	1	9	nuclear export	P
0006405	1	1	1	8	RNA export from nucleus	P
0006406	1	0	0	1	mRNA export from nucleus	P
0016973	1	0	0	1	poly(A)+ mRNA export from nucleus	P
0006409	1	0	0	1	tRNA export from nucleus	P
0051170	1	7	8	32	nuclear import	P
0007034	1	0	4	10	vacuolar transport	P
0016197	1	2	3	7	endosome transport	P
0042147	1	2	3	6	retrograde transport, endosome to Golgi	P
0045022	1	0	0	1	early endosome to late endosome transport	P
0030705	1	11	16	70	cytoskeleton-dependent intracellular transport	P
0032386	1	0	0	1	regulation of intracellular transport	P
0033157	1	0	0	1	UNKNOWN_ID	?
0043574	1	2	0	6	peroxisomal transport	P
0046909	1	0	1	1	intermembrane transport	P
0048193	1	9	9	45	Golgi vesicle transport	P
0048219	1	1	0	1	inter-Golgi cisterna vesicle-mediated transport	P
0048221	1	0	0	1	rough ER to cis-Golgi vesicle-mediated transport	P
0051169	1	8	9	40	nuclear transport	P
0051651	1	0	0	1	maintenance of cellular localization	P
0032507	1	0	0	1	maintenance of cellular protein localization	P
0006621	1	0	0	1	protein retention in ER	P
0051668	1	0	0	1	localization within membrane	P
0019725	1	14	18	56	cell homeostasis	P
0006873	1	12	16	48	cell ion homeostasis	P
0030002	1	0	1	2	anion homeostasis	P
0030319	1	0	1	2	di-, tri-valent inorganic anion homeostasis	P
0030643	1	0	1	2	phosphate ion homeostasis	P
0030003	1	12	15	46	cation homeostasis	P
0006875	1	12	14	44	metal ion homeostasis	P
0006874	1	2	8	19	calcium ion homeostasis	P
0006883	1	1	0	1	sodium ion homeostasis	P
0030007	1	1	1	3	potassium ion homeostasis	P
0046916	1	8	4	18	transition metal ion homeostasis	P
0006878	1	2	1	6	copper ion homeostasis	P
0006879	1	4	2	8	iron ion homeostasis	P
0006882	1	1	1	3	zinc ion homeostasis	P
0030026	1	1	1	2	manganese ion homeostasis	P
0030004	1	1	2	5	monovalent inorganic cation homeostasis	P
0030641	1	0	1	2	hydrogen ion homeostasis	P
0051453	1	0	1	2	regulation of cellular pH	P
0051452	1	0	0	1	cellular pH reduction	P
0030005	1	9	11	35	di-, tri-valent inorganic cation homeostasis	P
0006884	1	1	0	2	regulation of cell volume	P
0009992	1	0	0	1	cellular osmoregulation	P
0042391	1	0	0	1	regulation of membrane potential	P
0045454	1	1	0	2	cell redox homeostasis	P
0048278	1	0	11	25	vesicle docking	P
0032506	1	0	0	3	cytokinetic process	P
0000919	1	0	0	3	cell plate formation	P
0045165	1	5	2	22	cell fate commitment	P
0048468	1	111	66	332	cell development	P
0008219	1	14	29	76	cell death	P
0012501	1	9	15	48	programmed cell death	P
0006915	1	5	8	22	apoptosis	P
0042981	1	4	4	14	regulation of apoptosis	P
0043065	1	0	2	4	positive regulation of apoptosis	P
0006917	1	0	2	4	induction of apoptosis	P
0008629	1	0	0	1	induction of apoptosis by intracellular signals	P
0008631	1	0	0	1	induction of apoptosis by oxidative stress	P
0043066	1	2	0	5	negative regulation of apoptosis	P
0006916	1	2	0	5	anti-apoptosis	P
0043067	1	5	5	17	regulation of programmed cell death	P
0043068	1	1	2	5	positive regulation of programmed cell death	P
0012502	1	1	2	5	induction of programmed cell death	P
0043069	1	2	1	7	negative regulation of programmed cell death	P
0048469	1	2	9	12	cell maturation	P
0048764	1	2	9	12	trichoblast maturation	P
0048765	1	2	9	12	root hair cell differentiation	P
0048864	1	1	0	7	stem cell development	P
0019827	1	1	0	7	stem cell maintenance	P
0010074	1	0	0	2	maintenance of meristem identity	P
0010076	1	0	0	1	maintenance of floral meristem identity	P
0010078	1	0	0	1	maintenance of root meristem identity	P
0007349	1	2	0	4	cellularization	P
0009558	1	2	0	4	cellularization of the embryo sac	P
0030154	1	120	78	395	cell differentiation	P
0009559	1	1	0	1	embryo sac central cell differentiation	P
0009563	1	0	0	1	synergid differentiation	P
0045697	1	0	0	1	regulation of synergid differentiation	P
0009913	1	9	20	53	epidermal cell differentiation	P
0010052	1	0	0	2	guard cell differentiation	P
0010053	1	3	14	22	root epidermal cell differentiation	P
0010054	1	3	12	18	trichoblast differentiation	P
0010055	1	1	0	1	atrichoblast differentiation	P
0035315	1	5	5	23	hair cell differentiation	P
0010026	1	5	5	23	trichome differentiation	P
0045604	1	0	0	1	regulation of epidermal cell differentiation	P
0045595	1	2	1	15	regulation of cell differentiation	P
0045596	1	1	0	9	negative regulation of cell differentiation	P
0048496	1	0	0	2	maintenance of organ identity	P
0045597	1	0	0	1	positive regulation of cell differentiation	P
0048533	1	0	0	1	sporocyte differentiation	P
0048863	1	1	0	7	stem cell differentiation	P
0051049	1	0	2	3	regulation of transport	P
0043269	1	0	2	2	regulation of ion transport	P
0010155	1	0	1	1	regulation of proton transport	P
0051223	1	0	0	1	regulation of protein transport	P
0051302	1	0	1	2	regulation of cell division	P
0051301	1	10	10	37	cell division	P
0000910	1	9	5	26	cytokinesis	P
0000911	1	2	2	10	cytokinesis by cell plate formation	P
0010235	1	0	1	1	guard mother cell cytokinesis	P
0007112	1	1	0	1	male meiosis cytokinesis	P
0008356	1	0	1	6	asymmetric cell division	P
0010070	1	0	0	2	zygote asymmetric cell division	P
0009581	1	2	6	16	detection of external stimulus	P
0009583	1	1	6	10	detection of light stimulus	P
0007602	1	1	6	10	phototransduction	P
0009585	1	1	6	10	red, far-red light phototransduction	P
0009584	1	1	6	10	detection of visible light	P
0050908	1	1	6	10	detection of light stimulus during visual perception	P
0050962	1	1	6	10	detection of light stimulus during sensory perception	P
0009590	1	1	0	2	detection of gravity	P
0016045	1	0	0	3	detection of bacterium	P
0016046	1	0	0	1	detection of fungus	P
0009582	1	2	6	12	detection of abiotic stimulus	P
0009593	1	3	3	8	detection of chemical stimulus	P
0005513	1	3	3	8	detection of calcium ion	P
0009595	1	0	0	4	detection of biotic stimulus	P
0009720	1	0	4	6	detection of hormone stimulus	P
0009722	1	0	0	1	detection of cytokinin stimulus	P
0009727	1	0	3	3	detection of ethylene stimulus	P
0009729	1	0	1	2	detection of brassinosteroid stimulus	P
0007275	1	188	170	828	multicellular organismal development	P
0007389	1	11	10	60	pattern specification process	P
0003002	1	8	6	37	regionalization	P
0009954	1	0	1	4	proximal/distal pattern formation	P
0009946	1	0	0	1	proximal/distal axis specification	P
0009955	1	2	1	9	adaxial/abaxial pattern formation	P
0009943	1	2	1	9	adaxial/abaxial axis specification	P
0009944	1	2	1	8	polarity specification of adaxial/abaxial axis	P
0009956	1	2	1	6	radial pattern formation	P
0010051	1	2	1	9	vascular tissue pattern formation (sensu Tracheophyta)	P
0010092	1	2	2	10	specification of organ identity	P
0010160	1	0	0	1	formation of organ boundary	P
0010199	1	0	0	1	organ boundary specification between lateral organs and the meristem	P
0009798	1	4	3	23	axis specification	P
0009947	1	0	0	1	centrolateral axis specification	P
0048560	1	1	0	1	establishment of anatomical structure orientation	P
0048561	1	1	0	1	establishment of organ orientation	P
0009799	1	2	0	5	determination of symmetry	P
0009855	1	2	0	4	determination of bilateral symmetry	P
0009880	1	1	0	3	embryonic pattern specification	P
0065001	1	2	1	8	specification of axis polarity	P
0010084	1	2	1	8	specification of organ axis polarity	P
0045995	1	0	1	3	regulation of embryonic development	P
0048598	1	1	0	2	embryonic morphogenesis	P
0009791	1	50	51	250	post-embryonic development	P
0009640	1	5	9	35	photomorphogenesis	P
0009704	1	1	0	1	de-etiolation	P
0010099	1	2	1	10	regulation of photomorphogenesis	P
0010100	1	1	1	7	negative regulation of photomorphogenesis	P
0009647	1	0	0	1	skotomorphogenesis	P
0009845	1	6	8	26	seed germination	P
0010029	1	3	4	10	regulation of seed germination	P
0010030	1	1	1	3	positive regulation of seed germination	P
0010187	1	2	0	4	negative regulation of seed germination	P
0048623	1	1	0	2	seed germination on parent plant	P
0009886	1	2	5	13	post-embryonic morphogenesis	P
0010101	1	1	4	9	post-embryonic root morphogenesis	P
0010102	1	1	4	9	lateral root morphogenesis	P
0010050	1	3	2	6	vegetative phase change	P
0010374	1	1	4	12	stomatal complex development	P
0010103	1	1	4	12	stomatal complex morphogenesis	P
0048528	1	2	11	20	post-embryonic root development	P
0048527	1	1	11	19	lateral root development	P
0009838	1	1	2	5	abscission	P
0035295	1	0	7	16	tube development	P
0048868	1	0	7	16	pollen tube development	P
0048229	1	7	5	37	gametophyte development	P
0009553	1	3	0	10	embryo sac development	P
0009561	1	2	0	6	megagametogenesis	P
0048314	1	0	0	1	embryo sac morphogenesis	P
0009555	1	4	5	26	pollen development	P
0010152	1	2	0	5	pollen maturation	P
0048731	1	47	74	301	system development	P
0022621	1	18	24	116	shoot system development	P
0048367	1	18	24	116	shoot development	P
0010016	1	13	13	69	shoot morphogenesis	P
0009965	1	9	8	43	leaf morphogenesis	P
0010346	1	2	0	4	shoot formation	P
0010223	1	2	0	4	secondary shoot formation	P
0048827	1	13	17	82	phyllome development	P
[truncated: 2,279 more rows]
