# Supplementary material for: The transcriptome of syncytia induced by the cyst nematode Heterodera schachtii in Arabidopsis roots
Source: Plant J. 2008 Dec 9;57(5):771–84. doi: 10.1111/j.1365-313X.2008.03727.x (PMC2667683; doi:10.1111/j.1365-313X.2008.03727.x)
Supplement: Supporting Information [file normalizedExpressionEstimates.zip]

Archive with 1 entries (1 files):
- gcrma.qq.PLM.expression.dat
