# Supplementary material for: The transcriptome of syncytia induced by the cyst nematode Heterodera schachtii in Arabidopsis roots
Source: Plant J. 2008 Dec 9;57(5):771–84. doi: 10.1111/j.1365-313X.2008.03727.x (PMC2667683; doi:10.1111/j.1365-313X.2008.03727.x)
Supplement: Supporting Information [file normalizedExpressionEstimates.zip › gcrma.qq.PLM.expression.dat]

ControlA.CEL	C_Root_E.CEL	S15A.CEL	S5A2.CEL	S5D.CEL	Syn15B.CEL	Syn5A.CEL	Szakasits_CH2.CEL	Szakasits_Ci.CEL	Szakasits_S14-1.CEL	Szakasits_S5E.CEL	ID	Description
12.7609986972984	11.8053155724605	12.6862905016849	12.4440326908060	11.9365243147112	12.8674677285989	12.4204350474909	12.3949637157310	12.9085396284177	12.0568429595002	12.4237654700035	AFFX-Athal-25SrRNA_s_at	NA
5.59262454790357	5.66298576546725	3.55374817517479	4.04128528251927	3.85131131772369	4.19390561076976	4.14834834099137	8.02313660110958	9.06600636202653	3.80183915609584	4.69428899234785	AFFX-Athal-5SrRNA_at	NA
10.0879922845593	8.2429243568425	11.2209239794958	11.1728310565964	11.5821696862736	11.1860225278099	11.0305134882610	9.7107181743241	9.91745565224114	11.8485131581272	11.6807308670137	AFFX-Athal-Actin_3_f_at	NA
2.74994736878951	2.45466130640306	2.79112720618605	2.56784853293311	2.46879551140539	2.74641670266526	2.60827838732379	2.8499550149641	2.67210957614303	2.65230186628378	2.84830929523075	AFFX-Athal-Actin_5_r_at	NA
7.79372843130992	3.38677700291042	10.0459678106978	8.6405977472955	10.9964048546423	9.92581539419042	8.64328949612342	3.24267415851166	3.57004658186363	10.4948058003499	10.5679685263098	AFFX-Athal-Actin_M_at	NA
11.9269443016021	11.6237133375847	12.0991010112809	12.9125063948370	12.4745426091157	12.0036307735861	12.5338570307511	11.9480303466082	12.2949207086586	12.7120810174351	12.7178699215677	AFFX-Athal-GAPDH_3_s_at	NA
4.48670067502096	4.31251534542483	4.22846954618251	4.13179021064784	9.01806591708806	3.90022070259024	3.88974009131003	3.61570834131921	4.0647309528688	6.9380445351139	7.9528445387902	AFFX-Athal-GAPDH_5_s_at	NA
9.68491703689684	8.80569490780012	9.49134972638108	9.05751972780975	11.3391805622190	9.32884828050063	8.84298904392768	7.86660572193102	8.5914246656213	10.440474556452	11.0151785178904	AFFX-Athal-GAPDH_M_s_at	NA
12.4917026551013	12.1852557381230	12.3931443212429	12.110043324157	12.3546539572312	12.2879416657926	12.2302029265833	12.0728494825318	12.3159489445224	12.7562531259181	12.6716463758144	AFFX-Athal-Ubq_3_f_at	NA
10.5064723107053	10.6114302274114	10.0477493634855	9.5758744540905	11.2392001392156	9.7681421285011	9.17875139865107	9.1122649726341	9.7589035674138	11.2482422115783	11.2732871527633	AFFX-Athal-Ubq_5_f_at	NA
9.62535901354022	9.62228590970141	8.47241008464952	8.25700972101292	9.47622802158964	8.17348651040793	8.19753790367054	8.55595008153746	9.10546386132538	9.45755907756257	9.57387452693662	AFFX-Athal-Ubq_M_f_at	NA
3.92466606646961	4.51764024744628	3.54332117274628	3.73318098862172	3.77516992957666	4.28635006956731	3.92481706768347	5.52405440555651	5.52819838351176	4.82226680957492	4.24009655210752	AFFX-BioB-3_at	NA
4.68266492401940	4.10123745054457	4.35329826865945	4.24159164149255	3.88533782845761	4.89946438349403	4.55958997130695	4.82910798064777	5.10952609955693	5.15068114771123	4.66331649675114	AFFX-BioB-5_at	NA
5.64113510079309	5.59002383064886	5.13676409270148	5.69946798214172	4.9493606698182	5.78534164479184	5.53761677815358	6.67407413305493	6.88157611848029	6.48158563256388	5.98934719992446	AFFX-BioB-M_at	NA
6.40299760167172	6.32309901970487	4.51663846645651	5.97234088288171	5.7528086580547	6.86137851520953	6.46520085815672	7.45984591984829	7.57699975246253	6.96981272907934	6.50186051758653	AFFX-BioC-3_at	NA
6.47409100208197	5.99125917527269	4.60749088651059	6.15120061227381	5.54644216985531	6.9538097222798	6.5950631087304	7.19810708743213	7.39942628403457	7.05744507676781	6.61656768758556	AFFX-BioC-5_at	NA
10.0388728947382	9.87036179787052	9.94033055318923	9.85149726817037	9.62747886747743	10.2271963586663	10.2602492062747	10.8279719083559	10.9036359099218	10.7587072719998	10.6521467179099	AFFX-BioDn-3_at	NA
8.28078237600592	7.99307896239537	8.06181168975484	8.05588572436208	7.781258684537	8.53758787482928	8.38182687815844	9.14482726232395	9.47563275528964	8.92748700098642	8.75697914718148	AFFX-BioDn-5_at	NA
11.8899920332108	12.1921227100072	11.8029949741224	12.2109496577303	12.0054143411623	11.9292083710708	11.9447821919535	12.9672342071726	13.0714065351468	12.6615670225682	12.5152909991810	AFFX-CreX-3_at	NA
11.5805155828399	11.5870294656460	11.3790434480626	11.6779850707055	11.3269089057707	11.6378318689507	11.5983125164913	12.6231318131393	12.7476650969734	12.2521033886916	12.1776423468338	AFFX-CreX-5_at	NA
2.2138113820434	1.85013962331324	2.43293636474630	2.31165812179672	2.09742414478666	2.21724467602239	2.28044372804037	2.25033443731610	2.26666150723979	2.40242590243559	2.41758361527273	AFFX-DapX-3_at	NA
2.38170664944812	1.92742578253547	2.51308557259844	2.38046573446035	2.03997120582437	2.38786535291193	2.41660885704067	2.37071811753461	2.47755059578037	2.35118767549613	2.47353504478694	AFFX-DapX-5_at	NA
2.17443761095344	1.89591318383668	2.32635716917729	2.29773572442043	2.02114156215225	2.09169569493611	2.18999811791832	2.18718023486297	2.2825218731177	2.31112258336352	2.29660699487445	AFFX-DapX-M_at	NA
2.30387171151428	1.93157956551801	2.48028573724715	2.38066762045608	2.10754193994262	2.35393892988199	2.35799883380244	2.41030520937842	2.38650933533585	2.38925255836855	2.39882316764211	AFFX-LysX-3_at	NA
3.04305152293953	2.64533387925273	3.18151660703550	3.05522793412962	2.81437987245858	2.93153694924629	3.01236698560887	2.98665560507547	3.02539561047653	3.00787860256263	3.05954347630553	AFFX-LysX-5_at	NA
2.57200262624906	2.22400228479534	2.65460122412466	2.74471913390645	2.45878592613168	2.61795362888852	2.61596362732916	2.61188253631216	2.63765930159143	2.66718862094842	2.71982726712441	AFFX-LysX-M_at	NA
3.59215533916976	2.95292561983287	3.70621520844145	3.56144814427626	3.19782322487737	3.5669908601892	3.52775662058506	4.15544316208479	4.02328253054078	3.5126503536749	3.39202039449644	AFFX-PheX-3_at	NA
2.41770042638172	2.05816211771108	2.57043177143618	2.54750290240809	2.17819552831614	2.38987344005268	2.45535248097907	2.32993085750628	2.39384979222341	2.40946702245589	2.53757664944741	AFFX-PheX-5_at	NA
2.24451000663166	2.00511351184473	2.43643895194968	2.24942124903845	2.04199218875461	2.26076290153225	2.24829210231218	2.39235582300772	2.33704629172793	2.33303536630463	2.35754627683266	AFFX-PheX-M_at	NA
11.102124070491	9.18923199968765	12.2757253334309	11.9536923636055	12.7154477678399	12.1159523949629	12.0467873034702	10.5327238472296	10.5987126308909	12.9136503302779	12.6693306424269	AFFX-r2-At-Actin-3_s_at	NA
4.04664777624024	3.53878895413118	5.01825698935698	3.60175580744747	6.79744424527287	4.06189755950925	4.11169913234014	3.45878691454979	3.7986245453724	7.83034290006363	8.02972791416087	AFFX-r2-At-Actin-5_s_at	NA
8.60710914306405	6.27249577532867	9.5030123102812	8.42649053974633	11.2097358657982	9.0808956994991	8.22739241356802	6.35689974641376	6.4858743893655	10.7075201997672	10.8739529072647	AFFX-r2-At-Actin-M_s_at	NA
11.3495387079975	10.3583924437874	11.1445454990902	11.3510705148168	12.7116437203797	10.9232815112952	11.2330104629784	9.7856227648668	10.1729219979996	11.8593080350498	12.3559621894196	AFFX-r2-At-GAPDH-3_s_at	NA
7.79744949470399	7.23046152787554	7.50030459973758	6.94235460153995	10.7215511565513	7.01450407643865	6.41580542370576	5.5572954395219	6.40174469243612	9.5736561539863	10.1673890263444	AFFX-r2-At-GAPDH-5_s_at	NA
2.18429464246354	1.80221625368535	2.38752429418063	2.27905057907310	1.93788760396307	2.25843498341803	2.22742372015135	2.27692048765679	2.31173684746574	2.28251235096014	2.24373733489167	AFFX-r2-At-U12639_at	NA
12.6644211645623	12.1325746180810	12.4074039549730	12.1177016658164	12.3011368830036	12.3150595910841	12.1956824907710	12.4446382552718	12.4608114620089	12.6260092062954	12.6502594489700	AFFX-r2-At-Ubq-3_x_at	NA
10.4547568821944	10.6337238847295	10.1540538748304	9.57290466265805	11.6571576973092	9.45481884974986	9.22240534839971	9.6159445289062	10.0977056188459	11.4070795312742	11.3945851896569	AFFX-r2-At-Ubq-5_x_at	NA
2.11834776839188	1.79032966186487	2.36339876802643	2.2618220690294	1.95053605006180	2.29487363502132	2.19527401201758	2.35859566206379	2.25532560112896	2.18986074658488	2.36326097833793	AFFX-r2-Bs-dap-3_at	NA
2.68524008347505	2.2875200662052	2.67867328832182	2.78422939552602	2.42050368061221	2.63965641172411	2.59829557728218	2.88474859672388	2.92553250327537	2.74140951897274	2.78068194254471	AFFX-r2-Bs-dap-5_at	NA
2.46445238510442	2.16287804653115	2.69374603716817	2.62116796369103	2.31640574264418	2.48978481611647	2.42358392909428	2.65115946164138	2.59888500272199	2.47996427510464	2.59290234237147	AFFX-r2-Bs-dap-M_at	NA
3.2363795325982	2.73527735055724	3.44796205896837	3.42100803188854	2.97500423997601	3.18978732511011	3.22600607366332	3.42961810093515	3.43602426469076	3.20034892474151	3.19078953499334	AFFX-r2-Bs-lys-3_at	NA
3.02902420834596	2.60716627530134	3.11662904638394	3.22718309525952	2.83838628624962	2.93757924390341	3.02738453122129	3.03258785091273	3.1044190639804	3.11699616671777	3.26884293716334	AFFX-r2-Bs-lys-5_at	NA
2.24049049172619	1.8323889236824	2.31413721292094	2.21031652499383	2.03347322265188	2.22027470327109	2.26617053173778	2.38105976635943	2.27653958766380	2.18859895262840	2.46462528584160	AFFX-r2-Bs-lys-M_at	NA
3.16724325443014	2.77785254657112	3.20695183305116	3.11209673471186	2.79171141625242	3.12361956782166	3.37303527589492	3.18611781092912	3.21491152141245	3.16058331047435	3.23308749850416	AFFX-r2-Bs-phe-3_at	NA
2.86576156699362	2.28655505945725	3.03849157990059	2.94629000763022	2.55491863247428	2.88347993670893	2.87198450401329	2.82667413502347	2.88506836977384	2.94204588695270	2.83164878796478	AFFX-r2-Bs-phe-5_at	NA
2.27816117698461	2.09520552160927	2.45974252328947	2.55299626438949	2.18288071969051	2.26034197856964	2.33768458831668	2.50845186580226	2.48280627075073	2.38936767880707	2.5175875542828	AFFX-r2-Bs-phe-M_at	NA
2.47790867855154	2.34242396908424	2.82776321153563	2.81976302585683	2.52935018856427	2.95010376204765	2.80384847781021	2.68886117222251	2.79207907451781	2.77238908031952	2.98363571147113	AFFX-r2-Bs-thr-3_s_at	NA
2.18717858452488	1.86193301890799	2.42639447560787	2.19155676811771	2.14953155750154	2.19483916570537	2.19145595867189	2.21261118474209	2.35630719159022	2.33216380321567	2.38284560172838	AFFX-r2-Bs-thr-5_s_at	NA
2.31320217960912	1.87666221239124	2.58053196295237	2.22805506811010	2.02989513158678	2.45830337563165	2.34061670617139	2.27516894648558	2.35023599752634	2.21796740995454	2.38764068256752	AFFX-r2-Bs-thr-M_s_at	NA
5.20922717965441	5.65405315080507	4.70627860447141	5.05815063186871	4.85773908808548	5.25191831227543	5.05769852725283	6.35686199389378	6.97028853430017	5.73563203497326	5.21185937317661	AFFX-r2-Ec-bioB-3_at	NA
6.27088494289385	5.98819724051462	6.09621931838726	6.15712982082492	5.32717838328332	6.88318000824452	6.5448114378071	6.37034815823143	6.74893384427945	6.8988026675648	5.98904434340938	AFFX-r2-Ec-bioB-5_at	NA
6.58879542561314	6.82613512157653	6.21526019460243	6.99669821029867	6.65436929552731	7.06771142050169	6.99867181412456	7.76918231804716	8.01884058475736	7.7916859726119	7.09208097440996	AFFX-r2-Ec-bioB-M_at	NA
8.33649167540205	7.88575717157536	6.74728188065177	7.9016363315553	7.53633589183779	8.8219299369454	8.54969717371032	9.0675737306279	9.38158863646878	8.82575358316442	8.17256088477908	AFFX-r2-Ec-bioC-3_at	NA
7.98129870523472	7.8172470432229	6.10374125561071	8.13323387233607	7.7491200338171	8.889270267172	8.77674250763415	8.95365189196292	9.19723047511598	8.84167903635391	8.61694001873814	AFFX-r2-Ec-bioC-5_at	NA
11.5641691022220	11.2060872923584	11.3849542295245	11.3154220176947	10.8397449473351	11.5098695423538	11.5104866338779	12.2184732777506	12.4784419030188	11.9677379940664	11.7859290196291	AFFX-r2-Ec-bioD-3_at	NA
10.5507447674759	10.7543800828277	10.7326568039379	10.8400794262699	10.4347504739839	11.0590687820118	10.9784044589596	11.4985421043701	11.7572607016726	11.4776749832506	11.3500351336345	AFFX-r2-Ec-bioD-5_at	NA
12.7357240232181	12.8122528159784	12.6425646923912	12.8766791547994	12.5629891824375	12.7336316085304	12.807588456231	13.4857238853239	13.6045279836690	13.4525144829574	13.3213329873187	AFFX-r2-P1-cre-3_at	NA
12.6312059986468	12.5854236034943	12.4524291403683	12.6772225774602	12.2485263477292	12.672023907465	12.5831021139431	13.2588207208186	13.5356939461238	12.9720228449414	13.0392812770653	AFFX-r2-P1-cre-5_at	NA
2.87579339881690	2.38322901206956	2.87289275578653	2.82200490235368	2.52257003886236	2.82533066596788	2.76944889625762	2.71077066702058	2.84077843546061	2.86252445907837	2.80679320297429	AFFX-ThrX-3_at	NA
2.27490201044485	1.96010785939283	2.54643902478663	2.33299178059586	2.06625194345694	2.37729823571974	2.49524335375179	2.36966685930613	2.33920175044660	2.27765799772894	2.44772851683541	AFFX-ThrX-5_at	NA
2.43569371544491	2.08987536304110	2.49895367984305	2.41734889767486	2.21527315057454	2.30640267983155	2.30606423113571	2.37646380951640	2.45061862330350	2.40966306714412	2.48914862056773	AFFX-ThrX-M_at	NA
2.77359492878147	2.41897696253011	2.86465302272865	2.7594586950428	2.5866945447489	2.90039396677517	2.7090331814403	2.88600293800723	2.86460540651461	2.89451288721208	2.84150189452118	AFFX-TrpnX-3_at	NA
2.77141216701911	2.23779542677323	2.88239563928257	2.75330112539739	2.48675125991346	2.82075933516721	2.8469052705864	2.62975403732058	2.66426229760287	2.73794478989598	2.85233038718112	AFFX-TrpnX-5_at	NA
2.31202478207074	1.92652696683277	2.54213275453618	2.3723674258409	2.05683062915706	2.31630356561304	2.37755006270338	2.35427885207551	2.43690462156676	2.36564050025519	2.50509745822764	AFFX-TrpnX-M_at	NA
2.96016038844278	2.55587139450724	2.61267488236331	2.62543543470041	2.37339763990318	2.67217863787509	2.61312707791061	2.99746061720127	3.75937471258835	2.54194177156732	2.59945564548775	AT1G01010_at	AT1G01010.1 | Symbol: ANAC001 | no apical meristem (NAM) family protein, contains Pfam PF02365: No apical meristem (NAM) domain; similar to NAC domain protein NAM GB: AAD17313 GI:4325282 from (Arabidopsis thaliana) | chr1:3631-5899 FORWARD | Aliases: ANAC001, T25K16.1, T25K16_1
2.97461542229317	2.54483226145014	2.93099586592666	3.03614345959284	2.53267536571619	2.95910081925126	3.05806450384905	2.95917032917679	2.96696410953701	2.82982125658531	3.05377070696215	AT1G01030_at	AT1G01030.1 | Symbol: None | DNA-binding protein, putative, similar to DNA-binding proteins from (Arabidopsis thaliana) RAV1 GI:3868857, RAV2 GI:3868859; contains Pfam profile PF02362: B3 DNA binding domain | chr1:11649-13611 REVERSE | Aliases: T25K16.3, T25K16_3
7.08338714917098	6.92272796676434	7.45714872240895	7.53733756299132	6.86554192352102	6.52893099424858	7.47812663257333	7.90307362079982	8.61947941642395	7.64219501295743	7.55168732240108	AT1G01040_at	AT1G01040.1 | Symbol: DCL1 | DEAD/DEAH box helicase carpel factory / CAF, identical to RNA helicase/RNAseIII CAF protein GB:AAF03534 GI:6102610 from (Arabidopsis thaliana) | chr1:23146-31164 FORWARD | Aliases: ABNORMAL SUSPENSOR 1, ASU1, CAF, CARPEL FACTORY, DICER LIKE1, EMB60, EMB76, EMBRYO DEFECTIVE 60, EMBRYO DEFECTIVE 76, SHORT INTEGUMENTS 1, SIN1, SUS1, SUSPENSOR 1, T25K16.4, T25K16_4
8.33957917459855	8.90765353255675	10.2680714246094	9.99127968109419	10.7300443007805	9.84623153535563	10.0210678954581	7.95029208815724	7.81544197648092	11.0221186848896	11.1138880466011	AT1G01050_at	AT1G01050.1 | Symbol: None | inorganic pyrophosphatase, putative (soluble) / pyrophosphate phospho-hydrolase, putative / PPase, putative, strong similarity to SP:Q43187 Soluble inorganic pyrophosphatase (EC 3.6.1.1) (Pyrophosphate phospho- hydrolase) (PPase) {Solanum tuberosum}; contains Pfam profile PF00719: inorganic pyrophosphatase | chr1:31181-33148 REVERSE | Aliases: T25K16.5, T25K16_5
3.25099325419475	2.82945162239856	3.83803101589478	3.41200078074943	4.15923049066551	3.43016299059967	3.89215184511018	3.10112301768698	3.24509508554049	5.33199347116614	4.79861983223535	AT1G01060_at	AT1G01060.3 | Symbol: LHY | similar to myb-related transcription factor (CCA1) [Arabidopsis thaliana] (TAIR:At2g46830.1); similar to LHY protein [Phaseolus vulgaris] (GB:CAD12767.2); contains InterPro domain Myb DNA-binding domain (InterPro:IPR001005); contains InterPro domain Myb-like DNA-binding domain, SHAQKYF class (InterPro:IPR006447)
7.12788602977614	7.31634787100468	10.3044547008918	7.9518030793085	8.85175459285801	9.46536584965638	8.02909678477729	5.82986425873725	6.14712302266725	9.24791523924889	9.34302124730797	AT1G01070_at	AT1G01070.2 | Symbol: None | nodulin MtN21 family protein, similar to MtN21 GI:2598575 (root nodule development) from (Medicago truncatula) | chr1:38753-40927 REVERSE | Aliases: T25K16.7, T25K16_7
3.47672939771795	3.46623547387136	4.493615128814	4.45025528211055	4.49359211472054	3.99975047870158	4.42466462666963	3.78022688333881	3.80040791968026	4.41655180372154	4.72290123942402	AT1G01080_at	AT1G01080.2 | Symbol: None | similar to 33 kDa ribonucleoprotein, chloroplast, putative / RNA-binding protein cp33, putative [Arabidopsis thaliana] (TAIR:At3g52380.1); similar to unnamed protein product [Nicotiana tabacum] (GB:CAA37879.1); contains InterPro domain RNA-binding region RNP-1 (RNA recognition motif) (InterPro:IPR000504) | chr1:45296-47019 REVERSE | Aliases: T25K16.19, T25K16_19
9.97629502554275	8.43670441688923	11.4811459855060	10.2327583561902	10.9929515239817	10.6778031671194	10.1872685410971	8.50317465073115	9.24300043245001	11.4398854296032	11.6848082604803	AT1G01090_at	AT1G01090.1 | Symbol: PDH E1 ALPHA | pyruvate dehydrogenase E1 component alpha subunit, chloroplast, identical to pyruvate dehydrogenase E1 alpha subunit GB:AAB86803 GI:2454182 from (Arabidopsis thaliana); identical to cDNA pyruvate dehydrogenase E1 alpha subunit mRNA, nuclear gene encoding plastid protein GI:2454181 | chr1:47485-49279 REVERSE | Aliases: PYRUVATE DEHYDROGENASE E1 ALPHA, T25K16.8,…
8.75130782055202	8.72456182216954	11.4691804297342	11.8911563898532	12.3844038478671	10.9578297693660	11.9274309376639	10.1302817413782	10.8832682579622	13.0320678415011	13.1767116700786	AT1G01100_at	AT1G01100.2 | Symbol: None | 60S acidic ribosomal protein P1 (RPP1A), similar to 60S ACIDIC RIBOSOMAL PROTEIN P1 GB:O23095 from (Arabidopsis thaliana) | chr1:50091-51182 REVERSE | Aliases: T25K16.9, T25K16_9
2.90883895385822	2.76526045580610	2.91664709679791	3.02706754799174	2.85729977604615	3.06402130290871	3.15186148411645	3.12906473037853	3.12845338621436	2.99839005107729	3.10559983254113	AT1G01110_at	AT1G01110.1 | Symbol: None | expressed protein, contains Prosite PS00165: Serine/threonine dehydratases pyridoxal-phosphate attachment site | chr1:52869-54685 FORWARD | Aliases: T25K16.10, T25K16_10
8.18918888115259	5.95661990677224	4.26758291819239	5.20534745490978	5.05021778572863	4.16292036795978	5.11671276406342	8.21500959214982	8.5284751849026	4.15339847432253	5.40507381215812	AT1G01120_at	AT1G01120.1 | Symbol: KCS1 | fatty acid elongase 3-ketoacyl-CoA synthase 1 (KCS1), nearly identical to GB:AAC99312 GI:4091810 from (Arabidopsis thaliana) | chr1:57269-59167 REVERSE | Aliases: T25K16.11, T25K16_11
3.50349011224315	3.22179537622486	4.09306572555107	4.08216154737657	3.49026619534290	3.99436155975481	3.99324152361419	4.17307274629377	4.38436248160847	5.14853166686376	4.46741225345946	AT1G01130_at	AT1G01130.1 | Symbol: None | expressed protein, ; expression supported by MPSS | chr1:61963-63811 REVERSE | Aliases: F6F3.33
3.53800189906434	3.98226503732649	7.06907264470524	5.62566928178943	4.9724450808601	6.06201714725169	5.95465198897162	3.89720690086638	3.99076147221554	6.65463657980271	5.79739782534575	AT1G01140_at	AT1G01140.3 | Symbol: CIPK9 | CBL-interacting protein kinase 9 (CIPK9), identical to CBL-interacting protein kinase 9 (Arabidopsis thaliana) gi:13249117:gb:AAK16684; contains Pfam profiles PF00069: Protein kinase domain and PF03822: NAF domain; identical to cDNA CBL-interacting protein kinase 9 (CIPK9) GI:13249116 | chr1:64167-67625 REVERSE | Aliases: CBL INTERACTING PROTEIN KINASE 9, F6F3.28, PK…
2.00995700608582	1.76765289122285	2.22933708785515	2.17743569373187	2.03340224365012	2.16690175701114	2.16541102373952	2.12577753253224	2.23354802906943	2.20894135393327	2.36036456074898	AT1G01150_at	AT1G01150.1 | Symbol: None | expressed protein, ; expression supported by MPSS | chr1:70115-71998 REVERSE | Aliases: F6F3.30
4.41684801524969	2.62599363812890	4.45450051902027	3.80183147931575	5.46306571933634	5.73072927073326	3.74123130015732	3.5556993154764	4.61650020746158	4.9201518715644	4.75684848939639	AT1G01160_at	AT1G01160.1 | Symbol: GIF2 | SSXT protein-related / transcription co-activator-related, similar to SYT/SSX4 fusion protein (GI:11127695) (Homo sapiens); supporting cDNA gi:21539891:gb:AY102640.1:; contains Pfam profile PF05030: SSXT protein (N-terminal region) | chr1:72357-74096 FORWARD | Aliases: F6F3.29, GRF1 INTERACTING FACTOR 2
5.30016073366426	6.83046820911422	7.60847294070767	7.09777495705204	8.18077783498469	8.03290955993504	7.42454763489527	7.02444314034027	6.49582281921982	9.94294067407346	9.81738642814852	AT1G01170_at	AT1G01170.2 | Symbol: None | similar to stress-related ozone-induced protein (OZI1) / stress-related ozone-responsive protein [Arabidopsis thaliana] (TAIR:At4g00860.1); similar to ozone-responsive stress-related protein-like [Oryza sativa (japonica cultivar-group)] (GB:NP_910318.1) | chr1:73824-74731 REVERSE | Aliases: F6F3.32
3.37309762956987	2.63404412468951	3.12404192215702	3.21366637102876	2.90358996971637	3.33664624243479	3.41863149057613	3.14116608597727	3.3340051164369	2.95782964794649	3.08561114414143	AT1G01180_at	AT1G01180.1 | Symbol: None | expressed protein | chr1:75633-77446 FORWARD | Aliases: F6F3.5
5.25742678526596	4.45723703573606	3.57895994225423	4.05186635506458	3.35030658191619	3.50843595543848	3.90489458050076	4.65928036065863	4.91453904709324	3.71308140592925	3.76124510207374	AT1G01190_at	AT1G01190.1 | Symbol: CYP78A8 | cytochrome P450, putative, similar to cytochrome P450 SP:O48927 from (Glycine max) | chr1:83045-84864 REVERSE | Aliases: F6F3.25
3.47810889774636	2.82545959961234	3.05095622563062	3.45268318504577	3.47580514189642	3.31173630816638	3.34968150039852	3.14096800803645	3.37598813110000	3.44188008361737	3.51825252728677	AT1G01200_at	AT1G01200.1 | Symbol: None | Ras-related GTP-binding protein, putative, similar to GTP-binding protein GB:D12541 GI:303736 from (Pisum sativum) | chr1:86516-88213 REVERSE | Aliases: F6F3.1, F6F3_1
6.54905242735682	5.55343777440541	5.69261359918379	6.21413056942582	6.30017062677898	5.20382214656466	6.12089279512359	5.38106029551628	5.90414492564219	5.77979052881018	6.99214024126732	AT1G01220_at	AT1G01220.1 | Symbol: None | GHMP kinase-related, contains similarity to L-fucose kinase (Homo sapiens) gi:21212956:emb:CAD29647 | chr1:91750-95552 FORWARD | Aliases: F6F3.3, F6F3_3
3.3043892547215	2.84970564419092	3.27060163158498	3.29530132489452	3.51312898936465	3.32302119850159	3.36080816455536	2.98727638602941	2.93744965083632	3.28138929181814	3.4744397127925	AT1G01225_at	AT1G01225.1 | Symbol: None | NC domain-containing protein-related, contains weak hit to Pfam profile PF04970: NC domain | chr1:95987-97407 FORWARD | Aliases: None
7.64006796478349	8.58493725600039	9.2470782254646	7.04640442328673	8.66774756500389	8.56628636113185	7.09014077190679	7.23670331195736	7.71090151427719	9.33507556207517	8.56877125091967	AT1G01230_at	AT1G01230.1 | Symbol: None | ORMDL family protein, contains Pfam domain PF04061: ORMDL family
7.74478845881959	6.81364827655842	7.37640357728112	6.90899627334979	6.44826784339239	7.01890627408284	6.74376313026683	8.18403287449513	8.7178380371348	7.4223179973165	6.91165784274973	AT1G01240_at	AT1G01240.3 | Symbol: None | expressed protein | chr1:99894-101834 FORWARD | Aliases: F633.5, F633_5, F6F3.27
3.03228038483401	2.80872834025124	3.30268324084704	3.33019493142168	2.96345606540727	3.16229542800031	3.31020404029113	3.34570333829633	3.39413174724056	3.37459306133433	3.43615103812326	AT1G01250_at	AT1G01250.1 | Symbol: None | encodes a member of the DREB subfamily A-4 of ERF/AP2 transcription factor family. The protein contains one AP2 domain. There are 17 members in this subfamily including TINY. | chr1:104491-105324 REVERSE | Aliases: F6F3.6, F6F3_6
4.53295544734171	4.65818779746492	5.04315514052307	4.37754010375846	4.67417855519056	4.00472929420529	4.2944757572228	4.76643999488579	5.41329195701621	5.14153003024803	5.14861545347550	AT1G01260_at	AT1G01260.1 | Symbol: None | basic helix-loop-helix (bHLH) family protein, contains Pfam profile: PF00010 helix-loop-helix DNA-binding domain
2.69423202548251	2.45515211405570	2.80490868104100	2.7945401559783	2.50157053008077	2.71344529195038	2.67763989642839	2.68105495845701	2.83771214726783	2.68026516859285	2.82204035175741	AT1G01280_at	AT1G01280.1 | Symbol: CYP703A2 | cytochrome P450 family protein, similar to cytochrome P450 GB:BAA92894 GI:7339658 from ( Petunia hybrida) | chr1:112263-113947 FORWARD | Aliases: F6F3.8, F6F3_8
5.86162412395953	4.70852830141737	7.5906530872477	6.57239987830231	6.74136902376725	6.51227695612567	6.31700075788019	5.68795062249822	6.66999684868262	7.6487171078436	7.40131069032903	AT1G01290_at	AT1G01290.1 | Symbol: CNX3 | molybdopterin biosynthesis CNX3 protein / molybdenum cofactor biosynthesis enzyme CNX3 (CNX3), identical to molybdopterin biosynthesis CNX3 protein SP:Q39056 from (Arabidopsis thaliana) | chr1:114286-115549 FORWARD | Aliases: COFACTOR OF NITRATE REDUCTASE AND XANTHINE DEHYDROGENASE 3, F6F3.9, F6F3_9
5.10115103323946	3.14623706847522	5.48498450167311	5.91598912463759	8.02241961194517	5.8004839098502	6.18684189388121	4.59486630979063	4.50007551008684	7.61124646758283	7.83771234831048	AT1G01300_at	AT1G01300.1 | Symbol: None | aspartyl protease family protein, contains Pfam domain, PF00026: eukaryotic aspartyl protease | chr1:116943-118764 FORWARD | Aliases: F6F3.10, F6F3_10
2.60769562905345	2.18998602392205	2.90419817598429	2.71464975213103	2.4481032483869	2.68460986999999	2.6378748345343	2.78942658843339	2.82206147491449	2.71917338276808	2.81354581091042	AT1G01310_at	AT1G01310.1 | Symbol: None | allergen V5/Tpx-1-related family protein, similar to pathogenesis related protein-1 GB:AAC25629 GI:3290004 from (Zea mays); contains Pfam profile PF00188: SCP-like extracellular protein | chr1:120154-121130 FORWARD | Aliases: F6F3.11, F6F3_11
3.01114827240369	2.71515637381422	3.77752726336003	3.77319320484088	4.07124064066093	3.24535568036652	3.86238151906878	3.09968991361287	3.12989975862801	4.05315096563813	4.07454017348216	AT1G01320_at	AT1G01320.1 | Symbol: None | tetratricopeptide repeat (TPR)-containing protein, low similarity to SP:P46825 Kinesin light chain (KLC) {Loligo pealeii}; contains Pfam profile PF00515: TPR Domain | chr1:121134-130099 REVERSE | Aliases: F6F3.12, F6F3_12
6.11250590986421	8.14258498610848	4.86128600623825	3.26870588713767	3.86095551871964	4.25750880244014	3.79796597899595	7.6540662667985	7.90632312181642	4.35582241869133	3.92530110584186	AT1G01340_at	AT1G01340.1 | Symbol: ATCNGC10 | cyclic nucleotide-regulated ion channel (CNGC10) (ACBK1), almost identical to CaM-regulated potassium ion channel (ACBK1) GI:8515883 from (Arabidopsis thaliana); contains Pfam domain, PF00520: Ion transport protein | chr1:132332-135322 REVERSE | Aliases: ACBK1, CNGC10, F6F3.13, F6F3_13
8.97661706363871	8.2224182072125	8.51676112341833	5.5899567428017	6.9967108300032	7.97551516048187	6.00050346841876	5.86693773014616	6.70823243752098	7.8893712512416	6.67502358648867	AT1G01360_at	AT1G01360.1 | Symbol: None | expressed protein, similar to hypothetical protein GB:CAB45785 GI:5262156 from (Arabidopsis thaliana) | chr1:142024-143177 FORWARD | Aliases: F6F3.16, F6F3_16
2.27292947098528	2.27736687214873	2.49514428907476	2.78511356000764	3.37016921821754	2.3455591450907	2.59667538625838	2.59491442071907	2.54414018132557	2.91136322822825	3.46721178223846	AT1G01370_at	AT1G01370.2 | Symbol: HTR12 | similar to histone H3.2 [Arabidopsis thaliana] (TAIR:At4g40030.1); similar to histone H3, putative [Arabidopsis thaliana] (TAIR:At1g19890.1); similar to histone H3.2 [Arabidopsis thaliana] (TAIR:At4g40040.1); similar to histone H3 [Arabidopsis thaliana] (TAIR:At5g10980.1); similar to histone H3 like protein [Arabis gemmifera] (GB:BAC79431.1); contains InterPro domain…
4.54564395142807	4.47640952549001	5.51096365587434	5.51456826162524	5.00721802801394	5.81816913409452	5.33894587303046	4.88866606438512	5.3418364971266	7.75713796288622	6.19364629701455	AT1G01380_at	AT1G01380.1 | Symbol: ETC1 | myb family transcription factor, similar to myb homolog (CPC) GI:2346966 from (Arabidopsis thaliana) | chr1:147267-147935 FORWARD | Aliases: ENHANCER OF TRY AND CPC 1, F6F3.18, F6F3_18
3.24767036159903	2.89173451207191	3.4735782955686	3.32097544731817	3.00913124172333	3.07930399753567	3.20414488539267	3.34318012837265	3.37555910786676	3.23208301361369	3.33228420488082	AT1G01390_at	AT1G01390.1 | Symbol: None | UDP-glucoronosyl/UDP-glucosyl transferase family protein, contains Pfam profile: PF00201 UDP-glucoronosyl and UDP-glucosyl transferase | chr1:148120-149806 REVERSE | Aliases: F6F3.19, F6F3_19
2.65268848952702	2.43072576241051	2.89806615699379	2.92775671420779	2.52065870820678	2.82633017094156	2.77559080495178	2.99406783522863	3.1112775942309	2.74845980964873	2.94196687226935	AT1G01410_at	AT1G01410.1 | Symbol: None | hypothetical protein | chr1:153113-154198 FORWARD | Aliases: F6F3.21, F6F3_21
4.29140118196895	3.69115302168579	3.65241262283405	3.42193784474998	3.01572135067544	3.40485152879284	3.30482452331627	3.82001866434664	4.18172774796142	3.47892971997627	3.52060765368055	AT1G01420_at	AT1G01420.1 | Symbol: None | UDP-glucoronosyl/UDP-glucosyl transferase family protein, contains Pfam profile: PF00201 UDP-glucoronosyl and UDP-glucosyl transferase | chr1:154566-156011 REVERSE | Aliases: F6F3.22, F6F3_22
5.25643241237941	4.48418238315944	4.49471518288259	4.10416431215493	4.15838510188521	4.28172685912644	4.39628807491929	4.39548627515685	4.51543855663943	4.11860973494364	4.32946809345891	AT1G01430_at	AT1G01430.1 | Symbol: None | expressed protein, similar to hypothetical protein GB:CAB80917 GI:7267605 from (Arabidopsis thaliana) | chr1:156801-158655 REVERSE | Aliases: F6F3.23, F6F3_23
3.46486281393194	3.23306264566904	3.86997681141318	3.10529235829150	3.22844327113332	3.23307039033581	2.90613173534576	3.35117665958534	3.48245046294885	3.79674300333664	3.79028919370776	AT1G01440_at	AT1G01440.1 | Symbol: None | extra-large G-protein-related, weak similarity to extra-large G-protein (AtXLG1) (GI:3201682) (Arabidopsis thaliana) | chr1:159935-162219 REVERSE | Aliases: F6F3.24, F6F3_24
2.71165314354644	2.26383503209345	2.56452511821763	2.503841360882	2.07491976647957	2.53972493961902	2.54981612478128	2.61044422175602	2.46565364847456	2.39998407321931	2.54837154275345	AT1G01450_at	AT1G01450.1 | Symbol: None | protein kinase-related, contains eukaryotic protein kinase domain, INTERPRO:IPR000719 | chr1:164105-165517 REVERSE | Aliases: F22L4.1, F22L4_1
2.45275952399097	2.21918593134055	2.6049704205721	2.58991918854533	2.40003182648796	2.62677780094983	2.66313664880692	2.72790430303193	2.77383689747619	2.48075285305445	2.79110957880316	AT1G01460_at	AT1G01460.1 | Symbol: None | Type I phosphatidylinositol-4-phosphate 5-kinase, subfamily A. | chr1:168723-171165 FORWARD | Aliases: F22L4.2, F22L4_2
10.9606806666741	11.3019890642113	11.9949095649206	11.4991701350390	11.9961899316042	11.9635917704143	11.2579643966496	9.05697176086156	9.09317519342818	12.7612439078340	12.7264472048992	AT1G01470_at	AT1G01470.1 | Symbol: LEA14 | late embryogenesis abundant protein, putative / LEA protein, putative, similar to SP:P46518 Late embryogenesis abundant protein Lea14-A {Gossypium hirsutum}; contains Pfam profile PF03168: Late embryogenesis abundant protein | chr1:172146-172923 REVERSE | Aliases: F22L4.3, F22L4_3, LATE EMBRYOGENESIS ABUNDANT 14, LIGHT STRESS REGULATED 3, LSR3
5.0282884744953	3.83898932197591	3.40405442282386	4.18612983329251	4.62252569945985	3.891932269695	4.34930266876893	4.2793629996009	4.21285666522045	3.84778204927969	4.69209916975218	AT1G01480_at	AT1G01480.2 | Symbol: ACS2 | 1-aminocyclopropane-1-carboxylate synthase 2 / ACC synthase 2 (ACS2) (ACC1), identical to 1-aminocyclopropane-1-carboxylate synthase SP:Q06402 (GI:166578) from (Arabidopsis thaliana)
9.4530316480769	9.85685734896448	9.71943238677621	9.45557304692638	9.04829208971964	9.37745375363224	9.2642597339698	11.340935557881	12.1277192602805	10.4066222533744	10.1573314512034	AT1G01490_at	AT1G01490.2 | Symbol: None | similar to heavy-metal-associated domain-containing protein [Arabidopsis thaliana] (TAIR:At5g23760.1); similar to unknown [Populus tremuloides] (GB:AAO63778.1); contains InterPro domain Heavy metal transport/detoxification protein (InterPro:IPR006121) | chr1:180059-182293 REVERSE | Aliases: F22L4.5, F22L4_5
6.49918935676886	6.10100371154021	6.98354423301248	6.18315896758295	6.27851882081631	6.76959469838814	6.51161118648246	6.33556868840464	6.59137239961319	6.954866844686	6.87342324482683	AT1G01500_at	AT1G01500.1 | Symbol: None | expressed protein, identical to cDNA unknown protein GI:1922247 embY10087.1 | chr1:185133-186923 FORWARD | Aliases: F22L4.17, F22L4_17
6.22571236773015	4.47247410121377	6.38878570554071	6.70095823157486	7.18283209999175	6.20662924266684	7.20334231282512	5.65373114916505	5.86679992833547	6.12643721161977	6.96996258558682	AT1G01510_at	AT1G01510.1 | Symbol: AN | C-terminal binding protein (ANGUSTIFOLIA), nearly identical to C-terminal binding protein ANGUSTIFOLIA (Arabidopsis thaliana) GI:15408535; contains Pfam profile PF02826: D-isomer specific 2-hydroxyacid dehydrogenase, NAD binding domain | chr1:187211-190056 FORWARD | Aliases: ANGUSTIFOLIA, F22L4.6, F22L4_6
2.18585531494986	1.97578966439157	2.80744903290692	2.43296683719888	2.18571397265419	2.37163547722404	2.4174616968986	2.43894093171361	2.29183471925576	2.59561957691123	2.45850259989001	AT1G01520_at	AT1G01520.1 | Symbol: None | myb family transcription factor, similar to myb-related protein GI:2505876 from (Arabidopsis thaliana) | chr1:190596-192139 FORWARD | Aliases: F22L4.18, F22L4_18
2.07745836589840	1.67506135282734	2.17659011012981	2.16650530627729	1.83457330964322	2.07451080142598	2.13950990991295	2.44199885605460	2.26903090252045	2.20234805356143	2.25948224416163	AT1G01530_at	AT1G01530.1 | Symbol: None | MADS-box protein (AGL28), similar to MADS-box transcription factor GI:6580943 from (Picea abies); contains Pfam profile PF00319: SRF-type transcription factor (DNA-binding and dimerisation domain) | chr1:192640-193662 REVERSE | Aliases: F22L4.7, F22L4_7
5.72687260428856	5.73053834941188	7.59020210047056	6.2036037056171	6.68867665601362	5.97386479805888	6.17889575570765	6.02598771952798	6.82747520717537	6.96527338588946	6.82411544224138	AT1G01540_at	AT1G01540.2 | Symbol: None | protein kinase family protein, contains protein kinase domain, Pfam:PF00069; contains serine/threonine protein kinase domain, INTERPRO:IPR002290
9.96792279891045	10.2454750825646	10.0602972920111	8.52184403286109	10.0525656727696	10.0585737537246	8.97100594739103	9.7353383767114	9.9024494595531	10.4912257540983	10.4079532256829	AT1G01550_at	AT1G01550.2 | Symbol: BPS1 | similar to expressed protein [Arabidopsis thaliana] (TAIR:At2g46080.1); similar to OSJNBa0018M05.6 [Oryza sativa (japonica cultivar-group)] (GB:XP_474319.1) | chr1:199792-201775 FORWARD | Aliases: BYPASS 1, F22L4.9, F22L4_9
2.93660508625394	2.59513547595201	3.29596742506861	3.08302057188416	3.12864347300229	2.88598496014599	2.92532796634939	2.89153904867034	3.02383184492638	3.07216206047996	3.3174536771833	AT1G01560_at	AT1G01560.1 | Symbol: ATMPK11 | mitogen-activated protein kinase, putative / MAPK, putative (MPK11), similar to MAP kinase 5 GI:4239889 from (Zea mays); mitogen-activated protein kinase (MAPK)(AtMPK11), PMID:12119167 | chr1:202267-204335 FORWARD | Aliases: F22L4.10, F22L4_10
6.11513627244753	4.60783345676788	4.53296947646069	4.70759431903222	4.48933953773440	4.2562392936495	4.75915114298488	4.71427830348662	4.94135694174807	4.20034316218212	4.85155164745008	AT1G01570_at	AT1G01570.1 | Symbol: None | fringe-related protein, + similar to hypothetical protein GB:AAC23643 (Arabidopsis thaliana) + weak similarity to Fringe (Schistocerca gregaria)(GI:6573138);Fringe encodes an extracellular protein that regulates Notch signalling. | chr1:205176-207435 FORWARD | Aliases: F22L4.11, F22L4_11
4.51143515408078	3.87474139959777	5.47164672442279	4.91665240346136	4.23613612273557	5.04700048403522	4.7793270631098	4.45827431856638	4.72629299123665	5.30732076656668	4.87923389148572	AT1G01600_at	AT1G01600.1 | Symbol: CYP86A4 | cytochrome P450, putative, similar to cytochrome P450 GI:10442763 from (Triticum aestivum) | chr1:219131-221286 FORWARD | Aliases: F22L4.14, F22L4_14
6.54107553798917	4.66142065701797	2.69991955469947	2.70145629831800	2.68899304947829	2.84541326098859	2.80007240706411	6.73910975440503	7.32113884265504	2.7982620157881	2.90223140118424	AT1G01610_at	AT1G01610.1 | Symbol: ATGPAT4/GPAT4 | Encodes a protein with glycerol-3-phosphate acyltransferase activity. | chr1:221691-224315 REVERSE | Aliases: ATGPAT4, F22L4.15, F22L4_15, GPAT4
12.8595121148539	11.7826764534170	3.66864747707558	3.42838958715103	3.64116713253472	3.301280111153	3.59061255366557	11.1154372998780	11.4851630732816	3.28040662671414	4.11352029730498	AT1G01620_at	AT1G01620.1 | Symbol: PIP1C | plasma membrane intrinsic protein 1C (PIP1C) / aquaporin PIP1.3 (PIP1.3) / transmembrane protein B (TMPB), identical to plasma membrane intrinsic protein 1c SP:Q08733 from (Arabidopsis thaliana) | chr1:225722-227302 REVERSE | Aliases: F22L4.16, F22L4_16, PIP1;3, TMP B
9.46491507133689	10.0820772968236	10.2874267423323	8.83474891353476	9.13728928522571	9.31797412061865	8.8541166509429	7.59299102509628	7.99233614859206	9.30020122616482	9.71996675807907	AT1G01630_at	AT1G01630.1 | Symbol: None | SEC14 cytosolic factor, putative / phosphoglyceride transfer protein, putative, contains Pfam PF00650 : CRAL/TRIO domain and PF03765 : CRAL/TRIO, N-terminus; similar to polyphosphoinositide binding protein Ssh2p GB:AAB94599 GI:2739046 from (Glycine max) | chr1:229057-230917 FORWARD | Aliases: T1N6.1, T1N6_1
5.51756781192052	4.03732903042315	7.64784040851529	6.13204128446091	8.92476598256828	7.45816410457228	6.34470545380164	5.73234757820829	5.94659153558119	8.66877282946655	8.34916308928463	AT1G01640_at	AT1G01640.2 | Symbol: None | speckle-type POZ protein-related, contains Pfam profile:PF00651 BTB/POZ domain; similar to Speckle-type POZ protein (SP:O43791) (Homo sapiens) | chr1:230994-232313 REVERSE | Aliases: T1N6.2, T1N6_2
9.61640676659608	8.165108736204	8.51123015035362	5.68207587795807	7.1846869135241	6.59952851678127	6.08379231431757	8.38136293954622	8.87426801157882	7.61931960329505	7.81750684115265	AT1G01650_at	AT1G01650.2 | Symbol: None | similar to protease-associated (PA) domain-containing protein [Arabidopsis thaliana] (TAIR:At1g63690.2); similar to growth-on protein GRO10 [Euphorbia esula] (GB:AAL14629.1); contains InterPro domain Presenilin signal peptide peptidase (InterPro:IPR006639); contains InterPro domain Membrane protein of unknown function DUF435 (InterPro:IPR007369) | chr1:232841-237817 R…
4.7030690697978	5.30565859705823	2.62008840032045	2.70199318303497	2.34399232757481	2.63534111144107	2.76062504710647	4.03332023564749	4.63550814265208	2.52978839748254	2.66925562484795	AT1G01660_at	AT1G01660.1 | Symbol: None | U-box domain-containing protein | chr1:240057-242608 REVERSE | Aliases: T1N6.4, T1N6_4
5.08567063028591	4.24965535608825	6.47637173323282	4.02093400793766	3.71653759845455	5.17857960986139	4.28469322497182	4.84403271887935	5.41234831861326	5.70584763932897	4.15137609394071	AT1G01670_at	AT1G01670.1 | Symbol: None | U-box domain-containing protein | chr1:242844-245988 REVERSE | Aliases: T1N6.28, T1N6_28
2.80076740363354	2.60722616090661	2.68588730020998	2.59200527597039	2.44198957199247	2.5766479681058	2.53235711493175	3.08858122148118	2.87105335606717	2.50117047306582	2.80161871658248	AT1G01690_at	AT1G01690.1 | Symbol: None | expressed protein | chr1:249141-259171 FORWARD | Aliases: T1N6.6, T1N6_6
2.68844827339486	2.40988665076043	2.86666123298044	2.87870195005316	2.61456740221144	2.84180647601501	2.83572734145604	2.95251950093588	2.77758896159044	2.63613356864406	2.83785142579238	AT1G01700_at	AT1G01700.1 | Symbol: None | member of KPP-like gene family, homolog of KPP (kinase partner protein) gene in tomato; expressed protein, contains Pfam profile PF03759: Domain of unknown function (DUF315) | chr1:259495-261474 REVERSE | Aliases: KINASE PARTNER PROTEIN LIKE, KPP LIKE, T1N6.8, T1N6_8
5.74958651790504	6.23032804479517	6.28232800330674	5.53998179518901	5.95628968064969	4.9515109727736	5.41470193751772	5.65768544670193	6.02670492992812	6.05147408330482	6.78279100635852	AT1G01710_at	AT1G01710.1 | Symbol: None | acyl-CoA thioesterase family protein, contains Pfam profiles: PF02551 acyl-CoA thioesterase, PF00027 cyclic nucleotide-binding domain | chr1:262828-267771 FORWARD | Aliases: T1N6.10, T1N6.9, T1N6_10, T1N6_9
7.58153867614336	7.19593463521532	6.90596193296485	4.30166307977634	5.35857324401618	5.63764658856295	4.06658190870139	5.56377669334804	6.21286504828875	5.97813074898315	5.85566754328873	AT1G01720_at	AT1G01720.1 | Symbol: ATAF1 | no apical meristem (NAM) family protein, contains Pfam PF02365: No apical meristem (NAM) domain; similar to NAC domain protein NAM GB:AAD17313 GI:4325282 from (Arabidopsis thaliana) | chr1:268330-269819 FORWARD | Aliases: ANAC002, T1N6.12, T1N6_12
5.00181922802977	7.06129470229592	7.45811468026556	6.9341357489637	7.83704190233239	8.0516578151926	6.73254696295067	7.50567379704503	7.32766660889052	9.56455174387181	8.87742976335203	AT1G01725_at	AT1G01725.1 | Symbol: None | expressed protein | chr1:269794-270775 REVERSE | Aliases: None
7.20918902379356	7.25053228943444	7.69483654618673	6.86390990153679	6.88521684341043	7.57569574762537	7.12630379714476	6.95095983312818	6.84964157702297	7.85013298873806	7.81332626013628	AT1G01730_at	AT1G01730.1 | Symbol: None | expressed protein | chr1:270967-272021 FORWARD | Aliases: T1N6.14, T1N6_14
3.73258429063179	3.2700466409034	4.28760456140919	4.23565059525195	3.56788784053921	4.06263137590164	4.35388441290194	3.88637164813187	4.0661808666942	4.44171428384819	4.36327574941984	AT1G01740_at	AT1G01740.1 | Symbol: None | protein kinase family protein, low similarity to protein kinase (Arabidopsis thaliana) GI:2852449; contains Pfam profile: PF00069 Protein kinase domain | chr1:272111-274239 REVERSE | Aliases: T1N6.15, T1N6_15
7.66021492154311	9.14859187558763	2.77660472117175	2.94440172533559	2.77150936492468	2.46791628755877	2.78605420754384	7.60077068777054	7.86689096359207	2.83981665269547	3.08879375167560	AT1G01750_at	AT1G01750.1 | Symbol: None | actin-depolymerizing factor, putative, strong similarity to SP:P30175 Actin-depolymerizing factor (ADF) {Lilium longiflorum}; contains Pfam profile PF00241: Cofilin/tropomyosin-type actin-binding protein | chr1:275366-276310 FORWARD | Aliases: T1N6.16, T1N6_16
2.3809725553545	2.17473754286549	2.56167598901341	2.4754431430566	2.27140214553177	2.76526970255441	2.62121653104904	2.65406000502910	2.52656609079697	2.42338746087927	2.69305968346692	AT1G01760_at	AT1G01760.1 | Symbol: None | adenosine-deaminase family / editase family, similar to double-stranded RNA-specific editase GB:AAF69673 GI:7770275 from (Danio rerio) | chr1:276866-278448 REVERSE | Aliases: T1N6.17, T1N6_17
4.30201735226866	5.79611923830668	6.75419864642367	4.57926850550586	5.66609991416213	4.90333496031729	4.65405904400805	4.49098736360112	5.52676842845463	5.44552735565065	5.68781497150579	AT1G01770_at	AT1G01770.1 | Symbol: None | expressed protein | chr1:278615-282891 FORWARD | Aliases: T1N6.18, T1N6_18
5.47263912520768	4.69911504666081	5.7412789278875	5.13464908612851	5.1575068522813	5.79438869514016	5.3082017984262	5.7062173276016	5.92910708698579	6.42415675282408	5.30343767355107	AT1G01780_at	AT1G01780.1 | Symbol: None | LIM domain-containing protein, similar to PGPS/D1 (Petunia x hybrida) GI:4105772, LIM domain protein PLIM1 (Nicotiana tabacum) GI:5932418; contains Pfam profile PF00412: LIM domain | chr1:282772-284082 FORWARD | Aliases: T1N6.19, T1N6_19
5.29774967641067	5.15060028571313	7.05006984801806	5.63622442905309	6.87207213773986	6.16561149826667	5.71384583271126	5.71025949880788	5.94384452735717	6.82459277198629	7.08027281541547	AT1G01790_at	AT1G01790.1 | Symbol: KEA1 | K+ efflux antiporter, putative (KEA1), identical to GB:AAD01191 GI:4101473 from ( Arabidopsis thaliana); Monovalent cation:proton antiporter family 2 (CPA2 family) member, PMID:11500563 | chr1:286198-291089 FORWARD | Aliases: ATKEA1, K EFFLUX ANTIPORTER 1, T1N6.21, T1N6_21
10.8953401257114	10.2992086008547	11.612268799454	11.4197315343293	11.3788262930381	11.0654771374549	11.5886706117246	7.90730040875585	8.56723214361317	11.2612773598800	11.8386137738467	AT1G01800_at	AT1G01800.1 | Symbol: None | short-chain dehydrogenase/reductase (SDR) family protein, similar to carbonyl reductase GI:1049108 from (Mus musculus) | chr1:293342-295040 FORWARD | Aliases: T1N6.22, T1N6_22
7.79563563731535	7.55195293136437	8.04218311547306	6.90567908350792	7.23870856589897	7.32519867145014	7.13785091967545	7.80206246047717	8.56555108875672	8.60406913115963	8.13919865501496	AT1G01820_at	AT1G01820.1 | Symbol: None | peroxisomal biogenesis factor 11 family protein / PEX11 family protein, contains Pfam PF05648: Peroxisomal biogenesis factor 11 (PEX11) | chr1:296001-298109 REVERSE | Aliases: T1N6.24, T1N6_24
4.05575913344503	3.03750083299678	4.06436840295889	3.86888187548424	3.68238876780623	3.89787006890935	3.70741443346519	4.12625577842366	4.23496775805004	3.99319914911728	3.89528953633596	AT1G01830_at	AT1G01830.1 | Symbol: None | armadillo/beta-catenin repeat family protein, armadillo/beta-catenin-like repeats, Pfam:PF00514 | chr1:298535-300729 REVERSE | Aliases: T1N6.25, T1N6_25
4.05765837714623	3.95485421671017	4.68848029319367	4.66187660319224	4.33661480072954	4.89407466425549	5.17991756221133	3.98322695431358	4.41900055615672	4.86133518073864	4.41133243297914	AT1G01840_at	AT1G01840.1 | Symbol: None | expressed protein | chr1:303537-304358 FORWARD | Aliases: T1N6.26, T1N6_26
3.25328795875533	2.98616206397127	3.55178132956595	3.46699998423028	3.88285876628785	3.45167820421545	3.34866640626565	3.50473552001508	3.56110869281893	3.88729565466595	3.84987880671048	AT1G01860_at	AT1G01860.1 | Symbol: PFC1 | dimethyladenosine transferase (PFC1), identical to dimethyladenosine transferase GB:AAC09322 GI:3005590 from (Arabidopsis thaliana) | chr1:304439-306275 REVERSE | Aliases: DIMETHYLADENOSINE TRANSFERASE, F22M8.1, PALEFACE 1
3.12609921811282	2.77786150265550	2.82740831859342	2.67551425327523	2.27783088100012	2.75839142838068	2.62775264908368	2.96172117003885	2.91748306893551	2.76577769064857	2.89693480206349	AT1G01900_at	AT1G01900.1 | Symbol: None | subtilase family protein, contains similarity to cucumisin-like serine protease GB:AAC18851 GI:3176874 from (Arabidopsis thaliana) | chr1:310318-313130 FORWARD | Aliases: F22M8.3, F22M8_3
6.95310120656709	5.62768087153547	6.80110626208581	6.36697898563152	8.12314121108764	6.01817866578416	6.2433168605031	5.72284591556127	5.90512458642246	7.03039749919178	8.28439953735872	AT1G01910_at	AT1G01910.3 | Symbol: None | similar to anion-transporting ATPase family protein [Arabidopsis thaliana] (TAIR:At5g60730.1); similar to ENSANGP00000018739 [Anopheles gambiae str. PEST] (GB:XP_315798.2); contains InterPro domain Anion-transporting ATPase (InterPro:IPR003348) | chr1:313210-315902 REVERSE | Aliases: F22M8.4, F22M8_4
4.42426204357531	3.28890085368280	5.66688832766016	5.8078266756912	5.31336269733832	4.81008564999976	5.81120730656913	4.53002321191567	4.6424435835176	5.73539587701107	5.90210369835782	AT1G01920_at	AT1G01920.2 | Symbol: None | similar to ribulose-1,5 bisphosphate carboxylase oxygenase large subunit N-methyltransferase, putative [Arabidopsis thaliana] (TAIR:At1g14030.1); similar to hypothetical protein [Oryza sativa (japonica cultivar-group)] (GB:NP_910361.1); contains InterPro domain Nuclear protein SET (InterPro:IPR001214) | chr1:316128-319637 FORWARD | Aliases: F22M8.5, F22M8_5
4.28750481813864	4.67993172588494	5.7695804267789	4.12909100336307	4.72230825852915	3.71437457634750	3.94153391696845	3.92551482249086	5.58202712172994	5.95359175836151	6.4690721380306	AT1G01930_at	AT1G01930.1 | Symbol: None | zinc finger protein-related, contains Pfam PF00023: Ankyrin repeat; contains Pfam PF00096: Zinc finger, C2H2 type domain and Prosite PS00028: Zinc finger, C2H2 type, domain | chr1:319836-322860 REVERSE | Aliases: F22M8.6, F22M8_6
4.93069729652834	4.40455363944662	9.556673006413	8.92439064657382	9.46198776892234	8.52809205387814	9.04043609900288	3.90985282307458	4.36126291699982	10.2108369822116	10.2984212762448	AT1G01940_at	AT1G01940.1 | Symbol: None | peptidyl-prolyl cis-trans isomerase cyclophilin-type family protein, contains Pfam domain, PF00160: peptidyl-prolyl cis-trans isomerase, cyclophilin-type | chr1:323027-324917 FORWARD | Aliases: F22M8.7, F22M8_7
5.57978476486491	4.75896205923475	5.51635374326489	5.11210413844312	5.16652632975709	5.15013787555509	5.2399847612151	5.40384176163237	5.7994809646759	5.41355937906176	5.28570241481894	AT1G01950_at	AT1G01950.1 | Symbol: None | armadillo/beta-catenin repeat family protein / kinesin motor family protein, similar to kinesin-like protein GB:CAB41097 GI:5541717 from (Arabidopsis thaliana); contains Pfam profiles PF00225: Kinesin motor domain, PF00514: Armadillo/beta-catenin-like repeat | chr1:325473-330511 FORWARD | Aliases: F22M8.8, F22M8_8
5.43309577715551	4.76237772517545	5.12556718221935	5.14696491280823	6.08142691271457	5.08789473430613	5.31814939049335	5.32317010694997	5.97842280768094	5.25259897409598	5.46882116085665	AT1G01960_at	AT1G01960.1 | Symbol: None | guanine nucleotide exchange family protein, similar to guanine nucleotide exchange factor (Homo sapiens) GI:5456754; contains Pfam profile PF01369: Sec7 domain | chr1:330588-337582 REVERSE | Aliases: F22M8.9, F22M8_9
5.03070301807572	4.11079321772643	6.53521959285955	6.44483946123326	6.22025913117512	6.25087022134673	6.09292506182503	4.80787717262905	5.30928936557567	6.38535465954341	6.64728137036834	AT1G01970_at	AT1G01970.1 | Symbol: None | pentatricopeptide (PPR) repeat-containing protein, low similarity to 67 kD chloroplastic RNA-binding protein RSP67.2 (Raphanus sativus) GI:9755888; contains Pfam profile PF01535: PPR repeat | chr1:338292-340074 FORWARD | Aliases: F22M8.10, F22M8_10
2.68065987340009	2.27014952534017	2.54134156976867	2.49253913351994	2.25815870362625	2.47020442608985	2.73389857731403	2.86431098028181	2.65091161118157	2.34734110471180	2.47902034177427	AT1G01980_at	AT1G01980.1 | Symbol: ATSEC1A | FAD-binding domain-containing protein, similar to SP:P30986 reticuline oxidase precursor (Berberine-bridge-forming enzyme) (BBE) (Tetrahydroprotoberberine synthase) (Eschscholzia californica); contains PF01565 FAD binding domain | chr1:340374-341999 REVERSE | Aliases: F22M8.11, F22M8_11, SEC1A
5.07754641091726	4.73320577815103	5.73015097748782	4.99385382894187	5.16882872136908	5.97710813271356	5.06353891035237	4.88567931148982	5.02096450357484	6.04395922333943	5.67139168853932	AT1G01990_at	AT1G01990.1 | Symbol: None | expressed protein | chr1:343166-344319 REVERSE | Aliases: F22M8.12, F22M8_12
7.18954995272477	6.21026550238867	5.9412678344414	5.62729070280514	5.0122898993282	5.78350265419223	5.79494246202938	6.12678937099793	6.40978896124268	6.26008971229889	5.7171103924837	AT1G02000_at	AT1G02000.1 | Symbol: GAE2 | NAD-dependent epimerase/dehydratase family protein, similar to nucleotide sugar epimerase from Vibrio vulnificus GI:3093975 (PID:g3093975), WbnF (Escherichia coli) GI:5739472, CAPI protein {Staphylococcus aureus} SP:P39858; contains Pfam profile PF01370 NAD dependent epimerase/dehydratase family
5.64095805836576	3.46143258968199	6.9060681182727	6.03188865867799	6.25218683237292	6.63309248524849	5.87379954799077	5.42510941550976	5.07370666355517	6.50683230170957	6.17018807066057	AT1G02020_at	AT1G02020.2 | Symbol: None | nitroreductase family protein, contains Pfam PF00881: nitroreductase family protein profile; contains Prosite PS00343: Gram-positive cocci surface proteins 'anchoring' hexapeptide | chr1:352637-354969 REVERSE | Aliases: T7I23.2, T7I23_2
4.45210942124924	3.9457607257003	5.688105343628	5.3609732518775	4.95831953252649	5.15599843607602	5.35308883045264	4.60498213577555	4.80060073702731	5.51741261571546	5.52813101382122	AT1G02050_at	AT1G02050.1 | Symbol: None | chalcone and stilbene synthase family protein, Similar to rice chalcone synthase homolog, gp:U90341:2507617 and anther specific protein, gp:Y14507:2326772 | chr1:359117-360441 REVERSE | Aliases: T7I23.4, T7I23_4
2.65684239977005	2.44284251116865	3.07379158203435	2.94666018858682	2.7299231331539	2.84004332111214	2.97292385953556	2.6840032659545	2.81667081846763	2.95491659603365	2.9701673829547	AT1G02060_at	AT1G02060.1 | Symbol: None | pentatricopeptide (PPR) repeat-containing protein, contains Pfam profile PF01535: PPR repeat | chr1:360918-363094 REVERSE | Aliases: T7I23.14, T7I23_14
3.22676389985291	2.90793853383649	3.24302856386158	3.22714114455775	2.98941936240695	3.37981544046904	3.1774095554712	3.17541075606105	3.25774971175817	3.25321249771218	3.36189522942679	AT1G02070_at	AT1G02070.1 | Symbol: None | expressed protein | chr1:370257-370967 REVERSE | Aliases: T7I23.30, T7I23_30
7.10556747443922	8.11598104341183	7.69432811944445	7.04268624111537	8.30415143171175	6.88650594696026	7.2557909612445	8.23314456703984	8.40653606909745	8.41519017511168	8.60721280026847	AT1G02080_at	AT1G02080.1 | Symbol: None | transcriptional regulator-related, contains Pfam PF04054: CCR4-Not complex component, Not1; contains TIGRFAM TIGR01612: reticulocyte binding protein; similar to General negative regulator of transcription subunit 1 (SP:P25655) {Saccharomyces cerevisiae}; Location of ESTs gb:T44328 and gb:AA395265 | chr1:373694-386820 FORWARD | Aliases: T7I23.15, T7I23_15
4.71309052371703	4.37486048981344	5.50142484581951	5.20906135106404	5.52933920615459	4.80596485899674	5.06436584071909	4.44590049928873	4.65679372330215	5.98554250027778	6.41583702649615	AT1G02090_at	AT1G02090.3 | Symbol: FUS5 | COP9 signalosome complex subunit 7ii / CSN complex subunit 7ii (CSN7) (COP15) / FUSCA protein (FUS5), FUSCA5, CSN7, COP15; identical to CSN complex subunit 7ii (Arabidopsis thaliana) GI:18056671, FUS5 protein of the COP9 complex GI:3288823;
4.06936249625012	3.4781825547202	3.93621005779713	2.76314192098353	3.40751003902041	3.04575689094707	2.87251876316449	3.68844235982001	4.32180506979626	4.15819129822246	3.86611969733286	AT1G02100_at	AT1G02100.3 | Symbol: None | leucine carboxyl methyltransferase family protein, contains Pfam PF04072: Leucine carboxyl methyltransferase domain; similar to Leucine carboxyl methyltransferase (Protein-leucine O- methyltransferase) (CGI-68) (SP:Q9UIC8) {Homo sapiens} | chr1:389823-392811 FORWARD | Aliases: T7I23.16, T7I23_16
4.41277714590483	3.29456128101224	6.09391858034096	5.84363364016753	5.85818934682934	6.03729765127988	5.90600053213625	4.0536549640071	4.41797391012248	5.76419905299864	5.57868334574357	AT1G02110_at	AT1G02110.1 | Symbol: None | proline-rich family protein, contains proline-rich domain, INTERPRO:IPR000694 | chr1:392939-395554 FORWARD | Aliases: T7I23.5, T7I23_5
7.66443046557154	7.35696865131933	8.60260701470063	7.62853326784423	7.04688140549057	7.29522340063993	7.45701551864211	8.61184868597004	9.85604297895156	8.17710872989554	8.24465822936081	AT1G02120_at	AT1G02120.1 | Symbol: None | similar to C2 domain-containing protein / GRAM domain-containing protein [Arabidopsis thaliana] (TAIR:At3g59660.1); similar to unnamed protein product [Homo sapiens] (GB:BAC11289.1); contains InterPro domain GRAM domain (InterPro:IPR004182)
5.44697553752279	6.03102356390827	6.08749543786131	5.36206543938695	6.81759614214776	5.65081369529504	5.55235019225478	5.8774555737138	6.30554133454536	7.32158580174153	7.64330748414598	AT1G02130_at	AT1G02130.1 | Symbol: ATRAB1B | Ras-related protein (ARA-5) / small GTP-binding protein, putative, identical to Ras-related protein ARA-5 SP:P28188 from (Arabidopsis thaliana) | chr1:400045-401854 REVERSE | Aliases: ARA5, ARABIDOPSIS RAS 5, T7I23.6, T7I23_6
7.2663849685816	6.17276182025258	9.64396533385204	8.94560306818126	10.7154217756087	9.38114103124354	8.80025666881916	6.87253239251997	6.82111236431886	10.7783233400664	11.0137518116368	AT1G02140_at	AT1G02140.1 | Symbol: None | mago nashi family protein, similar to Mago Nashi, Genbank Accession Number U03559; contains Pfam PF02792: Mago nashi protein domain | chr1:403195-404439 REVERSE | Aliases: T7I23.7, T7I23_7
5.26070473121636	4.79592593104987	6.86719380347456	6.45467612725517	6.92199034124234	6.17820564491441	6.46425080188019	5.38739784490626	5.70316734896663	7.01145642722648	7.07410070669594	AT1G02150_at	AT1G02150.1 | Symbol: None | pentatricopeptide (PPR) repeat-containing protein, low similiarity to DNA-binding protein (Triticum aestivum) GI:6958202; contains Pfam profile: PF01535 PPR repeat | chr1:408622-410611 FORWARD | Aliases: T6A9.13
9.50694284044675	8.5125974530464	10.7218985697258	10.6240526961720	9.69830674110724	11.1565140910405	10.5370210506666	9.0713710481714	9.65632238425953	11.2549017439216	10.7005554867820	AT1G02160_at	AT1G02160.1 | Symbol: None | expressed protein | chr1:410785-411590 FORWARD | Aliases: T6A9.18
8.45161772110497	6.93900160450723	7.78511196410274	7.3603035329545	7.5725845592857	6.99637741813837	7.20473735749392	7.86564851005122	8.06410175333848	8.16072015170573	8.03625477435911	AT1G02170_at	AT1G02170.1 | Symbol: LOL3 | Metacaspase AtMCP1b. Arginine/lysine-specific cysteine protease activity. Induces apoptosis in yeast. Contains Pfam profile PF00656: ICE-like protease (caspase) p20 domain | chr1:411883-413932 FORWARD | Aliases: AMC1, ATMCPB1, LSD ONE LIKE 3, MCP1B, T6A9.24
4.14770876590229	4.04118247057409	4.34676207591058	4.49914508174176	4.30139530766406	4.52665181251431	4.48162318582189	4.11040831562194	4.02138615282291	4.2776341915662	4.6047423129437	AT1G02180_at	AT1G02180.1 | Symbol: None | ferredoxin-related, similar to Ferredoxin. (SP:O78510) (Cryptomonas phi) {Guillardia theta} | chr1:413522-414645 REVERSE | Aliases: T6A9.14
4.11273546732033	3.28301036040358	4.13630478026815	4.05236952606894	3.42396999135459	4.29439452280788	3.97478814021102	4.10523430617207	4.23793771178729	3.80939373890767	4.01833871435174	AT1G02190_at	AT1G02190.2 | Symbol: None | CER1 protein, putative, similar to CER1 GI:1199467 and maize gl1 homolog (glossy1 locus) GI:1209703 from (Arabidopsis thaliana) | chr1:415079-418010 FORWARD | Aliases: T6A9.15
2.18157009731166	1.97264582737388	2.27593718423701	2.25025311171468	1.9951845992441	2.21008346198473	2.21368886187653	2.49614128641227	2.39405208909396	2.25231670807417	2.45222124191957	AT1G02205_at	AT1G02205.2 | Symbol: CER1 | CER1 protein, identical to maize gl1 homolog (glossy1 locus) GI:1209703 and CER1 GI:1199467 from (Arabidopsis thaliana) | chr1:418778-422438 FORWARD | Aliases: AT1G02200, CER1, ECERIFERUM 1, POSSIBLE ALDEHYDE DECARBONYLASE, T6A9.16
6.83388254280512	8.03858819062584	2.72814233231587	2.81767827628367	2.54172092032025	2.53022108094669	2.84495174220719	4.88713158736717	7.2262597471662	2.50223799862466	2.86790905740813	AT1G02220_at	AT1G02220.1 | Symbol: ANAC003 | no apical meristem (NAM) family protein, similar to NAC domain protein NAC2 (GI:15148914) {Phaseolus vulgaris}; similar to NAC domain protein NAC2 (GI:21554255) {Arabidopsis thaliana}; contains Pfam PF02365 : No apical meristem (NAM) protein | chr1:428902-430567 REVERSE | Aliases: ANAC003, T6A9.17
2.58707469846239	2.20070367860564	2.62618231551237	2.42886060289893	2.34336704331255	2.40160832333072	2.58935377189163	2.77383097178584	2.52525887825324	2.29647846780815	2.359089219443	AT1G02250_at	AT1G02250.1 | Symbol: ANAC005 | no apical meristem (NAM) family protein, contains Pfam PF02365 : No apical meristem (NAM) protein; similar to NAC1 (GI:21554126) (Arabidopsis thaliana) | chr1:437951-439559 REVERSE | Aliases: ANAC005, T6A9.20
7.57438341040071	6.97948752612731	5.48753297846529	4.72139188124562	3.90458471586211	4.98309555132716	4.78979173537472	7.16457743889078	7.70592937713163	4.06565482659715	4.06668260588379	AT1G02260_at	AT1G02260.1 | Symbol: None | transmembrane protein, putative, similar to P protein (Melanocyte-specific transporter protein) (SP:Q04671) {Homo sapiens}; contains 8 transmembrane domains | chr1:440441-442877 REVERSE | Aliases: T6A9.21
6.39002823654619	5.53183223268368	7.17818647898996	5.28287355267222	6.08398474888403	4.7433894554574	5.48616711779774	5.84086853515695	7.08717566147981	7.50376934184073	6.8336022972812	AT1G02270_at	AT1G02270.1 | Symbol: None | endonuclease/exonuclease/phosphatase family protein / calcium-binding EF hand family protein, contains Pfam profiles: PF03372 endonuclease/exonuclease/phosphatase family, PF00036 EF hand | chr1:443157-446227 REVERSE | Aliases: T6A9.35
4.01456562451493	4.20629773094225	7.51987335377828	7.02886124652165	7.7646259714979	5.86627103496577	7.22514141075373	3.84131504591214	4.12143812198165	8.09459942133011	8.89486218667596	AT1G02280_at	AT1G02280.1 | Symbol: TOC33 | GTP-binding protein (TOC33), identical to atToc33 protein (GI:11557973) (Arabidopsis thaliana); Carboxyl-terminal end highly similar to GTP-binding protein SP:U43377, location of EST gb:AA394770 and gb:R30089; identical to cDNA for chloroplast atToc33 protein GI:11557972
6.3260106091818	5.48286119164552	7.087227064869	5.81204750402123	6.10357227381557	7.43065482356181	5.73585326220521	6.32420903107435	7.26599216837378	6.87698680927968	5.81088303960425	AT1G02300_at	AT1G02300.1 | Symbol: None | cathepsin B-like cysteine protease, putative, similar to cathepsin B-like cysteine proteinase GI:609175 from (Nicotiana rustica)
11.2731999047636	10.3928183119388	11.0052624497471	8.88715975894616	9.75073685837122	10.2727051988572	8.70696720035437	9.21388839972131	10.1939358457328	10.6055191280144	10.8530797821252	AT1G02305_at	AT1G02305.1 | Symbol: None | cathepsin B-like cysteine protease, putative, similar to cathepsin B-like cysteine proteinase (Nicotiana rustica) GI:609175; contains Pfam profile PF00112: Papain family cysteine protease | chr1:455778-458124 FORWARD | Aliases: None
4.65637319277193	4.81077914878101	4.32322629673444	3.8964473904933	3.45726572749190	3.77492392023342	3.74754949710975	4.67638871197112	4.93014572625907	3.82847865190581	3.89264686396508	AT1G02310_at	AT1G02310.1 | Symbol: None | glycosyl hydrolase family protein 5 / cellulase family protein / (1-4)-beta-mannan endohydrolase, putative, similar to (1-4)-beta-mannan endohydrolase precursor GI:9836826 from (Lycopersicon esculentum) | chr1:458133-460696 REVERSE | Aliases: T6A9.1, T6A9_1
2.43552861853741	2.19668581927685	2.55135592969365	2.40322636210461	2.26574449323865	2.55206568187623	2.6269900646572	2.63882876507801	2.76303448477940	2.45762715486292	2.5886157949061	AT1G02320_at	AT1G02320.1 | Symbol: None | expressed protein | chr1:461828-461974 FORWARD | Aliases: T6A9.30
7.73719155830644	7.90481668397377	9.02786663369753	8.4831996241058	7.97503339290819	7.72371471845938	8.21406303479054	6.97737148078022	7.56178442407524	9.16825991212561	9.48499280359873	AT1G02330_at	AT1G02330.1 | Symbol: None | expressed protein, contains similarity to hepatocellular carcinoma-associated antigen 59 GI:7158847 from (Homo sapiens) | chr1:462081-463612 REVERSE | Aliases: T6A9.2, T6A9_2
4.65334137360803	4.48711072230587	2.72830025654736	2.49369028601278	2.22043279643565	2.83827701585839	2.78032862406008	4.56207639793734	4.85184849920262	2.79583475717143	2.72770834139897	AT1G02340_at	AT1G02340.1 | Symbol: HFR1 | long hypocotyl in far-red 1 (HFR1) / reduced phytochrome signaling (REP1) / basic helix-loop-helix FBI1 protein (FBI1) / reduced sensitivity to far-red light (RSF1) / bHLH protein 26 (BHLH026) (BHLH26), identical to SP:Q9FE22 Long hypocotyl in far-red 1 (bHLH-like protein HFR1) (Reduced phytochrome signaling) (Basic helix-loop-helix FBI1 protein) (Reduced sensitivity …
10.1897315159342	8.89561620909244	4.65347661422901	5.14872278312113	5.42767284329806	4.10508812389689	4.92898317601846	7.17019525228899	7.0587925194527	4.7292995847871	6.07341633997563	AT1G02360_at	AT1G02360.1 | Symbol: None | chitinase, putative, similar to chitinase precursor GI:5880845 from (Petroselinum crispum) | chr1:471990-473140 REVERSE | Aliases: T6A9.5, T6A9_5
3.79753205695233	2.60421442289233	8.18663773017097	4.68251619863447	4.42265676310535	4.46206032120963	4.80441240358955	3.24478648645413	3.46868731686698	6.19555888971264	6.01282026726638	AT1G02370_at	AT1G02370.1 | Symbol: None | pentatricopeptide (PPR) repeat-containing protein, low similarity to DNA-binding protein (Triticum aestivum) GI:6958202; contains Pfam profile PF01535: PPR repeat | chr1:474500-476511 FORWARD | Aliases: T6A9.6, T6A9_6
2.38889844377646	2.01412136454907	2.57830620061198	2.48135520901847	2.40531980900567	2.47280101778354	2.43244479431168	2.41520014304703	2.57791573449522	2.36654293206635	2.42582288777388	AT1G02390_at	AT1G02390.1 | Symbol: ATGPAT2/GPAT2 | Encodes a member of a family of proteins with glycerol-3-phosphate acyltransferase activity. | chr1:480852-483292 FORWARD | Aliases: ATGPAT2, GPAT2, T6A9.8, T6A9_8
5.81675668362903	5.03180578790481	3.93164375431442	3.22071062978523	3.32618613784728	3.69175446818450	3.17274383681086	7.39838510135275	7.86884089009748	3.88563379862502	3.76582832905091	AT1G02400_at	AT1G02400.1 | Symbol: None | gibberellin 2-oxidase, putative / GA2-oxidase, putative, similar to GA2ox2 (GI:4678368); similar to dioxygenase GI:1666096 from (Marah macrocarpus); contains PF03171 2OG-Fe(II) oxygenase superfamily domain | chr1:486802-489577 FORWARD | Aliases: T6A9.9, T6A9_9
7.46511444584513	7.64710287024431	8.10596787578952	6.65596184820603	8.05991814876966	7.49815110899444	6.78443757127358	5.05478123576609	5.09903787374965	7.88366175632016	8.03963138449495	AT1G02410_at	AT1G02410.1 | Symbol: None | cytochrome c oxidase assembly protein CtaG / Cox11 family, similar to cytochrome c oxidase assembly protein cox11 GI:1244782 from (Saccharomyces cerevisiae); similar to Cytochrome c oxidase assembly protein COX11, mitochondrial precursor (SP:Q9Y6N1){Homo sapiens}; contains Pfam PF04442: Cytochrome c oxidase assembly protein CtaG / Cox11 | chr1:490925-492862 FORWARD | …
4.62528119739378	3.64140637822115	4.91228736478932	4.86759963183562	3.98267416415717	4.80444383576191	4.99272786681062	4.68270830049379	4.88281169826223	4.46265489424546	4.3188448487689	AT1G02420_at	AT1G02420.1 | Symbol: None | pentatricopeptide (PPR) repeat-containing protein, low similarity to fertility restorer (Petunia x hybrida) GI:22128587; contains Pfam profile: PF01535 PPR repeat | chr1:493683-495158 FORWARD | Aliases: T6A9.11, T6A9_11
3.33004776886479	2.65795202680468	3.66766061622524	3.6319591281131	3.23777331484412	3.73556042100511	3.47291890344092	3.40396789899817	3.34378756828141	4.23195392465494	3.42270233903601	AT1G02450_at	AT1G02450.1 | Symbol: None | NPR1/NIM1-interacting protein 1 (NIMIN-1), identical to NIMIN-1 protein (Arabidopsis thaliana) gi:12057154:emb:CAC19844; identical to cDNA NIMIN-1 protein (nimin-1 gene)GI:12057153 | chr1:497976-498516 REVERSE | Aliases: T6A9.23
5.06756176121803	4.02179404322810	4.15437716609504	3.85829018292357	3.80856487140185	4.24890782838795	4.04303353748683	4.48060386060639	4.54858563003849	4.28836717185045	4.12392231512195	AT1G02460_at	AT1G02460.1 | Symbol: None | glycoside hydrolase family 28 protein / polygalacturonase (pectinase) family protein, similar to polygalacturonase PG1 GI:5669846, PG2 GI:5669848 from (Glycine max); contains PF00295: Glycosyl hydrolases family 28 (polygalacturonases) | chr1:504673-507204 REVERSE | Aliases: T6A9.22
3.56762823036495	2.96673673170197	3.43729244321105	3.39658308038485	2.99170489336120	3.70824510149577	3.65142286692022	3.53923137579566	3.19951007133996	3.18390334624459	3.28185742135560	AT1G02470_at	AT1G02470.1 | Symbol: None | expressed protein, contains non-consensus splice sites; | chr1:511765-513611 REVERSE | Aliases: T6A9.26
3.63198411367444	3.69738825165663	6.62873241088289	5.49077694411675	6.4661337019432	6.00773538562748	5.66369331643165	3.8745116775359	3.66346596294337	6.96421255724006	7.02899097847809	AT1G02475_at	AT1G02475.1 | Symbol: None | expressed protein | chr1:513916-515343 REVERSE | Aliases: None
2.78680227710020	2.49688286821081	2.7945932984817	2.77299083584630	2.477824617301	2.78153478107655	2.79910580675697	3.12390935656268	3.21118061741555	2.816897514397	2.89377380463775	AT1G02490_at	AT1G02490.1 | Symbol: None | hypothetical protein | chr1:516618-516734 FORWARD | Aliases: T14P4.35, T14P4_35
11.4025555699926	10.1040499402455	6.65847857523061	7.30404892523792	9.14062470863255	6.68512917181385	7.34011415489796	10.1312274792383	10.2369786665005	7.80757660016346	9.13278739190737	AT1G02500_at	AT1G02500.2 | Symbol: SAM1 | S-adenosylmethionine synthetase 1 (SAM1), identical to S-adenosylmethionine synthetase 1 (Methionine adenosyltransferase 1, AdoMet synthetase 1) (Arabidopsis thaliana) SWISS-PROT:P23686 | chr1:518254-520437 FORWARD | Aliases: SAM 1, T14P4.17, T14P4_17
2.50592902630685	2.46982366504637	2.73707833016654	2.64783962177542	2.40209195755353	2.54955466473628	2.64885199827485	2.80120159160150	2.7477402065544	2.68430552100998	2.73608687350998	AT1G02540_at	AT1G02540.1 | Symbol: None | expressed protein | chr1:534827-535699 REVERSE | Aliases: T14P4.13, T14P4_13
3.05184233841749	2.76602089618299	3.10561837790885	3.15763003887920	2.78613463455147	3.06217185671744	3.01570622532756	3.16538518124249	3.37825716300515	3.19371211323541	3.15787169509807	AT1G02550_at	AT1G02550.1 | Symbol: None | invertase/pectin methylesterase inhibitor family protein, low similarity to pectinesterase from Lycopersicon esculentum SP:Q43143, Arabidopsis thaliana SP:Q43867; contains Pfam profile PF04043: Plant invertase/pectin methylesterase inhibitor | chr1:536483-537211 FORWARD | Aliases: T14P4.25, T14P4_25
7.77751583740246	7.59758937386007	9.70923378712616	8.77510365653837	9.4859925782462	8.68267323562939	8.60737000054507	5.53360465737266	5.87221023851348	9.53506369584193	9.99160310174589	AT1G02560_at	AT1G02560.1 | Symbol: CLPP5 | ATP-dependent Clp protease proteolytic subunit (ClpP1), identical to nClpP1 GB:BAA82065 GI:5360579 from (Arabidopsis thaliana); contains Pfam profile PF00574: Clp protease; contains TIGRfam profile TIGR00493: ATP-dependent Clp protease, proteolytic subunit ClpP | chr1:537888-540109 FORWARD | Aliases: CLP PROTEASE 1 PROTEOLYTIC SUBUNIT, NCLPP1, NCLPP5, NUCLEAR ENCODED…
4.16028924186414	3.42878034882103	4.02205138928808	4.27375898718933	3.79367254996849	4.05080982295444	4.11959088132023	4.35253904454481	4.47532482618539	4.09016800836377	4.14861118896332	AT1G02570_at	AT1G02570.1 | Symbol: None | expressed protein | chr1:541380-543983 FORWARD | Aliases: T14P4.23, T14P4_23
4.1359408281463	3.45885255616074	3.93989587835543	3.77197595503261	3.53217156305505	3.72619969544693	3.85850378962353	4.19943507527518	3.96243347104641	3.69290150683255	3.88601417951626	AT1G02580_at	AT1G02580.1 | Symbol: MEA | maternal embryogenesis control protein / MEDEA (MEA), nearly identical to MEDEA GB:AAC39446 GI:3089625 from (Arabidopsis thaliana); contains Pfam profile PF00856: SET domain | chr1:544783-549202 FORWARD | Aliases: EMB173, EMBRYO DEFECTIVE 173, FERTILIZATION INDEPENDENT SEED, FIS1, MEA, MEDEA, T14P4.11, T14P4_11
3.59084353964352	3.22205144218991	3.4066806501789	3.39446588286548	3.34767302170891	3.63426364655352	3.57449626584249	3.5226552698255	3.31223501144944	3.37248794865533	3.68057292051025	AT1G02620_at	AT1G02620.1 | Symbol: None | GTP-binding protein (SAR1A), identical to GTP-binding protein Sar1 (SP:O04834) (Arabidopsis thaliana); contains domain PF00025: ADP-ribosylation factor family | chr1:557092-557986 FORWARD | Aliases: T14P4.21, T14P4_21
7.27398742921036	4.13564113320717	4.9472898731106	5.7753531862715	7.27372003229526	4.86804954686487	5.4117260101798	5.17129525275012	5.62147620654855	5.59179897743775	6.88146324508257	AT1G02640_at	AT1G02640.1 | Symbol: BXL2 | glycosyl hydrolase family 3 protein, similar to beta-xylosidase GB:Z84377 GI:2102655 from (Aspergillus niger) | chr1:564205-567769 FORWARD | Aliases: ATBXL2, BETA XYLOSIDASE 2, T14P4.8, T14P4_8
4.19683716380871	3.28714249098901	4.0484015519173	4.04883728181231	3.93546643245792	3.84196010947475	3.78693572431173	3.42561420110101	3.82965482866011	3.76736568479893	3.77557139996113	AT1G02660_at	AT1G02660.1 | Symbol: None | lipase class 3 family protein, contains Pfam profile PF01764: Lipase | chr1:571955-574981 REVERSE | Aliases: T14P4.6, T14P4_6
3.27595600485057	3.1921376728401	3.43685709482256	4.04470572938517	3.29651251371807	3.14822289639736	3.63549165056701	3.41880801664516	3.62040946012976	4.37655472206826	4.05674920388922	AT1G02670_at	AT1G02670.1 | Symbol: None | DNA repair protein, putative, similar to SP:P79051 DNA repair protein rhp16 (RAD16 homolog) {Schizosaccharomyces pombe}; contains Pfam profiles PF00271: Helicase conserved C-terminal domain, PF00176: SNF2 family N-terminal domain | chr1:576046-580299 FORWARD | Aliases: T14P4.5, T14P4_5
3.48422033006289	4.07749157147983	5.22065825162862	4.8348262520363	4.98524795390934	4.92819762870606	4.7087594450661	4.97723549651305	5.97918823875919	7.79020089294611	6.71084649716844	AT1G02680_at	AT1G02680.1 | Symbol: None | transcription initiation factor IID (TFIID) 18 kDa subunit (TAFII-18) family protein, similar to transcription factor TFIID (SP:Q15543) (Homo sapiens); contains Pfam PF02269: Transcription initiation factor IID, 18kD subunit
5.70796132424679	4.56621919127542	6.62402736287811	6.25692093582508	7.26247436567755	5.31693226951273	5.76338754784469	5.73277514976696	6.14653579728366	6.55719669933681	6.99998785710805	AT1G02690_at	AT1G02690.2 | Symbol: None | importin alpha-2 subunit, putative, similar to importin alpha-2 subunit (Karyopherin alpha-2 subunit) (KAP alpha) SP:O04294 from (Arabidopsis thaliana) | chr1:584260-587219 FORWARD | Aliases: T14P4.3, T14P4_3
2.91481746585402	2.81912283113378	4.90913113775793	3.80731410159466	3.68121474815242	5.04626713331658	3.85343095307943	3.21050220695353	3.28579785264517	5.25500809111903	4.37301445101041	AT1G02700_at	AT1G02700.1 | Symbol: None | expressed protein, similar to hypothetical protein GB:CAB80707 GI:7268598 from (Arabidopsis thaliana) | chr1:588329-589480 FORWARD | Aliases: T14P4.2, T14P4_2
6.5022407898685	5.07576380929535	6.60930006855522	6.87238835281443	5.71818151609112	7.16959435147123	6.29446508014372	5.8913246320116	6.3484643157541	6.46931334921559	6.17094772843668	AT1G02710_at	AT1G02710.1 | Symbol: None | glycine-rich protein | chr1:589706-589996 REVERSE | Aliases: T14P4.26, T14P4_26
4.20247129221619	3.78516424244863	4.27690051682295	4.2210848667525	3.99491675218758	3.94066790203106	4.29210281856104	4.18258047879888	4.07089439236746	4.20164298353039	4.47652326466382	AT1G02720_at	AT1G02720.2 | Symbol: None | glycosyl transferase family 8 protein, low similarity to putative glycosyl transferase from Neisseria gonorrhoeae (GI:595812); contains Pfam glycosyl transferase family 8 domain PF01501 | chr1:591826-593289 FORWARD | Aliases: T14P4.1, T14P4_1
5.18486832591379	4.2435132544042	4.84313844872423	4.76390862773838	4.66128065095092	4.44787911496124	4.68692748477169	5.0705081025279	5.16974652873018	4.76667188878271	4.88167772037378	AT1G02730_at	AT1G02730.1 | Symbol: ATCSLD5 | cellulose synthase family protein, similar to cellulose synthase catalytic subunit (gi:13925881) from Nicotiana alata, cellulose synthase-4 (gi:9622880) from Zea mays | chr1:594590-598657 REVERSE | Aliases: CSLD5, T14P4.29
5.1166176784737	4.36661977595168	6.28587479145457	5.58978860467885	5.36489091525126	5.73932767851746	5.09956355892778	4.98798688922628	5.50916825435116	5.43382887001986	5.36420042383063	AT1G02740_at	AT1G02740.1 | Symbol: None | MRG family protein, member of Pfam PF05712: MRG; similar to Transcription factor-like protein MRG15 (MORF-related gene 15 protein) (MSL3-1 protein) (Protein HSPC008/HSPC061) (SP:Q9UBU8) {Homo sapiens}
5.44703902985764	5.09175565817324	4.68470644847977	4.26246317880533	4.61958366901516	4.85950737835326	4.23287440887196	4.77952694646304	5.26665156506921	5.33475692282783	4.98300715811591	AT1G02750_at	AT1G02750.1 | Symbol: None | drought-responsive family protein, contains similarity to drought-induced mRNA, Di19 (Arabidopsis thaliana) gi:469110:emb:CAA55321 | chr1:602673-604286 FORWARD | Aliases: T14P4.27
9.27255442099678	8.876368431531	11.9844600454258	11.0573468267295	12.0725361263378	10.4850955678389	11.0548487571347	8.03422590761341	8.844197280595	12.4609385932365	12.7245954271147	AT1G02780_at	AT1G02780.1 | Symbol: EMB2386 | 60S ribosomal protein L19 (RPL19A), similar to ribosomal protein L19 GI:36127 from (Homo sapiens) | chr1:607821-609435 REVERSE | Aliases: EMB2386, EMBRYO DEFECTIVE 2386, T14P4.34
3.13538631565078	2.76761184178173	2.99547886335665	3.17234880474337	2.81216487775851	3.02529771254344	2.99144450232191	3.23591812508706	3.26120375185637	2.94354328870559	3.02062814677502	AT1G02790_at	AT1G02790.1 | Symbol: PGA4 | exopolygalacturonase / galacturan 1,4-alpha-galacturonidase (PGA3) / pectinase, identical to SP:P49062 Exopolygalacturonase clone GBGE184 precursor (EC 3.2.1.67) (ExoPG) (Galacturan 1,4-alpha-galacturonidase) {Arabidopsis thaliana} | chr1:610448-612294 REVERSE | Aliases: POLYGALACTURONASE, POLYGALACTURONASE 4, T14P4.31
3.71422094200070	3.21664660325325	4.93777279298849	4.63645901379884	4.82434416889286	5.10917254001258	4.67262510342042	3.4735658373013	3.42209093629316	4.33772899211138	4.91539481727333	AT1G02800_at	AT1G02800.1 | Symbol: ATCEL2 |
5.78170663126897	5.68529557610015	2.40365739711604	2.66291559755505	2.19272844165568	2.27027034085765	2.57650070704033	4.67493969449506	5.16315013504558	2.43753796082815	2.51468287542482	AT1G02810_at	AT1G02810.1 | Symbol: None | pectinesterase family protein, contains Pfam profile: PF01095 pectinesterase | chr1:618270-620480 FORWARD | Aliases: F22D16.20, F22D16_20
2.38352313256993	2.30319818204724	2.36345638918588	2.46915835351939	2.29425626737605	2.24222063875113	2.37727393173819	2.86806605539085	2.78798923393157	2.32759179668375	2.45955355874553	AT1G02813_at	AT1G02813.1 | Symbol: None | expressed protein, contains Pfam profile PF04398: Protein of unknown function, DUF538 | chr1:620678-621289 FORWARD | Aliases: None
5.3408076664043	6.10163874215975	5.3849510360118	5.71201083666619	6.86669321653372	5.94412251472862	6.00656403695907	3.71359964520505	3.60991272700436	6.5053481397549	7.0398196715892	AT1G02816_at	AT1G02816.1 | Symbol: None | expressed protein, contains Pfam profile PF04398: Protein of unknown function, DUF538 | chr1:621461-622469 FORWARD | Aliases: None
3.31950992823394	2.98117468534579	3.65661516931291	3.72476608938101	3.91099641555587	3.73007116490668	3.97099108089765	3.43329653537687	3.59298360157444	4.71216158851278	4.14873955216261	AT1G02820_at	AT1G02820.1 | Symbol: None | late embryogenesis abundant 3 family protein / LEA3 family protein, similar to late embryogenis abundant protein 5 GI:2981167 from (Nicotiana tabacum); contains Pfam profile PF03242: Late embryogenesis abundant protein | chr1:623782-624474 REVERSE | Aliases: F22D16.18, F22D16_18
3.31993036246555	3.1063984365431	3.68356947547844	3.92721361668804	3.48927957099626	3.60345581511640	3.93276528921212	3.54401740972555	3.56326217091085	3.85368857945186	3.88482662439426	AT1G02830_at	AT1G02830.1 | Symbol: None | 60S ribosomal protein L22 (RPL22A), similar to ribosomal protein L22 GI:710294 from (Rattus norvegicus) | chr1:625145-625608 REVERSE | Aliases: F22D16.17, F22D16_17
10.7253552088898	7.96389571460134	10.8942803981478	10.1198329564287	10.0326065561517	10.9469389708030	10.3315982891290	8.60795446170304	9.34925995930572	10.0511756502468	10.2026838982459	AT1G02840_at	AT1G02840.3 | Symbol: SR1 | pre-mRNA splicing factor SF2 (SF2) / SR1 protein, identical to SP:O22315 Pre-mRNA splicing factor SF2 (SR1 protein) {Arabidopsis thaliana} | chr1:626741-629819 FORWARD | Aliases: ATSRP34, F22D16.16, F22D16_16, SRP34
4.34020395302521	4.56258252086678	8.663255435437	7.72405008480481	9.1776949523543	8.09896337992443	8.1445210985442	3.79529242853958	3.47995387148314	7.93622488236734	9.08263277103992	AT1G02850_at	AT1G02850.3 | Symbol: None | glycosyl hydrolase family 1 protein, contains Pfam PF00232 : Glycosyl hydrolase family 1 domain; TIGRFAM TIGR01233: 6-phospho-beta-galactosidase; similar to hydroxyisourate hydrolase (GI:19569603) (Glycine max) | chr1:630512-633259 FORWARD | Aliases: F22D16.15, F22D16_15
8.51916838311024	7.09142499444419	6.75106703909415	5.9669974461369	7.15256183371841	6.76916308462572	6.26432692323208	6.56532911827529	7.18515171317074	6.39259085854101	7.00461584407933	AT1G02860_at	AT1G02860.1 | Symbol: None | SPX (SYG1/Pho81/XPR1) domain-containing protein / zinc finger (C3HC4-type RING finger) protein-related, weak similarity to tripartite motif protein TRIM13 (Mus musculus) GI:12407427, gpStaf50 (Homo sapiens) GI:899300; contains Pfam profiles PF03105: SPX domain, PF00097: Zinc finger, C3HC4 type (RING finger) | chr1:635144-637262 FORWARD | Aliases: F22D16.14, F22D16_14
3.26237189283281	3.50031144125282	5.39828095525119	4.86736669355741	7.2231086401907	5.67251923241563	4.91230107288702	3.8566367176048	3.86551244816861	8.73791436896076	8.41206240361795	AT1G02870_at	AT1G02870.1 | Symbol: None | expressed protein | chr1:637214-638677 REVERSE | Aliases: F22D16.13, F22D16_13
8.00941760167476	8.19587496834706	9.21177313021428	7.55090945439616	7.5284879184934	6.78477741545454	7.84634943876729	7.80418531073172	8.98989527942177	9.5702046040923	8.90634765661509	AT1G02890_at	AT1G02890.1 | Symbol: None | AAA-type ATPase family protein, contains Pfam domain, PF00004: ATPase, AAA family; similar to mitochondrial sorting protein 1 (MSP1) (TAT-binding homolog 4) (Swiss-Prot:P28737) (Saccharomyces cerevisiae) | chr1:645092-651906 REVERSE | Aliases: F22D16.11, F22D16_11
10.7664807155118	10.8231893554498	4.52634384454259	7.11470561907101	8.0302826493567	3.72090125189126	6.96588217692392	11.0766842084874	11.1904985627664	5.88759823217741	8.49397925898747	AT1G02900_at	AT1G02900.1 | Symbol: RALFL1 |
5.10597880995111	4.15925302176575	6.49453343040913	4.86256499532551	5.38589086241018	5.4227000111056	4.8682406066637	5.43722339620680	6.12332142994417	6.16327078102703	5.63052219608513	AT1G02910_at	AT1G02910.1 | Symbol: None | tetratricopeptide repeat (TPR)-containing protein, contains Pfam profile PF00515: TPR Domain | chr1:655577-658148 REVERSE | Aliases: F22D16.9, F22D16_9
2.25359428617133	1.99572634060664	2.34583783427018	2.29201707939299	2.05565231306261	2.25122465529029	2.33083324470581	2.45192954887068	2.34930310401264	2.31639832868591	2.48826069153612	AT1G02940_at	AT1G02940.1 | Symbol: ATGSTF5 | glutathione S-transferase, putative, similar to glutathione S-transferase GI:860955 from (Hyoscyamus muticus)
3.15997708496326	3.50949926434329	2.55146375109304	2.46898431140268	2.26653964266519	2.39771484669449	2.29081489063118	3.20352584663155	2.99768673736193	2.41689326155874	2.51462272774219	AT1G02950_at	AT1G02950.3 | Symbol: ATGSTF4 | similar to glutathione S-transferase, putative [Arabidopsis thaliana] (TAIR:At1g02940.1); similar to glutathione S-transferase 1 [Brassica juncea] (GB:AAP58391.1); contains InterPro domain Glutathione S-transferase, N-terminal (InterPro:IPR004045); contains InterPro domain Glutathione S-transferase, C-terminal (InterPro:IPR004046) | chr1:665152-666451 REVERSE | Ali…
5.51716789991007	5.67716304030074	7.33128298746194	5.81853527969439	5.65488046995718	6.12113397502406	6.09394078194182	5.77640885774559	6.36426340983393	7.0385561487742	6.49900793108446	AT1G02960_at	AT1G02960.3 | Symbol: None | expressed protein, similar to hypothetical protein [Arabidopsis thaliana] (TAIR:At1g02965.1) | chr1:666872-669805 REVERSE | Aliases: F22D16.4, F22D16_4
2.82753334661112	2.61457407849048	2.76605089076121	3.12354925328184	3.71569818837345	2.68559604315272	2.95142115828321	2.89818236073867	2.95705309334173	2.90167387094708	3.54103074183287	AT1G02970_at	AT1G02970.1 | Symbol: WEE1 | protein kinase, putative, similar to Wee1-like protein GI:5821717 from (Zea mays) | chr1:673306-676378 FORWARD | Aliases: F22D16.3, F22D16_3, WEE1, WEE1 kinase
2.90746341338772	2.64676172152764	3.076532882663	3.00203037533165	2.7394201798917	2.82137387938781	2.9520239921518	3.33014217823093	3.25185141729936	2.97163468018239	3.24586253714969	AT1G02980_at	AT1G02980.1 | Symbol: CUL2 | cullin family protein, similar to cullin 1 (Homo sapiens) GI:3139077; contains Pfam profile PF00888: Cullin family | chr1:677869-681212 FORWARD | Aliases: ATCUL2, F22D16.2, F22D16_2
4.92600873533297	5.45712706333704	5.6396080239883	5.44630926204572	5.81668106247782	4.5691024552581	5.28590845160733	6.22349146627613	6.86062326548689	6.3676219913174	6.57485866036597	AT1G03000_at	AT1G03000.1 | Symbol: PEX6 | AAA-type ATPase family protein, contains Pfam domain, PF00004: ATPase, AAA family ('A'TPases 'A'ssociated with diverse cellular 'A'ctivities) | chr1:687908-692476 REVERSE | Aliases: F10O3.18, F10O3_18, PEROXIN6
2.76946735593487	2.63376668007004	2.45490132433727	2.41669235147649	2.02404149098897	2.14238700188809	2.24310312519713	2.77549230333684	2.76974591196167	2.28421616257999	2.32974025541354	AT1G03010_at	AT1G03010.1 | Symbol: None | phototropic-responsive NPH3 family protein, contains NPH3 family domain, Pfam:PF03000 | chr1:693480-696382 FORWARD | Aliases: F10O3.17, F10O3_17
2.79682820810382	2.22882264648763	2.89391897313995	3.01617584410620	2.58574031414025	2.70345367330154	2.71532706390128	2.84465147376436	2.84323839207144	2.77978139617086	3.19101965619157	AT1G03020_at	AT1G03020.1 | Symbol: None | glutaredoxin family protein, contains INTERPRO Domain IPR002109, Glutaredoxin (thioltransferase)
6.72081321402101	5.88817455059568	7.23134163457436	5.82030632064072	7.06728398838153	6.40979012908559	5.71731777401856	3.99515270261223	4.59131158563302	6.39084748785797	6.9664078991778	AT1G03030_at	AT1G03030.1 | Symbol: None | phosphoribulokinase/uridine kinase family protein, contains Pfam PF00485: Phosphoribulokinase / Uridine kinase family; Belongs to Interpro IPR006083 Phosphoribulokinase/uridine kinase family; similar to Uridine kinase (Uridine monophosphokinase) (SP:P27515) {Saccharomyces cerevisiae}; ESTs gb:AA585719, gb:AA728503 and gb:T22272 come from this gene | chr1:701489-703864…
5.63724151071974	4.89213380099412	8.3633808351839	6.08875138317033	8.28193309389017	7.4021594385918	5.91753560682036	4.44486460907208	5.66456982193576	9.05576384518366	8.04135219434491	AT1G03040_at	AT1G03040.1 | Symbol: None | basic helix-loop-helix (bHLH) family protein, component of the pyruvate dehydrogenase complex E3, contains PF:00010 helix-loop-helix DNA-binding domain. ESTs gb:T45640 and gb:T22783 come from this gene | chr1:703906-706631 REVERSE | Aliases: F10O3.14, F10O3_14
2.59830530736447	2.38395643994542	2.99375975699109	2.90730705913492	2.58534760281094	2.61898352489439	2.64888648027839	2.99817407900498	2.86511743223539	2.63364527284628	2.91328679867004	AT1G03050_at	AT1G03050.1 | Symbol: None | epsin N-terminal homology (ENTH) domain-containing protein / clathrin assembly protein-related, contains Pfam PF01417: ENTH domain. ENTH (Epsin N-terminal homology) domain; similar to CLATHRIN COAT ASSEMBLY PROTEIN AP180 - Mus musculus, SWISSPROT:Q61548 | chr1:707726-709860 FORWARD | Aliases: F10O3.13, F10O3_13
2.76570347540457	2.43745427785645	3.05116532101375	2.82667404046865	2.69829379530357	2.93723469118022	2.76109292581064	2.95651934238125	3.03265580180157	3.05567799480763	2.9291142698171	AT1G03055_at	AT1G03055.2 | Symbol: None | expressed protein | chr1:710063-711803 REVERSE | Aliases: None
5.0219030346054	3.71169704241883	5.26119915373401	4.51272740242096	5.8823128511598	4.37387850415935	4.81369241609669	4.48645709634884	5.25024874395632	4.89563757507538	5.39044453503942	AT1G03060_at	AT1G03060.1 | Symbol: None | WD-40 repeat family protein / beige-related, similar to BEIGE (GI:3928547) (Rattus norvegicus); Similar to gb:U70015 lysosomal trafficking regulator from Mus musculus and contains 2 Pfam PF00400 WD-40, G-beta repeats. ESTs gb:T43386 and gb:AA395236 come from this gene | chr1:712473-726891 REVERSE | Aliases: F10O3.12, F10O3_12
4.68950155309964	3.87888284178687	6.79139614307239	4.64333589017401	5.52206263358682	6.2371124763129	4.96771834646096	4.1269429004258	4.13294657291564	7.24261018289865	5.60499726344113	AT1G03070_at	AT1G03070.1 | Symbol: None | expressed protein, low similarity to N-methyl-D-aspartate receptor-associated protein (Drosophila melanogaster) GI:567104; contains Pfam profile PF01027: Uncharacterized protein family UPF0005
7.45436556883328	8.00787482215176	7.47138649535434	6.85671320397497	5.87595259525331	6.69531350003235	6.85131658106365	8.80462019935806	9.94162516333568	8.5016884254205	7.69258666996303	AT1G03080_at	AT1G03080.1 | Symbol: None | kinase interacting family protein, similar to kinase interacting protein 1 (GI:13936326) (Petunia integrifolia) | chr1:731704-737332 REVERSE | Aliases: F10O3.10, F10O3_10
9.01645993614176	9.20565434819942	9.60612009947198	8.08710532643446	8.02694034151815	7.87403152647788	7.86410687855975	8.40607698991745	9.10813561463583	8.43607105420229	8.67532417052383	AT1G03090_at	AT1G03090.2 | Symbol: MCCA | methylcrotonyl-CoA carboxylase alpha chain, mitochondrial / 3-methylcrotonyl-CoA carboxylase 1 (MCCA), nearly identical to SP:Q42523 Methylcrotonyl-CoA carboxylase alpha chain, mitochondrial precursor (EC 6.4.1.4) (3-Methylcrotonyl-CoA carboxylase 1) (MCCase alpha subunit) (3-methylcrotonyl-CoA:carbon dioxide ligase alpha subunit) {Arabidopsis thaliana} | chr1:739687-…
4.04827826464954	3.10340229250427	5.95217457174265	5.54328744268801	5.28498906986671	4.89414607875326	5.33250461475524	3.85365135650249	4.22730645866504	5.6054675909223	5.80107642082528	AT1G03100_at	AT1G03100.1 | Symbol: None | pentatricopeptide (PPR) repeat-containing protein, low similarity to CRP1 (Zea mays) GI:3289002; contains Pfam profile PF01535: PPR repeat | chr1:744026-746407 REVERSE | Aliases: F10O3.8, F10O3_8
3.90669722137378	3.59348084393322	4.80426504557743	4.97543376051431	6.22602854663638	3.88099904975793	5.02480433241031	4.45691335455067	4.68614153788889	5.32168296123241	5.95604653196331	AT1G03110_at	AT1G03110.1 | Symbol: None | transducin family protein / WD-40 repeat family protein, contains 4 WD-40 repeats (PF00400); similar to WD-repeat domain 4 protein (GI:9955698) (Mus musculus) | chr1:749246-751963 FORWARD | Aliases: F10O3.6, F10O3_6
4.47033785264752	4.94655010579466	5.58908582237337	5.75283401554984	5.96141161546588	5.83254298579935	6.07827370982158	5.1841756959222	5.09028401243986	6.68975406515377	7.08937999310065	AT1G03130_at	AT1G03130.1 | Symbol: None | photosystem I reaction center subunit II, chloroplast, putative / photosystem I 20 kDa subunit, putative / PSI-D, putative (PSAD2), similar to SP:P12353 Photosystem I reaction center subunit II, chloroplast precursor (Photosystem I 20 kDa subunit) (PSI-D) {Spinacia oleracea}; contains Pfam profile PF02531: PsaD
4.14864599840197	5.38651685083134	4.14162066067937	4.32579472911816	5.12685125946297	4.19089270472543	4.39723064045588	4.02238254173628	4.16145695540798	6.46901511183	6.41178490830945	AT1G03150_at	AT1G03150.1 | Symbol: None | GCN5-related N-acetyltransferase (GNAT) family protein, similar to SP:P07347 N-terminal acetyltransferase complex ARD1 subunit (Arrest-defective protein 1) {Saccharomyces cerevisiae}; contains Pfam profile PF00583: acetyltransferase, GNAT family | chr1:756414-758612 FORWARD | Aliases: F10O3.2, F10O3_2
3.37909216870635	2.79745088738329	3.41105718044108	3.18452545705077	2.95549234704503	3.16271825159557	3.21773998078517	3.33933072605628	3.30829949867526	3.25734362174353	3.29184413120171	AT1G03160_at	AT1G03160.1 | Symbol: None | expressed protein, similar to hypothetical protein DDB0187425 [Dictyostelium discoideum] (GB:EAL63733.1)
3.28108313625888	2.68683399912800	4.16980221169442	3.60767036843779	3.55497362508139	4.04355953466147	3.85128891464642	3.13939494156993	3.15453779502645	3.73155649353730	4.09622485938193	AT1G03170_at	AT1G03170.1 | Symbol: None | expressed protein | chr1:769632-770684 FORWARD | Aliases: F15K9.22, F15K9_22
3.80404061731689	3.42822904566694	3.75762244510868	3.82400761923075	4.10668512860799	3.94711318177748	3.94046026426845	3.73589148751995	3.94708518251474	3.95760729947025	4.40373353532313	AT1G03180_at	AT1G03180.2 | Symbol: None | expressed protein | chr1:773411-775344 FORWARD | Aliases: F15K9.21, F15K9_21
5.17440401148015	3.57100962353283	5.38938266451041	5.51420225636176	5.12115016340863	4.38535822950341	5.46784812885011	5.49407304109685	6.17042010977284	5.27405405186262	5.71541873302646	AT1G03190_at	AT1G03190.2 | Symbol: UVH6 | DNA repair protein / transcription factor protein (UVH6), identical to DNA repair/transcription factor protein (UVH6) gi:22651569 gb:AY090788 | chr1:775622-780062 FORWARD | Aliases: ATXPD, ULTRAVIOLET HYPERSENSITIVE 6
10.2129188415801	10.0980040502849	8.0308995136959	7.07189156152652	7.97697829965666	7.28476009764486	7.09757963862738	9.75366198637629	10.0031628304453	7.98117342236923	8.0226913157127	AT1G03210_at	AT1G03210.1 | Symbol: None | phenazine biosynthesis PhzC/PhzF family protein, contains Pfam profile: PF02567 phenazine biosynthesis-like protein | chr1:782948-784240 FORWARD | Aliases: F15K9.19, F15K9_19
4.89710551749362	4.50850702983543	5.53290315175336	4.8051754057783	5.55247528061862	5.03636098984042	4.91091652826382	3.98430889535792	4.49444011695179	5.91402573190044	5.47511627713316	AT1G03250_at	AT1G03250.1 | Symbol: None | expressed protein | chr1:793353-795338 REVERSE | Aliases: F15K9.15, F15K9_15
4.83708498744321	4.68641459147012	5.71770335796579	4.57557303575077	5.27975314746657	4.587987759026	4.65199618859159	5.25294742845258	5.48089361281887	5.78301140164977	5.44257991642066	AT1G03260_at	AT1G03260.1 | Symbol: None | expressed protein | chr1:795532-798463 REVERSE | Aliases: F15K9.14, F15K9_14
3.55511216055438	3.27753184501651	5.8079387529107	5.98823801395545	4.51308427137480	4.62226519506964	6.05655141903341	3.74607154584764	4.16687599024367	5.6370364339791	5.90163127377057	AT1G03270_at	AT1G03270.1 | Symbol: None | expressed protein, contains Pfam profile PF01595: Domain of unknown function | chr1:799191-802436 FORWARD | Aliases: F15K9.13, F15K9_13
8.94343789793998	7.43903692197469	8.7437466508044	8.71585568100806	7.38038326693637	7.86399174833666	8.27592426117461	7.89330386529467	9.36408944357246	8.9945596170325	8.59893300933155	AT1G03280_at	AT1G03280.1 | Symbol: None | transcription initiation factor IIE (TFIIE) alpha subunit family protein / general transcription factor TFIIE family protein, contains Pfam profile: PF02002 TFIIE alpha subunit
8.22743854426016	8.56736884422074	8.61496909904107	7.20668595577082	7.07613806247716	7.17727344088467	7.17258826072444	7.60206146217155	8.27165728568045	8.16645815244314	8.06209253319418	AT1G03290_at	AT1G03290.1 | Symbol: None | expressed protein, ESTs gb:H36966, gb:R65511, gb:T42324 and gb:T20569 come from this gene | chr1:807970-810690 FORWARD | Aliases: F15K9.11, F15K9_11
3.28172513229263	3.17250021917810	3.92007889212095	4.09449062919282	3.95338690708103	3.7980375600294	3.9875168311506	3.52064935793279	3.48047550908957	4.49099538065027	4.41995623309157	AT1G03300_at	AT1G03300.1 | Symbol: None | agenet domain-containing protein, contains Pfam PF05641: Agenet domain | chr1:811033-813086 REVERSE | Aliases: F15K9.10, F15K9_10
4.46543516265315	4.54874063600648	8.18213527510273	6.61974160857096	7.95252714061053	6.15034743873841	7.06653040951263	4.29495408923777	4.44515241418615	8.58854759447118	8.08338446967695	AT1G03310_at	AT1G03310.2 | Symbol: ATISA2/DBE1/ISA2 | isoamylase, putative / starch debranching enzyme, putative, similar to isoamylase isoform 2 (Solanum tuberosum) GI:27728147, isoamylase from (Triticum aestivum) GI:17932898, (Hordeum vulgare) GI:21314275, (Oryza sativa) GI:3252794; contains Pfam profiles PF00128: Alpha amylase catalytic domain, PF02922: Isoamylase N-terminal domain; ESTs gb:H36690, gb:AA71…
2.28457454765908	1.90740101578272	2.82393106822493	2.35638139672922	2.16028466723465	2.72469498350628	2.60469862638400	2.18226017417284	2.1900249094386	2.69295581866270	2.57062805955770	AT1G03320_at	AT1G03320.1 | Symbol: None | expressed protein | chr1:817027-817767 FORWARD | Aliases: F15K9.8, F15K9_8
7.67929952495378	9.31749678995059	10.2294833354612	10.2471741552434	10.8400223246091	9.78460114106601	10.1173605141588	8.73269399335815	9.04214842467238	11.2591630751648	11.3570094670347	AT1G03330_at	AT1G03330.1 | Symbol: None | small nuclear ribonucleoprotein D, putative / snRNP core SM-like protein, putative / U6 snRNA-associated Sm-like protein, putative, similar to SWISS-PROT:Q9Y333 U6 snRNA-associated Sm-like protein LSm2 (Small nuclear ribonuclear protein D homolog, G7b, SnRNP core SM-like protein SM-x5) (Homo sapiens) | chr1:817983-819563 REVERSE | Aliases: F15K9.7, F15K9_7
7.27655557990626	7.34994895272586	8.0698226176328	6.60231953444146	6.92083556903213	6.70361673460454	6.4186700122768	7.26680902571189	7.71252671533552	7.87348132878726	7.53135579033314	AT1G03350_at	AT1G03350.1 | Symbol: None | BSD domain-containing protein, contains Pfam profile PF03909: BSD domain
3.79764831283923	3.49815622290477	8.19587598209691	7.83199971466765	7.60664921170467	6.54980685901329	7.450212078784	3.01542782543421	3.2044824588733	7.95522450521537	8.27899666026377	AT1G03360_at	AT1G03360.1 | Symbol: None | exonuclease family protein, similar to Exosome complex exonuclease RRP4 (Ribosomal RNA processing protein 4)(SP:P38792) {Saccharomyces cerevisiae} | chr1:824561-826179 FORWARD | Aliases: F15K9.4, F15K9_4
6.77710815727899	5.82268890424315	4.96449929084721	4.77454047449336	4.53734676203182	4.43726254696414	4.73821517905883	5.50759997290533	7.12411630051578	4.69482139473323	4.73228294135148	AT1G03370_at	AT1G03370.1 | Symbol: None | C2 domain-containing protein / GRAM domain-containing protein, contains Pfam profiles PF00168: C2 domain; contains PF02893: GRAM domain; similar to Chain A, Crystal Structure Of Synaptotagmin Iii C2aC2B Length(GI:6980525); similar to Synaptotagmin III (SytIII) (Swiss-Prot:P40748) (Rattus norvegicus) | chr1:827182-835361 FORWARD | Aliases: F15K9.2, F15K9_2
5.44419941906723	6.36381292835593	5.73379982637262	4.33766333382502	4.72870582005116	4.79394307693001	4.35067461707863	5.82129433512224	6.5062429402889	5.17335693065329	4.78060433787105	AT1G03380_at	AT1G03380.1 | Symbol: None | expressed protein | chr1:835825-840891 FORWARD | Aliases: F21B7.1
3.02834261062414	2.70747263508176	3.35645258412633	3.09581283436156	2.84193389939324	3.02984965332696	3.02288687411774	3.13980630315652	3.30232713079418	3.03331851953114	3.15898320564276	AT1G03390_at	AT1G03390.1 | Symbol: None | transferase family protein, similar to anthranilate N-hydroxycinnamoyl/benzoyltransferase from Dianthus caryophyllus (gi:2239091); contains Pfam transferase family domain PF002458 | chr1:841032-842417 REVERSE | Aliases: F21B7.2, F21B7_2
3.64711246003099	3.40047517122435	4.47163005214426	3.69843212734241	3.34184182556707	4.5793396572605	4.24589499105922	3.88376739193335	3.80842164279227	5.06983570161405	3.49570361189514	AT1G03400_at	AT1G03400.1 | Symbol: None | 2-oxoglutarate-dependent dioxygenase, putative, similar to 2A6 (GI:599622) and tomato ethylene synthesis regulatory protein E8 (SP:P10967); similar to ESTs emb:Z34690, gb:T04168, gb:H37738, gb:T76913, gb:T43801, amd gb:T21964 | chr1:842746-844189 REVERSE | Aliases: F21B7.39, F21B7_39
2.99085320345360	2.74154691884693	3.17021755313538	2.88713138839756	2.7417079561871	3.00728307840585	2.90519622621107	2.91674815951352	2.93632305755175	2.98657154193017	3.1196459921883	AT1G03410_at	AT1G03410.1 | Symbol: 2A6 | 2-oxoglutarate-dependent dioxygenase, putative, identical to 2A6 (GI:599622), a homolog of the tomato ethylene synthesis regulatory protein E8; contains Pfam profile PF03171: oxidoreductase, 2OG-Fe(II) oxygenase family | chr1:844435-846484 REVERSE | Aliases: 2A6, F21B7.3
5.34217261180929	3.78981208018964	5.37638142225886	5.25885374422247	5.21652884298472	5.58812795452514	5.39734880945932	5.45655445248926	5.87894803383622	6.36546939122712	6.02922136356149	AT1G03420_at	AT1G03420.1 | Symbol: None | expressed protein, similar to gb:T45484, emb:Z30724, and emb:Z30531 | chr1:846790-847682 FORWARD | Aliases: F21B7.4, F21B7_4
4.59255275388498	4.27216748198023	4.62407475451069	4.06672740262719	4.32376768018062	4.32334208243298	4.28448036441803	4.81169330539016	5.1184087076969	4.94678602463808	5.06245329765378	AT1G03430_at	AT1G03430.1 | Symbol: AHP5 | two-component phosphorelay mediator, putative, strong similarity to ATHP1 (Arabidopsis thaliana) GI:4156241 | chr1:847874-849495 FORWARD | Aliases: F21B7.5, HISTIDINE CONTAINING PHOSPHOTRANSFER FACTOR 5
2.91461769846858	2.53685725800563	2.7730326459573	2.78530071743081	2.58665347815619	2.70562534485456	2.74461762432554	3.00317255272273	2.96033800600966	2.9666225805478	2.93053943552789	AT1G03440_at	AT1G03440.1 | Symbol: None | leucine-rich repeat family protein, contains leucine rich-repeat domains Pfam:PF00560, INTERPRO:IPR001611 | chr1:852365-854031 FORWARD | Aliases: F21B7.6, F21B7_6
3.52604755350506	2.95352082351154	4.74496120791362	4.02123579396004	4.11649735426394	3.86007897318207	3.93027315829188	3.40883742972639	3.28620431821867	5.11243071422301	4.71281490638738	AT1G03445_at	AT1G03445.1 | Symbol: BSU1 | similar to kelch repeat-containing serine/threonine phosphoesterase family protein [Arabidopsis thaliana] (TAIR:At4g03080.1); similar to protein serine/threonine phosphatase, putative [Plasmodium berghei] (GB:CAH95465.1); similar to protein serine/threonine phosphatase alpha [Plasmodium yoelii yoelii] (GB:EAA18849.1); contains InterPro domain Kelch repeat (InterPro:IP…
3.56854656175584	4.96655845857888	2.99493316906075	2.79507268999974	2.77299824791114	2.56874256472775	2.72001657783943	2.89125478919986	3.39514513909858	2.96833520992295	3.12791333931753	AT1G03457_at	AT1G03457.2 | Symbol: None | RNA-binding protein, putative, similar to Etr-1 (Danio rerio) GI:7670536, BRUNO-like 6 RNA-binding protein (Homo sapiens) GI:15341327; contains InterPro entry IPR000504: RNA-binding region RNP-1 (RNA recognition motif) (RRM)
6.7153581215426	5.3289427451577	5.70688070034336	5.29840930010688	4.63491981301215	5.59572397185204	5.69772171522743	5.53623201233088	6.54885516276348	4.70850856565156	5.33576882746666	AT1G03470_at	AT1G03470.2 | Symbol: None | similar to kinase interacting family protein [Arabidopsis thaliana] (TAIR:At2g47920.1); similar to putative centromere protein [Oryza sativa (japonica cultivar-group)] (GB:AAP53815.1); contains domain GLU_RICH (PS50313) | chr1:865915-867674 REVERSE | Aliases: F21B7.9
3.80458576235235	3.07586632341919	5.74902514219156	5.0295191409857	5.94631666402559	4.46415770078795	4.68917553126661	3.61079514942458	4.51384004575476	6.0796725096985	6.56377750751233	AT1G03475_at	AT1G03475.1 | Symbol: LIN2 | coproporphyrinogen III oxidase, putative / coproporphyrinogenase, putative / coprogen oxidase, putative, similar to coproporphyrinogen III oxidase, chloroplast (precursor) from Glycine max (SP:P35055), Nicotiana tabacum (SP:Q42946), Hordeum vulgare (SP:Q42840), ESTs gb:AA586260 and dbj:D48620; contains Pfam domain coproporphyrinogen III oxidase, aerobic (PF01218) | ch…
2.74825280185982	2.44329859377895	2.86310363250663	2.97257683224118	2.41093291912635	2.70645359527244	2.88243267280161	3.26133158672154	3.1428012108736	2.78686642065169	2.79632062174157	AT1G03490_at	AT1G03490.1 | Symbol: ANAC006 | no apical meristem (NAM) family protein, contains Pfam PF02365: No apical meristem (NAM) domain; | chr1:871875-872730 FORWARD | Aliases: ANAC006, F21B7.11
3.12150562115115	2.70097269611781	3.73702706471919	3.50400935437814	3.24092874282778	3.10909050374196	3.47261773719375	3.09029243994438	3.24220384700208	3.3767951841189	4.02026930180666	AT1G03510_at	AT1G03510.1 | Symbol: None | pentatricopeptide (PPR) repeat-containing protein, contains Pfam profile PF01535: PPR repeat | chr1:876259-877548 REVERSE | Aliases: F21B7.13
6.23518899153521	5.11572035754662	6.24610657127948	5.23298122723258	5.46028315546069	5.69623786856168	5.24753154603226	5.69433829287522	5.46194542886546	5.64824325414472	5.27452594823186	AT1G03520_at	AT1G03520.1 | Symbol: None | glycosyltransferase family 14 protein / core-2/I-branching enzyme family protein, contains Pfam profile PF02485: Core-2/I-Branching enzyme | chr1:877863-880159 REVERSE | Aliases: F21B7.14
3.94112213394588	3.21123622428173	4.81800983921575	4.25207879906927	6.15956931405813	4.78847956733336	4.87500430549181	3.72185115220421	3.78091475046868	4.55177953970382	4.39773850139472	AT1G03530_at	AT1G03530.1 | Symbol: None | expressed protein, similar to hypothetical protein GB:O14360 | chr1:880497-883391 REVERSE | Aliases: F21B7.15
3.90119919627706	3.35277417903487	3.99477613844495	3.84494100884287	3.50311600550068	3.93819754540643	4.0472481346395	4.00877821945668	3.89514480227817	3.63805750419648	3.76026253854143	AT1G03540_at	AT1G03540.1 | Symbol: None | pentatricopeptide (PPR) repeat-containing protein, contains Pfam profile PF01535: PPR repeat | chr1:883782-885611 FORWARD | Aliases: F21B7.16
5.31987313709726	4.84625107819578	5.2263220949953	4.39042412274825	4.33972035400557	4.45310194621892	4.23956643347682	6.89512375795286	7.53540430257061	5.11266672332382	4.83555372255465	AT1G03550_at	AT1G03550.1 | Symbol: None | secretory carrier membrane protein (SCAMP) family protein, contains Pfam domain, PF04144: SCAMP family | chr1:885623-887956 REVERSE | Aliases: F21B7.17, F21B7_17
4.42423880785333	3.67895843884092	4.80625025481029	4.64776734906091	4.12255696437129	3.97213902074044	4.75280799441272	4.47463423042004	5.56584689774958	5.00143191128654	4.88811302441123	AT1G03560_at	AT1G03560.1 | Symbol: None | pentatricopeptide (PPR) repeat-containing protein, contains Pfam profile PF01535: PPR repeat | chr1:890164-892410 REVERSE | Aliases: F21B7.18
5.30751689647902	4.85850505609559	6.14875293731441	5.92203950589075	5.92019514868778	5.64349924081161	5.66941181422351	5.02260485659869	5.24284133737743	6.68932916910929	6.36226302642041	AT1G03590_at	AT1G03590.1 | Symbol: None | protein phosphatase 2C family protein / PP2C family protein, similar to protein phosphatase-2C; PP2C (GI:3643088) (Mesembryanthemum crystallinum); contains Pfam PF00481 : Protein phosphatase 2C domain; | chr1:894254-896439 REVERSE | Aliases: F21B7.20
3.83809977449227	3.81843711151909	7.84172167350918	8.09181609936311	8.3850820268143	7.8440457043404	8.30717085933994	3.28303039320828	3.05804362561913	9.38266030432064	9.10111700798105	AT1G03600_at	AT1G03600.1 | Symbol: None | photosystem II family protein, similar to SP:P74367 {Synechocystis sp.}; similar to ESTs emb:Z27038, gb:AA451546, emb:Z29876, gb:T45359 and gb:R90316 | chr1:898875-899654 FORWARD | Aliases: F21B7.21, F21B7.37, F21B7_37
5.94535744261255	4.33740085365185	5.32688879474552	5.0089246028545	5.43375554635854	5.75964749386385	4.94298738556279	4.59652423081489	4.96721684327911	4.69464860649812	4.88859297450524	AT1G03610_at	AT1G03610.1 | Symbol: None | expressed protein | chr1:900886-903002 FORWARD | Aliases: F21B7.22
2.76735036946823	2.38858352791408	4.00568862337203	3.01602161101945	3.07361447860349	3.43395946953871	3.24566283848414	3.25612386417363	3.13503907720258	3.94853869865236	3.19709356967073	AT1G03620_at	AT1G03620.1 | Symbol: None | phagocytosis and cell motility protein ELMO1-related, contains weak similarity to ELMO1 (Mus musculus) gi:16118551:gb:AAL14464 | chr1:904318-906012 REVERSE | Aliases: F21B7.23
2.09763915470237	2.10172448090729	7.67135223964801	7.52432009261103	7.71117631061082	7.12456990405373	7.60338259106835	2.43451981139814	2.27859046252273	8.24931852760364	8.10367821699452	AT1G03630_at	AT1G03630.2 | Symbol: POR | similar to protochlorophyllide reductase A, chloroplast / PCR A / NADPH-protochlorophyllide oxidoreductase A (PORA) [Arabidopsis thaliana] (TAIR:At5g54190.1); similar to protochlorophyllide reductase B, chloroplast / PCR B / NADPH-protochlorophyllide oxidoreductase B (PORB) [Arabidopsis thaliana] (TAIR:At4g27440.1); similar to NADPH-protochlorophyllide oxidoreductase […
7.72220191533741	8.47151692627995	3.66585554304323	3.56767325995221	3.16253126846462	4.03705417533992	3.76147615307702	7.13573491159069	7.44900743692851	3.27161048378719	3.58066759976813	AT1G03660_at	AT1G03660.1 | Symbol: None | expressed protein, contains 2 predicted transmembrane domains; expression supported by MPSS | chr1:911435-911758 REVERSE | Aliases: F21B7.26, F21B7_26
5.72452404862809	5.40885729370057	8.18185638740783	7.22191415015516	9.25576698290192	9.14413004216081	7.6975808356505	5.3576161614441	5.27586105761793	8.61490596536312	9.03263103605477	AT1G03680_at	AT1G03680.1 | Symbol: ATHM1 | thioredoxin M-type 1, chloroplast (TRX-M1), nearly identical to SP:O48737 Thioredoxin M-type 1, chloroplast precursor (TRX-M1) {Arabidopsis thaliana}; similar to ESTs gb:T13714, gb:H76398, gb:N37762, gb:AA042639, gb:T21104, emb:Z30901 | chr1:916845-918001 REVERSE | Aliases: None
3.97226276094256	3.50996878426512	5.20059386368224	4.87653987679169	5.68013749313337	4.80311523259676	5.13612828519268	3.78465081862967	3.97593660460503	4.82188013402	5.81930046483054	AT1G03687_at	AT1G03687.2 | Symbol: None | DTW domain-containing protein, contains Pfam PF03942: DTW domain
3.7252632422607	3.76129132801788	2.86289383346642	2.77466818004609	2.50501804697121	2.75354930415422	2.94360613253150	5.11453161421854	4.94131463021891	2.65944872236522	2.75198103359263	AT1G03700_at	AT1G03700.1 | Symbol: None | integral membrane family protein, contains TIGRFAM TIGR01569 : plant integral membrane protein TIGR01569; contains Pfam PF04535 : Domain of unknown function (DUF588) | chr1:920950-921901 FORWARD | Aliases: F21B7.30
2.82225592291732	2.19742314323849	2.87632279403606	3.56190810774682	2.94846892156534	3.17111806371486	3.48726889773449	2.98756821944526	2.82566732637531	3.21769451380316	3.3352085830792	AT1G03710_at	AT1G03710.1 | Symbol: None | expressed protein | chr1:923487-924657 FORWARD | Aliases: F21B7.31
3.10545740754489	2.96548283533754	3.3205569733737	3.47993754639928	3.05882053699467	3.44559582416673	3.63267910632795	4.10383076924726	4.42239618973555	3.29452972912946	3.46308785859505	AT1G03720_at	AT1G03720.1 | Symbol: None | cathepsin-related, contains weak similarity to Cathepsin L precursor (EC 3.4.22.15) (Major excreted protein) (MEP) (Cyclic protein-2) (CP-2) (Swiss-Prot:P07154) (Rattus norvegicus) | chr1:924996-926373 REVERSE | Aliases: F21B7.32
7.05503653310351	5.70217386815385	6.03775142366354	6.02824014824105	6.01762001519524	6.57682101639801	6.21472347603912	7.06214703433684	7.20902591847912	6.90906193889533	6.35306624034166	AT1G03730_at	AT1G03730.1 | Symbol: None | expressed protein, similar to ESTs gb:AA605440 and gb:H37232 | chr1:930828-931895 REVERSE | Aliases: F21B7.33
3.08421369319999	4.05532081800154	2.91112068653644	3.07910013082872	2.84175230099953	2.89541020662497	3.07583377397238	3.34936621589993	4.57830871316814	2.96405951926226	3.21013455770214	AT1G03740_at	AT1G03740.2 | Symbol: None | similar to protein kinase family protein [Arabidopsis thaliana] (TAIR:At5g44290.1); similar to putative CRK1 protein(cdc2-related kinase 1) [Oryza sativa (japonica cultivar-group)] (GB:NP_910987.1); similar to CRK1 protein [Beta vulgaris subsp. vulgaris] (GB:CAB89665.1); similar to putative CRK1 protein [Oryza sativa (japonica cultivar-group)] (GB:NP_918694.1); simila…
6.47103288988775	5.90549107973669	6.2795004360089	6.88261647195984	5.70958971485007	5.87821828300094	6.6011014350784	6.98235361703765	8.43310783602162	6.57825530895678	6.27053501567068	AT1G03750_at	AT1G03750.1 | Symbol: None | helicase, putative, similar to SP:Q03468 Excision repair protein ERCC-6 (Cockayne syndrome protein CSB) {Homo sapiens}; contains Pfam profiles PF00271: Helicase conserved C-terminal domain, PF00176: SNF2 family N-terminal domain, PF02810: SEC-C motif | chr1:937919-941067 FORWARD | Aliases: F21M11.34, F21M11_34
3.76847530348712	4.86036782610431	4.55419992080702	3.6231915524733	4.27875109435407	3.93170599711865	3.63387083982619	3.81099631334267	4.21106055670112	4.38110552189889	4.86059242522679	AT1G03760_at	AT1G03760.1 | Symbol: None | prefoldin subunit family protein, contains similarity to Swiss-Prot:O94763 RNA polymerase II subunit 5-mediating protein (RPB5-mediating protein) (Homo sapiens); contains Pfam profile PF02996: Prefoldin subunit | chr1:941061-943376 REVERSE | Aliases: F21M11.33, F21M11_33
3.11365065527039	2.91220079474015	3.84887409997501	3.46026091284756	3.24064040684198	3.2642083419519	3.48310682297594	3.16762838390436	3.56450529045187	4.04679457852910	3.81634264209054	AT1G03770_at	AT1G03770.1 | Symbol: None | zinc finger (C3HC4-type RING finger) family protein, low similarity to polycomb-M33 interacting protein Ring1B (Mus musculus) GI:2239142; contains Pfam profile PF00097: Zinc finger, C3HC4 type (RING finger) | chr1:944771-947334 FORWARD | Aliases: F21M11.32, F21M11_32
3.57449766368466	5.61898998439254	4.58097914234286	2.70638804733912	2.90488080742352	3.36582240566220	3.08530155863012	3.35695935378782	3.50731809687653	4.15750523626529	3.33141275748310	AT1G03780_at	AT1G03780.2 | Symbol: None | targeting protein-related, similar to microtubule-associated protein / targeting protein for Xklp2 ((TPX2) GI:8926138) {Homo sapiens}; similar to Restricted expression proliferation associated protein 100 (p100) (Differentially expressed in lung cells 2) (DIL-2) (Targeting protein for Xklp2) (C20orf1 protein) (C20orf2 protein) (Protein FLS353)(SP:Q9ULW0) {Homo sapiens…
2.94156433725423	2.66652008460454	3.00537103177988	3.08618793630362	2.59623226056123	2.8427897715622	2.99055348411483	2.99251626024925	3.08383696685352	2.98272971024948	3.02878871802159	AT1G03790_at	AT1G03790.1 | Symbol: None | zinc finger (CCCH-type) family protein, contains Pfam domain, PF00642: Zinc finger C-x8-C-x5-C-x3-H type (and similar) | chr1:954524-956096 FORWARD | Aliases: F21M11.30, F21M11_30
2.96736604176757	3.86929779513853	3.72079026477906	5.4502708917976	7.15861169721488	3.46360593142388	5.50046938785961	3.61295866572686	3.8608111436395	7.22583982158766	9.15575161867872	AT1G03820_at	AT1G03820.1 | Symbol: None | expressed protein, similar to arabinogalactan-protein; AGP (GI:1087015) {Pyrus communis}; similar to Protein E6. (SP:Q01197) {Gossypium hirsutum} | chr1:959927-960708 REVERSE | Aliases: F21M11.27, F21M11_27
4.09654876702502	3.84051699933533	5.02854501147068	6.18075218997754	5.21154699459933	4.72269402492889	5.83184691726065	4.63586853060012	5.03351846683085	5.44671850836341	5.98098589279976	AT1G03830_at	AT1G03830.1 | Symbol: None | guanylate-binding family protein, contains Pfam domains PF02263: Guanylate-binding protein, N-terminal domain and PF02841: Guanylate-binding protein, C-terminal domain | chr1:962127-966621 REVERSE | Aliases: F21M11.26, F21M11_26
3.32816613926284	2.77507322859808	2.97619515136119	2.64226165006356	2.30593878342226	2.60132379525832	2.55574133177161	3.28540344596168	3.23025795013105	2.52159419326176	2.65240892822037	AT1G03840_at	AT1G03840.2 | Symbol: None | similar to zinc finger (C2H2 type) family protein [Arabidopsis thaliana] (TAIR:At5g44160.1); similar to zinc finger protein-like [Oryza sativa (japonica cultivar-group)] (GB:NP_913610.1); contains InterPro domain Zn-finger, C2H2 type (InterPro:IPR007087) | chr1:967520-970057 REVERSE | Aliases: F21M11.25, F21M11_25
9.26599216608802	9.9902288729721	4.34590956747142	4.64756168909736	4.37049142524203	3.72581943528787	4.71347970697246	9.5255153067105	9.93564716579187	4.06961915598345	4.87837005726563	AT1G03850_at	AT1G03850.2 | Symbol: None | glutaredoxin family protein, contains INTERPRO Domain IPR002109, Glutaredoxin (thioltransferase)
5.52617100081017	6.3200743375787	7.65512633778772	6.85764574782354	8.85350607591867	6.50453147027933	7.14339607476711	4.52967278919493	4.8988943972724	8.43193200843796	9.51195058870811	AT1G03860_at	AT1G03860.3 | Symbol: ATPHB2 |
5.70809782355311	6.34326454805476	4.34029136295217	4.0423654181011	4.82476637954444	4.44169218586267	4.26844187582364	5.46279575948559	5.35610786732227	4.84400506219765	4.60271123296719	AT1G03870_at	AT1G03870.1 | Symbol: FLA9 | fasciclin-like arabinogalactan-protein (FLA9), identical to gi_13377784_gb_AAK20861 | chr1:982508-983539 REVERSE | Aliases: F21M11.20, F21M11_20, fasciclin like arabinogalactan protein 9
2.48316613416757	2.20366111516790	2.59355057944548	2.60265329274469	2.28234299990661	2.49502824665616	2.46703275568778	2.69574001661106	2.75450966725321	2.51212308248792	2.52938154680691	AT1G03880_at	AT1G03880.1 | Symbol: CRU2 | 12S seed storage protein (CRB), identical to 12S seed storage protein, gi:808937 (SP:P15456) (Plant Mol Biol 11:805-820 (1988)); contains Pfam profile PF00190 Cupin and Prosite 11-S plant seed storage proteins signature PS00305 | chr1:985755-988145 FORWARD | Aliases: CRB, CRUCIFERIN 2, CRUCIFERIN B, F21M11.19, F21M11_19
2.40254018148483	2.11824657074961	2.60492271463164	2.4058224657790	2.10654259275693	2.46640504306583	2.42771991252214	2.69592156875393	2.54640553043310	2.27667027086458	2.46443617253809	AT1G03890_at	AT1G03890.1 | Symbol: None | cupin family protein, similar to Arabidopsis thaliana 12S seed storage proteins SP:P15455 (gi:808937) and SP:P15456, Brassica napus cruciferin storage protein, gi:762919, and others; contains Pfam profile PF00190 Cupin; Location of ESTs YAY049-3' end, gb:Z26364 and YAY049-5' end, gb:Z26363 | chr1:989212-991019 FORWARD | Aliases: F21M11.18, F21M11_18
8.33030647230582	7.19830534736796	6.97104432898775	7.58183934324627	8.20753453589613	7.4766310179774	7.34882874545114	7.12167186971175	7.8996365564159	7.91396880520523	8.12888691389199	AT1G03900_at	AT1G03900.1 | Symbol: ATNAP4 |
7.31932845312093	7.11543679169124	7.57417156084689	6.2778620381633	6.57569064456989	5.916269245257	6.35779840789811	5.94722174640975	6.4554890277593	6.61169100714503	7.46915279600613	AT1G03905_at	AT1G03905.1 | Symbol: None | ABC transporter family protein, similar to NBD-like protein GB:AAD20643 | chr1:993477-995593 FORWARD | Aliases: None
7.00243185633175	6.27799337370263	8.04423187792767	6.69135781913838	7.20273061706692	6.67694310435371	6.68146420483981	6.2180959073923	6.6901539627468	8.21183013884151	8.13389944345475	AT1G03910_at	AT1G03910.1 | Symbol: None | expressed protein, low similarity to cactin (Drosophila melanogaster) GI:7673675; expression supported by MPSS | chr1:996431-1000230 FORWARD | Aliases: F21M11.16, F21M11_16
6.54315721033757	7.11672995953178	10.1960355913517	8.15844528014417	8.35179091841438	8.89690849540444	8.52622756624393	8.50823795528215	8.78570240280095	8.91075978209136	8.90963822385478	AT1G03920_at	AT1G03920.1 | Symbol: None | protein kinase, putative, contains protein kinase domain, Pfam:PF00069 | chr1:1001320-1004382 FORWARD | Aliases: F21M11.15, F21M11_15
2.16852353614749	1.95284687947087	2.24803278808925	2.22143534258030	2.12893062080131	2.38954710191999	2.17952581486231	2.36754319210617	2.2762889698334	2.18589511268831	2.52548956052091	AT1G03930_at	AT1G03930.1 | Symbol: ADK1 | protein kinase (ADK1), identical to dual specificity kinase 1 (ADK1) (Arabidopsis thaliana) gi:1216484:gb:AAB47968; supported by cDNA gi:18700076 and gi:1216483. Note: differences between cDNAs in the 11th exon, possibly due to errors or alternative splicing. | chr1:1004768-1008369 FORWARD | Aliases: DUAL SPECIFICITY KINASE 1, F21M11.14, F21M11_14
5.23744341408807	6.63795931003988	4.41024872934298	3.93910680156417	4.67625998466054	4.55822923357953	3.85214070067354	4.22485758229346	5.05767353127762	6.67389448707583	6.23228542122554	AT1G03950_at	AT1G03950.1 | Symbol: None | SNF7 family protein, contains Pfam domain, PF03357: SNF7 family | chr1:1011235-1013359 REVERSE | Aliases: F21M11.12, F21M11_12
2.59755285364902	2.4191460638754	2.70300655438916	2.49025627908537	2.43663149666701	2.52509513956336	2.53152141499784	2.95429239442759	3.06168558203950	2.66609154601731	2.68675870198983	AT1G03960_at	AT1G03960.2 | Symbol: None | calcium-binding EF hand family protein, contains Pfam profile: PF00036 EF hand | chr1:1013714-1017901 FORWARD | Aliases: F21M11.11, F21M11_11
6.12260708614665	6.46552376298454	8.12991150612792	6.62652413986396	6.16959196899859	7.07981696042983	6.41228191250235	6.06742777081017	7.37086488257361	8.39987630567007	7.37624525432236	AT1G03970_at	AT1G03970.1 | Symbol: GBF4 | G-box binding factor 4 (GBF4), identical to G-box binding factor 4 (GBF4) SP:P42777 from (Arabidopsis thaliana) | chr1:1018099-1019207 FORWARD | Aliases: F21M11.10, F21M11_10
3.01904800083548	2.82824520940112	3.27994518961839	3.16427183050214	3.29748238376193	3.17960640840897	3.30579798002436	2.91417052026040	2.90317808136233	3.27187223115554	3.81925081220453	AT1G03980_at	AT1G03980.1 | Symbol: None | phytochelatin synthase 2 (PCS2), identical to phytochelatin synthase (Arabidopsis thaliana) gi:16519291:gb:AAK94671 | chr1:1018106-1022107 REVERSE | Aliases: F21M11.9, F21M11_9
3.59913605858021	2.9323592625386	3.60394124223039	3.43288208858582	2.89791644152969	3.46493805227376	3.5563221313581	3.56907743337705	3.65688933378501	3.44932898528194	3.53352525216861	AT1G03990_at	AT1G03990.1 | Symbol: None | alcohol oxidase-related, low similarity to long chain fatty alcohol oxidase from Candida cloacae (GI:6983581), Candida tropicalis (GI:6983594); Location of EST 248L9T7, gb:AA713296 | chr1:1024846-1027615 FORWARD | Aliases: F21M11.7, F21M11_7
3.55303691604443	3.81745525233739	3.41571058904708	3.29261525001611	4.01285312477863	3.5176247296119	3.18671078492183	3.6966681465448	4.00881450826023	3.78178648498304	3.78301085983263	AT1G04000_at	AT1G04000.1 | Symbol: None | expressed protein, Location of ESTs 203I24T7, gb:H76794 and 203I24XP, gb:AA605510 | chr1:1028105-1029118 REVERSE | Aliases: F21M11.6, F21M11_6
3.70533532374738	3.22578371722534	3.89227574103831	3.67493362073007	3.76074863995009	3.32504373950791	3.29675868445881	3.7037609023412	3.87185657768618	3.72972723122001	4.20970976462508	AT1G04010_at	AT1G04010.1 | Symbol: None | lecithin:cholesterol acyltransferase family protein / LACT family protein, weak similarity to SP:P40345 Phospholipid:diacylglycerol acyltransferase (EC 2.3.1.158) (PDAT) {Saccharomyces cerevisiae}; contains Pfam profile PF02450: Lecithin:cholesterol acyltransferase (phosphatidylcholine-sterol acyltransferase) | chr1:1031295-1036236 REVERSE | Aliases: F21M11.5, F21M11_5
4.36708920640056	3.88552837764913	4.42660562062919	6.30988439946599	6.70786999109198	3.63928212766163	6.73420797666939	3.82012132221368	4.06723464680007	5.38757400485437	7.19304617419092	AT1G04020_at	AT1G04020.2 | Symbol: ATBRCA1 | zinc finger (C3HC4-type RING finger) family protein / BRCT domain-containing protein, contains Pfam domain, PF00533: BRCA1 C Terminus (BRCT) domain | chr1:1036563-1040223 FORWARD | Aliases: ATBRCA1, F21M11.4, F21M11_4
3.05543903748539	3.75897966878673	3.13050492686691	2.74818861270202	2.98078963221052	2.89754587288776	2.75041741370949	3.02928407624636	3.34370979341964	3.17526984222577	3.23981064972812	AT1G04030_at	AT1G04030.1 | Symbol: None | expressed protein | chr1:1040517-1042891 FORWARD | Aliases: F21M11.3, F21M11_3
7.03804148017971	8.30501377425583	7.92601858696181	7.76472726128864	8.49848007734	7.19253768764964	8.0000529749975	7.74491394414117	8.175714323204	8.40783929777029	9.2667562142643	AT1G04040_at	AT1G04040.1 | Symbol: None | acid phosphatase class B family protein, similar to SP:P15490 STEM 28 kDa glycoprotein precursor (Vegetative storage protein A) {Glycine max}, acid phosphatase (Glycine max) GI:3341443; contains Pfam profile PF03767: HAD superfamily (subfamily IIIB) phosphatase; supporting cDNA gi:13926197:gb:AF370572.1:AF370572 | chr1:1042361-1043861 REVERSE | Aliases: F21M11.2, F21M…
3.43493089649887	2.83524623409218	3.58785648653993	3.52213791969261	3.40283315114848	3.26301914699668	3.44459474966549	3.61136955375982	3.90087345644553	3.76019590871219	4.05165477081792	AT1G04050_at	AT1G04050.1 | Symbol: None | SET domain-containing protein / suppressor of variegation related 1 (SUVR1), identical to suppressor of variegation related 1 (Arabidopsis thaliana) GI:15004614; contains Pfam profiles PF00856: SET domain, PF05033: Pre-SET motif; identical to cDNA trithorax 3 (ATX3) partial cds GI:15217142 | chr1:1045597-1048751 REVERSE | Aliases: AT1G04060, F21M11.35, F21M11_35
4.46558028124474	4.56622538180259	5.73943898031455	5.70810143743453	6.43133624946912	5.57075398782515	5.76257174047198	4.69329423322007	4.71973513785011	7.13931403916328	7.03492227488581	AT1G04070_at	AT1G04070.1 | Symbol: TOM22 I | expressed protein, Contains similarity to hypothetical mitochondrial import receptor subunit gb Z98597 from S. pombe. ESTs gb:T45575 and gb:Z26435 and gb:AA394576 come from this gene | chr1:1050552-1051185 REVERSE | Aliases: ATTOM22 I, F20D22.15, TOM22
8.15534006592683	8.17549649144052	8.67757325709577	8.78958943086582	8.73623851648057	8.20163266633032	8.76922030209475	8.336177277901	8.78100709302676	7.88554723620189	8.54666721434201	AT1G04080_at	AT1G04080.1 | Symbol: None | hydroxyproline-rich glycoprotein family protein, Contains similarity to pre-mRNA processing protein PRP39 gb L29224 from S. cerevisiae. ESTs gb:R64908 and gb:T88158, gb:N38703 and gb:AA651043 come from this gene | chr1:1051375-1056750 FORWARD | Aliases: F20D22.14
2.78714090921133	2.52850500593388	2.73860051368271	2.80763609387353	2.78058100989084	2.79731603447113	2.77362794272651	2.82647102357458	2.91748945943040	2.83208970389649	3.08645079247236	AT1G04090_at	AT1G04090.1 | Symbol: None | expressed protein | chr1:1057150-1059418 FORWARD | Aliases: F20D22.17, F20D22_17
5.3797241024118	4.30760933702390	4.79340774062921	4.15368039744531	3.80315286311826	4.89510700658607	4.54916847955769	4.23759199358457	4.48973281336271	4.45858883705951	4.31484344505864	AT1G04100_at	AT1G04100.1 | Symbol: IAA10 | auxin-responsive protein / indoleacetic acid-induced protein 10 (IAA10), identical to SP:Q38828 Auxin-responsive protein IAA10 (Indoleacetic acid-induced protein 10) {Arabidopsis thaliana} | chr1:1059505-1061190 FORWARD | Aliases: AUXIN INDUCED PROTEIN 10, F20D22.13, F20D22_13
2.53687992891607	2.06907229688598	2.6747785722308	2.57928895773199	2.19845684371042	2.62174855191164	2.71696574715894	2.60038555812471	2.67298750490063	2.50842627873752	2.59861969941022	AT1G04110_at	AT1G04110.1 | Symbol: SDD1 | subtilase family protein, contains similarity to subtilisin-like protease GI:3687307 from (Lycopersicon esculentum) | chr1:1061456-1063783 REVERSE | Aliases: F20D22.12, F20D22_12, STOMATAL DENSITY AND DISTRIBUTION
8.74715339156936	8.0855263619352	11.3975213076721	8.95061340783587	9.92632317382086	9.19467607834251	8.45726371906538	8.9803159492887	10.1330049190980	10.3470962378344	10.4315032902817	AT1G04120_at	AT1G04120.1 | Symbol: ATMRP5 |
3.61294935200749	3.70683263209225	4.51236080188606	4.24179823569248	4.61214134114798	4.376878785901	4.20925159565849	3.76335185121733	4.25786434825453	4.6054280965891	5.21300110341704	AT1G04130_at	AT1G04130.1 | Symbol: None | tetratricopeptide repeat (TPR)-containing protein, contains non-consensus donor splice site AT at exon 4 and acceptor splice site at exon5; Contains similarity to serine/threonine protein phosphatase gb:X83099 from S. cerevisiae, SP:O95801 Tetratricopeptide repeat protein 4 Homo sapiens; contains Pfam profile PF00515: TPR Domain | chr1:1073427-1075546 FORWARD | Aliase…
4.87390758467914	4.25151756571299	5.91601612335443	4.51266987653584	6.03135239309131	4.95008498154069	4.13997343565813	6.04462455274895	6.87807849963639	5.90150274993169	5.69220688929352	AT1G04140_at	AT1G04140.2 | Symbol: None | transducin family protein / WD-40 repeat family protein, contains 4 WD-40 repeats (PF00400); similar to neural cell adhesion molecule 2, large isoform precursor gb:M76710 from Xenopus laevis, and beta transducin from S. cerevisiae gb:Q05946. ESTs gb:N65081 gb:Z30910, gb:Z34190, gb:Z34611, gb:R30101, gb:H36304, and gb:N65606 come from | chr1:1075544-1080629 REVERSE | A…
3.7782775966334	3.19618152775882	3.80384309123557	3.65921573142486	3.32961354953776	3.6269929804527	3.68920249758654	3.80632631005296	3.94624905679752	3.65385594026601	3.75226687253887	AT1G04150_at	AT1G04150.1 | Symbol: None | C2 domain-containing protein, contains INTERPRO:IPR000008 C2 domain | chr1:1081207-1084245 REVERSE | Aliases: F20D22.8, F20D22_8
3.90365368870771	2.98970679080351	4.13558378296908	4.00484830497168	4.46993758183476	3.59695952086711	4.13174047987357	3.58955235938977	3.96971164939838	4.40351045936058	4.79943561695799	AT1G04160_at	AT1G04160.1 | Symbol: XIB | myosin family protein, contains Pfam profiles: PF02736 myosin N-terminal SH3-like domain, PF00063 myosin head (motor domain), PF00612 IQ calmodulin-binding motif, PF01843: DIL domain | chr1:1086494-1096145 FORWARD | Aliases: ATXIB, F20D22.7, F20D22_7
5.26896279897367	3.88039936339793	7.66867894511536	6.1741733652445	8.07722106094306	5.25516139140912	5.8457230360497	5.04069109006082	5.38072210714633	8.11046256453885	8.79438200574716	AT1G04170_at	AT1G04170.1 | Symbol: EIF2 GAMMA | eukaryotic translation initiation factor 2 subunit 3, putative / eIF2S3, putative / eIF-2-gamma, putative, similar to gb:U37354 from S. pombe. ESTs gb:T41979, gb:N37284 and gb:N37529 come from this gene
3.20337683889553	2.87053940370435	3.01132002508123	2.94187693090521	2.68354934567567	2.89404144087455	2.90427037164221	3.2501162801409	3.36834616116428	2.96284858845039	3.13167993022700	AT1G04180_at	AT1G04180.1 | Symbol: None | flavin-containing monooxygenase family protein / FMO family protein, similar to flavin-containing monooxygenases YUCCA (gi:16555352), YUCCA2 (gi:16555354), and YUCCA3 (gi:16555356) from Arabidopsis thaliana; contains Pfam profile PF00743 | chr1:1104622-1105987 FORWARD | Aliases: F20D22.5, F20D22_5
6.78174406902466	6.65067156662654	7.8122089365605	7.44869999668869	8.64586397994236	6.78426968762214	8.22624532112298	5.45872025343235	5.46670460269447	7.86542102885222	8.6378806036316	AT1G04190_at	AT1G04190.1 | Symbol: None | tetratricopeptide repeat (TPR)-containing protein, low similarity to protein antigen LmSTI1 (Leishmania major) GI:1698880; contains Pfam profile PF00515 TPR Domain; EST gb:Z47802 and gb:Z48402 come from this gene | chr1:1106427-1108707 REVERSE | Aliases: F20D22.4, F20D22_4
4.31992914162189	5.49437647572054	5.53853559282062	4.89310938722498	5.64650999613063	3.54734774043196	4.64830783253572	5.30818980306644	6.3750478216454	5.3784575702261	5.87158700130698	AT1G04200_at	AT1G04200.1 | Symbol: None | expressed protein, Contains similarity to gb:Z69902 from C. elegans | chr1:1109489-1114049 FORWARD | Aliases: F20D22.3, F20D22_3
7.66358291459012	8.22579773552597	2.51006737810108	2.81974040298953	2.58165456851114	2.61263366699592	2.93400248954290	8.80508124157025	9.19770753682311	2.45237911004149	2.90410669755283	AT1G04220_at	AT1G04220.1 | Symbol: None | beta-ketoacyl-CoA synthase, putative, Strong similarity to beta-keto-Coa synthase gb:U37088 from Simmondsia chinensis, GI:4091810 | chr1:1119359-1122525 REVERSE | Aliases: F20D22.1, F20D22_1
4.38339090640792	3.44802707998031	6.31967370107161	4.32974952329270	5.10021776536591	4.5990991809332	4.290608918862	3.87369014740319	4.35459767373741	5.15119298739155	4.97003917713019	AT1G04230_at	AT1G04230.1 | Symbol: None | expressed protein | chr1:1125571-1128167 FORWARD | Aliases: F19P19.34
4.7324734026669	3.87217311109230	4.11334558502136	3.84149064251467	3.80163756384048	3.86526255389346	3.88183405012812	4.75264364120842	5.88465972484631	3.88206909457432	3.64705300902672	AT1G04240_at	AT1G04240.1 | Symbol: SHY2 | auxin-responsive protein / indoleacetic acid-induced protein 3 (IAA3), identical to SP:Q38822 Auxin-responsive protein IAA3 (Indoleacetic acid-induced protein 3) {Arabidopsis thaliana}; EST gb:T04296 comes from this gene | chr1:1128187-1129414 REVERSE | Aliases: F19P19.32, F19P19_32, IAA3, SHORT HYPOCOTYL 2
8.70591010548328	7.27387309072694	3.71028884712384	5.40325291103827	6.49373205286958	4.24964789317774	5.29389915300541	7.37974717274202	8.09465087865195	4.05639543522075	6.79707519164801	AT1G04250_at	AT1G04250.1 | Symbol: AXR3 | auxin-responsive protein / indoleacetic acid-induced protein 17 (IAA17), Identical to SP:P93830 Auxin-responsive protein IAA17 (Indoleacetic acid-induced protein 17) {Arabidopsis thaliana}; ESTs gb:H36782 and gb:F14074 come from this gene | chr1:1136257-1138582 FORWARD | Aliases: AUXIN RESISTANT 3, F19P19.31, F19P19_31, IAA17
6.38176960596903	3.74837183858691	5.94542646216694	6.05867038830333	6.69674651114466	6.38546193704506	6.06022480966523	6.00458679310018	6.09898473714866	6.75201765631582	6.84560345805284	AT1G04260_at	AT1G04260.1 | Symbol: MPI7 | prenylated rab acceptor (PRA1) family protein, weak similarity to prenylated Rab acceptor (Mus musculus) GI:7716652; contains Pfam profile PF03208: Prenylated rab acceptor (PRA1) | chr1:1140527-1141364 REVERSE | Aliases: CAMV MOVEMENT PROTEIN INTERACTING PROTEIN 7, F19P19.30, F19P19_30, MPIP7
9.60389308803095	9.46760164440083	11.1289152352441	11.2657697869083	11.3990075066457	10.9284771130354	11.2805419342893	9.23916018400092	9.11510877076007	11.6927969136437	11.8073859385157	AT1G04270_at	AT1G04270.2 | Symbol: RPS15 | similar to 40S ribosomal protein S15 (RPS15D) [Arabidopsis thaliana] (TAIR:At5g09510.1); similar to ribosomal S15 protein [Retama raetam] (GB:AAL32040.1); contains InterPro domain Ribosomal protein S19/S15 (InterPro:IPR002222); contains InterPro domain Ribosomal protein S15, eukaryotic and archaeal form (InterPro:IPR005713) | chr1:1141603-1143050 REVERSE | Aliases: F…
4.82331492333478	5.07140187299168	6.66783068023999	7.21007901157459	8.7205802230571	7.41956538513529	7.19624230191024	4.208233180127	4.48834547400511	7.77982966412194	8.5029538531565	AT1G04290_at	AT1G04290.1 | Symbol: None | thioesterase family protein, contains Pfam profile PF03061: thioesterase family protein; EST gb:T45093 comes from this gene | chr1:1147566-1148532 REVERSE | Aliases: F19P19.27, F19P19_27
6.50544013084127	5.52839534100998	6.73657904614463	6.48897150490143	6.34470387995663	6.09488386451868	6.44869683670901	7.61383743683656	8.12075617520588	6.95003267031236	6.73610257543123	AT1G04300_at	AT1G04300.1 | Symbol: None | meprin and TRAF homology domain-containing protein / MATH domain-containing protein, weak similarity to ubiquitin-specific protease 12 (Arabidopsis thaliana) GI:11993471;contains Pfam PF00917: Meprin And TRAF-Homology (MATH) domain | chr1:1148586-1154597 REVERSE | Aliases: F19P19.26, F19P19_26
3.94670787609295	3.4616306264492	4.52902863319126	4.15010944286649	4.26663503112863	4.09435455704775	3.87856288568149	4.05733284730198	4.78672772046713	4.56983642537591	4.82045208884703	AT1G04310_at	AT1G04310.1 | Symbol: ERS2 | ethylene receptor-related, similar to ethylene receptor CS-ETR2 (Cucumis sativus) GI:6136818; contains Pfam profiles PF01590: GAF domain, PF00512: His Kinase A (phosphoacceptor) domain
3.05078712165851	2.60427867564605	2.67376833769842	2.61011844404221	2.33477274974394	2.65269554239027	2.58540962697707	3.21118071342683	3.37087682596791	2.79480200490903	2.67923614834016	AT1G04330_at	AT1G04330.1 | Symbol: None | expressed protein, EST gb:H76414 comes from this gene | chr1:1161310-1161885 REVERSE | Aliases: F19P19.24, F19P19_24
6.09833469443805	5.20488908230139	6.95414893003892	6.71245375748308	7.5951618438033	7.23233062971676	6.68179001845973	5.26986676947612	5.33594336641745	7.80876051631039	7.71505378052801	AT1G04340_at	AT1G04340.1 | Symbol: None | lesion inducing protein-related, similar to ORF, able to induce HR-like lesions (Nicotiana tabacum) | chr1:1163096-1164850 REVERSE | Aliases: F19P19.23, F19P19_23
4.6600040174152	4.96804421842673	5.13750841857767	4.56197440218626	4.50549162997682	4.61152626503486	4.71761339583004	5.02532410040528	5.88696468955638	5.43526991378923	5.41234287148764	AT1G04350_at	AT1G04350.1 | Symbol: None | 2-oxoglutarate-dependent dioxygenase, putative, Similar to Arabidopsis 2A6 (gb:X83096) and to tomato ethylene synthesis regulatory protein E8 (SP:P10967); EST gb:T76913 comes from this gene | chr1:1165164-1166767 FORWARD | Aliases: F19P19.22, F19P19_22
3.43595614183018	2.85199087031411	2.74628877319498	2.87567228736560	2.52918293976176	2.95286266676880	2.97569665680621	3.73596252806217	3.97374294855804	2.81924908835060	2.92134868087577	AT1G04360_at	AT1G04360.1 | Symbol: None | zinc finger (C3HC4-type RING finger) family protein, contains Pfam profile: PF00097 zinc finger, C3HC4 type (RING finger) | chr1:1167456-1168877 REVERSE | Aliases: F19P19.21, F19P19_21
3.27051475145525	2.65220030010267	3.20496359034505	3.12731925841354	2.88821603969526	3.15630989618644	3.10378276916827	3.18254054666465	3.39485070364412	3.2881321110959	3.19742433135898	AT1G04380_at	AT1G04380.1 | Symbol: None | 2-oxoglutarate-dependent dioxygenase, putative, Strong similarity to Arabidopsis 2A6 (gb:X83096), tomato ethylene synthesis regulatory protein E8 (SP:P10967) | chr1:1176920-1178396 REVERSE | Aliases: F19P19.18, F19P19_18
3.73503372757305	3.44661032075679	3.58710600254945	3.37842456957643	3.07118573612174	3.35806086522770	3.38862783012970	3.92112578574811	4.28176215822310	3.30289586299326	3.67465124621055	AT1G04390_at	AT1G04390.1 | Symbol: None | expressed protein | chr1:1179362-1183703 REVERSE | Aliases: F19P19.16, F19P19_16
8.9366940442074	7.56414413848651	7.04999169017783	6.35620630811107	7.0248058631224	6.35444143765162	6.57286551426138	7.43973468333808	8.06442548126704	7.41824761657291	7.48264506530927	AT1G04400_at	AT1G04400.2 | Symbol: CRY2 | cryptochrome 2 apoprotein (CRY2) / blue light photoreceptor (PHH1), 97% identical to photolysase (PHH1)
12.2612112248497	11.4783222284512	12.1958198430878	11.9034398115828	12.8312490662286	12.0172085878071	11.7588894856748	10.3852024424986	10.8552427518603	12.5915756826024	13.0609413881383	AT1G04410_at	AT1G04410.1 | Symbol: None | malate dehydrogenase, cytosolic, putative, strong similarity to malate dehydrogenase from Mesembryanthemum crystallinum (SP:O24047), Medicago sativa (SP:O48905), Prunus persica (GI:15982948); contains InterPro entry IPR001236: Lactate/malate dehydrogenase | chr1:1189077-1191411 REVERSE | Aliases: F19P19.13, F19P19_13
3.10599924049449	3.21242140044276	8.62219302808181	7.34216814491872	8.11420898795876	7.12940694909385	7.27720931461075	3.38802359891978	3.95348662910836	7.54607834460711	8.0611844927679	AT1G04420_at	AT1G04420.1 | Symbol: None | aldo/keto reductase family protein, Similar to SP:Q46933 Tas protein {Escherichia coli}, Babesia aldo-keto reductase SP:P40690; contains Pfam profile PF00248: oxidoreductase, aldo/keto reductase family | chr1:1191607-1193883 FORWARD | Aliases: F19P19.12, F19P19_12
7.9452708206128	6.05662970366072	10.9439005276762	9.9374808928841	10.0205468819386	8.81539274499396	10.0768992003574	6.45325746745985	7.22403041652434	10.3382277821547	10.3463003746208	AT1G04430_at	AT1G04430.1 | Symbol: None | dehydration-responsive protein-related, similar to early-responsive to dehydration stress ERD3 protein (Arabidopsis thaliana) GI:15320410; contains Pfam profile PF03141: Putative methyltransferase | chr1:1198136-1201526 FORWARD | Aliases: F19P19.11, F19P19_11
8.52113851249691	9.59487802442097	5.67265870372408	4.28133826394691	6.2163447030244	4.39347148655065	4.46166570940689	8.92077888824205	9.15795015959514	6.03202624054624	6.55446942725855	AT1G04440_at	AT1G04440.1 | Symbol: None | casein kinase, putative, similar to casein kinase I (Arabidopsis thaliana) gi:1103318:emb:CAA55395; contains protein kinase domain, Pfam:PF00069
2.27527358953762	1.89048802080535	2.40984651693775	2.17756713610828	2.05438279102519	2.24657890724673	2.22869070519184	2.48955425466863	2.48830377299786	2.32823347103405	2.46805024539682	AT1G04470_at	AT1G04470.1 | Symbol: None | expressed protein, EST gb:ATTS5672 comes from this gene | chr1:1211072-1214590 REVERSE | Aliases: F19P19.7, F19P19_7
9.74261835941866	8.5492884836383	10.8952182782058	11.1948725097801	11.4947089470144	11.1353474842858	11.3702428474030	9.2367160093929	9.81103307051267	11.8530752821538	11.8775531024252	AT1G04480_at	AT1G04480.1 | Symbol: None | 60S ribosomal protein L23 (RPL23A), identical to GB:AAB80655 | chr1:1216094-1217457 FORWARD | Aliases: F19P19.5, F19P19_5
3.78920679042718	3.33025150702436	4.05576373214347	3.63075049357182	3.11580324065357	3.86342463245891	3.41495476347070	3.72577180601686	3.84862998735275	3.99953729627924	3.80168424026555	AT1G04490_at	AT1G04490.1 | Symbol: None | expressed protein | chr1:1218004-1219913 REVERSE | Aliases: F19P19.4, F19P19_4
2.05652830522361	1.82369161922145	2.32584237989213	2.16679150507822	1.94528762128783	2.08111817612413	2.0760159568936	2.2429177292477	2.26896774816494	2.14585607222135	2.32601348731685	AT1G04500_at	AT1G04500.1 | Symbol: None | zinc finger CONSTANS-related, similar to Zinc finger protein constans-like 15 (SP:Q9FHH8) {Arabidopsis thaliana}
5.04836332667744	5.75725687383772	6.46372407068352	4.87101250927642	8.03357665192316	4.75345320989014	5.01788631943463	4.01361505665958	4.49236227642209	6.06348985983044	7.00585902359223	AT1G04510_at	AT1G04510.2 | Symbol: None | similar to transducin family protein / WD-40 repeat family protein [Arabidopsis thaliana] (TAIR:At2g33340.1); similar to transducin family protein / WD-40 repeat family protein [Arabidopsis thaliana] (TAIR:At2g33340.2); similar to ENSANGP00000016070 [Anopheles gambiae str. PEST] (GB:XP_308568.2); contains InterPro domain Zn-finger, modified RING (InterPro:IPR003613); …
3.01979642318558	2.82984803164103	3.77143354257988	3.90672305583759	4.03575114106959	3.23935351665018	3.59606994207997	3.54877540679499	3.49994162209844	3.81333361139014	4.23236798647229	AT1G04520_at	AT1G04520.1 | Symbol: None | 33 kDa secretory protein-related, contains Pfam PF01657: Domain of unknown function, duplicated in 33 KDa secretory proteins | chr1:1231577-1234005 FORWARD | Aliases: F19P19.1, F19P19_1
5.4759545561868	5.3206315868135	5.67433740383835	5.58147293055588	6.06825997419118	4.45003087825882	5.0585346591876	5.32329144265602	6.17799460519195	6.43757219126257	7.43771213773794	AT1G04530_at	AT1G04530.1 | Symbol: None | expressed protein | chr1:1234198-1236033 REVERSE | Aliases: T1G11.22, T1G11_22
2.93340647521664	2.26719323727492	3.17240166425388	3.01299295360914	2.31570304945555	3.05674439346556	3.00861770442107	3.11644201423528	2.97679746713105	2.94689026622721	2.7110183497137	AT1G04540_at	AT1G04540.1 | Symbol: None | C2 domain-containing protein, low similarity to cold-regulated gene SRC2 (Glycine max) GI:2055230; contains Pfam profile PF00168: C2 domain | chr1:1237255-1239060 FORWARD | Aliases: T1G11.21, T1G11_21
4.40114238313734	4.28121214040702	5.85003513972582	5.15358762231615	5.44005374297978	4.68159370724289	4.99847777320674	3.93421485280922	5.10359719722072	5.95422532919869	6.39730841307003	AT1G04550_at	AT1G04550.2 | Symbol: IAA12 | auxin-responsive protein / indoleacetic acid-induced protein 12 (IAA12), identical to SP:Q38830 Auxin-responsive protein IAA12 (Indoleacetic acid-induced protein 12) {Arabidopsis thaliana} | chr1:1240413-1242119 FORWARD | Aliases: AUXIN INDUCED PROTEIN 12, BDL, BODENLOS, T1G11.20, T1G11_20
2.66860513527415	2.47842310966479	3.61048622610684	3.10550352330296	2.89540766670856	3.51171770985228	3.20295157825572	3.06744689216748	2.92904248389480	3.58042919982117	3.27895327830818	AT1G04560_at	AT1G04560.1 | Symbol: None | AWPM-19-like membrane family protein, contains Pfam PF05512: AWPM-19-like family; similar to late embryogenesis abundant protein, (Lea) with hydrophobic domain, high pI value (11.6); 15kD protein; putative (GI:310570) {Glycine max} | chr1:1244986-1246057 FORWARD | Aliases: T1G11.19, T1G11_19
5.40680169621374	5.30369710859562	10.3595335869727	8.35718839736206	8.39162239966503	8.433480461291	8.2969800331805	4.11886935928185	5.31621948861255	10.2458911682123	9.77060140046124	AT1G04590_at	AT1G04590.2 | Symbol: EMB2748 | expressed protein, isoform contains GG acceptor splice site at intron 7 | chr1:1258577-1261424 REVERSE | Aliases: EMB2748, EMBRYO DEFECTIVE 2748, T1G11.16, T1G11_16
2.73823492789661	2.61713773660138	3.12170209492616	3.08476513077760	3.05150632553123	2.83603295356238	3.16217610487928	3.04612123364295	2.84593000422642	2.98334118263072	3.21610686906245	AT1G04600_at	AT1G04600.1 | Symbol: XIA | myosin, putative, similar to myosin (GI:499047) (Arabidopsis thaliana) | chr1:1262122-1272375 FORWARD | Aliases: ATXIA, T1G11.15, T1G11_15
4.1695071637542	3.56823448772599	5.49431054380256	8.26425904547527	6.91704987828637	5.35223109828143	8.2078831312142	4.65372119921284	4.92638232307839	5.92320562974562	8.10836305980472	AT1G04610_at	AT1G04610.1 | Symbol: None | flavin-containing monooxygenase / FMO (YUCCA3), identical to gi:16555356
3.8562559188215	3.26254311921299	5.14300937302106	4.23539985104589	4.1409533423646	4.31402302028658	4.09956755165671	3.92566581641922	3.79938402291471	4.54987026447477	4.59511716090833	AT1G04620_at	AT1G04620.1 | Symbol: None | coenzyme F420 hydrogenase family / dehydrogenase, beta subunit family, contains Pfam PF04432: Coenzyme F420 hydrogenase/dehydrogenase, beta domain; similar to Coenzyme F420 hydrogenase beta subunit (SP:Q00391) {Methanobacterium thermoautotrophicum}
4.31059205273602	4.11217976604001	4.97588003742567	5.08840387395427	4.77563957025731	4.79047395727213	4.963485403918	4.27184475926634	4.3203425146552	4.98660172777153	4.96104766265069	AT1G04640_at	AT1G04640.2 | Symbol: LIP2 | similar to lipoyltransferase (LIP2p) [Arabidopsis thaliana] (TAIR:At4g31050.1); similar to COG0321: Lipoate-protein ligase B [Rubrobacter xylanophilus DSM 9941] (GB:ZP_00199769.1); contains InterPro domain Biotin/lipoate A/B protein ligase domain (InterPro:IPR004143); contains InterPro domain Lipoate-protein ligase B (InterPro:IPR000544) | chr1:1292110-1293247 FORWARD…
2.86263149420869	2.43143903209288	2.78666493112878	2.75619726298359	2.46198082088168	2.74178048836903	2.83401732853411	2.76832128693737	2.71909161724250	2.60891638460951	2.91514522232971	AT1G04645_at	AT1G04645.1 | Symbol: None | self-incompatibility protein-related, similar to S3 self-incompatibility protein (Papaver rhoeas) GI:1107841 | chr1:1293769-1294262 REVERSE | Aliases: None
2.87562418063605	2.50637898857785	3.14191298744089	2.88556912010062	2.78443954399912	2.73701220558805	2.90541581755791	2.66721231768122	2.85561539219718	3.07043617407528	3.28005797521636	AT1G04650_at	AT1G04650.1 | Symbol: None | expressed protein | chr1:1294892-1298902 REVERSE | Aliases: T1G11.9, T1G11_9
7.0947966347601	4.77499182206614	7.08511273798243	7.16513275036474	6.33662771877596	7.19238996724493	6.69395531115198	6.1223548726132	6.65946432412551	7.07423521729331	6.78070360832566	AT1G04660_at	AT1G04660.1 | Symbol: None | glycine-rich protein | chr1:1300485-1301772 REVERSE | Aliases: T1G11.8, T1G11_8
3.19437790467389	2.82826469015166	3.15333553063895	3.13675800386838	2.75410713532053	3.15769079775104	3.17152572208868	3.25724746696827	3.34263267584208	3.11515672926583	3.20619065351706	AT1G04670_at	AT1G04670.1 | Symbol: None | expressed protein, ; expression supported by MPSS | chr1:1301984-1302531 FORWARD | Aliases: T1G11.23, T1G11_23
3.44820753048216	3.64584849162957	3.14691338244913	3.85298116579786	6.02784626837773	3.13403956701744	4.06516731416697	3.24147390440511	3.20124927675407	4.18857208536112	5.12731523724707	AT1G04680_at	AT1G04680.1 | Symbol: None | pectate lyase family protein, similar to pectate lyase GP:14531296 from (Fragaria x ananassa) | chr1:1303528-1307881 REVERSE | Aliases: T1G11.7, T1G11_7
9.10336758061389	7.16402579717078	9.46149959934074	9.18684608902545	9.83218569850912	8.46210760167326	9.26424155651202	6.40255960842998	6.57263490811617	9.06789640726717	9.6815545777393	AT1G04690_at	AT1G04690.1 | Symbol: KAB1 | potassium channel protein, putative, nearly identical to K+ channel protein (Arabidopsis thaliana) GI:1063415; contains Pfam profile PF00248: oxidoreductase, aldo/keto reductase family
3.89990312573101	3.22025461663788	3.88468325366738	3.68709848736453	3.47431976284993	3.67921662668607	3.69310305551533	4.01125954912552	4.25869076316216	4.05839896434415	3.94613904795996	AT1G04700_at	AT1G04700.1 | Symbol: None | protein kinase family protein, low similarity to EDR1 (Arabidopsis thaliana) GI:11127925; contains Pfam profile: PF00069 Eukaryotic protein kinase domain | chr1:1316918-1320918 FORWARD | Aliases: T1G11.5, T1G11_5
5.0740176904315	3.92459589352582	8.77579844641259	7.62019132832236	8.64942416573035	8.22547200050767	7.81586913776537	4.93590289705931	5.16166285208416	8.38067237500488	8.66942420249448	AT1G04710_at	AT1G04710.1 | Symbol: None | acetyl-CoA C-acyltransferase, putative / 3-ketoacyl-CoA thiolase, putative, similar to 3-ketoacyl-CoA thiolase (E.C. 2.3.1.16) from (Arabidopsis thaliana) GI:2981616, (Cucumis sativus) GI:393707, (Cucurbita cv. Kurokawa Amakuri) GI:1694621; contains InterPro accession IPR002155: Thiolase
3.43960720404120	2.92850892989583	3.24527884042019	3.84715329492854	4.23718801882758	3.01376501530570	4.00803412447011	3.45571618082279	3.17262783300121	3.41418335399707	4.40942817684643	AT1G04730_at	AT1G04730.1 | Symbol: None | AAA-type ATPase family protein, contains Pfam domain, PF00004: ATPase, AAA family ('A'TPases 'A'ssociated with diverse cellular 'A'ctivities) | chr1:1325384-1331085 REVERSE | Aliases: T1G11.3, T1G11_3
9.04623448486276	9.49440124765565	10.7529389846996	8.87860814549073	10.0529853475181	8.89259937974357	8.26099091761405	7.81068601639194	8.14574344843702	10.8765370286162	10.8550599573294	AT1G04750_at	AT1G04750.2 | Symbol: VAMP7B |
3.55889456916882	3.07564631458599	4.87706223785826	4.26451622402715	4.67217576252247	4.51856232438374	4.30840277313696	3.41493844320641	3.53503366046114	5.03957506387137	4.97146938115433	AT1G04760_at	AT1G04760.1 | Symbol: ATVAMP726 | synaptobrevin family protein, similar to Vesicle-associated membrane protein 722 (AtVAMP722) Synaptobrevin-related protein 1 (SP:P47192) {Arabidopsis thaliana} | chr1:1334759-1336069 FORWARD | Aliases: F13M7.25, F13M7_25, VAMP726
8.58798002739981	8.04884250401658	8.87650540405349	8.4892337008788	8.62956985910955	9.00665598923977	8.1472985549021	9.08653850479893	9.96198697318352	8.3174568192022	9.54881278926257	AT1G04770_at	AT1G04770.1 | Symbol: None | male sterility MS5 family protein, similar to male sterility MS5 (Arabidopsis thaliana) GI:3859112; contains Pfam profile PF00515 TPR Domain | chr1:1336370-1337838 REVERSE | Aliases: F13M7.24, F13M7_24
7.75066315059312	8.99163124777604	8.34022321450655	7.30521392971311	6.8380795633855	5.30776651957626	6.87863036265308	7.57026910044186	9.17635278681814	8.08581906197843	8.47336345058173	AT1G04780_at	AT1G04780.1 | Symbol: None | ankyrin repeat family protein, contains Pfam PF00023: Ankyrin repeat | chr1:1340668-1343583 REVERSE | Aliases: F13M7.23
3.85836919454909	3.99086526810058	4.63690488476441	4.2920054357368	4.47264280709969	3.84622935469891	4.02247874037659	3.76610040077609	3.89850718058518	4.45570155915881	4.39202553102335	AT1G04790_at	AT1G04790.1 | Symbol: None | zinc finger (C3HC4-type RING finger) family protein, contains Pfam profile: PF00097 zinc finger, C3HC4 type (RING finger) | chr1:1345035-1348436 FORWARD | Aliases: F13M7.22, F13M7_22
6.49263119352202	5.2953355915525	7.06640339549569	7.03674747366003	5.83560138313312	7.24781127987536	6.63861262409643	6.57083942419437	6.72961682163277	6.44761701497095	6.4294008806437	AT1G04800_at	AT1G04800.1 | Symbol: None | glycine-rich protein | chr1:1348451-1349285 REVERSE | Aliases: F13M7.21, F13M7_21
5.24936730922437	6.49051860501429	6.54452637245325	6.67227387174139	7.93038408657431	5.61613558454631	6.82929599053045	6.32765805066968	6.24753663806818	6.82360953675627	7.57844012451687	AT1G04810_at	AT1G04810.1 | Symbol: None | 26S proteasome regulatory subunit, putative, contains similarity to 26S proteasome regulatory subunit S1 SP:O88761, GI:3288594 from (Rattus norvegicus) | chr1:1350179-1355441 FORWARD | Aliases: F13M7.20, F13M7_20
6.14284673249250	4.0595502998578	7.53551994625256	5.90904186101069	9.20212582844663	8.00389984352662	6.24654056496573	4.16642330043009	4.50229707653587	9.11908607268787	8.89364341404183	AT1G04820_at	AT1G04820.1 | Symbol: TUA4 | tubulin alpha-2/alpha-4 chain (TUA4), nearly identical to SP:P29510 Tubulin alpha-2/alpha-4 chain from (Arabidopsis thaliana) | chr1:1356190-1358374 REVERSE | Aliases: F13M7.19
5.75992781399361	4.22314634969291	6.68670119665444	5.08729661240286	5.84223302622511	5.37760502538884	5.17572465489156	5.6242588151353	6.31069736388264	6.08781221866641	5.70598957463034	AT1G04830_at	AT1G04830.1 | Symbol: None | RabGAP/TBC domain-containing protein, low similarity to SP:Q08484 GTPase-activating protein GYP1 {Saccharomyces cerevisiae}; contains Pfam profile PF00566: TBC domain | chr1:1358916-1361980 REVERSE | Aliases: F13M7.18, F13M7_18
3.06397945041879	2.73142055861997	3.28432867008702	3.14456519654874	2.89729249810966	3.15436486942893	3.26138313122236	3.2731491360344	3.34950148658678	3.09106877878787	3.32421024270971	AT1G04840_at	AT1G04840.1 | Symbol: None | pentatricopeptide (PPR) repeat-containing protein, contains Pfam profile PF01535: PPR repeat | chr1:1362866-1364961 REVERSE | Aliases: F13M7.17, F13M7_17
7.97221062336633	9.4538931232313	8.80456419126536	8.86075097445262	9.0729228622159	7.03034550045949	8.67812835468116	7.7366641501534	8.85711174676977	9.73787504791706	10.4963105089749	AT1G04850_at	AT1G04850.1 | Symbol: None | ubiquitin-associated (UBA)/TS-N domain-containing protein, weak similarity to SP:P45974 Ubiquitin carboxyl-terminal hydrolase 5 (EC 3.1.2.15) {Homo sapiens}; contains Pfam profile PF00627: UBA/TS-N domain | chr1:1365118-1368792 REVERSE | Aliases: F13M7.16, F13M7_16
5.19627773000549	5.02379959297382	5.91711994231999	4.89719281772753	5.50345348996511	4.82782866483807	5.01326607008464	5.12421268130921	5.56407076368394	5.54165402503557	5.69708058107903	AT1G04860_at	AT1G04860.1 | Symbol: UBP2 | ubiquitin-specific protease 2 (UBP2), identical to GI:11993463 | chr1:1369053-1373097 REVERSE | Aliases: F13M7.15, F13M7_15, UBIQUITIN SPECIFIC PROTEASE 2
5.7762293202891	5.41109286277157	9.30301525356491	8.26379979173231	9.13056679535608	7.63430865899038	8.14690647058032	5.55466624163251	5.96967647837217	9.97924615026232	9.85115813738555	AT1G04870_at	AT1G04870.2 | Symbol: None | protein arginine N-methyltransferase family protein, similar to SP:Q96LA8 Protein arginine N-methyltransferase 6 (EC 2.1.1.-) {Homo sapiens} | chr1:1373233-1375741 REVERSE | Aliases: F13M7.14, F13M7_14
3.43708153891811	3.0460457902998	3.53633563502832	3.48880202929819	3.03602867643212	3.41095310314273	3.41824297174064	3.46823595934150	3.3538291192012	3.51243739184409	3.52522213233667	AT1G04880_at	AT1G04880.1 | Symbol: None | high mobility group (HMG1/2) family protein / ARID/BRIGHT DNA-binding domain-containing protein, low similarity to SP:O15347:HMG4_HUMAN High mobility group protein 4 (HMG-4) (High mobility group protein 2a) (HMG-2a) {Homo sapiens}; contains Pfam profiles PF00505: HMG (high mobility group) box, PF01388: ARID/BRIGHT DNA binding domain | chr1:1375960-1379175 REVERSE | Al…
3.18237766954711	3.42699555246786	3.9952497070688	4.38853155264431	5.0039704095471	3.54304007084315	4.40739818938221	3.70993965867781	4.55266409045426	4.83686894005482	5.26256124397359	AT1G04900_at	AT1G04900.1 | Symbol: None | expressed protein, contains Pfam PF02636: Uncharacterized ACR, COG1565 | chr1:1383840-1388520 FORWARD | Aliases: F13M7.11, F13M7_11
5.92813537754857	5.54770191856427	6.78516541892033	5.21331331180981	5.9086434230782	5.25588511952036	5.26649808694312	5.29318420506143	5.87364974607583	6.20770838906537	6.88749628312275	AT1G04910_at	AT1G04910.1 | Symbol: None | expressed protein, contains Pfam PF03138: Plant protein family. The function of this family of plant proteins is unknown; previously annotated as 'growth regulator protein' based on similarity to axi 1 protein (GB:X80301) (GI:559920) from (Nicotiana tabacum), which, due to scienitific fraud was retracted. Retraction in: Schell J. EMBO J 1999 May 17;18(10):2908. PMID:1…
2.92593254344146	2.68291320533884	3.39476432479126	3.63611855020403	3.16549294242986	3.00313153913264	3.41757757802314	3.85380534472138	3.52454735652829	3.18337283456846	3.49636109573041	AT1G04920_at	AT1G04920.1 | Symbol: None | sucrose-phosphate synthase, putative, similar to GB:Y11795 from (Craterostigma plantagineum) | chr1:1391501-1395863 REVERSE | Aliases: F13M7.9, F13M7_9
4.61645977970662	4.14997994650929	4.54445218513994	4.49636768146902	4.27041371843044	4.42865375443889	4.42354804954493	4.69043690050853	4.63966035951964	4.6053958012823	4.85427743214716	AT1G04930_at	AT1G04930.1 | Symbol: None | hydroxyproline-rich glycoprotein family protein, Common family member: At2g32840 (Arabidopsis thaliana) | chr1:1396292-1399052 REVERSE | Aliases: F13M7.8, F13M7_8
2.96643843479895	3.00047296087625	3.78691926486801	3.29837757739805	3.61542023756340	3.40858953756872	3.37543957492015	3.46249650967645	3.82661977063445	3.7025311892924	3.91179492488235	AT1G04940_at	AT1G04940.1 | Symbol: None | expressed protein, similar to PREDICTED: similar to hypothetical protein FLJ20729 [Canis familiaris] (GB:XP_537090.1) | chr1:1400907-1403111 FORWARD | Aliases: F13M7.7, F13M7_7
4.17681451368165	3.81236570440248	4.98560287142066	4.24972139316063	4.87959176874369	4.24535319481056	4.52964852597202	4.28000380367847	4.2780398917227	4.92255206050337	4.97238922204748	AT1G04950_at	AT1G04950.3 | Symbol: TAFII59 | similar to expressed protein [Arabidopsis thaliana] (TAIR:At1g54360.2); similar to expressed protein [Arabidopsis thaliana] (TAIR:At1g54360.1); similar to SPCC16C4.18c [Schizosaccharomyces pombe] (GB:CAA20756.1); contains InterPro domain Histone-fold/TFIID-TAF/NF-Y (InterPro:IPR007124); contains InterPro domain TATA box binding protein associated factor (TAF) (Inte…
8.87674199623632	8.1407974561278	8.52055179273675	7.6915942311883	7.23755004908558	7.7467407202911	7.68063162077805	7.55965686350455	8.28726766825408	8.26864481418921	8.17997490771058	AT1G04960_at	AT1G04960.1 | Symbol: None | expressed protein | chr1:1407800-1410867 REVERSE | Aliases: F13M7.5, F13M7_5
9.3892171447722	9.51260445574015	8.61255295686684	6.01052364128133	7.07901458003287	7.24641285793694	6.36809188456054	7.80423444756309	8.01362978811525	6.6091427802141	7.35744858657447	AT1G04970_at	AT1G04970.2 | Symbol: None | lipid-binding serum glycoprotein family protein, low similarity to SP:P17213 Bactericidal permeability-increasing protein precursor (BPI) {Homo sapiens}; contains Pfam profile PF02886: LBP / BPI / CETP family, C-terminal domain | chr1:1411889-1413625 FORWARD | Aliases: F13M7.4, F13M7_4
5.22229547532222	3.94519355779617	6.90810946014374	5.87755179919278	6.13446728320053	5.85460042934869	5.70318369528975	4.87663042916776	5.32606411779911	6.28579498333598	6.94290506058264	AT1G04980_at	AT1G04980.1 | Symbol: ATPDIL2 2 | Encodes a protein disulfide isomerase-like (PDIL) protein, a member of a multigene family within the thioredoxin (TRX) superfamily.
6.29094575711617	6.86801673478493	7.67793021140535	7.37498125276896	6.96004192797086	7.23299562680505	7.35038793562769	6.41303651784	7.24884103144659	8.88152325568383	8.71066260699935	AT1G04985_at	AT1G04985.1 | Symbol: None | expressed protein | chr1:1416342-1418438 REVERSE | Aliases: F13M7.2, F13M7_2
3.39542784379861	3.11004170062454	3.5604514270968	3.14053564546353	3.64193178885959	3.14412575619337	3.11973978892167	3.50010954022122	3.79667026922841	3.42435325078824	3.83202516086835	AT1G04990_at	AT1G04990.2 | Symbol: None | zinc finger (CCCH-type) family protein, contains Pfam domain, PF00642: Zinc finger C-x8-C-x5-C-x3-H type (and similar) | chr1:1419140-1421638 REVERSE | Aliases: F13M7.1, F13M7_1
4.42460585345929	4.76896844419653	5.05056788011251	3.89972202692401	3.99642832510065	4.94018726688134	3.85381761086252	4.68759593819815	4.72555070709191	5.62272797770145	4.42236428015242	AT1G05000_at	AT1G05000.1 | Symbol: None | tyrosine specific protein phosphatase family protein, contains tyrosine specific protein phosphatases active site, PROSITE:PS00383 | chr1:1425592-1428781 FORWARD | Aliases: T7A14.14, T7A14_14
8.55113026940912	7.59852237881237	3.99281609652053	3.82386873492756	3.8176922024968	4.39999032759483	3.77472766788648	6.58030071944537	7.40048181380399	3.79901359727248	4.00138191885382	AT1G05010_at	AT1G05010.1 | Symbol: EFE | 1-aminocyclopropane-1-carboxylate oxidase / ACC oxidase / ethylene-forming enzyme (ACO) (EAT1), Identical to 1-aminocyclopropane-1-carboxylate oxidase (ACC oxidase) gb:X66719 (EAT1). ESTs gb:T43073, gb:T5714, gb:R90435, gb:R44023, gb:AA597926, gb:AI099676, gb:AA650810 and gb:29725 come from this gene | chr1:1431189-1432857 REVERSE | Aliases: 1 AMINOCYCLOPROPANE 1 CARBO…
4.17215280888934	3.61624593001645	3.83064466862441	3.96766878312359	3.23667188998747	3.94393717053814	3.69003474385002	3.94891509583266	3.93238138117541	3.72436467435082	3.63424609637994	AT1G05020_at	AT1G05020.1 | Symbol: None | epsin N-terminal homology (ENTH) domain-containing protein / clathrin assembly protein-related, Similar to clathrin assembly protein gb:X68878 (AP180) from Rattus norvegicus; contains Pfam PF01417: ENTH domain. ENTH (Epsin N-terminal homology) domain; EST gb:W43552 comes from this gene
6.00381552400806	5.65602246523624	6.51237273007073	5.36858533442002	5.52131022396962	5.71575405449772	5.80787479344969	6.71131974920882	7.65024575250811	5.79849429447416	6.11049867691648	AT1G05030_at	AT1G05030.1 | Symbol: None | hexose transporter, putative, similar to hexose transporters from Nicotiana tabacum (GI:8347244), Solanum tuberosum (GI:8347246), Arabidopsis thaliana (GI:8347250); contains Pfam profile PF00083: major facilitator superfamily protein | chr1:1438151-1441416 REVERSE | Aliases: T7A14.10, T7A14_10
2.13255270448065	1.90947905725048	2.43014864112732	2.31121796618843	2.13849121767036	2.22753511466617	2.14079405674027	2.41128777435573	2.49307272403466	2.58513729628543	2.52693105895169	AT1G05040_at	AT1G05040.1 | Symbol: None | expressed protein | chr1:1447757-1448447 REVERSE | Aliases: T7A14.9, T7A14_9
5.58944777312825	5.21591082005837	6.33116720427824	5.99294065621126	6.58675050324543	5.99236955070313	6.35475719045414	4.7500267900757	4.67196384895075	6.4146937792819	6.87263561931003	AT1G05055_at	AT1G05055.1 | Symbol: None | basic transcription factor 2, 44kD subunit-related, contains weak similarity to Swiss-Prot:Q13888 TFIIH basal transcription factor complex p44 subunit (Basic transcription factor 2 44 kDa subunit, BTF2-p44, General transcription factor IIH polypeptide 2) (Homo sapiens) | chr1:1448718-1450855 REVERSE | Aliases: AT1G05050
4.52547803523385	3.92241127898067	6.20112542548916	4.30891509688692	5.63173298064694	6.11913667928927	4.65945576963322	3.78538252577283	3.77412353830862	6.69837865203413	6.34502870284693	AT1G05060_at	AT1G05060.1 | Symbol: None | expressed protein | chr1:1451057-1452871 REVERSE | Aliases: T7A14.7, T7A14_7
5.84065896659223	5.76093113032988	7.86024412520613	7.47695562199423	8.52655369253017	8.08283162671542	7.49127735258848	5.35454121237595	5.08918285804215	8.40904206540781	9.33814585639796	AT1G05070_at	AT1G05070.1 | Symbol: None | expressed protein | chr1:1457067-1458742 REVERSE | Aliases: T7A14.6, T7A14_6
4.79273923068787	3.56729150367952	4.638869468326	4.57982147023410	4.12702270306041	4.57970453441296	4.33646030649769	4.28894165952238	4.58907731612665	5.0874801317194	4.65853089695543	AT1G05100_at	AT1G05100.1 | Symbol: MAPKKK18 | protein kinase family protein, contains protein kinase domain, Pfam:PF00069 | chr1:1469609-1470880 FORWARD | Aliases: T7A14.2, T7A14_2
3.61218139153361	3.54337366701011	3.57263969143356	3.79463586584861	3.56343506913145	3.63570328313445	3.67568591069783	4.06472785867785	4.28245073670099	3.79528384285158	4.1534018786358	AT1G05120_at	AT1G05120.1 | Symbol: None | SNF2 domain-containing protein / helicase domain-containing protein / RING finger domain-containing protein, similar to SP:P79051 DNA repair protein rhp16 (RAD16 homolog) {Schizosaccharomyces pombe}; contains Pfam profiles PF00271: Helicase conserved C-terminal domain, PF00176: SNF2 family N-terminal domain, PF00097: Zinc finger, C3HC4 type (RING finger) | chr1:147162…
7.81984743684673	6.65024883735151	8.68008471754532	7.69744962135698	7.941533821397	8.45477922795346	7.74701309457293	6.52665385396717	6.92452638743533	8.82166905977031	8.3425548145013	AT1G05140_at	AT1G05140.1 | Symbol: None | membrane-associated zinc metalloprotease, putative, similar to Hypothetical zinc metalloprotease All3971 (SP:Q8YQ64) (strain PCC 7120) {Anabaena sp.}; Similar to Synechocystis hypothetical protein (gb:D90908);contains Pfam PF00595: PDZ domain (Also known as DHR or GLGF); contains TIGRFAM TIGR00054: membrane-associated zinc metalloprotease, putative | chr1:1482547-1484…
5.9631422099938	6.2636878458359	5.91643213068629	4.39614786357080	5.81431715578443	3.61607213586407	4.36811511534309	4.50488036599532	5.32316491138682	5.50342168867533	5.9579690471518	AT1G05150_at	AT1G05150.1 | Symbol: None | calcium-binding EF hand family protein, low similarity to O-linked GlcNAc transferase (Homo sapiens) GI:2266994; contains Pfam profiles PF00036: EF hand, PF00515: TPR Domain | chr1:1484066-1486959 REVERSE | Aliases: YUP8H12.24, YUP8H12_24
3.41418118163445	3.29574770761439	5.620287414524	4.32876057446979	4.372565452551	4.78893848924516	4.17888938682847	3.99137756348101	3.92992709697567	5.72816218824112	4.2848341166315	AT1G05160_at	AT1G05160.1 | Symbol: CYP88A3 | ent-kaurenoic acid hydroxylase (KAO1) / cytochrome P450 88A3, putative (CYP88A3), identical to Cytochrome P450 88A3 (SP:O23051) (Arabidopsis thaliana); nearly identical to ent-kaurenoic acid hydroxylase (KAO1) GI:13021852 from (Arabidopsis thaliana) | chr1:1487377-1490946 REVERSE | Aliases: ATKAO1, ENT KAURENOIC ACID HYDROXYLASE 1, KAO1, YUP8H12.23, YUP8H12_23
3.26476892482608	3.34132074925573	3.19128842927627	2.75148464779754	2.68889569491552	2.817565349768	2.74260730987644	3.25933488377344	3.52392119277976	3.22592135969062	3.09480066737725	AT1G05170_at	AT1G05170.1 | Symbol: None | galactosyltransferase family protein | chr1:1491110-1494218 REVERSE | Aliases: YUP8H12.22, YUP8H12_22
9.91043604565603	9.31804517620424	10.3760167796326	9.34782056935711	9.37159745630984	8.96711891166618	9.40064073275482	8.92328030973201	9.41515959965693	9.89903543327834	10.1505425694210	AT1G05180_at	AT1G05180.3 | Symbol: AXR1 | similar to auxin-resistance protein, putative [Arabidopsis thaliana] (TAIR:At2g32410.1); similar to putative ubiquitin-activating enzyme (alternative splicing product) [Oryza sativa (japonica cultivar-group)] (GB:XP_470133.1) | chr1:1498113-1501823 REVERSE | Aliases: AUXIN RESISTANT 1, AUXIN RESISTANT PROTEIN 1, YUP8H12.21, YUP8H12_21
3.57468704349234	3.34264804720663	6.3892604379476	6.24082955485797	7.64937887866558	5.84425347347866	6.36506699185945	3.65384407138165	3.92571827202746	8.47489142379347	8.6006011326903	AT1G05190_at	AT1G05190.1 | Symbol: EMB2394 | ribosomal protein L6 family protein, Similar to Mycobacterium RlpF (gb:Z84395). ESTs gb:T75785,gb:R30580,gb:T04698 come from this gene | chr1:1502343-1503826 REVERSE | Aliases: EMB2394, EMBRYO DEFECTIVE 2394, YUP8H12.20, YUP8H12_20
3.02613992098970	3.24925624075267	3.41164997688316	3.01721584106895	3.07674614946355	2.87403520288768	2.96062441693827	3.97844422053558	4.03238524460468	3.4994613291861	3.77363555168965	AT1G05200_at	AT1G05200.2 | Symbol: ATGLR3.4 | similar to glutamate receptor family protein (GLR3.6) [Arabidopsis thaliana] (TAIR:At3g51480.1); similar to glutamate receptor family protein (GLR3.5) [Arabidopsis thaliana] (TAIR:At2g32390.1); similar to glutamate receptor family protein (GLR3.3) [Arabidopsis thaliana] (TAIR:At1g42540.1); similar to glutamate receptor family protein (GLR3.2) (GLUR2) [Arabidopsis …
7.57740728663626	9.33828198050082	9.1167082485893	9.71544732180036	10.2236611884543	9.53791434162764	9.95142937913551	8.09145240196333	8.0529225268706	10.6665643666761	11.1722787660005	AT1G05205_at	AT1G05205.1 | Symbol: None | expressed protein | chr1:1509212-1510280 REVERSE | Aliases: None
5.03046331453458	4.76717106176821	4.80037676202233	5.49461706382604	5.35226868065674	4.75848939852472	5.79697689852839	4.89638703915847	5.06807052599585	5.23204401889691	6.35283155859994	AT1G05210_at	AT1G05210.1 | Symbol: None | expressed protein | chr1:1510138-1511678 FORWARD | Aliases: YUP8H12.18, YUP8H12_18
3.43904114664357	3.10318624727153	3.54325873453103	3.346171329444	3.20404026654264	3.52173824342879	3.42221339556243	3.55172713789397	3.56115165476434	3.64686282351054	3.63103729410627	AT1G05230_at	AT1G05230.2 | Symbol: None | homeobox-leucine zipper family protein / lipid-binding START domain-containing protein, similar to homeobox 1 (GP:12002853) {Picea abies}; Strong similarity to Phalaenopsis homeobox protein (gb:U34743) | chr1:1512900-1518804 REVERSE | Aliases: YUP8H12.16, YUP8H12_16
11.7345894475943	10.7195977740972	3.20767065662656	3.06643442652112	2.73666790839215	2.95320658276609	2.87188325050688	11.4535060816859	11.7974733843403	2.90838710742859	3.05488612982641	AT1G05260_at	AT1G05260.1 | Symbol: RCI3 | peroxidase 3 (PER3) (P3) / rare cold-inducible protein (RCI3A) (PRC), identical to SP:O23044 Peroxidase 3 precursor (EC 1.11.1.7) (Atperox P3) (Rare cold inducible protein) (RCI3A) (ATPRC) {Arabidopsis thalliana} | chr1:1529767-1531438 FORWARD | Aliases: PEROXIDASE PRECURSOR, RARE COLD INDUCIBLE GENE 3, RCI3A, YUP8H12.13, YUP8H12_13
4.60394907747474	3.16212365569867	4.63348785354467	4.26599940499228	3.52276338579783	4.59539350520784	4.50669517689771	3.83231509543806	4.35028725778023	4.46169147245248	4.17988881005329	AT1G05270_at	AT1G05270.1 | Symbol: None | TraB family protein, contains Pfam domain PF01963: TraB family | chr1:1531640-1534389 REVERSE | Aliases: YUP8H12.12, YUP8H12_12
2.18759957856861	1.79061779146657	2.18796352770763	2.18535030969356	1.89602701436434	2.14259193606483	2.10994438517219	2.24058859838364	2.20069781444216	2.08932054557012	2.18725648721056	AT1G05280_at	AT1G05280.1 | Symbol: None | fringe-related protein, Similar to hypothetical protein PID:e327464 (gb:Z97338) various hypothetical proteins from Arabidopsis thaliana strong similarity to unknown protein (pir::T13026) similarity to predicted proteins + similar to hypothetical protein GB:AAC23643 (Arabidopsis thaliana) + weak similarity to Fringe (Schistocerca gregaria)(GI:6573138);Fringe encodes an…
2.94370712274841	2.69283084370915	2.93965851772081	2.96214344657529	2.66613676081206	2.70008919202546	2.92045972585446	3.06803723542511	3.13826179085102	2.83058319495214	3.13722193491079	AT1G05290_at	AT1G05290.1 | Symbol: None | expressed protein | chr1:1539151-1540545 REVERSE | Aliases: YUP8H12.10, YUP8H12_10
10.6368997901785	10.0377672771950	3.87851940903143	4.46870340031603	3.9745722681692	3.49241832410553	4.06168974830480	9.0780350818999	10.0868505288887	4.01306624774829	4.32343826015904	AT1G05300_at	AT1G05300.2 | Symbol: ZIP5 | metal transporter, putative (ZIP5), identical to putative metal transporter ZIP5 (Arabidopsis thaliana) gi:17385784:gb:AAL38432; similar to zinc transporter protein ZIP1 (Glycine max) gi:15418778:gb:AAK37761; member of the Zinc (Zn2+)-Iron (Fe2+) permease (ZIP) family, PMID:11500563 | chr1:1545215-1547797 REVERSE | Aliases: YUP8H12.8, YUP8H12_8
7.05608649317123	6.98120991406091	4.11062936646846	3.90714953068081	3.60134134617200	3.94005529445418	3.65703232856373	3.97310803934573	4.17551986527912	4.00025673137611	3.85465600248042	AT1G05310_at	AT1G05310.1 | Symbol: None | pectinesterase family protein, contains Pfam profile: PF01095 pectinesterase | chr1:1550614-1552433 REVERSE | Aliases: YUP8H12.7, YUP8H12_7
8.23448370048519	8.44695421356464	4.8060851520162	5.59636554891712	5.81071692456637	4.93905316672938	5.81179433436242	8.58903926325602	9.12942770438777	5.33280560042065	6.49606259688832	AT1G05320_at	AT1G05320.3 | Symbol: None | similar to expressed protein [Arabidopsis thaliana] (TAIR:At2g32240.1); similar to unnamed protein product [Candida glabrata CBS138] (GB:CAG58365.1) | chr1:1553607-1557769 FORWARD | Aliases: YUP8H12.6, YUP8H12_6
2.53159734759995	2.12700654761379	2.6017203594806	2.41767662818213	2.21736643190973	2.36037333284564	2.41551052025425	2.93009529957664	2.68693272563478	2.48067945850048	2.63840207877657	AT1G05330_at	AT1G05330.1 | Symbol: None | expressed protein, ; expression supported by MPSS | chr1:1558169-1558582 FORWARD | Aliases: YUP8H12.5, YUP8H12_5
4.55355112121308	6.34422956353606	4.17667979960796	3.26700404223629	3.46813282819397	3.88138963146918	3.37088542603186	5.8793528919472	6.36326773922921	8.3152100788887	3.82024256124499	AT1G05340_at	AT1G05340.1 | Symbol: None | expressed protein | chr1:1558849-1559757 REVERSE | Aliases: YUP8H12.4, YUP8H12_4
4.05182419112082	5.10374239514202	8.43736115595177	7.81261415559888	8.06437576976013	6.70210953943105	7.64879318341789	6.14729674175123	6.64883213567408	9.01165973975705	9.40017214201098	AT1G05350_at	AT1G05350.1 | Symbol: None | thiF family protein, low similarity to SP:P30138 Adenylyltransferase thiF (EC 2.7.7.-) {Escherichia coli}; contains Pfam profile PF00899: ThiF family | chr1:1560890-1564004 REVERSE | Aliases: YUP8H12.3, YUP8H12_3
6.23602490615549	5.88329264759758	5.59916235342555	5.37963356255816	5.53438756672186	5.04685735712401	5.6708051424789	5.30253823078925	5.34333616945368	5.45187706650809	6.16197854463942	AT1G05360_at	AT1G05360.1 | Symbol: None | expressed protein, Similar to Arabidopsis hypothetical protein PID:e326839 (gb:Z97337) contains transmembrane domains | chr1:1564621-1567464 FORWARD | Aliases: YUP8H12.2, YUP8H12_2
2.79366788824374	2.29007099681561	2.80587258930000	2.85079224235286	2.63457093895654	2.63547414245683	2.90559235381710	2.75115546045603	3.01566128743421	2.77620212364311	2.9488705452032	AT1G05370_at	AT1G05370.1 | Symbol: None | expressed protein | chr1:1569191-1572279 REVERSE | Aliases: YUP8H12.1
4.78985980689957	4.41352661999298	6.0097394903633	4.47042616488717	5.69521696702538	5.1206031222183	4.62361031019199	4.58419952225092	4.89205634808996	5.77152582535519	5.74282062111096	AT1G05380_at	AT1G05380.1 | Symbol: None | PHD finger transcription factor, putative | chr1:1578784-1582613 FORWARD | Aliases: T25N20.3, T25N20_3
4.39449446878632	3.62602290439654	5.2476289395595	5.17396307081195	5.1638667933757	5.19264490196355	5.2721999769471	4.63373895195419	4.72290448186761	5.6307472292708	6.21399098018018	AT1G05385_at	AT1G05385.1 | Symbol: None | photosystem II 11 kDa protein-related, similar to Photosystem II 11 kDa protein precursor (SP:P74367)(strain PCC 6803) {Synechocystis sp.} | chr1:1582673-1583717 REVERSE | Aliases: None
3.34192343324096	3.10269302573522	3.86421003324582	3.43811751193407	3.61362628619317	4.47560479532189	4.12775388444463	3.75041201519376	3.60583985190634	3.88166577009312	3.73771168236363	AT1G05400_at	AT1G05400.1 | Symbol: None | expressed protein, contains Pfam profile PF04396: Protein of unknown function, DUF537 | chr1:1584341-1585243 FORWARD | Aliases: T25N20.5, T25N20_5
5.28695942491215	3.77794211038862	6.7460164454469	6.67500404908604	6.55971236191971	5.98553701567557	6.82318642781989	4.98505748426706	5.47337702707684	7.47428186847241	7.44262947918832	AT1G05410_at	AT1G05410.2 | Symbol: None | similar to tropomyosin-related [Arabidopsis thaliana] (TAIR:At5g48160.1); similar to unknown protein [Oryza sativa (japonica cultivar-group)] (GB:XP_469730.1); contains domain CYS_RICH (PS50311) | chr1:1585370-1587773 REVERSE | Aliases: T25N20.6, T25N20_6
5.53384517425412	7.49542341280981	7.46743714597417	6.02086795947256	6.985520884984	6.3000482074456	6.07913507363986	4.27656938744626	4.8640577239439	6.66552605382035	7.7251276876072	AT1G05430_at	AT1G05430.1 | Symbol: None | expressed protein | chr1:1594056-1595817 REVERSE | Aliases: T25N20.8, T25N20_8
2.62283500122775	2.59351086688603	2.93240173293103	2.61403801318635	2.36821432747459	2.63713052853388	2.84417014007555	2.79484312636819	3.03228940726812	2.77910855220239	2.84272780341436	AT1G05440_at	AT1G05440.1 | Symbol: None | expressed protein, contains domain THR_RICH (PS50325) | chr1:1596006-1597847 REVERSE | Aliases: T25N20.9, T25N20_9
3.32787948752940	3.22911927184873	2.76531439598783	2.95658249002054	2.41176224303643	2.57987703783380	2.53937620836023	3.08386064850157	3.35281821663446	2.49783641724534	2.75894668191101	AT1G05450_at	AT1G05450.2 | Symbol: None | protease inhibitor/seed storage/lipid transfer protein (LTP)-related, similar to geranyl diphosphate synthase large subunit (Mentha x piperita) GI:6449052 | chr1:1599955-1601624 FORWARD | Aliases: T25N20.10, T25N20_10
5.76503458142019	5.38221131327214	6.63067362150085	8.02565937376461	5.6097712156105	6.36671266884698	7.87157733179066	6.47251401668053	7.8325256674848	7.06425232044198	7.19082274428915	AT1G05460_at	AT1G05460.1 | Symbol: SDE3 | RNA helicase SDE3 (SDE3), identical to RNA helicase SDE3 (Arabidopsis thaliana) GI:13811296 | chr1:1601031-1605026 REVERSE | Aliases: SILENCING DEFECTIVE, T25N20.11, T25N20_11
2.43257392784601	2.11369428508651	2.51732816230126	2.40223738454191	2.0881258770558	2.45415257022516	2.33204146873248	2.76563327406794	3.13911255020213	2.44048858623117	2.56853790682876	AT1G05470_at	AT1G05470.1 | Symbol: None | endonuclease/exonuclease/phosphatase family protein, simlar to inositol polyphosphate 5-phosphatase I (GI:10444261) and II (GI:10444263) (Arabidopsis thaliana); contains Pfam profile PF03372: Endonuclease/Exonuclease/phosphatase family | chr1:1608557-1611166 REVERSE | Aliases: T25N20.12, T25N20_12
3.45953447504	2.94117977658351	3.37379216385376	3.10148174634997	2.96775263085881	3.14853876362422	3.2024852509936	3.50021426090518	3.40949331394271	3.17563770813999	3.23629725903676	AT1G05480_at	AT1G05480.1 | Symbol: None | SNF2 domain-containing protein / helicase domain-containing protein, low similarity to SP:Q9U7E0 Transcriptional regulator ATRX homolog {Caenorhabditis elegans}; contains PFam profiles PF00271: Helicase conserved C-terminal domain, PF00176: SNF2 family N-terminal domain | chr1:1618601-1620560 REVERSE | Aliases: T25N20.23
2.16857162730796	2.02469203480659	2.54255060864745	2.35131714674869	2.10122003107911	2.34491079972541	2.41984476091585	2.35437285855779	2.48240694446414	2.37922232896683	2.34986913016174	AT1G05490_at	AT1G05490.1 | Symbol: None | C protein immunoglobulin-A-binding beta antigen-related, contains weak similarity to C protein immunoglobulin-A-binding beta antigen (Streptococcus agalactiae) gi:18028989:gb:AAL56250 | chr1:1620999-1623450 REVERSE | Aliases: T25N20.14
6.26781926742329	6.6337959619894	5.81311618389625	5.60828466457276	6.60791547073112	5.07833304850335	5.414741214238	5.40824035967282	5.57584849073014	5.78992707477978	6.49288526180733	AT1G05500_at	AT1G05500.1 | Symbol: None | C2 domain-containing protein, similar to Ca2+-dependent lipid-binding protein (CLB1) GI:2789434 from (Lycopersicon esculentum) | chr1:1625097-1628939 FORWARD | Aliases: T25N20.15
2.80304584139028	2.31037604161139	2.94908460729974	2.78262867667696	2.38001292570672	2.92806193462470	2.73626446865632	2.67160611242444	2.84683969582838	2.87716045922144	2.85112761767686	AT1G05510_at	AT1G05510.1 | Symbol: None | expressed protein | chr1:1629452-1630862 FORWARD | Aliases: T25N20.16
4.07052766012355	4.45259834398374	4.28555824244239	3.29973135036351	5.5303285753129	3.42688174633763	3.42574062544635	2.87836686451411	3.30630422549918	3.75180058067125	4.34922464288596	AT1G05520_at	AT1G05520.1 | Symbol: None | transport protein, putative, similar to Swiss-Prot:Q15436 protein transport protein Sec23A (Homo sapiens) | chr1:1630899-1635710 REVERSE | Aliases: T25N20.17
4.4126331657481	3.8896679438778	3.57766496183356	3.36134714177675	3.03398867807054	3.50152281552208	3.42519205025849	3.55675160447612	4.04141766452004	3.47530823079388	3.68866873426876	AT1G05530_at	AT1G05530.1 | Symbol: None | UDP-glucoronosyl/UDP-glucosyl transferase family protein, contains Pfam profile: PF00201 UDP-glucoronosyl and UDP-glucosyl transferase | chr1:1636495-1637862 REVERSE | Aliases: T25N20.18
4.12874844456022	4.20967450789110	4.1181328009317	4.65323702010426	4.55186937426672	4.18998706160502	4.12297237852601	4.83593454921618	4.6509131603751	4.39939994987876	4.61823580656959	AT1G05540_at	AT1G05540.1 | Symbol: None | expressed protein, contains Pfam profile PF03478: Protein of unknown function (DUF295) | chr1:1639285-1640810 FORWARD | Aliases: T25N20.19
3.8899557329495	3.16806071519877	3.91797930159527	3.79993247563865	3.46373592429619	3.84979988126577	3.89859241519452	3.88152752573798	3.74884891286053	3.83447305095261	3.89381520335746	AT1G05550_at	AT1G05550.1 | Symbol: None | expressed protein, contains Pfam profile PF03478: Protein of unknown function (DUF295) | chr1:1641228-1643747 REVERSE | Aliases: T25N20.20
3.75999072859195	2.96065181539181	5.74529147460334	4.75327819257308	3.61702753610247	5.12465146554873	4.26500248550883	3.62183520420703	3.70025595477893	4.49495032349717	4.09478014520996	AT1G05560_at	AT1G05560.1 | Symbol: UGT1 | UDP-glucose transferase (UGT75B2), similar to UDP-glucose:indole-3-acetate beta-D-glucosyltransferase GI:2149127 from (Arabidopsis thaliana); identical to cDNA UDP-glucosyltransferase (UGT75B2) GI:13661274 | chr1:1645497-1647146 REVERSE | Aliases: T25N20.21, UDP GLUCOSYLTRANSFERASE, UGT75B2
11.7539043666044	10.6936662814738	8.16513761405616	5.1889857460027	5.60317197665154	6.56270761826298	5.52377010183046	11.1244291182978	11.5932686001171	6.5939885937667	6.10996107645485	AT1G05570_at	AT1G05570.1 | Symbol: CALS1 | similar to glycosyl transferase family 48 protein [Arabidopsis thaliana] (TAIR:At5g13000.1); similar to glycosyl transferase family 48 protein [Arabidopsis thaliana] (TAIR:At2g31960.1); similar to glycosyl transferase family 48 protein [Arabidopsis thaliana] (TAIR:At1g06490.1); similar to glycosyl transferase family 48 protein [Arabidopsis thaliana] (TAIR:At2g13680.1…
5.26369257901561	4.9851070203301	2.8036636403424	2.68237136501864	2.35324626434321	2.87311186487851	2.69501487349226	7.37295440645864	7.2720238385907	2.79491579471484	2.77057999107591	AT1G05575_at	AT1G05575.1 | Symbol: None | expressed protein | chr1:1661690-1662186 REVERSE | Aliases: None
2.59484424583535	2.18666445743363	2.57901050416302	2.52349154802814	2.29845643273859	2.60460459611524	2.51645565576003	2.85481405754043	2.76217948826874	2.46975634748858	2.58723754871842	AT1G05577_at	AT1G05577.1 | Symbol: None | expressed protein | chr1:1662642-1664287 REVERSE | Aliases: None
4.56555084715739	3.71825378603507	5.71793994805084	5.46347649820051	5.70634588950043	5.49158088327331	5.23408769782039	4.25162013212882	4.5430083520103	5.46466714336315	5.78328194670809	AT1G05590_at	AT1G05590.1 | Symbol: None | glycosyl hydrolase family 20 protein, similar to beta-hexosaminidase precursor SP:P43077 from (Candida albicans)
5.80593044287285	4.96232100242597	6.74825223938763	6.98477841313253	6.29155426770476	6.4650265160983	6.58237569310203	5.0926323629025	5.90065228902812	6.43879046644168	7.06607561253186	AT1G05600_at	AT1G05600.1 | Symbol: None | pentatricopeptide (PPR) repeat-containing protein, contains Pfam profile: PF01535 PPR repeat | chr1:1672098-1673747 FORWARD | Aliases: F3F20.5, F3F20_5
3.15422552947300	2.85606191592381	3.34800613933874	3.41661250777198	2.90401256050945	3.18397835416817	3.07568153554842	3.49404639517494	3.34185638690691	3.32040834409900	3.24873531398243	AT1G05610_at	AT1G05610.1 | Symbol: APS2 | Encodes the small subunit of ADP-glucose pyrophosphorylase. The small subunit is the catalytic isoform responsible for ADP-glucose pyrophosphorylase activity. The presence of the small subunit is required for large subunit stability. Two isoforms of the small subunit (ApS1 and ApS2) have been described. ApS2 is a minor small subunit isoform present in all plant tissue…
5.71016054755595	5.39988395641912	7.6293039466769	6.82213687176271	7.2336031506678	6.40748025607968	6.9536392935334	5.00973113175164	5.48924864188255	7.84474507696378	8.3902117034372	AT1G05620_at	AT1G05620.1 | Symbol: None | inosine-uridine preferring nucleoside hydrolase family protein, similar to Chain A, Crystal Structure Of Nucleoside Hydrolase From Leishmania MajorGI:8569431; contains Pfam profile PF01156: Inosine-uridine preferring nucleoside hydrolase | chr1:1679165-1681705 FORWARD | Aliases: F3F20.7, F3F20_7
3.2244274711272	3.03783774216367	3.37297112961517	3.39121316450067	3.56833563782522	3.01594621859583	3.57506177452779	3.00156805880414	3.17493334134295	3.45375765508247	3.854685934293	AT1G05630_at	AT1G05630.2 | Symbol: None | similar to endonuclease/exonuclease/phosphatase family protein [Arabidopsis thaliana] (TAIR:At1g65580.1); similar to endonuclease/exonuclease/phosphatase family protein [Arabidopsis thaliana] (TAIR:At2g43900.1); similar to PREDICTED: similar to Type II inositol-1,4,5-trisphosphate 5-phosphatase precursor (Phosphoinositide 5-phosphatase) (5PTase) (75 kDa inositol polyp…
2.78964499590032	2.29335490614288	2.79895242421082	3.05707981665187	2.50322733179415	2.70907392100859	2.8811376206053	2.97883434319056	3.43381835175752	2.67717099833548	2.79184072336528	AT1G05670_at	AT1G05670.1 | Symbol: None | UDP-glucoronosyl/UDP-glucosyl transferase family protein, similar to UDP-glucose:salicylic acid glucosyltransferase (Nicotiana tabacum) GI:7385017; contains Pfam profiles PF00201: UDP-glucoronosyl and UDP-glucosyl transferase, PF01535: PPR repeat | chr1:1698573-1702719 REVERSE | Aliases: F3F20.12, F3F20_12
3.00124220295984	2.57514896404117	3.12492345942553	3.20157711630596	2.84748571715631	2.92456097854479	2.95051407082700	3.08889552841808	3.23768933353808	2.99760663577128	3.21922891672695	AT1G05680_at	AT1G05680.1 | Symbol: None | UDP-glucoronosyl/UDP-glucosyl transferase family protein, contains Pfam profile: PF00201 UDP-glucoronosyl and UDP-glucosyl transferase | chr1:1703091-1704688 REVERSE | Aliases: F3F20.13, F3F20_13
3.6562183060694	3.67010380573053	4.56673306607935	3.95512783727753	4.14978353158392	4.53549542343015	4.23485618885269	3.42827352652543	3.3532986165303	4.0235248879129	3.85412503349134	AT1G05690_at	AT1G05690.1 | Symbol: None | TAZ zinc finger family protein / BTB/POZ domain-containing protein, contains Pfam PF00651 : BTB/POZ domain; contains Pfam PF02135 : TAZ zinc finger; similar to p300/CBP acetyltransferase-related protein (GI:12597461) (Arabidopsis thaliana); similar to Speckle-type POZ protein (SP:O43791) (Homo sapiens) | chr1:1707082-1709346 FORWARD | Aliases: F3F20.14, F3F20_14
6.1972025228006	4.85307036884661	3.02229661810846	2.6867095673293	2.39835078814233	2.84989976303511	2.8788739443974	5.05423205935752	5.42650667819251	3.03565894342644	3.01262906473638	AT1G05700_at	AT1G05700.1 | Symbol: None | leucine-rich repeat protein kinase, putative, similar to light repressible receptor protein kinase, gi:2129635; contains leucine rich repeat (LRR) domains, Pfam:PF00560; contains protein kinase domain, Pfam:PF00069 | chr1:1709795-1713244 FORWARD | Aliases: F3F20.15, F3F20_15
6.30079557446	7.6031781998045	6.59724472946556	5.49152924568341	6.51827586703828	5.10781799563381	5.48632444131545	6.27007127479231	6.63884678951916	6.154116390491	6.23909353207746	AT1G05710_at	AT1G05710.4 | Symbol: None | ethylene-responsive protein, putative, similar to ethylene-inducible ER33 protein (Lycopersicon esculentum) gi:5669656:gb:AAD46413; identical to bHLH transcription factor (bHLH-alpha gene) | chr1:1715779-1717243 FORWARD | Aliases: F3F20.16, F3F20_16
7.41978953908528	8.57232663165174	9.25136062021306	8.34096435158193	8.54134611314379	7.895605687604	7.9947923667046	6.81169322490955	7.40015012395584	9.61291839557587	9.58660073921524	AT1G05720_at	AT1G05720.1 | Symbol: None | selenoprotein family protein, contains Prosite PS00190: Cytochrome c family heme-binding site signature; similar to 15 kDa selenoprotein (GI:12314088) {Homo sapiens} | chr1:1717461-1718852 REVERSE | Aliases: F3F20.17, F3F20_17
2.84202599644877	2.44217758276848	2.97384342516097	2.94065103691727	2.89605679367106	3.15791466755899	3.1587633018692	3.05489445911809	3.23594176198682	3.02745593232055	2.98098762615290	AT1G05740_at	AT1G05740.1 | Symbol: None | expressed protein, contains Pfam PF05811: Eukaryotic protein of unknown function (DUF842) | chr1:1720673-1721308 FORWARD | Aliases: F3F20.19, F3F20_19
2.44575510095828	2.04573483038652	2.87229969067858	2.78258321147489	2.40737327412368	2.60752922273624	2.56682617405262	2.50102252816002	2.39414740712446	2.70348245627701	2.89524828726943	AT1G05750_at	AT1G05750.1 | Symbol: PDE247 |
4.74485995550931	7.51966691661224	3.18004757085224	2.68059744259699	2.32567281975152	3.57839873250624	2.58791187016401	3.86219302571160	3.64797875819017	3.76684466737614	2.66759061275594	AT1G05760_at	AT1G05760.1 | Symbol: RTM1 | jacalin lectin family protein (RTM1), identical to gi:6503088 (GB:AAF14583) from (Arabidopsis thaliana) (Proc. Natl. Acad. Sci. U.S.A. 97 (1), 489-494 (2000)); contains Pfam profile PF01419 jacalin-like lectin domain
3.13666260297262	3.10833085959802	2.42456642690135	2.47766380113048	2.16884676068176	2.48029770449264	2.44908857573918	2.97583649942943	2.82668332434377	2.48033413173985	2.59473160549822	AT1G05770_at	AT1G05770.1 | Symbol: None | jacalin lectin family protein, similar to gi:6503088 (GB:AAF14583) from (Arabidopsis thaliana) (Proc. Natl. Acad. Sci. U.S.A. 97 (1), 489-494 (2000)); contains Pfam profile PF01419 jacalin-like lectin domain | chr1:1725387-1726270 REVERSE | Aliases: T20M3.3, T20M3_3
6.62118207150518	8.26669295517887	7.15111198065517	5.39632242333779	5.76611216355431	5.98708432943314	5.61580085186872	6.26036092697302	7.40821492417393	5.95713247168051	5.7384371819782	AT1G05790_at	AT1G05790.1 | Symbol: None | lipase class 3 family protein, contains Pfam profile PF01764: Lipase | chr1:1733038-1737484 FORWARD | Aliases: T20M3.5, T20M3_5
2.87883640803463	2.26155560538827	2.97733692222673	2.93934840131196	2.71962071548433	2.68030475806363	3.00189402842783	2.94755561890548	3.05773521597185	2.80733380022909	2.90075644762512	AT1G05800_at	AT1G05800.1 | Symbol: None | lipase class 3 family protein, similar to DEFECTIVE IN ANTHER DEHISCENCE1 (Arabidopsis thaliana) GI:16215706; contains Pfam profile PF01764: Lipase | chr1:1741203-1742618 FORWARD | Aliases: T20M3.6
4.9834238773652	5.87089089760306	4.3643382232922	3.43437859969227	3.40041234400558	4.21191387094138	3.71737898749757	4.21768181401376	4.63625334999904	4.01515744456342	3.93078386252333	AT1G05805_at	AT1G05805.1 | Symbol: None | basic helix-loop-helix (bHLH) family protein | chr1:1744773-1747692 FORWARD | Aliases: None
5.05114752202393	4.99388618878505	4.34937977218933	4.39604745002041	4.1569347818331	4.27809962317766	4.66658300818934	4.70391129027406	4.81925894420064	4.37148510820882	4.48172114161481	AT1G05810_at	AT1G05810.1 | Symbol: ARA | Ras-related protein (ARA-1) (ARA) / small GTP-binding protein, putative, nearly identical to SP:P19892 Ras-related protein ARA-1 (Arabidopsis thaliana) (Gene 76:313-319(1989)) | chr1:1748313-1749459 FORWARD | Aliases: ARA, ARA 1, T20M3.8, T20M3_8
7.70446382488227	7.83193602479592	9.0002100224194	6.67018652667438	7.30604414895855	6.94775500095693	6.8216883374713	6.99390031134327	7.37766863827398	7.77162606930716	7.51939435259365	AT1G05840_at	AT1G05840.1 | Symbol: None | aspartyl protease family protein, contains Pfam PF00026: Eukaryotic aspartyl protease | chr1:1762767-1766280 REVERSE | Aliases: T20M3.11, T20M3_11
9.9907690235025	9.04033666972504	11.1278463859016	7.73611453212397	9.81536097223374	9.40201840810506	7.34501855218625	8.81946013714168	9.77147070684704	10.2633309254501	9.68536233435386	AT1G05850_at	AT1G05850.1 | Symbol: ELP | chitinase-like protein 1 (CTL1), similar to class I chitinase GI:7798656 from (Halimolobos perplexa var. perplexa); contains Pfam profile PF00182: Chitinase class I; identical to cDNA chitinase-like protein 1 (CTL1) CTL1-ELP1 allele GI:17226328 | chr1:1766502-1768662 REVERSE | Aliases: CHITINASE LIKE PROTEIN 1, CTL1, ECTOPIC DEPOSITION OF LIGNIN IN PITH, ELP1, T20M3.12…
3.10873781724579	3.1587920315833	3.86495514174717	3.58742164393112	3.61484026705679	3.29609282306215	3.60682375735233	3.42208251345339	3.70388848632807	3.89580214437731	4.01403344312746	AT1G05860_at	AT1G05860.1 | Symbol: None | expressed protein | chr1:1769013-1771114 FORWARD | Aliases: T20M3.13, T20M3_13
2.98491950276161	2.57625394485627	2.97544667895959	2.82728673684938	2.50940544721367	2.79465902644682	2.80708831494189	3.34634051571102	3.23270787823538	2.81264193406317	2.93787797569729	AT1G05880_at	AT1G05880.1 | Symbol: None | similar to IBR domain-containing protein / ARIADNE-like protein ARI7 (ARI7) [Arabidopsis thaliana] (TAIR:At2g31510.1); similar to putative ariadne [Oryza sativa (japonica cultivar-group)] (GB:XP_483571.1); contains InterPro domain Zn-finger, cysteine-rich C6HC (InterPro:IPR002867) | chr1:1775642-1778552 FORWARD | Aliases: T20M3.15, T20M3_15
5.71156993009816	5.39603928716469	7.46126587811029	4.39627186481242	5.31161652728635	4.43611711789442	3.9841967211022	5.56604838125764	6.65997710149932	6.6538897895194	6.37770061153545	AT1G05890_at	AT1G05890.1 | Symbol: None | zinc finger protein-related, contains low similarity to zinc finger proteins and Pfam PF01485: IBR domain | chr1:1779356-1784521 FORWARD | Aliases: T20M3.16, T20M3_16
3.84252824794103	4.11830750682765	3.92900164241359	3.26568597653681	3.38352882932403	3.15122187876556	3.29860701198118	3.98899533254337	4.05203925916678	3.57255849998027	3.56877065529978	AT1G05900_at	AT1G05900.2 | Symbol: None | endonuclease-related, similar to endonuclease III (Homo sapiens) GI:1753174; contains Pfam profile PF00633: Helix-hairpin-helix motif | chr1:1786871-1789673 FORWARD | Aliases: T20M3.18, T20M3_18
5.02319545756225	4.80071719728833	5.85460209213012	5.3762189023294	5.93821010211852	5.41960938752876	5.94886913388258	5.71812226767242	5.69072618439064	5.92673346326424	6.50778724384901	AT1G05910_at	AT1G05910.1 | Symbol: None | cell division cycle protein 48-related / CDC48-related, similar to SP:P54609 Cell division cycle protein 48 homolog {Arabidopsis thaliana}; contains Pfam profiles PF00004: ATPase AAA family, PF00439: Bromodomain | chr1:1790223-1796646 FORWARD | Aliases: T20M3.19, T20M3_19
2.90358264458662	2.36565270037515	2.80376216992248	2.98778505453090	2.53571103735721	2.81247305766706	2.82540933516582	3.03783649737494	2.88824694134889	2.77737832008372	2.78880967531318	AT1G05920_at	AT1G05920.1 | Symbol: None | expressed protein, contains Pfam profile PF03754: Domain of unknown function (DUF313) | chr1:1797043-1797990 FORWARD | Aliases: T20M3.20, T20M3_20
8.42019991342285	6.87304639138627	8.22729340049489	6.76930055891254	6.67700815014097	7.13933388036078	6.5654206578366	7.31011880507728	7.84354336710935	7.51152146341009	7.29548953847337	AT1G05940_at	AT1G05940.1 | Symbol: CAT9 | amino acid permease family protein, low similarity to SP:P30823 High-affinity cationic amino acid transporter-1 (CAT-1) {Rattus norvegicus}; contains Pfam profile PF00324: Amino acid permease | chr1:1801177-1803975 REVERSE | Aliases: CATIONIC AMINO ACID TRANSPORTER 9, T21E18.1, T21E18_1
3.40946028720442	3.23959287136424	3.60867401524032	4.88449284039769	4.55199609559916	3.69560472560534	4.90835996949304	3.69009865629869	3.52785672197393	3.83809935075506	5.27627535655835	AT1G05950_at	AT1G05950.1 | Symbol: None | expressed protein | chr1:1804572-1807470 REVERSE | Aliases: T21E18.2, T21E18_2
5.35163876552414	6.18777981836392	6.87103621943833	5.077731369329	6.27551866651944	5.63412267819692	5.39547396405203	5.18906723857991	5.52584181522712	6.72928269142578	6.22432426175151	AT1G05960_at	AT1G05960.1 | Symbol: None | expressed protein, similar to hypothetical protein GB:AAF80120 GI:8810459 from (Arabidopsis thaliana ) | chr1:1807972-1815463 REVERSE | Aliases: T21E18.21, T21E18_21
4.46162058180650	3.77822558460594	4.57529833905874	4.57747589297152	4.04168873354548	4.3427792867192	4.55469349998687	4.95525369785264	5.42513258665744	4.33804716888528	4.43022240285617	AT1G05990_at	AT1G05990.1 | Symbol: None | calcium-binding protein, putative, strong similarity to calcium-binding protein (Lotus japonicus) GI:18413495; contains INTERPRO:IPR002048 calcium-binding EF-hand domain | chr1:1818446-1819039 FORWARD | Aliases: T21E18.4, T21E18_4
8.77487632425722	6.93263315616144	7.08114078398026	7.75714597329638	7.57421346473381	5.62780236510928	7.47378461569594	6.95275565542232	7.64621905603634	6.40288645370264	7.6133146530368	AT1G06000_at	AT1G06000.1 | Symbol: None | UDP-glucoronosyl/UDP-glucosyl transferase family protein, contains similarity to UDPG glucosyltransferase GB:AAB62270 GI:2232354 from (Solanum berthaultii) | chr1:1820307-1821892 REVERSE | Aliases: T21E18.5, T21E18_5
3.58198884641658	3.43466775271366	4.9293142558277	5.62541730087569	6.68253417368029	5.13481129663757	5.72723785653155	4.45918294872052	4.98602994575873	8.61248619514633	9.20228007473781	AT1G06010_at	AT1G06010.1 | Symbol: None | expressed protein | chr1:1822617-1823996 FORWARD | Aliases: T21E18.6, T21E18_6
3.43076522832914	2.84347040819590	3.54771475641794	3.922255430294	3.87488985091958	3.57225957641535	4.22489014969706	3.42677256593879	3.31475691359131	3.63929842718244	4.1450828615249	AT1G06020_at	AT1G06020.1 | Symbol: None | pfkB-type carbohydrate kinase family protein, similar to fructokinase GI:2102693 from (Lycopersicon esculentum) | chr1:1824547-1826100 FORWARD | Aliases: T21E18.7, T21E18_7
6.91684078739597	7.21162720796929	8.00272493840128	7.30999908438688	8.8383446069424	8.09177610423864	7.39135188985634	6.58696470280061	6.8113381769855	8.84830388348652	8.85252428351055	AT1G06040_at	AT1G06040.2 | Symbol: STO | zinc finger (B-box type) family protein / salt-tolerance protein (STO), identical to SP:Q96288 Salt-tolerance protein (Arabidopsis thaliana); contains Pfam profile PF00643: B-box zinc finger | chr1:1828412-1829889 REVERSE | Aliases: SALT TOLERANCE, T21E18.9, T21E18_9
6.89806851326668	7.19645656527117	6.28382950605697	5.58898057645232	5.29166846736313	5.93652514865842	5.94155969191188	4.51881290842517	5.15063141518011	4.77095740430738	4.94007222621893	AT1G06050_at	AT1G06050.1 | Symbol: None | expressed protein | chr1:1830604-1832552 REVERSE | Aliases: T21E18.10, T21E18_10
3.9510099002615	4.34910399831714	3.24466589905618	3.5699019658922	4.10824258264291	3.21829578740064	3.60227806736465	3.67612029151672	3.90907171682228	3.59901701826791	3.98545500820258	AT1G06060_at	AT1G06060.1 | Symbol: None | RanBPM-related, similar to RANBPM {GI:13194576)(Homo sapiens) | chr1:1832942-1835576 FORWARD | Aliases: T21E18.11, T21E18_11
3.85057772881032	4.32640614622853	4.36003320246719	3.86823733335796	4.07985650624527	3.84143887340419	4.03376520735692	4.32528810677492	4.76657394880309	4.2947879755126	4.26952693779089	AT1G06070_at	AT1G06070.1 | Symbol: None | bZIP transcription factor, putative (bZIP69), similar to transcriptional activator RF2a GB:AF005492 GI:2253277 from (Oryza sativa); contains Pfam profile PF00170: bZIP transcription factor | chr1:1834828-1837647 REVERSE | Aliases: T21E18.12, T21E18_12
2.97102310237482	2.61022989556424	2.8917001673883	3.07495335311857	2.72798443470296	2.86360905862924	2.90734327780385	3.76455965797331	3.84840327751535	2.92948794933171	3.05856140691852	AT1G06080_at	AT1G06080.1 | Symbol: ADS1 | delta 9 desaturase (ADS1), identical to delta 9 acyl-lipid desaturase (ADS1) GB:BAA25180 GI:2970034 from (Arabidopsis thaliana) | chr1:1843569-1846299 FORWARD | Aliases: DELTA 9 DESATURASE, DELTA 9 DESATURASE 1, T21E18.13, T21E18_13
3.00622797191053	2.50706239116208	2.99040481064319	2.71386349935419	2.41277212516695	2.9228229482446	2.83142672731039	2.97179701251301	2.82699040751661	2.6773723665493	2.87137955597823	AT1G06100_at	AT1G06100.1 | Symbol: None | fatty acid desaturase family protein, similar to delta 9 acyl-lipid desaturase (ADS1) GI:2970034 from (Arabidopsis thaliana) | chr1:1851529-1853018 FORWARD | Aliases: T21E18.15, T21E18_15
8.61029499590806	8.13185742425624	6.46602001962673	5.74287112928982	6.33463456877272	6.34666344323435	5.86614726656472	7.71173449157249	7.87670610617767	6.39710466031891	6.12864675972425	AT1G06110_at	AT1G06110.1 | Symbol: None | F-box family protein, contains similarity to F-box protein FBX3 GI:6103643 from (Homo sapiens) ; similar to SKP1 interacting partner 2 (SKIP2) TIGR_Ath1:At5g67250 | chr1:1853076-1855021 REVERSE | Aliases: T21E18.16, T21E18_16
3.23020524408471	3.07616819545410	5.50478494790967	4.49006662899958	5.88367541550654	4.72911812874185	4.2776484824679	3.45816160098035	3.70959210992755	5.96596226000254	5.7034763259245	AT1G06130_at	AT1G06130.2 | Symbol: None | hydroxyacylglutathione hydrolase, putative / glyoxalase II, putative, similar to glyoxalase II isozyme GB:AAC49865 GI:2570338 from (Arabidopsis thaliana) | chr1:1857766-1860697 REVERSE | Aliases: T21E18.18, T21E18_18
3.54692595706875	2.9446422969223	3.47259792630079	3.50911413324776	3.00829437774198	3.4088061649573	3.27522779533433	3.47021310394221	3.35892604429623	3.19713239605081	3.46530214024681	AT1G06140_at	AT1G06140.1 | Symbol: None | pentatricopeptide (PPR) repeat-containing protein, contains INTERPRO:IPR002885 PPR repeats | chr1:1864795-1866471 FORWARD | Aliases: T21E18.19, T21E18_19
4.16277936136773	3.54174123521668	4.64682462429553	4.44284700657287	4.2562793091513	4.39143054459568	4.57189935334559	4.29391086799417	4.40442010455168	4.47039119109641	4.82806082664803	AT1G06145_at	AT1G06145.1 | Symbol: None | similar to pentatricopeptide (PPR) repeat-containing protein [Arabidopsis thaliana] (TAIR:At5g66520.1); similar to putative pentatricopeptide (PPR) repeat-containing protein [Oryza sativa (japonica cultivar-group)] (GB:XP_450548.1); contains InterPro domain PPR repeat (InterPro:IPR002885) | chr1:1867014-1868871 REVERSE | Aliases: None
5.83777963438169	5.12573192165566	4.15575938834132	3.01907243215431	2.96800507480198	4.27144434203401	3.05930444690654	4.95042643603478	5.98650133225215	4.18973485474989	3.24773079171124	AT1G06160_at	AT1G06160.1 | Symbol: None | encodes a member of the ERF (ethylene response factor) subfamily B-3 of ERF/AP2 transcription factor family. The protein contains one AP2 domain. There are 18 members in this subfamily including ATERF-1, ATERF-2, AND ATERF-5. | chr1:1883003-1883933 FORWARD | Aliases: F9P14.2, F9P14_2
2.39507648133471	2.15667946302231	2.73830368263107	2.44933015849220	2.37062603335371	2.48846324922718	2.52420733934045	2.5677726157954	2.71579201603022	2.64938572567891	2.63708646467818	AT1G06170_at	AT1G06170.2 | Symbol: None | basic helix-loop-helix (bHLH) family protein, contains Pfam profile:PF00010 helix-loop-helix DNA-binding domain | chr1:1884980-1886723 REVERSE | Aliases: F9P14.3, F9P14_3
2.47262624723673	2.64615051443342	2.43803114497839	2.71894437909686	2.59956501911794	2.38056186735678	2.91310169064196	3.09875567952007	3.50342753856988	2.76483915072481	3.2429163178417	AT1G06180_at	AT1G06180.1 | Symbol: ATMYB13 | myb family transcription factor, identical to
3.3413428972529	3.24256233768525	5.38935288708405	4.37271707702649	4.57922865798287	4.79306995699107	4.57130505341435	3.42681209910855	3.55660749438206	5.74188923930794	5.24193004494153	AT1G06190_at	AT1G06190.1 | Symbol: None | expressed protein | chr1:1892272-1894137 REVERSE | Aliases: F9P14.5, F9P14_5
7.48716281447491	8.17751388191378	7.99972183589953	6.77946095875761	8.39236598979722	7.57916305791568	6.61370551214933	6.4073686061171	7.0284262288094	8.91934099603827	9.2506954365381	AT1G06200_at	AT1G06200.1 | Symbol: None | expressed protein | chr1:1894336-1896934 REVERSE | Aliases: F9P14.6, F9P14_6
5.00329490632298	6.4638697724408	5.17204214342067	4.89345844487535	5.1726731205013	5.02951189954575	5.15663920482042	4.62821766213536	5.94672647205192	5.8064512413293	6.10944194646639	AT1G06210_at	AT1G06210.2 | Symbol: None | VHS domain-containing protein / GAT domain-containing protein, weak similarity to SP:Q9UJY5 ADP-ribosylation factor binding protein GGA1 {Homo sapiens}; contains Pfam profiles PF00790: VHS domain, PF03127: GAT domain
3.30142528331004	2.90975985449896	3.36054258181896	3.33481619223252	3.10155522447676	3.1582864373525	3.16359836135061	3.41678428597336	3.39700871719422	3.26558104579825	3.34518245607718	AT1G06225_at	AT1G06225.1 | Symbol: CLE3 | Clavata3 / ESR-Related-3 (CLE3), CLAVATA3/ESR-Related 3 (CLE3) | chr1:1905974-1906225 FORWARD | Aliases: CLAVATA3/ESR RELATED 3
3.66619185639125	5.01045102131186	5.02899840618015	5.55755961346938	4.17708857061271	5.1985520458909	5.99840626601093	6.00388310379451	7.23283147881625	6.01713670549305	5.51703730851395	AT1G06230_at	AT1G06230.2 | Symbol: None | DNA-binding bromodomain-containing protein, contains bromodomain, INTERPRO:IPR001487 | chr1:1907247-1910847 FORWARD | Aliases: F9P14.9, F9P14_9
4.06467046913788	3.45529317719327	4.98460290644862	4.40608019030722	4.66120835810506	5.41816722223034	4.7847929239309	4.11515117272528	4.18552527917384	4.75433589137195	4.9190535595597	AT1G06240_at	AT1G06240.1 | Symbol: None | expressed protein, contains Pfam domain, PF04305: Protein of unknown function (DUF455) | chr1:1911121-1913179 FORWARD | Aliases: F9P14.10, F9P14_10
2.46683908544028	2.11089241884682	2.50923996832301	2.53502421289173	2.32998432165312	2.41086795564218	2.49336324626819	2.82964750158741	2.73833127522808	2.48281156385757	2.62797627552397	AT1G06250_at	AT1G06250.1 | Symbol: None | lipase class 3 family protein, similar to lipase GB:AAD01804 GI:4103627 from (Dianthus caryophyllus); contains Pfam profile PF01764: Lipase | chr1:1913255-1914894 REVERSE | Aliases: F9P14.11, F9P14_11
3.19621829866687	2.72785112990488	3.25455321713080	2.90273791891727	2.63629910233419	3.20347083539877	3.33587506804779	3.48212118634956	3.17969176025775	2.90371399942158	3.14732709745206	AT1G06260_at	AT1G06260.1 | Symbol: None | cysteine proteinase, putative, contains similarity to thiol-protease, pre-pro-TPE4A protein GI:3688528 (Pisum sativum) | chr1:1916448-1917584 FORWARD | Aliases: F9P14.12, F9P14_12
4.52296471251183	3.67550060107442	5.19412404396035	5.4181719452054	4.90798573832725	4.75875448976387	5.12365683783655	4.43974635360021	4.94705208381421	5.17983948605248	5.29298492833087	AT1G06270_at	AT1G06270.1 | Symbol: None | pentatricopeptide (PPR) repeat-containing protein, contains Pfam profile PF01535: PPR repeat | chr1:1918087-1919746 REVERSE | Aliases: F9P14.13, F9P14_13
2.35669584305166	2.38515019613399	2.5010993305182	2.48279925720806	2.30989360812056	2.34941153817216	2.35138150922737	2.83955195329915	2.63380017048380	2.27597269275262	2.72307374225473	AT1G06310_at	AT1G06310.1 | Symbol: ACX6 | Encodes a putative acyl-CoA oxidase. However, no transcripts have been detected for this gene and no altered phenotypes have been detected in plants mutant for this gene. This suggests that ACX6 does not significantly contribute to seedling beta-oxidation of fatty acids or indole-3-butyric acid in vivo. | chr1:1926790-1930257 FORWARD | Aliases: ACX6, ACYL COA OXIDASE …
2.37292025382451	2.25977289738505	2.39732247493506	2.30139667978487	2.13709260740901	2.24668783348631	2.18847603793966	2.57798438365656	2.37581886421015	2.34199204560431	2.49796532132757	AT1G06320_at	AT1G06320.1 | Symbol: None | expressed protein | chr1:1930601-1931448 FORWARD | Aliases: T2D23.15, T2D23_15
2.70409874813768	2.24484925410084	2.85074947024416	2.82300035098779	2.56200673988763	2.73809132251416	2.74927979301763	2.89510416275463	2.72364098241422	2.84742102493561	2.87376616642213	AT1G06340_at	AT1G06340.1 | Symbol: None | agenet domain-containing protein, contains Pfam PF05641: Agenet domain | chr1:1933296-1934013 REVERSE | Aliases: T2D23.4, T2D23_4
3.79700259080858	3.16436262778073	5.05230263455230	5.34785816005594	5.04234760998566	4.91287575333672	5.33128836797414	3.80951488972762	3.78856959702658	5.46943244686554	5.57746394364425	AT1G06380_at	AT1G06380.1 | Symbol: None | ribosomal protein-related, similar to PBK1 protein (GI:3668141) {Homo sapiens}; weakly similar to 60S ribosomal protein L10a. (SP:Q963B6) (Fall armyworm) {Spodoptera frugiperda} | chr1:1945123-1946075 FORWARD | Aliases: T2D23.8, T2D23_8
3.71270537496916	3.65507806963406	4.76904286340131	4.12486307742153	6.41179067180238	3.28102702351484	4.0937461564617	3.72465453879374	3.83372476277440	4.99338996563662	5.53954366456821	AT1G06390_at	AT1G06390.2 | Symbol: GSK1 | shaggy-related protein kinase iota / ASK-iota (ASK9) (GSK1), identical to shaggy-related protein kinase iota (ASK-iota) (Arabidopsis thaliana) SWISS-PROT:Q39012
8.26278063870465	8.64016901872986	9.06290842367026	8.20073797011336	8.82935309329005	8.20589274751594	8.37126139407734	7.04113966518074	7.57864183516575	9.53719045682614	9.51697245285328	AT1G06400_at	AT1G06400.1 | Symbol: ARA2 | Ras-related GTP-binding protein (ARA-2), identical to Ras-related protein ARA-2 SP:P28185 from (Arabidopsis thaliana) | chr1:1950843-1952726 REVERSE | Aliases: ARA 2, SMALL GTP BINDING PROTEIN, T2D23.10, T2D23_10
9.15095282593288	8.21064917995534	9.01245173568674	8.22872167677745	7.95487088471872	8.40618362489259	8.04373750250909	8.06332551955693	9.37102703929034	8.9414868091911	9.10338768425086	AT1G06410_at	AT1G06410.1 | Symbol: ATTPS7 |
3.584788732209	2.53787009443106	3.69485644637787	5.95226125799902	4.58284814915989	3.99354666221669	6.27219900212428	3.3249823505732	4.17070920401868	4.50969418771901	5.50820693308496	AT1G06420_at	AT1G06420.1 | Symbol: None | expressed protein, ; expression supported by MPSS | chr1:1958986-1959651 FORWARD | Aliases: T2D23.12, T2D23_12
5.33668784572854	6.44173350585233	6.02302014502786	4.51296836614361	4.92032331891912	4.62440297548318	4.49794227703601	4.29046777440149	4.72572717845259	5.25791244961959	5.3436560801114	AT1G06430_at	AT1G06430.1 | Symbol: FTSH8 | encodes a FtsH protease that is localized to the chloroplast | chr1:1960057-1963006 REVERSE | Aliases: F12K11.22, FTSH8
2.53781628610258	2.05983568934503	2.67278479142338	2.38734786270840	2.37514038058732	2.39777138556955	2.30512697279511	2.38904675600128	2.57478797281551	2.39611267234971	2.48620555697400	AT1G06440_at	AT1G06440.1 | Symbol: None | expressed protein | chr1:1963379-1965050 REVERSE | Aliases: F12K11.21, F12K11_21
3.01040872608499	2.4568047058827	3.67494921423302	3.96779055807052	5.56915764091484	3.48060561545118	3.99623793147867	2.94585060901123	2.82390289864469	3.94017938293967	4.77294676784582	AT1G06450_at	AT1G06450.1 | Symbol: None | CCR4-NOT transcription complex protein, putative, similar to SWISS-PROT:Q9UFF9 CCR4-NOT transcription complex, subunit 8 (CAF1-like protein, CALIFp) (Homo sapiens) | chr1:1965839-1967239 FORWARD | Aliases: F12K11.20, F12K11_20
2.97178523876081	2.48485457713317	6.94011482929068	3.56015575362989	4.44292301241554	7.3624538473902	3.90137051426891	3.13704438128845	2.87961137343974	6.99542935891518	4.7662463392672	AT1G06460_at	AT1G06460.1 | Symbol: ACD32.1 | 31.2 kDa small heat shock family protein / hsp20 family protein, contains Pfam profile: PF00011 Hsp20/alpha crystallin family
6.17583017319377	5.04159027813197	6.67814227562088	5.29359425672071	6.11628736186089	5.06469666701055	4.92237532303037	5.98970635829175	6.72975723761454	6.17572298413896	6.64288669214263	AT1G06470_at	AT1G06470.2 | Symbol: None | phosphate translocator-related, low similarity to SP:P52178 Triose phosphate/phosphate translocator, non-green plastid, chloroplast precursor (CTPT) {Brassica oleracea}, phosphoenolpyruvate/phosphate translocator precursor (Mesembryanthemum crystallinum) GI:9295275 | chr1:1969751-1973755 FORWARD | Aliases: F12K11.18, F12K11_18
4.05602441565666	4.07240879060425	5.24952188436903	4.26420356077261	4.30465714504952	4.31169249002802	4.14966191069433	4.16088381681429	4.23910777449164	4.79440693222572	4.34103550451569	AT1G06490_at	AT1G06490.1 | Symbol: ATGSL07 | glycosyl transferase family 48 protein, contains Pfam profile: PF02364 1,3-beta-glucan synthase | chr1:1978761-1989045 FORWARD | Aliases: ATGSL7, F12K11.17, F12K11_17, GLUCAN SYNTHASE LIKE 7, GSL07
5.83262658837565	5.62416596601062	8.20876860606157	6.95351289383568	6.84840961898901	6.554459318468	6.14356807174130	5.93906989358113	6.26510999226776	8.79559178770291	8.43142502434669	AT1G06500_at	AT1G06500.2 | Symbol: None | expressed protein | chr1:1989485-1990727 FORWARD | Aliases: F12K11.25, F12K11_25
2.98105791743873	3.29480948008651	4.57118759585956	3.97430978003906	4.67825649450751	4.03385438192003	3.86919737181321	3.04882487886834	3.06746515290171	5.05976614254401	4.7754888919653	AT1G06510_at	AT1G06510.1 | Symbol: None | expressed protein | chr1:1992384-1993839 FORWARD | Aliases: F12K11.16, F12K11_16
3.18554539855152	3.16225674302524	3.37840802051817	3.86004844706320	3.83353490023894	3.18334191934354	3.73035318277595	3.59601584551534	3.73548743848168	3.51964535676727	4.17462628438506	AT1G06520_at	AT1G06520.1 | Symbol: ATGPAT1/GPAT1 | Encodes a membrane associated mitochondrial localized protein with glycerol-3-phosphate acyltransferase activity.Expressed in flower buds and siliques. Homozygous mutant plants are male sterile and have abnormal glycerolipid levels. | chr1:1993977-1996111 REVERSE | Aliases: ATGPAT1, F12K11.15, F12K11_15, GPAT1
10.9961643591357	9.37634262425426	11.7108246944471	11.9925163588347	10.5464511296639	11.6927335190905	11.9597320532720	10.0440671758425	10.7442286075014	11.5352275809196	11.4675990659893	AT1G06530_at	AT1G06530.1 | Symbol: None | myosin heavy chain-related, similar to myosin heavy chain (GI:1408194) {Placopecten magellanicus}; similar to Myosin heavy chain, clone 203 (Fragment) (SP:P39922){Hydra attenuata}; contains one transmembrane domain | chr1:2001593-2002595 FORWARD | Aliases: F12K11.14, F12K11_14
2.57208522239398	2.45998428708789	2.47984928507893	2.59990313839497	2.58460348219096	2.54735934138703	2.79237586062004	3.10211556705371	3.29470740847769	2.62262391605465	2.80568186387211	AT1G06540_at	AT1G06540.1 | Symbol: None | expressed protein | chr1:2002876-2003392 REVERSE | Aliases: F12K11.13, F12K11_13
7.26234608211084	8.01098556957668	9.30740950617582	7.22337729400578	9.0558332693528	5.14139490802894	7.04489435383049	5.90726466105332	7.52435420875129	9.04630367415536	9.81280429569953	AT1G06550_at	AT1G06550.1 | Symbol: None | enoyl-CoA hydratase/isomerase family protein, similar to CHY1 (gi:8572760); contains Pfam profile PF00388 enoyl-CoA hydratase/isomerase family protein | chr1:2003653-2006563 REVERSE | Aliases: F12K11.12, F12K11_12
4.65365740368043	3.00160237350962	5.24617141655944	5.35786281876758	6.08467032947753	4.32464915559336	5.44136575222463	4.17282675533197	4.15171836467254	5.30654652344266	5.71552483893722	AT1G06560_at	AT1G06560.1 | Symbol: None | NOL1/NOP2/sun family protein, contains Pfam profile PF01189: NOL1/NOP2/sun family | chr1:2007629-2012200 FORWARD | Aliases: F12K11.10, F12K11_10
7.60975317228553	6.906826749961	10.6469866993802	8.2589067019626	8.29807071096543	9.54866111930454	8.22390195095125	5.45188425328404	6.44671172607494	10.8736493281199	9.90505014062929	AT1G06570_at	AT1G06570.1 | Symbol: PDS1 | 4-hydroxyphenylpyruvate dioxygenase (HPD), identical to 4-hydroxyphenylpyruvate dioxygenase (HPD) SP:P93836 (Arabidopsis thaliana (Mouse-ear cress)) | chr1:2011885-2013544 REVERSE | Aliases: 4 HYDROXYPHENYLPYRUVATE DIOXYGENASE, F12K11.9, F12K11_9, HPD, P HYDROXYPHENYLPYRUVATE DIOXYGENASE, PHYTOENE DESATURATION 1
4.18633990151926	3.18369660262231	5.17949123065278	4.9497978727936	3.9960120896726	5.34340717502289	5.00787179941131	3.8069524436941	4.06743270228122	5.23575610308784	5.17124773022377	AT1G06580_at	AT1G06580.1 | Symbol: None | pentatricopeptide (PPR) repeat-containing protein, contains Pfam profile PF01535: PPR repeat | chr1:2014439-2016053 REVERSE | Aliases: F12K11.8, F12K11_8
3.61349247593992	3.08235954011318	3.53179795225697	4.04482604573797	4.37871357829554	3.83213392796285	3.81408101190047	3.72445715363982	3.58512638916797	3.70831863518534	4.19813223492847	AT1G06590_at	AT1G06590.1 | Symbol: None | expressed protein | chr1:2016307-2024643 REVERSE | Aliases: F12K11.7, F12K11_7
3.66544908004047	3.23727598282448	2.63189497008647	2.51437489358932	2.50957206001751	2.40742399328162	2.48636167094175	3.45291688692212	3.72700138734352	2.98921019810425	2.73207370945924	AT1G06620_at	AT1G06620.1 | Symbol: None | 2-oxoglutarate-dependent dioxygenase, putative, similar to 2A6 (GI:599622) and tomato ethylene synthesis regulatory protein E8 (SP:P10967); contains Pfam profile: PF00671 Iron/Ascorbate oxidoreductase family | chr1:2025600-2027270 FORWARD | Aliases: F12K11.24, F12K11_24
3.69741191152855	3.4844848412974	4.30865174036135	3.89634165404082	4.22808789458832	4.48331720705355	4.03508214952816	3.75185209366354	3.79634589393526	5.12881114621412	4.95409408547453	AT1G06630_at	AT1G06630.1 | Symbol: None | F-box family protein, contains F-box domain Pfam:PF00646
11.4414387620981	11.3855454395681	11.1594874369992	10.0062660157574	10.5785802223067	10.0530106257678	9.96063641033498	11.0133055327954	11.3983463787105	11.6339084874011	11.1278096990670	AT1G06640_at	AT1G06640.2 | Symbol: None | 2-oxoglutarate-dependent dioxygenase, putative, similar to 2A6 (GI:599622) and tomato ethylene synthesis regulatory protein E8 (SP:P10967); contains Pfam profile: PF00671 Iron/Ascorbate oxidoreductase family | chr1:2032344-2034013 FORWARD | Aliases: F12K11.27, F12K11_27
5.3977574394098	5.72470023422339	7.53759718403498	4.8446022819911	5.44012405464751	7.07803000495961	4.82420848696658	4.3645487622071	4.66848774938741	7.37927822398544	5.94481094774548	AT1G06650_at	AT1G06650.2 | Symbol: None | 2-oxoglutarate-dependent dioxygenase, putative, similar to 2A6 (GI:599622) and tomato ethylene synthesis regulatory protein E8 (SP:P10967); contains Pfam profile: PF00671 Iron/Ascorbate oxidoreductase family | chr1:2035838-2037362 FORWARD | Aliases: F12K11.26, F12K11_26
4.02186807469892	7.11895017920667	7.48772421514359	8.24022039576173	7.2787357067211	6.9977517849777	8.39977004758703	6.71209832043789	8.84229639173652	8.23761849241905	8.65572728417528	AT1G06670_at	AT1G06670.1 | Symbol: NIH | DEIH-box RNA/DNA helicase, identical to DEIH-box RNA/DNA helicase GB:BAA84364 GI:5881579 (Arabidopsis thaliana) | chr1:2040432-2047611 FORWARD | Aliases: DEIH BOX RNA/DNA HELICASE, F12K11.4, F12K11_4, NUCLEAR DEIH BOXHELICASE
7.67191952977667	7.55742116612178	10.4053020228682	9.51968242292546	10.5044533017224	10.5099768643016	9.9761600241724	5.10791051782042	5.07018190750061	10.3239048302005	10.710848213279	AT1G06680_at	AT1G06680.1 | Symbol: PSBP | photosystem II oxygen-evolving complex 23 (OEC23), JBC 14:211-238 (2002); identical to 23 kDa polypeptide of oxygen-evolving comlex (OEC) GB:CAA66785 GI:1769905 (Arabidopsis thaliana) | chr1:2047878-2049417 FORWARD | Aliases: F12K11.3, F12K11_3, OE23, OEE2, OXYGEN EVOLVING ENHANCER PROTEIN 2
4.87438024427935	4.13466657238479	7.66225965206004	6.26404594396427	7.26709344380541	5.81945844458452	6.49388001173571	4.58473605226858	4.78581218494802	7.30930056077072	7.44482083473907	AT1G06690_at	AT1G06690.1 | Symbol: None | aldo/keto reductase family protein, contains Pfam profile PF00248: oxidoreductase, aldo/keto reductase family | chr1:2049601-2052059 REVERSE | Aliases: F12K11.2, F12K11_2
7.4889062316923	7.60554789766253	9.16489234859599	6.6955316095804	8.42106816104819	7.50726654918341	7.04076389751568	6.45142775318175	7.00762717257723	8.6553068090156	8.47385190401325	AT1G06700_at	AT1G06700.2 | Symbol: None | similar to serine/threonine protein kinase, putative [Arabidopsis thaliana] (TAIR:At2g30740.1); similar to putative protein kinase [Oryza sativa (japonica cultivar-group)] (GB:XP_470385.1); contains InterPro domain Tyrosine protein kinase, active site (InterPro:IPR008266); contains InterPro domain Tyrosine protein kinase (InterPro:IPR001245); contains InterPro domain …
3.02692248545235	2.60563366252984	3.09545270081063	2.92704167980650	2.96424920541621	2.95921307550165	3.0083368947066	3.31313954846861	3.23372717247163	3.07832871882289	3.25963629813901	AT1G06710_at	AT1G06710.1 | Symbol: None | pentatricopeptide (PPR) repeat-containing protein, low similarity to fertility restorer (Petunia x hybrida) GI:22128587; contains Pfam profile PF01535: PPR repeat | chr1:2057278-2060118 REVERSE | Aliases: F4H5.20, F4H5_20
3.72557701571581	4.72563129288489	5.86745512745707	7.93002317053236	6.7909865022297	5.28551299732758	7.89367605870714	3.98601817516921	5.48359269646584	7.38416500264763	7.94765188960217	AT1G06720_at	AT1G06720.1 | Symbol: None | expressed protein, contains Pfam domain, PF04950: Protein of unknown function (DUF663) | chr1:2060443-2067322 REVERSE | Aliases: F4H5.19, F4H5_19
3.87108923682373	2.56672633019843	6.45766623366291	4.77021625155186	4.90195369453117	4.7162388294069	4.61791273937533	3.61160034198197	3.75820349877536	5.66131217090265	5.23037075129976	AT1G06730_at	AT1G06730.1 | Symbol: None | pfkB-type carbohydrate kinase family protein, contains Pfam profile: PF00294 pfkB family carbohydrate kinase | chr1:2067528-2070445 FORWARD | Aliases: F4H5.18, F4H5_18
2.55509411119554	2.13826851825140	2.79700883305936	2.57152887313523	2.37137529002234	2.68250658416054	2.70177413019793	2.52581846705339	2.52173540392848	2.54326564000286	2.63075809765630	AT1G06750_at	AT1G06750.1 | Symbol: None | expressed protein | chr1:2074029-2076349 FORWARD | Aliases: F4H5.16, F4H5_16
10.0479275237178	10.6855462949593	9.64354561312834	9.44882425767225	10.3303606969762	8.70470528753236	9.6059486849036	9.41248596274907	9.7233673608818	10.0458375759176	10.8506483947400	AT1G06760_at	AT1G06760.1 | Symbol: None | histone H1, putative, similar to histone H1-1 GB:CAA44312 GI:16314 from (Arabidopsis thaliana); identical to cDNA H1-1C mRNA for histone H1-1 (partial) GI:732560 | chr1:2076503-2077697 REVERSE | Aliases: F4H5.15, F4H5_15
3.72461304688345	3.70227720215460	4.17108799299634	4.13408199944901	4.23651420635128	3.94682740948561	4.15629936084856	4.2812454471389	4.36324832541441	4.45092478899039	4.63017851782844	AT1G06770_at	AT1G06770.2 | Symbol: None | zinc finger (C3HC4-type RING finger) family protein | chr1:2078910-2081938 REVERSE | Aliases: F4H5.14, F4H5_14
9.9867330417568	10.0225112565951	9.87877048084404	9.56216774081401	8.40974014349358	8.6701499802854	9.5456696935124	10.8635259876165	11.3885051685725	9.34907528125572	9.45933103941562	AT1G06780_at	AT1G06780.1 | Symbol: None | glycosyl transferase family 8 protein, contains Pfam profile: PF01501 glycosyl transferase family 8 | chr1:2083423-2086961 FORWARD | Aliases: F4H5.13, F4H5_13
4.78934818858765	4.14783275234676	5.00066215334335	5.57776194837119	6.61748062138479	5.73978452826065	5.67591050301678	4.61847533392497	4.7431581842606	6.17839303835701	6.33390312300152	AT1G06790_at	AT1G06790.2 | Symbol: None | RNA polymerase Rpb7 N-terminal domain-containing protein, similar to SP:P35718 DNA-directed RNA polymerase III 25 kDa polypeptide (EC 2.7.7.6) {Saccharomyces cerevisiae}; contains Pfam profile PF03876: RNA polymerase Rpb7, N-terminal domain
4.64915166964392	3.55834293414135	4.17036976381479	3.76870403763603	3.28118930144607	3.64137425859938	3.71301464095062	4.03390007624567	3.96409330751496	3.49663980184559	3.53853020700438	AT1G06800_at	AT1G06800.2 | Symbol: None | lipase class 3 family protein, similar to DEFECTIVE IN ANTHER DEHISCENCE1 (Arabidopsis thaliana) GI:16215706; contains Pfam profile PF01764: Lipase | chr1:2090040-2091685 REVERSE | Aliases: F4H5.11, F4H5_11
4.2844382886129	3.59329223670127	4.35180352583336	4.1541025734009	3.74904413495431	4.12976658532317	4.37354467375693	4.10832833306347	4.18750287484869	3.90852042712254	4.31154946280686	AT1G06810_at	AT1G06810.1 | Symbol: None | expressed protein, contains Pfam PF04396: Protein of unknown function, DUF537 | chr1:2091920-2092527 REVERSE | Aliases: F4H5.25, F4H5_25
5.75038083247944	5.09375949390527	5.99696758598984	5.7284803665517	5.96502750187529	5.15598683496238	5.8181493854389	6.19646678279808	6.5012852982958	5.78982628726999	5.84307265525153	AT1G06820_at	AT1G06820.1 | Symbol: CRTISO |
3.1381552112989	2.83367299272307	3.44700761762023	3.65433827450259	3.21695580352418	3.71187044932023	3.64025639272437	3.62822929843991	3.32602349615645	4.37211289547501	3.59840228775812	AT1G06830_at	AT1G06830.1 | Symbol: None | glutaredoxin family protein, contains INTERPRO Domain IPR002109, Glutaredoxin (thioltransferase)
5.00168627285986	4.74414501376256	4.49731577909369	4.21072567774525	5.16586663814305	4.06687046283962	4.52155469732793	5.36020827590964	5.42641673458558	4.94359888866578	5.07476006474355	AT1G06840_at	AT1G06840.1 | Symbol: None | leucine-rich repeat transmembrane protein kinase, putative, similar to receptor protein kinase GB:BAA11869 GI:1389566 from (Arabidopsis thaliana) | chr1:2097746-2103478 REVERSE | Aliases: F4H5.8, F4H5_8
2.78782214549988	2.48379037932007	3.0194133856022	2.74153566576219	2.75958139457687	2.72049402372992	2.728625159932	3.41422189354458	3.29184221323517	2.74420137001433	3.10599941654759	AT1G06850_at	AT1G06850.2 | Symbol: None | similar to bZIP transcription factor family protein [Arabidopsis thaliana] (TAIR:At2g40620.1); similar to bZIP transcription factor RF2b [Oryza sativa (japonica cultivar-group)] (GB:AAR28765.1); contains InterPro domain Basic-leucine zipper (bZIP) transcription factor (InterPro:IPR004827) | chr1:2105054-2106732 FORWARD | Aliases: F4H5.7, F4H5_7
8.44774502258052	7.76521229855613	8.01672261839897	6.70202377682027	7.4057536195468	6.17946539489694	6.30745907582607	7.19972730222092	7.93561138108816	7.86152677163482	8.34651558071035	AT1G06870_at	AT1G06870.1 | Symbol: None | signal peptidase, putative, similar to chloroplast thylakoidal processing peptidase GB:CAA71502 GI:2769566 from (Arabidopsis thaliana); contains Pfam profile PF00461: Signal peptidase I | chr1:2108592-2110985 FORWARD | Aliases: F4H5.6, F4H5_6
7.39407854359883	7.48040937837318	8.47828835326408	7.12291845449402	8.18289043244458	7.85770505812962	7.41251974181497	6.43930823160182	7.1130314260872	8.24282834887533	8.18381028982681	AT1G06890_at	AT1G06890.1 | Symbol: None | transporter-related, low similarity to SP:Q9NTN3 UDP-glucuronic acid/UDP-N-acetylgalactosamine transporter {Homo sapiens}, SP:Q95YI5 UDP-sugar transporter UST74c {Drosophila melanogaster}, SP:Q18779 UDP-sugar transporter sqv-7 {Caenorhabditis elegans}; contains 8 predicted transmembrane domains | chr1:2111562-2114533 REVERSE | Aliases: F4H5.5, F4H5_5
5.52432020766753	4.93295722006897	6.80082435153194	5.95962614190637	6.46542086401828	5.82610044459306	5.95202070193259	5.73473331237176	6.15939039106815	6.89177278972454	6.79234171175338	AT1G06900_at	AT1G06900.1 | Symbol: None | peptidase M16 family protein / insulinase family protein, contains Pfam domain, PF05193: Peptidase M16 inactive domain; similar to insulin-degrading enzyme (Insulysin, Insulinase, Insulin protease) (Mouse) SWISS-PROT:Q9JHR7 | chr1:2114927-2120744 REVERSE | Aliases: F4H5.4, F4H5_4
3.46923570990790	2.99964325723236	3.25482276491852	3.07781403292929	2.94158083651166	3.194691565141	3.07091586458551	3.86824713500895	3.41935565772395	3.01189307622724	3.10778216228705	AT1G06930_at	AT1G06930.1 | Symbol: None | expressed protein, ; expression supported by MPSS | chr1:2129162-2129671 FORWARD | Aliases: F4H5.24, F4H5_24
5.75518382013416	6.34159849504609	7.97508128256104	7.93626264517826	9.32658595890616	6.41963961632846	8.01840003372592	5.44896542659106	5.59108811796368	9.15075110017953	9.6503887356001	AT1G06950_at	AT1G06950.1 | Symbol: ATTIC110/TIC110 | Encodes a protein thought to be a part of the translocon at the chloroplast inner envelope. Involved in protein import into the chloroplast and chloroplast biogenesis. | chr1:2130154-2135664 REVERSE | Aliases: ATTIC110, F10K1.33, TIC110
3.38250066120405	3.37323756898924	4.92578131248509	5.05011964692842	5.45834046380439	4.92832929216791	5.12448217613854	4.00856679086531	4.14503260056393	6.61912031065959	6.10886034603149	AT1G06960_at	AT1G06960.2 | Symbol: None | small nuclear ribonucleoprotein U2B, putative / spliceosomal protein, putative, non-consensus splice donor GC at exon 4; similar to spliceosomal protein (U2B) GI:169588 from (Solanum tuberosum) | chr1:2135850-2137731 FORWARD | Aliases: F10K1.32, F10K1_32
2.55762923373344	2.24607391012946	2.63234838436172	2.5029182283838	2.21355329525104	2.6473405732591	2.62985932060701	2.51956387572508	2.67390913025437	2.61918636496863	2.61284352502915	AT1G06970_at	AT1G06970.1 | Symbol: ATCHX14 | cation/hydrogen exchanger, putative (CHX14), monovalent cation:proton antiporter family 2 (CPA2) member, PMID:11500563 | chr1:2138108-2140817 FORWARD | Aliases: CHX14, F10K1.31, F10K1_31
3.01029252128040	2.68997887260465	3.25187040859728	3.14851542075560	2.71208574765433	3.03737843801823	3.09931556067839	3.1514774389617	3.18576624916508	3.01649483311420	3.30240800934704	AT1G06980_at	AT1G06980.1 | Symbol: None | expressed protein, similar to hypothetical protein GI:2347189 from (Arabidopsis thaliana) | chr1:2143030-2143820 REVERSE | Aliases: F10K1.30, F10K1_30
2.33656105479258	2.27548675764108	2.5599068797589	2.59166454035186	2.29360558628386	2.36862356570739	2.33384674929502	2.89722278636051	2.95984142700531	2.61250369884090	2.61979001961872	AT1G06990_at	AT1G06990.1 | Symbol: None | GDSL-motif lipase/hydrolase family protein, similar to family II lipases EXL3 GI:15054386, EXL1 GI:15054382, EXL2 GI:15054384 from (Arabidopsis thaliana); contains Pfam profile PF00657: GDSL-like Lipase/Acylhydrolase
8.03542777386139	5.96806047291035	5.98106107921918	4.61772257623527	3.98117716773844	4.75132269270618	4.747867807285	6.71024763047195	7.15695859467473	5.1425665240691	4.45325021372399	AT1G07000_at	AT1G07000.1 | Symbol: None | exocyst subunit EXO70 family protein, similar to leucine zipper protein GI:10177020 from (Arabidopsis thaliana) contains Pfam domain PF03081: Exo70 exocyst complex subunit; | chr1:2150193-2152324 REVERSE | Aliases: F10K1.28, F10K1_28
4.45742231930598	3.57465922699914	6.89573273170788	5.96950446355109	6.00700073997961	6.16704514414326	5.80746876354342	4.21824335823696	4.05117316681774	6.83666518939342	6.71280281544828	AT1G07010_at	AT1G07010.1 | Symbol: None | calcineurin-like phosphoesterase family protein, contains Pfam profile: PF00149 calcineurin-like phosphoesterase
6.34726896406080	7.77006670157076	5.04129433735314	5.8270925896424	6.08168888132226	5.57879915470804	6.34525527779557	7.07770765818341	7.16434978133637	6.61627478176696	6.88397498677622	AT1G07020_at	AT1G07020.1 | Symbol: None | expressed protein | chr1:2154900-2156007 REVERSE | Aliases: F10K1.34, F10K1_34
2.69577512164472	2.26063102887663	2.88126847819589	2.74123707328096	2.40498201060219	2.68694932701921	2.84912169660309	2.74126865372071	2.87455573439408	2.48077331330246	2.77312939485401	AT1G07025_at	AT1G07025.1 | Symbol: None | mitochondrial substrate carrier family protein, contains similarity to mitochondrial carrier proteins | chr1:2157657-2158157 REVERSE | Aliases: None
4.90017956605202	4.15240239925519	5.73835362855523	5.38311529352043	5.53564228265936	4.74239096037291	5.1546072739059	4.39367229948701	4.72397224408269	5.31449421422449	5.91484516574103	AT1G07030_at	AT1G07030.1 | Symbol: None | mitochondrial substrate carrier family protein, contains Pfam profile: PF00153 mitochondrial carrier protein | chr1:2158419-2160808 REVERSE | Aliases: F10K1.26, F10K1_26
6.9364474439556	7.8491169720577	10.3106382197001	7.91546186571702	8.86678107563285	8.46875790000415	8.07416426634992	5.26502697569368	5.7114538473824	9.41855539228128	9.83363095108948	AT1G07040_at	AT1G07040.1 | Symbol: None | expressed protein | chr1:2160944-2163302 REVERSE | Aliases: F10K1.25, F10K1_25
2.28338706274498	1.95385291954370	2.42933328892119	2.13164688036745	2.05598340654672	2.27850120567544	2.24574811420375	2.33654190856108	2.37952401071840	2.30595560741530	2.34188688359434	AT1G07050_at	AT1G07050.1 | Symbol: None | CONSTANS-like protein-related, contains similarity to photoperiod sensitivity quantitative trait locus (Hd1) GI:11094203 from (Oryza sativa); similar to Zinc finger protein constans-like 15 (SP:Q9FHH8) {Arabidopsis thaliana}
3.63939498371172	3.33365728391505	3.3483340552023	3.7144626159105	3.52728545088261	3.46344569963165	3.74774095822921	3.71152062849405	3.66672447048874	3.23353543658177	3.48039644057512	AT1G07060_at	AT1G07060.1 | Symbol: None | expressed protein | chr1:2167106-2168396 REVERSE | Aliases: F10K1.23, F10K1_23
4.20209577149487	5.18517623337729	6.64558521551758	8.66846846661936	9.67941592160534	8.02429334782868	8.93465273707143	5.48067908313106	5.35887258651597	10.1497760914522	10.3567093847230	AT1G07070_at	AT1G07070.1 | Symbol: None | 60S ribosomal protein L35a (RPL35aA), similar to ribosomal protein L35a GI:57118 from (Rattus norvegicus) | chr1:2168563-2169850 FORWARD | Aliases: F10K1.22, F10K1_22
6.31386704658093	6.32858182816736	7.99956985192075	5.82379182602699	6.99118625691906	6.48624415222281	6.01662821937445	6.33674998653045	6.8079642794868	8.55235336057804	8.27939208657003	AT1G07080_at	AT1G07080.1 | Symbol: None | gamma interferon responsive lysosomal thiol reductase family protein / GILT family protein, similar to SP:P13284 Gamma-interferon inducible lysosomal thiol reductase precursor {Homo sapiens}; contains Pfam profile PF03227: Gamma interferon inducible lysosomal thiol reductase (GILT) | chr1:2170009-2172193 FORWARD | Aliases: F10K1.21, F10K1_21
4.75020469445632	4.54590702958331	4.80385463588388	4.55974055267483	4.67703279634180	4.64453862867745	4.6175227761202	4.72861698542392	4.62423906394380	5.00137138677053	4.99072163256835	AT1G07090_at	AT1G07090.1 | Symbol: None | expressed protein, contains Pfam profile PF04852: Protein of unknown function (DUF640) | chr1:2173951-2174893 REVERSE | Aliases: F10K1.20, F10K1_20
5.31987956882851	6.35955118398178	7.48450129950061	6.01027911741136	7.83638248739735	6.33724368883747	6.4745725059761	5.34633836134027	6.02804378377241	7.43572246037248	7.64874430271523	AT1G07110_at	AT1G07110.1 | Symbol: F2KP | fructose-6-phosphate 2-kinase / fructose-2,6-bisphosphatase (F2KP), identical to fructose-6-phosphate 2-kinase/fructose-2,6-bisphosphatase (F2KP) (Arabidopsis thaliana) GI:13096098 | chr1:2178103-2184135 REVERSE | Aliases: ATF2KP, F10K1.19, F10K1_19, FKFBP, FRUCTOSE 2,6 BISPHOSPHATASE, FRUCTOSE 6 PHOSPHATE 2 KINASE
3.17596522852904	2.85498481107241	3.02298732395596	2.89553102817611	2.61199236074898	2.8787429094625	2.92136561484887	3.05792427337460	3.14786117940619	2.91130154101348	3.04916224131867	AT1G07120_at	AT1G07120.1 | Symbol: None | expressed protein | chr1:2184758-2186579 REVERSE | Aliases: F10K1.18, F10K1_18
3.49707823752467	2.81861685290583	3.68545768161554	3.41636557501684	3.15484017001866	3.47412064742849	3.34569202498786	3.27679330928653	3.55602889199357	3.80270307976406	3.59283569777082	AT1G07130_at	AT1G07130.1 | Symbol: None | OB-fold nucleic acid binding domain-containing protein, contains InterPro entry IPR004365: OB-fold nucleic acid binding domain | chr1:2187775-2188732 FORWARD | Aliases: F10K1.17, F10K1_17
7.30805066209766	5.22492658146754	9.47523885533304	6.6138951091531	5.7198223214639	9.90398557473063	6.75126584862173	7.75874397485882	8.9217167465185	9.2528510949985	6.43975348640774	AT1G07135_at	AT1G07135.1 | Symbol: None | glycine-rich protein | chr1:2189927-2190623 REVERSE | Aliases: None
11.0911506388537	11.0058612865833	11.4747300556324	12.1471728538597	11.0378800396167	11.2612034253834	12.3222849123589	10.4110351162836	11.6805441087116	11.6140225011836	11.6178593933961	AT1G07140_at	AT1G07140.1 | Symbol: SIRANBP | Ran-binding protein 1a (RanBP1a), identical to Ran-binding protein (atranbp1a) GI:2058282 from (Arabidopsis thaliana)
4.62825051656182	3.97236494669033	5.16149123171533	4.51388399269219	3.81922159873208	4.90097701774619	4.35930407467907	4.71566792662568	4.65676146965856	4.68215001772267	4.24165106466041	AT1G07150_at	AT1G07150.1 | Symbol: MAPKKK13 | protein kinase family protein, contains eukaryotic protein kinase domain, INTERPRO:IPR000719
4.02788957255259	3.52009484567146	3.72625046744286	3.8955168439649	3.42563968463439	3.97966395316263	4.03263781126312	4.00374740003092	4.03802426723631	3.75775876423977	3.90074751667691	AT1G07160_at	AT1G07160.1 | Symbol: None | protein phosphatase 2C, putative / PP2C, putative, similar to protein phosphatase 2C GI:2582800 from (Medicago sativa) | chr1:2197907-2199747 REVERSE | Aliases: F10K1.13, F10K1_13
7.9099160191781	7.72273240353987	8.75923616687475	9.06675622501254	8.48438639476852	9.00373977432811	8.9720910653063	8.14418950964836	8.79866853253404	10.1556527888254	9.90431532987422	AT1G07170_at	AT1G07170.1 | Symbol: None | expressed protein, contains Pfam domain PF03660: Uncharacterised protein family (UPF0123) | chr1:2200133-2201139 FORWARD | Aliases: F10K1.35
2.76805326830665	2.66618425831080	3.43651494599734	3.41254961630468	3.02955406520845	3.39972644521886	3.46654826074142	2.90411542464021	2.88592104591202	3.151075242756	3.31467965666742	AT1G07180_at	AT1G07180.1 | Symbol: ATNDI1 |
2.52009918012423	2.11064088329180	2.67945103045320	2.42719748183901	2.17707143702002	2.38584978638485	2.39317190970105	2.48742093513552	2.36349578293637	2.41293521676297	2.48683363275262	AT1G07190_at	AT1G07190.1 | Symbol: None | hypothetical protein | chr1:2208012-2208176 FORWARD | Aliases: F10K1.10, F10K1_10
4.55556027632982	4.46490618822833	5.88823511242511	5.58995233311401	5.88472869642528	5.22616189238622	5.26730748306059	4.29630086090487	4.34631229142817	6.30002355846958	6.2874999736335	AT1G07210_at	AT1G07210.1 | Symbol: None | 30S ribosomal protein S18 family, contains Pfam profile: PF01084 ribosomal protein S18; similar to 30S ribosomal protein S18 (SP:P80382) {Thermus thermophilus} | chr1:2215235-2217391 FORWARD | Aliases: F10K1.8, F10K1_8
3.61125933794177	3.45689928817992	5.58463766048574	5.1295372976392	5.11853898585545	4.09657750903342	4.90570839807672	3.79746606002995	3.86369576948779	6.39993627072756	6.41363169837503	AT1G07220_at	AT1G07220.1 | Symbol: None | expressed protein | chr1:2217072-2219378 REVERSE | Aliases: F10K1.7, F10K1_7
6.42552568534569	7.38498524996808	8.29187358511268	4.10462972035513	5.84429958457075	6.55408778265028	4.11893002644721	4.57028042435065	4.87944825469206	5.23412769953225	5.60383301327779	AT1G07230_at	AT1G07230.1 | Symbol: None | phosphoesterase family protein, low similarity to SP:P95246 Phospholipase C 2 precursor (EC 3.1.4.3) {Mycobacterium tuberculosis}; contains Pfam profile PF04185: Phosphoesterase family
7.89157923267457	6.14132906316744	6.10156717997024	5.38793610008231	4.93652808173527	5.59858264265778	5.14122164017709	7.3904976363985	7.71542201835269	6.29163594604216	5.81249278585344	AT1G07240_at	AT1G07240.1 | Symbol: None | UDP-glucoronosyl/UDP-glucosyl transferase family protein, contains Pfam profile: PF00201 UDP-glucoronosyl and UDP-glucosyl transferase | chr1:2223690-2225447 FORWARD | Aliases: F10K1.5, F10K1_5
9.21842868323429	7.5050523496256	8.56520192257455	8.82494562307985	7.80467536411366	8.41287188222818	8.597894442711	8.64319005951836	9.4444017175156	8.81377504169043	8.64580000305702	AT1G07250_at	AT1G07250.1 | Symbol: None | UDP-glucoronosyl/UDP-glucosyl transferase family protein, similar to UDP-glucose glucosyltransferase GI:453245 from (Manihot esculenta) | chr1:2225899-2227565 FORWARD | Aliases: F10K1.4, F10K1_4
6.3976662500845	4.46325188607766	5.0818852535261	5.28433535018436	5.50646615119637	4.76512085591941	5.17504182035466	5.92830566779667	6.70660820207933	5.97012286654226	6.43135518996662	AT1G07260_at	AT1G07260.1 | Symbol: None | UDP-glucoronosyl/UDP-glucosyl transferase family protein, contains Pfam profile: PF00201 UDP-glucoronosyl and UDP-glucosyl transferase | chr1:2227593-2229318 REVERSE | Aliases: F10K1.3, F10K1_3
3.14773665215963	2.40684203673194	3.15853198582833	3.06884505382155	2.77944342698978	3.18272561597107	3.19923199429797	2.99146980329360	2.93123952825527	2.96352474242938	3.21185121977713	AT1G07270_at	AT1G07270.1 | Symbol: None | cell division control protein CDC6b, putative (CDC6b), identical to CDC6b protein (GI:18056482) {Arabidopsis thaliana}; contains Prosite PS00017: ATP/GTP-binding site motif A (P-loop); identical to cDNA CDC6b GI:18056481 | chr1:2229756-2232896 REVERSE | Aliases: F10K1.2, F10K1_2
3.36869788064683	3.0973225490179	9.4366581075025	4.98521637121545	5.72185874520296	7.8849406308082	5.49530734822079	3.58444991911339	3.6841376354367	7.10595604282801	4.93475721384959	AT1G07280_at	AT1G07280.2 | Symbol: None | expressed protein, similar to expressed protein [Arabidopsis thaliana] (TAIR:At2g29670.1); similar to unknown protein [Oryza sativa (japonica cultivar-group)] (GB:AAU10760.1); contains domain SER_RICH (PS50324) | chr1:2238109-2241172 FORWARD | Aliases: F22G5.38, F22G5_38
4.04361235361407	3.03923341078972	4.63455774884624	3.90265065938396	3.8979283949799	4.30044536983133	4.06895495547723	4.39397472905889	4.23590404451563	4.19178593390911	4.14938760427733	AT1G07290_at	AT1G07290.1 | Symbol: None | nucleotide-sugar transporter family protein, similar to SP:Q941R4 GDP-mannose transporter {Arabidopsis thaliana}
3.65560055753608	5.21293479984341	4.41858883373182	3.58405056885675	4.42137486871462	4.00539753187245	3.69963021280562	4.63527558473131	4.48405221945185	4.6074469690991	5.14692817810142	AT1G07300_at	AT1G07300.1 | Symbol: None | josephin protein-related, similar to Josephin-like protein (Swiss-Prot:O82391) (Arabidopsis thaliana) | chr1:2245913-2246299 REVERSE | Aliases: F22G5.36, F22G5_36
5.61691859057917	6.08804196122405	4.03596435295592	4.0094151957009	4.08050444546697	3.84105111648960	4.03667673272548	5.15364885475537	5.37291699028444	4.47234763922377	4.57073898257787	AT1G07310_at	AT1G07310.1 | Symbol: None | C2 domain-containing protein, contains similarity to shock protein SRC2 (Glycine max) gi:2055230:dbj:BAA19769 ; contains Pfam profile PF00168:C2 domain | chr1:2247508-2248960 REVERSE | Aliases: F22G5.35, F22G5_35
5.4311502055303	4.31566171254346	6.98314176684345	7.58733687304929	7.37168484842776	7.04300369852879	7.39574478351418	5.09200176561867	5.49708820391246	7.90921565610774	8.03241788082448	AT1G07320_at	AT1G07320.4 | Symbol: RPL4 | similar to ribosomal protein L4 family protein [Arabidopsis thaliana] (TAIR:At2g20060.1); similar to ribosomal protein L4 [Spinacia oleracea] (GB:CAA63651.1); contains InterPro domain Ribosomal protein L4/L1e (InterPro:IPR002136) | chr1:2249133-2250490 FORWARD | Aliases: F22G5.34, F22G5_34, RIBOSOMAL PROTEIN L4
3.09429660793015	2.68957012234199	3.16735335375633	3.22803193155060	2.81834523495491	3.06215376353622	3.07795079039874	3.18738385465596	3.09887322298851	2.95521652652972	3.30164594292446	AT1G07330_at	AT1G07330.1 | Symbol: None | expressed protein | chr1:2251130-2253584 FORWARD | Aliases: F22G5.33, F22G5_33
2.80784501583304	2.27429765189472	2.73915719448629	2.58659186941528	2.21671149078199	2.68056827046214	2.56582270688285	2.89606840008798	2.90694281764312	2.50309331071182	2.61023963274362	AT1G07340_at	AT1G07340.1 | Symbol: ATSTP2 |
6.11530369563177	5.62645209840142	6.31033112650897	4.36704016746859	6.69693748423187	6.14267234403082	4.63743247095346	6.02822372093532	6.1536051148615	5.99021867839206	5.79688086442256	AT1G07350_at	AT1G07350.2 | Symbol: None | transformer serine/arginine-rich ribonucleoprotein, putative, similar to GB:Y09506 from (Nicotiana tabacum) (Plant Mol. Biol. 35 (3), 261-269 (1997)) | chr1:2257499-2260087 REVERSE | Aliases: F22G5.31, F22G5_31
5.6871624389143	5.36799992205966	6.46380486397379	5.82167461965398	6.95460587732158	6.18675050932221	6.3098756526965	5.48793429597181	5.51203358844942	6.52996587817115	6.96984208488541	AT1G07360_at	AT1G07360.1 | Symbol: None | zinc finger (CCCH-type) family protein / RNA recognition motif (RRM)-containing protein, similar to SP:O59800 Cell cycle control protein cwf5 {Schizosaccharomyces pombe}, RNA Binding Protein 47 (Nicotiana plumbaginifolia) GI:9663769; contains Pfam profile: PF00076 RNA recognition motif (aka RRM, RBD, or RNP domain) | chr1:2260387-2262845 REVERSE | Aliases: F22G5.30, F…
5.10505916221808	4.38520784137625	4.29974594546922	8.61177596298592	9.34575869538893	4.53434577997922	8.8017460802344	4.14338995887616	4.22348061655518	6.394597643711	9.2546283129497	AT1G07370_at	AT1G07370.1 | Symbol: PCNA1 | proliferating cell nuclear antigen 1 (PCNA1), identical to SP:Q9M7Q7 Proliferating cellular nuclear antigen 1 (PCNA 1) {Arabidopsis thaliana}; nearly identical to SP:Q43124 Proliferating cell nuclear antigen (PCNA) {Brassica napus}; contains Pfam profiles PF00705: Proliferating cell nuclear antigen N-terminal domain, PF02747: Proliferating cell nuclear antigen C-term…
8.03289513931781	8.44598736596635	5.49143998394433	4.84217030124294	5.21334407579273	5.65037878852941	5.21653441418	6.72048633536287	6.83660835633315	5.20499931262262	5.20263986251729	AT1G07380_at	AT1G07380.1 | Symbol: None | ceramidase family protein, contains similarity to mitochondrial ceramidase (Homo sapiens) gi:9246993:gb:AAF86240
3.12395805475195	2.6040715409228	3.54897323913885	3.25434190645146	3.31681524606533	3.29188735151393	3.4753648800325	3.32958923953059	3.1621443978228	3.29474804272053	3.48453055071358	AT1G07390_at	AT1G07390.1 | Symbol: None | similar to leucine-rich repeat family protein [Arabidopsis thaliana] (TAIR:At1g74170.1); similar to HcrVf3 protein [Malus floribunda] (GB:CAC40827.1); contains InterPro domain Leucine-rich repeat, cysteine-containing type (InterPro:IPR003885); contains InterPro domain Leucine-rich repeat, typical subtype (InterPro:IPR003591); contains InterPro domain Leucine-rich repe…
2.98149755084784	2.74144065900834	3.73501025136796	3.50273719836319	4.43414642771278	3.42365056510565	3.47515252705202	2.95058720453192	2.79087235651279	4.03884471495127	4.39489517433972	AT1G07410_at	AT1G07410.1 | Symbol: None | Ras-related GTP-binding protein, putative, similar to GTP-binding protein RAB11C GI:1370146 from (Lotus japonicus) | chr1:2276267-2277151 FORWARD | Aliases: F22G5.24, F22G5_24
6.19339632540714	5.12460434928776	4.93605735000878	3.8496332704433	5.18354444790811	4.43222023435003	3.48059129322482	4.69054742936474	5.29088699475756	5.41380998615866	5.52182149181273	AT1G07420_at	AT1G07420.2 | Symbol: SMO2 2 |
3.89993551184804	2.66453521821398	9.6049417884253	9.61690070898764	7.89692392101348	9.45213342368094	9.69591540049396	3.63695341239327	4.92057479817714	9.24845488391525	8.4114445833644	AT1G07430_at	AT1G07430.1 | Symbol: None | protein phosphatase 2C, putative / PP2C, putative, similar to GB:CAB90633 from (Fagus sylvatica)
3.89484411562773	3.26272633490877	6.44957460539986	5.0030063691804	4.81306493875342	6.82019516120037	5.27893578649046	3.97265155295102	4.00516606211035	6.51280844887906	5.19293778040258	AT1G07440_at	AT1G07440.2 | Symbol: None | similar to short-chain dehydrogenase/reductase (SDR) family protein [Arabidopsis thaliana] (TAIR:At2g29340.2); similar to short-chain dehydrogenase/reductase (SDR) family protein [Arabidopsis thaliana] (TAIR:At2g29340.1); similar to putative pfam00106, adh_short, short chain dehydrogenase [Oryza sativa (japonica cultivar-group)] (GB:NP_912375.1); contains InterPro dom…
2.87185128398535	2.32558839149612	3.08486328396574	2.96671768592119	2.57017608064974	3.16293956145587	2.88074762495037	2.96226941828720	2.83396773491427	3.22227772626259	2.94317102627430	AT1G07450_at	AT1G07450.1 | Symbol: None | tropinone reductase, putative / tropine dehydrogenase, putative, similar to tropinone reductase SP:P50165 from (Datura stramonium) | chr1:2288004-2289253 REVERSE | Aliases: F22G5.20, F22G5_20
2.2885674413564	2.03528351736183	2.44704508710301	2.33347580118555	2.0506710103564	2.11572685700785	2.25630171455420	2.29259675470369	2.43973687498201	2.31993790968824	2.41665941363496	AT1G07460_at	AT1G07460.1 | Symbol: None | legume lectin family protein, contains Legume lectins beta-chain signature, PROSITE:PS00307 | chr1:2290198-2290974 FORWARD | Aliases: F22G5.19, F22G5_19
7.28937216706017	7.87441751650908	7.23266791373782	7.01852747695855	7.04634885539165	5.67177934980049	7.03791565500457	5.7035154119491	6.86999102545573	8.45049273471283	8.25536529004101	AT1G07470_at	AT1G07470.1 | Symbol: None | transcription factor IIA large subunit, putative / TFIIA large subunit, putative, nearly identical to transcription factor IIA large subunit GI:2826884 from (Arabidopsis thaliana); contains Pfam profile: PF03153 transcription factor IIA, alpha/beta subunit
7.28937216706017	7.87441751650908	7.23266791373782	7.01852747695855	7.04634885539165	5.67177934980049	7.03791565500457	5.7035154119491	6.86999102545573	8.45049273471283	8.25536529004101	AT1G07480_at	AT1G07480.2 | Symbol: None | transcription factor IIA large subunit / TFIIA large subunit (TFIIA-L), identical to transcription factor IIA large subunit GI:2826884 from (Arabidopsis thaliana) | chr1:2296471-2299467 REVERSE | Aliases: F22G5.14, F22G5_14
3.59838464013351	2.92826630137623	6.31011412082507	3.47408933843784	3.37916466953659	7.66859687711811	3.2198303384787	3.4484142922495	3.52750613136541	6.42863545633844	3.94213053113438	AT1G07500_at	AT1G07500.1 | Symbol: None | expressed protein, ; expression supported by MPSS | chr1:2304763-2305028 REVERSE | Aliases: F22G5.11, F22G5_11
9.23270707484025	8.55693759566382	9.93086655663441	8.64550467395977	8.58002089383781	7.84079989801168	7.98337712886933	7.81541212643345	8.93522313646519	9.03220772480073	9.1651726548841	AT1G07510_at	AT1G07510.1 | Symbol: FTSH10 |
3.80510223866544	3.69936010832392	3.594355780088	3.46767112366215	3.5821812703444	3.58184860137875	3.46717009525164	4.41108167525963	4.74959888357041	3.93272210798725	3.96773739761166	AT1G07520_at	AT1G07520.1 | Symbol: None | scarecrow transcription factor family protein, similar to GB:AAD24412 from (Arabidopsis thaliana) (Plant J. 18 (1), 111-119 (1999)); contains Pfam profile: PF03514 GRAS family transcription factor | chr1:2309561-2311802 REVERSE | Aliases: F22G5.41, F22G5_41
5.54476290271864	3.86388267236708	4.94356527866753	4.62246612304045	4.88007953318642	4.28503138899588	4.34702958207976	5.61941744512304	6.48757276423626	5.20982214357168	5.05993491317067	AT1G07530_at	AT1G07530.1 | Symbol: None | scarecrow-like transcription factor 14 (SCL14), identical to GB:AAD24412 from (Arabidopsis thaliana) (Plant J. 18 (1), 111-119 (1999)) | chr1:2313579-2316425 REVERSE | Aliases: F22G5.9, F22G5_9
2.64728817658216	2.5492534992641	2.81568401099831	2.93438594248660	2.71792097693519	2.75638361029824	2.91614431043681	2.83154400612738	2.82138727506661	2.99394378985284	3.1451000444409	AT1G07540_at	AT1G07540.1 | Symbol: TRFL2 | telomere-binding protein, putative, similar to telomere binding protein TBP1 (Nicotiana glutinosa) gi:23664357:gb:AAN39330 | chr1:2318430-2321045 REVERSE | Aliases: F22G5.8, F22G5_8, TRF LIKE 2
3.05371520442706	2.86179056416189	2.88803813663865	2.83093357569878	2.66430979984114	2.90312502168429	2.81627610269795	3.28797460553920	3.21917793516446	2.82483784075388	2.85628137672951	AT1G07550_at	AT1G07550.1 | Symbol: None | leucine-rich repeat protein kinase, putative, similar to light repressible receptor protein kinase (Arabidopsis thaliana) gi:1321686:emb:CAA66376; contains leucine rich repeat (LRR) domains, Pfam:PF00560; contains protein kinase domain, Pfam:PF00069 | chr1:2322652-2326558 REVERSE | Aliases: F22G5.7, F22G5_7
6.43573660907725	7.16102850699012	3.23627626287762	3.43106443788852	2.97742701645467	3.28774639362641	3.46923128519469	6.60207404281398	6.78949636362233	3.0642938509236	3.43714481030877	AT1G07560_at	AT1G07560.1 | Symbol: None | leucine-rich repeat protein kinase, putative, similar to light repressible receptor protein kinase (Arabidopsis thaliana) gi:1321686:emb:CAA66376; contains leucine rich repeat (LRR) domains, Pfam:PF00560; contains protein kinase domain, Pfam:PF00069 | chr1:2327317-2331093 FORWARD | Aliases: F22G5.6, F22G5_6
3.97487438423294	3.68290336804399	4.63857135822476	4.53981021219367	4.46397936118743	4.96415845550181	4.71950269799967	3.55790771710259	4.1497765234219	5.23044982795225	4.7098056310522	AT1G07570_at	AT1G07570.2 | Symbol: APK1A | protein kinase (APK1a), identical to Protein kinase APK1A from (Arabidopsis thaliana) SWISS-PROT:Q06548
9.1885482981736	8.65489963923933	8.4368309333169	7.90971932287323	8.02577610385506	8.25206846440555	7.96179817629056	9.05909877903387	9.19817802437897	9.0818189503055	8.85865753956632	AT1G07590_at	AT1G07590.1 | Symbol: None | pentatricopeptide (PPR) repeat-containing protein, low similarity to DNA-binding protein (Triticum aestivum) GI:6958202; contains Pfam profile PF01535: PPR repeat | chr1:2336520-2339388 REVERSE | Aliases: F22G5.3, F22G5_3
14.3594724005690	14.1209185430154	12.4334966275486	11.7297788430000	12.2707182966619	12.5655279768966	11.8915207019903	15.0387828909043	15.1513880574536	13.9805873189374	13.4576776730989	AT1G07600_at	AT1G07600.1 | Symbol: MT1A | metallothionein-like protein 1A (MT-1A) (MT-Q) (MT-2), identical to Metallothionein-like protein 1A (MT-1A) (MT-Q) (MT-2) SP:P43392 from (Arabidopsis thaliana) | chr1:2338901-2339318 REVERSE | Aliases: ATMT 2, ATMT Q, F22G5.2, LIGHT STRESS REGULATED 4, LSR4, METALLOTHIONEIN 1A, MT Q, MT1
13.8814715030961	13.7409606113584	11.1509812990554	11.3332447223922	11.2005093451041	10.1392354219727	11.1339185152296	14.6174049693456	14.8470253762879	12.6501283782824	12.3534841994012	AT1G07610_at	AT1G07610.1 | Symbol: MT1C | metallothionein-like protein 1C (MT-1C), identical to Metallothionein-like protein 1C (MT-1C). (SP:Q38804) (Arabidopsis thaliana) | chr1:2341539-2342120 FORWARD | Aliases: F22G5.40
3.63706484901726	3.33578978650788	4.34536182747529	4.6911455652906	4.09502567937722	4.31827768734694	4.55392097164228	4.07075908382403	4.10901430490912	5.16398040425226	5.09564457381726	AT1G07620_at	AT1G07620.1 | Symbol: None | GTP1/OBG family protein, similar to SP:P20964 Spo0B-associated GTP-binding protein {Bacillus subtilis}; contains Pfam profile PF01018: GTP1/OBG family | chr1:2342274-2346184 REVERSE | Aliases: F24B9.32, F24B9_32
6.80531707992521	7.56660198121794	4.86642516778934	4.25024752506422	4.95801941647459	3.88308069136102	4.57389385539404	6.37638217376334	7.10260299790396	5.28645759377375	5.74402413907425	AT1G07630_at	AT1G07630.1 | Symbol: None | protein phosphatase 2C family protein / PP2C family protein, similar to protein phosphatase-2c (GI:3608412) (Mesembryanthemum crystallinum); contains Pfam PF00481 : Protein phosphatase 2C domain | chr1:2349094-2351564 FORWARD | Aliases: F24B9.31, F24B9_31
5.74053801480461	5.94349293033259	6.01910790021533	5.88536717141482	5.90970103977186	6.84453488981544	6.16311604635071	4.83028889565327	4.8300724996315	6.51528529635305	6.0635033811469	AT1G07640_at	AT1G07640.3 | Symbol: OBP2 | similar to Dof-type zinc finger domain-containing protein [Arabidopsis thaliana] (TAIR:At2g28810.1); similar to putative DNA-binding protein [Oryza sativa (japonica cultivar-group)] (GB:XP_470142.1); contains InterPro domain Zn-finger, Dof type (InterPro:IPR003851) | chr1:2354351-2356224 REVERSE | Aliases: F24B9.30, F24B9_30, ZINC FINGER PROTEIN OBP2
5.40395130078239	5.56096656878608	5.40683843045048	3.9088759603609	4.91346365307114	4.29113146142673	4.41386379243713	4.75739675072451	5.12057925437119	4.44314552209161	4.48026253752757	AT1G07650_at	AT1G07650.1 | Symbol: None | leucine-rich repeat transmembrane protein kinase, putative, similar to GB:AAC50043 from (Arabidopsis thaliana) (Plant Mol. Biol. 37 (4), 587-596 (1998))
4.03032613055584	3.72691417131533	3.68993652922476	3.72836752836267	3.27300378002347	3.54856247431229	3.55129702761457	4.30402225046642	4.50315712445967	3.5200233739285	3.49341063125076	AT1G07680_at	AT1G07680.1 | Symbol: None | hypothetical protein | chr1:2376059-2376990 FORWARD | Aliases: F24B9.23, F24B9_23
3.6716379583047	2.86920684399165	3.37693452974808	3.40690929556226	3.20964232956147	3.07575788473995	3.23172223550059	3.67391494814383	3.8353873171624	3.06093264865974	3.14338421411018	AT1G07690_at	AT1G07690.1 | Symbol: None | expressed protein | chr1:2378073-2378997 FORWARD | Aliases: F24B9.22, F24B9_22
7.39978445548437	6.95113520504125	11.2892032007745	9.39639645559472	9.78302027855936	9.8322156731545	9.55526153588341	6.03243126576582	6.81270790529316	11.0647504204848	10.6544784929070	AT1G07700_at	AT1G07700.3 | Symbol: None | thioredoxin family protein, low similarity to thioredoxin (Gallus gallus) GI:212766; contains Pfam profile: PF00085 Thioredoxin | chr1:2379644-2381357 FORWARD | Aliases: F24B9.21, F24B9_21
3.06423525548949	2.95503126215366	4.44334626773167	3.1607594353087	4.32787057468267	3.10770146368563	2.87136351814139	3.39729556424852	3.43824037215262	4.62208857838873	4.51086856665781	AT1G07705_at	AT1G07705.1 | Symbol: None | similar to transcription regulator NOT2/NOT3/NOT5 family protein [Arabidopsis thaliana] (TAIR:At5g59710.1); similar to putative CCR4-NOT transcription complex, subunit 2; NOT2 [Oryza sativa (japonica cultivar-group)] (GB:XP_468120.1); contains InterPro domain NOT2/NOT3/NOT5 (InterPro:IPR007282) | chr1:2382679-2386089 FORWARD | Aliases: None
1.96114692185849	1.97475169227847	2.24675282200756	2.14688503526862	2.08450404729899	2.00324831491528	1.95466043498801	2.39026854566216	2.39383400590067	2.36494463076576	2.29028837551482	AT1G07720_at	AT1G07720.1 | Symbol: None | beta-ketoacyl-CoA synthase family protein, similar to GB:AAC99312 from (Arabidopsis thaliana) (Plant J. (1999) In press)
8.66560177797336	8.92607117941023	4.77800918758407	4.92036669526789	4.1087588400238	4.56339702028982	5.01714015731017	7.85270409862452	8.39086057099114	4.01129968248418	4.43251035756966	AT1G07730_at	AT1G07730.2 | Symbol: None | disease resistance-responsive family protein, contains Pfam PF03018: Plant disease resistance response protein | chr1:2397524-2398693 REVERSE | Aliases: None
5.64722919581884	5.09438695074378	4.47742424240499	4.46639623432814	3.98814328859055	4.34120235307567	4.58246105800099	5.44178226477305	5.27351492230797	4.08780023325196	4.24201025656355	AT1G07740_at	AT1G07740.1 | Symbol: None | pentatricopeptide (PPR) repeat-containing protein, contains Pfam profile PF01535: PPR repeat; possible frameshift prevents accurate annotation of the gene product | chr1:2397439-2400505 REVERSE | Aliases: AT1G07730, F24B9.15, F24B9_15
2.5396077411299	2.20415813336185	2.75350701891997	2.58037793314047	2.46128563735995	2.63276535603719	2.41137078663375	2.72899579036363	2.801114007239	2.84999062773342	2.84230563487792	AT1G07745_at	AT1G07745.1 | Symbol: ATRAD51D/RAD51D | DNA repair family protein, contains similarity to Swiss-Prot:O75771 DNA repair protein RAD51 homolog 4 (R51H3) (TRAD) (Homo sapiens) | chr1:2400794-2402477 REVERSE | Aliases: ATRAD51D, F24B9.14, F24B9_14, RAD51D
8.56313542980268	7.55333383606776	9.17191458421357	8.4547191736808	9.43857512359645	8.44438734434907	8.63859768817474	7.57511548292851	7.80050534134816	9.52506384392228	9.9784050899183	AT1G07750_at	AT1G07750.1 | Symbol: None | cupin family protein, similar to legumin (11S-globulin) from Ginkgo biloba (GI:949869), 11S globulin from Avena sativa (GI:472867) | chr1:2404034-2405939 REVERSE | Aliases: F24B9.13, F24B9_13
10.0710555624520	9.92832284891167	10.7402939830334	11.3633679102369	11.6548774560296	11.0446810542538	11.4706032109605	10.5800732256681	11.0162500781946	12.0663504791452	12.1660542294166	AT1G07770_at	AT1G07770.2 | Symbol: RPS15A |
3.97628104029308	3.88290785278382	6.17814768040994	7.12892861770204	8.04305871130273	5.03465905019357	6.26775914255596	4.44880776069889	4.88618415401727	8.55399504655996	9.07441710806983	AT1G07790_at	AT1G07790.1 | Symbol: None | histone H2B, putative, strong similarity to histone H2B Arabidopsis thaliana GI:2407802, Gossypium hirsutum SP:O22582, Lycopersicon esculentum GI:3021489, Capsicum annuum SP:O49118; contains Pfam profile PF00125 Core histone H2A/H2B/H3/H4 | chr1:2412977-2413705 FORWARD | Aliases: F24B9.10, F24B9_10
5.23775638442283	3.85955410752554	4.48671155007366	5.03584390351167	4.38402820434181	5.27780771919464	4.72718892563261	4.96391081531908	5.07371754969569	4.74358823063713	4.86472245076791	AT1G07795_at	AT1G07795.1 | Symbol: None | expressed protein | chr1:2414283-2414964 FORWARD | Aliases: None
4.90798297502604	4.12034896208094	7.56641824871567	7.71692216561619	8.65115226909563	7.80408352885451	7.63289429793937	5.43532658449259	5.29614122159411	8.6505889030972	8.869942463241	AT1G07830_at	AT1G07830.1 | Symbol: None | ribosomal protein L29 family protein, similar to GB:CAA83057 from (Saccharomyces cerevisiae) | chr1:2422295-2423650 FORWARD | Aliases: F24B9.7, F24B9_7
3.6564671468188	3.86358233006028	5.08578943307647	5.28329412320647	4.96663124455795	4.51237029796112	4.86585606042572	4.26033911504281	5.13059084096609	6.14373729990565	6.10510958115689	AT1G07840_at	AT1G07840.3 | Symbol: None | similar to Sas10/U3 ribonucleoprotein (Utp) family protein [Arabidopsis thaliana] (TAIR:At2g43650.1); similar to P0456E05.27 [Oryza sativa (japonica cultivar-group)] (GB:XP_463608.1) | chr1:2424051-2426673 FORWARD | Aliases: F24B9.6, F24B9_6
2.57448458571635	2.27094049796466	2.62499239822326	2.62255919493693	2.40253922598482	2.47014608975342	2.51853933809516	2.65912146300561	2.49032935373902	2.55059813259223	2.76167586949577	AT1G07850_at	AT1G07850.1 | Symbol: None | fringe-related protein, + weak similarity to Fringe (Schistocerca gregaria)(GI:6573138);Fringe encodes an extracellular protein that regulates Notch signalling.
2.33298987655868	2.26548599737419	2.41251740769997	2.68144412469529	2.34815186781402	2.45956268275646	2.58165584399534	2.88189413282009	2.80123035946536	2.43555699302101	2.54178930031301	AT1G07860_at	AT1G07860.1 | Symbol: None | expressed protein | chr1:2428908-2429428 REVERSE | Aliases: F24B9.36, F24B9_36
9.65113332478129	10.0701645260130	8.16176845811808	5.01338874656799	6.1083646913842	6.43063180667392	5.59826821004568	8.45344509322246	8.99596130189433	7.53928504118982	6.54933007462953	AT1G07870_at	AT1G07870.1 | Symbol: None | protein kinase family protein, contains protein kinase domain, Pfam:PF00069 | chr1:2429696-2432018 REVERSE | Aliases: F24B9.4, F24B9_4
3.20761416946336	2.78994798687229	4.06354488707567	3.54400129268222	4.39344872609953	3.40816431423838	3.81971982838935	2.96430547019892	2.96705946783072	3.96840282195806	4.34453983218227	AT1G07880_at	AT1G07880.2 | Symbol: ATMPK13 | similar to mitogen-activated protein kinase, putative / MAPK, putative (MPK6) [Arabidopsis thaliana] (TAIR:At2g43790.1); similar to NRK1 MAPK [Nicotiana tabacum] (GB:BAB32406.1); similar to p43Nft6 serine/threonine protein kinase [Nicotiana tabacum] (GB:CAA58760.1); contains InterPro domain Serine/threonine protein kinase, active site (InterPro:IPR008271); contains…
12.2498495850379	10.3083328182927	10.9171872069451	11.3812131092287	12.0238267254680	12.1664386283790	11.5607056237792	9.74593867076751	9.84496563019456	12.3579664047728	12.5759691624462	AT1G07890_at	AT1G07890.5 | Symbol: APX1 | similar to L-ascorbate peroxidase 1b (APX1b) [Arabidopsis thaliana] (TAIR:At3g09640.1); similar to ascorbate peroxidase [Brassica juncea] (GB:AAN60794.1); contains InterPro domain Haem peroxidase (InterPro:IPR002016); contains InterPro domain Plant ascorbate peroxidase (InterPro:IPR002207) | chr1:2437327-2439649 FORWARD | Aliases: ASCORBATE PEROXIDASE, CS1, F24B9.2, F…
3.56565657211497	3.48644801409385	5.26689704033379	5.29923710944255	5.49268754426729	5.32096074249516	5.61730372977723	3.77040323505515	3.90550283252329	5.45873540649836	5.34487812766371	AT1G07910_at	AT1G07910.1 | Symbol: None | encodes a tRNA ligase that resembles the yeast RNA ligase in structure and function but very different in sequence. | chr1:2446709-2454554 FORWARD | Aliases: T6D22.1, T6D22_1
7.16544807468315	6.40363623137183	7.2547216091088	7.15971055191105	6.91611668884941	7.23713324687127	7.19302710451296	7.27566875167281	8.25319335823308	8.0217955762333	7.57191792009464	AT1G07960_at	AT1G07960.3 | Symbol: ATPDIL5 1 | thioredoxin family protein, low similarity to protein disulfide isomerase 4 (Giardia intestinalis) GI:13489047; contains Pfam profile PF00085: Thioredoxin | chr1:2467174-2469151 FORWARD | Aliases: ATPDIL5 1, PDI LIKE 5 1, T6D22.5, T6D22_5
4.52712649631849	3.84723960969739	4.92741295244232	5.23898397797828	5.6284981656955	4.86708582492954	5.33227542071965	4.51654838591466	4.27792565236	5.53392290167572	6.07773293546919	AT1G07970_at	AT1G07970.1 | Symbol: None | expressed protein | chr1:2469288-2472620 REVERSE | Aliases: T6D22.6, T6D22_6
4.6363148374449	5.18068669214581	7.21239780697022	6.00547113386651	6.37917651207017	6.23605195697717	6.08627819840047	4.67607424695556	5.2691783432383	6.41590991549225	6.11360083549505	AT1G07980_at	AT1G07980.1 | Symbol: None | histone-like transcription factor (CBF/NF-Y) family protein, contains Pfam profile PF00808: Histone-like transcription factor (CBF/NF-Y) and archaeal histone; similar to Chromatin accessibility complex protein 1 (CHRAC-1) (CHRAC-15) (HuCHRAC15) (DNA polymerase epsilon subunit p15) (SP:Q9NRG0) {Homo sapiens} | chr1:2473162-2474924 REVERSE | Aliases: T6D22.7, T6D22_7
4.90017197378045	4.54428509394982	4.30089342794807	3.64309093895829	3.39952493872336	3.37026875529649	3.66032689336924	4.78369175424394	6.16036396615574	4.27886705026038	4.18899557458749	AT1G07990_at	AT1G07990.1 | Symbol: None | SIT4 phosphatase-associated family protein, contains Pfam profile: PF04499 SIT4 phosphatase-associated protein | chr1:2477155-2483135 FORWARD | Aliases: T6D22.8, T6D22_8
3.29932187944486	3.11996041984339	3.8618193616704	3.28037899989087	3.28561695730114	3.1067268925509	3.12166780010896	3.63317943285495	3.80710444143268	3.76171189379481	3.99565110616964	AT1G08020_at	AT1G08020.1 | Symbol: None | expressed protein | chr1:2489773-2490304 REVERSE | Aliases: T6D22.10, T6D22_10
3.89151201285716	3.40046837147704	4.09329728183653	3.13881891997729	3.27752424228587	3.35033796962451	3.27556038841124	3.65666492607143	3.60740238609583	3.64198461510992	3.89591103923883	AT1G08030_at	AT1G08030.1 | Symbol: None | expressed protein | chr1:2490951-2491919 REVERSE | Aliases: T6D22.29, T6D22_29
7.84951543068509	7.56011492963078	7.14801903804403	6.59817328440772	7.16542269850039	6.49306795212018	6.51120839471994	6.90957563544449	7.94625554478617	6.78390382656914	7.22300141653901	AT1G08040_at	AT1G08040.2 | Symbol: None | similar to expressed protein [Arabidopsis thaliana] (TAIR:At2g28310.2); similar to expressed protein [Arabidopsis thaliana] (TAIR:At2g28310.1); similar to lysine ketoglutarate reductase trans-splicing related 1-like [Oryza sativa (japonica cultivar-group)] (GB:BAD87361.1); contains InterPro domain Protein of unknown function DUF707 (InterPro:IPR007877) | chr1:2495339-…
8.85080527319852	5.65282690566231	5.99227578521416	5.42206364609479	5.4035343240337	6.10139444426142	5.35487076956011	6.1490816157301	6.93211500965363	5.73785534192436	5.7691262813641	AT1G08050_at	AT1G08050.1 | Symbol: None | zinc finger (C3HC4-type RING finger) family protein, low similarity to SP:P79263 Inter-alpha-trypsin inhibitor heavy chain H4 precursor {Sus scrofa}; contains Pfam profiles PF00097: Zinc finger, C3HC4 type (RING finger), PF00092: von Willebrand factor type A domain | chr1:2498833-2501388 REVERSE | Aliases: T6D22.13, T6D22_13
3.73977269321678	4.02384589951984	4.15500812282817	3.84825502068903	4.15757016067329	4.15207213848079	4.15175340296399	4.32410129117018	4.42259718434119	4.0464032694717	4.24943729539539	AT1G08060_at	AT1G08060.2 | Symbol: MOM | MOM1, identical to MOM1 (mutation in a 'Morpheus molecule') (Arabidopsis thaliana) gi:8132770:gb:AAF73381.1: | chr1:2501739-2510526 REVERSE | Aliases: MAINTENANCE OF METHYLATION, MOM, MOM1, MORPHEUS MOLECULE, T6D22.14, T6D22_14
2.24722677654777	2.01559146678367	2.38043929079634	2.33155941664234	1.95920076242322	2.20416030439199	2.26811513078818	2.46970770489578	2.39040405031696	2.12658614943204	2.20881573745594	AT1G08065_at	AT1G08065.1 | Symbol: None | carbonic anhydrase family protein, similar to storage protein (dioscorin) (Dioscorea cayenensis) GI:433463; contains Pfam profile PF00194: Eukaryotic-type carbonic anhydrase | chr1:2511785-2513149 REVERSE | Aliases: T6D22.30, T6D22_30
3.78778976235170	3.17197700485293	4.13797447116847	4.55600817722335	4.02828095768872	3.70850977010864	4.51930451160859	3.82671036834497	3.85998448824892	4.0681628032979	4.58753212371951	AT1G08070_at	AT1G08070.1 | Symbol: None | pentatricopeptide (PPR) repeat-containing protein, contains Pfam profile PF01535: PPR repeat | chr1:2514189-2516602 REVERSE | Aliases: T6D22.15, T6D22_15
2.96607804616039	2.23633315185611	2.64699954705512	3.97347046588045	3.84382503989998	2.5547788037809	3.81828630303177	3.16498712673731	2.84184963963457	3.18145702587763	4.45311561648426	AT1G08080_at	AT1G08080.1 | Symbol: None | carbonic anhydrase family protein, similar to storage protein (dioscorin) (Dioscorea cayenensis) GI:433463; contains Pfam profile PF00194: Eukaryotic-type carbonic anhydrase | chr1:2516988-2518543 REVERSE | Aliases: T6D22.16, T6D22_16
13.4775319970443	12.8641378657218	6.91446089625225	6.76262529567021	6.65377194069334	4.71307128850242	6.93016455988841	11.9199528333526	12.5487351953705	5.17021434044478	7.29526740908172	AT1G08090_at	AT1G08090.1 | Symbol: ATNRT2:1 | high-affinity nitrate transporter (ACH1), identical to trans-membrane nitrate transporter protein AtNRT2:1 (Arabidopsis thaliana) GI:3747058, high-affinity nitrate transporter ACH1 (Arabidopsis thaliana) GI:3608362 | chr1:2524073-2526161 FORWARD | Aliases: ACH1, ATNRT2.1, LATERAL ROOT INITIATION 1, LIN1, NITRATE TRANSPORTER 1, NRT2, NRT2;1AT, T6D22.17, T6D22_17, T…
4.59097581974609	3.46959822900029	3.42692037625154	3.05025263429625	2.94742245843442	3.27240275921739	3.49522408358886	3.91685982927225	4.03979297367777	3.19414897117944	3.29917896313775	AT1G08100_at	AT1G08100.1 | Symbol: ATNRT2.2 | high-affinity nitrate transporter (ACH2), identical to high-affinity nitrate transporter ACH2 (Arabidopsis thaliana) GI:3608364 | chr1:2527167-2529117 REVERSE | Aliases: ACH2, NITRATE TRANSPORTER 2, NRT2;2AT, T6D22.18, T6D22_18
8.05900868057442	8.00921440360138	10.7413359078592	8.57561069944264	10.1692366268245	9.69633819417834	8.16765283197723	6.64546662248159	7.25066275882522	10.7929523159456	10.5856818453053	AT1G08110_at	AT1G08110.4 | Symbol: None | similar to lactoylglutathione lyase, putative / glyoxalase I, putative [Arabidopsis thaliana] (TAIR:At1g67280.1); similar to Glyoxalase I [Cicer arietinum] (GB:CAA12028.1); contains InterPro domain Glyoxalase I (InterPro:IPR004361); contains InterPro domain Glyoxalase/Bleomycin resistance protein/dioxygenase domain (InterPro:IPR004360) | chr1:2535368-2537928 FORWARD |…
5.07159587409116	4.84352310305903	6.38342080166415	6.02646039545092	7.3648291809734	4.0337332444282	6.44443205465402	3.89103223587724	4.10937868118859	6.425389508293	7.67445555307721	AT1G08130_at	AT1G08130.1 | Symbol: None | DNA ligase / polydeoxyribonucleotide synthase (ATP), identical to SP:Q42572 DNA ligase (EC 6.5.1.1) (Polydeoxyribonucleotide synthase (ATP)) {Arabidopsis thaliana}; contains Pfam profiles: PF01068 ATP dependent DNA ligase domain, PF04679 ATP dependent DNA ligase C terminal region, PF04675 DNA ligase N terminus | chr1:2542699-2547940 REVERSE | Aliases: T6D22.23
3.32204082900297	2.94231793302212	3.42366240877617	3.49402034514221	3.12337835516748	3.40685044730192	3.44049320859371	3.43291846680323	3.39651628198501	3.28416015292736	3.63722692744572	AT1G08135_at	AT1G08135.1 | Symbol: None | cation/hydrogen exchanger (CHX6b), Note: CHX6a and CHX6b were originally 1 gene but were split pased on alignments with other family members; may be a pseudogene and requires futher investigation; monovalent cation:proton antiporter family 2 (CPA2) member, PMID:11500563 | chr1:2548816-2551470 REVERSE | Aliases: None
3.34451759138089	2.76475922218517	3.21340757639448	3.09540368430713	2.8900461892512	3.14789891160729	3.22871950206881	3.24569785875486	3.345327893852	2.99720095288894	3.22434591394438	AT1G08170_at	AT1G08170.1 | Symbol: None | histone H2B family protein, similar to histone H2B from Chlamydomonas reinhardtii (SP:P54347, SP:P54346, SP:P50565), Volvox carteri (SP:P16867, SP:P16868); contains Pfam profile PF00125 Core histone H2A/H2B/H3/H4 | chr1:2562938-2563669 REVERSE | Aliases: T6D22.26
3.2877929195852	4.48813585335702	2.98915233895457	2.84396093831705	2.68586827503904	2.86850100088422	2.93552169145816	4.27423209231357	4.27449491775893	2.93045531486585	3.0693689345202	AT1G08180_at	AT1G08180.1 | Symbol: None | expressed protein | chr1:2564738-2565073 REVERSE | Aliases: T23G18.4, T23G18_4
8.781894121935	8.17427257400577	5.35233683099755	5.6168392086692	6.02734163440507	5.06746428563954	5.59924551815128	8.48346877481028	9.58854009757103	5.75014044939587	6.33486496332305	AT1G08190_at	AT1G08190.1 | Symbol: None | vacuolar assembly protein, putative (VPS41), 99.8% identical to Vacuolar assembly protein VPS41 homolog (SP:P93043) (Arabidopsis thaliana); similar to vacuolar assembly protein vps41 GI:1835787 from (Lycopersicon esculentum)
8.351083473663	8.37421754084438	10.3125498653772	10.2516719098909	11.2534483254222	9.34368241482882	9.7024351023107	6.75925312162993	8.25548271240972	10.6854552408585	11.1520946323004	AT1G08200_at	AT1G08200.1 | Symbol: AXS2 | expressed protein | chr1:2573857-2576709 REVERSE | Aliases: T23G18.6, T23G18_6, UDP D APIOSE/UDP D XYLOSE SYNTHASE 2
5.31993029056552	5.29630663962054	6.57079968625504	5.74278732147831	6.7429287462284	6.28688305687311	5.99409066106884	5.7257781626473	5.74072483332762	6.56006956280501	7.25740648506917	AT1G08210_at	AT1G08210.1 | Symbol: None | aspartyl protease family protein, contains Pfam profile PF00026: Eukaryotic aspartyl protease; similar to CND41, chloroplast nucleoid DNA binding protein (GI:2541876) {Nicotiana tabacum} | chr1:2577021-2580666 REVERSE | Aliases: None
3.92191320511647	3.71454155556618	6.0806820472364	5.3005622023988	6.75168109302349	4.99040211979211	5.01512186578394	3.97717562141174	4.04955475471808	5.67686697527389	6.44876197561079	AT1G08220_at	AT1G08220.1 | Symbol: None | expressed protein, similar to hypothetical protein [Dictyostelium discoideum] (GB:AAO52382.1); contains InterPro domain ATP10 (InterPro:IPR007849) | chr1:2581019-2583319 REVERSE | Aliases: T23G18.8, T23G18_8
2.97589365185012	2.22135180636116	3.74970466131960	3.3195899505029	3.34267042385084	3.57087892191046	3.19469063623897	3.16559846699119	3.57984706615041	3.62600692685503	3.47641236782793	AT1G08230_at	AT1G08230.1 | Symbol: None | amino acid transporter family protein, low similarity to amino acid permease (Oryza sativa) GI:7415521; contains Pfam profile PF01490: Transmembrane amino acid transporter protein | chr1:2583712-2585216 REVERSE | Aliases: T23G18.9, T23G18_9
6.17455887204469	6.33190294132955	6.77945601216993	5.93061344415195	6.08442813044257	5.89394440292269	5.9524324313434	5.90735190675274	5.94609739475597	5.82760708727245	6.64068911883611	AT1G08250_at	AT1G08250.1 | Symbol: None | prephenate dehydratase family protein, contains similarity to prephenate dehydratase GI:1008717 from (Amycolatopsis methanolica)
4.06033098349856	3.74052494212668	4.64344151415281	5.10109778578986	4.91105885306963	4.41132980186469	4.99430259324037	4.39685491155312	4.59101384692613	5.09343963514026	5.87762208194683	AT1G08260_at	AT1G08260.1 | Symbol: EMB2284 | DNA-directed DNA polymerase epsilon catalytic subunit, putative, similar to SP:Q07864 DNA polymerase epsilon, catalytic subunit A (EC 2.7.7.7) (DNA polymerase II subunit A) {Homo sapiens}; contains Pfam profiles: PF03175 DNA polymerase type B, organellar and viral, PF00136 DNA polymerase family B, PF03104 DNA polymerase family B, exonuclease domain | chr1:2590941-2…
3.37311948772474	3.10921317544405	3.95834346712202	3.74794403441178	3.66721277614959	3.84154414812872	3.68431562655674	3.41869267436268	3.58526510757438	3.94996270196098	4.3086246443575	AT1G08270_at	AT1G08270.2 | Symbol: None | expressed protein, low similarity to SP:P46467 SKD1 protein (Vacuolar sorting protein 4b) {Mus musculus}
4.03336089639976	2.83550866454286	6.37589897780023	6.03198600978177	7.33777069729236	4.99714294117035	5.86666175974026	3.31505956685238	4.03446713590381	5.86107016809866	7.08968305807487	AT1G08280_at	AT1G08280.1 | Symbol: None | glycosyl transferase family 29 protein / sialyltransferase family protein, contains Pfam profile: PF00777 sialyltransferase (Glycosyltransferase family 29) | chr1:2608405-2609850 FORWARD | Aliases: T23G18.14, T23G18_14
5.47125239851952	6.92341412532526	3.4275652321309	3.41838306863123	3.14601502501523	3.33464401738780	3.57002540919062	6.40673208908804	7.21229286982312	3.42746072696586	3.48236824585281	AT1G08310_at	AT1G08310.1 | Symbol: None | esterase/lipase/thioesterase family protein, contains Interpro entry IPR000379 | chr1:2618683-2620408 FORWARD | Aliases: T23G18.18, T23G18_18
7.3347108200744	6.88808860932056	6.01619560282236	6.1583467411974	5.51167935770238	6.13799700871256	6.15072440930597	6.25945727887291	6.44017189629153	5.91665815906838	5.84813445153524	AT1G08315_at	AT1G08315.1 | Symbol: None | armadillo/beta-catenin repeat family protein, contains Pfam profile: PF00514 armadillo/beta-catenin-like repeat | chr1:2620334-2621542 REVERSE | Aliases: None
10.1912795310425	10.4303891071992	3.08763830802323	2.94764786380581	2.76993639077087	3.0778414095311	3.08627805085753	9.98344822145612	10.3876604363143	2.88551783804890	3.41760664208049	AT1G08320_at	AT1G08320.3 | Symbol: None | similar to bZIP family transcription factor [Arabidopsis thaliana] (TAIR:At5g06839.1); similar to basic leucine zipper protein [Zea mays] (GB:AAC39351.1); similar to bZIP transcription factor [Oryza sativa (japonica cultivar-group)] (GB:AAX94845.1); contains InterPro domain Basic-leucine zipper (bZIP) transcription factor (InterPro:IPR004827)
6.88909192787449	7.74010644418953	2.78893431191181	2.74467040646952	2.30864219726741	2.83720903446301	2.88487311276435	6.48868017957951	7.53305763906852	2.81706234595290	2.74909063806725	AT1G08340_at	AT1G08340.1 | Symbol: None | rac GTPase activating protein, putative, similar to rac GTPase activating protein 1 GI:3695059 from (Lotus japonicus); contains Pfam profile PF00620: RhoGAP domain | chr1:2631065-2632666 FORWARD | Aliases: T23G18.20, T23G18_20
5.29550955091635	4.67148543563295	5.00623113147885	4.88838881251776	5.07073564678432	4.23073693104757	4.66121007133462	4.93490913635661	5.55983147612769	4.87689066414309	5.22483207832146	AT1G08350_at	AT1G08350.1 | Symbol: None | endomembrane protein 70 family protein, KNOLLE; similar to putative endosomal protein GB:AAD20090 GI:4406780 from (Arabidopsis thaliana)
9.25835511784246	9.33474081103022	11.7328200939514	10.5767061825709	11.6921511489000	10.8422040811147	10.9110967818784	9.19519712542428	9.30492208821425	11.8479877958944	11.9984129750536	AT1G08360_at	AT1G08360.1 | Symbol: None | 60S ribosomal protein L10A (RPL10aA), similar to 60S ribosomal protein L10A GB:AAC73045 GI:3860277 from (Arabidopsis thaliana) | chr1:2636027-2637912 FORWARD | Aliases: T27G7.6, T27G7_6
4.60963921942086	4.98967041788541	4.67953963779366	3.94697766556384	5.82588542874675	4.21081421280361	3.95760953381281	4.58748005450559	5.12174569997453	5.43177699489693	5.46817014760773	AT1G08370_at	AT1G08370.1 | Symbol: None | hydroxyproline-rich glycoprotein family protein, contains proline-rich extensin domains, INTERPRO:IPR002965; contains some similarity to transcription factor (Danio rerio) gi:15617376, emb:CAC69871; similar to yeast dcp1 | chr1:2638190-2640551 FORWARD | Aliases: T27G7.7, T27G7_7
3.77432870254371	4.47145425497226	6.37379965353938	6.71602580425642	7.49365677476984	7.43769350625903	7.17922909204417	3.66607395731246	3.66376878834653	9.03758796122098	8.27682945800146	AT1G08380_at	AT1G08380.1 | Symbol: None | expressed protein | chr1:2640858-2641825 REVERSE | Aliases: T27G7.25, T27G7_25
3.70775717217416	3.62128672051041	5.70109507331428	6.23308770933836	6.54387183919116	6.16079453084299	6.65327137517327	3.51650874016764	3.81211366357666	6.44506220038945	6.53565242845896	AT1G08390_at	AT1G08390.1 | Symbol: None | expressed protein | chr1:2642211-2643282 FORWARD | Aliases: T27G7.27
3.72565310655556	3.21419523642739	3.61265063481403	3.75786944550955	3.27988753720432	3.71499082846016	3.98432575819223	4.64501707203545	3.83801102880804	3.26978066026653	3.66438096198117	AT1G08410_at	AT1G08410.1 | Symbol: None | GTP-binding family protein, contains Pfam domain, PF01926: GTPase of unknown function | chr1:2646186-2649376 FORWARD | Aliases: T27G7.9, T27G7_9
3.10992479240502	2.69222315574421	10.3007686430877	4.50710900459027	5.22037705026513	8.97993789540654	5.04182408254059	2.99967202299205	3.00235988355092	9.21166675901377	5.95104423474243	AT1G08430_at	AT1G08430.1 | Symbol: None | expressed protein, contains Pfam profile PF01027: Uncharacterized protein family UPF0005
7.54986592930591	7.47721836497953	9.25499422122783	8.65810900721258	8.28605607814008	7.98843424564493	8.62851057957667	6.61484536977743	7.47227941692643	8.91982641604978	8.9666579419049	AT1G08450_at	AT1G08450.2 | Symbol: CRT3 | calreticulin 3 (CRT3), identical to similar to SP:O04153 Calreticulin 3 precursor {Arabidopsis thaliana}
8.52049775007354	7.79253855788947	8.74307328453896	8.48038690216283	7.66696764190562	8.3009268955618	8.56351415343018	7.41140661409594	7.87565821847236	7.89017600339423	8.01862837398553	AT1G08460_at	AT1G08460.1 | Symbol: None | histone deacetylase family protein (HDA8), identical to HDA8 (Arabidopsis thaliana) GI:21360988low similarity to SP:Q9Z2V5 Histone deacetylase 6 (HD6) (Histone deacetylase mHDA2) {Mus musculus}; contains Pfam profile PF00850: Histone deacetylase family; supporting cDNA gi:21360987:gb:AF510167.1:
7.88646892690172	6.5833784213637	7.87179476138946	7.69740204757749	7.22769228909928	7.5421144633459	7.49923420172898	6.72263677905604	7.1247532837232	7.23491924707804	7.75725539969759	AT1G08470_at	AT1G08470.1 | Symbol: None | strictosidine synthase family protein, similar to strictosidine synthase (Rauvolfia serpentina)(SP:P15324) | chr1:2682130-2684103 REVERSE | Aliases: T27G7.16, T27G7_16
9.59073962004274	9.98876727149589	8.96391029456573	9.14025304322193	10.1728516798664	8.90726872839906	8.96937484945682	8.71698588524886	8.97004841197123	9.39729368599995	10.5422199581651	AT1G08480_at	AT1G08480.1 | Symbol: None | expressed protein | chr1:2684237-2685620 FORWARD | Aliases: T27G7.26
5.31701749677598	5.32736233705646	5.67042157630713	5.12266067499206	6.19424149036393	5.47947311443655	5.41423219448326	4.93501314100341	5.05271978185847	6.25107626206497	5.87423625157491	AT1G08490_at	AT1G08490.1 | Symbol: None | cysteine desulfurase, putative, similar to nitrogen fixation protein (nifS) GB:D64004 GI:1001701 from (Synechocystis sp); contains TIGRFAM TIGR01364: phosphoserine aminotransferase; contains Pfam PF00266: aminotransferase, class V | chr1:2685662-2688592 REVERSE | Aliases: T27G7.17, T27G7_17
8.01835972301926	7.75020945005909	3.75190093319901	3.90746409498966	3.42783727210766	4.00399885313086	4.10538949298008	7.23740431356507	7.27531767721266	3.79186992140798	3.52079648053491	AT1G08500_at	AT1G08500.1 | Symbol: None | plastocyanin-like domain-containing protein | chr1:2689057-2690048 FORWARD | Aliases: T27G7.18, T27G7_18
10.0899075740619	9.34053740251958	9.32140591620882	9.242804428157	8.22224380646542	8.68073031758036	8.87697454040811	9.35055279832127	10.7939501710689	8.83879742930815	7.59739499689189	AT1G08510_at	AT1G08510.1 | Symbol: FATB | acyl-(acyl carrier protein) thioesterase / acyl-ACP thioesterase / oleoyl-(acyl-carrier protein) hydrolase / S-acyl fatty acid synthase thioesterase, identical to acyl-(acyl carrier protein) thioesterase (Arabidopsis thaliana) GI:804948 | chr1:2691083-2694380 REVERSE | Aliases: T27G7.19, T27G7_19
7.77684458299762	7.46704628955854	7.754970321595	7.12568189553058	6.85556362089727	6.86967131675949	7.23686418208104	7.0145838892955	7.41358032486908	7.02977073300271	6.98054784333571	AT1G08520_at	AT1G08520.1 | Symbol: PDE166 |
3.88492042066628	3.90858168105876	6.03193619397083	5.10068635555618	5.1277232638096	4.43093273514848	5.03425591999412	4.34126136560254	4.99225403112052	7.09205233221069	7.1412732065953	AT1G08540_at	AT1G08540.1 | Symbol: SIGB | RNA polymerase sigma subunit SigB (sigB) / sigma factor 2 (SIG2), identical to sigma factor SigB (Arabidopsis thaliana) GI:5478446, plastid RNA polymerase sigma-subunit (Arabidopsis thaliana) GI:2879922, sigma factor (Arabidopsis thaliana) GI:2597831, sigma factor 2 (SIG2) (Arabidopsis thaliana) GI:2353173; contains Pfam profiles PF04545: Sigma-70, region 4, PF04539: …
3.62373136108262	2.77270177578428	6.81337736484861	5.61338347742606	5.2443237649802	5.27998488935614	5.24050934146105	3.95595175201554	4.50404843824633	7.34837390791185	6.76099701684855	AT1G08550_at	AT1G08550.2 | Symbol: NPQ1 | similar to violaxanthin de-epoxidase-related [Arabidopsis thaliana] (TAIR:At2g21860.1); similar to violaxanthin de-epoxidase [Camellia sinensis] (GB:AAL67858.2)
7.304034018573	7.03815359657688	8.01624385478325	6.51233860137799	6.88878421203677	7.2888788753099	6.33889923504871	5.66007860604731	6.22380480682628	7.8306595635158	6.70446696036835	AT1G08560_at	AT1G08560.1 | Symbol: SYP111 |
5.71952938721304	4.98998038719723	4.67957567725168	3.63190686373529	4.7396102204184	4.14424463188084	3.68450268050731	4.51564114069241	5.38115604231862	5.10833148908892	5.09922178390875	AT1G08570_at	AT1G08570.1 | Symbol: None | thioredoxin family protein, contains Pfam profile: PF00085 Thioredoxin; similar to ESTs gb:T46281, gb:R83933, gb:N65879, emb:F14466, gb:N96726, gb:AA042340, and emb:Z18150 | chr1:2712930-2714737 FORWARD | Aliases: F22O13.5, F22O13_5
5.55367510258736	6.42742033059676	7.40794731904679	9.0138127240605	8.60180625460726	8.2184919556663	9.25243527572909	6.07615308908437	6.55847793516471	9.72725415639171	9.85290894670132	AT1G08580_at	AT1G08580.1 | Symbol: None | expressed protein | chr1:2715086-2716387 REVERSE | Aliases: F22O13.6, F22O13_6
4.41631434075555	4.08352350726528	3.64188774695805	3.50085267276952	3.18376591026396	3.38182192484594	3.31741647168514	4.17814486407772	4.07842433311745	3.36130977776605	3.48578274020414	AT1G08590_at	AT1G08590.1 | Symbol: None | similar to CLV1-like leucine rich repeat transmembrane receptor-like protein kinase (Ipomoea nil) (U77888) | chr1:2718781-2722224 FORWARD | Aliases: F22O13.7, F22O13_7
6.70118487973992	7.44299985003198	8.59082594427633	8.19328136954632	7.43804454556185	7.53307964504193	8.43959888006187	8.02448890425228	8.92837326805768	7.82414135958928	7.94338710470943	AT1G08600_at	AT1G08600.1 | Symbol: None | SNF2 domain-containing protein / helicase domain-containing protein, similar to SP:P46100 Transcriptional regulator ATRX {Homo sapiens}; contains PFam profiles PF00271: Helicase conserved C-terminal domain, PF00176: SNF2 family N-terminal domain; non-consensus GC donor splice site at exon boundary 28614
3.77939429330466	3.40456716114052	4.48321038089375	4.18752487691434	3.82769915821222	3.76868703364811	4.31481478548605	3.97256785187842	4.2676870627137	5.08335732577307	4.78024521341186	AT1G08610_at	AT1G08610.1 | Symbol: None | pentatricopeptide (PPR) repeat-containing protein, contains Pfam profile PF01535: PPR repeat | chr1:2733791-2735470 REVERSE | Aliases: F22O13.9, F22O13_9
5.67748369715435	6.60052156893797	5.2843055919481	3.57142114729997	6.25558871946412	3.67880203445118	3.41307940037489	4.89533314790592	6.4533604724371	5.32901997379267	6.19634292861871	AT1G08620_at	AT1G08620.1 | Symbol: None | transcription factor jumonji (jmj) family protein / zinc finger (C5HC2 type) family protein, contains Pfam domains, PF02375: jmjN domain, PF02373: jmjC domain and PF02928: C5HC2 zinc finger | chr1:2737557-2743673 FORWARD | Aliases: F22O13.10, F22O13_10
3.50978027891974	2.90130966094603	4.56600323134957	3.30594115411456	3.00064256350977	4.4032667438723	3.49761270693362	3.20989571530638	3.15405508963194	3.96961113896543	3.39448389038145	AT1G08630_at	AT1G08630.4 | Symbol: None | similar to threonine aldolase family protein [Arabidopsis thaliana] (TAIR:At3g04520.1); similar to OSJNBa0073E02.3 [Oryza sativa (japonica cultivar-group)] (GB:CAE05443.2) | chr1:2743764-2747970 REVERSE | Aliases: F22O13.11, F22O13_11
4.97579907514236	3.82760311467509	7.09155408840394	6.1259707832758	7.5979262321624	6.13592508491826	6.236137801398	5.1447385301451	5.90419320885775	7.71115848660415	7.58463500191048	AT1G08640_at	AT1G08640.1 | Symbol: None | expressed protein | chr1:2748430-2751281 REVERSE | Aliases: F22O13.12, F22O13_12
3.16799868718016	3.15274988856062	2.93879831795811	2.89021851072076	2.81132440911959	2.72957396320594	2.87684084960230	3.5048600010754	3.81017804433624	3.06942435982261	3.08177000921375	AT1G08650_at	AT1G08650.1 | Symbol: PPCK1 | phosphoenolpyruvate carboxylase kinase, identical to phosphoenolpyruvate carboxylase kinase (Arabidopsis thaliana) gi:6318613:gb:AAF06968; contains protein kinase domain, Pfam:PF00069
3.53896059905865	3.36086528078062	3.68561427264727	2.95120595679362	4.05822566363703	3.10938053564781	3.21078126338613	3.35808422868671	4.2305202841489	3.99497676086962	5.08468919773805	AT1G08660_at	AT1G08660.2 | Symbol: None | glycosyl transferase family 29 protein / sialyltransferase family protein, contains Pfam profile: PF00777 sialyltransferase (Glycosyltransferase family 29) | chr1:2757046-2759767 REVERSE | Aliases: F22O13.14, F22O13_14
6.47412674242142	7.93573050651098	3.74961769325267	3.35541833063053	3.03122311715033	3.53907155781336	3.72020159859234	9.05723677418903	10.6770120039397	3.41321258891868	3.58101662634160	AT1G08670_at	AT1G08670.1 | Symbol: None | epsin N-terminal homology (ENTH) domain-containing protein / clathrin assembly protein-related, contains Pfam PF01417: ENTH domain. ENTH (Epsin N-terminal homology) domain;similar to epsin 2b (GI:3894397) (Homo sapiens) | chr1:2760349-2761554 REVERSE | Aliases: F22O13.15, F22O13_15
4.63957450480724	4.59611149514565	3.92481496749358	3.77102540480748	4.01008979983711	3.89210040313781	3.90966254928920	4.60873401708894	4.79080529319139	3.78856260505454	4.15992502252195	AT1G08680_at	AT1G08680.3 | Symbol: ZIGA4 | similar to human Rev interacting-like protein-related / hRIP protein-related [Arabidopsis thaliana] (TAIR:At4g13350.2); similar to human Rev interacting-like protein-related / hRIP protein-related [Arabidopsis thaliana] (TAIR:At4g13350.1); similar to human Rev interacting-like protein-like [Oryza sativa (japonica cultivar-group)] (GB:XP_464581.1); similar to ZIGA2 pr…
8.59470199001192	7.37149858312765	9.34805150944618	8.87124309273275	8.89504268478091	8.68076572451013	8.91100760704435	8.34138221663419	8.85838311405577	8.80387379620251	9.44687995232336	AT1G08700_at	AT1G08700.1 | Symbol: None | presenilin family protein, similar to SP:P52166 Presenilin sel-12 {Caenorhabditis elegans}; contains Pfam profile PF01080: Presenilin | chr1:2769818-2771480 REVERSE | Aliases: F22O13.18, F22O13_18
5.01233716733628	3.94215468662891	6.22678897452408	4.64008105593463	5.06067281421536	5.07506347675431	4.49314728437062	4.06800049418468	4.95666967512085	7.04564632659261	5.60917894781017	AT1G08710_at	AT1G08710.1 | Symbol: None | F-box family protein, similar to ESTs gb:T22270 and gb:T76886 ; similar to SKP1 interacting partner 2 (SKIP2) TIGR_Ath1:At5g67250 | chr1:2771636-2773463 FORWARD | Aliases: F22O13.19, F22O13_19
4.45694376148644	4.55598839587108	4.41251557799679	3.84080630521125	4.28047022575507	3.86811254914327	3.59542478716989	4.17016151298344	4.71045357521512	4.30563580929679	4.27678332833205	AT1G08720_at	AT1G08720.1 | Symbol: EDR1 | mitogen-activated protein kinase kinase kinase (MAPKKK) (EDR1), identical to EDR1, a MAP kinase kinase kinase (Arabidopsis thaliana) gi:11127925:gb:AAG31143 | chr1:2774033-2779300 FORWARD | Aliases: ENHANCED DISEASE RESISTANCE 1, F22O13.20, F22O13_20, MAPKK KINASE EDR1
3.36965871853083	3.08869737746011	3.40872533404272	3.36368018061485	2.85621224810710	3.24314010700252	3.05920517332383	3.85352739005278	3.76136101849478	3.18630162096492	3.36494752904271	AT1G08730_at	AT1G08730.1 | Symbol: XIC | myosin heavy chain (PCR43), identical to myosin heavy chain PCR43 (PIR:T00727) (Arabidopsis thaliana); similar to ESTs gb:R30087 and gb:AA394762 | chr1:2779966-2788398 FORWARD | Aliases: ATXIC, F22O13.200, F22O13_200, PCR43
2.28506903340188	2.50762210670510	2.63684343545564	2.43239179193149	2.13266701726173	2.42899525012796	2.50912432348858	2.33395983563879	2.47004105523715	2.49282680501797	2.50147231313707	AT1G08740_at	AT1G08740.1 | Symbol: None | Ulp1 protease family protein, contains Pfam profile PF02902: Ulp1 protease family, C-terminal catalytic domain; similar to At1g21020, At3g26530, At1g08760, At2g29240, At1g35650, At1g21030 | chr1:2795646-2800084 REVERSE | Aliases: F22O13.23, F22O13_23
5.66061545485082	6.550467035324	6.70079642761503	5.22598528841111	6.48900386604183	5.58522366978374	5.10359516637069	4.418785351341	4.48432438430336	6.19731127023725	6.99802379021478	AT1G08750_at	AT1G08750.3 | Symbol: None | GPI-anchor transamidase, putative, similar to SP:P49018 GPI-anchor transamidase (EC 3.-.-.-) (GPI transamidase) {Saccharomyces cerevisiae}; contains Pfam profile PF01650: Peptidase C13 family | chr1:2801078-2804540 FORWARD | Aliases: F22O13.24, F22O13_24
5.27790439595198	4.01185487989302	4.92286637106296	4.4581127206807	4.52795591382189	4.92734459989163	4.49849291322613	4.77319109394453	4.98718183423296	5.27180349477399	5.09289849147219	AT1G08770_at	AT1G08770.1 | Symbol: None | prenylated rab acceptor (PRA1) family protein, weak similarity to prenylated Rab acceptor 1 (PRA1) (Homo sapiens) GI:4877285; contains Pfam profile PF03208: Prenylated rab acceptor (PRA1) | chr1:2808886-2809747 FORWARD | Aliases: F22O13.26, F22O13_26
5.74566690028379	5.35024279615939	8.64877023908672	9.10242234552199	9.18023806310606	8.43103808944085	9.09777851817131	5.99178395269139	6.40968101584031	10.5715358339742	10.1234082577612	AT1G08780_at	AT1G08780.1 | Symbol: None | prefoldin, putative, similar to Swiss-Prot:Q9NQP4 prefoldin subunit 4 (Protein C-1) (Homo sapiens) | chr1:2809783-2811194 REVERSE | Aliases: F22O13.27, F22O13_27
5.16017765844431	4.21942913784385	4.67612380846457	3.17171203024136	3.32393006411327	3.24170983494118	3.09561428213356	5.93152035212822	7.59389158072100	4.22233857759418	3.64579084893287	AT1G08800_at	AT1G08800.1 | Symbol: None | expressed protein, weak similarity to SP:Q02455 Myosin-like protein MLP1 {Saccharomyces cerevisiae}; contains Pfam profile PF04576: Protein of unknown function, DUF593 | chr1:2813064-2817642 REVERSE | Aliases: F22O13.29, F22O13_29
2.12272174886257	1.87743466450707	2.18646537291192	2.05372260518111	1.94660240868635	2.09158818032318	1.97996927040085	2.24442654967301	2.18881216936131	2.17851758566926	2.21187572899068	AT1G08810_at	AT1G08810.2 | Symbol: MYB60 | myb family transcription factor (MYB60)
12.2998859047129	11.7569153030692	12.013979506962	12.2806119540464	13.0293221126306	11.8093496295961	12.4088807691437	10.7823312267443	11.1546605668427	12.2963674757796	13.4143461548465	AT1G08830_at	AT1G08830.1 | Symbol: CSD1 | superoxide dismutase (Cu-Zn) (SODCC) / copper/zinc superoxide dismutase (CSD1), identical to SWISS-PROT: P24704 | chr1:2827089-2829260 FORWARD | Aliases: F22O13.32, F22O13_32
2.97766842066162	2.60601246777983	2.94803772357479	3.04137920982793	2.85843823327819	2.74048542845184	3.03093174935397	3.11120168167078	3.05618886464504	3.15174423931764	3.48023269881403	AT1G08840_at	AT1G08840.1 | Symbol: EMB2411 | DNA replication helicase, putative, similar to helicase (Xenopus laevis) gi:18845092:gb:AAL79550 | chr1:2829582-2838372 REVERSE | Aliases: EMB2411, EMBRYO DEFECTIVE 2411, F7G19.26
3.24724020087632	2.76551344740003	3.63499659563676	3.71788764213776	3.23037949944164	3.52342980027985	3.37421088073694	3.61767036545221	3.62910302847336	3.48748665679629	3.59994520192680	AT1G08860_at	AT1G08860.1 | Symbol: BON3 | similar to copine BONZAI1 (BON1) [Arabidopsis thaliana] (TAIR:At5g61900.1); similar to copine BONZAI1 (BON1) [Arabidopsis thaliana] (TAIR:At5g61900.3); similar to copine, putative [Arabidopsis thaliana] (TAIR:At5g07300.1); similar to hypothetical protein [Oryza sativa (japonica cultivar-group)] (GB:XP_475150.1); contains InterPro domain von Willebrand factor, type A (…
5.99066320095652	5.95514928481961	7.16651739695586	7.81120351889553	10.0825085498385	7.07385310108489	7.84196359798934	6.15825890763789	6.77702539898937	10.6297220835393	11.1131518991171	AT1G08880_at	AT1G08880.1 | Symbol: None | histone H2A, putative, Strong similarity to histone H2A Cicer arietinum SP:O65759, Picea abies SP:P35063; contains Pfam profile PF00125 Core histone H2A/H2B/H3/H4; ESTs gb:ATTS3874,gb:T46627,gb:T14194 come from this gene | chr1:2846956-2847784 REVERSE | Aliases: F7G19.24, F7G19_24
5.79994286564564	3.71443355784262	5.58048385370381	6.88189224451264	5.12927601127452	6.24263244685308	6.06326187312205	5.02855012357364	5.28007027311455	5.4123799661186	4.82629786212038	AT1G08890_at	AT1G08890.1 | Symbol: None | sugar transporter family protein, similar to sugar-porter family proteins 1 and 2 (Arabidopsis thaliana) GI:14585699, GI:14585701; contains Pfam profile PF00083: major facilitator superfamily protein | chr1:2848351-2852273 FORWARD | Aliases: F7G19.23, F7G19_23
5.79994286564564	3.71443355784262	5.58048385370381	6.88189224451264	5.12927601127452	6.24263244685308	6.06326187312205	5.02855012357364	5.28007027311455	5.4123799661186	4.82629786212038	AT1G08900_at	AT1G08900.1 | Symbol: None | sugar transporter-related, contains similarity to sugar-porter family protein 2 GI:14585701 from (Arabidopsis thaliana) | chr1:2852457-2855777 FORWARD | Aliases: F7G19.22, F7G19_22
6.81976528761705	5.03723068563876	6.9342505933781	4.81569441733338	6.57047008181629	6.03681706546516	5.12128866904459	5.19834462267738	5.70106591311204	6.59812341388347	7.00703995376337	AT1G08920_at	AT1G08920.3 | Symbol: None | similar to early-responsive to dehydration stress protein (ERD6) / sugar transporter family protein [Arabidopsis thaliana] (TAIR:At1g08930.1); similar to integral membrane protein [Beta vulgaris] (GB:AAB53155.1); contains InterPro domain Sugar transporter superfamily (InterPro:IPR005829); contains InterPro domain Major facilitator superfamily (MFS) (InterPro:IPR007114…
10.0839923501882	9.08627248685868	4.2557190541019	3.72912824290955	5.09786452116691	4.04722681781336	3.99903468216643	9.43037337686308	10.3891987217001	5.05877980081982	4.93395633942028	AT1G08930_at	AT1G08930.2 | Symbol: ERD6 | similar to sugar transporter, putative [Arabidopsis thaliana] (TAIR:At1g08920.1); similar to integral membrane protein [Beta vulgaris] (GB:AAB53155.1); contains InterPro domain Sugar transporter superfamily (InterPro:IPR005829); contains InterPro domain Major facilitator superfamily (MFS) (InterPro:IPR007114); contains InterPro domain General substrate transporter (In…
8.36063675910107	7.2590111353468	8.49343708938632	8.31845487572362	7.3522626296456	8.31817298652911	8.25960052864867	7.9476667349165	8.36505309275555	7.75873282272009	8.14747207981775	AT1G08940_at	AT1G08940.1 | Symbol: None | phosphoglycerate/bisphosphoglycerate mutase family protein, contains Pfam profile PF00300: phosphoglycerate mutase family | chr1:2877695-2879172 FORWARD | Aliases: F7G19.18, F7G19_18
4.45821101334304	3.92565641879738	4.52433071603657	4.79092567767539	4.61685029367945	4.49426912273657	4.69533194216524	4.54069555920872	4.87516034725715	5.09081226021184	5.0073153437112	AT1G08960_at	AT1G08960.1 | Symbol: CAX11 | similar to cation exchanger, putative (CAX7) [Arabidopsis thaliana] (TAIR:At5g17860.1); similar to Putative potassium-dependent sodium-calcium exchanger-like protein [Oryza sativa (japonica cultivar-group)] (GB:XP_470536.1); contains InterPro domain Sodium/calcium exchanger membrane region (InterPro:IPR004837)
7.91192311987116	6.48559042963976	9.20897442287572	8.25923961109946	9.79824024148614	9.76808621145143	8.62537953312155	6.16783964399463	7.50206338434495	10.7682861596529	10.3615811273879	AT1G08970_at	AT1G08970.4 | Symbol: HAP5C | CCAAT-box binding transcription factor Hap5a, putative | chr1:2882546-2884285 FORWARD | Aliases: F7G19.16, F7G19_16, HAP5C, HEME ACTIVATED PROTEIN 5C
5.45100612224075	4.66810287546335	6.47212185854186	6.68935926386051	7.17536371164707	7.16051191551908	7.0633709260303	4.91833100681755	4.82976852219267	7.04021560533725	7.32251881790911	AT1G08980_at	AT1G08980.1 | Symbol: ATAMI1 |
4.25405744452725	3.81084406863184	2.53691389283	2.48369040664125	2.20711594318510	2.39096186005985	2.49695420114344	4.13718025710902	4.35767603424969	2.37395564277414	2.57377137827805	AT1G08990_at	AT1G08990.1 | Symbol: None | glycogenin glucosyltransferase (glycogenin)-related, low similarity to glycogenin-1 from Mus musculus (SP:Q9R062), Rattus norvegicus (SP:O08730), Oryctolagus cuniculus (SP:P13280) | chr1:2888927-2890962 FORWARD | Aliases: F7G19.14, F7G19_14
3.32960013681296	2.8252853085996	3.48239270918902	3.56045438324498	2.96429476223066	3.53485067325467	3.60692989669243	3.39955325138342	3.32838164375457	3.12587660738354	3.41466305585465	AT1G09000_at	AT1G09000.1 | Symbol: ANP1 | NPK1-related protein kinase, putative (ANP1), similar to protein kinase (Nicotiana tabacum) gi:456309:dbj:BAA05648; identical to cDNA NPK1-related protein kinase 1S GI:2342422 | chr1:2891040-2895777 FORWARD | Aliases: F7G19.13, F7G19_13, MAPKKK1, NPK1 RELATED PROTEIN KINASE 1S
6.5019314287362	6.36272728871807	6.51630733840997	6.07970075517014	7.24726992653835	5.47795261709397	6.2272676447842	6.64268646443532	6.79302498729488	6.69202741229764	7.53240251596831	AT1G09010_at	AT1G09010.1 | Symbol: None | glycoside hydrolase family 2 protein, low similarity to mannosidase (gi:5359712) from Cellulomonas fimi | chr1:2895169-2899385 REVERSE | Aliases: F7G19.12, F7G19_12
2.47569618580779	2.29256217465558	2.59956026531875	2.53662439836954	2.75612387199916	2.51260420807774	2.50213798921041	2.83913248133882	2.83251345407088	2.76798658091030	2.77941940552549	AT1G09020_at	AT1G09020.1 | Symbol: SNF4 | protein kinase, putative, similar to protein kinase AKINbetagamma-2 (Zea mays) GI:11139548, AKINbetagamma-1 (Zea mays) GI:11139546; contains Pfam profile PF00571: CBS domain | chr1:2899918-2904818 REVERSE | Aliases: ATSNF4, F7G19.11, F7G19_11, PUTATIVE ACTIVATOR SUBUNIT OF SNF1 RELATED PROTEIN KINASE SNF4
2.7185231702221	2.23219561517501	2.75340355348484	2.69440908997702	2.47632805657358	2.66249182457478	2.78257906651112	2.63605086116709	2.84850600382665	2.70151548200037	2.83242055123046	AT1G09030_at	AT1G09030.1 | Symbol: None | histone-like transcription factor (CBF/NF-Y) family protein, contains Pfam PF00808 : Histone-like transcription factor (CBF/NF-Y) and archaeal histone; similar to CAAT-box DNA binding protein subunit B (NF-YB) (GI:22380) (Zea mays) | chr1:2908614-2909033 REVERSE | Aliases: F7G19.10, F7G19_10
6.95155624463773	7.12824044399148	7.58154141569797	5.84585840127043	6.85228162982328	5.79481132156598	6.33247656799473	5.1405801142385	5.3167444211484	6.49324085863275	6.51186406079072	AT1G09060_at	AT1G09060.3 | Symbol: None | similar to transcription factor jumonji (jmjC) domain-containing protein [Arabidopsis thaliana] (TAIR:At4g00990.1); similar to putative DNA-binding protein PD3, chloroplast [Oryza sativa (japonica cultivar-group)] (GB:XP_468520.1); contains InterPro domain Transcription factor jumonji, jmjC (InterPro:IPR003347)
7.20047223645925	5.18303068606537	5.63292442901154	4.11960730540458	6.13680657263586	7.88916921770837	3.99250852890491	5.73459018412881	6.0848747907027	8.35251956974238	6.4338463833089	AT1G09070_at	AT1G09070.1 | Symbol: None | C2 domain-containing protein / src2-like protein, putative, similar to cold-regulated gene SRC2 (Glycine max) GI:2055230; contains Pfam profile PF00168: C2 domain; identical to cDNA src2-like protein GI:3426059 | chr1:2927706-2928971 FORWARD | Aliases: F7G19.6, F7G19_6
3.01719516418753	2.51443122726062	3.05574771588276	2.81337341574391	2.72048277431662	2.89066239541976	2.85349344010717	3.00345930560603	3.00239788896189	2.79247765431111	2.88203668960253	AT1G09080_at	AT1G09080.1 | Symbol: None | luminal binding protein 3 (BiP-3) (BP3), Similar to Arabidopsis luminal binding protein (gb:D89342); contains Pfam domain PF00012: dnaK protein | chr1:2929220-2931843 REVERSE | Aliases: F7G19.5, F7G19_5
11.3414794584709	10.9110951017655	2.40199145557843	1.95962837717021	1.69207704778801	1.87448666828001	1.94738900929326	11.7515161296958	12.2158953530649	1.90357748525673	2.03957840951716	AT1G09090_at	AT1G09090.2 | Symbol: ATRBOHB | respiratory burst oxidase protein B (RbohB) / NADPH oxidase, identical to respiratory burst oxidase protein B from Arabidopsis thaliana (gi:3242783) | chr1:2932741-2936588 FORWARD | Aliases: ATRBOHB, F7G19.4, F7G19_4, RESPIRATORY BURST OXIDASE HOMOLOG B
6.68960294973251	6.17918963027716	8.2968707816608	6.4078693612912	7.83897658071893	7.00894337990461	6.54016154953502	5.86962766775892	6.1861308661547	7.217911437476	7.63429339377874	AT1G09100_at	AT1G09100.1 | Symbol: None | 26S protease regulatory subunit 6A, putative, identical to SP:O04019 from (Arabidopsis thaliana)
5.59603668261205	6.1670471881032	9.26255361458609	7.01506356860507	8.96223318650522	8.56027536942388	7.24846752771249	5.11695465429165	5.69234688365899	9.87368831273653	9.72536887586499	AT1G09130_at	AT1G09130.2 | Symbol: None | similar to ATP-dependent Clp protease proteolytic subunit (ClpR1) (nClpP5) [Arabidopsis thaliana] (TAIR:At1g49970.1); similar to COG0740: Protease subunit of ATP-dependent Clp proteases [Nostoc punctiforme PCC 73102] (GB:ZP_00108611.1); contains InterPro domain Clp protease (InterPro:IPR001907) | chr1:2939928-2942269 REVERSE | Aliases: F7G19.1, F7G19_1
5.64414700822806	5.13686216313063	6.71509493795677	5.0484834657004	5.73592245026931	5.86360196517877	5.2400667754454	5.14167951097811	5.53263694691083	6.9339542655642	6.49956523300472	AT1G09140_at	AT1G09140.2 | Symbol: ATSRP30.1 | similar to pre-mRNA splicing factor SF2 (SF2) / SR1 protein [Arabidopsis thaliana] (TAIR:At1g02840.1); similar to pre-mRNA splicing factor SF2 (SF2) / SR1 protein [Arabidopsis thaliana] (TAIR:At1g02840.3); similar to ASF/SF2-like pre-mRNA splicing factor SRP32 [Zea mays] (GB:AAU29328.1); contains InterPro domain RNA-binding region RNP-1 (RNA recognition motif) (I…
5.21320245277057	5.49643589632579	6.9974436798692	6.49403469060355	8.5220591022378	6.48035513908447	6.44623596439873	5.4864061574395	5.36762750040206	9.4527377858366	9.75832299702394	AT1G09150_at	AT1G09150.1 | Symbol: None | pseudouridine synthase and archaeosine transglycosylase (PUA) domain-containing protein, similar to MCT-1 (putative oncogene) (Homo sapiens) GI:6177738; contains Pfam profile PF01472: PUA domain | chr1:2946264-2949161 FORWARD | Aliases: T12M4.18, T12M4_18
4.79135855517401	4.72698845517744	3.32635544547555	3.12287868556720	2.64795274392357	2.77569413013829	3.04676466892784	6.49697200725355	8.5212095787641	3.07593377263843	3.00696654928730	AT1G09155_at	AT1G09155.1 | Symbol: ATPP2 B15 | SKP1 interacting partner 3-related, low similarity to SKP1 interacting partner 3 (Arabidopsis thaliana) GI:10716951
4.91559850402576	4.7442538108985	6.13291972658484	6.87221583432625	6.86010881752564	5.57011330872624	6.7374994260901	4.84024312190673	5.6598794746696	6.36882323489486	7.13717587969699	AT1G09160_at	AT1G09160.2 | Symbol: None | protein phosphatase 2C-related / PP2C-related, similar to GB:AAC16260 | chr1:2952773-2955606 REVERSE | Aliases: T12M4.15, T12M4_15
3.65796864947669	5.40239556124333	2.47785271044837	2.24062024355768	2.11121807775806	2.18602127170081	2.16791414859202	3.52479224841893	3.68245928146583	2.32163897442659	2.30880240016959	AT1G09170_at	AT1G09170.1 | Symbol: None | kinesin motor protein-related, similar to GB:AAB61066 | chr1:2956591-2962209 REVERSE | Aliases: T12M4.14, T12M4_14
3.69315665272169	3.47911700022634	4.91657539270598	4.20875582527878	4.64219274016811	4.84089982784633	4.14647299527653	3.65435315635491	3.77461283579443	4.55348088054358	4.80753060271333	AT1G09180_at	AT1G09180.1 | Symbol: ATSAR1/ATSARA1A | GTP-binding protein, putative, strong similarity to SP:Q01474 GTP-binding protein SAR1B and SP:O04834 GTP-binding protein SAR1A (Arabidopsis thaliana) | chr1:2965025-2965974 FORWARD | Aliases: ATSAR1, ATSARA1A, T12M4.12, T12M4_12
3.09917564498464	2.91956416689454	3.90265404849716	4.02716733572653	3.67073940188513	3.35939417133696	3.71604955398953	3.66060332122116	3.69348143229647	4.06154708852502	3.96360119173963	AT1G09190_at	AT1G09190.1 | Symbol: None | pentatricopeptide (PPR) repeat-containing protein, contains Pfam profile PF01535: PPR repeat | chr1:2966122-2971459 REVERSE | Aliases: T12M4.11, T12M4_11
3.83952446496798	5.64500003967446	6.70912400302256	10.7085423945094	11.7420663419038	6.75704666830535	10.7962490951978	4.71211088569455	4.70815712163871	12.0532166336714	12.7178207215070	AT1G09200_at	AT1G09200.1 | Symbol: None | histone H3, identical to histone H3 from Zea mays SP:P05203, Medicago sativa GI:166384, Encephalartos altensteinii SP:P08903, Pisum sativum SP:P02300; contains Pfam profile PF00125 Core histone H2A/H2B/H3/H4 | chr1:2971595-2972201 REVERSE | Aliases: T12M4.9
6.83571280489634	6.25661061138114	8.32848945970093	8.33898776980825	8.92962967305852	7.10509224475014	8.61364181127027	6.46098666363105	6.46585603438759	9.09722701203089	10.0008890868553	AT1G09210_at	AT1G09210.1 | Symbol: None | calreticulin 2 (CRT2), identical to SP:Q38858 Calreticulin 2 precursor {Arabidopsis thaliana} | chr1:2972844-2976731 REVERSE | Aliases: T12M4.8, T12M4_8
2.95424487708636	2.55584889850757	3.27941671504904	3.16036361386635	2.95963635419431	3.06858972617645	3.30183976763501	2.99636628626438	3.23210018403961	3.13279261112908	3.53912156290981	AT1G09220_at	AT1G09220.1 | Symbol: None | pentatricopeptide (PPR) repeat-containing protein, contains Pfam profile PF01535: PPR repeat | chr1:2977794-2978970 REVERSE | Aliases: T12M4.7, T12M4_7
4.2255063024656	4.47144531954508	4.97557942263635	5.00715965844043	4.71760070774715	4.82446397348758	5.11692547046481	5.34742252181422	5.93092515325353	4.88105552435056	5.22024797118072	AT1G09230_at	AT1G09230.1 | Symbol: None | RNA recognition motif (RRM)-containing protein, contains INTERPRO:IPR000504 RNA-binding region RNP-1 (RNA recognition motif) domain | chr1:2979522-2982626 REVERSE | Aliases: T12M4.6, T12M4_6
3.27431435368903	2.79651791677698	3.11960995167221	3.27862195948933	3.01959892705197	3.33266860038229	3.26570498512414	3.18122066978581	3.14849886428060	3.30953657165342	3.06781519028156	AT1G09240_at	AT1G09240.1 | Symbol: None | nicotianamine synthase, putative, similar to nicotianamine synthase (Lycopersicon esculentum)(GI:4753801), nicotianamine synthase 2 (Hordeum vulgare)(GI:4894912) | chr1:2984883-2986132 FORWARD | Aliases: T12M4.5, T12M4_5
5.43769106290331	4.38776017412795	4.72918614494079	4.37965236739983	4.3963210985612	4.72067483644018	4.37650052774439	5.39016987785508	5.82627302334468	4.2455860742695	4.24348789442401	AT1G09250_at	AT1G09250.1 | Symbol: None | expressed protein | chr1:2989380-2990352 FORWARD | Aliases: T12M4.4, T12M4_4
5.97444101890394	4.26065382964864	5.36902874440298	4.74227253419110	5.9240870963996	4.92627500058836	4.42324479360269	5.06942422903965	5.81121304102481	5.77540068952454	5.86891771971285	AT1G09270_at	AT1G09270.3 | Symbol: None | similar to importin alpha-1 subunit, putative (IMPA1) [Arabidopsis thaliana] (TAIR:At3g06720.2); similar to importin alpha-1 subunit, putative (IMPA1) [Arabidopsis thaliana] (TAIR:At3g06720.1); similar to importin alpha-2 subunit [Arabidopsis thaliana] (TAIR:At4g02150.1); similar to importin alpha-2 subunit, putative [Arabidopsis thaliana] (TAIR:At1g02690.1); similar …
6.43403535943751	6.4540712859853	7.93859300447066	7.19366656631844	6.81959901813867	6.60126433317317	7.37983880633048	6.44859736564771	6.39424842035866	7.26321192668341	7.41397126294246	AT1G09280_at	AT1G09280.2 | Symbol: None | expressed protein, contains Pfam profile: PF03959 domain of unknown function (DUF341) | chr1:2997552-3001296 REVERSE | Aliases: T12M4.1, T12M4_1
3.74870845568316	3.53254161412978	4.32968805169175	4.10744047185522	4.45290679047884	4.19440933296666	4.18310579313134	3.8122656346056	3.69929222620775	4.19430837068830	4.50523185895615	AT1G09290_at	AT1G09290.1 | Symbol: None | expressed protein, This gene is continued on the 5' end of BAC T12M14 | chr1:3001519-3003764 REVERSE | Aliases: T12M4.20
4.76193701801176	5.15668645549463	6.34241516646568	5.49599468403447	5.83908879041388	5.53624941384264	5.72852684499448	4.03654744611193	4.14752661313021	5.5848635501022	6.37171479183939	AT1G09300_at	AT1G09300.1 | Symbol: None | metallopeptidase M24 family protein, similar to SP:P15034 Xaa-Pro aminopeptidase (EC 3.4.11.9) (X-Pro aminopeptidase) (Aminopeptidase P II) (Aminoacylproline aminopeptidase) {Escherichia coli}; contains Pfam profiles PF00557: metallopeptidase family M24, PF05195: Aminopeptidase P, N-terminal domain | chr1:3003928-3008215 FORWARD | Aliases: T31J12.2, T31J12_2
2.62089887223694	2.68602606339740	2.89098902658098	3.02478887832220	3.00271790705448	2.78769102630633	2.86295214601295	2.85231995865765	2.92340977618802	3.05053340274379	3.38648570696673	AT1G09310_at	AT1G09310.1 | Symbol: None | expressed protein, contains Pfam profile PF04398: Protein of unknown function, DUF538 | chr1:3009057-3009882 FORWARD | Aliases: T31J12.3, T31J12_3
3.59334280447418	3.31869501589649	4.57934310307711	5.33094131791074	4.38387178954861	3.88963799833654	5.20481068585631	4.29967994309689	4.55576299446646	5.23803035782586	5.73389561806055	AT1G09320_at	AT1G09320.1 | Symbol: None | agenet domain-containing protein, contains Pfam PF05641: Agenet domain | chr1:3009943-3012354 REVERSE | Aliases: T31J12.4, T31J12_4
9.09811924697703	7.8209244091319	10.4811013536965	9.16433265849211	9.9260601385676	9.97857678164787	8.89880121727401	8.16657616615513	8.50241590233024	9.92462077381478	9.8787062977366	AT1G09330_at	AT1G09330.1 | Symbol: None | expressed protein, contains 3 transmembrane domains; contains Pfam profile PF05832: Eukaryotic protein of unknown function | chr1:3012764-3015093 REVERSE | Aliases: T31J12.5, T31J12_5
4.30493114192286	4.45277198242151	8.44367410315028	6.73615838117571	7.71396693055082	7.71237331486237	6.81114714034737	3.41502199825266	3.38409781762656	7.89016261377963	7.12071428422993	AT1G09340_at	AT1G09340.1 | Symbol: None | expressed protein | chr1:3015388-3018236 FORWARD | Aliases: None
2.90516751465525	2.63504945549851	2.86148919566892	3.0998414952403	2.77848275940526	2.79434166263083	2.75908061198132	3.42150903754021	3.15604248564831	2.75935316060132	3.16519971571418	AT1G09350_at	AT1G09350.1 | Symbol: None | galactinol synthase, putative, contains Pfam profile: PF01501 glycosyl transferase family 8 | chr1:3019821-3021443 FORWARD | Aliases: F14J9.1, F14J9_1
2.76285408763744	2.40009483565955	2.77944154915216	2.59572357971609	2.40381177854565	2.87794188456923	2.81590732204039	3.14217724474848	2.85336394970397	2.55210670168432	2.66204308688366	AT1G09360_at	AT1G09360.1 | Symbol: None | invertase/pectin methylesterase inhibitor family protein, contains Pfam profile PF04043: Plant invertase/pectin methylesterase inhibitor
2.21838600420662	1.83913234478661	2.32942360184571	2.22651655725836	2.04434316746693	2.20757276458276	2.231068493751	2.27641330054350	2.22847503667870	2.27707336197499	2.37484390667624	AT1G09370_at	AT1G09370.1 | Symbol: None | similar to invertase/pectin methylesterase inhibitor family protein [Arabidopsis thaliana] (TAIR:At1g09360.1); contains InterPro domain Plant invertase/pectin methylesterase inhibitor (InterPro:IPR007186); contains InterPro domain Pectinesterase inhibitor (InterPro:IPR006501) | chr1:3024898-3025437 FORWARD | Aliases: F14J9.3, F14J9_3
3.33695536999306	2.98732375011351	3.45906475531386	3.49984221406541	3.0095915811468	3.3596376263793	3.56265948606114	3.58469385586049	3.3757422182679	3.38503717386227	3.33135670650543	AT1G09380_at	AT1G09380.1 | Symbol: None | integral membrane family protein / nodulin MtN21-related, similar to MtN21 GI:2598575 (root nodule development) from (Medicago truncatula) | chr1:3026137-3029551 REVERSE | Aliases: F14J9.4, F14J9_4
5.11271295960337	4.9042511867328	5.8153677653412	5.31225637561085	6.07413250015997	4.82375351179095	5.3381282444598	5.04050152508914	5.30955756162762	5.48921738821688	5.98696659497852	AT1G09390_at	AT1G09390.1 | Symbol: None | GDSL-motif lipase/hydrolase family protein, Similar to early nodulin ENOD8 (Medicago sativa) GI:304037, lanatoside 15'-O-acetylesterase (Digitalis lanata) GI:3688284, elicitor-induced glycoprotein iEP4 (Daucus carota) GI:1911765; contains InterPro Entry IPR001087 Lipolytic enzyme, G-D-S-L family
2.81832851619553	2.48261264111467	2.84062234511069	2.61453612706176	2.37740074635281	2.75680448504142	2.54328603168843	3.22908845433814	3.13978454962825	2.90482936075842	2.75274024038494	AT1G09400_at	AT1G09400.1 | Symbol: None | 12-oxophytodienoate reductase, putative, similar to OPR1 (GI:3882355) and OPR2 (GI:3882356) | chr1:3033603-3035038 REVERSE | Aliases: F14J9.6, F14J9_6
2.61013721090830	2.09081941477257	2.96823831310519	2.89548648607252	2.55159980177312	2.50516556788512	2.62223908333270	2.82365330970273	2.85323911981974	2.85664007493810	2.83996377631778	AT1G09410_at	AT1G09410.1 | Symbol: None | pentatricopeptide (PPR) repeat-containing protein, contains INTERPRO:IPR002885 PPR repeats | chr1:3035445-3037562 FORWARD | Aliases: F14J9.7, F14J9_7
3.61673143431329	3.83972230293923	5.7991816353095	7.6524192164936	7.20880959973349	6.97031469425685	7.42494805896675	3.23036817000544	3.6538651096109	8.29241610754404	8.45160122380874	AT1G09415_at	AT1G09415.1 | Symbol: None | NPR1/NIM1-interacting protein 3 (NIMIN-3), identical to NIMIN-3 protein (Arabidopsis thaliana) GI:12057158, cDNA NIMIN-3 protein (nimin-3 gene)GI:12057157 | chr1:3037756-3038390 REVERSE | Aliases: None
4.24218626299083	3.89156755045214	5.68197426592808	4.56102314798265	4.96876012720229	4.93843575857782	4.59528740238394	4.62303408595897	4.50305427359452	5.68712821366432	5.37365742726833	AT1G09420_at	AT1G09420.1 | Symbol: G6PD4 | Encodes a protein similar to glucose-6-phosphate dehydrogenase but, based on amino acid differences in the active site and lack of activity, does not encode a functional G6PDH. The amino acid sequence for the consensus sequence of the G6PDH active site (DHYLGKE) differs in three places in this protein. gc exon splice site at 20574 is based on protein alignment, and i…
10.1158367140551	9.94909541636786	8.9369278231096	9.04889221262264	8.20024367614841	7.8854475637204	9.13100487070515	9.42675146517107	10.3288149232093	8.9367830034998	9.17455622539157	AT1G09430_at	AT1G09430.1 | Symbol: ACLA 3 |
5.54540802104007	3.66703955842706	4.23102482633327	3.92388969236708	3.65333085957251	3.65573712476957	4.02451630416893	3.80570276753846	4.25731557787786	3.78644317225979	4.05005177735433	AT1G09440_at	AT1G09440.1 | Symbol: None | protein kinase family protein, contains protein kinase domain, Pfam:PF00069 | chr1:3045515-3047395 REVERSE | Aliases: F14J9.10, F14J9_10
2.68703241419331	2.58221414815214	2.69819201503354	3.02104570855582	2.96813075292154	2.56547653876546	2.92040465051837	3.02923626018091	2.77151801616598	2.76435775603818	3.36068023025619	AT1G09450_at	AT1G09450.1 | Symbol: None | haspin-related, similar to haspin (GI:9229937) {Mus musculus} and haploid germ cell-specific nuclear protein kinase (GI:13561418) {Mus musculus}
2.75841530375334	3.06657596504184	3.19075638389661	2.97550359341615	3.12414399432149	2.92039381750115	2.91867048542231	3.06762980483416	3.15074666947955	3.47263201265333	3.47216433477136	AT1G09460_at	AT1G09460.1 | Symbol: None | glucan endo-1,3-beta-glucosidase-related, similar to glucan endo-1,3-beta-glucosidase precursor SP:P52409 from (Triticum aestivum) | chr1:3053903-3055273 FORWARD | Aliases: F14J9.12, F14J9_12
3.51465263312936	2.72000150566468	3.46123359853671	5.24220062520213	5.12226003500995	3.12089683458799	4.86225735000903	3.46753828476082	3.57418166764153	4.50567890333913	6.53421751633948	AT1G09470_at	AT1G09470.1 | Symbol: None | expressed protein, ; expression supported by MPSS | chr1:3055393-3056933 REVERSE | Aliases: F14J9.13, F14J9_13
2.44035138845847	2.14305651138685	2.74095274021433	2.64347696842656	2.32769582549649	2.50622424233614	2.76491921885906	2.60312389137315	2.43191465219224	2.73580565026439	2.85017432137889	AT1G09500_at	AT1G09500.3 | Symbol: None | similar to cinnamyl-alcohol dehydrogenase family / CAD family [Arabidopsis thaliana] (TAIR:At1g09510.1); similar to NADPH-dependent cinnamyl alcohol dehydrogenase [Quercus suber] (GB:AAQ88099.1); similar to aldehyde reductase [Vigna radiata] (GB:AAD53967.1) | chr1:3066755-3068334 FORWARD | Aliases: F14J9.16, F14J9_16
2.78118787126168	2.10048561388292	2.70969818756644	2.612296191793	2.29474293637068	2.61753884625255	2.95750999024899	2.46038997436305	2.43476644812642	2.53101400123971	2.77910231687716	AT1G09510_at	AT1G09510.1 | Symbol: None | similar to Eucalyptus gunnii alcohol dehydrogenase of unknown physiological function (GI:1143445), Vigna unguiculata (gi:1854445), NOT a cinnamyl-alcohol dehydrogenase | chr1:3069387-3072052 FORWARD | Aliases: F14J9.17, F14J9_17
5.14217036365726	4.24966272040314	5.06212035293073	5.36385812835925	6.23392930170917	5.60438327445638	5.39911065104923	4.5493008894421	4.24426488994635	6.21251437942338	6.0315390180548	AT1G09520_at	AT1G09520.1 | Symbol: None | expressed protein | chr1:3070907-3072052 REVERSE | Aliases: F14J9.18, F14J9_18
4.83890031297437	4.28674526272097	4.60814139119348	4.50908927658433	4.17149610638495	3.9188322517063	4.55575526114791	4.33011008664186	4.55069409474836	4.32714440134536	4.53180035212679	AT1G09530_at	AT1G09530.2 | Symbol: PIF3 | phytochrome interacting factor 3 (PIF3), identical to phytochrome interacting factor 3 (PIF3) GI:3929585 from (Arabidopsis thaliana) | chr1:3076604-3079541 FORWARD | Aliases: F14J9.19, F14J9_19, PAP3, PHOTOCURRENT 1, PHYTOCHROME INTERACTING FACTOR 3, PHYTOCHROME ASSOCIATED PROTEIN 3, POC1
4.22514958830409	3.86221567962064	3.74813477069646	4.40326541996363	3.83468698573983	3.71738150346124	4.31543140434591	4.57722203104647	4.44546448302306	3.75482247787196	4.29150477495709	AT1G09540_at	AT1G09540.1 | Symbol: MYB61 | myb family transcription factor (MYB61), contains PFAM profile: myb DNA-binding domain PF00249 | chr1:3086163-3087914 FORWARD | Aliases: ATMYB61, F14J9.20, F14J9_20
2.60661386773788	2.57085512580444	2.58739811794154	2.64350854391899	2.3285236496396	2.54918529304771	2.69095614839630	2.93328335910731	2.99988228186859	2.50793576932067	2.69488314383561	AT1G09550_at	AT1G09550.1 | Symbol: None | pectinacetylesterase, putative, similar to pectinacetylesterase precursor GI:1431629 from (Vigna radiata) | chr1:3089735-3092329 REVERSE | Aliases: F14J9.21, F14J9_21
12.6802838169265	12.3831672601565	7.78451089822809	8.22122293996956	9.18840474381755	7.73830581609817	8.60635119661698	11.4073950565079	11.7340799208112	8.31952118251067	9.46687238628368	AT1G09560_at	AT1G09560.1 | Symbol: GLP5 | germin-like protein (GLP4) (GLP5), identical to Arabidopsis germin-like protein subfamily 2 member 1 (SP:P94014); Location of EST 180L10T7, gi:906417 | chr1:3093841-3094864 FORWARD | Aliases: F14J9.22, F14J9_22, GERMIN LIKE PROTEIN 5, GLP5
9.01368080561057	7.86191612830328	6.92682284664767	6.93341041166893	7.16046856939933	6.44938956014247	6.89221212180749	7.03060514289398	7.30247800571894	6.78399140749863	7.16823142117626	AT1G09570_at	AT1G09570.1 | Symbol: PHYA | phytochrome A (PHYA), identical to SP:P14712 Phytochrome A {Arabidopsis thaliana} | chr1:3095258-3100327 REVERSE | Aliases: ELONGATED HYPOCOTYL 8, F14J9.23, F14J9_23, FAR RED ELONGATED 1, FHY2, FRE1, HY8, PHYTOCHROME 2, PHYTOCHROME A
3.81684351253175	3.11714380387428	4.48938014264722	3.26439117647866	2.92481232496116	4.23097602902049	3.51024225357416	2.95632552891282	3.00234307375053	4.08229552552313	3.37873915561534	AT1G09575_at	AT1G09575.1 | Symbol: None | expressed protein, contains Pfam domain, PF04678: Protein of unknown function, DUF607 | chr1:3101673-3102927 REVERSE | Aliases: None
4.21003847438643	4.0002011191173	4.67294610869426	4.88404733948545	4.45446576185927	4.4588719110585	4.73782942382465	4.35823039117309	4.42551537518862	4.77953357265218	4.98506397787926	AT1G09600_at	AT1G09600.1 | Symbol: None | protein kinase family protein, contains Pfam domain, PF00069: Protein kinase domain | chr1:3108619-3111320 FORWARD | Aliases: F14J9.26, F14J9_26
2.48834815280544	2.3562843531961	2.60953871324126	2.51001526894024	2.32255110498470	2.44729226767604	2.40483420778870	2.62506952204827	2.44805005174555	2.33424244684489	2.54179792829542	AT1G09610_at	AT1G09610.1 | Symbol: None | expressed protein, contains Pfam profile PF04669: Protein of unknown function (DUF579) | chr1:3111791-3112639 FORWARD | Aliases: F14J9.29, F14J9_29
5.50293002646943	4.06651094663632	5.25353691420727	5.65715049335724	6.95506721448981	4.67641135710198	6.05062117792978	5.54967754159188	5.59881100173172	6.3511124013997	7.05872865954119	AT1G09620_at	AT1G09620.1 | Symbol: None | similar to leucyl-tRNA synthetase, putative / leucine--tRNA ligase, putative [Arabidopsis thaliana] (TAIR:At4g04350.1); similar to leucyl tRNA synthetase [Homo sapiens] (GB:BAA95667.1); similar to SYLC_HUMAN Leucyl-tRNA synthetase, cytoplasmic (Leucine--tRNA ligase) (LeuRS) (GB:Q9P2J5); similar to KIAA1352 protein [Homo sapiens] (GB:BAA92590.1); similar to MGC82093 pr…
6.43455696557543	5.01794667583225	9.22078307385685	8.78914385712831	9.4928342340783	8.54410220680574	8.94703085821713	4.47207346751148	4.06773692135178	9.28544572664114	9.752925817343	AT1G09630_at	AT1G09630.1 | Symbol: ATRAB11C | Ras-related GTP-binding protein, putative, similar to GTP-binding protein GI:1370146 from (Lotus japonicus) | chr1:3118205-3119710 REVERSE | Aliases: F21M12.2, F21M12_2, RAS RELATED SMALL GTPASE
4.18671729118498	3.65546412103268	6.1732843476162	5.43792745822135	5.5738756243578	5.67104830799549	5.61490000845289	4.31767829031179	4.71081747393165	6.16520990631768	5.84996104386353	AT1G09660_at	AT1G09660.2 | Symbol: None | KH domain-containing quaking protein, putative, similar to GB:AAC67357 | chr1:3127783-3131049 REVERSE | Aliases: F21M12.5, F21M12_5
4.00555309750155	3.61045218903125	5.60119003826278	5.5553385287221	5.20261201540001	4.62436508675434	5.15475662717315	4.1678159218435	4.41911438045113	5.97526296145942	6.22444062995411	AT1G09680_at	AT1G09680.1 | Symbol: None | pentatricopeptide (PPR) repeat-containing protein, contains Pfam profile PF01535: PPR repeat | chr1:3134109-3135932 REVERSE | Aliases: F21M12.7, F21M12_7
3.85487578074778	3.49045720324591	4.99668666675191	5.30006513437293	5.34918514846833	5.05840702440229	5.43133117657460	4.32483975626277	4.70905923871787	5.71174602667606	5.70684005174117	AT1G09700_at	AT1G09700.1 | Symbol: HYL1 | double-stranded RNA-binding domain (DsRBD)-containing protein, contains Pfam profile PF00035: Double-stranded RNA binding motif; supporting cDNA gi:12247456:gb:AF276440.1:AF276440 | chr1:3137769-3140236 REVERSE | Aliases: F21M12.9, F21M12_9, HYPONASTIC LEAVES 1
2.17249711885685	1.85114169139206	2.35133023173298	2.29666544666982	2.10776071155093	2.19218336466421	2.27012423794319	2.31726294335208	2.48878026934014	2.21887783510828	2.34718332513149	AT1G09720_at	AT1G09720.1 | Symbol: None | kinase interacting family protein, similar to kinase interacting protein 1 (GI:13936326) (Petunia integrifolia) | chr1:3144440-3147305 REVERSE | Aliases: F21M12.11, F21M12_11
3.36539930311791	3.18784484367945	3.28939772451096	2.85195239047139	3.66341379895354	3.25972068677819	3.10406958250983	4.66757381475586	5.79916948000979	3.83766541520092	3.84925045425469	AT1G09730_at	AT1G09730.1 | Symbol: None | Ulp1 protease family protein, low similarity to SP:Q9GZR1 SUMO-1-specific protease 1 (EC 3.4.22.-) (Sentrin-specific protease SENP6) (Protease FKSG6) {Homo sapiens}; contains Pfam profile PF02902: Ulp1 protease family, C-terminal catalytic domain | chr1:3147669-3154238 REVERSE | Aliases: F21M12.29, F21M12_29
10.3193964667608	10.4005877780425	6.29052462756431	4.78738278539069	5.74215063451459	5.71117551942095	4.85413238088258	7.70464673969559	8.65660822006003	7.61407305527308	6.03830229621016	AT1G09740_at	AT1G09740.1 | Symbol: None | ethylene-responsive protein, putative, similar to ER6 protein (Lycopersicon esculentum) GI:5669654; contains Pfam profile PF00582: universal stress protein family | chr1:3154534-3156252 FORWARD | Aliases: F21M12.12, F21M12_12
2.17053602109723	1.8700065944003	2.46911896027952	2.41893067270416	2.03150578485594	2.32669533104188	2.27636981822999	2.39419593219663	2.30446273223277	2.39035105764429	2.50231481666613	AT1G09750_at	AT1G09750.1 | Symbol: None | chloroplast nucleoid DNA-binding protein-related, contains Pfam profile PF00026: Eukaryotic aspartyl protease;b similar to CND41, chloroplast nucleoid DNA binding protein (GI:2541876) (Nicotiana tabacum) | chr1:3157503-3159147 FORWARD | Aliases: F21M12.13, F21M12_13
4.24986536850574	4.89435250603291	4.72746444374178	4.60887006445092	6.40083021519206	4.90932552040856	5.13909068645542	4.42677334075557	4.47893085483224	6.11402653182602	6.37867502647174	AT1G09760_at	AT1G09760.1 | Symbol: U2A' | U2 small nuclear ribonucleoprotein A, putative, identical to U2 small nuclear ribonucleoprotein A' (U2 snRNP-A') (Arabidopsis thaliana) SWISS-PROT:P43333; supported by cDNA:gi_16649064_gb_AY059902.1_ | chr1:3158748-3161666 REVERSE | Aliases: F21M12.14, F21M12_14, U2A'
7.56641331443567	6.51110623822156	9.57210696146211	9.40605027925908	8.31243577881383	8.3251882620613	9.1907157340723	7.09733118990582	8.67592015114912	10.1680968606582	9.57650501202296	AT1G09770_at	AT1G09770.1 | Symbol: ATCDC5 |
12.6160281892828	11.7435910406350	11.2752234916597	11.4987680599229	11.3538889925899	9.96885022916753	11.5727207459356	10.3722178793560	10.7104878149511	10.9937239602900	11.9557619519825	AT1G09780_at	AT1G09780.1 | Symbol: None | 2,3-biphosphoglycerate-independent phosphoglycerate mutase, putative / phosphoglyceromutase, putative, strong similarity to SP:Q42908 2,3-bisphosphoglycerate-independent phosphoglycerate mutase (EC 5.4.2.1) (Phosphoglyceromutase) {Mesembryanthemum crystallinum}; contains Pfam profile PF01676: Metalloenzyme superfamily | chr1:3165372-3167871 REVERSE | Aliases: F21M12.1…
5.48104963527752	5.46499057048465	3.59711647896792	3.63393539709012	3.14929789189483	3.45874323125021	3.33136949945669	4.14367987719446	3.94055865741643	3.57664265366389	3.43263990420180	AT1G09790_at	AT1G09790.1 | Symbol: None | phytochelatin synthetase-related, contains Pfam profile PF04833: Phytochelatin synthetase-like conserved region | chr1:3168484-3170821 REVERSE | Aliases: F21M12.17, F21M12_17
3.01448538384949	2.92763972391827	7.93723672819113	6.6647561522215	7.4065457972524	6.23111038447273	6.47309276954749	3.29906551365228	3.53549451731227	8.3567636486067	7.90147721827089	AT1G09795_at	AT1G09795.1 | Symbol: ATATP PRT2 | ATP phosphoribosyl transferase 2 (ATP-PRT2), identical to ATP phosphoribosyl transferase (AtATP-PRT2) (Arabidopsis thaliana) GI:6683619; supporting cDNA gi:6683618:dbj:AB025250.1: | chr1:3173536-3176912 FORWARD | Aliases: ATP PHOSPHORIBOSYL TRANSFERASE 2
3.90364169816528	3.31881511916177	3.73349215585409	3.55225387052288	3.61260057526525	3.8086061284847	3.90541256390611	3.33954355766163	3.46331858133509	3.69537144389102	4.01504324154768	AT1G09800_at	AT1G09800.1 | Symbol: None | tRNA pseudouridine synthase family protein, contains Pfam profile PF01416: tRNA pseudouridine synthase | chr1:3176921-3180423 REVERSE | Aliases: F21M12.18, F21M12_18
3.67533758323388	3.15469400665948	5.42486410967483	4.78163476348517	5.2494968879966	3.54477885498060	4.62062227280163	2.93587809624541	3.50829914239576	4.61613585427637	4.63723042993073	AT1G09810_at	AT1G09810.1 | Symbol: None | expressed protein, contains Pfam profile PF04146: YT521-B-like family | chr1:3180964-3182832 REVERSE | Aliases: F21M12.20, F21M12_20
7.43337800308891	7.8454459020526	8.79183286481302	8.59004526660143	8.85298853509773	9.68498078639077	8.90601421512742	6.46532138015402	7.04661235273198	9.5314630272174	9.32203187190457	AT1G09815_at	AT1G09815.1 | Symbol: None | DNA polymerase delta subunit 4 family, contains similarity to Swiss-Prot:Q9HCU8 DNA polymerase delta subunit 4 (DNA polymerase delta subunit p12) (Homo sapiens)
3.70517392438558	3.30936313266511	4.27422671968333	4.38519045191033	4.44823395582569	3.98450865964968	4.39590994294087	4.06864990346293	4.05510896684856	4.38556317649568	4.63260839398678	AT1G09820_at	AT1G09820.1 | Symbol: None | pentatricopeptide (PPR) repeat-containing protein, contains Pfam profile PF01535: PPR repeat | chr1:3190290-3192416 REVERSE | Aliases: F21M12.21, F21M12_21
6.8945640019748	5.1390364517292	9.96574245340397	9.41239080766666	9.18320876452123	8.75905600031963	9.22017225300381	5.52403675617927	6.28343949235168	10.1720717833119	10.0962385624163	AT1G09830_at	AT1G09830.1 | Symbol: None | phosphoribosylamine--glycine ligase (PUR2), Identical to phosphoribosylamine--glycine ligase, chloroplast (precursor) SP:P52420 from (Arabidopsis thaliana) | chr1:3192683-3195008 REVERSE | Aliases: F21M12.22, F21M12_22
6.65654776218562	5.44783464941302	5.63022027230223	5.81619909374446	7.36070972987913	5.5861583367574	5.81994217958779	6.90950097270243	7.07025186644815	6.43126573127587	6.80489725401028	AT1G09840_at	AT1G09840.4 | Symbol: None | similar to shaggy-related protein kinase kappa, putative / ASK-kappa, putative [Arabidopsis thaliana] (TAIR:At1g57870.1); similar to shaggy-related protein kinase 3 [Physcomitrella patens] (GB:AAQ23113.1); similar to shaggy-related protein kinase 2 [Physcomitrella patens] (GB:AAQ23112.1); similar to putative protein kinase [Oryza sativa (japonica cultivar-group)] (GB:…
6.88806377664426	7.44448910008813	7.19225664350323	7.40429803171839	8.21507100729842	6.81413009236619	7.44825606351331	5.6290177230837	6.02818986121787	6.94478009893323	8.6094804857406	AT1G09850_at	AT1G09850.1 | Symbol: XBCP3 | cysteine protease, papain-like (XBCP3), identical to papain-like cysteine peptidase XBCP3 GI:14600257 from (Arabidopsis thaliana); contains Pfam profiles PF00112: Papain family cysteine protease and PF00396: Granulin | chr1:3201801-3204152 FORWARD | Aliases: F21M12.24, F21M12_24
5.00182494150383	3.96304806230058	6.47244850225555	4.2539698102936	6.42190050515908	4.78843720507637	4.84670527318388	4.50890451960334	4.43020714128002	5.6451981674974	6.20382673018093	AT1G09870_at	AT1G09870.1 | Symbol: None | histidine acid phosphatase family protein, contains Pfam profile PF00328: Histidine acid phosphatase; similar to multiple inositol polyphosphate phosphatase (GI:4105496)(Mus musculus); EST gb:R64758 comes from this gene | chr1:3205743-3208600 FORWARD | Aliases: F21M12.26, F21M12_26
3.34345611630060	3.28112018065769	3.42653745618563	3.46400092976208	3.07567706643481	3.4205785798793	3.30033685789566	3.70273245119171	3.68888231303071	3.36567944149341	3.66724479805730	AT1G09890_at	AT1G09890.1 | Symbol: None | similar to expressed protein [Arabidopsis thaliana] (TAIR:At1g09910.1); similar to PREDICTED OSJNBb0011H15.45 gene product [Oryza sativa (japonica cultivar-group)] (GB:XP_507326.1) | chr1:3215093-3217540 REVERSE | Aliases: F21M12.28, F21M12_28
3.06332475575824	2.71408996658746	3.61225735560092	3.62006860298299	3.47637933437604	3.1878745045237	3.51751198468502	3.19958835743921	3.22579847499121	3.90461357373469	3.91854801581752	AT1G09900_at	AT1G09900.1 | Symbol: None | pentatricopeptide (PPR) repeat-containing protein, contains Pfam profile PF01535: PPR repeat | chr1:3218135-3219931 FORWARD | Aliases: F21M12.38, F21M12_38
5.35134456803701	6.65091791588226	8.32262272059094	6.52861417567946	6.50335181503773	6.38246104072212	6.59295757757077	5.4496731404404	5.50761787816828	6.3511671971674	7.27036724923352	AT1G09910_at	AT1G09910.1 | Symbol: None | expressed protein | chr1:3220037-3224543 REVERSE | Aliases: F21M12.30, F21M12_30
6.3369371189882	7.24057069449729	6.51773064843724	4.98629851376007	5.82079686582934	5.34579405376551	5.10229853359843	6.79681609013291	7.48844326007526	6.89017963345023	6.7641541258851	AT1G09920_at	AT1G09920.1 | Symbol: None | TRAF-type zinc finger-related, contains Pfam PF02176: TRAF-type zinc finger; similar to TNF receptor associated factor 4 (GI:7274404) (Mus musculus) (GI:7274404); similar to Cysteine rich motif Associated to Ring and Traf domains protein (mCART1)(GI:1041446) (Mus musculus) | chr1:3224686-3227068 REVERSE | Aliases: F21M12.31, F21M12_31
3.11345096096882	2.4467592388403	3.18964251804064	3.15998272572884	2.9963070476468	3.13361097582764	3.08920699889221	3.31905752045939	3.21770290570956	3.070325715339	3.17548485242078	AT1G09930_at	AT1G09930.1 | Symbol: ATOPT2 |
4.85912430358711	5.0492706142086	5.03163239766242	4.70556188500686	4.28267610873411	4.15011614491639	4.42922484511251	5.4352234719811	6.57747876520448	5.4036575785246	5.27522573736714	AT1G09940_at	AT1G09940.1 | Symbol: HEMA2 | glutamyl-tRNA reductase 2 / GluTR (HEMA2), identical to glutamyl-tRNA reductase 2, chloroplast (SP:P49294) | chr1:3236997-3239556 REVERSE | Aliases: F21M12.33, F21M12_33
3.39295577367783	3.14359077867043	4.64444992016013	4.44542259012049	3.81172572510086	4.9424287157614	4.13460454823839	3.73084066108558	3.82078891726529	5.1194786511994	4.15672814044643	AT1G09950_at	AT1G09950.1 | Symbol: None | transcription factor-related, low similarity to tumor-related protein (Nicotiana glauca x Nicotiana langsdorffii) GI:688423, SP:P23923 Transcription factor HBP-1b {Triticum aestivum} | chr1:3240608-3241576 REVERSE | Aliases: F21M12.34, F21M12_34
3.05601435363384	2.39668377479191	4.28788976738395	2.87452858946153	4.12765994829121	3.27079453921414	3.33531819670521	2.83411017548186	3.01854447719828	4.45570402465007	4.30629592024066	AT1G09960_at	AT1G09960.1 | Symbol: SUT4 | sucrose transporter / sucrose-proton symporter (SUT4), nearly identical to sucrose transporter SUT4 (Arabidopsis thaliana) GI:9957053 | chr1:3244215-3247202 FORWARD | Aliases: ATSUT4, F21M12.35, F21M12_35, SUCROSE TRANSPORTER 4, SUT4
8.72760859298967	7.51420933290088	6.4058560905017	5.49945525234402	6.08200240981551	5.09808190456972	5.39114559643496	9.13647573694804	11.1963352908761	7.09987332186548	6.85611621839649	AT1G09970_at	AT1G09970.2 | Symbol: None | leucine-rich repeat transmembrane protein kinase, putative, Similar to A. thaliana receptor-like protein kinase (gb:RLK5_ARATH). ESTs gb:ATTS0475,gb:ATTS4362 come from this gene isoform contains a TG acceptor site at intron.
2.78403143460095	2.42294842789353	2.68168630416830	2.69074623198691	2.54504994894252	2.629474116742	2.82274223648737	2.90764410448158	3.02710387521515	2.80745419534107	2.84314656442795	AT1G09980_at	AT1G09980.1 | Symbol: None | expressed protein, contains Pfam profile PF05057: Protein of unknown function (DUF676); non-consensus GC donor splice site at exon boundary 144764 | chr1:3256290-3261575 REVERSE | Aliases: T27I1.1
3.39040903722595	2.74898625275379	3.22366040544872	3.33907124504965	3.07085058015961	3.42595332964476	3.34492224213738	3.80557545692139	3.51093622714405	3.46338609457571	3.43014342768938	AT1G10000_at	AT1G10000.1 | Symbol: None | expressed protein | chr1:3263879-3264790 REVERSE | Aliases: T27I1.2, T27I1_2
2.50108211691521	2.03043913621562	9.56346209541562	4.52123150346381	5.62431543396203	8.61294750758113	5.42881481468905	2.48119552308000	2.25322490170644	8.74312407504693	5.49525934940734	AT1G10010_at	AT1G10010.1 | Symbol: AAP8 | amino acid permease, putative, similar to amino acid permease I GI:22641 from (Arabidopsis thaliana); GC splice site at position 1256 is predicted from alignment and not confirmed experimentally | chr1:3265978-3268728 FORWARD | Aliases: T27I1.3, T27I1_3
4.81715436288566	3.42026475389442	4.63761471496884	4.13626491173092	3.68889033982402	4.75649303846208	4.04330467643270	4.24883011295746	4.79129978801222	4.75508718607553	4.60980659441148	AT1G10020_at	AT1G10020.1 | Symbol: None | expressed protein | chr1:3269606-3271989 REVERSE | Aliases: T27I1.4, T27I1_4
8.95766906129849	7.63985795285817	8.01385899974681	7.7764869337328	8.18633060471276	8.62668178447341	7.93469615435836	6.02072890395033	6.80865201062572	7.46205940666671	7.7776853638521	AT1G10030_at	AT1G10030.1 | Symbol: None | integral membrane family protein, contains Pfam PF03694: Erg28 like protein | chr1:3273863-3275839 FORWARD | Aliases: T27I1.5, T27I1_5
4.99115742332289	5.00311738829436	4.69619539595711	4.51207394071594	4.18994244058999	4.36090680428494	4.43210201654791	5.22165897849841	5.77361324971867	4.79145013203041	4.56609893427618	AT1G10050_at	AT1G10050.1 | Symbol: None | glycosyl hydrolase family 10 protein / carbohydrate-binding domain-containing protein, similar to GB:AAD27896 to endoxylanases gi:1255238 (Thermoanaerobacterium thermosulfurigenes), gi:1813595 (Hordeum vulgare) and others ; contains Pfam profiles PF00331: Glycosyl hydrolase family 10, PF02018: Carbohydrate binding domain | chr1:3279272-3283484 FORWARD | Aliases: T27I1…
2.7998507597225	2.18057133290870	2.81770021724910	2.67808188796756	2.33622702612247	2.89385099541882	2.82923304635944	2.62352145394372	2.70356306715957	2.54721003666566	2.73846919890274	AT1G10060_at	AT1G10060.2 | Symbol: None | branched-chain amino acid aminotransferase 1 / branched-chain amino acid transaminase 1 (BCAT1), nearly identical to SP:Q93Y32 Branched-chain amino acid aminotransferase 1, mitochondrial precursor (EC 2.6.1.42) (Atbcat-1) {Arabidopsis thaliana}; contains Pfam profile: PF01063 aminotransferase class IV | chr1:3284241-3287109 FORWARD | Aliases: T27I1.8, T27I1_8
3.35644368817994	2.77708830215182	6.79710117479298	3.6256813422577	3.11900638915384	5.79343864050679	3.71810148581227	3.74774646367535	3.58761297986026	5.29424034814062	3.81515212007897	AT1G10070_at	AT1G10070.3 | Symbol: None | similar to branched-chain amino acid aminotransferase 5 / branched-chain amino acid transaminase 5 (BCAT5) [Arabidopsis thaliana] (TAIR:At5g65780.1); similar to branched-chain amino acid aminotransferase [Solanum tuberosum] (GB:AAF07192.1); contains InterPro domain Aminotransferase, class IV (InterPro:IPR001544); contains InterPro domain Branched-chain amino acid amin…
4.93931791314485	4.60028668114347	4.82971136056568	4.24422902700793	4.36974468057489	4.33854757709441	4.18434578755737	4.68668871459489	5.03479082955143	4.4605784884238	4.57277840622873	AT1G10090_at	AT1G10090.1 | Symbol: None | expressed protein | chr1:3290059-3296181 REVERSE | Aliases: T27I1.11, T27I1_11
2.79916563072342	2.32475013675932	2.95048976174934	3.00844659357517	3.01357551975463	2.83353017767612	2.94476753052848	2.89323344291974	2.89222379864715	2.74757554983945	3.0711667119819	AT1G10110_at	AT1G10110.1 | Symbol: None | F-box family protein, contains Pfam PF00646: F-box domain; similar to F-box protein family, AtFBX7 (GI:20197899) (Arabidopsis thaliana)
3.6224361276435	3.37388184597292	6.76276006511236	6.65393325998051	7.2317424680338	5.53094075885846	7.04099161733213	4.16942847077309	4.643543723314	7.25110222481714	7.60372583145812	AT1G10120_at	AT1G10120.1 | Symbol: None | similar to basic helix-loop-helix (bHLH) family protein [Arabidopsis thaliana] (TAIR:At1g68920.1); similar to TA1 protein-like [Oryza sativa (japonica cultivar-group)] (GB:BAD34345.1); contains InterPro domain Basic helix-loop-helix dimerization domain bHLH (InterPro:IPR001092) | chr1:3304044-3306190 REVERSE | Aliases: T27I1.15, T27I1_15
4.09384530564841	3.68962066056987	5.51066696614833	4.24552831563420	5.67083993522507	3.45620840983594	4.0190161338337	5.08528984165376	6.00729903064718	5.15932854029582	5.73488782136163	AT1G10130_at	AT1G10130.1 | Symbol: ECA3 | calcium-transporting ATPase 3, endoplasmic reticulum-type (ACA6) (ECA3), nearly identical to SP:Q9SY55 Calcium-transporting ATPase 3, endoplasmic reticulum-type (EC 3.6.3.8) {Arabidopsis thaliana); contains InterPro Accession IPR006069: Cation transporting ATPase | chr1:3310932-3322215 FORWARD | Aliases: ATECA3, ENDOPLASMIC RETICULUM TYPE CALCIUM TRANSPORTING ATPASE 3…
5.99267817367684	5.95252643502656	5.83152210322417	5.80804470956044	5.82244228315579	6.15497505628009	5.88029864301557	6.36454794859953	6.39791944892508	6.62351881925605	6.44859572933163	AT1G10140_at	AT1G10140.1 | Symbol: None | expressed protein, similar to EST gb:AA598098 | chr1:3322804-3323550 REVERSE | Aliases: F14N23.2, F14N23_2
7.66033923503662	7.05691390169567	7.83110751479548	7.4056376272925	7.33337584879268	7.49339221237804	7.29819531167035	7.02358791276572	7.71339724891657	7.92217925604602	7.91238360207359	AT1G10150_at	AT1G10150.1 | Symbol: ATPP2 A10 | expressed protein, similar to ESTs gb:T20511, gb:T45308, gb:H36493, and gb:AA651176
4.02970007663462	3.08557412370156	5.06212368240613	3.71165513908237	4.30182749476509	3.72703109868866	3.65157049300399	3.63881723953486	4.47031269539108	4.51427970532007	4.39447442430462	AT1G10170_at	AT1G10170.1 | Symbol: None | NF-X1 type zinc finger family protein, contains Pfam PF01422: NF-X1 type zinc finger; similar to transcriptional repressor NF-X1 (SP:Q12986) (Homo sapiens); similar to EST gb:T21002 | chr1:3333597-3337493 REVERSE | Aliases: F14N23.5, F14N23_5
6.42528661021996	7.18077073261725	7.61963181428484	7.52839414657365	7.82355322597016	6.5026559113693	8.06894664966868	6.27831847293847	5.7744696543249	6.94319888407524	8.08824855461739	AT1G10180_at	AT1G10180.1 | Symbol: None | expressed protein | chr1:3338305-3341573 REVERSE | Aliases: F14N23.6, F14N23_6
6.58678170026239	5.59117038445202	6.88753356716915	5.92145200856542	8.18279426660429	6.6531944884786	6.03659611859568	6.35547035935925	6.55859629201991	8.42081356653357	7.54096718100078	AT1G10200_at	AT1G10200.1 | Symbol: None | transcription factor LIM, putative, strong similarity to transcription factor Ntlim1 (Nicotiana tabacum) GI:5689136, LIM domain protein WLIM-1 (Helianthus annuus) GI:5070280; contains Pfam profile PF00412: LIM domain
3.0314930801802	2.64135861891028	3.20912011365173	2.65028904114184	3.08234204089935	2.95124776136592	2.60623144389847	2.92911245516817	3.10413781742469	3.00762382885347	2.89072869731345	AT1G10210_at	AT1G10210.2 | Symbol: ATMPK1 |
3.01439976050154	2.67726785937337	4.38548596811387	5.21726575714634	6.30477670631578	5.04408221983315	5.32300582954566	2.97343468846329	3.08845508398495	6.62135476637598	6.80416635437778	AT1G10230_at	AT1G10230.1 | Symbol: ASK18 | E3 ubiquitin ligase SCF complex subunit SKP1/ASK1 (At18), putative, E3 ubiquitin ligase; similar to Skp1 homolog Skp1a GI:3068807 (Arabidopsis thaliana) | chr1:3355573-3356361 FORWARD | Aliases: ARABIDOPSIS SKP1 LIKE 18, ASK18, F14N23.11, F14N23_11
5.05747148889272	4.67566733536249	5.44939667475133	5.16678041879314	5.7678359617765	5.66273164084435	5.7841658422533	4.77552455878013	4.51347425814004	5.164308008375	5.75399385513189	AT1G10240_at	AT1G10240.1 | Symbol: None | far-red impaired responsive protein, putative, similar to far-red impaired response protein FAR1 (Arabidopsis thaliana) gi:5764395:gb:AAD51282; contains Pfam:PF03101 domain: FAR1 family | chr1:3356682-3359840 REVERSE | Aliases: F14N23.12, F14N23_12
3.82972257254721	4.00107699836155	8.00285917124716	7.55149748091462	7.92351475187987	7.30344240260542	7.83691579957265	3.33644449752891	3.31971079496145	6.87661588822167	7.70233112258569	AT1G10270_at	AT1G10270.1 | Symbol: None | pentatricopeptide (PPR) repeat-containing protein, contains Pfam profile: PF01535 PPR repeat; similar to ESTs gb:R30192 and gb:AA651017 | chr1:3363506-3366490 FORWARD | Aliases: F14N23.15, F14N23_15
6.01273248495864	5.0197145800373	6.83215775585782	6.42201630319784	6.83270757498673	5.99109228892647	6.97305032427358	5.68430442088414	6.33160937331354	6.9384767081984	7.40578058222619	AT1G10290_at	AT1G10290.1 | Symbol: ADL6 | dynamin-like protein 6 (ADL6), identical to dynamin-like protein 6 (ADL6) (Arabidopsis thaliana) GI:6651399; contains Pfam profiles PF01031: Dynamin central region, PF00350: Dynamin family, PF02212: Dynamin GTPase effector domain, PF00169: PH domain | chr1:3370563-3377465 FORWARD | Aliases: ADL6, DRP2A, DYNAMIN LIKE PROTEIN 6, F14N23.17, F14N23_17
2.64291478730206	2.46264534170209	3.31181125786484	3.1324594916834	2.92246071465377	3.04822400899752	3.06428950664276	2.84496082062115	3.09497039355603	3.34890524334163	3.37518821790561	AT1G10300_at	AT1G10300.1 | Symbol: None | GTP-binding protein-related, contains similarity to nucleolar GTP-binding protein 1 SP: Q9BZE4 from (Homo sapiens); | chr1:3378144-3380228 FORWARD | Aliases: F14N23.18, F14N23_18
6.43624984499775	5.88533458946587	8.41607982939607	8.4395046447924	8.47208085091463	8.5209910968585	8.52822571549665	6.01908935906627	6.02134566293269	8.37409392158197	8.74675845724035	AT1G10310_at	AT1G10310.1 | Symbol: None | short-chain dehydrogenase/reductase (SDR) family protein, contains INTERPRO family IPR002198 short-chain dehydrogenase/reductase (SDR) superfamily | chr1:3381605-3383916 REVERSE | Aliases: F14N23.19, F14N23_19
5.71443342116796	6.95260597884953	6.68410236545177	7.25049925932695	4.79923057430057	5.21206740469015	6.7309496771899	7.63060908557877	9.05562302708017	6.10865618983889	6.15958659165093	AT1G10320_at	AT1G10320.1 | Symbol: None | U2 snRNP auxiliary factor-related, similar to U2 small nuclear ribonucleoprotein auxiliary factor 35 kD subunit related protein 1 (sp:Q15695) | chr1:3384166-3388375 REVERSE | Aliases: F14N23.20, F14N23_20
4.1966704011736	3.19577841337221	4.41148203122031	4.30568713235213	4.11081423598311	4.44218093666611	4.54396027537284	3.64603394928204	3.78332274790046	4.08380613931076	4.42831843927613	AT1G10330_at	AT1G10330.1 | Symbol: None | pentatricopeptide (PPR) repeat-containing protein, contains Pfam profile PF01535: PPR repeat | chr1:3388749-3390152 FORWARD | Aliases: F14N23.21, F14N23_21
5.03366980467788	3.96986028066473	3.62195873359099	3.49688481830676	3.04926793287178	3.52118665264495	3.75104746611973	4.24180027186402	4.9156026282692	3.31066510002578	3.44608469872902	AT1G10340_at	AT1G10340.2 | Symbol: None | ankyrin repeat family protein, contains ankyrin repeat domains, Pfam:PF00023 | chr1:3390324-3392526 REVERSE | Aliases: F14N23.22, F14N23_22
7.07059252981038	7.39776660644112	6.8197501011188	6.02166114086616	6.04794869522532	5.2509359933357	5.94356096478399	6.22766814695652	6.80394483092584	5.60646339212205	6.52945327870409	AT1G10350_at	AT1G10350.1 | Symbol: None | DNAJ heat shock protein, putative, similar to SP:Q9QYJ3 DnaJ homolog subfamily B member 1 (Heat shock 40 kDa protein 1) {Mus musculus}; contains Pfam profile PF00226: DnaJ domain | chr1:3393409-3395057 REVERSE | Aliases: F14N23.23, F14N23_23
2.62232004861883	2.41358576595024	6.10161559744702	5.45005101398058	6.27140255904543	5.52060496600331	5.44504800201365	2.58025194133497	2.7008506245804	7.23787930740615	6.05316881749106	AT1G10360_at	AT1G10360.1 | Symbol: ATGSTU18 | glutathione S-transferase, putative, similar to glutathione S-transferase (sp:Q03666:GTX4_TOBAC); similar to EST gb:H36275 gb:AB039930. | chr1:3395560-3396851 REVERSE | Aliases: F14N23.24, F14N23_24, GLUTATHIONE S TRANSFERASE 29, GST29
4.08255658519121	2.91319155206013	3.92317743474901	3.83349696472520	4.93631762850961	3.79142373689686	4.25095074232939	3.38922163125903	3.45924744835638	3.68736711286390	5.34540282606748	AT1G10370_at	AT1G10370.1 | Symbol: ATGSTU17 | glutathione S-transferase, putative (ERD9), similar to glutathione S-transferase TSI-1 (Aegilops tauschii) gi:2190992 gb:AAD10129; similar to ESTs gb:R29860, emb:Z29757, and emb:Z29758; identical to cDNA ERD9 mRNA for glutathione S-transferase,
7.84161491366828	7.27181631477488	3.20602428778831	3.45786337605087	3.18569467825185	3.26550006078734	3.2786357118887	5.7257156725306	6.00167777242872	3.06460465508033	3.6152179608696	AT1G10380_at	AT1G10380.1 | Symbol: None | expressed protein | chr1:3400607-3402325 FORWARD | Aliases: F14N23.27
5.21542283660866	4.08992785439075	5.7799019835859	5.39390528611289	6.69171543560205	5.07943708315906	4.9528190473898	6.02383829224648	7.1665518822698	7.04619025708302	6.33117675375518	AT1G10390_at	AT1G10390.2 | Symbol: None | similar to nucleoporin family protein [Arabidopsis thaliana] (TAIR:At1g59660.1); similar to PREDICTED: nucleoporin 98 [Rattus norvegicus] (GB:XP_574504.1); contains InterPro domain Nucleoporin FG repeat (InterPro:IPR004325); contains InterPro domain Nucleoporin autopeptidase (InterPro:IPR007230)
5.14729362899462	4.05150922808366	4.85146816750429	4.95196132356471	4.08779668697076	5.1338905204954	4.93572040504145	4.53176443053291	4.9175146291193	4.71746519871656	4.58238679573773	AT1G10400_at	AT1G10400.1 | Symbol: None | UDP-glucoronosyl/UDP-glucosyl transferase family protein, contains Pfam profile: PF00201 UDP-glucoronosyl and UDP-glucosyl transferase | chr1:3414853-3416285 REVERSE | Aliases: F14N23.30, F14N23_30
7.92588818467184	8.12719645851518	7.46047421181761	6.77502987811771	7.24249543117814	6.68309616793021	6.815252074336	7.30469023949467	7.72530612345341	7.80745169335647	8.10360518202298	AT1G10410_at	AT1G10410.1 | Symbol: None | expressed protein, similar to ESTs gb:N96021 and gb:N96863 | chr1:3416686-3419640 REVERSE | Aliases: F14N23.31, F14N23_31
3.02237478740409	2.6807567878157	3.26482916840724	3.04392702494817	2.95392861538639	3.06276151145962	3.11389469405165	3.17857767133604	3.09739361327872	3.07907736455088	3.09434895499332	AT1G10420_at	AT1G10420.1 | Symbol: None | expressed protein | chr1:3426978-3427458 REVERSE | Aliases: T10O24.3, T10O24_3
5.71250955349641	4.12225942099506	6.18302036172572	5.50356180034391	6.05183708841857	5.25841399526805	5.32810862987032	5.90917663581079	6.48622283659901	6.79008316206159	6.68869873771506	AT1G10430_at	AT1G10430.1 | Symbol: PP2A 2 |
5.55135909124952	4.85232219013069	4.56666768627122	5.19773986471477	4.49243547258968	4.78926991162098	5.40049299640423	4.96049560497175	5.30865423797852	4.49387029091738	4.85099483514188	AT1G10460_at	AT1G10460.1 | Symbol: GLP7 | germin-like protein (GLP7), identical to germin-like protein subfamily 1 member 1 (SP:P92998); similar to ESTs gb:T88481 and gb:AI099566
7.43802932056501	5.56109796359062	6.28787399928509	6.92111307604692	7.84208228394608	5.85474766405937	6.78608538286343	6.96709856138119	7.81730381463102	6.57455177619225	8.34158551247902	AT1G10470_at	AT1G10470.1 | Symbol: ARR4 | two-component responsive regulator / response regulator 4 (ARR4), identical to responce regulator1 GI:3273195 from (Arabidopsis thaliana); identical to cDNA ARR4 mRNA for response regulator 4 GI:3953596 | chr1:3442328-3443958 REVERSE | Aliases: ATRR1, IBC7, INDUCED BY CYTOKININ 7, RESPONSE REGULATOR 4, T10O24.8, T10O24_8
4.44017883251679	3.73548633085657	4.99152482201059	4.93691100329238	5.37160253638025	4.97675830588567	4.88774387659735	4.40939944067233	4.62320847898073	6.12104801852052	5.94210637226559	AT1G10480_at	AT1G10480.1 | Symbol: ZFP5 | zinc finger (C2H2 type) family protein, contains Pfam profile: PF00096 zinc finger, C2H2 type | chr1:3449692-3451227 FORWARD | Aliases: T10O24.9, T10O24_9, ZFP5, ZINC FINGER PROTEIN 5
3.37834049013246	2.96888829932293	3.53465811736816	3.6903612102435	4.09969980186598	3.3828010936321	3.90535799685598	3.84901809319224	3.79531954664711	4.19726548375775	4.4817231679088	AT1G10490_at	AT1G10490.1 | Symbol: None | expressed protein, contains Pfam profile PF05127: Putative ATPase (DUF699) | chr1:3453230-3460621 FORWARD | Aliases: T10O24.10, T10O24_10
6.35546918875966	7.30388213655626	7.51972587422107	6.95884403399683	7.56215016043776	7.40134674078452	7.0770817187444	6.75021237292538	6.40948225515464	8.3289793610069	8.17251229832206	AT1G10500_at	AT1G10500.1 | Symbol: ATCPISCA | Involved in chloroplast Fe-S cluster
5.61000197900965	4.89136989287596	7.53171106312811	6.79353935604039	6.58992625445638	6.16018154399501	6.55586093206472	5.55079862663444	6.50488616991879	7.59901029655339	7.75159647018651	AT1G10510_at	AT1G10510.1 | Symbol: EMB2004 | leucine-rich repeat family protein, similar to ribonuclease inhibitor (GI:164639) (Sus scrofa (pig)); contains Pfam PF00560: Leucine Rich Repeat domains | chr1:3461640-3465787 FORWARD | Aliases: EMB2004, EMBRYO DEFECTIVE 2004, T10O24.12, T10O24_12
2.3365873165767	1.95088579936950	3.08717208172111	2.40447998096866	2.30865825626107	2.56914815918029	2.55137889059694	2.21032661110552	2.27886856559223	2.7377419182826	2.67989296577781	AT1G10520_at	AT1G10520.1 | Symbol: None | DNA polymerase lambda (POLL), identical to DNA polymerase lambda GI:12053869 from (Arabidopsis thaliana)
3.68354549730096	2.91624025012076	4.5332647082323	4.65956752351123	5.09785951496126	4.56853654454091	5.02846807722332	3.59636583912763	3.71742995387196	5.42346209356768	5.69732556586625	AT1G10522_at	AT1G10522.1 | Symbol: None | expressed protein | chr1:3469637-3471880 FORWARD | Aliases: None
3.49285007466927	2.60280081925143	3.3151126915451	3.48837608577891	3.00271638923358	3.50699467430939	3.64507602024550	3.17701053178768	3.26563394655601	3.52184170723573	3.54053041833483	AT1G10530_at	AT1G10530.1 | Symbol: None | expressed protein | chr1:3471457-3472673 REVERSE | Aliases: T10O24.15, T10O24_15
2.69975482319495	2.84497704408638	3.47973935577614	3.12325418257162	3.03304582592999	2.96466856328639	2.98405270342549	3.00086871388601	3.05331054935982	3.00628380453527	3.13038325620797	AT1G10540_at	AT1G10540.1 | Symbol: None | xanthine/uracil permease family protein, contains Pfam profile: PF00860 permease family | chr1:3474941-3477775 REVERSE | Aliases: T10O24.16, T10O24_16
4.26316013971233	4.24071447014414	4.16343892366068	4.24877407034887	3.79161991720132	4.14722211027427	4.42159548391613	5.02678772573287	5.44456337873112	4.3399416045487	4.34279406934675	AT1G10550_at	AT1G10550.1 | Symbol: XTH33 | xyloglucan:xyloglucosyl transferase, putative / xyloglucan endotransglycosylase, putative / endo-xyloglucan transferase, putative, similar to endoxyloglucan transferase related protein EXGT-A3 GI:2154609 from (Arabidopsis thaliana)
6.23043613422369	4.41488803481744	5.67217844281253	4.90075860677054	4.02667126241132	5.18423175516215	4.81768701040176	5.13468218149921	5.49304336478469	4.85019875930882	4.65514765391853	AT1G10560_at	AT1G10560.1 | Symbol: None | armadillo/beta-catenin repeat family protein / U-box domain-containing protein, contains Pfam domain, PF00514: Armadillo/beta-catenin-like repeats and Pfam, PF04564: U-box domain | chr1:3484581-3486966 FORWARD | Aliases: T10O24.19, T10O24_19
5.84706063078867	6.52111006274016	5.3097659763203	4.88125706932085	5.62122091766319	4.61762399969949	5.17397175477009	4.82131398375414	5.17651881664397	5.34439233229457	5.85969128775812	AT1G10570_at	AT1G10570.2 | Symbol: None | Ulp1 protease family protein, contains Pfam profile PF02902: Ulp1 protease family, C-terminal catalytic domain; similar to EST gb:N96456
4.65721271677955	3.99297453025787	7.05480898418246	4.80806736478445	5.082371666377	4.26497231782757	4.6995185381645	3.95856905692501	4.4280271258667	6.14897787636081	6.079238740333	AT1G10580_at	AT1G10580.1 | Symbol: None | transducin family protein / WD-40 repeat family protein, similar to splicing factor hPRP17 (gi:3283220); contains 7 WD-40 repeats (PF00400);similar to ESTs emb:F15435 and dbj:AUO62661 | chr1:3491282-3493738 REVERSE | Aliases: T10O24.21, T10O24_21
2.09702982681703	1.81450454469857	2.19561502423300	2.35907861315651	2.09531612584838	2.21406884301076	2.17636114892399	2.33744093614326	2.32027285233879	2.20128640319976	2.43416340793540	AT1G10585_at	AT1G10585.1 | Symbol: None | similar to basic helix-loop-helix (bHLH) family protein [Arabidopsis thaliana] (TAIR:At4g20970.1); similar to unknown protein [Oryza sativa (japonica cultivar-group)] (GB:NP_908393.1); contains InterPro domain Basic helix-loop-helix dimerization domain bHLH (InterPro:IPR001092) | chr1:3493958-3495136 REVERSE | Aliases: None
9.41456904770748	8.80198581243698	10.0424040523665	9.87228756107321	10.0761546689562	10.1509570666598	10.1522129402289	8.69286038566719	9.22138149248718	10.9121983451409	10.7460073917638	AT1G10590_at	AT1G10590.3 | Symbol: None | DNA-binding protein-related, contains weak similarity to G-quartet DNA binding protein 3 (Tetrahymena thermophila) gi:4583503:gb:AAD25098 | chr1:3502051-3503410 REVERSE | Aliases: F20B24.1
3.72282643150578	3.92722660616833	6.23113571508042	5.65597174715972	4.60671564870997	4.92675093230717	5.29243354728031	4.38408822590293	4.67288387799588	5.67013480334758	5.53854638157323	AT1G10610_at	AT1G10610.1 | Symbol: None | basic helix-loop-helix (bHLH) family protein, contains Pfam profile: PF00010 helix-loop-helix DNA-binding domain
2.05837746914336	1.80563815713735	2.23680295488517	2.16747706257894	1.92382162958727	1.99174461682959	2.05941949736112	2.28043766449768	2.24820228796738	2.08540217858445	2.21383875646929	AT1G10620_at	AT1G10620.1 | Symbol: None | protein kinase family protein, contains serine/threonine protein kinases active-site signature, PROSITE:PS00108 | chr1:3509002-3511976 REVERSE | Aliases: F20B24.6, F20B24_6
7.53753693402403	7.05497022318815	8.57682454180176	8.25179638940167	9.22339858204852	7.85875232734753	7.91172202179486	7.07807460780197	7.74581094455822	9.42868536488424	9.44011517617525	AT1G10630_at	AT1G10630.1 | Symbol: None | Gene encoding ADP-ribosylation factor and similar to other ARFs and ARF-like proteins. Members of this family are known to be essential for vesicle coating and uncoating and functions in GTP-binding. The gene is shown to play a role in cell division, cell expansion and cellulose production using antisense construct. | chr1:3512796-3514724 REVERSE | Aliases: F20B24.7, …
2.8814221369113	2.47805331785794	2.81113295152676	2.95390156226235	2.49212728990059	2.82335870539376	2.6882066883375	2.95886186474366	2.89835357690988	2.75559873677072	2.82938723567886	AT1G10640_at	AT1G10640.1 | Symbol: None | polygalacturonase, putative / pectinase, putative, similar to polygalacturonase PG1 GI:5669846, PG2 GI:5669848 from (Glycine max); contains PF00295: Glycosyl hydrolases family 28 (polygalacturonases) | chr1:3515366-3516975 REVERSE | Aliases: F20B24.8, F20B24_8
8.72177260457593	8.18673758545678	8.98739289795003	8.13285840167537	7.74707766163125	8.74119092046544	8.33476011836065	7.52077843735102	8.15197524024666	8.78157408998162	8.30021297933581	AT1G10650_at	AT1G10650.1 | Symbol: None | expressed protein | chr1:3524019-3526336 REVERSE | Aliases: F20B24.9, F20B24_9
4.27787043473849	4.6393926081658	8.6555623406545	5.17296035339657	6.88822818378819	5.7222266823086	4.94468044822299	3.48125475331923	3.85656015651384	6.8598479834799	7.30413571346135	AT1G10660_at	AT1G10660.4 | Symbol: None | expressed protein | chr1:3532474-3535132 FORWARD | Aliases: F20B24.10, F20B24_10
10.6303602864530	10.5625545280197	11.8598295179614	10.9856856756935	11.2550378159668	10.0187949235791	10.8637413178946	9.15029872456868	9.77469809955187	11.1924274169123	11.7225717095326	AT1G10670_at	AT1G10670.2 | Symbol: ACLA 1 |
2.43844246208028	2.14723423677949	3.3695996930248	2.71577419202807	2.67408871290345	3.11854954622549	2.87223443440454	2.64973590168165	2.54053963567656	2.77184048866149	2.76071556115614	AT1G10680_at	AT1G10680.1 | Symbol: None | P-glycoprotein, putative, similar to P-glycoprotein GI:4204793 from (Solanum tuberosum) | chr1:3538471-3543783 REVERSE | Aliases: F20B24.12, F20B24_12
2.88776169205534	2.38322688662101	3.55081925309085	2.94048463643549	3.53076251139332	4.03164432461262	3.17480492519898	2.89703476665214	2.83182815250134	3.59492396002206	3.93982919296190	AT1G10690_at	AT1G10690.1 | Symbol: None | expressed protein | chr1:3549993-3550633 REVERSE | Aliases: T16B5.17, T16B5_17
5.24931258390243	5.19104726734	5.35672904823879	5.20952564008614	5.84531084356824	4.86351291896949	5.2754108915977	5.21562337769256	5.48002410146426	5.93579301862532	6.44165128418105	AT1G10700_at	AT1G10700.1 | Symbol: None | ribose-phosphate pyrophosphokinase 3 / phosphoribosyl diphosphate synthetase 3 (PRS3), nearly identical to phosphoribosyl diphosphate synthase GI:4902470 from (Arabidopsis thaliana) | chr1:3554116-3556504 FORWARD | Aliases: T16B5.16
2.51726519157394	2.18592263452831	2.7059791718092	2.61149753148838	2.51195170894990	2.70504950861715	2.66807256244254	2.79385856489173	2.55169535510044	2.66391446373538	3.03500864492832	AT1G10710_at	AT1G10710.1 | Symbol: None | expressed protein | chr1:3558424-3560408 FORWARD | Aliases: T16B5.15
3.20915757104532	3.91798756506630	3.35876186734931	3.05250073647603	3.05466697942307	3.04400154861989	3.09133246509989	3.78043444972296	4.10159387065192	3.44927877102218	3.6086389583569	AT1G10720_at	AT1G10720.1 | Symbol: None | BSD domain-containing protein, contains Pfam profile PF03909: BSD domain
4.16864345757514	3.40190955569827	4.80980216902704	3.78661925864701	4.50995849921887	3.69722725066862	3.55733349139985	4.19605229828876	4.53915637198592	4.8224712977198	4.67278492121201	AT1G10730_at	AT1G10730.1 | Symbol: None | clathrin adaptor complexes medium subunit family protein, contains Pfam profile: PF00928 adaptor complexes medium subunit family
4.4538878274785	5.05898860498022	5.67559078394937	5.20975821160733	6.32118923357957	5.42925711419894	5.8079043182948	4.58179396433383	4.55434754386622	5.69437501698279	6.07838203990614	AT1G10740_at	AT1G10740.2 | Symbol: None | expressed protein | chr1:3568191-3570761 REVERSE | Aliases: T16B5.12, T16B5_12
3.45660345648092	3.11897735179845	6.1635174909787	6.6838476670921	7.11385996673897	5.12543604352453	6.51625703264752	3.48776135770909	3.5571960595905	6.74681205081315	7.63837074165687	AT1G10750_at	AT1G10750.1 | Symbol: None | expressed protein, similar to gi 3128199 F4I1.5 putative proteinase from Arabidopsis thaliana BAC gb AC004521 | chr1:3574808-3578475 REVERSE | Aliases: T16B5.11, T16B5_11
9.0312131885015	8.91042212622588	11.6048835023328	10.4560077231992	10.7059335599565	10.9314068351190	10.5847908886119	7.43301376133538	7.29453732865858	10.5968374566845	10.5744311919402	AT1G10760_at	AT1G10760.1 | Symbol: SEX1 | starch excess protein (SEX1), identical to SEX1 (Arabidopsis thaliana) GI:12044358; supporting cDNA gi:12044357:gb:AF312027.1:AF312027 | chr1:3581035-3590044 REVERSE | Aliases: GWD1, SEX1, SOP, SOP1, STARCH EXCESS 1 PROTEIN, STARCH EXCESS 1, T16B5.10, T16B5_10
3.90800997594194	3.19235958599045	4.99616217218395	4.72696278405833	4.26470000375657	4.85673959253453	4.59659436237899	3.51543062164767	3.56286090264537	4.86555231853273	4.76691613458719	AT1G10770_at	AT1G10770.1 | Symbol: None | invertase/pectin methylesterase inhibitor family protein, contains Pfam profile PF04043: Plant invertase/pectin methylesterase inhibitor
3.35206404047544	2.99384383153309	3.57287192850089	3.67056491532856	3.88091155996548	3.18797241568189	3.74363916373068	3.40727415348757	3.27147318334143	3.26542195628811	4.02696503670866	AT1G10780_at	AT1G10780.1 | Symbol: None | F-box family protein, ; similar to SKP1 interacting partner 2 (SKIP2) TIGR_Ath1:At5g67250 | chr1:3592747-3595078 REVERSE | Aliases: T16B5.8
6.18673456857111	5.62918313740064	5.03637639163072	5.10683934050233	4.7448124173515	5.28677520287447	5.18764145801226	5.08295921299448	5.13232388832534	4.7996436766572	4.95775273939984	AT1G10800_at	AT1G10800.1 | Symbol: None | expressed protein | chr1:3598159-3598592 REVERSE | Aliases: T16B5.6
2.71321117627796	2.7838915039225	2.63732856104923	2.46791035881337	2.17358195019116	2.64613709121032	2.59766726686561	2.84700458605928	2.76144528933779	2.55057000810524	2.68017288396586	AT1G10810_at	AT1G10810.1 | Symbol: None | aldo/keto reductase family protein, contains Pfam profile PF00248: oxidoreductase, aldo/keto reductase family | chr1:3599370-3600758 FORWARD | Aliases: T16B5.5, T16B5_5
6.09595649590168	5.09684651259443	6.5300720408367	5.54714777838189	6.02599515449012	5.90569925419104	5.62393151902675	4.26963146876428	4.51612921022177	6.13299529505141	5.88400082608168	AT1G10830_at	AT1G10830.1 | Symbol: None | sodium symporter-related, contains five transmembrane domains; Interpro IPR001991 Sodium:dicarboxylate symporter; EST gb:F13926 comes from this gene | chr1:3605590-3607494 REVERSE | Aliases: T16B5.3, T16B5_3
7.93453939575473	5.8091301742538	8.98290229458347	9.15128340904183	10.0013403470741	8.15821995972628	9.54630822815122	7.16693288229907	6.84412021381514	8.49701053759616	9.94292607020031	AT1G10840_at	AT1G10840.2 | Symbol: TIF3H1 |
5.71252929648443	4.71421151592017	6.31575016339857	6.26622289120059	6.55158908765842	5.57346216353363	6.46382774948886	5.67582429024343	6.33828735606119	6.28046101482326	6.72502123496389	AT1G10870_at	AT1G10870.1 | Symbol: None | ARF GTPase-activating domain-containing protein | chr1:3616610-3623757 REVERSE | Aliases: T19D16.20, T19D16_20
2.69610009362339	2.40959064882916	2.86789857506652	2.86574822258424	2.5671748226897	2.72504243572939	2.81526714398977	3.14960402641279	2.92889980148051	2.63284615737476	3.02090039224472	AT1G10880_at	AT1G10880.1 | Symbol: None | expressed protein, contains Pfam profile PF03267: Arabidopsis protein of unknown function, DUF266 | chr1:3624035-3627082 REVERSE | Aliases: T19D16.28, T19D16_28
2.98032704765438	2.58368292596695	3.03705150530082	2.9792773274597	2.79510921952206	2.954242464845	3.06721264023804	3.05140548659184	3.09540275464756	3.06132938372239	3.06637689271584	AT1G10890_at	AT1G10890.1 | Symbol: None | F-box family protein, contains Pfam PF00646: F-box domain; contains TIGRFAM TIGR01640 : F-box protein interaction domain
6.54507804047872	7.39694947838843	5.11604772533259	4.94055031854236	5.31138218836129	4.5570961952866	4.79748814999389	5.87341330520179	6.06471344667964	4.37152121414781	5.52111376118734	AT1G10900_at	AT1G10900.1 | Symbol: None | phosphatidylinositol-4-phosphate 5-kinase family protein, similar to phosphatidylinositol-4-phosphate 5-kinase AtPIP5K1 (Arabidopsis thaliana) GI:3702691; contains Pfam profiles PF01504: Phosphatidylinositol-4-phosphate 5-Kinase, PF02493: MORN repeat | chr1:3632274-3637141 REVERSE | Aliases: T19D16.18, T19D16_18
3.7059283050694	3.23112640866680	5.03791535059621	4.29358142917761	4.57063736438029	4.11694349310413	4.53005805331704	4.4006672478981	4.46101542727052	5.11831337863267	4.89367349983795	AT1G10910_at	AT1G10910.1 | Symbol: None | pentatricopeptide (PPR) repeat-containing protein, contains Pfam profile PF01535: PPR repeat | chr1:3639908-3643974 FORWARD | Aliases: T19D16.17, T19D16_17
2.47556693264499	2.48286667147906	2.65117253124223	2.76482585624585	2.41476554957458	2.45143049515343	2.49487585375154	2.82195828202592	2.99758210153631	2.74760835802952	2.79589196412889	AT1G10920_at	AT1G10920.1 | Symbol: None | disease resistance protein (CC-NBS-LRR class), putative, domain signature CC-NBS-LRR exists, suggestive of a disease resistance protein.
3.19643473416301	2.59373375284331	3.16170456721701	3.04334016462407	2.77936406506614	3.22776535679365	3.52686009334141	3.16305439902246	2.95246636705221	3.23495569065415	3.62262372133475	AT1G10930_at	AT1G10930.1 | Symbol: ATSGS1 |
3.86990896125363	4.61304370319155	3.44934490147213	2.8645137196426	3.35245643478533	3.31464321303439	3.16968163408741	4.44487115453863	6.28109238135723	3.73052889931379	3.97847513967891	AT1G10940_at	AT1G10940.2 | Symbol: ASK1 | similar to serine/threonine protein kinase, putative [Arabidopsis thaliana] (TAIR:At1g60940.1); similar to serine/threonine protein kinase, putative [Arabidopsis thaliana] (TAIR:At1g60940.2); similar to probable serine/threonine-specific protein kinase (EC 2.7.1.-) BSK2 - rape (GB:S60611); contains InterPro domain Tyrosine protein kinase (InterPro:IPR001245); contains…
8.7668962916393	7.856025208561	10.1488784618598	9.96468353311251	9.1949468951973	9.22101303300077	9.77723110578847	7.78773782962692	8.87702346310657	9.66534241915367	9.35436426352467	AT1G10950_at	AT1G10950.1 | Symbol: None | endomembrane protein 70, putative | chr1:3659216-3663984 FORWARD | Aliases: T19D16.13, T19D16_13
7.65185812000999	7.913376058798	9.8906652737466	11.1792017671114	11.4171961347802	10.6908853906152	11.5399325762394	6.60926638748052	6.21644601768819	11.5141188604851	11.9767759255219	AT1G10960_at	AT1G10960.1 | Symbol: None | ferredoxin, chloroplast, putative, strong similarity to FERREDOXIN PRECURSOR GB:P16972 (SP:P16972) from (Arabidopsis thaliana) | chr1:3664386-3665039 FORWARD | Aliases: T19D16.12, T19D16_12
11.6137439188091	10.3053304632036	5.71522671462488	4.42509979782667	4.42569008359163	5.07445839259281	4.52934334297066	10.6281466361975	11.2147586462730	5.21965024359125	5.0487934488296	AT1G10970_at	AT1G10970.1 | Symbol: ZIP4 | metal transporter, putative (ZIP4), similar to Zn and Cd transporter ZNT1 (Thlaspi caerulescens) gi:7381054:gb:AAF61374; member of the Zinc (Zn2+)-Iron (Fe2+) permease (ZIP) family, PMID:11500563 | chr1:3665089-3667139 REVERSE | Aliases: T19D16.11, T19D16_11, ZRT, IRT LIKE PROTEIN
3.24741996458719	2.76279963850269	3.38452125054624	3.48240023059578	3.38010974922593	3.35985589509538	3.5958136839065	2.99371628375213	3.09062098511809	3.7254847469318	3.42724719189052	AT1G10980_at	AT1G10980.1 | Symbol: None | expressed protein, ; expression supported by MPSS | chr1:3667531-3669821 REVERSE | Aliases: T19D16.10, T19D16_10
3.63821479957674	3.11256483428233	4.41403157142543	4.22806983568088	5.08905364301768	4.35148421073844	4.26052262076302	3.85738607437013	3.79303251406736	4.66561595727719	4.83303317213747	AT1G10990_at	AT1G10990.2 | Symbol: None | expressed protein, and genscan | chr1:3670278-3671187 REVERSE | Aliases: T19D16.27, T19D16_27
3.14075320941031	2.6830760766174	3.12216449633449	3.07834262920876	2.86838048452869	3.10944026682194	3.01275328281502	3.26604122278899	3.37346570688305	3.00803958809479	3.01494059994587	AT1G11000_at	AT1G11000.1 | Symbol: MLO4 | seven transmembrane MLO family protein / MLO-like protein 4 (MLO4), identical to membrane protein Mlo4 (Arabidopsis thaliana) gi:14091578:gb:AAK53797; similar to MLO protein SWISS-PROT:P93766, NCBI_gi:1877221 (Hordeum vulgare)(Barley) | chr1:3671756-3675979 REVERSE | Aliases: T19D16.26, T19D16_26
7.65340980581221	5.65585307000834	7.18293656833829	5.82219380720312	6.35326840875683	6.5904964119121	6.05971429360707	6.05281500982445	6.32532431697147	6.64629545760589	6.66590093137175	AT1G11020_at	AT1G11020.1 | Symbol: None | zinc finger (C3HC4-type RING finger) family protein, contains Pfam profile: PF00097 zinc finger, C3HC4 type (RING finger) | chr1:3676691-3678524 FORWARD | Aliases: T19D16.25, T19D16_25
2.73093200532667	2.25155292390796	2.90009747414197	2.82906494751461	2.61480284583268	3.15776568412989	3.24968972255039	2.79804082212185	2.79313597471937	2.71897464052652	2.8347086592528	AT1G11040_at	AT1G11040.1 | Symbol: None | DNAJ chaperone C-terminal domain-containing protein, contains Pfam profile PF01556: DnaJ C terminal region | chr1:3679225-3680924 REVERSE | Aliases: T19D16.7, T19D16_7
5.32462451500547	5.1506515759556	5.90406590609072	3.61609050973553	3.23490702914426	4.23876615499318	3.61585509535629	4.90495852081168	5.84186068438031	3.79554388780519	4.06873054290131	AT1G11050_at	AT1G11050.1 | Symbol: None | protein kinase family protein, contains protein kinase domain, Pfam:PF00069 | chr1:3681888-3684169 FORWARD | Aliases: T19D16.6, T19D16_6
3.27556284411481	3.2221184115171	3.55865215955191	3.28765126051004	3.10304353068874	3.06972625653758	3.37122192044972	3.24674556305196	3.5728227197492	3.39133326384957	3.26164665411334	AT1G11060_at	AT1G11060.1 | Symbol: None | expressed protein | chr1:3684568-3689844 FORWARD | Aliases: T19D16.5, T19D16_5
3.12487556700222	2.75335716893476	3.23679780180495	2.94467742208814	2.68884812738255	2.91993086443858	2.92793923539338	3.08848886048156	3.2044501291868	2.79566109372257	2.8825559380803	AT1G11070_at	AT1G11070.1 | Symbol: None | hydroxyproline-rich glycoprotein family protein, contains proline-rich extensin domains, INTERPRO:IPR002965 | chr1:3690212-3692826 REVERSE | Aliases: T19D16.24, T19D16_24
3.88390236596419	3.396752940044	2.77620586301151	2.61678548196397	2.22196585142309	2.49640082208661	2.4296959719269	3.28053917558092	4.19994816646206	2.60911686201056	2.60166365722203	AT1G11080_at	AT1G11080.1 | Symbol: SCPL31 |
5.92870083964457	4.66365264056571	6.3673323472495	6.36645211381355	6.15781828579231	6.04751233342964	6.11260056859502	4.32423388266699	4.79756895042878	6.85711584204434	6.40968439481788	AT1G11090_at	AT1G11090.1 | Symbol: None | hydrolase, alpha/beta fold family protein, similar to monoglyceride lipase from (Homo sapiens) GI:14594904, (Mus musculus) GI:2632162; contains Pfam profile PF00561: hydrolase, alpha/beta fold family | chr1:3702608-3703779 FORWARD | Aliases: T19D16.3, T19D16_3
4.72117702720151	5.22305380507144	4.94879201509204	4.76512864101211	4.4478563500756	4.48328550833465	4.88846363655028	5.38009618337044	6.02805964483062	5.25061827936605	5.93804802053586	AT1G11100_at	AT1G11100.1 | Symbol: None | SNF2 domain-containing protein / helicase domain-containing protein / zinc finger protein-related, similar to RUSH-1alpha (Oryctolagus cuniculus) GI:1655930; contains Pfam profiles PF00271: Helicase conserved C-terminal domain, PF00176: SNF2 family N-terminal domain | chr1:3703358-3709302 REVERSE | Aliases: T19D16.2, T19D16_2
3.76167349786908	2.87169861758176	5.69537283934118	5.58872815521639	5.0256457066345	5.77221695697631	5.71959252721496	3.66942713907624	3.52452549333819	4.97321685392968	5.49610753893674	AT1G11120_at	AT1G11120.1 | Symbol: None | expressed protein | chr1:3715229-3719681 FORWARD | Aliases: T19D16.22, T19D16_22
2.96543902492250	2.64998905480634	3.7772835681758	3.6791427190068	3.80489917060208	3.13055165091136	3.66143768475700	3.19218421624723	3.31216934799674	3.64453569706758	4.14419588748103	AT1G11130_at	AT1G11130.1 | Symbol: SUB | leucine-rich repeat family protein / protein kinase family protein, contains leucine rich-repeat (LRR) domains Pfam:PF00560, INTERPRO:IPR001611; contains similarity to leucine-rich repeat transmembrane protein kinase 2 (Zea mays) gi:3360291:gb:AAC27895 | chr1:3722857-3727443 FORWARD | Aliases: AT1G11140, SCM, SCRAMBLED, STRUBBELIG, T19D16.8
2.97929914121191	2.75473596416751	2.74294938945466	2.73415289730577	2.61890747988737	2.62759431358260	2.71218702810228	3.07656747440565	3.33990165897472	2.62761566284264	3.0358239354379	AT1G11160_at	AT1G11160.1 | Symbol: None | WD-40 repeat family protein / katanin p80 subunit, putative, similar to contains 6 WD-40 repeats (PF00400); katanin p80 subunit (GI:3005601) (Strongylocentrotus purpuratus) | chr1:3733925-3739703 FORWARD | Aliases: T28P6.17, T28P6_17
3.65238528893126	3.08726399661135	3.95741102823968	3.40103342618875	3.25898551502711	3.59236502071054	3.50329388402711	3.81217786751384	4.19488022353828	4.44617079283115	4.13716851402697	AT1G11170_at	AT1G11170.2 | Symbol: None | expressed protein, contains Pfam profile PF05212: Protein of unknown function (DUF707) | chr1:3741129-3744675 FORWARD | Aliases: T28P6.16, T28P6_16
5.51279626372566	7.53166660336859	3.34075319858386	3.42105642203779	3.13032829959575	3.11242044169891	3.29629389809544	4.38037780274323	4.97034996481037	3.29530830999266	3.5981838726018	AT1G11190_at	AT1G11190.1 | Symbol: BFN1 | bifunctional nuclease (BFN1), identical to bifunctional nuclease bfn1 (Arabidopsis thaliana) gi:4099831:gb:AAD00693 | chr1:3750066-3752780 REVERSE | Aliases: BIFUNCTIONAL NUCLEASE I, T28P6.14, T28P6_14
5.43628887214377	4.99500208128077	5.93729032640626	5.66880832784336	6.01644211555632	5.40336594422293	5.31397894848559	4.48132152101405	4.76932201861812	6.02220973865743	6.35826924023497	AT1G11200_at	AT1G11200.1 | Symbol: None | expressed protein, contains Pfam profile PF03619: Domain of unknown function | chr1:3753365-3755638 FORWARD | Aliases: T28P6.25
6.66400485603879	5.38835747294068	4.83178018864779	3.94414694378308	3.57320542209446	4.62061735917094	3.97459391179378	5.97998701562117	8.10571460896822	4.80735907339766	4.34463696376624	AT1G11210_at	AT1G11210.1 | Symbol: None | expressed protein, contains similarity to cotton fiber expressed protein 1 (Gossypium hirsutum) gi:3264828:gb:AAC33276 | chr1:3755677-3756998 REVERSE | Aliases: T28P6.13, T28P6_13
2.93455830843465	2.43593021425500	2.94814097284334	2.64807521905856	2.39047244283508	2.57413866263541	2.69185769868482	2.74785052662707	2.87149698987978	2.79266717720685	2.75043136487667	AT1G11220_at	AT1G11220.1 | Symbol: None | expressed protein, contains similarity to cotton fiber expressed protein 1 (Gossypium hirsutum) gi:3264828:gb:AAC33276 | chr1:3759867-3761165 REVERSE | Aliases: T28P6.12, T28P6_12
6.5703912204583	7.45684671321222	8.69405357321505	9.60272847780758	8.30699013826212	8.77350601250583	9.77751100150598	7.98929907440619	9.20288585054879	9.392118780607	10.1460626851655	AT1G11240_at	AT1G11240.1 | Symbol: None | expressed protein | chr1:3766754-3768294 REVERSE | Aliases: T28P6.24, T28P6_24
3.83337636944213	3.41200265697696	4.16041239690486	4.01036569477916	3.77411665771027	4.09298318139771	4.13213054743124	4.09890536593373	3.94173145711695	3.96054545200757	4.2049779575347	AT1G11250_at	AT1G11250.1 | Symbol: SYP125 |
8.42026992228635	5.42186956823201	7.93225165484645	5.79416927139287	5.34939832454096	7.39360810838873	5.68102884239884	6.40620601017337	7.47397346112298	8.21307977615262	6.63996262717279	AT1G11260_at	AT1G11260.1 | Symbol: None | glucose transporter (STP1), nearly identical to glucose transporter GB:P23586 SP:P23586 from (Arabidopsis thaliana) | chr1:3777329-3780337 FORWARD | Aliases: T28P6.9, T28P6_9
3.09632600668784	2.96067147940785	3.30884458004547	3.18044112289546	3.0547316847385	3.05534430210514	3.01497426853819	3.24088273967954	3.44867517693639	3.33243853634875	3.34976580748815	AT1G11270_at	AT1G11270.3 | Symbol: None | F-box family protein, contains F-box domain Pfam:PF00646
6.7190082667633	6.15710376082775	6.43715325402334	7.25252177293085	7.16511260073146	6.45439661839259	7.3837944548128	7.4473213524227	7.45479423071246	6.92652702582304	7.52343739060985	AT1G11280_at	AT1G11280.4 | Symbol: None | similar to S-locus protein kinase, putative [Arabidopsis thaliana] (TAIR:At1g61390.1); similar to S-locus protein kinase, putative [Arabidopsis thaliana] (TAIR:At1g61480.1); similar to S-locus protein kinase, putative [Arabidopsis thaliana] (TAIR:At1g61490.1); similar to S-locus lectin protein kinase family protein [Arabidopsis thaliana] (TAIR:At1g61370.1); similar to…
3.37352369890358	2.97724737984064	3.89306740982406	3.61255661142217	3.69213855281824	3.59802353376338	3.68981139544687	3.49778258926099	3.39260236009427	3.6439773050012	3.86405568874523	AT1G11290_at	AT1G11290.1 | Symbol: None | pentatricopeptide (PPR) repeat-containing protein, contains Pfam profile PF01535: PPR repeat | chr1:3791454-3793883 REVERSE | Aliases: T28P6.20, T28P6_20
2.84676324550951	2.28619145591877	2.78983560516344	2.69676532339803	2.31656175071034	2.67068770754469	2.74582102604776	2.73578401500544	2.77082090954108	2.61634535446096	2.72742440341484	AT1G11300_at	AT1G11300.1 | Symbol: None | S-locus lectin protein kinase family protein, contains protein kinase domain, Pfam:PF00069; contains S-locus glycoprotein family domain, Pfam:PF00954 | chr1:3794389-3800719 FORWARD | Aliases: T28P6.6, T28P6_6
8.1993710773319	9.43066595377054	6.06133341457788	5.03355411243372	6.09832162020839	4.26944908472516	5.1343404280375	7.37094652779209	8.0134905304097	5.8026556514506	6.86259597957197	AT1G11310_at	AT1G11310.1 | Symbol: MLO2 | seven transmembrane MLO family protein / MLO-like protein 2 (MLO2), idenctical to membrane protein Mlo2 (Arabidopsis thaliana) gi:14091574:gb:AAK53795; similar to Mlo (Hordeum vulgare subsp. vulgare) gi:1877221:emb:CAB06083 SWISS-PROT:P93766 | chr1:3800747-3804144 REVERSE | Aliases: T28P6.4, T28P6_4
3.70031723518135	3.15436421719923	3.91936019644367	4.00503534066864	3.83768661620986	3.98509300899753	3.84562979301848	3.71296352101798	3.74686427669239	3.78782658153173	4.22244420125788	AT1G11320_at	AT1G11320.1 | Symbol: None | expressed protein, identical to hypothetical protein GB:AAD49990 GI:5734725 from (Arabidopsis thaliana) | chr1:3807136-3808875 FORWARD | Aliases: T28P6.3, T28P6_3
2.90234962836412	2.81963953019062	9.66495057841516	9.38717976239715	8.78114189182354	8.17792901436138	8.90617184420203	2.99132908957973	2.97808813429715	8.96922400285848	9.35840671059632	AT1G11330_at	AT1G11330.1 | Symbol: None | S-locus lectin protein kinase family protein, contains Pfam domains, PF00954: S-locus glycoprotein family, PF00069: Protein kinase domain, and PF01453: Lectin (probable mannose binding) | chr1:3810221-3813607 FORWARD | Aliases: T28P6.2, T28P6_2
3.09679487989885	2.69153054772231	3.13244010489676	3.17239637728475	2.76432199157862	3.09515052994449	3.1333743703226	3.41096205627658	3.33173923586928	3.15003122901814	3.09059688683978	AT1G11340_at	AT1G11340.1 | Symbol: None | S-locus lectin protein kinase family protein, contains protein kinase domain, Pfam:PF00069; contains S-locus glycoprotein family domain, Pfam:PF00954 | chr1:3814116-3817420 REVERSE | Aliases: T28P6.1, T28P6_1
2.416133559513	2.16292525471481	2.57635658228896	2.68994663156976	2.45836641544786	2.49184793610840	2.66817971370847	2.70168817487547	2.87664655316715	2.78901227955346	3.03115897634457	AT1G11350_at	AT1G11350.1 | Symbol: None | S-locus lectin protein kinase family protein, contains Serine/Threonine protein kinases active-site signature, PROSITE:PS00108 | chr1:3817591-3820805 REVERSE | Aliases: T23J18.2, T23J18_2
10.0620438501441	7.53240320957137	10.3849688799841	9.48611758036146	9.0441075121771	10.1603865567704	9.03149503886928	9.04940265822529	10.1810802769733	11.1146162731691	10.3089255715371	AT1G11360_at	AT1G11360.2 | Symbol: None | universal stress protein (USP) family protein, contains Pfam PF00582: universal stress protein family domain; similar to ethylene-responsive ER6 protein (GI:5669654) (Lycopersicon esculentum) | chr1:3821529-3823053 REVERSE | Aliases: T23J18.35, T23J18_35
2.16321625843674	1.8774269938825	2.22395198734458	2.17871602567527	1.96981216438151	2.07153625234431	2.10697669049057	2.35915990990927	2.47602683625399	2.26411484032157	2.30666125080335	AT1G11370_at	AT1G11370.1 | Symbol: None | pectinesterase family protein, similar to pectin methylesterase GI:1279597 from (Nicotiana plumbaginifolia); contains Pfam profile: PF01095 pectinesterase | chr1:3828098-3830945 REVERSE | Aliases: T23J18.3, T23J18_3
5.49387841780761	4.36916520710873	6.10497259044381	4.50559634273147	5.09355094859095	6.02182534686272	3.89296151133550	4.45236032177385	6.03789765304141	6.09977880415232	5.29631340193035	AT1G11380_at	AT1G11380.1 | Symbol: None | expressed protein, contains Pfam profile PF04749: Protein of unknown function, DUF614 | chr1:3832623-3834189 FORWARD | Aliases: T23J18.4, T23J18_4
4.44871135327083	3.97049898630183	5.1521071342429	4.98434252098131	5.27127971848207	4.16987245280592	4.5227526406866	4.65889322835851	5.218966432625	5.33762167506071	5.5961995112551	AT1G11390_at	AT1G11390.1 | Symbol: None | ABC1 family protein, contains Pfam domain, PF03109: ABC1 family | chr1:3834459-3837498 REVERSE | Aliases: T23J18.5, T23J18_5
6.13645314246637	6.86729719900489	6.58091433527783	6.58460900544801	6.39647267896984	6.29556410998455	6.74549502115184	5.66644184912065	7.26184348823099	7.88952759288253	7.9961151050962	AT1G11400_at	AT1G11400.3 | Symbol: None | similar to unnamed protein product [Tetraodon nigroviridis] (GB:CAG03976.1) | chr1:3838016-3840207 FORWARD | Aliases: T23J18.7, T23J18_7
3.31999253235048	3.22585800895612	3.21700421474062	3.12473350577304	2.9120668756313	3.13363739580464	3.08609921403730	3.62984842385107	3.88557537872748	3.36667946306556	3.52829945885114	AT1G11410_at	AT1G11410.1 | Symbol: None | S-locus protein kinase, putative, similar to receptor-like protein kinase (Arabidopsis thaliana) gi:4008008:gb:AAC95352; contains S-locus glycoprotein family domain, Pfam:PF00954 | chr1:3841286-3844432 FORWARD | Aliases: T23J18.8, T23J18_8
3.04760023300016	3.40150355402752	4.8312447134381	6.52639292650699	5.08773468929938	4.27919201269046	5.84784508276474	3.37829350584535	3.59623772093144	5.89979436976378	6.55009416583563	AT1G11420_at	AT1G11420.1 | Symbol: None | agenet domain-containing protein, contains Pfam PF05641: Agenet domain | chr1:3844581-3846872 REVERSE | Aliases: T23J18.9, T23J18_9
5.85726829167095	6.95364516559152	9.92691416472583	9.58152917981298	9.68975606953833	8.84946488372492	9.51512612025605	5.41489569142862	6.36158797276989	9.74039712412095	10.0719770578779	AT1G11430_at	AT1G11430.1 | Symbol: None | plastid developmental protein DAG, putative, similar to DAG protein, chloroplast precursor (Garden snapdragon) SWISS-PROT:Q38732
6.42448376338278	6.02024581644344	5.24756536313410	4.93616699287878	4.83444472344187	4.94665023770191	5.08204913793913	6.12343755907374	6.94348685133107	4.88155284234311	5.1983867835621	AT1G11440_at	AT1G11440.1 | Symbol: None | expressed protein | chr1:3849360-3850662 FORWARD | Aliases: T23J18.11, T23J18_11
3.03097687436050	2.70723325509537	3.42931370255189	3.20788611939187	2.93250934520365	3.27894598005018	3.27133081216825	3.33276566023809	3.15542245538574	3.25381494465207	3.16974102611549	AT1G11470_at	AT1G11470.1 | Symbol: None | expressed protein | chr1:3859874-3860522 REVERSE | Aliases: T23J18.14, T23J18_14
8.4307021148705	8.65269194921399	8.82794811500882	6.60741454807565	7.40883803883675	7.79062440055839	6.81773311741499	6.86502003316408	7.22314878974392	8.04477737528518	7.3247703382521	AT1G11480_at	AT1G11480.1 | Symbol: None | eukaryotic translation initiation factor-related, contains weak similarity to Swiss-Prot:P23588 eukaryotic translation initiation factor 4B (eIF-4B) (Homo sapiens) | chr1:3864153-3866969 REVERSE | Aliases: T23J18.15, T23J18_15
5.31165674986466	5.03501090825894	5.96292663414039	5.59991417021459	5.92974510527164	6.26923348496797	6.00600693503022	6.47137678222536	6.68364755264143	8.3800895021751	7.34120931595297	AT1G11530_at	AT1G11530.1 | Symbol: None | Encodes a single cysteine active site thioredoxin-related protein, similar to thioredoxin H-type from Arabidopsis thaliana SP:P29448, Nicotiana tabacum SP:Q07090; contains Pfam profile: PF00085 Thioredoxin; | chr1:3874437-3875484 FORWARD | Aliases: T23J18.19, T23J18_19
7.30326043112971	6.77034241886053	5.21671783079762	4.78723191773055	4.78268954497203	5.13286453037966	4.89549651620582	6.42656706771443	6.44776390990662	4.99831999714888	4.93477460257577	AT1G11540_at	AT1G11540.1 | Symbol: None | expressed protein, contains Pfam profile: PF01925 domain of unknown function DUF81 | chr1:3875160-3877155 REVERSE | Aliases: T23J18.20, T23J18_20
2.92779535003703	2.55988985048478	3.38772875916703	3.92597768908683	5.56823434871177	3.10287362775828	3.97497502137476	3.65226443420086	3.60681807985799	3.82363235370817	4.53774414894187	AT1G11545_at	AT1G11545.1 | Symbol: None | xyloglucan:xyloglucosyl transferase, putative / xyloglucan endotransglycosylase, putative / endo-xyloglucan transferase, putative, similar to endo-xyloglucan transferase GI:2244732 from (Gossypium hirsutum) | chr1:3878550-3880360 REVERSE | Aliases: T23J18.21, T23J18_21
2.85716126429552	2.55492732641233	2.9450291503939	2.94084225326679	2.58405808160082	3.05249202317376	3.04180415887906	3.18678722621511	2.98457850957949	2.88446080824165	2.90633798372183	AT1G11560_at	AT1G11560.1 | Symbol: None | OST3/OST6 family protein, contains Pfam profile PF04756: OST3 / OST6 family | chr1:3881788-3882819 FORWARD | Aliases: T23J18.22, T23J18_22
2.57971850817215	2.54110985992730	2.20108863412495	2.17803225909818	1.76529488142276	2.03365417355216	2.03447013200539	2.43617949160768	2.53206601736397	2.09208814574243	2.13915370906559	AT1G11570_at	AT1G11570.1 | Symbol: None | nuclear transport factor 2 (NTF2), putative, similar to Swiss-Prot:P33331 nuclear transport factor 2 (NTF-2) (Nuclear transport factor P10) (Saccharomyces cerevisiae) | chr1:3883280-3883663 FORWARD | Aliases: T23J18.32, T23J18_32
10.8624455275819	8.71994007455725	11.6183117480283	9.84170474126237	11.4955183224674	10.3613606472339	9.5243482604056	7.89958921033937	8.74403976280572	10.6508310866849	11.4566567721438	AT1G11580_at	AT1G11580.1 | Symbol: None | pectin methylesterase, putative, similar to pectin methylesterase GI:1617583 from (Lycopersicon esculentum) | chr1:3888690-3890811 FORWARD | Aliases: ATPMEPCRA, T23J18.24, T23J18_24
2.97541079059616	2.49131340473651	3.02014159044891	2.90252790215301	2.66077366007720	2.99672724336718	3.02734539990480	2.89251978713349	2.96013543369795	3.06841145182974	2.95535054070876	AT1G11590_at	AT1G11590.1 | Symbol: None | pectin methylesterase, putative, similar to fruit-specific pectin methylesterase GI:1617583 from (Lycopersicon esculentum) | chr1:3892580-3894677 FORWARD | Aliases: T23J18.25, T23J18_25
3.46520317762185	3.10281359747480	3.66107138050503	3.38113596852054	3.07821294155192	3.40981535967122	3.43132549186816	3.62859406760003	3.93165748713531	3.52011612172814	3.40004391871901	AT1G11600_at	AT1G11600.1 | Symbol: CYP77B1 | cytochrome P450, putative, similar to cytochrome P450 77A2 (CYPLXXVIIA2) (P-450EG5) (Solanum melongena) and cytochrome P450 77A3 (SP:O48928) (Glycine max); is a member of the PF:00067 Cytochrome P450 family. ESTs gb:Z30775 and gb:Z30776 come from this gene | chr1:3902012-3903778 FORWARD | Aliases: F25C20.25, F25C20_25
2.47592879251205	2.19043721518143	2.50483520680475	2.69663682342824	2.18602303073574	2.25043636589631	2.50291033789305	2.69160430481181	2.65745691085656	2.3918444403085	2.60403010788138	AT1G11610_at	AT1G11610.1 | Symbol: CYP71A18 | cytochrome P450, putative, very strong similarity to cytochrome P450 (SP:Q9SAB6) (Arabidopsis thaliana); is a member of the PF:00067 Cytochrome P450 family | chr1:3907461-3909291 REVERSE | Aliases: F25C20.24, F25C20_24
4.07308425856804	3.65983965040092	4.17594430727767	4.95629933209184	4.61154419521399	4.30824175738382	4.51419060596694	5.01136522123034	6.03400107909199	5.5644663536057	5.63570595835844	AT1G11630_at	AT1G11630.1 | Symbol: None | pentatricopeptide (PPR) repeat-containing protein, contains Pfam profile PF01535: PPR repeat | chr1:3912902-3914407 REVERSE | Aliases: F25C20.22, F25C20_22
11.3619659792268	9.6109901253347	11.3208570378828	10.2436464024120	10.7984307240878	10.6224565631817	10.3019984686564	9.69559410017756	10.2008579864346	11.1028956624279	11.0908771147107	AT1G11650_at	AT1G11650.2 | Symbol: ATRBP45B | RNA-binding protein 45 (RBP45), putative, similar to gb:U90212 DNA binding protein ACBF from Nicotiana tabacum and contains 3 PF:00076 RNA recognition motif domains. ESTs gb:T44278, gb:R65195, gb:N65904, gb:H37499, gb:R90487, gb:N95952, gb:T44278, gb:Z20166, gb:N96891, gb:W43137, gb:F15504, gb:F1 | chr1:3914774-3918163 FORWARD | Aliases: ATRBP45B, F25C20.21, F25C2…
7.57819860488225	8.23610089362912	8.03414788425044	7.21977745377793	7.80718498148238	6.94624699055438	7.49737282067149	7.01164518511505	7.49653746406232	8.35940108722427	8.97645523474136	AT1G11660_at	AT1G11660.1 | Symbol: None | heat shock protein, putative, strong similarity to gb:Z70314 heat-shock protein from Arabidopsis thaliana and is a member of the PF:00012 Hsp70 protein family | chr1:3921056-3924507 FORWARD | Aliases: F25C20.19, F25C20_19
[truncated: 20,176 more rows]
