# Supplementary material for: The transcriptome of syncytia induced by the cyst nematode Heterodera schachtii in Arabidopsis roots
Source: Plant J. 2008 Dec 9;57(5):771–84. doi: 10.1111/j.1365-313X.2008.03727.x (PMC2667683; doi:10.1111/j.1365-313X.2008.03727.x)
Supplement: Supporting Information [file supplFullCELdata.zip]

Archive with 11 entries (11 files):
- ControlA.CEL
- C_Root_E.CEL
- S15A.CEL
- S5A2.CEL
- S5D.CEL
- Syn15B.CEL
- Syn5A.CEL
- Szakasits_CH2.CEL
- Szakasits_Ci.CEL
- Szakasits_S14-1.CEL
- Szakasits_S5E.CEL
