# Supplementary material for: The transcriptome of syncytia induced by the cyst nematode Heterodera schachtii in Arabidopsis roots
Source: Plant J. 2008 Dec 9;57(5):771–84. doi: 10.1111/j.1365-313X.2008.03727.x (PMC2667683; doi:10.1111/j.1365-313X.2008.03727.x)
Supplement: Supporting Information [file supplFullCELdata.zip › ControlA.CEL]

[CEL]
Version=3

[HEADER]
Cols=712
Rows=712
TotalX=712
TotalY=712
OffsetX=0
OffsetY=0
GridCornerUL=177 138
GridCornerUR=5301 178
GridCornerLR=5255 5300
GridCornerLL=131 5259
Axis-invertX=0
AxisInvertY=0
swapXY=0
DatHeader=[13..45229]  ControlA:CLS=5431 RWS=5431 XIN=2  YIN=2  VE=30        2.0 05/03/05 11:50:17 50206230  M10      ATH1-121501.1sq                  6
Algorithm=Percentile
AlgorithmParameters=Percentile:75;CellMargin:2;OutlierHigh:1.500;OutlierLow:1.004;AlgVersion:6.0;FixedCellSize:FALSE;IgnoreOutliersInShiftRows:FALSE;FeatureExtraction:FALSE;UseSubgrids:FALSE;RandomizePixels:FALSE;ErrorBasis:StdvMean;StdMult:1.000000

[INTENSITY]
NumberCells=506944
CellHeader=X	Y	MEAN	STDV	NPIXELS
  0	  0	213.0	26.9	 25
  1	  0	21550.0	2207.0	 25
  2	  0	209.0	26.7	 30
  3	  0	21609.0	3793.4	 25
  4	  0	99.0	20.7	 25
  5	  0	188.3	35.8	 30
  6	  0	20542.0	4094.9	 30
  7	  0	190.0	22.8	 36
  8	  0	19874.8	4488.8	 30
  9	  0	181.0	22.0	 25
 10	  0	19357.0	3412.2	 25
 11	  0	181.0	17.0	 25
 12	  0	19992.0	4440.8	 30
 13	  0	172.0	24.8	 25
 14	  0	19775.0	2958.4	 25
 15	  0	194.0	34.3	 25
 16	  0	19597.0	2656.3	 25
 17	  0	178.5	29.4	 30
 18	  0	19271.0	3415.2	 25
 19	  0	195.0	23.2	 25
 20	  0	19157.0	2429.3	 25
 21	  0	184.0	27.3	 25
 22	  0	18262.5	4122.8	 30
 23	  0	190.0	23.8	 30
 24	  0	17666.8	3966.9	 30
 25	  0	168.3	28.7	 30
 26	  0	17295.0	3653.4	 30
 27	  0	167.5	24.1	 30
 28	  0	16543.0	3798.8	 25
 29	  0	177.0	22.2	 25
 30	  0	15325.0	2308.8	 25
 31	  0	184.0	28.2	 25
 32	  0	15708.0	3619.8	 30
 33	  0	187.0	21.9	 25
 34	  0	16178.0	2719.0	 25
 35	  0	184.0	28.1	 25
 36	  0	16015.0	2173.6	 25
 37	  0	168.0	25.2	 25
 38	  0	15983.5	3689.6	 30
 39	  0	184.0	28.2	 25
 40	  0	15836.0	2367.2	 25
 41	  0	187.8	29.7	 30
 42	  0	15795.3	3190.6	 30
 43	  0	179.0	28.3	 36
 44	  0	16044.0	3418.7	 25
 45	  0	186.0	28.6	 25
 46	  0	15740.0	2395.0	 25
 47	  0	187.0	31.7	 25
 48	  0	15906.5	3614.6	 30
 49	  0	157.0	19.1	 25
 50	  0	15526.0	2422.0	 25
 51	  0	164.0	20.2	 25
 52	  0	15163.0	1894.7	 25
 53	  0	164.3	24.7	 30
 54	  0	14967.0	3188.6	 25
 55	  0	171.0	18.9	 25
 56	  0	15273.0	2121.6	 25
 57	  0	171.0	75.5	 25
 58	  0	14795.8	3734.5	 30
 59	  0	162.3	25.5	 30
 60	  0	13993.3	3121.7	 30
 61	  0	161.3	19.0	 30
 62	  0	13518.0	2492.9	 25
 63	  0	156.8	24.7	 30
 64	  0	13153.0	3368.3	 25
 65	  0	155.0	21.9	 25
 66	  0	13007.0	2241.8	 25
 67	  0	150.0	19.7	 25
 68	  0	12199.8	3230.8	 30
 69	  0	166.0	22.6	 25
 70	  0	12806.0	2631.1	 25
 71	  0	157.0	21.3	 25
 72	  0	12343.0	1945.4	 25
 73	  0	176.5	30.7	 30
 74	  0	12446.0	3463.5	 25
 75	  0	146.0	20.3	 25
 76	  0	12772.0	2849.9	 25
 77	  0	160.0	25.6	 30
 78	  0	12066.0	3737.8	 36
 79	  0	164.3	29.6	 30
 80	  0	12946.0	2867.3	 25
 81	  0	162.0	19.6	 25
 82	  0	12813.0	2103.1	 25
 83	  0	174.3	34.2	 30
 84	  0	13439.0	3579.7	 25
 85	  0	151.0	24.5	 25
 86	  0	14015.0	2351.3	 25
 87	  0	153.0	24.7	 25
 88	  0	13704.3	3370.4	 30
 89	  0	170.0	25.9	 25
 90	  0	13859.0	2456.1	 25
 91	  0	155.0	18.5	 25
 92	  0	13118.0	1935.9	 25
 93	  0	171.0	23.8	 30
 94	  0	12971.8	3469.5	 30
 95	  0	166.8	30.4	 30
 96	  0	13427.3	2873.1	 30
 97	  0	167.0	19.0	 30
 98	  0	13449.3	3458.2	 30
 99	  0	147.0	19.6	 25
100	  0	12318.0	2397.2	 25
101	  0	159.0	24.2	 25
102	  0	11428.0	1661.2	 25
103	  0	134.0	19.3	 30
104	  0	11798.0	2669.3	 25
105	  0	149.0	20.3	 25
106	  0	10955.0	1716.2	 25
107	  0	162.0	22.9	 25
108	  0	11114.3	2753.4	 30
109	  0	153.0	23.8	 25
110	  0	11011.0	2170.0	 25
111	  0	157.0	21.4	 25
112	  0	11309.5	2571.5	 30
113	  0	143.5	26.6	 36
114	  0	11459.0	3205.9	 30
115	  0	154.8	27.2	 30
116	  0	11761.0	2469.7	 25
117	  0	153.0	31.6	 25
118	  0	11741.5	3281.1	 30
119	  0	133.0	22.0	 25
120	  0	11666.0	2480.3	 25
121	  0	152.0	27.3	 25
122	  0	11715.0	1545.4	 25
123	  0	157.5	26.0	 30
124	  0	11454.0	2823.4	 25
125	  0	151.0	23.2	 25
126	  0	12068.0	1726.7	 25
127	  0	139.0	32.8	 25
128	  0	12257.8	3110.0	 30
129	  0	153.0	14.8	 25
130	  0	11978.3	3172.3	 30
131	  0	144.0	22.4	 30
132	  0	11777.8	2690.5	 30
133	  0	169.8	27.8	 30
134	  0	12163.0	3316.4	 25
135	  0	167.0	27.1	 25
136	  0	11983.0	2213.3	 25
137	  0	154.0	28.8	 25
138	  0	11296.0	1736.4	 25
139	  0	163.8	24.9	 30
140	  0	10590.0	2375.0	 25
141	  0	153.0	27.1	 25
142	  0	10931.0	1601.4	 25
143	  0	158.0	20.5	 25
144	  0	10994.3	2747.7	 30
145	  0	170.0	19.1	 25
146	  0	11382.0	1790.6	 25
147	  0	140.0	28.0	 25
148	  0	11511.5	2763.4	 30
149	  0	165.8	25.8	 36
150	  0	12048.8	3146.0	 30
151	  0	157.0	22.1	 25
152	  0	12199.0	2523.8	 25
153	  0	157.0	29.8	 25
154	  0	12323.0	3123.6	 30
155	  0	172.0	22.6	 25
156	  0	12701.0	2039.8	 25
157	  0	156.0	28.3	 25
158	  0	12151.0	1881.8	 25
159	  0	163.5	24.8	 30
160	  0	12296.0	2086.1	 25
161	  0	176.0	33.7	 25
162	  0	12383.0	1472.6	 25
163	  0	173.0	25.9	 25
164	  0	12097.5	2735.7	 30
165	  0	177.0	24.0	 25
166	  0	12241.3	2628.9	 30
167	  0	156.0	25.4	 30
168	  0	11778.5	2517.4	 30
169	  0	144.5	33.6	 30
170	  0	11623.0	2571.5	 25
171	  0	190.0	35.2	 25
172	  0	12092.0	1977.5	 25
173	  0	177.0	31.0	 25
174	  0	11737.3	2802.7	 30
175	  0	149.0	25.9	 25
176	  0	12181.0	1655.3	 25
177	  0	174.0	30.0	 25
178	  0	11728.0	1340.1	 25
179	  0	153.8	31.7	 30
180	  0	11976.0	2077.6	 25
181	  0	168.0	33.0	 25
182	  0	11703.0	1282.5	 25
183	  0	146.3	27.1	 30
184	  0	11378.3	3265.8	 36
185	  0	168.0	26.2	 30
186	  0	12310.8	2881.0	 30
187	  0	155.0	25.5	 25
188	  0	11806.0	2533.1	 25
189	  0	169.8	27.2	 30
190	  0	12106.0	2736.8	 25
191	  0	192.0	31.1	 25
192	  0	12283.0	1946.1	 25
193	  0	153.0	22.0	 25
194	  0	11634.0	2741.0	 30
195	  0	159.0	23.1	 25
196	  0	10767.0	1613.5	 25
197	  0	168.0	42.1	 25
198	  0	10633.0	1373.4	 25
199	  0	146.3	25.1	 30
200	  0	10580.0	1744.3	 25
201	  0	140.8	22.1	 30
202	  0	10199.8	2480.8	 30
203	  0	152.3	35.8	 30
204	  0	10000.3	2765.8	 36
205	  0	167.0	24.7	 25
206	  0	10085.0	2228.7	 25
207	  0	154.0	26.4	 25
208	  0	9642.0	1919.4	 25
209	  0	179.8	38.2	 30
210	  0	10033.0	2339.8	 25
211	  0	156.0	24.7	 25
212	  0	10020.0	1782.3	 25
213	  0	150.0	23.0	 25
214	  0	9391.0	2224.6	 30
215	  0	165.0	30.5	 25
216	  0	9324.0	1491.9	 25
217	  0	153.0	23.2	 25
218	  0	9134.0	1143.1	 25
219	  0	151.5	33.8	 36
220	  0	9012.0	2535.5	 30
221	  0	150.8	26.4	 30
222	  0	9225.0	2210.7	 25
223	  0	164.0	32.3	 25
224	  0	9122.8	2583.5	 30
225	  0	138.0	25.6	 25
226	  0	9261.0	1897.7	 25
227	  0	163.0	33.8	 25
228	  0	9127.0	1416.6	 25
229	  0	158.0	28.8	 30
230	  0	9491.0	1960.7	 25
231	  0	134.0	19.5	 25
232	  0	9306.0	1276.7	 25
233	  0	178.0	39.5	 25
234	  0	9848.8	2262.6	 30
235	  0	99.0	21.3	 25
236	  0	4731.0	691.5	 25
237	  0	76.0	42.4	 30
238	  0	106.8	23.9	 30
239	  0	95.3	25.6	 30
240	  0	11835.8	3470.6	 30
241	  0	153.0	30.1	 25
242	  0	11883.0	2468.2	 25
243	  0	148.0	22.1	 25
244	  0	11663.0	2350.9	 25
245	  0	169.5	28.6	 30
246	  0	11755.0	2091.6	 25
247	  0	140.0	35.2	 25
248	  0	11601.0	1460.5	 25
249	  0	167.0	39.9	 25
250	  0	11368.3	2495.5	 30
251	  0	175.0	34.0	 25
252	  0	11580.0	1410.3	 25
253	  0	154.0	27.2	 25
254	  0	11378.0	1353.2	 25
255	  0	157.3	32.2	 36
256	  0	10990.0	2759.6	 30
257	  0	147.8	25.1	 30
258	  0	11052.0	2549.9	 25
259	  0	155.0	23.4	 25
260	  0	10330.5	2856.6	 30
261	  0	163.0	28.8	 25
262	  0	10420.0	1869.3	 25
263	  0	148.0	24.6	 25
264	  0	10669.0	1629.8	 25
265	  0	137.5	17.8	 30
266	  0	10778.0	2329.3	 25
267	  0	151.0	23.1	 25
268	  0	11141.0	1591.8	 25
269	  0	175.0	41.4	 25
270	  0	10608.3	2541.3	 30
271	  0	169.0	24.1	 25
272	  0	10081.8	2865.7	 30
273	  0	150.8	26.6	 30
274	  0	11342.8	2807.7	 30
275	  0	163.3	29.7	 36
276	  0	11140.0	2862.2	 25
277	  0	159.0	19.4	 25
278	  0	10876.0	2308.5	 25
279	  0	150.0	16.5	 25
280	  0	11461.3	2998.6	 30
281	  0	161.0	23.2	 25
282	  0	12572.0	2485.3	 25
283	  0	176.0	25.1	 25
284	  0	12904.0	1897.9	 25
285	  0	164.0	20.1	 30
286	  0	12817.0	2671.0	 25
287	  0	152.0	18.6	 25
288	  0	13135.0	1776.7	 25
289	  0	176.0	23.6	 25
290	  0	12594.3	3707.9	 36
291	  0	151.0	19.6	 30
292	  0	12151.3	2812.9	 30
293	  0	144.5	28.6	 30
294	  0	11517.0	2817.1	 25
295	  0	162.8	28.1	 30
296	  0	11111.0	2740.9	 25
297	  0	149.0	29.0	 25
298	  0	11491.0	2257.5	 25
299	  0	138.0	21.7	 25
300	  0	11413.0	2911.1	 30
301	  0	162.0	22.1	 25
302	  0	11841.0	2069.0	 25
303	  0	173.0	35.7	 25
304	  0	11833.0	1653.9	 25
305	  0	149.3	26.5	 30
306	  0	11310.0	2144.7	 25
307	  0	152.0	17.3	 25
308	  0	11616.0	2824.0	 30
309	  0	150.8	20.1	 30
310	  0	10923.3	3101.4	 36
311	  0	159.0	36.1	 25
312	  0	11439.0	2840.7	 25
313	  0	156.0	23.6	 25
314	  0	12179.0	2844.3	 25
315	  0	156.8	22.2	 30
316	  0	12809.0	2964.0	 25
317	  0	172.0	28.6	 25
318	  0	12928.0	2517.5	 25
319	  0	174.0	31.0	 25
320	  0	12938.3	3191.7	 30
321	  0	158.0	25.7	 25
322	  0	13254.0	2068.9	 25
323	  0	154.0	22.0	 25
324	  0	13039.0	1837.7	 25
325	  0	166.5	22.3	 30
326	  0	12237.5	3389.6	 30
327	  0	145.5	17.2	 30
328	  0	12536.3	2953.2	 30
329	  0	157.0	16.8	 25
330	  0	12759.0	3636.5	 30
331	  0	153.0	23.2	 25
332	  0	13608.0	3118.0	 25
333	  0	182.0	29.0	 25
334	  0	14063.0	2464.5	 25
335	  0	178.0	25.9	 30
336	  0	13819.0	3429.2	 25
337	  0	162.0	18.8	 25
338	  0	13970.0	2686.5	 25
339	  0	176.0	24.6	 25
340	  0	14284.0	2085.7	 25
341	  0	165.0	22.4	 30
342	  0	13901.0	2923.6	 25
343	  0	177.0	25.7	 25
344	  0	13167.3	3380.3	 30
345	  0	158.0	16.3	 30
346	  0	13332.3	3681.6	 36
347	  0	153.0	18.3	 25
348	  0	13832.0	3388.9	 25
349	  0	175.0	19.0	 25
350	  0	14472.0	2932.2	 25
351	  0	160.8	27.3	 30
352	  0	14100.0	3307.7	 25
353	  0	156.0	22.6	 25
354	  0	13825.0	2334.3	 25
355	  0	154.0	24.7	 25
356	  0	13033.5	3284.1	 30
357	  0	136.0	18.5	 25
358	  0	13167.0	2433.3	 25
359	  0	156.0	19.9	 25
360	  0	13469.0	1834.5	 25
361	  0	160.0	27.3	 36
362	  0	13156.3	3647.0	 30
363	  0	180.0	27.2	 30
364	  0	13631.8	3057.4	 30
365	  0	159.0	27.2	 25
366	  0	14698.8	3941.4	 30
367	  0	183.0	31.2	 25
368	  0	15260.0	3465.7	 25
369	  0	154.0	17.3	 25
370	  0	15329.0	2957.6	 25
371	  0	182.5	25.0	 30
372	  0	15203.0	3086.4	 25
373	  0	165.0	18.9	 25
374	  0	14890.0	2141.3	 25
375	  0	152.0	19.2	 25
376	  0	14643.5	3411.3	 30
377	  0	190.0	33.9	 25
378	  0	15769.0	2447.5	 25
379	  0	179.0	38.4	 30
380	  0	15412.8	3529.1	 30
381	  0	199.0	41.9	 36
382	  0	14976.0	3607.3	 30
383	  0	159.0	23.2	 25
384	  0	15070.0	2968.8	 25
385	  0	169.0	16.4	 25
386	  0	13704.3	3459.1	 30
387	  0	234.0	37.8	 25
388	  0	12843.0	2404.5	 25
389	  0	232.0	24.2	 25
390	  0	13047.0	2118.0	 25
391	  0	196.0	27.3	 30
392	  0	13063.0	2198.3	 25
393	  0	237.0	36.1	 25
394	  0	12818.0	1511.7	 25
395	  0	336.0	53.7	 25
396	  0	12252.8	2774.4	 30
397	  0	278.8	63.0	 30
398	  0	13326.3	3078.3	 30
399	  0	208.5	32.1	 30
400	  0	14966.0	3566.8	 25
401	  0	184.5	33.0	 30
402	  0	16521.0	3852.1	 25
403	  0	168.0	22.7	 25
404	  0	16369.0	3264.2	 25
405	  0	166.0	22.2	 25
406	  0	16825.5	4107.4	 30
407	  0	172.0	23.5	 25
408	  0	17068.0	2899.9	 25
409	  0	183.0	27.6	 25
410	  0	17198.0	2642.7	 25
411	  0	171.8	24.1	 30
412	  0	17057.0	2775.0	 25
413	  0	193.0	27.8	 25
414	  0	17920.0	2277.8	 25
415	  0	199.5	32.8	 30
416	  0	16728.8	4709.1	 36
417	  0	168.0	18.8	 30
418	  0	16451.0	4316.1	 25
419	  0	170.0	28.9	 25
420	  0	16693.0	3857.5	 25
421	  0	166.0	25.7	 30
422	  0	16896.0	3591.2	 25
423	  0	177.0	28.9	 25
424	  0	16764.0	3094.0	 25
425	  0	172.0	19.9	 25
426	  0	16075.0	4031.1	 30
427	  0	162.0	17.9	 25
428	  0	16904.0	2635.1	 25
429	  0	184.0	20.5	 25
430	  0	16860.0	2331.6	 25
431	  0	177.8	26.4	 30
432	  0	17242.0	2481.2	 25
433	  0	185.3	21.3	 30
434	  0	17063.3	4365.6	 30
435	  0	170.5	26.2	 30
436	  0	17232.5	4824.7	 30
437	  0	175.0	29.8	 25
438	  0	17513.0	3486.9	 25
439	  0	183.0	28.0	 25
440	  0	16708.0	3066.5	 25
441	  0	167.0	25.5	 25
442	  0	16578.0	3691.5	 30
443	  0	171.0	21.9	 25
444	  0	16385.0	2780.0	 25
445	  0	156.0	22.2	 25
446	  0	16233.0	2691.3	 25
447	  0	159.0	22.9	 30
448	  0	16065.0	1960.0	 25
449	  0	168.0	27.4	 25
450	  0	16099.8	4649.0	 30
451	  0	190.8	31.8	 30
452	  0	15831.5	4522.4	 36
453	  0	151.8	27.0	 30
454	  0	16552.0	4171.4	 25
455	  0	175.0	36.6	 25
456	  0	16283.0	3974.0	 25
457	  0	179.8	45.3	 30
458	  0	15447.0	3176.0	 25
459	  0	166.0	27.5	 25
460	  0	16005.0	2732.8	 25
461	  0	167.0	30.1	 25
462	  0	15214.3	3279.6	 30
463	  0	185.0	32.1	 25
464	  0	14723.0	2008.8	 25
465	  0	156.0	31.5	 25
466	  0	14929.0	2379.5	 25
467	  0	169.8	33.2	 30
468	  0	15385.5	4335.8	 30
469	  0	185.5	28.3	 30
470	  0	14927.0	4053.9	 30
471	  0	151.0	27.3	 30
472	  0	85.5	17.9	 30
473	  0	9135.0	2443.4	 25
474	  0	95.0	22.2	 25
475	  0	114.0	25.7	 25
476	  0	79.0	21.1	 25
477	  0	144.0	30.0	 30
478	  0	15518.0	3003.3	 25
479	  0	166.0	26.6	 25
480	  0	15572.0	2195.1	 25
481	  0	166.0	35.8	 25
482	  0	14611.8	3227.2	 30
483	  0	173.0	29.1	 25
484	  0	16103.0	2181.0	 25
485	  0	163.0	25.6	 25
486	  0	16310.5	4684.7	 30
487	  0	163.3	31.9	 36
488	  0	16634.5	4605.8	 30
489	  0	188.0	34.9	 25
490	  0	16768.0	4506.4	 25
491	  0	166.0	23.9	 25
492	  0	16764.3	4706.6	 30
493	  0	186.0	33.9	 25
494	  0	16967.0	3797.0	 25
495	  0	188.0	36.8	 25
496	  0	16998.0	3251.2	 25
497	  0	200.0	32.5	 30
498	  0	16868.0	3413.2	 25
499	  0	189.0	39.7	 25
500	  0	17313.0	2276.5	 25
501	  0	182.0	32.3	 25
502	  0	15527.3	3504.6	 30
503	  0	181.0	40.0	 25
504	  0	15331.5	4542.9	 30
505	  0	186.3	30.7	 30
506	  0	15367.0	3894.4	 30
507	  0	162.8	31.2	 30
508	  0	15263.0	4495.6	 25
509	  0	182.0	42.4	 25
510	  0	15277.0	3525.4	 25
511	  0	165.0	26.3	 25
512	  0	15002.5	3909.2	 30
513	  0	158.0	27.6	 25
514	  0	14833.0	2878.5	 25
515	  0	160.0	22.7	 25
516	  0	15195.0	2479.4	 25
517	  0	185.8	32.5	 30
518	  0	15110.0	3134.9	 25
519	  0	164.0	29.9	 25
520	  0	14740.0	1732.7	 25
521	  0	168.0	36.5	 25
522	  0	14538.0	4673.6	 36
523	  0	181.5	32.7	 30
524	  0	15093.8	3553.4	 30
525	  0	187.0	27.7	 25
526	  0	15410.0	3543.8	 25
527	  0	183.0	30.8	 30
528	  0	15313.0	3874.6	 25
529	  0	178.0	27.5	 25
530	  0	15620.0	3499.0	 25
531	  0	164.0	29.1	 25
532	  0	15384.5	3874.4	 30
533	  0	179.0	28.6	 25
534	  0	15143.0	2966.3	 25
535	  0	173.0	24.6	 25
536	  0	14532.0	2608.9	 25
537	  0	183.3	31.0	 30
538	  0	14658.0	2812.2	 25
539	  0	158.3	27.9	 30
540	  0	14408.3	3903.1	 30
541	  0	174.0	21.9	 30
542	  0	14648.0	4211.3	 30
543	  0	154.8	20.6	 30
544	  0	14807.0	3635.7	 25
545	  0	155.0	19.7	 25
546	  0	14796.0	3627.8	 25
547	  0	157.0	21.8	 25
548	  0	14498.0	3923.9	 30
549	  0	204.0	21.9	 25
550	  0	14330.0	2975.4	 25
551	  0	185.0	29.7	 25
552	  0	14274.0	2744.9	 25
553	  0	161.8	19.1	 30
554	  0	14147.0	2618.6	 25
555	  0	183.0	24.6	 25
556	  0	13241.0	1936.4	 25
557	  0	154.0	22.9	 30
558	  0	12700.3	3710.7	 36
559	  0	154.8	26.2	 30
560	  0	12140.5	3004.8	 30
561	  0	148.0	24.8	 25
562	  0	11618.0	3063.8	 25
563	  0	153.0	14.4	 30
564	  0	11828.0	3064.5	 25
565	  0	153.0	24.4	 25
566	  0	11832.0	2393.3	 25
567	  0	154.0	17.7	 25
568	  0	11585.5	2842.1	 30
569	  0	160.0	28.1	 25
570	  0	12202.0	2340.1	 25
571	  0	177.0	23.7	 25
572	  0	11847.0	2137.4	 25
573	  0	153.5	19.7	 30
574	  0	12119.0	2324.4	 25
575	  0	157.8	21.6	 30
576	  0	12105.8	2996.0	 30
577	  0	177.3	29.9	 30
578	  0	11945.0	3478.5	 30
579	  0	169.0	22.0	 25
580	  0	12649.0	3132.8	 25
581	  0	153.0	22.8	 25
582	  0	12489.0	2802.0	 25
583	  0	154.8	29.4	 30
584	  0	12953.0	3141.0	 25
585	  0	166.0	20.0	 25
586	  0	13374.0	2382.2	 25
587	  0	161.0	25.7	 25
588	  0	13429.8	3043.2	 30
589	  0	148.0	19.3	 25
590	  0	13482.0	2206.8	 25
591	  0	151.0	24.5	 25
592	  0	13971.0	2205.1	 25
593	  0	153.8	24.6	 36
594	  0	13736.5	3765.5	 30
595	  0	177.5	17.7	 30
596	  0	14496.0	3292.3	 25
597	  0	177.0	32.5	 25
598	  0	14236.8	3756.4	 30
599	  0	153.0	15.1	 25
600	  0	14372.0	2995.8	 25
601	  0	163.0	25.3	 25
602	  0	14600.0	2842.7	 25
603	  0	162.5	15.6	 30
604	  0	14683.0	2777.4	 25
605	  0	174.0	25.2	 25
606	  0	15038.0	2452.5	 25
607	  0	195.0	24.4	 25
608	  0	15671.3	3286.8	 30
609	  0	169.0	27.1	 25
610	  0	15575.0	2141.9	 25
611	  0	197.8	35.0	 30
612	  0	15876.0	3881.0	 30
613	  0	172.0	20.9	 36
614	  0	15653.0	4027.6	 25
615	  0	186.0	25.6	 25
616	  0	16263.0	3605.9	 25
617	  0	176.0	16.8	 25
618	  0	15461.0	3645.4	 30
619	  0	195.0	33.4	 25
620	  0	15565.0	3098.2	 25
621	  0	154.0	26.7	 25
622	  0	14802.0	2935.6	 25
623	  0	177.0	20.0	 30
624	  0	14536.0	2695.6	 25
625	  0	168.0	22.0	 25
626	  0	15742.0	2182.5	 25
627	  0	170.0	23.6	 25
628	  0	15337.0	4341.4	 36
629	  0	178.0	27.5	 30
630	  0	15351.8	3609.1	 30
631	  0	163.3	21.5	 30
632	  0	15159.0	3911.3	 25
633	  0	181.5	27.3	 30
634	  0	15113.0	3744.6	 25
635	  0	169.0	20.5	 25
636	  0	16574.0	3263.2	 25
637	  0	170.0	19.4	 25
638	  0	17110.8	3913.1	 30
639	  0	177.0	41.5	 25
640	  0	17242.0	2567.3	 25
641	  0	182.0	26.1	 25
642	  0	18248.0	3235.2	 25
643	  0	188.3	32.4	 30
644	  0	19016.0	2965.9	 25
645	  0	189.0	21.1	 25
646	  0	19714.3	4960.2	 30
647	  0	212.0	41.3	 30
648	  0	19715.5	5253.5	 30
649	  0	192.8	30.3	 36
650	  0	20179.0	4753.8	 25
651	  0	192.0	22.1	 25
652	  0	21267.0	4564.0	 25
653	  0	201.0	27.6	 25
654	  0	20686.5	5237.3	 30
655	  0	214.0	37.4	 25
656	  0	21689.0	3790.7	 25
657	  0	209.0	36.8	 25
658	  0	21383.0	4295.9	 25
659	  0	185.0	38.2	 30
660	  0	21423.0	2634.4	 25
661	  0	188.0	19.0	 25
662	  0	20301.0	2947.5	 25
663	  0	180.0	24.9	 25
664	  0	19191.3	5956.2	 36
665	  0	215.0	28.0	 30
666	  0	20573.5	4797.3	 30
667	  0	190.0	31.3	 25
668	  0	21291.0	5133.1	 25
669	  0	204.0	27.9	 30
670	  0	21439.0	4321.1	 25
671	  0	211.0	34.5	 25
672	  0	21762.0	4054.5	 25
673	  0	208.0	31.1	 25
674	  0	22398.3	4999.2	 30
675	  0	210.0	28.4	 25
676	  0	23336.0	2938.9	 25
677	  0	214.0	28.6	 25
678	  0	22477.0	3993.9	 25
679	  0	216.3	35.2	 30
680	  0	22242.0	2678.5	 25
681	  0	213.0	36.1	 25
682	  0	22609.0	6275.2	 30
683	  0	202.5	27.8	 30
684	  0	22810.0	6435.8	 36
685	  0	210.0	43.0	 25
686	  0	23965.0	6087.1	 25
687	  0	201.0	22.8	 25
688	  0	24010.0	5743.0	 25
689	  0	229.3	30.8	 30
690	  0	24409.0	4271.9	 25
691	  0	215.0	34.9	 25
692	  0	23896.0	4105.2	 25
693	  0	214.0	26.9	 25
694	  0	23543.0	5233.4	 30
695	  0	212.0	27.1	 25
696	  0	23829.0	2867.4	 25
697	  0	236.0	32.2	 25
698	  0	24645.0	3707.8	 25
699	  0	216.5	33.9	 30
700	  0	23939.0	5696.3	 30
701	  0	211.5	27.0	 30
702	  0	24621.5	4875.2	 30
703	  0	239.0	32.7	 25
704	  0	25216.5	5724.0	 30
705	  0	221.0	36.3	 25
706	  0	26762.0	3882.5	 25
707	  0	121.0	21.7	 25
708	  0	205.0	24.8	 25
709	  0	24876.8	4985.1	 30
710	  0	251.0	34.4	 25
711	  0	26275.0	2878.0	 25
  0	  1	20823.0	2403.4	 25
  1	  1	260.0	33.0	 25
  2	  1	19903.3	3967.4	 30
  3	  1	241.3	47.9	 36
  4	  1	90.0	21.3	 30
  5	  1	789.0	101.0	 25
  6	  1	439.0	89.6	 25
  7	  1	226.0	28.3	 25
  8	  1	302.3	46.2	 30
  9	  1	142.0	16.9	 25
 10	  1	273.0	42.0	 25
 11	  1	1216.0	154.8	 25
 12	  1	175.0	26.9	 25
 13	  1	702.5	136.1	 30
 14	  1	309.0	37.4	 25
 15	  1	119.0	17.5	 25
 16	  1	136.0	25.8	 25
 17	  1	108.0	10.9	 25
 18	  1	145.8	25.4	 30
 19	  1	96.0	21.6	 25
 20	  1	745.3	127.6	 30
 21	  1	232.5	46.3	 30
 22	  1	3058.3	648.8	 30
 23	  1	1151.8	211.5	 30
 24	  1	297.0	46.7	 25
 25	  1	173.0	25.7	 25
 26	  1	146.0	19.1	 25
 27	  1	162.0	25.1	 25
 28	  1	1061.8	136.0	 30
 29	  1	449.0	58.0	 25
 30	  1	591.0	85.2	 25
 31	  1	230.0	29.7	 25
 32	  1	266.0	31.0	 25
 33	  1	157.5	21.8	 30
 34	  1	175.0	18.8	 25
 35	  1	253.0	42.9	 25
 36	  1	123.0	22.0	 25
 37	  1	171.0	25.9	 25
 38	  1	669.8	165.0	 36
 39	  1	159.5	33.1	 30
 40	  1	123.5	19.5	 30
 41	  1	183.0	35.5	 25
 42	  1	200.0	29.6	 25
 43	  1	544.8	135.9	 30
 44	  1	121.0	24.2	 25
 45	  1	154.0	22.9	 25
 46	  1	187.0	33.0	 25
 47	  1	157.0	22.5	 25
 48	  1	232.0	33.2	 30
 49	  1	113.0	25.0	 25
 50	  1	114.0	21.9	 25
 51	  1	134.0	19.9	 25
 52	  1	205.0	27.3	 25
 53	  1	244.8	53.6	 30
 54	  1	165.0	37.7	 25
 55	  1	523.8	114.6	 30
 56	  1	262.3	32.7	 30
 57	  1	135.0	22.8	 30
 58	  1	185.8	33.9	 36
 59	  1	1742.0	353.1	 25
 60	  1	226.0	28.4	 25
 61	  1	133.0	31.3	 25
 62	  1	155.0	26.9	 25
 63	  1	112.0	20.2	 30
 64	  1	128.0	25.2	 25
 65	  1	143.0	29.3	 25
 66	  1	671.0	133.6	 25
 67	  1	155.0	23.2	 25
 68	  1	1420.8	390.0	 30
 69	  1	210.0	37.7	 25
 70	  1	198.0	35.3	 25
 71	  1	158.0	32.9	 25
 72	  1	136.0	26.7	 25
 73	  1	125.3	23.8	 36
 74	  1	337.5	55.6	 30
 75	  1	151.3	32.7	 30
 76	  1	1524.8	380.5	 30
 77	  1	132.0	16.4	 25
 78	  1	162.3	29.8	 30
 79	  1	130.0	28.9	 25
 80	  1	407.0	69.4	 25
 81	  1	1957.0	424.8	 25
 82	  1	213.0	46.9	 25
 83	  1	233.5	49.6	 30
 84	  1	103.0	19.5	 25
 85	  1	359.0	63.3	 25
 86	  1	266.0	29.0	 25
 87	  1	148.0	26.4	 25
 88	  1	537.0	110.2	 30
 89	  1	308.0	64.4	 25
 90	  1	191.0	33.7	 25
 91	  1	275.8	32.8	 30
 92	  1	246.0	45.2	 30
 93	  1	515.3	135.6	 36
 94	  1	130.0	35.3	 25
 95	  1	1584.0	283.8	 25
 96	  1	416.0	77.0	 25
 97	  1	135.0	26.1	 25
 98	  1	150.5	35.0	 30
 99	  1	126.0	19.8	 25
100	  1	323.0	44.8	 25
101	  1	112.0	27.7	 25
102	  1	109.0	19.4	 25
103	  1	126.0	22.6	 25
104	  1	132.3	29.6	 30
105	  1	288.0	52.2	 25
106	  1	116.0	26.3	 25
107	  1	182.0	37.0	 25
108	  1	162.0	25.7	 25
109	  1	138.8	24.7	 36
110	  1	311.5	70.6	 30
111	  1	185.8	137.9	 30
112	  1	626.0	88.4	 25
113	  1	99.0	20.3	 25
114	  1	198.8	42.9	 30
115	  1	265.0	53.6	 25
116	  1	171.0	35.0	 25
117	  1	1247.0	111.7	 25
118	  1	152.0	30.4	 25
119	  1	141.0	27.6	 30
120	  1	222.0	46.2	 25
121	  1	212.0	34.5	 25
122	  1	154.0	30.5	 25
123	  1	193.0	30.6	 25
124	  1	550.8	127.8	 30
125	  1	419.0	54.2	 25
126	  1	773.0	77.1	 25
127	  1	293.3	44.4	 30
128	  1	230.8	52.2	 30
129	  1	184.3	31.7	 36
130	  1	590.0	80.6	 25
131	  1	224.0	48.0	 25
132	  1	1802.0	242.5	 25
133	  1	155.0	26.5	 25
134	  1	169.8	29.6	 30
135	  1	3038.0	653.9	 25
136	  1	197.0	37.1	 25
137	  1	169.0	27.1	 25
138	  1	121.0	24.4	 25
139	  1	155.3	31.5	 30
140	  1	146.0	28.9	 25
141	  1	94.0	17.7	 25
142	  1	1333.0	187.8	 25
143	  1	267.0	34.2	 25
144	  1	159.5	32.9	 36
145	  1	159.3	25.3	 30
146	  1	7648.3	1472.9	 30
147	  1	293.8	51.5	 30
148	  1	118.0	22.8	 25
149	  1	109.8	26.8	 30
150	  1	164.0	23.4	 25
151	  1	130.0	24.5	 25
152	  1	171.0	30.5	 25
153	  1	118.0	24.2	 25
154	  1	141.0	25.2	 30
155	  1	117.0	20.1	 25
156	  1	1275.0	188.8	 25
157	  1	145.0	20.4	 25
158	  1	190.0	24.4	 25
159	  1	189.0	37.4	 30
160	  1	217.0	34.5	 25
161	  1	170.0	26.8	 25
162	  1	152.8	19.0	 30
163	  1	881.3	154.9	 30
164	  1	104.3	16.5	 36
165	  1	243.5	32.7	 30
166	  1	277.0	40.4	 25
167	  1	1528.0	141.8	 25
168	  1	344.0	51.5	 25
169	  1	273.8	47.7	 30
170	  1	182.0	34.3	 25
171	  1	1919.0	232.5	 25
172	  1	222.0	33.3	 25
173	  1	1271.0	177.3	 25
174	  1	163.8	21.3	 30
175	  1	116.0	22.3	 25
176	  1	144.0	27.4	 25
177	  1	108.0	24.0	 25
178	  1	132.0	26.0	 25
179	  1	357.0	86.5	 30
180	  1	104.0	18.8	 30
181	  1	141.8	25.4	 30
182	  1	622.8	81.8	 30
183	  1	192.0	34.2	 25
184	  1	912.5	218.4	 30
185	  1	126.0	23.5	 25
186	  1	219.0	32.5	 25
187	  1	1071.0	137.9	 25
188	  1	164.0	24.9	 25
189	  1	103.8	17.4	 30
190	  1	211.0	27.2	 25
191	  1	117.0	17.6	 25
192	  1	125.0	25.0	 25
193	  1	173.0	28.5	 25
194	  1	178.8	36.7	 30
195	  1	150.0	24.8	 25
196	  1	756.0	97.1	 25
197	  1	333.0	58.3	 25
198	  1	125.0	19.9	 30
199	  1	257.5	57.0	 36
200	  1	258.8	44.3	 30
201	  1	368.0	43.7	 25
202	  1	312.0	39.4	 25
203	  1	134.0	26.2	 25
204	  1	996.8	203.6	 30
205	  1	421.0	61.1	 25
206	  1	155.0	23.5	 25
207	  1	140.0	20.6	 25
208	  1	103.0	22.4	 25
209	  1	754.0	115.2	 25
210	  1	262.0	38.4	 30
211	  1	112.0	15.9	 25
212	  1	264.0	46.0	 25
213	  1	782.0	90.7	 25
214	  1	228.0	33.3	 25
215	  1	317.0	49.4	 30
216	  1	288.8	32.4	 30
217	  1	630.8	69.7	 30
218	  1	144.5	18.7	 30
219	  1	144.0	22.2	 25
220	  1	249.5	34.2	 30
221	  1	109.0	21.4	 25
222	  1	138.0	144.9	 25
223	  1	171.0	21.8	 25
224	  1	504.0	49.6	 25
225	  1	145.0	23.4	 30
226	  1	178.0	30.3	 25
227	  1	610.0	64.9	 25
228	  1	386.0	43.7	 25
229	  1	312.0	43.4	 25
230	  1	298.0	45.5	 30
231	  1	127.0	18.2	 25
232	  1	113.0	17.2	 25
233	  1	190.8	31.7	 30
234	  1	473.8	70.0	 30
235	  1	75.8	14.5	 36
236	  1	2387.8	348.8	 30
237	  1	80.0	15.6	 25
238	  1	95.0	20.1	 25
239	  1	65.0	9.8	 25
240	  1	187.3	29.8	 30
241	  1	143.0	18.7	 25
242	  1	127.0	31.6	 25
243	  1	217.0	30.4	 25
244	  1	224.0	20.6	 25
245	  1	225.5	35.0	 30
246	  1	188.0	26.6	 25
247	  1	649.0	70.3	 25
248	  1	261.0	41.1	 25
249	  1	371.0	50.2	 25
250	  1	164.5	27.6	 30
251	  1	151.3	21.1	 30
252	  1	141.3	24.9	 30
253	  1	247.5	36.4	 30
254	  1	396.3	62.1	 30
255	  1	773.3	117.9	 30
256	  1	137.0	28.8	 25
257	  1	881.0	121.8	 25
258	  1	174.0	25.9	 25
259	  1	1590.0	288.0	 25
260	  1	127.8	20.3	 30
261	  1	152.0	19.6	 25
262	  1	148.0	22.6	 25
263	  1	115.0	23.0	 25
264	  1	101.0	17.7	 25
265	  1	104.8	20.1	 30
266	  1	89.0	18.8	 25
267	  1	93.0	14.1	 25
268	  1	100.0	16.5	 25
269	  1	431.3	70.8	 30
270	  1	257.8	48.1	 36
271	  1	752.8	167.4	 30
272	  1	680.0	89.1	 25
273	  1	141.0	22.2	 25
274	  1	233.0	34.9	 25
275	  1	348.8	68.2	 30
276	  1	898.0	90.8	 25
277	  1	2100.0	296.4	 25
278	  1	445.0	60.4	 25
279	  1	107.0	19.1	 25
280	  1	168.5	18.5	 30
281	  1	196.0	23.5	 25
282	  1	219.0	27.5	 25
283	  1	367.0	47.9	 25
284	  1	252.0	17.8	 25
285	  1	910.3	149.2	 30
286	  1	139.0	19.3	 25
287	  1	115.3	16.7	 30
288	  1	129.5	19.4	 30
289	  1	257.8	41.8	 30
290	  1	150.0	18.6	 30
291	  1	165.0	13.1	 25
292	  1	655.0	91.9	 25
293	  1	133.0	16.8	 25
294	  1	149.0	21.4	 25
295	  1	134.0	17.2	 30
296	  1	151.0	19.9	 25
297	  1	172.0	31.4	 25
298	  1	121.0	21.4	 25
299	  1	190.0	17.8	 25
300	  1	595.5	98.4	 30
301	  1	204.0	30.6	 25
302	  1	249.0	32.8	 25
303	  1	433.0	51.4	 25
304	  1	396.0	54.8	 25
305	  1	277.5	35.9	 36
306	  1	135.5	27.3	 30
307	  1	278.3	48.9	 30
308	  1	1621.0	181.0	 25
309	  1	672.0	71.0	 25
310	  1	584.0	87.8	 25
311	  1	219.5	33.2	 30
312	  1	188.0	21.5	 25
313	  1	999.0	129.8	 25
314	  1	113.0	17.3	 25
315	  1	181.0	23.1	 25
316	  1	156.8	26.5	 30
317	  1	115.0	18.5	 25
318	  1	99.0	20.4	 25
319	  1	282.0	45.4	 25
320	  1	451.0	69.1	 25
321	  1	144.3	28.7	 30
322	  1	137.8	24.9	 30
323	  1	159.0	22.7	 30
324	  1	134.3	28.9	 30
325	  1	108.5	18.0	 30
326	  1	120.8	25.3	 30
327	  1	823.0	173.8	 25
328	  1	120.0	19.4	 25
329	  1	126.0	23.4	 25
330	  1	107.0	19.0	 25
331	  1	482.8	52.2	 30
332	  1	181.0	25.0	 25
333	  1	125.0	26.4	 25
334	  1	133.0	30.5	 25
335	  1	95.0	19.0	 25
336	  1	139.0	22.7	 30
337	  1	93.0	11.5	 25
338	  1	134.0	27.9	 25
339	  1	190.0	38.9	 25
340	  1	4406.3	553.1	 30
341	  1	980.3	150.5	 36
342	  1	176.8	26.4	 30
343	  1	400.3	59.5	 30
344	  1	278.0	34.6	 25
345	  1	291.0	43.7	 25
346	  1	160.3	32.9	 30
347	  1	445.0	83.8	 25
348	  1	291.0	39.6	 25
349	  1	135.0	20.8	 25
350	  1	158.0	24.8	 25
351	  1	260.8	47.2	 30
352	  1	160.0	22.8	 25
353	  1	149.0	24.8	 25
354	  1	199.0	36.8	 25
355	  1	163.0	36.0	 25
356	  1	379.5	57.2	 30
357	  1	110.0	16.1	 25
358	  1	915.3	194.7	 30
359	  1	107.0	20.5	 30
360	  1	134.5	22.7	 30
361	  1	129.5	24.1	 30
362	  1	162.0	22.3	 25
363	  1	175.0	30.9	 25
364	  1	143.0	20.7	 25
365	  1	891.0	127.5	 25
366	  1	137.0	23.3	 30
367	  1	230.0	61.0	 25
368	  1	206.0	34.2	 25
369	  1	260.0	47.6	 25
370	  1	111.0	20.1	 25
371	  1	239.5	36.3	 30
372	  1	8418.0	1807.6	 25
373	  1	734.0	128.2	 25
374	  1	231.0	35.4	 25
375	  1	287.0	57.4	 25
376	  1	163.8	28.9	 36
377	  1	151.0	48.4	 30
378	  1	476.0	70.4	 30
379	  1	153.0	38.5	 25
380	  1	233.0	44.1	 25
381	  1	1489.8	267.0	 30
382	  1	143.0	20.7	 25
383	  1	187.0	43.3	 25
384	  1	137.0	26.3	 25
385	  1	187.0	34.4	 25
386	  1	239.3	52.4	 30
387	  1	159.0	30.6	 25
388	  1	350.0	92.3	 25
389	  1	200.0	33.6	 25
390	  1	577.0	67.8	 25
391	  1	121.8	23.1	 30
392	  1	169.0	37.5	 25
393	  1	132.0	29.7	 25
394	  1	207.3	42.3	 30
395	  1	1029.3	171.9	 30
396	  1	210.3	69.5	 36
397	  1	163.0	23.1	 25
398	  1	186.0	29.0	 25
399	  1	163.0	26.9	 25
400	  1	2848.0	437.1	 25
401	  1	2276.3	444.9	 30
402	  1	181.0	26.2	 25
403	  1	643.0	104.9	 25
404	  1	1048.0	111.2	 25
405	  1	394.0	73.5	 25
406	  1	260.0	52.8	 30
407	  1	217.0	40.2	 25
408	  1	278.0	38.5	 25
409	  1	184.0	37.9	 25
410	  1	104.0	19.6	 25
411	  1	148.0	31.9	 30
412	  1	116.3	21.3	 36
413	  1	124.0	24.5	 30
414	  1	103.5	22.7	 30
415	  1	170.0	24.1	 25
416	  1	12430.0	2341.1	 25
417	  1	229.3	35.0	 30
418	  1	258.0	36.2	 25
419	  1	159.0	26.8	 25
420	  1	195.0	32.1	 25
421	  1	228.0	42.0	 25
422	  1	116.8	22.6	 30
423	  1	104.0	19.7	 25
424	  1	1008.0	119.0	 25
425	  1	188.0	37.0	 25
426	  1	183.0	35.7	 25
427	  1	305.8	50.8	 30
428	  1	294.0	44.3	 25
429	  1	146.8	29.5	 30
430	  1	1300.5	207.2	 30
431	  1	321.0	31.3	 30
432	  1	203.3	33.1	 36
433	  1	120.0	18.2	 25
434	  1	107.0	21.9	 25
435	  1	116.0	31.9	 25
436	  1	291.0	56.3	 25
437	  1	1342.0	269.9	 30
438	  1	156.0	22.0	 25
439	  1	168.0	34.5	 25
440	  1	260.0	46.8	 25
441	  1	172.0	32.2	 25
442	  1	283.5	46.7	 30
443	  1	3252.0	397.2	 25
444	  1	490.0	74.4	 25
445	  1	142.0	23.7	 25
446	  1	191.0	29.0	 25
447	  1	138.0	27.0	 36
448	  1	198.3	23.1	 30
449	  1	251.8	29.3	 30
450	  1	265.0	43.7	 25
451	  1	274.0	38.0	 25
452	  1	604.8	99.8	 30
453	  1	525.0	85.7	 25
454	  1	158.0	28.6	 25
455	  1	144.0	25.7	 25
456	  1	323.0	54.6	 25
457	  1	142.3	27.4	 30
458	  1	115.0	18.9	 25
459	  1	143.0	25.5	 25
460	  1	110.0	19.6	 25
461	  1	121.0	21.9	 25
462	  1	1005.0	195.5	 30
463	  1	397.0	42.8	 25
464	  1	138.0	25.1	 25
465	  1	209.0	30.1	 30
466	  1	1054.8	197.9	 30
467	  1	106.3	16.0	 36
468	  1	171.0	24.6	 25
469	  1	1902.0	226.5	 25
470	  1	156.0	31.8	 25
471	  1	414.0	73.4	 25
472	  1	108.0	19.9	 30
473	  1	3892.0	531.9	 25
474	  1	91.0	17.0	 25
475	  1	78.0	14.5	 25
476	  1	72.0	14.7	 25
477	  1	181.8	32.7	 30
478	  1	295.0	52.5	 25
479	  1	157.0	21.3	 25
480	  1	114.0	19.5	 25
481	  1	95.0	15.7	 25
482	  1	142.8	30.2	 30
483	  1	165.5	21.7	 30
484	  1	176.0	30.4	 30
485	  1	264.5	30.2	 30
486	  1	206.0	26.4	 25
487	  1	138.5	21.8	 30
488	  1	117.0	19.8	 25
489	  1	1038.0	118.2	 25
490	  1	397.0	48.0	 25
491	  1	192.0	20.9	 25
492	  1	554.5	80.5	 30
493	  1	2585.0	462.9	 25
494	  1	135.0	22.4	 25
495	  1	413.0	34.4	 25
496	  1	283.0	24.1	 25
497	  1	277.5	33.7	 30
498	  1	2225.0	320.6	 25
499	  1	220.0	25.4	 25
500	  1	273.0	31.6	 30
501	  1	1189.8	159.8	 30
502	  1	557.5	80.2	 36
503	  1	242.3	43.1	 30
504	  1	108.0	18.9	 25
505	  1	200.0	31.9	 25
506	  1	130.0	16.2	 25
507	  1	124.8	22.3	 30
508	  1	149.0	94.9	 25
509	  1	110.0	19.7	 25
510	  1	171.0	32.5	 25
511	  1	98.0	15.8	 25
512	  1	101.0	13.6	 25
513	  1	111.0	18.9	 30
514	  1	205.0	24.5	 25
515	  1	106.0	14.8	 25
516	  1	143.0	26.7	 25
517	  1	3379.0	526.1	 25
518	  1	117.0	22.8	 36
519	  1	1641.5	346.9	 30
520	  1	126.8	14.1	 30
521	  1	132.5	25.1	 30
522	  1	132.0	17.4	 25
523	  1	355.3	66.7	 30
524	  1	171.0	23.6	 25
525	  1	145.0	30.3	 25
526	  1	106.0	12.5	 25
527	  1	167.0	25.4	 25
528	  1	524.0	101.7	 30
529	  1	156.0	24.4	 25
530	  1	271.0	21.5	 25
531	  1	241.0	26.0	 25
532	  1	111.0	27.4	 25
533	  1	109.0	21.9	 30
534	  1	126.0	26.8	 25
535	  1	92.0	18.5	 25
536	  1	92.8	13.7	 30
537	  1	149.3	26.2	 30
538	  1	215.3	31.9	 36
539	  1	98.0	15.0	 25
540	  1	268.0	36.2	 25
541	  1	430.0	44.7	 25
542	  1	216.0	28.0	 25
543	  1	152.3	25.0	 30
544	  1	327.0	48.5	 25
545	  1	264.0	28.6	 25
546	  1	456.0	58.7	 25
547	  1	150.0	20.8	 25
548	  1	211.8	32.3	 30
549	  1	8108.0	1047.6	 25
550	  1	299.0	37.2	 25
551	  1	278.0	33.8	 25
552	  1	3582.0	692.7	 25
553	  1	2089.8	454.0	 30
554	  1	175.0	28.4	 30
555	  1	389.5	50.5	 30
556	  1	154.0	16.1	 30
557	  1	592.0	67.5	 25
558	  1	135.8	24.6	 30
559	  1	115.0	21.2	 25
560	  1	152.0	24.2	 25
561	  1	254.0	47.2	 25
562	  1	249.0	30.9	 25
563	  1	218.5	36.3	 30
564	  1	193.0	28.8	 25
565	  1	362.0	42.2	 25
566	  1	152.0	25.8	 25
567	  1	205.0	22.6	 25
568	  1	7444.8	1661.0	 30
569	  1	236.0	34.0	 25
570	  1	373.0	47.7	 25
571	  1	502.0	51.0	 25
572	  1	156.8	25.0	 30
573	  1	109.8	19.7	 36
574	  1	116.5	19.7	 30
575	  1	242.0	38.2	 25
576	  1	231.0	35.9	 25
577	  1	196.0	37.5	 25
578	  1	116.0	19.8	 30
579	  1	121.0	18.4	 25
580	  1	148.0	30.0	 25
581	  1	157.0	28.7	 25
582	  1	621.0	58.0	 25
583	  1	100.8	20.8	 30
584	  1	209.0	28.1	 25
585	  1	130.0	17.1	 25
586	  1	147.0	23.9	 25
587	  1	338.0	51.6	 25
588	  1	136.5	25.4	 30
589	  1	151.8	25.2	 30
590	  1	203.5	34.7	 30
591	  1	121.3	22.9	 30
592	  1	139.5	29.4	 30
593	  1	226.3	39.6	 30
594	  1	176.0	36.4	 25
595	  1	440.0	72.5	 25
596	  1	8127.0	1035.0	 25
597	  1	174.0	30.8	 25
598	  1	201.5	32.7	 30
599	  1	513.0	80.9	 25
600	  1	252.0	42.5	 25
601	  1	265.0	45.1	 25
602	  1	229.0	33.8	 25
603	  1	641.0	110.2	 30
604	  1	240.0	36.8	 25
605	  1	105.0	15.8	 25
606	  1	165.0	26.0	 25
607	  1	249.0	52.0	 30
608	  1	1337.5	370.8	 36
609	  1	154.8	33.9	 30
610	  1	339.8	37.6	 30
611	  1	154.0	19.1	 25
612	  1	187.0	31.9	 25
613	  1	268.0	69.8	 25
614	  1	301.5	45.3	 30
615	  1	2004.0	327.4	 25
616	  1	124.0	22.2	 25
617	  1	154.0	29.2	 25
618	  1	3311.0	653.4	 25
619	  1	123.8	20.1	 30
620	  1	101.0	16.2	 25
621	  1	108.0	20.9	 25
622	  1	121.0	30.3	 25
623	  1	489.0	79.7	 25
624	  1	595.0	58.2	 30
625	  1	390.5	63.2	 30
626	  1	196.8	37.0	 30
627	  1	1318.3	213.7	 30
628	  1	202.0	86.4	 25
629	  1	614.8	111.6	 30
630	  1	167.0	35.2	 25
631	  1	157.0	28.0	 25
632	  1	132.0	26.7	 25
633	  1	123.0	23.0	 25
634	  1	142.8	56.1	 30
635	  1	8763.0	1001.7	 25
636	  1	2433.0	335.4	 25
637	  1	185.0	31.3	 25
638	  1	168.0	28.4	 25
639	  1	228.8	36.1	 30
640	  1	116.0	26.4	 25
641	  1	589.0	99.5	 25
642	  1	163.0	22.0	 25
643	  1	389.8	63.2	 30
644	  1	246.0	47.2	 36
645	  1	126.3	25.4	 30
646	  1	110.0	32.3	 25
647	  1	149.0	21.6	 25
648	  1	630.0	124.2	 25
649	  1	128.0	22.3	 30
650	  1	236.0	49.5	 25
651	  1	535.0	93.0	 25
652	  1	5103.0	638.7	 25
653	  1	916.0	119.6	 25
654	  1	1872.0	409.1	 30
655	  1	297.0	50.0	 25
656	  1	278.0	49.4	 25
657	  1	231.0	40.1	 25
658	  1	189.0	31.7	 25
659	  1	165.0	42.2	 30
660	  1	294.0	43.5	 25
661	  1	7702.8	1502.9	 30
662	  1	1038.3	158.1	 30
663	  1	2675.3	506.3	 30
664	  1	423.8	59.1	 30
665	  1	258.0	37.2	 25
666	  1	197.0	32.6	 25
667	  1	555.0	86.1	 25
668	  1	387.0	44.3	 25
669	  1	180.0	24.9	 30
670	  1	2213.0	270.5	 25
671	  1	381.0	60.2	 25
672	  1	8447.0	1277.9	 25
673	  1	306.0	30.4	 25
674	  1	722.5	93.8	 30
675	  1	2744.0	250.6	 25
676	  1	435.0	59.1	 25
677	  1	348.0	47.5	 25
678	  1	348.8	68.4	 30
679	  1	867.5	160.5	 36
680	  1	1049.5	130.8	 30
681	  1	189.8	35.1	 30
682	  1	2239.0	300.4	 25
683	  1	179.0	27.0	 25
684	  1	219.3	39.3	 30
685	  1	228.0	30.5	 25
686	  1	102.0	12.7	 25
687	  1	603.0	90.4	 25
688	  1	360.0	59.7	 25
689	  1	2137.0	480.9	 30
690	  1	1589.0	222.5	 25
691	  1	129.0	20.8	 25
692	  1	333.0	54.1	 25
693	  1	139.0	26.3	 25
694	  1	176.0	31.7	 30
695	  1	271.0	26.1	 25
696	  1	147.8	25.0	 30
697	  1	120.5	16.4	 30
698	  1	255.8	36.6	 30
699	  1	146.3	24.2	 36
700	  1	418.0	61.6	 25
701	  1	120.0	16.2	 25
702	  1	1143.0	170.7	 25
703	  1	383.0	64.9	 25
704	  1	346.0	42.6	 30
705	  1	648.0	83.6	 25
706	  1	534.0	59.7	 25
707	  1	118.0	20.1	 25
708	  1	25087.0	4059.6	 25
709	  1	266.5	32.5	 30
710	  1	24056.0	3946.3	 25
711	  1	230.0	33.3	 25
  0	  2	253.8	46.3	 30
  1	  2	19539.0	3766.5	 30
  2	  2	245.0	26.1	 25
  3	  2	19534.0	4614.3	 30
  4	  2	94.0	18.2	 25
  5	  2	583.0	82.5	 25
  6	  2	165.0	37.2	 25
  7	  2	163.0	33.6	 25
  8	  2	218.3	34.9	 30
  9	  2	142.0	19.9	 25
 10	  2	163.0	35.5	 25
 11	  2	696.0	96.2	 25
 12	  2	116.0	23.6	 25
 13	  2	276.5	39.0	 30
 14	  2	212.0	41.4	 25
 15	  2	88.0	23.8	 25
 16	  2	68.8	14.0	 30
 17	  2	107.3	25.8	 30
 18	  2	107.8	25.4	 36
 19	  2	106.8	24.0	 30
 20	  2	202.0	46.5	 25
 21	  2	477.0	75.8	 25
 22	  2	859.0	192.7	 25
 23	  2	382.5	66.7	 30
 24	  2	202.0	24.7	 25
 25	  2	232.0	38.7	 25
 26	  2	158.0	28.9	 25
 27	  2	269.0	54.4	 25
 28	  2	223.8	39.9	 30
 29	  2	470.0	63.6	 25
 30	  2	1115.0	83.8	 25
 31	  2	162.0	30.6	 25
 32	  2	183.0	24.5	 25
 33	  2	201.3	37.1	 30
 34	  2	455.8	62.0	 30
 35	  2	204.3	34.9	 30
 36	  2	164.5	35.9	 30
 37	  2	99.3	19.6	 30
 38	  2	195.3	40.3	 30
 39	  2	103.0	20.8	 25
 40	  2	104.0	18.6	 25
 41	  2	166.0	33.7	 25
 42	  2	95.0	19.9	 25
 43	  2	89.8	24.9	 30
 44	  2	91.0	33.0	 25
 45	  2	168.0	30.0	 25
 46	  2	248.0	37.9	 25
 47	  2	265.0	41.8	 25
 48	  2	192.5	35.6	 30
 49	  2	84.0	19.9	 25
 50	  2	116.0	19.3	 25
 51	  2	96.0	22.0	 25
 52	  2	120.8	24.0	 30
 53	  2	126.3	23.0	 36
 54	  2	117.0	37.1	 30
 55	  2	589.0	101.5	 25
 56	  2	231.0	42.3	 25
 57	  2	143.0	28.6	 25
 58	  2	99.3	22.0	 30
 59	  2	410.0	66.3	 25
 60	  2	195.0	28.9	 25
 61	  2	100.0	21.1	 25
 62	  2	93.0	23.8	 25
 63	  2	92.8	26.0	 30
 64	  2	126.0	24.7	 25
 65	  2	115.0	21.6	 25
 66	  2	263.0	47.3	 25
 67	  2	116.0	31.1	 25
 68	  2	255.5	66.0	 30
 69	  2	122.0	50.9	 25
 70	  2	176.5	38.1	 30
 71	  2	139.8	22.3	 30
 72	  2	133.3	27.0	 30
 73	  2	129.0	24.8	 25
 74	  2	259.5	49.4	 30
 75	  2	126.0	22.7	 25
 76	  2	691.0	154.3	 25
 77	  2	181.0	31.8	 25
 78	  2	140.0	27.1	 25
 79	  2	91.3	15.6	 30
 80	  2	127.0	20.2	 25
 81	  2	994.0	252.6	 25
 82	  2	153.0	26.2	 25
 83	  2	207.0	37.6	 25
 84	  2	107.5	21.9	 30
 85	  2	148.0	24.9	 25
 86	  2	112.0	19.7	 25
 87	  2	131.0	21.5	 25
 88	  2	164.8	36.9	 30
 89	  2	173.5	27.1	 36
 90	  2	157.5	20.8	 30
 91	  2	147.0	29.8	 25
 92	  2	150.0	26.3	 25
 93	  2	112.0	34.8	 25
 94	  2	99.8	23.8	 30
 95	  2	970.0	211.5	 25
 96	  2	223.0	39.7	 25
 97	  2	154.0	24.2	 25
 98	  2	135.0	21.6	 25
 99	  2	118.0	29.2	 30
100	  2	180.0	31.7	 25
101	  2	69.0	19.1	 25
102	  2	93.0	16.2	 25
103	  2	82.0	10.8	 25
104	  2	92.5	20.3	 30
105	  2	127.0	43.6	 30
106	  2	109.8	24.7	 30
107	  2	142.8	22.7	 30
108	  2	311.5	37.4	 30
109	  2	93.8	16.1	 30
110	  2	192.0	60.2	 25
111	  2	205.0	31.9	 25
112	  2	296.0	35.8	 25
113	  2	93.0	21.7	 25
114	  2	106.5	19.4	 30
115	  2	223.0	26.2	 25
116	  2	130.0	25.2	 25
117	  2	238.0	36.1	 25
118	  2	180.0	28.6	 25
119	  2	122.8	13.6	 30
120	  2	221.0	33.2	 25
121	  2	151.0	38.4	 25
122	  2	195.0	35.4	 25
123	  2	116.8	23.1	 30
124	  2	238.3	42.9	 36
125	  2	261.3	40.8	 30
126	  2	265.3	32.6	 30
127	  2	320.0	49.7	 25
128	  2	141.0	20.5	 25
129	  2	189.8	33.4	 30
130	  2	239.0	33.7	 25
131	  2	157.0	21.9	 25
132	  2	268.0	42.5	 25
133	  2	209.0	26.6	 25
134	  2	199.3	37.3	 30
135	  2	497.0	128.2	 25
136	  2	134.0	22.0	 25
137	  2	143.0	30.0	 25
138	  2	89.0	19.5	 25
139	  2	369.5	55.4	 30
140	  2	139.0	18.3	 25
141	  2	88.0	14.9	 30
142	  2	360.5	73.3	 30
143	  2	138.8	25.3	 30
144	  2	136.3	22.9	 30
145	  2	128.0	19.5	 25
146	  2	1086.0	265.2	 25
147	  2	143.0	23.1	 25
148	  2	114.0	16.9	 25
149	  2	102.5	20.0	 30
150	  2	162.0	35.3	 25
151	  2	119.0	34.6	 25
152	  2	115.0	17.8	 25
153	  2	97.0	20.6	 25
154	  2	109.0	16.9	 30
155	  2	91.0	9.3	 25
156	  2	272.0	43.4	 25
157	  2	143.0	26.3	 25
158	  2	155.0	23.2	 25
159	  2	145.3	21.1	 36
160	  2	200.3	28.2	 30
161	  2	274.0	37.7	 30
162	  2	117.0	15.3	 25
163	  2	119.0	20.9	 25
164	  2	101.5	16.4	 30
165	  2	157.0	27.0	 25
166	  2	215.0	24.3	 25
167	  2	757.0	86.4	 25
168	  2	148.0	26.4	 25
169	  2	188.5	31.8	 30
170	  2	246.0	27.6	 25
171	  2	832.0	106.9	 25
172	  2	151.0	40.6	 25
173	  2	207.0	21.9	 25
174	  2	137.0	22.8	 25
175	  2	112.8	14.9	 30
176	  2	112.0	14.1	 25
177	  2	101.0	16.8	 30
178	  2	119.3	16.8	 30
179	  2	130.5	19.1	 30
180	  2	94.0	20.4	 30
181	  2	147.0	29.5	 25
182	  2	214.0	34.6	 25
183	  2	123.0	19.1	 25
184	  2	168.0	26.7	 25
185	  2	104.8	21.5	 30
186	  2	134.0	19.4	 25
187	  2	171.0	34.3	 25
188	  2	269.0	45.0	 25
189	  2	161.0	18.9	 25
190	  2	284.3	34.2	 30
191	  2	115.0	20.4	 25
192	  2	86.0	11.5	 25
193	  2	112.0	23.0	 25
194	  2	166.5	30.6	 30
195	  2	167.0	33.4	 36
196	  2	264.3	37.1	 30
197	  2	136.5	29.4	 30
198	  2	115.0	16.8	 25
199	  2	168.0	35.1	 25
200	  2	158.8	21.5	 30
201	  2	191.0	38.0	 25
202	  2	171.0	29.3	 25
203	  2	91.0	18.0	 25
204	  2	256.0	32.9	 25
205	  2	201.3	29.3	 30
206	  2	112.0	17.4	 25
207	  2	99.0	15.8	 25
208	  2	109.0	19.7	 25
209	  2	197.0	30.3	 25
210	  2	117.8	14.2	 30
211	  2	92.0	15.7	 25
212	  2	136.0	17.8	 30
213	  2	233.5	31.7	 30
214	  2	199.0	35.3	 30
215	  2	130.0	19.1	 36
216	  2	235.0	34.1	 25
217	  2	226.0	25.4	 25
218	  2	146.0	21.6	 25
219	  2	141.0	23.4	 25
220	  2	269.8	38.7	 30
221	  2	110.0	18.2	 25
222	  2	96.0	21.6	 25
223	  2	132.0	17.7	 25
224	  2	657.0	72.7	 25
225	  2	238.8	34.8	 30
226	  2	157.0	25.7	 25
227	  2	472.0	42.3	 25
228	  2	1129.0	151.2	 25
229	  2	284.0	40.0	 25
230	  2	296.5	34.2	 36
231	  2	125.8	22.4	 30
232	  2	99.3	23.4	 30
233	  2	95.0	18.6	 25
234	  2	162.0	27.4	 25
235	  2	83.3	15.2	 30
236	  2	1720.0	363.2	 25
237	  2	76.0	17.7	 25
238	  2	112.0	25.0	 25
239	  2	85.0	17.4	 25
240	  2	178.3	19.9	 30
241	  2	119.0	26.6	 25
242	  2	113.0	22.1	 25
243	  2	190.0	28.0	 25
244	  2	213.0	28.3	 25
245	  2	222.8	29.3	 30
246	  2	219.0	20.3	 25
247	  2	323.0	34.6	 25
248	  2	150.3	24.5	 30
249	  2	136.8	20.1	 30
250	  2	103.3	20.3	 36
251	  2	169.0	33.8	 25
252	  2	115.0	21.8	 25
253	  2	187.0	30.2	 25
254	  2	240.0	28.3	 25
255	  2	356.8	46.5	 30
256	  2	116.0	23.9	 25
257	  2	154.0	31.7	 25
258	  2	126.0	27.0	 25
259	  2	324.0	59.3	 25
260	  2	134.0	30.6	 30
261	  2	118.0	18.7	 25
262	  2	121.0	23.4	 25
263	  2	100.0	19.9	 25
264	  2	95.0	19.7	 25
265	  2	78.3	19.5	 30
266	  2	88.3	18.9	 30
267	  2	84.5	19.4	 30
268	  2	96.5	19.7	 30
269	  2	121.0	22.8	 25
270	  2	188.8	30.3	 30
271	  2	170.0	39.2	 25
272	  2	156.0	25.7	 25
273	  2	179.0	37.8	 25
274	  2	187.0	44.6	 25
275	  2	226.0	33.5	 25
276	  2	245.8	29.9	 30
277	  2	460.0	77.9	 25
278	  2	283.0	48.7	 25
279	  2	91.0	18.2	 25
280	  2	105.0	29.1	 25
281	  2	155.8	29.1	 30
282	  2	218.0	40.7	 25
283	  2	341.3	52.5	 30
284	  2	213.3	40.4	 30
285	  2	211.5	42.6	 30
286	  2	192.3	35.5	 36
287	  2	112.0	22.6	 25
288	  2	142.0	29.8	 25
289	  2	182.0	34.4	 25
290	  2	275.0	37.3	 25
291	  2	138.0	25.9	 30
292	  2	344.0	55.8	 25
293	  2	140.0	33.3	 25
294	  2	225.0	29.6	 25
295	  2	116.0	21.5	 25
296	  2	138.8	28.3	 30
297	  2	156.0	32.7	 25
298	  2	121.0	24.3	 25
299	  2	207.0	37.6	 25
300	  2	562.0	64.6	 25
301	  2	170.0	31.7	 36
302	  2	420.5	74.7	 30
303	  2	347.5	59.5	 30
304	  2	145.8	28.0	 30
305	  2	165.0	33.2	 25
306	  2	106.3	19.9	 30
307	  2	126.0	21.2	 25
308	  2	254.0	79.7	 25
309	  2	272.0	61.5	 25
310	  2	160.0	27.0	 25
311	  2	127.8	19.9	 30
312	  2	125.0	28.3	 25
313	  2	147.0	24.1	 25
314	  2	127.0	22.4	 25
315	  2	170.0	32.1	 25
316	  2	133.0	23.4	 30
317	  2	103.0	24.5	 25
318	  2	87.0	17.8	 25
319	  2	120.3	28.2	 30
320	  2	264.3	53.4	 30
321	  2	135.5	32.4	 36
322	  2	163.0	44.7	 25
323	  2	128.0	31.6	 25
324	  2	129.0	42.4	 25
325	  2	126.0	20.2	 25
326	  2	126.8	38.4	 30
327	  2	208.0	43.9	 25
328	  2	128.0	33.7	 25
329	  2	120.0	37.1	 25
330	  2	129.0	24.6	 25
331	  2	272.8	38.9	 30
332	  2	115.0	21.1	 25
333	  2	121.0	26.3	 25
334	  2	114.0	28.1	 25
335	  2	115.0	20.6	 25
336	  2	90.3	23.1	 30
337	  2	96.8	49.7	 30
338	  2	127.0	21.7	 30
339	  2	178.0	25.5	 30
340	  2	857.0	170.6	 25
341	  2	253.0	52.4	 30
342	  2	247.0	41.3	 25
343	  2	107.0	24.7	 25
344	  2	105.0	23.3	 25
345	  2	116.0	27.6	 25
346	  2	158.0	23.3	 30
347	  2	153.0	26.0	 25
348	  2	189.0	27.9	 25
349	  2	242.0	37.0	 25
350	  2	200.0	42.3	 25
351	  2	104.5	19.7	 30
352	  2	107.0	28.1	 25
353	  2	126.0	19.8	 25
354	  2	124.0	29.7	 25
355	  2	229.3	41.3	 30
356	  2	197.0	30.6	 36
357	  2	102.0	18.8	 30
358	  2	105.0	23.8	 25
359	  2	92.0	20.5	 25
360	  2	85.0	18.7	 25
361	  2	102.0	21.3	 30
362	  2	147.0	22.5	 25
363	  2	212.0	41.0	 25
364	  2	131.0	27.1	 25
365	  2	198.0	29.7	 25
366	  2	120.5	19.4	 30
367	  2	121.0	27.9	 25
368	  2	127.0	17.5	 25
369	  2	159.0	28.3	 25
370	  2	99.0	18.9	 25
371	  2	153.3	28.0	 30
372	  2	1527.8	480.2	 30
373	  2	268.8	27.7	 30
374	  2	162.5	22.8	 30
375	  2	916.3	181.1	 30
376	  2	361.0	34.3	 25
377	  2	124.8	25.8	 30
378	  2	233.0	29.5	 25
379	  2	113.0	16.5	 25
380	  2	108.0	18.2	 25
381	  2	209.0	41.2	 25
382	  2	139.0	24.1	 30
383	  2	153.0	24.0	 25
384	  2	124.0	20.2	 25
385	  2	112.0	14.2	 25
386	  2	136.0	22.4	 25
387	  2	95.5	17.3	 30
388	  2	116.0	18.2	 25
389	  2	142.0	25.5	 25
390	  2	182.8	24.7	 30
391	  2	93.3	19.3	 30
392	  2	106.3	17.8	 36
393	  2	98.8	20.5	 30
394	  2	144.0	19.9	 25
395	  2	158.0	25.1	 25
396	  2	127.0	27.2	 25
397	  2	121.8	20.1	 30
398	  2	105.0	17.7	 25
399	  2	196.0	28.0	 25
400	  2	336.0	68.0	 25
401	  2	363.0	53.6	 25
402	  2	151.0	23.5	 30
403	  2	183.0	21.3	 25
404	  2	477.0	43.8	 25
405	  2	971.0	88.7	 25
406	  2	226.0	27.6	 25
407	  2	346.5	37.1	 30
408	  2	343.3	43.7	 30
409	  2	143.3	27.1	 30
410	  2	74.0	22.4	 30
411	  2	118.0	30.8	 25
412	  2	68.8	14.1	 30
413	  2	89.0	21.3	 25
414	  2	74.0	10.9	 25
415	  2	125.0	20.2	 25
416	  2	1043.0	259.5	 25
417	  2	204.3	36.8	 30
418	  2	214.0	25.8	 25
419	  2	112.0	14.1	 25
420	  2	155.0	23.4	 25
421	  2	117.0	17.9	 25
422	  2	114.8	24.7	 30
423	  2	200.0	27.8	 25
424	  2	175.0	28.5	 25
425	  2	186.0	29.1	 25
426	  2	196.8	31.3	 30
427	  2	437.5	66.8	 36
428	  2	224.5	41.7	 30
429	  2	137.0	19.6	 25
430	  2	3259.0	716.0	 25
431	  2	353.0	40.8	 25
432	  2	169.8	26.1	 30
433	  2	98.0	18.0	 25
434	  2	92.0	15.2	 25
435	  2	113.0	17.1	 25
436	  2	165.0	21.6	 25
437	  2	310.8	60.7	 30
438	  2	200.0	23.3	 25
439	  2	125.0	16.5	 25
440	  2	141.0	26.8	 25
441	  2	196.0	30.8	 25
442	  2	273.5	28.4	 30
443	  2	2183.0	334.8	 25
444	  2	179.3	25.0	 30
445	  2	174.0	30.7	 30
446	  2	171.5	28.3	 30
447	  2	93.5	18.6	 30
448	  2	105.0	13.6	 25
449	  2	158.0	32.8	 25
450	  2	352.0	35.9	 25
451	  2	302.0	38.7	 25
452	  2	433.3	48.8	 30
453	  2	158.0	25.7	 25
454	  2	182.0	20.0	 25
455	  2	131.0	21.4	 25
456	  2	134.0	19.0	 25
457	  2	341.8	40.8	 30
458	  2	100.0	21.3	 25
459	  2	134.0	21.7	 25
460	  2	115.0	23.6	 25
461	  2	112.5	33.7	 30
462	  2	232.8	46.7	 36
463	  2	175.3	33.0	 30
464	  2	120.0	24.7	 30
465	  2	157.0	22.6	 25
466	  2	181.0	37.8	 25
467	  2	92.0	14.2	 30
468	  2	144.0	20.8	 25
469	  2	661.0	111.8	 25
470	  2	93.0	19.2	 25
471	  2	161.0	30.4	 25
472	  2	82.0	16.6	 30
473	  2	2390.0	402.0	 25
474	  2	87.0	18.5	 25
475	  2	100.0	15.5	 25
476	  2	81.0	15.4	 25
477	  2	119.0	21.8	 25
478	  2	159.5	27.6	 30
479	  2	141.8	23.8	 30
480	  2	97.8	18.4	 30
481	  2	87.8	17.4	 30
482	  2	98.5	22.0	 30
483	  2	356.8	72.6	 30
484	  2	141.0	21.7	 25
485	  2	261.0	30.3	 25
486	  2	149.0	22.0	 25
487	  2	116.0	21.2	 25
488	  2	108.3	19.3	 30
489	  2	273.0	42.4	 25
490	  2	150.0	23.5	 25
491	  2	114.0	15.6	 25
492	  2	884.0	98.2	 25
493	  2	134.8	24.8	 30
494	  2	187.0	31.5	 25
495	  2	243.0	38.8	 25
496	  2	158.0	34.2	 25
497	  2	127.8	22.1	 30
498	  2	2186.8	566.1	 36
499	  2	182.5	31.3	 30
500	  2	257.0	48.9	 25
501	  2	462.0	103.5	 25
502	  2	180.0	23.0	 25
503	  2	108.5	20.2	 30
504	  2	121.0	25.2	 25
505	  2	160.0	29.3	 25
506	  2	101.0	23.0	 25
507	  2	96.0	17.0	 25
508	  2	84.0	16.4	 30
509	  2	100.0	19.0	 25
510	  2	136.0	16.3	 25
511	  2	88.0	13.8	 25
512	  2	95.0	17.7	 25
513	  2	117.0	27.4	 30
514	  2	214.0	39.7	 25
515	  2	135.3	28.2	 30
516	  2	121.0	24.1	 30
517	  2	555.0	173.1	 30
518	  2	115.0	29.1	 30
519	  2	188.0	25.3	 25
520	  2	125.0	26.7	 25
521	  2	131.0	23.3	 25
522	  2	104.0	19.4	 25
523	  2	156.8	42.3	 30
524	  2	232.0	41.7	 25
525	  2	134.0	20.4	 25
526	  2	85.0	17.5	 25
527	  2	139.0	27.6	 25
528	  2	202.3	45.4	 30
529	  2	135.0	30.9	 25
530	  2	119.0	56.7	 25
531	  2	225.0	47.2	 25
532	  2	111.0	24.0	 30
533	  2	85.3	24.4	 36
534	  2	94.8	23.0	 30
535	  2	82.8	16.2	 30
536	  2	93.0	26.5	 25
537	  2	113.0	25.4	 25
538	  2	218.0	37.5	 30
539	  2	124.0	18.9	 25
540	  2	152.0	27.5	 25
541	  2	167.0	35.9	 25
542	  2	218.0	36.3	 25
543	  2	118.5	23.8	 30
544	  2	303.0	51.4	 25
545	  2	255.0	46.5	 25
546	  2	211.0	38.1	 25
547	  2	148.0	31.1	 25
548	  2	205.5	30.0	 30
549	  2	2428.0	483.7	 25
550	  2	446.0	79.6	 30
551	  2	352.8	44.8	 30
552	  2	827.0	225.5	 30
553	  2	412.5	75.5	 36
554	  2	114.0	17.0	 25
555	  2	168.0	37.5	 25
556	  2	138.0	31.0	 25
557	  2	507.0	97.8	 25
558	  2	126.3	21.1	 30
559	  2	129.0	23.4	 25
560	  2	127.0	27.3	 25
561	  2	138.0	25.6	 25
562	  2	258.0	39.9	 25
563	  2	105.8	21.4	 30
564	  2	141.0	30.1	 25
565	  2	308.0	61.7	 25
566	  2	133.0	26.9	 25
567	  2	519.0	71.2	 25
568	  2	725.5	243.8	 36
569	  2	168.8	35.8	 30
570	  2	523.3	76.7	 30
571	  2	969.3	173.2	 30
572	  2	107.0	30.8	 25
573	  2	108.8	27.6	 30
574	  2	107.0	23.0	 25
575	  2	209.0	38.4	 25
576	  2	233.0	33.2	 25
577	  2	143.0	28.1	 25
578	  2	96.0	29.9	 25
579	  2	127.8	23.1	 30
580	  2	224.0	37.7	 25
581	  2	533.0	48.2	 25
582	  2	354.0	38.2	 25
583	  2	99.0	13.2	 25
584	  2	154.5	26.5	 30
585	  2	145.0	23.2	 25
586	  2	147.8	30.2	 30
587	  2	171.8	35.3	 30
588	  2	110.0	24.0	 30
589	  2	118.5	21.3	 30
590	  2	199.0	27.4	 25
591	  2	96.0	19.0	 25
592	  2	90.0	19.8	 25
593	  2	129.0	24.7	 25
594	  2	89.0	16.9	 30
595	  2	213.0	71.9	 25
596	  2	719.0	105.8	 25
597	  2	110.0	18.5	 25
598	  2	151.0	22.9	 25
599	  2	135.0	20.3	 30
600	  2	150.0	25.6	 25
601	  2	319.0	47.3	 25
602	  2	235.0	44.3	 25
603	  2	187.0	31.5	 25
604	  2	252.3	46.1	 36
605	  2	110.5	28.6	 30
606	  2	182.5	38.1	 30
607	  2	192.0	29.6	 25
608	  2	113.0	21.7	 25
609	  2	89.3	19.9	 30
610	  2	151.0	23.6	 25
611	  2	107.0	14.6	 25
612	  2	144.0	23.8	 25
613	  2	331.0	41.2	 25
614	  2	250.3	37.2	 30
615	  2	514.0	108.5	 25
616	  2	119.0	28.9	 25
617	  2	232.0	34.7	 25
618	  2	818.0	187.2	 25
619	  2	124.3	17.6	 30
620	  2	88.0	15.7	 25
621	  2	89.5	19.1	 30
622	  2	91.8	21.8	 30
623	  2	310.5	36.5	 30
624	  2	288.8	58.4	 36
625	  2	292.0	36.0	 25
626	  2	158.0	24.7	 25
627	  2	522.0	71.1	 25
628	  2	137.0	33.2	 25
629	  2	152.5	18.3	 30
630	  2	135.0	19.8	 25
631	  2	106.0	24.8	 25
632	  2	103.0	22.9	 25
633	  2	118.0	26.1	 25
634	  2	99.0	18.1	 30
635	  2	1662.0	292.4	 25
636	  2	303.0	57.9	 25
637	  2	91.0	17.7	 25
638	  2	102.0	14.4	 25
639	  2	128.0	21.4	 36
640	  2	111.5	18.4	 30
641	  2	275.5	49.6	 30
642	  2	190.0	34.3	 30
643	  2	196.0	30.0	 25
644	  2	165.5	44.5	 30
645	  2	90.0	20.7	 25
646	  2	127.0	48.5	 25
647	  2	181.0	26.5	 25
648	  2	307.0	30.9	 25
649	  2	97.0	15.3	 30
650	  2	182.0	21.1	 25
651	  2	419.0	85.6	 25
652	  2	1527.0	213.7	 25
653	  2	588.0	62.1	 25
654	  2	346.5	60.8	 30
655	  2	231.0	39.3	 25
656	  2	139.0	23.5	 25
657	  2	147.5	14.9	 30
658	  2	596.5	133.8	 30
659	  2	155.0	46.8	 36
660	  2	121.5	29.5	 30
661	  2	367.0	95.6	 25
662	  2	844.0	110.3	 25
663	  2	650.0	75.9	 25
664	  2	423.3	66.0	 30
665	  2	230.0	31.0	 25
666	  2	193.0	30.3	 25
667	  2	262.0	26.4	 25
668	  2	327.0	27.1	 25
669	  2	164.0	20.5	 30
670	  2	737.0	106.0	 25
671	  2	308.0	23.1	 25
672	  2	425.0	45.1	 25
673	  2	302.0	46.7	 25
674	  2	510.5	63.1	 30
675	  2	380.3	68.9	 30
676	  2	744.5	223.4	 30
677	  2	575.3	64.6	 30
678	  2	157.0	21.2	 25
679	  2	370.3	65.5	 30
680	  2	410.0	72.4	 25
681	  2	139.0	33.0	 25
682	  2	1137.0	222.9	 25
683	  2	133.0	23.7	 25
684	  2	160.0	33.0	 25
685	  2	127.0	14.7	 30
686	  2	119.0	22.4	 25
687	  2	451.0	69.0	 25
688	  2	896.0	186.7	 25
689	  2	322.0	58.5	 25
690	  2	414.8	94.2	 30
691	  2	122.0	18.1	 25
692	  2	132.0	17.7	 25
693	  2	127.5	31.4	 30
694	  2	157.3	21.4	 30
695	  2	251.0	44.4	 36
696	  2	169.0	24.9	 25
697	  2	116.0	19.4	 25
698	  2	198.0	30.6	 25
699	  2	112.0	20.3	 25
700	  2	128.8	21.6	 30
701	  2	171.0	29.2	 25
702	  2	274.0	52.3	 25
703	  2	146.0	23.7	 25
704	  2	154.0	29.6	 25
705	  2	326.5	45.4	 30
706	  2	157.0	28.0	 25
707	  2	107.0	19.3	 25
708	  2	243.0	33.8	 25
709	  2	23781.0	3221.6	 25
710	  2	265.8	217.2	 36
711	  2	24835.5	5892.1	 30
  0	  3	20984.0	4288.4	 25
  1	  3	226.0	42.2	 25
  2	  3	19427.0	3411.6	 25
  3	  3	193.0	34.5	 30
  4	  3	84.0	18.5	 25
  5	  3	214.0	33.6	 25
  6	  3	258.0	34.4	 25
  7	  3	97.0	17.8	 25
  8	  3	113.0	18.6	 30
  9	  3	602.0	97.9	 25
 10	  3	516.0	76.6	 25
 11	  3	112.0	25.9	 25
 12	  3	89.0	19.8	 25
 13	  3	107.3	18.6	 36
 14	  3	363.3	73.8	 30
 15	  3	180.0	28.5	 30
 16	  3	85.0	13.3	 25
 17	  3	99.0	17.0	 25
 18	  3	266.5	56.5	 30
 19	  3	100.0	16.6	 25
 20	  3	122.0	19.0	 25
 21	  3	125.0	17.9	 25
 22	  3	166.0	25.5	 25
 23	  3	529.5	112.3	 30
 24	  3	411.0	76.6	 25
 25	  3	470.0	69.3	 25
 26	  3	149.0	22.2	 25
 27	  3	193.0	39.3	 25
 28	  3	159.0	30.1	 30
 29	  3	161.0	20.5	 25
 30	  3	394.0	69.3	 25
 31	  3	105.5	21.0	 30
 32	  3	227.5	35.9	 30
 33	  3	144.3	18.6	 36
 34	  3	476.0	65.9	 25
 35	  3	2407.0	261.7	 25
 36	  3	594.0	60.0	 25
 37	  3	262.0	30.0	 25
 38	  3	213.0	37.3	 25
 39	  3	124.3	20.9	 30
 40	  3	425.0	63.8	 25
 41	  3	195.0	29.3	 25
 42	  3	235.0	18.8	 25
 43	  3	1283.0	223.9	 25
 44	  3	100.8	18.9	 30
 45	  3	207.0	32.4	 25
 46	  3	247.0	38.1	 25
 47	  3	219.0	29.6	 25
 48	  3	118.3	14.5	 30
 49	  3	189.5	31.1	 36
 50	  3	80.5	15.5	 30
 51	  3	127.8	15.6	 30
 52	  3	98.0	24.2	 25
 53	  3	161.0	20.9	 25
 54	  3	106.3	17.0	 30
 55	  3	554.0	79.9	 25
 56	  3	154.0	26.3	 25
 57	  3	170.0	18.4	 25
 58	  3	239.0	33.3	 25
 59	  3	463.0	57.0	 30
 60	  3	165.0	31.8	 25
 61	  3	135.0	23.9	 25
 62	  3	137.0	17.8	 25
 63	  3	111.0	16.9	 25
 64	  3	101.5	17.6	 30
 65	  3	139.0	20.0	 25
 66	  3	178.3	29.3	 30
 67	  3	511.0	86.5	 30
 68	  3	336.0	54.0	 30
 69	  3	131.3	20.0	 36
 70	  3	144.0	31.2	 25
 71	  3	97.0	13.2	 25
 72	  3	168.0	23.0	 25
 73	  3	104.0	15.3	 25
 74	  3	131.5	21.0	 30
 75	  3	115.0	16.1	 25
 76	  3	561.0	113.0	 25
 77	  3	199.0	40.4	 25
 78	  3	279.0	32.8	 25
 79	  3	292.0	41.6	 30
 80	  3	308.0	23.2	 25
 81	  3	1683.0	238.0	 25
 82	  3	1195.0	209.7	 25
 83	  3	162.0	23.2	 25
 84	  3	115.8	23.0	 36
 85	  3	210.8	46.4	 30
 86	  3	179.3	23.5	 30
 87	  3	391.3	56.8	 30
 88	  3	112.0	16.7	 25
 89	  3	124.8	20.0	 30
 90	  3	286.0	34.3	 25
 91	  3	300.0	35.2	 25
 92	  3	109.0	15.9	 25
 93	  3	3558.0	398.6	 25
 94	  3	494.0	77.0	 30
 95	  3	131.0	18.2	 25
 96	  3	355.0	43.2	 25
 97	  3	567.0	62.2	 25
 98	  3	4136.0	490.1	 25
 99	  3	323.8	37.8	 30
100	  3	558.0	117.9	 25
101	  3	94.0	17.4	 25
102	  3	181.8	27.6	 30
103	  3	98.5	19.1	 30
104	  3	88.3	17.4	 36
105	  3	214.0	36.4	 25
106	  3	127.0	19.0	 25
107	  3	161.0	19.0	 25
108	  3	256.0	34.7	 25
109	  3	88.0	17.3	 30
110	  3	127.0	17.0	 25
111	  3	201.0	31.5	 25
112	  3	208.0	27.7	 25
113	  3	107.0	18.8	 25
114	  3	264.5	57.9	 30
115	  3	925.0	197.0	 25
116	  3	761.0	111.5	 25
117	  3	438.0	65.6	 25
118	  3	475.0	43.1	 25
119	  3	1289.0	241.8	 30
120	  3	126.0	16.9	 30
121	  3	212.0	38.3	 30
122	  3	211.8	24.0	 30
123	  3	353.0	48.6	 25
124	  3	462.8	105.2	 30
125	  3	92.0	18.4	 25
126	  3	109.0	21.4	 25
127	  3	87.0	13.4	 25
128	  3	138.0	15.8	 25
129	  3	206.8	38.0	 30
130	  3	236.0	44.4	 25
131	  3	657.0	85.5	 25
132	  3	613.0	55.3	 25
133	  3	164.0	31.9	 25
134	  3	260.8	51.3	 30
135	  3	157.0	18.8	 25
136	  3	340.0	51.5	 25
137	  3	662.0	90.6	 30
138	  3	437.5	65.9	 30
139	  3	283.0	39.9	 30
140	  3	355.3	38.6	 36
141	  3	560.0	120.2	 25
142	  3	311.0	45.4	 25
143	  3	1713.0	148.7	 25
144	  3	275.0	51.4	 25
145	  3	171.0	36.7	 30
146	  3	266.0	39.5	 25
147	  3	145.0	23.3	 25
148	  3	236.0	46.7	 25
149	  3	134.0	30.7	 25
150	  3	131.3	31.4	 30
151	  3	399.0	61.6	 25
152	  3	182.0	29.5	 25
153	  3	131.0	23.0	 25
154	  3	533.0	93.8	 25
155	  3	128.3	21.5	 36
156	  3	826.8	155.3	 30
157	  3	524.8	63.2	 30
158	  3	216.3	38.2	 30
159	  3	255.0	28.7	 25
160	  3	201.3	20.5	 30
161	  3	106.0	18.3	 25
162	  3	87.0	19.2	 25
163	  3	110.0	16.0	 25
164	  3	135.0	17.3	 25
165	  3	261.0	51.5	 30
166	  3	137.0	29.0	 25
167	  3	319.0	50.1	 25
168	  3	266.0	42.5	 25
169	  3	2189.0	298.0	 25
170	  3	116.0	27.5	 30
171	  3	214.0	30.9	 25
172	  3	96.0	14.6	 25
173	  3	268.0	46.2	 30
174	  3	4794.8	767.1	 30
175	  3	484.0	89.7	 36
176	  3	1762.8	336.0	 30
177	  3	823.0	163.5	 25
178	  3	283.0	43.4	 25
179	  3	154.0	29.3	 25
180	  3	165.3	41.3	 30
181	  3	178.0	34.3	 25
182	  3	375.0	65.1	 25
183	  3	2142.0	223.1	 25
184	  3	179.0	28.8	 25
185	  3	899.0	193.8	 30
186	  3	99.0	23.5	 25
187	  3	112.0	19.2	 25
188	  3	148.0	93.7	 25
189	  3	132.0	27.7	 25
190	  3	107.3	20.9	 30
191	  3	99.5	16.7	 30
192	  3	87.8	19.2	 30
193	  3	124.3	27.6	 30
194	  3	225.0	49.1	 25
195	  3	227.0	38.6	 30
196	  3	418.0	72.3	 25
197	  3	243.0	40.3	 25
198	  3	3753.0	403.6	 25
199	  3	112.0	25.9	 25
200	  3	172.5	28.2	 30
201	  3	195.0	41.7	 25
202	  3	337.0	46.9	 25
203	  3	3952.0	584.5	 25
204	  3	200.0	28.9	 25
205	  3	527.8	77.1	 30
206	  3	395.0	54.9	 25
207	  3	139.0	23.7	 25
208	  3	1607.0	251.8	 25
209	  3	244.0	38.8	 30
210	  3	83.5	22.9	 36
211	  3	132.5	22.9	 30
212	  3	133.0	30.2	 25
213	  3	259.0	55.4	 25
214	  3	333.0	45.1	 25
215	  3	206.5	30.8	 30
216	  3	229.0	36.8	 25
217	  3	184.0	33.7	 25
218	  3	149.0	23.6	 25
219	  3	352.0	52.7	 25
220	  3	5570.8	1332.4	 30
221	  3	637.0	96.3	 25
222	  3	209.0	32.1	 25
223	  3	129.0	19.2	 25
224	  3	133.0	28.8	 25
225	  3	270.0	59.2	 30
226	  3	495.5	88.2	 30
227	  3	125.8	28.5	 30
228	  3	151.0	23.4	 30
229	  3	254.0	43.8	 30
230	  3	581.5	101.3	 30
231	  3	1932.0	360.8	 25
232	  3	97.0	25.5	 25
233	  3	140.0	25.2	 25
234	  3	229.0	49.5	 25
235	  3	85.3	33.8	 30
236	  3	87.0	20.1	 25
237	  3	75.0	15.7	 25
238	  3	81.0	18.0	 25
239	  3	81.0	18.7	 25
240	  3	85.5	17.2	 30
241	  3	78.0	23.5	 25
242	  3	106.0	21.0	 25
243	  3	127.0	24.1	 25
244	  3	599.8	86.4	 30
245	  3	771.0	115.3	 30
246	  3	1402.3	295.8	 36
247	  3	143.3	23.3	 30
248	  3	454.0	47.4	 25
249	  3	177.0	32.2	 25
250	  3	234.0	42.2	 25
251	  3	231.8	33.8	 30
252	  3	194.0	37.1	 25
253	  3	577.0	52.7	 25
254	  3	1393.0	112.4	 25
255	  3	342.0	48.1	 25
256	  3	135.5	24.2	 30
257	  3	89.0	19.7	 25
258	  3	99.0	16.9	 25
259	  3	160.0	29.2	 25
260	  3	820.0	117.8	 25
261	  3	133.5	25.6	 30
262	  3	456.0	85.7	 30
263	  3	157.5	31.0	 30
264	  3	805.8	84.5	 30
265	  3	132.8	26.4	 30
266	  3	96.3	21.4	 30
267	  3	872.0	149.3	 25
268	  3	317.0	34.8	 25
269	  3	123.0	23.7	 25
270	  3	159.0	24.0	 25
271	  3	100.8	28.9	 30
272	  3	1960.0	257.2	 25
273	  3	193.0	31.4	 25
274	  3	114.0	17.6	 25
275	  3	319.0	35.9	 25
276	  3	105.8	22.1	 30
277	  3	179.0	24.0	 25
278	  3	579.0	79.8	 25
279	  3	803.0	70.6	 25
280	  3	371.0	49.4	 30
281	  3	216.0	38.1	 36
282	  3	120.0	20.3	 30
283	  3	318.0	32.8	 25
284	  3	251.0	28.7	 25
285	  3	156.0	24.8	 25
286	  3	120.8	17.3	 30
287	  3	323.0	40.3	 25
288	  3	108.0	27.8	 25
289	  3	161.0	31.4	 25
290	  3	410.0	62.0	 25
291	  3	335.0	56.8	 30
292	  3	254.0	20.0	 25
293	  3	133.0	24.7	 25
294	  3	280.0	46.6	 25
295	  3	1807.0	195.2	 25
296	  3	277.5	43.2	 30
297	  3	247.0	54.0	 25
298	  3	1347.8	127.2	 30
299	  3	1095.3	145.7	 30
300	  3	1188.0	119.2	 30
301	  3	1208.3	217.8	 30
302	  3	215.0	34.2	 25
303	  3	226.0	33.3	 25
304	  3	550.0	71.6	 25
305	  3	297.0	36.0	 25
306	  3	530.0	81.2	 30
307	  3	413.0	75.8	 25
308	  3	126.0	26.0	 25
309	  3	250.0	36.4	 25
310	  3	104.0	12.3	 25
311	  3	185.5	32.5	 30
312	  3	588.0	98.7	 25
313	  3	515.0	63.8	 25
314	  3	340.0	39.0	 25
315	  3	157.0	27.4	 30
316	  3	221.5	43.3	 36
317	  3	135.5	18.2	 30
318	  3	187.5	30.3	 30
319	  3	1508.0	161.8	 25
320	  3	759.0	74.5	 25
321	  3	115.8	23.3	 30
322	  3	229.0	40.5	 25
323	  3	138.0	18.9	 25
324	  3	893.0	117.6	 25
325	  3	2436.0	318.5	 25
326	  3	550.0	87.8	 30
327	  3	647.0	79.9	 25
328	  3	196.0	29.5	 25
329	  3	308.0	32.3	 25
330	  3	133.0	31.3	 25
331	  3	884.8	211.9	 30
332	  3	110.0	22.2	 25
333	  3	81.0	14.0	 30
334	  3	101.3	16.1	 30
335	  3	191.5	29.2	 30
336	  3	241.0	47.3	 36
337	  3	179.0	25.4	 25
338	  3	1661.0	109.9	 25
339	  3	12081.0	1319.7	 25
340	  3	234.0	29.1	 25
341	  3	130.5	24.6	 30
342	  3	418.0	50.5	 25
343	  3	160.0	19.7	 25
344	  3	162.0	36.4	 25
345	  3	635.0	63.7	 25
346	  3	1010.0	123.7	 25
347	  3	360.0	51.7	 30
348	  3	200.0	29.2	 25
349	  3	12804.0	1019.7	 25
350	  3	179.0	22.5	 25
351	  3	110.8	16.7	 30
352	  3	860.3	226.7	 36
353	  3	120.3	25.6	 30
354	  3	1104.0	158.0	 30
355	  3	475.0	31.1	 25
356	  3	317.0	44.6	 25
357	  3	334.8	38.1	 30
358	  3	172.0	23.4	 25
359	  3	208.0	33.6	 25
360	  3	584.0	111.4	 25
361	  3	308.0	42.0	 25
362	  3	1802.0	441.5	 30
363	  3	2870.0	516.0	 25
364	  3	857.0	138.1	 25
365	  3	123.0	22.7	 25
366	  3	313.0	55.8	 25
367	  3	117.5	19.4	 30
368	  3	157.0	31.2	 25
369	  3	160.5	17.7	 30
370	  3	220.8	30.0	 30
371	  3	124.0	16.3	 30
372	  3	630.3	91.8	 30
373	  3	323.0	39.1	 25
374	  3	1136.0	153.9	 25
375	  3	646.0	90.5	 25
376	  3	452.0	58.5	 25
377	  3	240.3	30.7	 30
378	  3	167.0	24.3	 25
379	  3	113.0	21.8	 25
380	  3	160.0	30.1	 25
381	  3	1752.0	299.3	 25
382	  3	140.8	22.4	 30
383	  3	105.0	16.0	 25
384	  3	1283.0	175.9	 25
385	  3	357.0	48.6	 25
386	  3	264.0	28.6	 25
387	  3	194.3	38.6	 36
388	  3	154.8	22.0	 30
389	  3	123.8	19.7	 30
390	  3	117.0	18.9	 25
391	  3	246.0	43.6	 25
392	  3	299.5	52.8	 30
393	  3	225.0	25.3	 25
394	  3	282.0	48.6	 25
395	  3	103.0	23.5	 25
396	  3	118.0	26.3	 25
397	  3	200.0	38.6	 30
398	  3	240.0	39.1	 25
399	  3	197.0	41.0	 25
400	  3	253.0	36.6	 25
401	  3	190.0	30.6	 25
402	  3	98.0	18.4	 30
403	  3	148.0	21.8	 25
404	  3	2510.3	362.0	 30
405	  3	144.3	33.5	 30
406	  3	1328.0	246.4	 30
407	  3	156.0	32.5	 36
408	  3	247.0	46.1	 25
409	  3	100.0	22.1	 25
410	  3	200.0	40.4	 25
411	  3	2042.0	297.3	 25
412	  3	183.3	34.4	 30
413	  3	120.0	26.4	 25
414	  3	203.0	31.1	 25
415	  3	540.0	68.3	 25
416	  3	182.0	28.8	 25
417	  3	167.5	31.6	 30
418	  3	142.0	25.3	 25
419	  3	7129.0	739.6	 25
420	  3	124.0	26.2	 25
421	  3	367.0	53.4	 25
422	  3	247.3	39.3	 36
423	  3	681.8	80.1	 30
424	  3	141.8	27.1	 30
425	  3	113.5	19.8	 30
426	  3	101.0	30.3	 25
427	  3	194.8	42.1	 30
428	  3	143.0	30.4	 25
429	  3	125.0	27.1	 25
430	  3	135.0	26.1	 25
431	  3	143.0	25.3	 25
432	  3	637.8	108.7	 30
433	  3	260.0	33.6	 25
434	  3	105.0	27.1	 25
435	  3	159.0	29.9	 25
436	  3	161.0	40.5	 25
437	  3	210.5	33.9	 30
438	  3	219.0	29.8	 25
439	  3	959.0	107.0	 25
440	  3	235.5	33.1	 30
441	  3	143.8	38.0	 30
442	  3	646.0	78.1	 36
443	  3	1277.8	137.7	 30
444	  3	121.0	18.3	 25
445	  3	235.0	44.9	 25
446	  3	176.0	38.5	 25
447	  3	119.0	24.6	 25
448	  3	88.8	23.1	 30
449	  3	95.0	20.2	 25
450	  3	183.0	31.1	 25
451	  3	2140.0	318.2	 25
452	  3	744.0	77.7	 25
453	  3	324.3	47.3	 30
454	  3	1785.0	202.8	 25
455	  3	183.0	40.1	 25
456	  3	152.0	38.1	 25
457	  3	164.0	28.0	 25
458	  3	119.0	23.3	 36
459	  3	183.8	26.2	 30
460	  3	454.8	50.8	 30
461	  3	182.0	38.5	 25
462	  3	290.0	52.8	 25
463	  3	260.5	36.9	 30
464	  3	540.0	50.8	 25
465	  3	327.0	49.2	 25
466	  3	279.0	52.2	 25
467	  3	895.0	166.5	 25
468	  3	96.3	21.0	 30
469	  3	117.0	23.8	 25
470	  3	187.0	32.7	 25
471	  3	126.0	22.6	 25
472	  3	78.0	17.6	 25
473	  3	91.3	24.7	 30
474	  3	77.0	13.7	 25
475	  3	78.0	21.3	 25
476	  3	83.0	25.3	 30
477	  3	122.8	30.2	 30
478	  3	129.0	24.6	 36
479	  3	188.0	25.3	 25
480	  3	516.0	62.9	 25
481	  3	259.0	40.1	 25
482	  3	3298.0	441.9	 25
483	  3	140.5	27.6	 30
484	  3	236.0	47.4	 25
485	  3	155.0	34.4	 25
486	  3	107.0	14.8	 25
487	  3	171.0	24.0	 25
488	  3	143.3	28.9	 30
489	  3	671.0	76.0	 25
490	  3	9588.0	1077.4	 25
491	  3	384.0	39.8	 25
492	  3	294.0	47.3	 25
493	  3	6294.0	1318.5	 36
494	  3	234.3	34.8	 30
495	  3	109.8	27.3	 30
496	  3	121.5	21.8	 30
497	  3	166.0	22.4	 25
498	  3	148.5	21.2	 30
499	  3	117.0	22.0	 25
500	  3	107.0	17.0	 25
501	  3	145.0	27.7	 25
502	  3	134.0	28.4	 25
503	  3	115.0	25.8	 30
504	  3	362.0	49.5	 25
505	  3	5305.0	550.3	 25
506	  3	242.0	43.2	 25
507	  3	154.0	26.2	 25
508	  3	152.3	35.8	 30
509	  3	229.0	37.1	 25
510	  3	134.0	21.6	 25
511	  3	171.3	26.8	 30
512	  3	372.3	67.0	 30
513	  3	2275.0	317.0	 36
514	  3	376.8	47.3	 30
515	  3	176.0	25.9	 25
516	  3	492.0	56.4	 25
517	  3	198.0	31.3	 25
518	  3	1637.0	157.1	 30
519	  3	980.0	112.4	 25
520	  3	279.0	41.1	 25
521	  3	172.0	24.1	 25
522	  3	340.0	60.3	 25
523	  3	721.8	108.7	 30
524	  3	115.0	14.5	 25
525	  3	131.0	27.2	 25
526	  3	115.0	18.4	 25
527	  3	241.0	37.1	 25
528	  3	85.5	24.9	 30
529	  3	122.8	22.2	 30
530	  3	829.8	174.0	 30
531	  3	253.3	30.3	 30
532	  3	132.0	34.7	 25
533	  3	132.0	29.2	 30
534	  3	4131.0	679.7	 25
535	  3	145.0	29.8	 25
536	  3	126.0	22.9	 25
537	  3	121.0	22.4	 25
538	  3	133.8	20.6	 30
539	  3	4779.0	548.6	 25
540	  3	413.0	33.8	 25
541	  3	232.0	30.1	 25
542	  3	101.0	21.1	 25
543	  3	158.0	25.3	 30
544	  3	243.0	43.4	 25
545	  3	148.0	26.5	 25
546	  3	154.0	29.1	 25
547	  3	132.8	29.2	 30
548	  3	659.5	142.1	 30
549	  3	135.5	29.4	 36
550	  3	432.0	74.7	 25
551	  3	155.0	26.2	 25
552	  3	584.0	71.2	 25
553	  3	158.0	22.7	 25
554	  3	115.5	18.6	 30
555	  3	159.0	34.0	 25
556	  3	130.0	30.8	 25
557	  3	729.0	86.6	 25
558	  3	150.0	18.1	 25
559	  3	149.5	27.8	 30
560	  3	114.0	19.9	 25
561	  3	197.0	31.1	 25
562	  3	140.0	20.2	 25
563	  3	261.0	39.8	 25
564	  3	873.8	140.0	 30
565	  3	623.0	59.1	 30
566	  3	649.8	81.5	 30
567	  3	755.3	55.8	 30
568	  3	628.0	62.7	 25
569	  3	324.8	41.3	 30
570	  3	392.0	52.8	 25
571	  3	143.0	26.4	 25
572	  3	299.0	38.9	 25
573	  3	140.0	28.5	 25
574	  3	380.0	47.7	 30
575	  3	447.0	74.1	 25
576	  3	595.0	48.5	 25
577	  3	362.0	31.6	 25
578	  3	183.0	38.1	 25
579	  3	109.0	19.2	 30
580	  3	565.0	97.6	 25
581	  3	174.0	26.5	 25
582	  3	941.8	157.9	 30
583	  3	118.3	24.0	 30
584	  3	185.3	23.9	 36
585	  3	268.3	33.8	 30
586	  3	313.0	51.5	 25
587	  3	168.0	24.3	 25
588	  3	1031.0	112.4	 25
589	  3	147.8	15.1	 30
590	  3	167.0	30.5	 25
591	  3	391.0	40.8	 25
592	  3	236.0	31.9	 25
593	  3	3233.0	449.2	 25
594	  3	112.3	17.2	 30
595	  3	147.0	23.6	 25
596	  3	238.0	45.6	 25
597	  3	529.0	54.5	 25
598	  3	1436.0	193.3	 25
599	  3	131.3	18.6	 30
600	  3	1111.0	157.0	 30
601	  3	228.3	34.3	 30
602	  3	108.0	19.2	 30
603	  3	151.8	25.7	 30
604	  3	99.3	19.0	 30
605	  3	261.0	42.8	 25
606	  3	378.0	41.6	 25
607	  3	508.0	74.6	 25
608	  3	1196.0	215.2	 25
609	  3	115.8	16.6	 30
610	  3	4548.0	525.4	 25
611	  3	6005.0	600.0	 25
612	  3	256.0	25.1	 25
613	  3	393.0	43.6	 25
614	  3	98.5	21.3	 30
615	  3	242.0	35.9	 25
616	  3	660.0	68.4	 25
617	  3	8247.0	1234.8	 25
618	  3	221.8	25.4	 30
619	  3	156.5	28.0	 36
620	  3	549.5	54.9	 30
621	  3	129.0	18.1	 25
622	  3	2128.0	236.4	 25
623	  3	921.0	127.3	 25
624	  3	478.8	57.3	 30
625	  3	216.0	21.8	 25
626	  3	229.0	32.2	 25
627	  3	305.0	49.3	 25
628	  3	1343.0	185.5	 25
629	  3	1017.3	96.7	 30
630	  3	736.0	63.1	 25
631	  3	303.0	53.7	 25
632	  3	3374.0	358.5	 25
633	  3	599.0	47.7	 25
634	  3	104.0	17.0	 30
635	  3	127.0	15.1	 25
636	  3	1196.3	226.5	 30
637	  3	190.3	29.9	 30
638	  3	154.3	25.4	 30
639	  3	161.5	21.6	 30
640	  3	2610.0	244.7	 25
641	  3	565.0	59.9	 25
642	  3	122.0	22.4	 25
643	  3	1095.0	187.1	 25
644	  3	325.5	69.2	 30
645	  3	248.0	34.4	 25
646	  3	1160.0	82.6	 25
647	  3	360.0	42.7	 25
648	  3	175.0	29.5	 25
649	  3	241.0	36.6	 25
650	  3	338.3	47.6	 30
651	  3	108.0	19.3	 25
652	  3	1104.0	141.8	 25
653	  3	893.0	135.4	 25
654	  3	945.8	161.4	 30
655	  3	196.3	34.6	 36
656	  3	1326.0	145.0	 30
657	  3	167.0	34.8	 25
658	  3	132.0	18.5	 25
659	  3	3042.0	635.3	 25
660	  3	682.0	125.3	 30
661	  3	102.0	13.0	 25
662	  3	202.0	43.8	 25
663	  3	5002.0	684.6	 25
664	  3	991.0	139.2	 25
665	  3	652.3	77.3	 30
666	  3	195.0	23.4	 25
667	  3	154.0	33.2	 25
668	  3	700.0	110.7	 25
669	  3	8953.0	1522.1	 25
670	  3	511.8	79.4	 30
671	  3	1113.5	109.6	 30
672	  3	785.8	71.5	 30
673	  3	1532.5	193.8	 30
674	  3	477.8	73.0	 30
675	  3	1401.8	167.1	 30
676	  3	8480.0	465.6	 25
677	  3	1633.0	147.9	 25
678	  3	135.0	23.4	 25
679	  3	1059.0	104.3	 25
680	  3	583.8	79.1	 30
681	  3	340.0	38.6	 25
682	  3	244.0	43.8	 25
683	  3	130.0	25.9	 25
684	  3	4125.0	759.4	 25
685	  3	234.5	44.6	 30
686	  3	219.0	42.2	 25
687	  3	133.0	23.3	 25
688	  3	197.0	31.6	 25
689	  3	557.8	96.6	 30
690	  3	193.5	31.5	 36
691	  3	204.0	46.1	 30
692	  3	234.8	38.5	 30
693	  3	221.0	28.0	 25
694	  3	154.0	24.2	 25
695	  3	94.5	15.6	 30
696	  3	510.0	61.2	 25
697	  3	307.0	41.5	 25
698	  3	110.0	21.7	 25
699	  3	150.0	21.4	 25
700	  3	394.8	75.5	 30
701	  3	968.0	85.7	 25
702	  3	866.0	108.8	 25
703	  3	106.0	25.5	 25
704	  3	108.0	20.2	 25
705	  3	105.0	17.3	 30
706	  3	139.0	31.7	 25
707	  3	111.5	15.6	 30
708	  3	24422.0	6351.5	 30
709	  3	232.3	32.4	 30
710	  3	23732.3	6727.3	 30
711	  3	176.0	29.2	 25
  0	  4	115.0	16.9	 25
  1	  4	112.0	23.9	 25
  2	  4	104.0	15.9	 25
  3	  4	88.0	15.4	 30
  4	  4	79.0	17.1	 25
  5	  4	170.0	28.5	 25
  6	  4	213.0	38.0	 25
  7	  4	93.0	14.8	 25
  8	  4	100.0	23.4	 25
  9	  4	312.3	64.0	 36
 10	  4	148.0	30.8	 30
 11	  4	96.8	21.5	 30
 12	  4	98.8	19.1	 30
 13	  4	157.0	39.8	 25
 14	  4	175.8	49.5	 30
 15	  4	198.0	31.4	 25
 16	  4	169.0	25.8	 25
 17	  4	94.0	22.1	 25
 18	  4	122.0	20.0	 25
 19	  4	102.0	19.9	 30
 20	  4	147.0	19.9	 25
 21	  4	89.0	16.4	 25
 22	  4	160.0	22.8	 25
 23	  4	179.0	26.1	 25
 24	  4	152.3	22.9	 30
 25	  4	197.0	24.4	 25
 26	  4	131.0	21.0	 25
 27	  4	127.5	20.3	 30
 28	  4	333.8	41.0	 30
 29	  4	126.5	20.9	 36
 30	  4	185.5	32.8	 30
 31	  4	99.0	17.8	 25
 32	  4	231.0	42.7	 25
 33	  4	146.0	26.1	 25
 34	  4	255.0	36.4	 30
 35	  4	587.0	88.3	 25
 36	  4	270.0	29.7	 25
 37	  4	227.0	30.1	 25
 38	  4	176.0	28.8	 25
 39	  4	148.8	30.9	 30
 40	  4	273.0	21.6	 25
 41	  4	192.0	25.9	 25
 42	  4	201.0	30.8	 25
 43	  4	210.0	32.6	 25
 44	  4	102.8	22.4	 30
 45	  4	307.0	49.0	 30
 46	  4	282.8	54.3	 30
 47	  4	231.0	28.5	 30
 48	  4	175.0	25.7	 25
 49	  4	116.0	23.8	 30
 50	  4	103.0	21.6	 25
 51	  4	152.0	25.5	 25
 52	  4	93.0	49.5	 25
 53	  4	129.0	28.8	 25
 54	  4	105.8	20.7	 30
 55	  4	135.0	21.7	 25
 56	  4	145.0	29.9	 25
 57	  4	434.0	43.7	 25
 58	  4	169.0	21.7	 25
 59	  4	147.0	26.2	 30
 60	  4	151.0	23.3	 25
 61	  4	132.0	23.4	 25
 62	  4	114.0	26.6	 25
 63	  4	87.3	22.1	 30
 64	  4	94.3	16.6	 36
 65	  4	139.5	26.9	 30
 66	  4	199.0	40.3	 25
 67	  4	193.0	29.7	 25
 68	  4	112.0	27.7	 25
 69	  4	95.5	22.3	 30
 70	  4	126.0	34.4	 25
 71	  4	92.0	21.7	 25
 72	  4	141.0	28.1	 25
 73	  4	94.0	25.6	 25
 74	  4	98.8	18.4	 30
 75	  4	108.0	34.4	 25
 76	  4	237.0	49.9	 25
 77	  4	269.0	43.5	 25
 78	  4	247.0	40.8	 25
 79	  4	128.5	24.6	 30
 80	  4	291.0	44.4	 25
 81	  4	483.5	70.9	 30
 82	  4	235.0	39.4	 30
 83	  4	126.0	24.6	 30
 84	  4	150.3	31.0	 30
 85	  4	91.0	15.3	 25
 86	  4	170.0	29.2	 25
 87	  4	268.0	26.9	 25
 88	  4	116.0	22.3	 25
 89	  4	148.3	27.5	 30
 90	  4	205.0	35.4	 25
 91	  4	142.0	35.5	 25
 92	  4	93.0	21.0	 25
 93	  4	419.0	56.6	 25
 94	  4	133.5	31.2	 30
 95	  4	148.0	21.5	 25
 96	  4	152.0	20.8	 25
 97	  4	199.0	34.8	 25
 98	  4	3350.5	781.2	 30
 99	  4	146.0	23.9	 36
100	  4	128.0	21.4	 30
101	  4	95.5	19.3	 30
102	  4	109.0	21.5	 25
103	  4	94.0	26.4	 25
104	  4	98.0	22.6	 30
105	  4	119.0	24.7	 25
106	  4	116.0	23.4	 25
107	  4	165.0	30.7	 25
108	  4	195.0	34.2	 25
109	  4	97.0	22.7	 25
110	  4	217.8	31.4	 30
111	  4	125.0	23.6	 25
112	  4	209.0	31.4	 25
113	  4	105.0	21.8	 25
114	  4	196.0	32.0	 25
115	  4	227.5	57.1	 30
116	  4	674.0	127.9	 30
117	  4	737.3	126.6	 30
118	  4	390.3	67.8	 30
119	  4	490.0	79.0	 30
120	  4	117.0	32.1	 30
121	  4	127.0	22.0	 25
122	  4	141.0	38.1	 25
123	  4	249.0	36.5	 25
124	  4	194.0	32.7	 25
125	  4	89.3	29.1	 30
126	  4	129.0	29.2	 25
127	  4	109.0	23.1	 25
128	  4	109.0	27.0	 25
129	  4	241.0	37.6	 25
130	  4	191.8	33.1	 30
131	  4	307.0	51.6	 25
132	  4	247.0	46.3	 25
133	  4	162.0	21.2	 25
134	  4	215.3	48.2	 30
135	  4	173.0	30.6	 36
136	  4	394.3	75.4	 30
137	  4	181.0	37.9	 25
138	  4	260.0	47.7	 25
139	  4	454.0	51.8	 25
140	  4	511.3	52.9	 30
141	  4	139.0	31.7	 25
142	  4	192.0	32.3	 25
143	  4	2507.0	346.2	 25
144	  4	373.0	49.7	 25
145	  4	113.8	17.9	 30
146	  4	145.0	17.7	 25
147	  4	118.0	31.2	 25
148	  4	361.0	53.1	 25
149	  4	186.0	46.1	 25
150	  4	126.8	21.9	 30
151	  4	265.0	31.9	 25
152	  4	235.8	40.6	 30
153	  4	211.3	42.9	 30
154	  4	168.0	27.3	 30
155	  4	107.3	17.9	 30
156	  4	267.0	53.0	 25
157	  4	537.0	54.7	 25
158	  4	361.0	55.0	 25
159	  4	267.0	59.7	 25
160	  4	201.5	34.4	 30
161	  4	94.0	16.4	 25
162	  4	77.0	19.3	 25
163	  4	111.0	20.1	 25
164	  4	124.0	22.4	 25
165	  4	207.8	35.7	 30
166	  4	118.0	30.5	 25
167	  4	174.0	33.0	 25
168	  4	230.0	34.6	 25
169	  4	401.0	64.2	 25
170	  4	93.0	19.2	 36
171	  4	171.0	32.7	 30
172	  4	87.3	18.3	 30
173	  4	129.0	27.5	 25
174	  4	799.0	165.4	 25
175	  4	171.0	25.6	 30
176	  4	254.0	44.6	 25
177	  4	268.0	39.9	 25
178	  4	123.0	21.6	 25
179	  4	101.0	23.3	 25
180	  4	138.5	29.1	 30
181	  4	231.0	25.7	 25
182	  4	155.0	27.4	 25
183	  4	913.0	133.3	 25
184	  4	253.0	30.0	 25
185	  4	126.8	26.4	 30
186	  4	80.0	17.4	 25
187	  4	89.5	13.5	 30
188	  4	121.5	22.6	 30
189	  4	198.8	40.1	 30
190	  4	154.0	23.7	 36
191	  4	99.0	17.9	 25
192	  4	91.0	17.1	 25
193	  4	161.0	24.5	 25
194	  4	317.0	60.3	 25
195	  4	159.8	16.7	 30
196	  4	211.0	28.0	 25
197	  4	172.0	24.9	 25
198	  4	461.0	74.9	 25
199	  4	106.0	28.9	 25
200	  4	108.3	22.4	 30
201	  4	147.0	32.8	 25
202	  4	252.0	28.0	 25
203	  4	675.0	103.7	 25
204	  4	201.0	16.4	 25
205	  4	240.3	43.7	 36
206	  4	238.8	53.5	 30
207	  4	118.0	22.3	 30
208	  4	450.3	89.8	 30
209	  4	132.0	30.2	 25
210	  4	102.0	13.8	 25
211	  4	270.5	40.6	 30
212	  4	122.0	18.7	 25
213	  4	139.0	20.3	 25
214	  4	149.0	18.3	 25
215	  4	264.0	31.1	 25
216	  4	147.5	22.9	 30
217	  4	169.0	24.2	 25
218	  4	134.0	16.3	 25
219	  4	458.0	42.2	 25
220	  4	992.0	145.2	 25
221	  4	219.0	38.5	 30
222	  4	127.0	16.2	 25
223	  4	124.0	21.5	 30
224	  4	213.5	35.1	 30
225	  4	142.8	34.6	 30
226	  4	722.5	149.1	 30
227	  4	98.0	16.6	 25
228	  4	96.0	16.8	 25
229	  4	147.0	19.6	 25
230	  4	210.0	46.0	 25
231	  4	303.5	63.6	 30
232	  4	108.0	20.8	 25
233	  4	127.0	14.6	 25
234	  4	94.0	13.3	 25
235	  4	84.0	14.8	 25
236	  4	74.0	12.0	 30
237	  4	79.0	15.4	 25
238	  4	78.0	12.4	 25
239	  4	75.0	12.0	 25
240	  4	113.0	24.2	 25
241	  4	93.0	25.0	 36
242	  4	104.3	24.4	 30
243	  4	125.8	28.8	 30
244	  4	150.0	26.2	 25
245	  4	266.0	42.8	 25
246	  4	676.5	106.1	 30
247	  4	159.0	22.6	 25
248	  4	259.0	45.5	 25
249	  4	210.0	35.3	 25
250	  4	199.0	21.0	 25
251	  4	207.0	31.2	 30
252	  4	128.0	16.5	 25
253	  4	379.0	64.7	 25
254	  4	591.0	47.4	 25
255	  4	236.0	24.1	 25
256	  4	143.8	30.4	 30
257	  4	82.0	18.1	 25
258	  4	119.0	20.9	 25
259	  4	223.3	36.5	 30
260	  4	181.5	25.9	 30
261	  4	121.3	24.5	 36
262	  4	194.0	32.7	 25
263	  4	173.0	21.9	 25
264	  4	532.0	67.7	 25
265	  4	120.0	20.1	 25
266	  4	95.3	16.9	 30
267	  4	148.0	24.2	 25
268	  4	405.0	78.0	 25
269	  4	185.0	36.6	 25
270	  4	207.0	33.6	 25
271	  4	109.3	19.8	 30
272	  4	394.0	58.6	 25
273	  4	193.0	40.5	 25
274	  4	93.0	19.1	 25
275	  4	99.0	13.9	 25
276	  4	89.3	14.9	 36
277	  4	136.5	27.9	 30
278	  4	233.8	44.1	 30
279	  4	1264.0	144.4	 30
280	  4	372.0	73.5	 25
281	  4	193.8	33.5	 30
282	  4	121.0	25.1	 25
283	  4	224.0	31.3	 25
284	  4	267.0	35.9	 25
285	  4	149.0	26.6	 25
286	  4	156.5	26.6	 30
287	  4	151.0	22.7	 25
288	  4	92.0	19.2	 25
289	  4	106.0	26.8	 25
290	  4	167.0	27.1	 25
291	  4	144.5	20.2	 30
292	  4	140.0	25.9	 25
293	  4	115.0	22.9	 25
294	  4	203.5	37.1	 30
295	  4	524.8	97.4	 30
296	  4	185.0	33.4	 36
297	  4	128.8	21.9	 30
298	  4	943.0	176.6	 25
299	  4	299.0	49.4	 25
300	  4	823.0	105.4	 25
301	  4	571.3	96.1	 30
302	  4	427.0	40.7	 25
303	  4	354.0	35.5	 25
304	  4	152.0	18.5	 25
305	  4	188.0	28.4	 25
306	  4	333.0	52.8	 30
307	  4	375.0	51.5	 25
308	  4	216.0	37.5	 25
309	  4	247.0	33.4	 25
310	  4	156.0	25.0	 25
311	  4	171.0	33.2	 25
312	  4	165.8	36.1	 36
313	  4	135.5	31.4	 30
314	  4	128.5	26.4	 30
315	  4	123.0	29.3	 25
316	  4	102.0	22.9	 25
317	  4	103.8	13.8	 30
318	  4	152.0	24.1	 25
319	  4	423.0	71.2	 25
320	  4	452.0	64.8	 25
321	  4	185.0	34.7	 25
322	  4	105.8	19.5	 30
323	  4	92.0	18.8	 25
324	  4	150.0	32.3	 25
325	  4	315.0	58.4	 25
326	  4	168.0	20.8	 25
327	  4	330.8	53.9	 30
328	  4	270.0	30.4	 25
329	  4	253.0	39.7	 25
330	  4	99.0	20.6	 30
331	  4	181.5	32.8	 30
332	  4	112.8	25.5	 36
333	  4	100.0	22.2	 25
334	  4	151.0	30.7	 25
335	  4	156.0	29.9	 25
336	  4	360.0	51.9	 25
337	  4	147.0	24.3	 30
338	  4	459.0	55.9	 25
339	  4	2116.0	444.5	 25
340	  4	168.0	45.3	 25
341	  4	109.0	20.9	 25
342	  4	356.0	63.0	 30
343	  4	123.0	25.2	 25
344	  4	283.0	34.7	 25
345	  4	184.0	31.3	 25
346	  4	755.0	67.4	 25
347	  4	241.3	38.3	 30
348	  4	133.8	26.5	 30
349	  4	3197.5	920.0	 30
350	  4	144.5	32.4	 30
351	  4	96.0	18.8	 25
352	  4	116.0	28.8	 30
353	  4	85.0	14.7	 25
354	  4	386.0	77.1	 25
355	  4	320.0	57.2	 25
356	  4	157.0	32.8	 25
357	  4	446.8	54.3	 30
358	  4	106.0	22.6	 25
359	  4	117.0	23.4	 25
360	  4	103.0	20.8	 25
361	  4	207.0	34.1	 25
362	  4	309.0	60.2	 30
363	  4	839.0	171.7	 25
364	  4	189.0	28.9	 25
365	  4	156.8	35.5	 30
366	  4	161.3	36.6	 30
367	  4	106.5	21.6	 36
368	  4	138.0	26.8	 30
369	  4	213.0	38.1	 25
370	  4	217.0	36.1	 25
371	  4	155.0	28.3	 25
372	  4	248.5	38.7	 30
373	  4	187.0	29.7	 25
374	  4	198.0	40.1	 25
375	  4	163.0	33.6	 25
376	  4	479.0	79.5	 25
377	  4	168.8	29.9	 30
378	  4	135.0	32.2	 25
379	  4	93.0	25.2	 25
380	  4	118.0	21.4	 25
381	  4	310.0	61.3	 25
382	  4	111.5	19.2	 30
383	  4	112.5	25.2	 30
384	  4	205.5	35.5	 30
385	  4	180.5	35.2	 30
386	  4	303.0	43.0	 30
387	  4	128.8	29.0	 30
388	  4	124.0	22.4	 25
389	  4	102.0	19.5	 25
390	  4	128.0	26.6	 25
391	  4	94.0	17.2	 25
392	  4	198.8	36.3	 30
393	  4	263.0	46.5	 25
394	  4	120.0	30.3	 25
395	  4	126.0	21.6	 25
396	  4	105.0	26.4	 25
397	  4	125.5	29.0	 30
398	  4	119.0	21.9	 25
399	  4	174.0	30.8	 25
400	  4	167.0	35.3	 25
401	  4	194.0	28.2	 30
402	  4	96.5	20.1	 36
403	  4	244.5	51.5	 30
404	  4	420.0	58.4	 25
405	  4	169.0	21.2	 25
406	  4	375.0	73.1	 25
407	  4	129.3	27.2	 30
408	  4	201.0	44.0	 25
409	  4	116.0	25.0	 25
410	  4	191.0	30.6	 25
411	  4	657.0	95.3	 25
412	  4	129.0	23.8	 25
413	  4	122.5	18.5	 30
414	  4	219.0	37.4	 25
415	  4	473.0	47.8	 25
416	  4	127.0	22.6	 25
417	  4	107.0	18.6	 25
418	  4	140.5	28.9	 30
419	  4	1144.0	272.1	 30
420	  4	150.8	22.6	 30
421	  4	196.3	36.2	 30
422	  4	144.0	35.8	 25
423	  4	373.8	63.9	 30
424	  4	161.0	25.8	 25
425	  4	159.0	33.4	 25
426	  4	122.0	24.5	 25
427	  4	142.0	25.9	 25
428	  4	155.0	32.0	 30
429	  4	93.0	24.9	 25
430	  4	89.0	14.9	 25
431	  4	107.0	22.4	 25
432	  4	121.0	24.9	 25
433	  4	115.5	25.4	 30
434	  4	90.0	16.2	 25
435	  4	186.0	27.2	 25
436	  4	119.0	20.9	 25
437	  4	316.8	53.6	 30
438	  4	116.3	22.9	 36
439	  4	258.5	64.1	 30
440	  4	230.0	38.2	 25
441	  4	243.0	30.4	 25
442	  4	276.0	49.2	 25
443	  4	794.5	148.3	 30
444	  4	156.0	27.1	 25
445	  4	116.0	18.3	 25
446	  4	89.0	20.9	 25
447	  4	107.0	18.1	 25
448	  4	92.5	17.0	 30
449	  4	90.0	16.1	 25
450	  4	171.0	18.9	 25
451	  4	847.0	107.6	 25
452	  4	374.0	54.9	 25
453	  4	378.8	62.8	 30
454	  4	306.3	78.4	 30
455	  4	114.0	17.9	 30
456	  4	163.5	30.8	 30
457	  4	181.0	26.3	 30
458	  4	118.5	20.3	 30
459	  4	198.0	45.7	 25
460	  4	545.0	81.2	 25
461	  4	353.0	45.9	 25
462	  4	264.0	38.7	 25
463	  4	195.3	35.1	 30
464	  4	451.0	101.2	 25
465	  4	153.0	23.1	 25
466	  4	348.0	53.0	 25
467	  4	388.0	74.2	 25
468	  4	99.5	22.7	 30
469	  4	112.0	21.6	 25
470	  4	169.0	18.8	 25
471	  4	126.0	22.2	 25
472	  4	83.0	20.8	 30
473	  4	82.0	17.1	 36
474	  4	82.5	13.4	 30
475	  4	102.3	28.6	 30
476	  4	73.0	15.1	 25
477	  4	122.0	19.4	 25
478	  4	118.5	26.4	 30
479	  4	144.0	37.0	 25
480	  4	177.0	29.6	 25
481	  4	244.0	38.4	 25
482	  4	493.0	86.7	 25
483	  4	112.5	24.6	 30
484	  4	198.0	32.1	 25
485	  4	101.0	28.3	 25
486	  4	100.0	17.8	 25
487	  4	135.0	22.4	 25
488	  4	153.8	27.7	 30
489	  4	303.0	39.2	 25
490	  4	2118.8	630.0	 30
491	  4	217.8	42.6	 30
492	  4	200.5	27.1	 30
493	  4	2898.5	816.5	 30
494	  4	163.0	17.0	 25
495	  4	97.0	16.0	 25
496	  4	113.0	17.6	 25
497	  4	177.0	23.4	 25
498	  4	138.8	30.8	 30
499	  4	137.0	33.2	 25
500	  4	105.0	25.5	 25
501	  4	138.0	31.3	 25
502	  4	167.0	23.3	 25
503	  4	198.8	25.4	 30
504	  4	207.0	21.9	 25
505	  4	1073.0	182.4	 25
506	  4	120.0	16.6	 25
507	  4	139.0	17.2	 25
508	  4	130.3	20.2	 36
509	  4	161.5	22.2	 30
510	  4	129.8	37.0	 30
511	  4	117.0	18.9	 25
512	  4	159.0	29.2	 25
513	  4	1080.0	193.5	 25
514	  4	205.3	40.2	 30
515	  4	101.0	15.5	 25
516	  4	143.0	18.1	 25
517	  4	183.0	25.2	 25
518	  4	1256.0	148.6	 25
519	  4	723.0	99.0	 30
520	  4	656.0	65.8	 25
521	  4	279.0	36.2	 25
522	  4	132.0	13.6	 25
523	  4	331.0	37.2	 25
524	  4	106.5	21.6	 30
525	  4	103.0	20.7	 25
526	  4	87.0	13.3	 30
527	  4	125.0	18.6	 30
528	  4	102.3	18.2	 30
529	  4	162.3	38.2	 30
530	  4	1746.0	246.6	 25
531	  4	147.0	30.8	 25
532	  4	116.0	16.1	 25
533	  4	95.0	13.2	 25
534	  4	1045.3	257.6	 30
535	  4	197.0	37.9	 25
536	  4	98.0	17.1	 25
537	  4	195.0	36.3	 25
538	  4	203.0	34.7	 25
539	  4	638.3	93.1	 30
540	  4	390.0	50.2	 25
541	  4	128.0	17.4	 25
542	  4	119.0	25.2	 25
543	  4	122.0	24.3	 30
544	  4	166.3	23.9	 36
545	  4	105.3	20.5	 30
546	  4	124.5	18.2	 30
547	  4	105.0	13.7	 25
548	  4	147.0	27.5	 25
549	  4	85.8	20.3	 30
550	  4	158.0	31.1	 25
551	  4	179.0	24.2	 25
552	  4	388.0	66.1	 25
553	  4	207.0	27.9	 25
554	  4	123.0	23.9	 30
555	  4	119.0	22.2	 25
556	  4	97.0	19.6	 25
557	  4	340.0	56.1	 25
558	  4	207.0	42.1	 25
559	  4	268.8	54.1	 30
560	  4	100.0	18.6	 25
561	  4	166.8	27.2	 30
562	  4	114.3	23.4	 30
563	  4	441.8	86.4	 30
564	  4	192.3	32.2	 36
565	  4	309.0	46.5	 25
566	  4	385.0	51.2	 25
567	  4	412.0	37.6	 25
568	  4	207.0	30.6	 25
569	  4	235.5	34.6	 30
570	  4	223.0	38.6	 25
571	  4	87.0	15.9	 25
572	  4	155.0	23.7	 25
573	  4	109.0	18.6	 25
574	  4	287.0	36.2	 30
575	  4	237.0	34.6	 25
576	  4	290.0	43.4	 25
577	  4	406.0	48.6	 25
578	  4	133.0	23.7	 25
579	  4	155.5	24.9	 36
580	  4	119.3	20.4	 30
581	  4	137.5	26.8	 30
582	  4	225.0	34.3	 25
583	  4	89.0	16.4	 25
584	  4	134.0	27.0	 30
585	  4	210.0	27.4	 25
586	  4	172.0	30.9	 25
587	  4	181.0	24.7	 25
588	  4	204.0	33.1	 25
589	  4	122.0	29.4	 30
590	  4	139.0	32.8	 25
591	  4	148.0	21.5	 25
592	  4	122.0	25.8	 25
593	  4	801.0	147.7	 25
594	  4	110.3	27.6	 30
595	  4	169.0	34.2	 25
596	  4	688.0	70.5	 25
597	  4	155.0	28.5	 30
598	  4	267.3	50.9	 30
599	  4	174.3	27.6	 36
600	  4	361.0	82.6	 25
601	  4	162.0	28.8	 25
602	  4	107.0	20.6	 25
603	  4	108.0	19.2	 25
604	  4	108.0	21.3	 30
605	  4	146.0	33.9	 25
606	  4	202.0	32.3	 25
607	  4	258.0	44.3	 25
608	  4	555.0	77.1	 25
609	  4	108.3	26.9	 30
610	  4	1472.0	275.6	 25
611	  4	913.0	971.6	 25
612	  4	198.0	40.8	 25
613	  4	537.0	73.4	 25
614	  4	89.8	13.6	 30
615	  4	386.5	53.0	 30
616	  4	246.8	50.0	 30
617	  4	1870.3	532.3	 30
618	  4	151.0	27.2	 25
619	  4	116.0	31.6	 25
620	  4	216.8	49.0	 30
621	  4	100.0	19.8	 25
622	  4	412.0	85.2	 25
623	  4	362.0	74.4	 25
624	  4	260.0	51.4	 25
625	  4	142.0	33.3	 30
626	  4	147.0	30.6	 25
627	  4	1017.0	184.7	 25
628	  4	498.0	73.0	 25
629	  4	637.0	88.6	 25
630	  4	301.0	42.8	 30
631	  4	576.0	51.5	 25
632	  4	1404.0	332.6	 30
633	  4	197.3	43.6	 30
634	  4	108.5	25.1	 30
635	  4	128.3	32.5	 36
636	  4	279.0	45.4	 25
637	  4	185.0	21.0	 25
638	  4	116.0	21.3	 25
639	  4	143.0	24.9	 25
640	  4	1161.8	331.8	 30
641	  4	525.0	86.9	 25
642	  4	178.0	52.0	 25
643	  4	215.0	33.3	 25
644	  4	529.0	107.1	 25
645	  4	226.8	41.1	 30
646	  4	1381.0	192.2	 25
647	  4	230.0	35.6	 25
648	  4	118.0	18.0	 25
649	  4	140.0	31.7	 25
650	  4	107.3	18.9	 36
651	  4	101.8	20.4	 30
652	  4	375.0	66.9	 30
653	  4	429.8	91.2	 30
654	  4	355.0	46.5	 25
655	  4	252.8	31.6	 30
656	  4	253.0	49.4	 25
657	  4	100.0	16.3	 25
658	  4	195.0	107.4	 25
659	  4	812.0	186.6	 25
660	  4	1050.3	109.5	 30
661	  4	168.0	25.8	 25
662	  4	308.0	47.0	 25
663	  4	2000.0	392.3	 25
664	  4	401.0	50.9	 25
665	  4	557.5	86.3	 30
666	  4	175.0	29.7	 25
667	  4	164.0	28.0	 25
668	  4	1188.3	241.6	 30
669	  4	1444.8	371.1	 30
670	  4	226.5	36.5	 36
671	  4	580.0	84.4	 25
672	  4	1351.0	244.6	 25
673	  4	483.0	75.1	 25
674	  4	364.0	63.5	 25
675	  4	1097.8	189.7	 30
676	  4	2566.0	484.3	 25
677	  4	620.0	60.5	 25
678	  4	182.0	36.8	 25
679	  4	409.0	63.2	 25
680	  4	427.8	71.8	 30
681	  4	182.0	29.6	 25
682	  4	163.0	39.2	 25
683	  4	105.0	18.5	 25
684	  4	1111.0	207.1	 25
685	  4	122.8	18.4	 30
686	  4	100.8	19.7	 30
687	  4	98.0	15.8	 30
688	  4	175.8	38.5	 30
689	  4	160.0	29.8	 25
690	  4	265.3	47.5	 30
691	  4	464.0	58.8	 25
692	  4	340.0	41.1	 25
693	  4	225.0	43.7	 25
694	  4	147.0	24.3	 25
695	  4	89.5	17.4	 30
696	  4	355.0	65.6	 25
697	  4	150.0	18.6	 25
698	  4	120.0	23.2	 25
699	  4	212.0	30.0	 25
700	  4	230.5	43.3	 30
701	  4	383.0	48.8	 25
702	  4	1416.0	145.0	 25
703	  4	120.0	30.5	 25
704	  4	115.5	22.7	 30
705	  4	89.3	13.0	 36
706	  4	160.5	39.3	 30
707	  4	128.0	28.2	 25
708	  4	139.0	33.6	 25
709	  4	109.0	21.8	 25
710	  4	104.0	17.2	 30
711	  4	86.0	14.9	 25
  0	  5	200.0	30.7	 25
  1	  5	1057.0	89.0	 25
  2	  5	208.0	39.4	 25
  3	  5	111.0	21.7	 25
  4	  5	378.8	54.5	 30
  5	  5	106.0	18.2	 25
  6	  5	154.8	36.9	 30
  7	  5	148.5	26.0	 30
  8	  5	391.0	48.5	 30
  9	  5	349.8	64.9	 30
 10	  5	113.0	24.9	 25
 11	  5	95.0	20.0	 25
 12	  5	190.0	50.7	 25
 13	  5	14933.0	2439.8	 25
 14	  5	15027.5	1846.0	 30
 15	  5	15466.0	2605.3	 25
 16	  5	190.0	44.5	 25
 17	  5	89.0	22.9	 25
 18	  5	141.0	38.5	 25
 19	  5	153.0	29.1	 30
 20	  5	142.0	25.6	 25
 21	  5	144.0	31.4	 25
 22	  5	141.0	29.8	 25
 23	  5	78.0	21.9	 25
 24	  5	135.5	31.7	 36
 25	  5	148.8	27.2	 30
 26	  5	133.5	23.1	 30
 27	  5	145.0	22.5	 25
 28	  5	169.0	28.6	 25
 29	  5	77.8	20.1	 30
 30	  5	158.0	28.2	 25
 31	  5	160.0	22.5	 25
 32	  5	165.0	28.8	 25
 33	  5	125.0	19.1	 25
 34	  5	143.3	24.2	 30
 35	  5	106.0	21.2	 25
 36	  5	164.0	24.3	 25
 37	  5	13541.0	1083.9	 25
 38	  5	13716.0	881.1	 25
 39	  5	13257.8	3017.4	 30
 40	  5	150.0	24.2	 25
 41	  5	115.0	19.2	 25
 42	  5	14153.3	2281.2	 30
 43	  5	157.0	29.1	 30
 44	  5	149.0	21.6	 36
 45	  5	147.0	33.9	 25
 46	  5	148.0	24.4	 25
 47	  5	93.0	28.4	 25
 48	  5	137.0	29.8	 25
 49	  5	146.3	20.5	 30
 50	  5	154.0	54.6	 25
 51	  5	153.0	17.5	 25
 52	  5	143.0	27.0	 25
 53	  5	80.0	34.0	 25
 54	  5	138.3	28.3	 30
 55	  5	129.0	24.7	 25
 56	  5	132.0	21.7	 25
 57	  5	137.0	27.5	 25
 58	  5	134.0	28.6	 25
 59	  5	67.8	13.5	 36
 60	  5	92.8	58.5	 30
 61	  5	75.0	14.8	 30
 62	  5	154.8	41.0	 30
 63	  5	166.0	26.7	 25
 64	  5	10770.0	3066.2	 30
 65	  5	164.0	23.0	 25
 66	  5	119.0	15.5	 25
 67	  5	77.0	15.2	 25
 68	  5	139.0	21.9	 25
 69	  5	123.8	21.0	 30
 70	  5	129.0	18.4	 25
 71	  5	128.0	23.5	 25
 72	  5	118.0	19.3	 25
 73	  5	117.0	21.0	 25
 74	  5	9585.0	1584.1	 25
 75	  5	144.5	21.5	 30
 76	  5	141.0	22.0	 25
 77	  5	153.0	31.3	 30
 78	  5	148.8	26.5	 30
 79	  5	83.8	39.9	 30
 80	  5	131.5	25.8	 36
 81	  5	146.0	24.3	 25
 82	  5	135.0	22.0	 25
 83	  5	142.0	20.3	 25
 84	  5	139.0	19.3	 25
 85	  5	89.8	19.2	 30
 86	  5	177.0	30.8	 25
 87	  5	167.0	23.2	 25
 88	  5	12823.0	1485.7	 25
 89	  5	160.0	31.6	 25
 90	  5	153.0	26.1	 30
 91	  5	80.0	15.0	 25
 92	  5	89.0	19.3	 25
 93	  5	106.0	18.9	 25
 94	  5	97.0	13.2	 25
 95	  5	84.8	19.6	 36
 96	  5	152.8	27.6	 30
 97	  5	1283.8	231.1	 30
 98	  5	538.0	64.6	 25
 99	  5	300.0	32.0	 25
100	  5	190.5	34.6	 30
101	  5	118.0	16.8	 25
102	  5	147.0	24.8	 25
103	  5	127.0	26.2	 25
104	  5	98.0	17.3	 25
105	  5	110.8	17.0	 30
106	  5	182.0	37.4	 25
107	  5	171.0	27.9	 25
108	  5	119.0	18.7	 25
109	  5	168.0	27.6	 25
110	  5	173.0	15.9	 30
111	  5	80.0	15.6	 25
112	  5	140.0	14.8	 25
113	  5	100.8	19.8	 30
114	  5	109.0	21.3	 30
115	  5	130.3	18.2	 36
116	  5	124.0	12.9	 25
117	  5	281.0	31.7	 25
118	  5	200.0	44.9	 25
119	  5	226.0	37.6	 25
120	  5	118.3	18.3	 30
121	  5	199.0	37.4	 25
122	  5	87.0	11.0	 25
123	  5	104.0	17.5	 25
124	  5	157.0	27.4	 25
125	  5	119.5	18.7	 30
126	  5	124.0	14.8	 25
127	  5	74.0	15.8	 25
128	  5	124.0	17.8	 25
129	  5	139.0	26.3	 25
130	  5	100.5	14.9	 30
131	  5	195.8	37.9	 30
132	  5	200.8	27.4	 30
133	  5	434.8	61.2	 30
134	  5	1432.0	133.6	 25
135	  5	2486.3	478.5	 30
136	  5	87.0	19.2	 25
137	  5	423.0	54.8	 25
138	  5	2577.0	237.4	 25
139	  5	379.0	35.1	 25
140	  5	486.8	55.6	 30
141	  5	1397.0	241.0	 25
142	  5	573.0	102.7	 25
143	  5	128.0	23.0	 25
144	  5	180.0	32.1	 25
145	  5	317.5	59.9	 30
146	  5	920.0	160.5	 25
147	  5	500.0	59.6	 25
148	  5	136.5	21.8	 30
149	  5	259.5	37.5	 30
150	  5	337.3	47.3	 36
151	  5	197.3	25.9	 30
152	  5	831.0	61.3	 25
153	  5	6995.0	911.8	 25
154	  5	216.0	29.5	 25
155	  5	526.0	76.3	 30
156	  5	1102.0	183.5	 25
157	  5	186.0	29.5	 25
158	  5	193.0	29.5	 25
159	  5	253.0	34.2	 25
160	  5	342.8	37.8	 30
161	  5	205.0	23.1	 25
162	  5	111.0	23.3	 25
163	  5	493.0	66.5	 25
164	  5	277.0	36.4	 25
165	  5	352.8	65.7	 30
166	  5	310.0	50.5	 30
167	  5	1471.3	324.3	 30
168	  5	381.8	46.5	 30
169	  5	159.3	18.3	 30
170	  5	166.3	22.1	 30
171	  5	96.0	14.9	 25
172	  5	174.0	28.9	 25
173	  5	610.0	61.0	 25
174	  5	1002.0	126.0	 25
175	  5	207.0	34.0	 25
176	  5	1200.5	224.9	 30
177	  5	199.0	36.5	 25
178	  5	119.0	22.2	 25
179	  5	120.0	43.3	 25
180	  5	206.0	28.5	 25
181	  5	1358.8	306.9	 30
182	  5	160.0	27.9	 25
183	  5	873.0	116.2	 25
184	  5	190.8	27.3	 30
185	  5	110.3	15.8	 30
186	  5	127.8	27.2	 36
187	  5	352.0	55.6	 25
188	  5	170.0	28.4	 25
189	  5	277.0	39.5	 25
190	  5	302.0	35.9	 25
191	  5	308.8	44.5	 30
192	  5	566.0	57.6	 25
193	  5	2420.0	219.1	 25
194	  5	532.0	39.6	 25
195	  5	514.0	53.5	 25
196	  5	770.3	92.9	 30
197	  5	466.0	73.4	 25
198	  5	206.0	33.7	 25
199	  5	172.0	22.6	 25
200	  5	97.0	17.8	 25
201	  5	267.5	52.8	 30
202	  5	97.0	21.0	 30
203	  5	164.8	35.7	 30
204	  5	234.0	37.0	 30
205	  5	621.0	89.0	 25
206	  5	117.0	27.5	 30
207	  5	2313.0	313.2	 25
208	  5	301.0	52.6	 25
209	  5	180.0	24.9	 25
210	  5	166.0	33.0	 25
211	  5	768.8	144.5	 30
212	  5	172.0	27.9	 25
213	  5	203.0	30.9	 25
214	  5	125.0	20.3	 25
215	  5	197.0	30.3	 25
216	  5	183.0	34.8	 30
217	  5	129.0	27.0	 25
218	  5	164.0	28.4	 25
219	  5	138.0	44.8	 25
220	  5	107.0	21.6	 30
221	  5	143.3	28.2	 36
222	  5	93.0	19.4	 30
223	  5	159.0	39.7	 25
224	  5	93.0	15.6	 25
225	  5	101.0	20.5	 25
226	  5	136.8	29.0	 30
227	  5	513.0	83.8	 25
228	  5	158.0	26.8	 25
229	  5	149.0	28.2	 25
230	  5	129.0	17.2	 25
231	  5	495.8	81.8	 30
232	  5	96.0	18.3	 25
233	  5	133.0	23.2	 25
234	  5	238.0	34.0	 25
235	  5	950.0	146.5	 25
236	  5	1119.0	188.9	 30
237	  5	465.3	83.9	 30
238	  5	2068.0	349.0	 30
239	  5	262.8	49.0	 30
240	  5	203.5	35.8	 30
241	  5	3153.0	670.5	 30
242	  5	175.0	29.7	 25
243	  5	345.0	39.5	 25
244	  5	639.0	90.0	 25
245	  5	2719.0	242.8	 25
246	  5	255.0	35.5	 30
247	  5	438.0	59.3	 25
248	  5	228.0	29.1	 25
249	  5	482.0	59.3	 25
250	  5	247.0	43.9	 25
251	  5	969.0	201.9	 30
252	  5	107.0	24.7	 25
253	  5	300.0	37.0	 25
254	  5	378.0	45.6	 25
255	  5	345.8	60.5	 30
256	  5	862.8	153.4	 36
257	  5	193.3	41.7	 30
258	  5	109.8	22.6	 30
259	  5	106.0	24.1	 25
260	  5	237.0	30.7	 25
261	  5	84.0	20.5	 30
262	  5	111.0	18.7	 25
263	  5	141.0	28.7	 25
264	  5	1741.0	209.1	 25
265	  5	274.0	38.6	 25
266	  5	376.8	61.4	 30
267	  5	406.0	55.8	 25
268	  5	1195.0	57.7	 25
269	  5	4402.0	415.0	 25
270	  5	3919.0	541.4	 25
271	  5	163.5	39.5	 30
272	  5	177.0	37.4	 25
273	  5	450.0	71.9	 30
274	  5	183.3	38.9	 30
275	  5	180.5	33.7	 30
276	  5	130.8	26.9	 30
277	  5	162.0	38.3	 25
278	  5	1661.0	141.0	 25
279	  5	191.0	27.5	 25
280	  5	367.0	51.2	 25
281	  5	114.0	25.6	 25
282	  5	202.0	111.4	 30
283	  5	444.0	56.7	 25
284	  5	654.0	79.5	 25
285	  5	294.0	39.1	 25
286	  5	555.0	76.8	 25
287	  5	1818.0	362.9	 30
288	  5	553.0	85.1	 25
289	  5	210.0	30.8	 25
290	  5	214.0	27.7	 25
291	  5	12976.8	1748.7	 30
292	  5	1497.0	300.6	 36
293	  5	374.0	59.7	 30
294	  5	865.0	104.4	 25
295	  5	231.0	48.3	 25
296	  5	181.0	46.5	 25
297	  5	151.0	28.5	 30
298	  5	371.0	44.8	 25
299	  5	708.0	84.9	 25
300	  5	2322.0	189.2	 25
301	  5	145.0	31.9	 25
302	  5	346.8	65.7	 30
303	  5	161.0	31.7	 25
304	  5	128.0	33.0	 25
305	  5	113.0	21.7	 25
306	  5	293.0	42.3	 25
307	  5	287.5	54.3	 30
308	  5	152.0	41.9	 25
309	  5	159.3	25.7	 30
310	  5	132.5	27.1	 30
311	  5	116.5	21.1	 30
312	  5	100.8	19.7	 30
313	  5	137.0	21.9	 25
314	  5	95.0	23.3	 25
315	  5	133.0	34.5	 25
316	  5	148.0	33.1	 25
317	  5	111.0	28.8	 30
318	  5	644.0	102.6	 25
319	  5	120.0	26.3	 25
320	  5	1016.0	101.5	 25
321	  5	234.0	38.4	 25
322	  5	724.3	134.1	 30
323	  5	360.0	64.6	 25
324	  5	165.0	26.1	 25
325	  5	700.0	62.1	 25
326	  5	332.8	58.9	 30
327	  5	1571.5	334.5	 36
328	  5	213.0	39.9	 30
329	  5	1697.8	279.7	 30
330	  5	104.0	18.5	 25
331	  5	642.0	62.8	 25
332	  5	250.5	38.9	 30
333	  5	469.0	41.6	 25
334	  5	533.0	61.4	 25
335	  5	129.0	31.0	 25
336	  5	321.0	41.0	 25
337	  5	1239.3	170.5	 30
338	  5	574.0	50.6	 25
339	  5	297.0	50.1	 25
340	  5	637.0	85.3	 25
341	  5	193.0	25.5	 25
342	  5	136.5	19.5	 30
343	  5	291.0	56.3	 25
344	  5	109.3	25.8	 30
345	  5	88.5	16.4	 30
346	  5	375.5	60.0	 30
347	  5	97.3	18.8	 36
348	  5	118.0	20.8	 25
349	  5	298.0	43.3	 25
350	  5	390.0	57.4	 25
351	  5	190.0	26.2	 25
352	  5	363.8	70.9	 30
353	  5	514.0	103.0	 25
354	  5	138.0	23.2	 25
355	  5	93.0	23.9	 25
356	  5	808.0	92.6	 25
357	  5	3705.3	865.5	 30
358	  5	121.0	24.3	 25
359	  5	115.0	20.4	 25
360	  5	141.0	30.2	 25
361	  5	468.0	53.0	 25
362	  5	259.3	50.6	 36
363	  5	209.5	42.8	 30
364	  5	370.0	57.7	 30
365	  5	82.0	14.0	 25
366	  5	1631.0	191.3	 25
367	  5	157.8	27.1	 30
368	  5	565.0	116.9	 25
369	  5	725.0	78.0	 25
370	  5	353.0	70.1	 25
371	  5	4140.0	408.0	 25
372	  5	268.8	45.0	 30
373	  5	800.0	167.1	 25
374	  5	136.0	21.5	 25
375	  5	144.0	14.5	 25
376	  5	124.0	16.8	 25
377	  5	172.5	30.2	 30
378	  5	158.0	27.3	 25
379	  5	193.0	36.7	 25
380	  5	121.8	29.0	 30
381	  5	157.5	20.8	 30
382	  5	135.3	19.9	 30
383	  5	152.3	31.8	 30
384	  5	1045.0	168.0	 25
385	  5	103.0	14.3	 25
386	  5	130.0	18.0	 25
387	  5	107.0	14.2	 25
388	  5	175.0	22.4	 30
389	  5	107.0	17.9	 25
390	  5	103.0	18.5	 25
391	  5	148.0	16.2	 25
392	  5	722.0	95.1	 25
393	  5	769.8	130.9	 30
394	  5	586.0	102.3	 25
395	  5	941.0	104.9	 25
396	  5	162.0	21.3	 25
397	  5	104.0	18.7	 25
398	  5	163.3	21.6	 36
399	  5	285.5	36.4	 30
400	  5	139.8	16.7	 30
401	  5	100.0	15.5	 25
402	  5	271.0	38.6	 25
403	  5	247.3	30.2	 30
404	  5	689.0	95.5	 25
405	  5	472.0	69.4	 25
406	  5	336.0	69.2	 25
407	  5	616.0	101.1	 25
408	  5	160.3	24.1	 30
409	  5	552.0	46.3	 25
410	  5	324.0	23.6	 25
411	  5	919.0	95.7	 25
412	  5	245.0	25.9	 25
413	  5	208.8	38.1	 30
414	  5	342.0	47.6	 25
415	  5	114.8	12.8	 30
416	  5	301.8	38.7	 30
417	  5	169.8	20.8	 30
418	  5	105.3	19.8	 36
419	  5	296.0	43.7	 25
420	  5	226.0	18.2	 25
421	  5	1013.0	100.9	 25
422	  5	154.0	28.0	 25
423	  5	125.5	13.9	 30
424	  5	345.0	52.3	 25
425	  5	143.0	23.6	 25
426	  5	164.0	35.6	 25
427	  5	118.0	23.6	 25
428	  5	117.5	22.1	 30
429	  5	134.0	26.1	 25
430	  5	122.0	21.2	 25
431	  5	98.0	20.0	 25
432	  5	183.0	28.0	 25
433	  5	109.3	21.2	 36
434	  5	246.5	46.6	 30
435	  5	95.0	16.1	 30
436	  5	340.3	49.8	 30
437	  5	195.0	27.8	 25
438	  5	136.3	19.8	 30
439	  5	127.0	26.7	 25
440	  5	312.0	28.7	 25
441	  5	196.0	35.2	 25
442	  5	153.0	20.0	 25
443	  5	261.3	33.9	 30
444	  5	117.0	19.3	 25
445	  5	185.0	27.5	 25
446	  5	173.0	33.6	 25
447	  5	1053.0	149.6	 25
448	  5	133.0	25.3	 30
449	  5	215.0	26.7	 25
450	  5	186.0	26.7	 25
451	  5	879.8	1645.6	 30
452	  5	661.0	100.2	 30
453	  5	327.8	42.2	 36
454	  5	137.0	25.6	 25
455	  5	98.0	224.2	 25
456	  5	132.0	26.2	 25
457	  5	374.0	56.6	 25
458	  5	1112.3	222.7	 30
459	  5	97.0	19.5	 25
460	  5	118.0	23.0	 25
461	  5	237.0	35.1	 25
462	  5	161.0	23.1	 25
463	  5	108.0	17.5	 30
464	  5	169.0	85.4	 25
465	  5	99.0	13.6	 25
466	  5	157.0	27.2	 25
467	  5	181.0	25.7	 25
468	  5	146.3	28.3	 30
469	  5	169.8	32.8	 30
470	  5	155.0	27.1	 30
471	  5	183.0	35.7	 30
472	  5	207.0	43.5	 25
473	  5	106.8	15.2	 30
474	  5	147.0	23.6	 25
475	  5	147.0	30.4	 25
476	  5	475.0	83.1	 25
477	  5	349.0	40.8	 25
478	  5	239.8	39.5	 30
479	  5	157.0	28.3	 25
480	  5	148.0	30.3	 25
481	  5	142.0	21.1	 25
482	  5	200.0	29.0	 25
483	  5	203.0	29.9	 25
484	  5	176.8	27.6	 30
485	  5	1543.0	233.0	 25
486	  5	216.5	34.9	 30
487	  5	134.0	29.6	 30
488	  5	321.5	64.8	 30
489	  5	264.8	58.1	 36
490	  5	112.0	21.5	 25
491	  5	85.0	14.7	 25
492	  5	160.0	30.7	 25
493	  5	144.0	27.2	 25
494	  5	135.0	27.4	 30
495	  5	253.0	43.5	 25
496	  5	90.0	18.4	 25
497	  5	126.0	22.7	 25
498	  5	100.0	25.4	 25
499	  5	128.5	26.3	 30
500	  5	486.0	83.0	 25
501	  5	103.0	25.1	 25
502	  5	143.0	30.0	 25
503	  5	573.0	94.3	 25
504	  5	150.3	28.9	 36
505	  5	97.0	19.7	 30
506	  5	109.3	20.6	 30
507	  5	445.0	83.8	 30
508	  5	821.0	110.1	 25
509	  5	474.0	49.0	 30
510	  5	4834.0	576.6	 25
511	  5	526.0	59.7	 25
512	  5	247.0	49.7	 25
513	  5	122.0	24.1	 25
514	  5	540.8	118.8	 30
515	  5	117.0	20.7	 25
516	  5	200.0	37.5	 25
517	  5	165.0	32.1	 25
518	  5	206.0	30.3	 25
519	  5	242.8	33.1	 30
520	  5	133.0	21.3	 25
521	  5	420.0	50.4	 25
522	  5	773.5	121.1	 30
523	  5	133.8	21.5	 30
524	  5	143.5	30.8	 36
525	  5	1849.8	374.0	 30
526	  5	147.0	28.3	 25
527	  5	91.0	19.8	 25
528	  5	129.0	26.8	 25
529	  5	223.0	44.5	 30
530	  5	582.0	89.9	 25
531	  5	272.0	41.1	 25
532	  5	142.0	35.2	 25
533	  5	154.0	29.8	 25
534	  5	157.0	35.1	 30
535	  5	132.0	31.9	 25
536	  5	716.0	102.1	 25
537	  5	134.0	34.0	 25
538	  5	292.0	41.2	 25
539	  5	222.8	40.2	 30
540	  5	495.0	85.7	 30
541	  5	205.5	44.0	 30
542	  5	814.3	109.2	 30
543	  5	835.0	150.4	 25
544	  5	341.8	72.9	 30
545	  5	153.0	36.8	 25
546	  5	410.0	64.3	 25
547	  5	114.0	19.4	 25
548	  5	409.0	67.2	 25
549	  5	320.5	50.0	 30
550	  5	204.0	32.2	 25
551	  5	864.0	130.4	 25
552	  5	276.0	49.9	 25
553	  5	432.0	59.7	 25
554	  5	357.3	73.2	 30
555	  5	191.0	32.0	 25
556	  5	1792.0	188.7	 25
557	  5	127.0	18.7	 25
558	  5	357.5	63.8	 30
559	  5	150.3	30.7	 36
560	  5	185.5	27.5	 30
561	  5	756.0	135.7	 25
562	  5	383.0	48.4	 25
563	  5	121.0	31.0	 25
564	  5	118.5	22.3	 30
565	  5	419.0	43.8	 25
566	  5	424.0	49.2	 25
567	  5	501.0	56.8	 25
568	  5	327.0	58.6	 25
569	  5	99.0	16.7	 30
570	  5	204.0	32.4	 25
571	  5	2485.0	380.8	 25
572	  5	368.0	54.7	 25
573	  5	163.0	31.5	 25
574	  5	544.8	105.8	 30
575	  5	173.8	34.3	 30
576	  5	185.0	33.6	 30
577	  5	161.0	23.2	 30
578	  5	112.0	23.8	 30
579	  5	116.5	18.7	 30
580	  5	146.0	25.7	 25
581	  5	241.0	34.4	 25
582	  5	331.0	48.0	 25
583	  5	179.0	33.9	 25
584	  5	365.0	56.6	 25
585	  5	117.0	16.1	 30
586	  5	275.0	40.0	 25
587	  5	2683.0	273.0	 25
588	  5	115.0	22.5	 25
589	  5	75.0	13.0	 25
590	  5	1031.5	230.2	 30
591	  5	144.0	25.7	 25
592	  5	100.0	19.5	 25
593	  5	222.8	36.1	 30
594	  5	255.0	35.8	 30
595	  5	951.8	213.2	 36
596	  5	218.3	35.7	 30
597	  5	180.0	27.0	 25
598	  5	189.0	35.8	 25
599	  5	167.0	23.5	 25
600	  5	120.0	15.7	 30
601	  5	215.0	42.6	 25
602	  5	244.0	30.6	 25
603	  5	166.0	30.6	 25
604	  5	95.0	16.7	 25
605	  5	96.8	15.8	 30
606	  5	146.0	28.0	 25
607	  5	110.0	21.3	 25
608	  5	762.0	131.7	 25
609	  5	2370.0	492.1	 25
610	  5	411.0	52.5	 30
611	  5	4076.0	797.4	 30
612	  5	418.8	42.2	 30
613	  5	1026.3	104.0	 30
614	  5	1682.3	253.0	 30
615	  5	464.0	48.6	 30
616	  5	168.0	22.6	 25
617	  5	260.0	37.2	 25
618	  5	299.0	48.1	 25
619	  5	375.0	36.8	 25
620	  5	235.3	32.6	 30
621	  5	132.0	26.6	 25
622	  5	1020.0	97.4	 25
623	  5	151.0	24.8	 25
624	  5	113.0	18.5	 25
625	  5	161.8	23.3	 30
626	  5	603.0	66.4	 25
627	  5	4397.0	372.3	 25
628	  5	908.0	67.3	 25
629	  5	303.5	51.5	 30
630	  5	434.5	76.5	 36
631	  5	216.8	27.5	 30
632	  5	837.0	124.9	 25
633	  5	110.0	21.5	 25
634	  5	81.0	20.4	 25
635	  5	195.5	32.8	 30
636	  5	8587.0	840.1	 25
637	  5	205.0	27.1	 25
638	  5	408.0	62.8	 25
639	  5	955.0	164.5	 25
640	  5	128.0	22.3	 30
641	  5	828.0	123.2	 25
642	  5	321.0	46.1	 25
643	  5	560.0	46.3	 25
644	  5	6714.0	1232.4	 25
645	  5	391.8	81.6	 30
646	  5	477.0	31.6	 25
647	  5	317.5	53.8	 30
648	  5	154.0	29.4	 30
649	  5	106.0	21.0	 30
650	  5	98.8	17.2	 30
651	  5	132.0	19.9	 25
652	  5	211.0	41.2	 25
653	  5	349.0	37.0	 25
654	  5	325.0	46.1	 25
655	  5	492.8	92.9	 30
656	  5	128.0	28.3	 25
657	  5	109.0	19.0	 25
658	  5	603.0	50.6	 25
659	  5	181.0	33.6	 25
660	  5	342.0	49.2	 30
661	  5	184.0	23.4	 25
662	  5	1069.0	103.7	 25
663	  5	8876.0	1290.9	 25
664	  5	146.0	23.2	 30
665	  5	893.0	200.8	 36
666	  5	344.3	57.7	 30
667	  5	128.3	19.3	 30
668	  5	7543.0	1191.2	 25
669	  5	458.0	48.0	 25
670	  5	3459.3	736.4	 30
671	  5	195.0	20.2	 25
672	  5	493.0	48.1	 25
673	  5	269.0	43.2	 25
674	  5	200.0	29.1	 25
675	  5	172.8	26.5	 30
676	  5	360.0	38.5	 25
677	  5	267.0	35.9	 25
678	  5	431.0	50.1	 25
679	  5	301.0	38.3	 25
680	  5	238.5	25.4	 30
681	  5	119.0	15.6	 25
682	  5	347.8	55.4	 30
683	  5	109.8	15.8	 30
684	  5	155.8	22.8	 30
685	  5	193.8	21.9	 30
686	  5	121.0	17.1	 30
687	  5	139.0	22.8	 25
688	  5	1830.0	221.9	 25
689	  5	155.0	24.0	 25
690	  5	1242.0	241.7	 25
691	  5	238.5	36.0	 30
692	  5	314.0	32.1	 25
693	  5	173.0	26.8	 25
694	  5	251.0	30.8	 25
695	  5	208.0	52.5	 25
696	  5	185.8	29.9	 30
697	  5	251.0	29.3	 25
698	  5	830.0	107.6	 25
699	  5	7877.0	1022.2	 25
700	  5	282.3	54.1	 30
701	  5	458.5	86.9	 36
702	  5	267.5	37.8	 30
703	  5	3595.5	442.9	 30
704	  5	238.0	37.1	 25
705	  5	170.0	22.7	 25
706	  5	520.5	111.9	 30
707	  5	502.0	66.4	 25
708	  5	25716.0	2241.2	 25
709	  5	267.0	32.5	 25
710	  5	320.0	58.0	 25
711	  5	209.0	29.6	 30
  0	  6	19057.0	3487.6	 25
  1	  6	341.0	40.2	 25
  2	  6	365.0	62.7	 25
  3	  6	142.8	24.7	 30
  4	  6	138.8	20.8	 36
  5	  6	140.8	26.0	 30
  6	  6	118.0	22.8	 25
  7	  6	107.0	26.8	 25
  8	  6	192.0	32.3	 25
  9	  6	148.3	24.4	 30
 10	  6	98.0	19.1	 25
 11	  6	123.0	16.1	 25
 12	  6	17177.0	1914.7	 25
 13	  6	195.0	20.9	 25
 14	  6	219.0	36.2	 30
 15	  6	215.0	29.0	 25
 16	  6	16370.0	2079.3	 25
 17	  6	80.0	22.7	 25
 18	  6	163.0	18.8	 25
 19	  6	158.8	24.1	 30
 20	  6	168.0	53.9	 30
 21	  6	179.8	44.5	 30
 22	  6	163.8	30.9	 30
 23	  6	90.0	17.8	 30
 24	  6	160.3	24.6	 30
 25	  6	150.0	19.2	 25
 26	  6	149.0	17.1	 25
 27	  6	163.0	24.8	 25
 28	  6	141.0	25.3	 25
 29	  6	87.8	26.6	 30
 30	  6	153.0	26.7	 25
 31	  6	163.0	19.2	 25
 32	  6	178.0	19.6	 25
 33	  6	149.0	20.5	 25
 34	  6	118.3	19.1	 30
 35	  6	130.0	25.6	 25
 36	  6	15099.0	2686.3	 25
 37	  6	187.0	26.2	 25
 38	  6	167.5	27.9	 30
 39	  6	193.3	20.8	 36
 40	  6	13818.8	3791.4	 30
 41	  6	149.8	19.0	 30
 42	  6	15815.0	2260.9	 25
 43	  6	171.0	27.1	 25
 44	  6	168.0	18.8	 25
 45	  6	166.0	20.6	 30
 46	  6	144.0	24.1	 25
 47	  6	82.0	13.8	 25
 48	  6	132.0	20.0	 25
 49	  6	141.0	15.1	 25
 50	  6	150.3	21.2	 30
 51	  6	131.0	22.1	 25
 52	  6	119.0	17.6	 25
 53	  6	88.0	14.5	 25
 54	  6	164.0	22.1	 25
 55	  6	157.5	21.4	 30
 56	  6	149.5	31.0	 30
 57	  6	161.0	29.2	 30
 58	  6	151.0	29.3	 30
 59	  6	72.0	15.3	 25
 60	  6	85.0	22.3	 30
 61	  6	79.0	24.2	 25
 62	  6	179.0	28.5	 25
 63	  6	12605.0	1561.7	 25
 64	  6	193.0	21.9	 25
 65	  6	12201.5	2916.7	 30
 66	  6	139.0	26.4	 25
 67	  6	77.0	17.2	 25
 68	  6	127.0	22.4	 25
 69	  6	153.0	14.8	 25
 70	  6	9935.5	2780.1	 30
 71	  6	134.0	19.8	 25
 72	  6	125.0	16.5	 25
 73	  6	126.0	16.6	 25
 74	  6	11560.8	1270.1	 30
 75	  6	168.5	44.3	 36
 76	  6	146.5	22.7	 30
 77	  6	128.0	23.4	 25
 78	  6	126.0	18.1	 25
 79	  6	85.0	16.8	 25
 80	  6	155.0	29.7	 30
 81	  6	158.0	31.7	 25
 82	  6	123.0	25.0	 25
 83	  6	127.0	17.8	 25
 84	  6	148.0	23.5	 25
 85	  6	77.3	17.8	 30
 86	  6	135.0	17.3	 25
 87	  6	167.0	28.1	 25
 88	  6	13095.0	1774.8	 25
 89	  6	154.0	35.3	 25
 90	  6	129.3	22.1	 30
 91	  6	74.0	34.1	 25
 92	  6	81.8	16.1	 30
 93	  6	112.5	19.8	 30
 94	  6	118.0	23.7	 30
 95	  6	101.0	20.5	 30
 96	  6	104.0	18.7	 25
 97	  6	218.0	52.8	 25
 98	  6	192.0	33.3	 25
 99	  6	150.0	22.8	 25
100	  6	113.8	16.9	 30
101	  6	275.0	36.9	 25
102	  6	100.0	20.2	 25
103	  6	85.0	17.3	 25
104	  6	100.0	20.6	 25
105	  6	94.5	13.4	 30
106	  6	139.0	23.0	 25
107	  6	287.0	32.9	 25
108	  6	91.0	20.0	 25
109	  6	92.8	12.9	 30
110	  6	164.8	27.8	 36
111	  6	105.8	27.2	 30
112	  6	120.5	19.1	 30
113	  6	93.0	18.4	 25
114	  6	120.0	19.0	 25
115	  6	120.0	19.5	 30
116	  6	153.0	19.8	 25
117	  6	204.0	44.6	 25
118	  6	137.0	29.7	 25
119	  6	279.0	32.1	 25
120	  6	146.5	25.1	 30
121	  6	113.0	20.1	 25
122	  6	99.0	24.5	 25
123	  6	131.0	31.5	 25
124	  6	108.0	25.4	 25
125	  6	97.8	17.6	 30
126	  6	110.0	18.0	 25
127	  6	80.5	16.8	 30
128	  6	131.8	26.6	 30
129	  6	281.8	53.3	 30
130	  6	129.5	26.3	 36
131	  6	110.0	20.5	 25
132	  6	134.0	29.4	 25
133	  6	177.0	33.1	 25
134	  6	352.0	66.0	 25
135	  6	566.0	120.3	 30
136	  6	124.0	24.3	 25
137	  6	276.0	46.5	 25
138	  6	958.0	188.0	 25
139	  6	224.0	45.5	 25
140	  6	400.0	52.4	 30
141	  6	611.0	81.9	 25
142	  6	208.0	33.9	 25
143	  6	148.0	30.2	 25
144	  6	218.0	37.1	 25
145	  6	765.5	149.3	 30
146	  6	169.3	35.6	 36
147	  6	179.0	33.9	 30
148	  6	126.0	22.7	 25
149	  6	250.0	31.7	 25
150	  6	263.0	57.2	 25
151	  6	164.0	26.1	 30
152	  6	484.0	72.1	 25
153	  6	900.0	164.8	 25
154	  6	190.0	32.8	 25
155	  6	598.0	60.9	 25
156	  6	666.3	107.9	 30
157	  6	167.0	34.1	 25
158	  6	147.0	33.6	 25
159	  6	128.0	25.2	 25
160	  6	178.0	38.8	 25
161	  6	143.0	35.9	 30
162	  6	76.0	17.1	 25
163	  6	275.3	53.6	 30
164	  6	141.0	25.1	 30
165	  6	493.5	106.4	 30
166	  6	265.8	58.4	 30
167	  6	139.0	28.0	 25
168	  6	156.0	24.3	 25
169	  6	149.0	39.8	 25
170	  6	127.0	24.9	 25
171	  6	93.5	18.4	 30
172	  6	177.0	32.2	 25
173	  6	175.0	35.0	 25
174	  6	172.0	33.5	 25
175	  6	118.0	21.5	 25
176	  6	423.5	105.1	 30
177	  6	171.0	38.2	 25
178	  6	114.0	21.2	 25
179	  6	84.0	18.2	 25
180	  6	95.0	21.4	 25
181	  6	247.8	69.0	 36
182	  6	116.3	26.9	 30
183	  6	158.3	34.1	 30
184	  6	136.0	29.9	 25
185	  6	107.0	25.6	 25
186	  6	156.8	38.1	 30
187	  6	128.0	27.0	 25
188	  6	94.0	27.0	 25
189	  6	178.0	38.9	 25
190	  6	328.0	51.3	 25
191	  6	231.5	45.1	 30
192	  6	250.0	42.6	 25
193	  6	528.0	85.8	 25
194	  6	369.0	61.2	 25
195	  6	590.0	51.6	 25
196	  6	576.0	77.3	 30
197	  6	174.0	28.7	 25
198	  6	253.0	30.9	 30
199	  6	233.8	46.3	 30
200	  6	88.8	20.5	 30
201	  6	204.3	40.6	 36
202	  6	95.0	21.7	 25
203	  6	145.0	27.9	 25
204	  6	239.0	34.8	 25
205	  6	235.0	43.9	 25
206	  6	113.5	24.6	 30
207	  6	303.0	49.5	 25
208	  6	125.0	25.5	 25
209	  6	108.0	24.8	 25
210	  6	186.0	35.2	 25
211	  6	453.5	85.1	 30
212	  6	231.0	38.0	 25
213	  6	183.0	47.8	 25
214	  6	107.0	33.8	 25
215	  6	243.0	37.1	 25
216	  6	123.5	19.3	 36
217	  6	149.8	25.7	 30
218	  6	228.8	37.5	 30
219	  6	102.3	21.5	 30
220	  6	89.0	16.4	 25
221	  6	108.5	18.3	 30
222	  6	85.0	18.0	 25
223	  6	121.0	24.8	 25
224	  6	87.0	19.5	 25
225	  6	86.0	16.7	 25
226	  6	144.3	28.5	 30
227	  6	160.0	35.2	 25
228	  6	188.0	30.7	 25
229	  6	259.0	34.5	 25
230	  6	119.0	22.6	 25
231	  6	248.0	38.6	 30
232	  6	110.0	23.1	 25
233	  6	117.0	19.3	 25
234	  6	168.3	34.2	 30
235	  6	143.5	32.3	 30
236	  6	237.3	50.4	 36
237	  6	101.0	21.1	 25
238	  6	160.0	35.8	 25
239	  6	108.0	22.6	 25
240	  6	136.0	19.8	 25
241	  6	561.3	133.4	 30
242	  6	121.0	23.4	 25
243	  6	469.0	70.6	 25
244	  6	331.0	41.4	 25
245	  6	727.0	115.7	 25
246	  6	253.0	42.6	 25
247	  6	411.8	49.0	 30
248	  6	298.0	30.6	 25
249	  6	262.0	35.1	 25
250	  6	373.0	52.0	 25
251	  6	179.0	30.0	 25
252	  6	134.5	24.2	 36
253	  6	216.0	40.3	 30
254	  6	1217.0	222.6	 30
255	  6	645.0	73.4	 25
256	  6	1099.0	180.8	 25
257	  6	106.0	15.7	 30
258	  6	110.0	23.0	 25
259	  6	136.0	21.6	 25
260	  6	145.0	27.7	 25
261	  6	82.0	17.2	 25
262	  6	132.0	20.3	 30
263	  6	90.0	14.8	 25
264	  6	974.0	149.7	 25
265	  6	443.0	35.0	 25
266	  6	883.0	100.4	 25
267	  6	770.8	54.8	 30
268	  6	884.0	75.8	 25
269	  6	1185.3	258.3	 30
270	  6	512.8	107.1	 30
271	  6	127.0	24.0	 30
272	  6	152.8	27.7	 36
273	  6	212.0	26.8	 25
274	  6	271.0	35.1	 25
275	  6	185.0	28.3	 25
276	  6	147.0	23.6	 25
277	  6	159.0	25.2	 30
278	  6	449.0	94.8	 25
279	  6	128.0	18.4	 25
280	  6	198.0	30.2	 25
281	  6	111.0	21.6	 25
282	  6	167.3	49.8	 30
283	  6	332.0	34.0	 25
284	  6	472.0	44.9	 25
285	  6	292.0	40.6	 25
286	  6	524.0	45.4	 25
287	  6	335.0	78.3	 36
288	  6	181.8	31.0	 30
289	  6	105.5	20.5	 30
290	  6	165.5	33.8	 30
291	  6	1507.0	322.1	 25
292	  6	246.0	49.2	 30
293	  6	160.0	27.1	 25
294	  6	170.0	26.7	 25
295	  6	205.0	37.0	 25
296	  6	348.0	56.7	 25
297	  6	109.3	15.3	 30
298	  6	426.0	53.6	 25
299	  6	286.0	27.2	 25
300	  6	767.0	108.0	 25
301	  6	171.0	26.9	 25
302	  6	272.8	42.2	 30
303	  6	180.0	39.1	 25
304	  6	160.0	35.0	 25
305	  6	96.8	17.5	 30
306	  6	198.8	30.1	 30
307	  6	157.3	22.1	 36
308	  6	153.8	27.3	 30
309	  6	107.0	23.8	 25
310	  6	91.0	18.2	 25
311	  6	95.0	16.2	 25
312	  6	127.3	24.5	 30
313	  6	127.0	19.8	 25
314	  6	93.0	17.9	 25
315	  6	134.0	17.5	 25
316	  6	174.0	31.1	 25
317	  6	97.8	20.1	 30
318	  6	270.0	41.5	 25
319	  6	120.0	20.9	 25
320	  6	327.0	42.4	 25
321	  6	197.0	25.2	 25
322	  6	259.3	32.8	 30
323	  6	158.8	25.4	 30
324	  6	156.0	27.2	 30
325	  6	277.8	44.2	 30
326	  6	424.0	38.3	 25
327	  6	1047.3	221.4	 30
328	  6	191.0	41.7	 25
329	  6	310.0	33.8	 25
330	  6	112.0	20.2	 25
331	  6	286.0	38.8	 25
332	  6	128.3	18.8	 30
333	  6	455.0	63.6	 25
334	  6	285.0	35.2	 25
335	  6	154.0	24.4	 25
336	  6	273.0	37.7	 25
337	  6	488.0	49.4	 30
338	  6	360.0	54.1	 25
339	  6	472.0	57.2	 25
340	  6	260.0	28.9	 25
341	  6	155.5	45.8	 30
342	  6	116.5	26.7	 36
343	  6	134.8	23.4	 30
344	  6	120.0	32.2	 25
345	  6	94.0	16.1	 25
346	  6	107.0	15.9	 25
347	  6	109.0	34.0	 25
348	  6	127.8	19.8	 30
349	  6	356.0	58.8	 25
350	  6	197.0	29.0	 25
351	  6	150.0	23.5	 25
352	  6	171.0	25.3	 25
353	  6	195.0	36.1	 30
354	  6	150.0	28.8	 25
355	  6	93.0	11.7	 25
356	  6	360.0	53.4	 25
357	  6	1661.0	185.5	 25
358	  6	102.0	22.1	 36
359	  6	133.8	22.4	 30
360	  6	105.8	17.9	 30
361	  6	628.0	135.6	 30
362	  6	144.0	23.2	 25
363	  6	138.5	23.7	 30
364	  6	129.0	20.0	 25
365	  6	93.0	15.5	 25
366	  6	1107.0	137.6	 25
367	  6	201.0	31.4	 25
368	  6	266.0	49.1	 30
369	  6	259.0	41.7	 25
370	  6	135.0	31.6	 25
371	  6	676.0	123.6	 25
372	  6	110.0	29.0	 25
373	  6	342.3	45.2	 30
374	  6	141.0	23.3	 25
375	  6	167.0	31.5	 25
376	  6	114.5	20.8	 30
377	  6	218.5	30.5	 30
378	  6	113.0	24.5	 36
379	  6	138.3	24.1	 30
380	  6	111.0	22.9	 25
381	  6	177.0	30.3	 25
382	  6	112.0	17.6	 25
383	  6	133.3	19.7	 30
384	  6	146.0	24.8	 25
385	  6	93.0	12.5	 25
386	  6	112.0	21.8	 25
387	  6	143.0	37.2	 25
388	  6	194.0	33.2	 30
389	  6	141.0	31.1	 25
390	  6	136.0	22.6	 25
391	  6	487.0	57.5	 25
392	  6	339.0	46.3	 25
393	  6	178.8	26.0	 30
394	  6	140.8	36.0	 30
395	  6	233.8	46.2	 30
396	  6	129.8	33.7	 30
397	  6	148.8	29.8	 30
398	  6	180.8	32.3	 30
399	  6	144.0	25.0	 25
400	  6	171.0	29.2	 25
401	  6	105.0	19.0	 25
402	  6	199.0	34.3	 25
403	  6	154.5	29.2	 30
404	  6	187.0	33.6	 25
405	  6	128.0	24.4	 25
406	  6	267.0	53.5	 25
407	  6	330.0	49.2	 25
408	  6	127.8	26.0	 30
409	  6	245.0	53.2	 25
410	  6	149.0	28.4	 25
411	  6	262.0	41.0	 25
412	  6	241.0	26.7	 30
413	  6	311.0	61.6	 36
414	  6	195.3	34.3	 30
415	  6	154.0	41.1	 25
416	  6	556.0	87.6	 25
417	  6	134.0	22.7	 25
418	  6	97.3	25.2	 30
419	  6	112.0	26.5	 25
420	  6	152.0	30.4	 25
421	  6	203.0	28.3	 25
422	  6	129.0	26.9	 25
423	  6	136.3	26.3	 30
424	  6	215.0	32.7	 25
425	  6	170.0	36.9	 25
426	  6	102.0	27.1	 25
427	  6	138.0	26.6	 25
428	  6	176.8	38.1	 30
429	  6	174.0	34.7	 25
430	  6	112.3	30.9	 30
431	  6	106.0	21.3	 30
432	  6	136.0	26.3	 30
433	  6	102.3	22.5	 30
434	  6	159.0	34.6	 25
435	  6	124.0	21.8	 25
436	  6	212.0	44.6	 25
437	  6	215.0	47.0	 25
438	  6	126.8	29.1	 30
439	  6	105.0	23.1	 25
440	  6	161.0	31.9	 25
441	  6	345.0	61.4	 25
442	  6	113.0	20.1	 25
443	  6	223.5	34.0	 30
444	  6	115.0	26.7	 25
445	  6	108.0	25.2	 25
446	  6	168.0	29.2	 25
447	  6	317.8	59.8	 30
448	  6	116.8	20.6	 30
449	  6	146.8	30.0	 36
450	  6	172.0	33.1	 30
451	  6	197.0	32.7	 25
452	  6	256.0	51.4	 25
453	  6	169.0	20.0	 25
454	  6	121.0	25.2	 30
455	  6	87.0	18.3	 25
456	  6	116.0	23.3	 25
457	  6	149.0	34.4	 25
458	  6	238.0	38.0	 25
459	  6	109.8	21.5	 30
460	  6	114.0	26.4	 25
461	  6	140.0	32.0	 25
462	  6	103.0	17.1	 25
463	  6	164.0	28.5	 25
464	  6	171.8	28.8	 30
465	  6	99.8	25.3	 30
466	  6	165.8	28.2	 30
467	  6	216.5	30.3	 30
468	  6	136.0	27.3	 30
469	  6	148.8	32.0	 30
470	  6	88.0	15.9	 25
471	  6	124.0	23.7	 25
472	  6	103.0	24.5	 25
473	  6	91.0	21.1	 25
474	  6	149.8	24.0	 30
475	  6	121.0	21.6	 25
476	  6	131.0	28.6	 25
477	  6	171.0	27.1	 25
478	  6	289.0	47.1	 25
479	  6	129.8	24.8	 30
480	  6	133.0	26.8	 25
481	  6	135.0	22.4	 25
482	  6	113.0	24.9	 25
483	  6	305.5	39.9	 30
484	  6	186.3	33.9	 36
485	  6	600.0	165.1	 30
486	  6	151.0	20.4	 25
487	  6	111.0	24.1	 25
488	  6	147.0	32.3	 25
489	  6	127.0	24.2	 30
490	  6	155.0	30.4	 25
491	  6	102.0	19.0	 25
492	  6	98.0	27.1	 25
493	  6	141.0	21.0	 25
494	  6	103.8	17.9	 30
495	  6	99.0	15.3	 25
496	  6	108.0	27.7	 25
497	  6	100.0	26.3	 25
498	  6	102.0	25.5	 25
499	  6	95.5	22.8	 30
500	  6	172.0	32.5	 25
501	  6	110.8	20.2	 30
502	  6	136.5	23.8	 30
503	  6	214.8	51.2	 30
504	  6	94.8	13.5	 30
505	  6	116.0	25.7	 25
506	  6	109.0	19.9	 25
507	  6	139.0	23.8	 25
508	  6	180.0	30.8	 25
509	  6	241.0	40.8	 30
510	  6	1282.0	282.4	 25
511	  6	191.0	25.7	 25
512	  6	228.0	35.0	 25
513	  6	108.0	20.5	 25
514	  6	207.0	33.2	 30
515	  6	108.0	20.5	 25
516	  6	308.0	42.6	 25
517	  6	127.0	21.6	 25
518	  6	305.0	35.6	 25
519	  6	168.3	28.4	 36
520	  6	94.5	26.7	 30
521	  6	199.8	42.1	 30
522	  6	219.0	41.7	 25
523	  6	146.0	30.4	 25
524	  6	93.0	20.3	 30
525	  6	1125.0	217.6	 25
526	  6	149.0	22.1	 25
527	  6	97.0	16.1	 25
528	  6	135.0	19.0	 25
529	  6	150.0	30.6	 30
530	  6	114.0	19.1	 25
531	  6	135.0	21.4	 25
532	  6	175.0	34.5	 25
533	  6	120.0	15.3	 25
534	  6	155.3	20.9	 30
535	  6	160.0	25.5	 25
536	  6	201.3	38.5	 30
537	  6	109.0	17.3	 30
538	  6	167.8	25.9	 30
539	  6	261.0	28.3	 36
540	  6	309.0	38.8	 25
541	  6	130.0	20.5	 25
542	  6	235.0	57.2	 25
543	  6	199.0	45.3	 25
544	  6	161.0	30.8	 30
545	  6	117.0	14.8	 25
546	  6	171.0	22.6	 25
547	  6	145.0	24.0	 25
548	  6	196.0	48.9	 25
549	  6	212.0	39.5	 25
550	  6	171.5	24.8	 30
551	  6	223.0	36.4	 25
552	  6	101.0	22.7	 25
553	  6	214.0	34.0	 25
554	  6	197.0	34.5	 30
555	  6	280.0	44.6	 36
556	  6	8690.8	2278.8	 30
557	  6	135.5	20.6	 30
558	  6	156.0	23.6	 25
559	  6	164.0	27.7	 25
560	  6	264.0	48.8	 30
561	  6	236.0	29.0	 25
562	  6	135.0	22.1	 25
563	  6	100.0	20.4	 25
564	  6	99.0	17.6	 25
565	  6	549.8	73.1	 30
566	  6	175.0	26.1	 25
567	  6	227.0	30.7	 25
568	  6	176.0	25.5	 25
569	  6	110.0	26.1	 25
570	  6	150.8	23.9	 30
571	  6	294.0	56.9	 25
572	  6	216.5	32.2	 30
573	  6	159.8	33.9	 30
574	  6	172.5	28.8	 30
575	  6	193.3	24.5	 30
576	  6	154.0	20.2	 25
577	  6	153.0	16.3	 25
578	  6	149.0	24.6	 25
579	  6	83.0	12.9	 25
580	  6	96.3	19.2	 30
581	  6	126.0	23.8	 25
582	  6	135.0	23.2	 25
583	  6	136.0	23.7	 25
584	  6	141.0	17.8	 25
585	  6	95.8	12.5	 30
586	  6	136.0	28.7	 25
587	  6	715.0	120.7	 25
588	  6	94.0	20.1	 25
589	  6	113.0	17.6	 25
590	  6	299.0	67.0	 36
591	  6	240.5	41.6	 30
592	  6	123.3	20.6	 30
593	  6	197.0	24.3	 25
594	  6	127.0	25.1	 25
595	  6	159.3	30.5	 30
596	  6	112.0	17.9	 25
597	  6	166.0	32.2	 25
598	  6	230.0	38.6	 25
599	  6	166.0	26.4	 25
600	  6	96.8	11.1	 30
601	  6	119.0	15.7	 25
602	  6	125.0	19.5	 25
603	  6	199.0	28.1	 25
604	  6	92.0	16.5	 25
605	  6	88.0	13.9	 30
606	  6	106.0	20.1	 25
607	  6	110.0	13.7	 25
608	  6	166.5	27.5	 30
609	  6	235.0	39.6	 30
610	  6	492.8	80.9	 36
611	  6	595.0	64.8	 25
612	  6	208.0	44.2	 25
613	  6	728.0	91.8	 25
614	  6	552.0	101.1	 25
615	  6	523.8	81.2	 30
616	  6	436.0	95.5	 25
617	  6	244.0	31.8	 25
618	  6	166.0	27.4	 25
619	  6	124.0	20.6	 25
620	  6	215.0	39.6	 30
621	  6	88.0	14.6	 25
622	  6	808.0	160.3	 25
623	  6	242.0	37.4	 25
624	  6	99.0	14.9	 25
625	  6	421.3	108.6	 36
626	  6	442.5	59.4	 30
627	  6	1168.3	179.8	 30
628	  6	674.8	74.6	 30
629	  6	229.0	33.4	 25
630	  6	111.8	17.6	 30
631	  6	227.0	26.1	 25
632	  6	205.0	25.7	 25
633	  6	138.0	55.2	 25
634	  6	100.0	17.0	 25
635	  6	123.8	21.5	 30
636	  6	2164.0	393.1	 25
637	  6	207.0	29.1	 25
638	  6	332.0	44.0	 25
639	  6	150.0	27.9	 25
640	  6	108.8	18.1	 30
641	  6	223.0	38.7	 25
642	  6	224.0	24.0	 25
643	  6	298.3	41.2	 30
644	  6	1204.8	358.5	 30
645	  6	287.0	55.7	 36
646	  6	212.8	40.6	 30
647	  6	158.0	25.8	 25
648	  6	147.0	37.9	 25
649	  6	91.0	13.4	 25
650	  6	98.8	10.7	 30
651	  6	123.0	20.2	 25
652	  6	145.0	32.1	 25
653	  6	219.0	36.1	 25
654	  6	183.0	24.6	 25
655	  6	205.0	37.2	 25
656	  6	115.3	15.5	 30
657	  6	110.0	21.1	 25
658	  6	289.0	41.4	 25
659	  6	200.0	29.8	 25
660	  6	453.0	60.1	 25
661	  6	224.8	54.9	 36
662	  6	1246.0	286.4	 30
663	  6	3437.0	877.8	 30
664	  6	161.0	20.5	 25
665	  6	228.0	54.6	 25
666	  6	105.0	17.1	 30
667	  6	94.0	17.6	 25
668	  6	1782.0	434.1	 25
669	  6	458.0	83.8	 25
670	  6	531.0	145.1	 25
671	  6	141.3	22.0	 30
672	  6	258.0	42.7	 25
673	  6	150.0	23.6	 25
674	  6	175.0	32.3	 25
675	  6	278.0	50.4	 25
676	  6	288.3	51.2	 30
677	  6	274.0	31.0	 25
678	  6	344.0	51.2	 25
679	  6	154.5	29.6	 30
680	  6	221.5	29.3	 30
681	  6	108.5	22.1	 36
682	  6	151.0	29.5	 25
683	  6	110.0	21.3	 25
684	  6	168.0	32.4	 25
685	  6	134.0	21.0	 25
686	  6	126.8	20.0	 30
687	  6	133.0	26.2	 25
688	  6	311.0	44.6	 25
689	  6	127.0	25.1	 25
690	  6	279.0	41.6	 25
691	  6	155.0	22.1	 30
692	  6	156.0	30.3	 25
693	  6	254.0	32.3	 25
694	  6	124.0	24.2	 25
695	  6	144.0	28.5	 25
696	  6	401.5	54.4	 30
697	  6	609.5	151.0	 30
698	  6	591.8	69.7	 30
699	  6	2707.0	700.3	 30
700	  6	246.0	37.7	 25
701	  6	243.0	61.2	 30
702	  6	233.0	38.6	 25
703	  6	840.0	173.1	 25
704	  6	1257.0	264.3	 25
705	  6	123.0	25.7	 25
706	  6	145.3	28.3	 30
707	  6	308.0	56.2	 25
708	  6	6930.0	1201.6	 25
709	  6	130.0	24.1	 25
710	  6	112.0	22.5	 25
711	  6	22768.3	4725.2	 30
  0	  7	232.5	71.6	 30
  1	  7	4657.0	895.6	 30
  2	  7	165.8	41.3	 30
  3	  7	268.0	27.7	 25
  4	  7	89.8	15.6	 30
  5	  7	234.0	35.0	 25
  6	  7	182.0	31.4	 25
  7	  7	142.0	19.4	 25
  8	  7	1310.0	154.6	 25
  9	  7	224.0	36.6	 25
 10	  7	192.5	31.3	 30
 11	  7	126.0	21.3	 25
 12	  7	17740.0	1602.5	 25
 13	  7	188.0	37.0	 25
 14	  7	145.0	18.7	 25
 15	  7	174.3	27.0	 30
 16	  7	173.0	22.5	 25
 17	  7	110.5	26.2	 30
 18	  7	190.5	64.1	 30
 19	  7	15049.5	3200.9	 30
 20	  7	15046.0	2583.2	 30
 21	  7	15154.0	3053.7	 25
 22	  7	179.0	47.8	 25
 23	  7	123.0	16.8	 25
 24	  7	16345.0	1905.5	 25
 25	  7	202.8	38.7	 30
 26	  7	13948.0	1412.9	 25
 27	  7	14280.0	1780.4	 25
 28	  7	170.0	27.0	 25
 29	  7	91.0	25.7	 25
 30	  7	170.0	26.9	 30
 31	  7	13014.0	1150.3	 25
 32	  7	13285.0	1395.2	 25
 33	  7	13418.0	1563.0	 25
 34	  7	159.0	27.3	 25
 35	  7	146.0	27.6	 36
 36	  7	15936.8	2729.1	 30
 37	  7	157.0	28.2	 30
 38	  7	128.0	26.1	 25
 39	  7	159.0	35.6	 25
 40	  7	155.3	19.9	 30
 41	  7	151.0	18.8	 25
 42	  7	16748.0	2307.1	 25
 43	  7	213.0	30.5	 25
 44	  7	13686.0	1537.9	 25
 45	  7	14032.3	3135.7	 30
 46	  7	179.0	29.5	 25
 47	  7	89.0	19.8	 25
 48	  7	151.0	30.2	 25
 49	  7	144.0	22.7	 25
 50	  7	11581.0	2861.3	 30
 51	  7	156.0	28.7	 25
 52	  7	147.3	33.0	 30
 53	  7	126.8	21.6	 30
 54	  7	15491.0	2475.3	 30
 55	  7	13701.5	2806.0	 36
 56	  7	13216.0	3422.9	 25
 57	  7	157.0	32.5	 25
 58	  7	148.0	28.4	 25
 59	  7	77.0	15.5	 25
 60	  7	72.8	11.6	 30
 61	  7	107.0	21.5	 25
 62	  7	167.0	22.4	 25
 63	  7	14171.0	2032.4	 25
 64	  7	224.0	28.9	 25
 65	  7	13294.5	3507.7	 30
 66	  7	153.0	26.7	 25
 67	  7	84.0	20.5	 25
 68	  7	155.0	30.6	 25
 69	  7	10927.0	1316.2	 25
 70	  7	12171.0	705.4	 36
 71	  7	10731.8	3216.2	 30
 72	  7	125.0	21.7	 30
 73	  7	129.5	20.8	 30
 74	  7	12692.0	1589.1	 25
 75	  7	184.3	33.7	 30
 76	  7	10456.0	1321.7	 25
 77	  7	10615.0	2747.4	 25
 78	  7	129.0	21.7	 25
 79	  7	95.0	19.9	 25
 80	  7	152.5	34.4	 30
 81	  7	10620.0	827.8	 25
 82	  7	10420.0	2404.4	 25
 83	  7	186.0	32.7	 25
 84	  7	12399.0	1740.0	 25
 85	  7	86.5	19.0	 30
 86	  7	141.0	39.7	 25
 87	  7	180.0	41.7	 25
 88	  7	12589.3	1926.8	 30
 89	  7	155.8	35.8	 30
 90	  7	149.5	40.2	 36
 91	  7	83.8	18.6	 30
 92	  7	83.0	17.4	 25
 93	  7	109.0	23.8	 25
 94	  7	106.0	24.7	 25
 95	  7	257.5	56.4	 30
 96	  7	183.0	36.9	 25
 97	  7	140.0	25.2	 25
 98	  7	246.0	33.3	 25
 99	  7	240.0	39.7	 25
100	  7	145.8	34.4	 30
101	  7	92.0	22.0	 25
102	  7	410.0	69.3	 25
103	  7	100.0	23.8	 25
104	  7	187.0	40.2	 25
105	  7	200.0	193.4	 30
106	  7	1438.5	396.7	 30
107	  7	215.8	41.2	 30
108	  7	1108.5	230.2	 30
109	  7	100.0	26.1	 25
110	  7	95.0	19.4	 25
111	  7	177.5	39.7	 30
112	  7	224.0	42.3	 25
113	  7	664.0	111.0	 25
114	  7	1136.0	108.4	 25
115	  7	401.0	59.8	 25
116	  7	240.5	36.6	 30
117	  7	636.0	67.4	 25
118	  7	304.0	41.3	 25
119	  7	124.0	31.1	 25
120	  7	533.0	71.7	 25
121	  7	156.8	31.3	 30
122	  7	174.0	31.0	 25
123	  7	126.0	26.1	 25
124	  7	252.0	56.4	 30
125	  7	129.8	20.3	 30
126	  7	203.0	33.0	 36
127	  7	121.0	24.0	 25
128	  7	170.0	41.4	 25
129	  7	171.0	28.3	 25
130	  7	423.0	51.5	 25
131	  7	600.5	83.0	 30
132	  7	265.0	43.0	 25
133	  7	143.0	29.1	 25
134	  7	154.0	20.0	 25
135	  7	105.0	13.3	 25
136	  7	202.8	36.6	 30
137	  7	240.0	41.0	 25
138	  7	199.0	37.6	 25
139	  7	1751.0	203.4	 25
140	  7	157.0	25.8	 25
141	  7	469.3	113.5	 36
142	  7	202.3	27.4	 30
143	  7	2247.8	362.8	 30
144	  7	105.0	25.3	 30
145	  7	138.0	23.6	 25
146	  7	110.8	21.9	 30
147	  7	244.0	37.3	 25
148	  7	301.0	37.9	 25
149	  7	198.0	31.1	 25
150	  7	149.0	25.1	 25
151	  7	255.8	37.4	 30
152	  7	217.0	32.1	 25
153	  7	121.0	22.8	 25
154	  7	191.0	32.6	 25
155	  7	781.0	90.7	 25
156	  7	182.0	31.1	 30
157	  7	2408.0	447.2	 25
158	  7	184.0	28.8	 25
159	  7	165.8	33.8	 30
160	  7	316.5	50.6	 30
161	  7	118.3	21.9	 36
162	  7	162.5	22.5	 30
163	  7	692.0	101.0	 25
164	  7	203.0	26.0	 25
165	  7	239.0	44.4	 25
166	  7	229.8	40.6	 30
167	  7	970.0	157.0	 25
168	  7	3264.0	306.5	 25
169	  7	219.0	31.0	 25
170	  7	197.0	37.8	 25
171	  7	560.8	119.0	 30
172	  7	213.0	38.6	 25
173	  7	155.0	30.0	 25
174	  7	104.0	19.6	 25
175	  7	153.0	29.7	 25
176	  7	598.5	90.0	 30
177	  7	365.3	74.3	 30
178	  7	163.8	23.3	 30
179	  7	83.0	15.1	 30
180	  7	142.3	31.2	 30
181	  7	136.3	21.4	 30
182	  7	114.0	16.8	 25
183	  7	359.0	47.3	 25
184	  7	107.0	19.8	 25
185	  7	1359.0	163.4	 25
186	  7	134.8	27.2	 30
187	  7	78.0	12.3	 25
188	  7	89.0	16.0	 25
189	  7	566.0	87.7	 25
190	  7	171.0	24.5	 25
191	  7	340.0	38.0	 30
192	  7	293.0	41.2	 25
193	  7	380.0	43.3	 25
194	  7	2240.0	255.1	 25
195	  7	685.5	87.9	 30
196	  7	405.3	78.9	 36
197	  7	1106.8	105.3	 30
198	  7	225.0	31.4	 25
199	  7	120.0	22.1	 25
200	  7	136.0	25.4	 25
201	  7	328.0	33.8	 30
202	  7	158.0	31.7	 25
203	  7	143.0	20.0	 25
204	  7	380.0	53.2	 25
205	  7	148.0	16.4	 25
206	  7	159.0	21.5	 30
207	  7	117.0	22.8	 25
208	  7	144.0	22.0	 25
209	  7	133.0	15.7	 25
210	  7	194.0	25.0	 25
211	  7	260.0	26.2	 25
212	  7	213.3	37.0	 30
213	  7	181.8	24.8	 30
214	  7	118.8	17.9	 30
215	  7	136.3	31.5	 30
216	  7	108.0	15.6	 25
217	  7	4370.5	903.1	 30
218	  7	258.0	37.5	 25
219	  7	137.0	21.8	 25
220	  7	330.0	37.4	 25
221	  7	398.0	49.1	 25
222	  7	346.0	52.3	 30
223	  7	106.0	15.9	 25
224	  7	120.0	31.8	 25
225	  7	547.0	100.1	 25
226	  7	122.0	27.1	 25
227	  7	120.3	19.1	 30
228	  7	84.0	16.1	 25
229	  7	146.0	21.3	 25
230	  7	137.8	24.6	 30
231	  7	96.0	15.1	 30
232	  7	299.5	40.5	 36
233	  7	236.8	31.3	 30
234	  7	220.0	43.6	 25
235	  7	140.0	21.9	 25
236	  7	181.0	30.0	 25
237	  7	141.0	25.4	 30
238	  7	143.0	24.2	 25
239	  7	181.0	31.8	 25
240	  7	299.0	44.5	 25
241	  7	560.0	90.4	 25
242	  7	458.8	75.8	 30
243	  7	379.0	45.1	 25
244	  7	6191.0	1192.2	 25
245	  7	112.0	13.6	 25
246	  7	181.0	25.1	 25
247	  7	1031.3	195.2	 30
248	  7	224.3	27.0	 30
249	  7	427.8	77.5	 30
250	  7	108.0	18.1	 30
251	  7	119.8	16.4	 30
252	  7	421.5	66.8	 30
253	  7	723.0	98.0	 25
254	  7	122.0	19.1	 25
255	  7	2053.0	179.6	 25
256	  7	1800.0	183.9	 25
257	  7	126.5	22.9	 30
258	  7	113.0	14.8	 25
259	  7	109.0	16.4	 25
260	  7	108.0	18.8	 25
261	  7	141.0	19.8	 25
262	  7	162.5	29.0	 30
263	  7	211.0	32.8	 25
264	  7	212.0	27.9	 25
265	  7	172.0	27.2	 25
266	  7	10782.8	1464.9	 30
267	  7	401.3	60.0	 36
268	  7	109.8	15.7	 30
269	  7	105.0	19.6	 25
270	  7	1219.0	144.3	 25
271	  7	378.0	78.6	 25
272	  7	185.3	28.0	 30
273	  7	841.0	121.4	 25
274	  7	137.0	23.9	 25
275	  7	651.0	89.8	 25
276	  7	124.0	22.0	 25
277	  7	512.5	107.5	 30
278	  7	106.0	17.3	 25
279	  7	110.0	15.5	 25
280	  7	101.0	19.3	 25
281	  7	763.0	80.6	 25
282	  7	316.0	59.0	 30
283	  7	281.0	40.6	 25
284	  7	244.3	33.7	 30
285	  7	215.0	31.8	 30
286	  7	573.3	92.8	 30
287	  7	144.0	24.8	 30
288	  7	120.0	24.3	 25
289	  7	185.0	28.1	 25
290	  7	205.0	37.3	 25
291	  7	403.0	55.7	 25
292	  7	636.5	101.7	 30
293	  7	142.0	20.5	 25
294	  7	295.0	39.4	 25
295	  7	139.0	19.0	 25
296	  7	99.0	23.3	 25
297	  7	551.8	106.9	 30
298	  7	312.0	29.3	 25
299	  7	319.0	44.7	 25
300	  7	302.0	43.8	 25
301	  7	176.0	34.6	 25
302	  7	1108.8	264.6	 36
303	  7	96.5	20.4	 30
304	  7	106.5	23.1	 30
305	  7	334.0	61.6	 25
306	  7	105.0	21.0	 25
307	  7	3867.0	961.4	 30
308	  7	109.0	28.4	 25
309	  7	410.0	69.8	 25
310	  7	214.0	38.3	 25
311	  7	149.0	31.0	 25
312	  7	162.8	29.6	 30
313	  7	134.0	19.3	 25
314	  7	133.0	24.2	 25
315	  7	438.0	68.7	 25
316	  7	160.0	30.9	 25
317	  7	95.0	20.4	 25
318	  7	624.0	117.1	 30
319	  7	566.8	103.9	 30
320	  7	287.0	42.5	 30
321	  7	125.0	25.3	 30
322	  7	209.8	33.2	 30
323	  7	109.0	27.9	 30
324	  7	307.0	46.4	 25
325	  7	2409.0	321.3	 25
326	  7	8615.0	1122.3	 25
327	  7	196.0	33.1	 25
328	  7	225.0	35.5	 30
329	  7	6335.0	600.6	 25
330	  7	2282.0	308.2	 25
331	  7	327.0	39.7	 25
332	  7	188.0	35.7	 25
333	  7	296.5	97.7	 30
334	  7	147.0	28.9	 25
335	  7	138.0	34.8	 25
336	  7	975.0	139.4	 25
337	  7	489.5	76.6	 30
338	  7	144.5	73.9	 36
339	  7	436.0	70.3	 30
340	  7	565.5	69.4	 30
341	  7	630.0	99.5	 25
342	  7	475.0	83.9	 25
343	  7	199.3	41.3	 30
344	  7	169.0	30.0	 25
345	  7	147.0	24.7	 25
346	  7	264.0	48.3	 25
347	  7	194.0	33.5	 25
348	  7	665.0	111.5	 30
349	  7	118.0	21.0	 25
350	  7	237.0	42.1	 25
351	  7	180.0	27.1	 25
352	  7	2889.0	443.1	 25
353	  7	219.5	47.1	 30
354	  7	435.0	99.1	 25
355	  7	128.3	37.2	 30
356	  7	217.8	37.4	 30
357	  7	194.0	38.4	 30
358	  7	453.3	105.7	 30
359	  7	348.0	61.7	 25
360	  7	174.0	45.7	 25
361	  7	450.0	59.5	 25
362	  7	118.0	32.1	 25
363	  7	117.5	28.6	 30
364	  7	300.0	50.4	 25
365	  7	108.0	22.4	 25
366	  7	94.0	19.1	 25
367	  7	231.0	35.7	 25
368	  7	261.8	49.9	 30
369	  7	155.0	39.8	 25
370	  7	200.0	39.2	 25
371	  7	191.0	35.3	 25
372	  7	681.0	92.2	 25
373	  7	644.3	150.9	 36
374	  7	138.8	25.3	 30
375	  7	314.0	42.3	 30
376	  7	115.0	26.6	 25
377	  7	771.0	105.4	 25
378	  7	110.8	16.7	 30
379	  7	592.0	70.4	 25
380	  7	5599.0	886.8	 25
381	  7	145.0	27.4	 25
382	  7	121.0	21.8	 25
383	  7	131.8	23.8	 30
384	  7	155.0	32.3	 25
385	  7	572.0	84.7	 25
386	  7	384.0	43.8	 25
387	  7	193.0	29.5	 25
388	  7	141.8	24.5	 30
389	  7	108.0	17.8	 25
390	  7	115.0	23.3	 25
391	  7	176.8	33.8	 30
392	  7	130.8	20.9	 30
393	  7	133.3	23.3	 36
394	  7	652.0	114.5	 25
395	  7	120.0	25.9	 25
396	  7	136.0	28.9	 25
397	  7	150.0	18.3	 25
398	  7	138.3	22.8	 30
399	  7	110.0	27.1	 25
400	  7	723.0	112.4	 25
401	  7	276.0	51.0	 25
402	  7	144.0	22.8	 25
403	  7	854.0	180.2	 30
404	  7	127.0	24.9	 25
405	  7	144.0	25.9	 25
406	  7	116.0	25.5	 25
407	  7	392.0	57.8	 25
408	  7	96.0	18.6	 36
409	  7	102.8	17.3	 30
410	  7	100.0	17.4	 30
411	  7	118.0	20.6	 30
412	  7	171.0	24.6	 25
413	  7	390.5	61.9	 30
414	  7	304.0	44.5	 25
415	  7	318.0	40.1	 25
416	  7	163.0	25.0	 25
417	  7	240.0	35.8	 25
418	  7	339.0	41.0	 25
419	  7	249.5	31.7	 30
420	  7	426.0	58.4	 25
421	  7	98.0	19.0	 25
422	  7	156.0	22.8	 25
423	  7	1249.0	170.3	 25
424	  7	222.8	36.8	 30
425	  7	154.0	31.2	 25
426	  7	299.3	72.4	 30
427	  7	167.8	20.1	 30
428	  7	155.5	27.1	 30
429	  7	197.3	28.8	 36
430	  7	127.0	23.8	 25
431	  7	139.0	23.6	 25
432	  7	905.0	131.1	 25
433	  7	270.0	51.4	 25
434	  7	235.8	36.5	 30
435	  7	2254.0	202.6	 25
436	  7	159.0	26.7	 25
437	  7	214.0	30.9	 25
438	  7	340.0	62.2	 25
439	  7	187.8	26.6	 30
440	  7	320.0	37.0	 25
441	  7	188.0	35.6	 25
442	  7	98.0	25.4	 25
443	  7	133.0	24.2	 25
444	  7	289.0	43.4	 36
445	  7	348.0	37.4	 30
446	  7	964.8	163.1	 30
447	  7	136.0	23.3	 25
448	  7	187.0	25.9	 25
449	  7	253.0	28.0	 30
450	  7	1181.0	147.0	 25
451	  7	223.0	32.7	 25
452	  7	129.0	15.2	 25
453	  7	122.0	23.0	 25
454	  7	392.8	62.2	 30
455	  7	212.0	29.3	 25
456	  7	80.0	12.6	 25
457	  7	137.0	22.7	 25
458	  7	209.0	28.8	 25
459	  7	122.5	17.4	 30
460	  7	132.0	30.6	 25
461	  7	119.0	45.7	 25
462	  7	335.5	50.2	 30
463	  7	126.0	23.8	 30
464	  7	116.3	24.1	 36
465	  7	251.0	43.9	 25
466	  7	777.0	108.7	 25
467	  7	523.0	59.0	 25
468	  7	108.0	17.2	 25
469	  7	134.8	22.5	 30
470	  7	156.0	26.3	 25
471	  7	148.0	23.5	 25
472	  7	478.0	52.2	 25
473	  7	97.0	16.5	 25
474	  7	216.8	33.5	 30
475	  7	157.0	22.4	 25
476	  7	117.0	24.6	 25
477	  7	156.0	21.3	 25
478	  7	459.0	68.2	 25
479	  7	238.0	34.8	 30
480	  7	114.8	18.2	 30
481	  7	120.8	20.4	 30
482	  7	584.5	77.7	 30
483	  7	314.0	29.9	 25
484	  7	293.0	44.4	 30
485	  7	134.0	24.4	 25
486	  7	168.0	19.1	 25
487	  7	306.0	43.0	 25
488	  7	103.0	17.9	 25
489	  7	175.8	24.6	 30
490	  7	132.0	22.0	 25
491	  7	109.0	18.6	 25
492	  7	168.0	27.4	 25
493	  7	282.0	28.6	 25
494	  7	327.5	50.6	 30
495	  7	193.0	33.2	 25
496	  7	259.0	40.5	 25
497	  7	304.0	32.5	 30
498	  7	163.5	25.8	 30
499	  7	127.3	23.4	 36
500	  7	135.0	20.4	 30
501	  7	124.0	19.0	 25
502	  7	1579.0	138.4	 25
503	  7	305.0	47.3	 25
504	  7	106.3	17.2	 30
505	  7	253.0	40.6	 25
506	  7	1752.0	168.3	 25
507	  7	405.0	38.2	 25
508	  7	252.0	39.3	 25
509	  7	145.0	30.5	 30
510	  7	125.0	22.8	 25
511	  7	147.0	22.1	 25
512	  7	285.0	46.7	 25
513	  7	388.0	62.0	 25
514	  7	277.3	28.4	 30
515	  7	348.5	53.8	 30
516	  7	113.5	18.6	 30
517	  7	101.8	23.1	 30
518	  7	483.8	84.1	 30
519	  7	914.0	131.6	 25
520	  7	243.8	25.1	 30
521	  7	415.0	58.2	 25
522	  7	202.0	40.5	 25
523	  7	5452.0	592.7	 25
524	  7	162.0	18.7	 25
525	  7	136.5	21.3	 30
526	  7	138.0	20.1	 25
527	  7	152.0	21.3	 25
528	  7	837.0	87.0	 25
529	  7	1660.0	254.7	 25
530	  7	127.0	26.1	 30
531	  7	109.0	15.2	 25
532	  7	101.0	22.8	 25
533	  7	97.8	21.2	 30
534	  7	109.0	13.8	 30
535	  7	9101.0	1731.0	 36
536	  7	842.0	103.3	 25
537	  7	110.0	19.6	 25
538	  7	464.0	76.7	 25
539	  7	1200.0	170.3	 25
540	  7	264.0	29.8	 30
541	  7	828.0	102.0	 25
542	  7	104.0	18.7	 25
543	  7	107.0	33.0	 25
544	  7	620.0	130.8	 25
545	  7	5588.3	1274.1	 30
546	  7	2595.0	402.3	 25
547	  7	150.0	18.2	 25
548	  7	128.0	23.8	 25
549	  7	658.0	100.8	 25
550	  7	341.5	36.0	 30
551	  7	185.0	25.2	 30
552	  7	167.5	27.7	 30
553	  7	152.0	22.6	 30
554	  7	159.0	27.6	 25
555	  7	225.3	33.3	 30
556	  7	186.0	27.0	 25
557	  7	679.0	82.0	 25
558	  7	187.0	27.4	 25
559	  7	327.0	39.3	 25
560	  7	390.0	56.4	 30
561	  7	119.0	23.9	 25
562	  7	161.0	26.0	 25
563	  7	106.0	23.9	 25
564	  7	109.0	21.0	 25
565	  7	2040.8	405.0	 30
566	  7	516.0	80.7	 25
567	  7	146.0	31.8	 25
568	  7	86.0	17.3	 25
569	  7	107.5	19.3	 30
570	  7	101.0	18.1	 36
571	  7	147.3	30.8	 30
572	  7	252.0	35.8	 25
573	  7	641.0	88.8	 25
574	  7	1304.0	123.6	 25
575	  7	1592.3	204.3	 30
576	  7	121.0	25.4	 25
577	  7	727.0	96.5	 25
578	  7	187.0	37.5	 25
579	  7	280.0	46.8	 25
580	  7	102.8	25.3	 30
581	  7	169.0	23.4	 25
582	  7	143.0	32.4	 25
583	  7	168.0	25.3	 25
584	  7	414.0	63.6	 25
585	  7	445.3	80.0	 30
586	  7	110.5	20.4	 30
587	  7	225.0	42.5	 30
588	  7	257.0	44.3	 30
589	  7	96.5	28.7	 30
590	  7	115.0	26.8	 30
591	  7	267.0	44.9	 25
592	  7	386.0	42.5	 25
593	  7	269.0	59.0	 25
594	  7	87.0	16.0	 25
595	  7	93.8	17.6	 30
596	  7	162.0	40.7	 25
597	  7	398.0	65.9	 25
598	  7	286.0	39.1	 25
599	  7	382.0	51.6	 25
600	  7	118.8	32.4	 30
601	  7	245.0	59.2	 25
602	  7	419.0	44.5	 25
603	  7	143.0	18.4	 25
604	  7	173.0	26.4	 30
605	  7	127.0	21.3	 36
606	  7	153.0	28.5	 30
607	  7	123.3	20.0	 30
608	  7	1212.0	215.2	 25
609	  7	215.0	34.0	 25
610	  7	210.5	25.0	 30
611	  7	7054.0	961.5	 25
612	  7	1039.0	145.2	 25
613	  7	567.0	87.4	 25
614	  7	174.0	38.2	 25
615	  7	830.5	143.3	 30
616	  7	183.0	37.7	 25
617	  7	1312.0	159.1	 25
618	  7	128.0	19.4	 25
619	  7	266.0	42.0	 25
620	  7	192.0	32.1	 25
621	  7	389.0	63.1	 30
622	  7	133.8	30.0	 30
623	  7	110.3	21.2	 30
624	  7	131.3	30.1	 30
625	  7	90.0	23.4	 25
626	  7	197.5	39.7	 30
627	  7	957.0	126.0	 25
628	  7	602.0	128.0	 25
629	  7	3085.0	412.2	 25
630	  7	284.0	34.1	 25
631	  7	716.0	122.6	 30
632	  7	634.0	88.7	 25
633	  7	7554.0	664.3	 25
634	  7	604.0	99.1	 25
635	  7	520.0	68.4	 25
636	  7	929.8	217.5	 30
637	  7	168.0	28.5	 25
638	  7	251.0	43.9	 25
639	  7	722.0	105.4	 25
640	  7	212.3	40.3	 30
641	  7	215.8	33.0	 36
642	  7	149.3	36.6	 30
643	  7	260.0	49.9	 25
644	  7	123.0	20.6	 25
645	  7	124.0	31.7	 25
646	  7	1087.0	262.4	 30
647	  7	129.0	29.5	 25
648	  7	342.0	61.6	 25
649	  7	131.0	28.2	 25
650	  7	98.0	18.4	 25
651	  7	325.5	75.0	 30
652	  7	238.0	34.8	 25
653	  7	205.0	33.8	 25
654	  7	270.0	58.5	 25
655	  7	11746.0	2461.0	 25
656	  7	394.3	74.8	 30
657	  7	121.0	22.4	 25
658	  7	368.8	78.8	 30
659	  7	142.5	27.4	 30
660	  7	166.5	37.6	 30
661	  7	151.5	39.2	 30
662	  7	466.0	88.9	 25
663	  7	336.0	58.0	 25
664	  7	228.0	37.7	 25
665	  7	132.0	21.0	 25
666	  7	421.3	76.7	 30
667	  7	137.0	21.2	 25
668	  7	417.0	77.2	 25
669	  7	278.0	43.6	 25
670	  7	281.0	47.1	 25
671	  7	179.0	27.4	 30
672	  7	506.0	51.7	 25
673	  7	113.0	34.3	 25
674	  7	96.0	15.0	 25
675	  7	120.5	23.4	 30
676	  7	276.8	55.8	 36
677	  7	130.3	24.8	 30
678	  7	1246.8	188.1	 30
679	  7	335.0	63.1	 25
680	  7	283.0	39.0	 25
681	  7	101.0	21.2	 30
682	  7	727.0	75.3	 25
683	  7	170.0	30.4	 25
684	  7	260.0	41.0	 25
685	  7	165.0	26.5	 25
686	  7	233.0	45.3	 30
687	  7	202.0	35.0	 25
688	  7	431.0	78.9	 25
689	  7	198.0	43.0	 25
690	  7	281.0	37.1	 25
691	  7	256.3	45.0	 30
692	  7	218.0	22.9	 25
693	  7	467.0	43.6	 30
694	  7	758.5	100.6	 30
695	  7	146.3	20.4	 30
696	  7	206.8	38.2	 36
697	  7	2080.0	365.5	 25
698	  7	4728.0	751.4	 25
699	  7	874.0	89.1	 25
700	  7	484.0	88.2	 25
701	  7	437.0	69.9	 30
702	  7	1125.0	135.5	 25
703	  7	175.0	38.4	 25
704	  7	158.0	20.1	 25
705	  7	129.0	19.1	 25
706	  7	180.8	33.3	 30
707	  7	451.0	55.5	 25
708	  7	127.0	19.4	 25
709	  7	112.0	18.0	 25
710	  7	137.0	28.0	 25
711	  7	241.0	194.7	 36
  0	  8	17828.8	4515.1	 30
  1	  8	847.0	208.5	 25
  2	  8	106.0	28.7	 25
  3	  8	145.0	33.4	 25
  4	  8	101.0	22.4	 25
  5	  8	192.3	43.5	 30
  6	  8	131.0	30.6	 25
  7	  8	113.0	21.7	 25
  8	  8	233.0	38.8	 25
  9	  8	186.0	36.9	 25
 10	  8	99.3	24.5	 30
 11	  8	151.0	26.2	 25
 12	  8	18036.0	2019.2	 25
 13	  8	159.3	33.0	 30
 14	  8	192.8	29.1	 30
 15	  8	16436.8	3941.5	 36
 16	  8	18681.0	3288.2	 30
 17	  8	153.0	28.4	 25
 18	  8	18298.0	1570.3	 25
 19	  8	243.0	27.0	 25
 20	  8	265.0	34.4	 30
 21	  8	203.0	26.0	 25
 22	  8	16959.0	2827.7	 25
 23	  8	168.0	28.3	 25
 24	  8	18007.0	1764.1	 25
 25	  8	15985.0	3416.9	 30
 26	  8	217.0	34.5	 25
 27	  8	201.0	19.7	 25
 28	  8	15823.0	1376.0	 25
 29	  8	130.0	22.1	 25
 30	  8	15808.0	3350.2	 30
 31	  8	215.0	32.3	 30
 32	  8	213.5	29.2	 30
 33	  8	198.3	30.0	 30
 34	  8	15359.8	2791.5	 30
 35	  8	149.3	23.7	 30
 36	  8	16113.0	3119.5	 25
 37	  8	143.0	32.8	 25
 38	  8	140.0	27.9	 25
 39	  8	152.0	28.9	 25
 40	  8	147.0	21.3	 30
 41	  8	154.0	20.8	 25
 42	  8	17419.0	447.6	 25
 43	  8	15049.0	2281.9	 25
 44	  8	185.0	27.8	 25
 45	  8	214.8	32.6	 30
 46	  8	15692.0	3689.6	 25
 47	  8	101.0	17.2	 25
 48	  8	159.0	30.7	 25
 49	  8	154.0	28.0	 30
 50	  8	154.0	27.7	 36
 51	  8	133.8	25.9	 30
 52	  8	145.0	23.0	 25
 53	  8	140.0	26.3	 25
 54	  8	16766.0	1768.6	 25
 55	  8	238.8	24.8	 30
 56	  8	208.0	27.3	 25
 57	  8	13388.0	2644.9	 25
 58	  8	159.0	21.8	 25
 59	  8	77.0	14.9	 25
 60	  8	82.0	18.7	 30
 61	  8	84.0	11.4	 25
 62	  8	194.0	34.9	 25
 63	  8	14265.0	1275.5	 25
 64	  8	14188.0	1111.0	 25
 65	  8	14320.8	3969.5	 30
 66	  8	174.0	30.9	 25
 67	  8	91.0	18.2	 30
 68	  8	138.3	22.3	 30
 69	  8	208.3	40.5	 30
 70	  8	12018.3	3239.6	 30
 71	  8	161.0	21.4	 25
 72	  8	133.0	26.2	 25
 73	  8	128.0	19.4	 25
 74	  8	13387.0	553.2	 25
 75	  8	11691.5	3632.2	 30
 76	  8	167.0	17.4	 25
 77	  8	194.0	24.0	 25
 78	  8	12822.0	2513.3	 25
 79	  8	125.0	22.2	 25
 80	  8	12448.0	1739.9	 25
 81	  8	178.8	21.6	 30
 82	  8	188.0	23.4	 25
 83	  8	13483.0	1271.6	 25
 84	  8	14112.0	2906.1	 25
 85	  8	106.3	24.7	 30
 86	  8	131.3	21.6	 36
 87	  8	170.0	27.9	 30
 88	  8	12753.0	2118.1	 25
 89	  8	133.0	17.9	 25
 90	  8	136.0	27.1	 25
 91	  8	79.8	18.3	 30
 92	  8	71.0	16.9	 25
 93	  8	135.0	24.5	 25
 94	  8	148.0	29.7	 25
 95	  8	192.0	40.1	 25
 96	  8	121.5	25.0	 30
 97	  8	196.0	26.6	 25
 98	  8	290.0	42.2	 25
 99	  8	134.0	27.4	 25
100	  8	102.0	19.0	 25
101	  8	105.8	18.1	 30
102	  8	142.8	28.9	 30
103	  8	100.5	20.0	 30
104	  8	151.3	27.9	 30
105	  8	116.5	23.0	 30
106	  8	218.8	50.9	 30
107	  8	148.0	34.8	 25
108	  8	189.0	27.1	 25
109	  8	84.0	15.8	 25
110	  8	92.0	19.3	 25
111	  8	153.5	29.7	 30
112	  8	199.0	28.1	 25
113	  8	717.0	75.1	 25
114	  8	450.0	62.0	 25
115	  8	276.0	40.3	 25
116	  8	272.3	33.9	 30
117	  8	476.0	50.4	 25
118	  8	195.0	22.5	 25
119	  8	266.0	35.9	 25
120	  8	194.5	44.0	 30
121	  8	98.5	16.9	 36
122	  8	128.0	25.6	 30
123	  8	89.3	17.5	 30
124	  8	102.0	15.5	 25
125	  8	93.0	19.6	 25
126	  8	301.0	39.0	 30
127	  8	101.0	16.8	 25
128	  8	155.0	23.7	 25
129	  8	107.0	20.2	 25
130	  8	266.0	32.3	 25
131	  8	341.0	40.4	 30
132	  8	256.0	28.4	 25
133	  8	174.0	39.1	 25
134	  8	227.0	22.1	 25
135	  8	180.0	26.7	 25
136	  8	177.5	36.7	 30
137	  8	153.0	22.2	 25
138	  8	133.8	30.1	 30
139	  8	685.0	124.7	 30
140	  8	115.0	17.4	 30
141	  8	119.8	15.8	 30
142	  8	183.0	24.4	 25
143	  8	325.0	57.7	 25
144	  8	109.0	19.2	 25
145	  8	105.0	15.1	 25
146	  8	98.8	17.1	 30
147	  8	138.0	19.0	 25
148	  8	194.0	28.0	 25
149	  8	163.0	22.4	 25
150	  8	116.0	18.6	 25
151	  8	151.8	20.8	 30
152	  8	143.0	18.1	 25
153	  8	137.0	19.8	 25
154	  8	237.0	30.8	 25
155	  8	286.0	44.6	 25
156	  8	109.5	21.4	 36
157	  8	371.0	71.2	 30
158	  8	204.3	24.4	 30
159	  8	130.0	17.5	 25
160	  8	466.0	52.8	 25
161	  8	168.8	38.3	 30
162	  8	129.0	24.0	 25
163	  8	213.0	40.5	 25
164	  8	160.0	33.4	 25
165	  8	298.0	34.2	 25
166	  8	208.0	36.4	 30
167	  8	331.0	53.5	 25
168	  8	2065.0	256.6	 25
169	  8	170.0	32.4	 25
170	  8	152.0	26.2	 25
171	  8	90.0	15.4	 30
172	  8	140.0	24.4	 25
173	  8	136.0	25.0	 25
174	  8	118.8	26.2	 30
175	  8	136.5	22.8	 30
176	  8	663.5	106.3	 36
177	  8	171.0	33.7	 25
178	  8	143.0	24.3	 25
179	  8	94.0	25.8	 25
180	  8	92.0	17.9	 25
181	  8	157.0	39.9	 25
182	  8	102.0	17.6	 30
183	  8	118.0	26.5	 25
184	  8	101.0	21.1	 25
185	  8	272.0	45.7	 25
186	  8	119.0	26.3	 25
187	  8	89.5	17.5	 30
188	  8	93.0	21.1	 25
189	  8	123.0	23.3	 25
190	  8	111.0	16.0	 25
191	  8	120.8	23.4	 30
192	  8	137.0	29.4	 36
193	  8	354.8	44.4	 30
194	  8	764.0	117.1	 30
195	  8	387.0	47.7	 25
196	  8	309.0	39.6	 25
197	  8	2126.8	348.3	 30
198	  8	134.0	24.9	 25
199	  8	128.0	27.9	 25
200	  8	139.0	26.6	 25
201	  8	195.0	32.4	 25
202	  8	161.5	45.5	 30
203	  8	184.0	23.3	 25
204	  8	309.0	42.2	 25
205	  8	106.0	16.5	 25
206	  8	303.0	74.4	 25
207	  8	95.8	19.4	 30
208	  8	98.0	19.3	 25
209	  8	100.8	17.8	 30
210	  8	151.8	28.5	 30
211	  8	155.8	26.1	 30
212	  8	170.5	30.7	 36
213	  8	131.0	33.7	 25
214	  8	99.0	15.2	 25
215	  8	100.0	19.2	 25
216	  8	147.0	27.7	 25
217	  8	794.5	170.8	 30
218	  8	332.0	47.9	 25
219	  8	277.0	38.1	 25
220	  8	153.0	27.3	 25
221	  8	245.0	46.8	 25
222	  8	366.8	55.6	 30
223	  8	99.0	20.6	 25
224	  8	170.0	31.1	 25
225	  8	172.0	33.7	 25
226	  8	150.0	24.6	 25
227	  8	107.3	23.6	 36
228	  8	102.3	19.8	 30
229	  8	103.0	22.0	 30
230	  8	111.0	20.1	 25
231	  8	110.0	26.5	 25
232	  8	141.8	21.2	 30
233	  8	135.0	33.8	 25
234	  8	285.0	36.1	 25
235	  8	111.0	23.4	 25
236	  8	190.0	34.3	 25
237	  8	150.5	27.8	 30
238	  8	202.0	44.3	 25
239	  8	118.0	24.3	 25
240	  8	233.0	46.4	 25
241	  8	310.0	49.8	 25
242	  8	340.5	71.7	 30
243	  8	194.0	37.2	 25
244	  8	1127.0	162.2	 25
245	  8	151.5	31.8	 30
246	  8	129.0	29.5	 30
247	  8	464.5	95.6	 36
248	  8	179.0	33.6	 25
249	  8	190.0	48.6	 25
250	  8	120.0	24.2	 25
251	  8	111.0	19.5	 25
252	  8	236.8	38.5	 30
253	  8	231.0	32.0	 25
254	  8	111.0	23.1	 25
255	  8	394.0	57.6	 25
256	  8	332.0	67.5	 25
257	  8	179.8	35.2	 30
258	  8	122.0	24.8	 25
259	  8	108.0	23.3	 25
260	  8	103.0	22.3	 25
261	  8	111.0	19.4	 25
262	  8	122.8	29.8	 30
263	  8	131.5	23.0	 30
264	  8	127.5	35.9	 30
265	  8	119.0	27.4	 30
266	  8	1042.0	274.7	 25
267	  8	143.0	33.4	 30
268	  8	114.0	125.9	 25
269	  8	99.0	16.5	 25
270	  8	194.0	31.3	 25
271	  8	241.0	44.1	 25
272	  8	183.5	27.1	 30
273	  8	271.0	51.3	 25
274	  8	111.0	25.7	 25
275	  8	185.0	45.0	 25
276	  8	136.0	27.2	 25
277	  8	164.8	35.3	 30
278	  8	126.0	24.3	 25
279	  8	101.0	19.9	 25
280	  8	89.5	16.1	 30
281	  8	259.5	61.3	 30
282	  8	122.3	31.3	 30
283	  8	179.8	29.2	 36
284	  8	198.0	31.5	 25
285	  8	201.0	33.6	 25
286	  8	526.0	57.6	 25
287	  8	115.0	21.1	 25
288	  8	125.8	35.1	 30
289	  8	185.0	35.7	 25
290	  8	197.0	32.2	 25
291	  8	404.0	57.9	 25
292	  8	228.0	36.1	 25
293	  8	113.0	21.5	 30
294	  8	133.0	27.9	 25
295	  8	84.0	14.8	 25
296	  8	97.0	20.7	 25
297	  8	190.0	34.8	 25
298	  8	219.3	36.7	 36
299	  8	328.0	59.6	 30
300	  8	121.3	25.0	 30
301	  8	102.0	20.9	 30
302	  8	327.0	62.2	 25
303	  8	128.5	22.2	 30
304	  8	102.0	17.0	 25
305	  8	152.0	28.6	 25
306	  8	127.0	33.7	 25
307	  8	663.0	114.0	 25
308	  8	123.5	23.4	 30
309	  8	249.0	263.5	 25
310	  8	166.0	34.6	 25
311	  8	123.0	19.2	 25
312	  8	192.0	28.2	 25
313	  8	127.8	28.4	 30
314	  8	132.0	29.2	 25
315	  8	258.0	47.7	 25
316	  8	133.5	36.7	 30
317	  8	84.8	15.7	 30
318	  8	313.5	85.4	 36
319	  8	134.0	24.9	 25
320	  8	489.0	118.2	 25
321	  8	176.0	25.6	 25
322	  8	194.0	31.1	 25
323	  8	109.5	22.1	 30
324	  8	262.0	41.6	 25
325	  8	384.0	70.0	 25
326	  8	1391.0	275.3	 25
327	  8	258.0	44.8	 25
328	  8	179.8	29.6	 30
329	  8	1776.0	307.6	 25
330	  8	2611.0	362.4	 25
331	  8	253.0	48.5	 25
332	  8	126.0	23.0	 25
333	  8	180.0	27.4	 30
334	  8	157.3	28.7	 30
335	  8	116.0	20.7	 30
336	  8	443.0	82.3	 30
337	  8	301.0	51.1	 25
338	  8	134.8	17.5	 30
339	  8	259.0	41.0	 25
340	  8	250.0	32.0	 25
341	  8	309.0	49.0	 25
342	  8	261.0	51.0	 25
343	  8	129.3	21.2	 30
344	  8	94.0	19.2	 25
345	  8	139.0	28.0	 25
346	  8	157.0	21.2	 25
347	  8	106.0	19.0	 25
348	  8	271.3	45.1	 30
349	  8	84.0	14.6	 25
350	  8	159.0	24.7	 25
351	  8	140.0	26.8	 25
352	  8	479.0	101.2	 30
353	  8	147.8	20.6	 36
354	  8	160.3	32.1	 30
355	  8	102.0	13.9	 25
356	  8	156.0	28.6	 25
357	  8	125.0	22.1	 25
358	  8	148.8	21.2	 30
359	  8	191.0	24.6	 25
360	  8	308.0	37.1	 25
361	  8	168.0	32.0	 25
362	  8	98.0	14.1	 25
363	  8	89.3	17.5	 30
364	  8	109.0	15.4	 25
365	  8	124.0	24.3	 25
366	  8	96.0	27.4	 25
367	  8	127.0	12.9	 25
368	  8	172.8	27.4	 30
369	  8	118.5	13.6	 30
370	  8	163.8	34.9	 30
371	  8	223.0	21.0	 30
372	  8	525.5	93.4	 30
373	  8	387.5	82.8	 30
374	  8	98.0	20.4	 25
375	  8	154.0	32.8	 25
376	  8	98.0	14.6	 25
377	  8	225.0	38.8	 25
378	  8	132.8	20.8	 30
379	  8	320.0	60.9	 25
380	  8	950.0	207.0	 25
381	  8	115.0	26.2	 25
382	  8	92.0	21.0	 25
383	  8	109.0	22.3	 25
384	  8	123.0	22.6	 30
385	  8	168.0	24.9	 25
386	  8	631.0	48.7	 25
387	  8	126.8	21.8	 30
388	  8	119.5	21.2	 30
389	  8	175.3	35.4	 36
390	  8	132.0	16.0	 30
391	  8	158.0	19.0	 25
392	  8	96.0	18.9	 25
393	  8	92.0	22.1	 25
394	  8	139.8	26.6	 30
395	  8	130.0	22.6	 25
396	  8	170.0	29.0	 25
397	  8	118.0	17.6	 25
398	  8	151.0	34.9	 25
399	  8	123.0	21.7	 30
400	  8	140.0	25.3	 25
401	  8	98.0	12.2	 25
402	  8	186.0	28.1	 25
403	  8	213.0	23.7	 25
404	  8	146.5	29.3	 30
405	  8	155.5	56.6	 30
406	  8	130.0	19.4	 30
407	  8	390.8	48.9	 30
408	  8	140.0	23.9	 25
409	  8	100.0	21.5	 30
410	  8	128.0	28.2	 25
411	  8	100.0	15.7	 25
412	  8	158.0	31.1	 25
413	  8	195.0	46.5	 25
414	  8	195.8	39.0	 30
415	  8	161.0	32.5	 25
416	  8	234.0	25.7	 25
417	  8	326.0	39.3	 25
418	  8	159.0	26.1	 25
419	  8	188.3	34.3	 30
420	  8	631.0	43.3	 25
421	  8	109.0	21.1	 25
422	  8	187.0	23.0	 25
423	  8	482.8	96.1	 30
424	  8	135.3	23.4	 36
425	  8	132.0	22.1	 30
426	  8	107.0	20.4	 25
427	  8	162.0	25.1	 25
428	  8	122.0	16.1	 25
429	  8	180.5	24.0	 30
430	  8	143.0	28.5	 25
431	  8	148.0	25.2	 25
432	  8	222.0	42.7	 25
433	  8	129.0	20.1	 25
434	  8	119.3	16.9	 30
435	  8	275.0	49.3	 25
436	  8	124.0	32.1	 25
437	  8	210.0	30.9	 25
438	  8	206.0	20.6	 25
439	  8	132.8	19.6	 30
440	  8	256.0	34.8	 25
441	  8	141.3	22.4	 30
442	  8	117.0	26.2	 30
443	  8	120.8	28.2	 30
444	  8	210.8	27.8	 30
445	  8	433.0	70.0	 25
446	  8	441.0	70.2	 25
447	  8	102.0	16.9	 25
448	  8	133.0	27.0	 25
449	  8	167.5	26.2	 30
450	  8	244.0	49.9	 25
451	  8	129.0	18.1	 25
452	  8	146.0	23.3	 25
453	  8	116.0	27.1	 25
454	  8	162.0	34.6	 30
455	  8	121.0	22.0	 25
456	  8	75.0	13.3	 25
457	  8	115.0	19.0	 25
458	  8	105.3	15.2	 30
459	  8	148.3	22.6	 36
460	  8	121.8	21.9	 30
461	  8	92.0	15.6	 30
462	  8	130.0	27.0	 25
463	  8	106.0	19.4	 25
464	  8	135.8	19.2	 30
465	  8	140.0	23.2	 25
466	  8	236.0	39.0	 25
467	  8	108.0	22.4	 25
468	  8	90.0	17.1	 25
469	  8	115.8	24.8	 30
470	  8	115.0	19.1	 25
471	  8	572.0	62.5	 25
472	  8	234.0	36.8	 25
473	  8	109.0	22.9	 25
474	  8	116.0	24.0	 30
475	  8	237.0	29.2	 25
476	  8	130.0	33.3	 30
477	  8	136.3	24.8	 30
478	  8	172.0	29.5	 30
479	  8	95.5	17.3	 36
480	  8	111.0	25.1	 25
481	  8	127.0	20.4	 25
482	  8	185.0	50.5	 25
483	  8	164.0	42.7	 25
484	  8	119.0	20.1	 25
485	  8	131.0	21.9	 30
486	  8	314.0	52.3	 25
487	  8	147.0	28.0	 25
488	  8	85.0	12.9	 25
489	  8	146.0	21.8	 25
490	  8	470.0	64.9	 30
491	  8	151.0	32.4	 25
492	  8	270.0	39.2	 25
493	  8	132.0	28.9	 25
494	  8	188.5	31.7	 30
495	  8	159.5	27.8	 36
496	  8	174.0	34.4	 30
497	  8	392.0	82.7	 25
498	  8	217.0	31.7	 25
499	  8	134.0	26.3	 25
500	  8	84.0	20.9	 30
501	  8	118.0	24.3	 25
502	  8	355.0	64.2	 25
503	  8	158.0	27.1	 25
504	  8	111.0	19.5	 25
505	  8	230.3	35.4	 30
506	  8	429.0	63.7	 25
507	  8	114.0	21.0	 25
508	  8	140.0	33.3	 25
509	  8	198.0	385.3	 25
510	  8	93.8	22.2	 30
511	  8	110.0	25.0	 25
512	  8	172.8	33.8	 30
513	  8	119.0	22.2	 30
514	  8	333.8	44.0	 30
515	  8	159.5	36.9	 30
516	  8	98.0	27.1	 25
517	  8	218.0	34.3	 25
518	  8	147.0	28.6	 25
519	  8	173.0	46.8	 25
520	  8	191.8	38.0	 30
521	  8	219.0	43.5	 25
522	  8	228.0	37.7	 25
523	  8	1007.0	208.2	 25
524	  8	137.0	24.5	 25
525	  8	107.0	26.2	 30
526	  8	110.0	32.7	 25
527	  8	115.0	24.7	 25
528	  8	275.0	41.3	 25
529	  8	347.8	94.8	 30
530	  8	118.3	28.5	 36
531	  8	125.8	29.3	 30
532	  8	107.0	28.0	 30
533	  8	100.0	23.8	 25
534	  8	113.0	26.2	 25
535	  8	4450.3	1404.9	 30
536	  8	427.0	93.5	 25
537	  8	136.0	30.2	 25
538	  8	255.0	50.4	 25
539	  8	681.0	134.5	 25
540	  8	374.5	59.1	 30
541	  8	528.0	73.4	 25
542	  8	122.0	21.7	 25
543	  8	126.0	24.2	 25
544	  8	196.0	47.5	 25
545	  8	858.8	239.5	 30
546	  8	595.0	130.8	 25
547	  8	119.5	30.3	 30
548	  8	188.8	45.4	 30
549	  8	138.5	29.1	 30
550	  8	147.5	32.2	 36
551	  8	169.0	40.8	 25
552	  8	108.0	23.3	 25
553	  8	142.0	27.6	 25
554	  8	124.0	33.3	 25
555	  8	165.8	24.7	 30
556	  8	149.0	33.4	 25
557	  8	179.0	34.3	 25
558	  8	180.0	32.9	 25
559	  8	554.0	82.5	 25
560	  8	159.0	37.1	 30
561	  8	94.0	23.5	 25
562	  8	121.0	25.4	 25
563	  8	158.0	28.2	 25
564	  8	101.0	46.3	 25
565	  8	182.5	36.9	 36
566	  8	538.8	134.6	 30
567	  8	104.8	23.9	 30
568	  8	98.3	17.6	 30
569	  8	108.0	22.2	 25
570	  8	101.3	19.3	 30
571	  8	138.0	23.2	 25
572	  8	145.0	32.9	 25
573	  8	381.0	73.7	 25
574	  8	534.0	118.4	 25
575	  8	1011.5	174.2	 30
576	  8	123.0	23.7	 25
577	  8	161.0	33.9	 25
578	  8	123.0	24.6	 25
579	  8	109.0	20.0	 25
580	  8	103.8	19.5	 30
581	  8	109.0	19.9	 25
582	  8	108.0	21.6	 25
583	  8	131.0	28.9	 30
584	  8	165.5	38.1	 30
585	  8	148.8	29.7	 30
586	  8	107.8	18.1	 30
587	  8	133.0	21.0	 25
588	  8	177.0	34.2	 25
589	  8	82.0	13.5	 25
590	  8	96.0	25.7	 25
591	  8	133.5	30.2	 30
592	  8	217.0	60.8	 25
593	  8	135.0	38.0	 25
594	  8	81.0	25.0	 25
595	  8	88.0	33.7	 25
596	  8	147.8	27.4	 30
597	  8	155.0	40.3	 25
598	  8	149.0	34.9	 25
599	  8	208.0	54.9	 25
600	  8	114.0	17.1	 25
601	  8	171.8	41.2	 36
602	  8	984.3	274.2	 30
603	  8	196.5	39.2	 30
604	  8	290.0	51.5	 25
605	  8	112.0	20.3	 25
606	  8	116.5	19.6	 30
607	  8	99.0	18.6	 25
608	  8	415.0	123.1	 25
609	  8	240.0	38.3	 25
610	  8	130.0	20.1	 25
611	  8	2083.5	642.3	 30
612	  8	511.0	127.1	 25
613	  8	193.0	47.5	 25
614	  8	174.0	40.5	 25
615	  8	555.0	106.7	 25
616	  8	118.8	21.8	 30
617	  8	256.0	54.6	 25
618	  8	150.3	22.9	 30
619	  8	258.5	34.7	 30
620	  8	206.5	32.5	 30
621	  8	340.8	64.3	 36
622	  8	122.0	19.1	 25
623	  8	99.0	17.5	 25
624	  8	134.0	30.7	 25
625	  8	94.0	23.9	 25
626	  8	219.5	52.8	 30
627	  8	308.0	39.4	 25
628	  8	1315.0	64.0	 25
629	  8	492.0	49.6	 25
630	  8	248.0	38.0	 25
631	  8	262.3	24.1	 30
632	  8	1806.0	251.0	 25
633	  8	897.0	150.9	 25
634	  8	353.0	83.5	 25
635	  8	307.0	31.9	 25
636	  8	180.3	27.1	 36
637	  8	98.0	17.8	 30
638	  8	116.8	19.7	 30
639	  8	120.8	19.1	 30
640	  8	227.0	32.3	 25
641	  8	193.0	25.2	 30
642	  8	221.0	29.0	 25
643	  8	255.0	31.3	 25
644	  8	129.0	14.6	 25
645	  8	85.0	15.8	 25
646	  8	202.5	44.8	 30
647	  8	83.0	12.6	 25
648	  8	164.0	28.2	 25
649	  8	136.0	24.9	 25
650	  8	77.0	11.8	 25
651	  8	189.3	39.5	 30
652	  8	169.0	29.3	 25
653	  8	277.0	34.7	 25
654	  8	324.5	53.9	 30
655	  8	2680.5	901.9	 30
656	  8	232.0	38.4	 36
657	  8	174.3	27.8	 30
658	  8	117.0	16.4	 25
659	  8	123.0	18.9	 25
660	  8	173.0	19.0	 25
661	  8	123.8	19.4	 30
662	  8	139.0	21.4	 25
663	  8	466.0	68.3	 25
664	  8	271.0	41.5	 25
665	  8	160.0	28.6	 25
666	  8	127.5	18.6	 30
667	  8	120.0	22.1	 25
668	  8	143.0	25.4	 25
669	  8	258.0	36.2	 25
670	  8	286.0	45.6	 25
671	  8	361.0	47.3	 30
672	  8	203.8	36.0	 30
673	  8	116.0	19.2	 30
674	  8	86.0	9.0	 30
675	  8	116.0	26.2	 25
676	  8	246.0	65.2	 30
677	  8	108.0	26.3	 25
678	  8	361.0	63.2	 25
679	  8	161.0	26.1	 25
680	  8	201.0	28.9	 25
681	  8	117.0	19.3	 30
682	  8	176.0	33.2	 25
683	  8	127.0	19.9	 25
684	  8	294.0	35.6	 25
685	  8	157.0	23.8	 25
686	  8	96.8	12.5	 30
687	  8	171.0	23.1	 25
688	  8	194.0	28.6	 25
689	  8	318.0	31.4	 25
690	  8	164.0	24.2	 30
691	  8	330.8	54.4	 30
692	  8	286.8	58.8	 36
693	  8	373.0	51.6	 25
694	  8	385.0	64.7	 25
695	  8	126.0	19.5	 25
696	  8	134.0	19.1	 25
697	  8	396.3	77.4	 30
698	  8	1088.0	179.0	 25
699	  8	283.0	33.4	 25
700	  8	1271.0	246.2	 25
701	  8	655.0	48.5	 25
702	  8	516.5	62.8	 30
703	  8	438.0	56.8	 25
704	  8	135.0	20.0	 25
705	  8	133.0	22.8	 25
706	  8	136.0	19.5	 25
707	  8	143.3	23.0	 36
708	  8	103.0	17.3	 30
709	  8	89.8	11.7	 30
710	  8	125.0	24.4	 30
711	  8	21627.0	5745.8	 25
  0	  9	183.0	21.0	 30
  1	  9	416.0	60.4	 25
  2	  9	107.0	14.2	 25
  3	  9	116.0	15.6	 25
  4	  9	140.0	16.5	 25
  5	  9	2064.0	402.9	 30
  6	  9	105.0	18.3	 25
  7	  9	134.0	22.2	 25
  8	  9	206.0	39.4	 25
  9	  9	224.0	28.0	 25
 10	  9	162.8	22.1	 36
 11	  9	142.5	15.3	 30
 12	  9	17793.5	2320.8	 30
 13	  9	182.0	29.6	 25
 14	  9	158.0	23.4	 25
 15	  9	253.3	37.3	 30
 16	  9	18879.0	2886.2	 25
 17	  9	185.0	22.0	 25
 18	  9	19001.0	1040.8	 25
 19	  9	17824.0	1969.1	 25
 20	  9	17223.5	1852.5	 30
 21	  9	16635.0	3054.8	 25
 22	  9	191.0	22.4	 25
 23	  9	159.0	26.2	 25
 24	  9	18173.0	2063.2	 25
 25	  9	207.8	28.4	 30
 26	  9	160.0	19.0	 25
 27	  9	213.0	27.6	 25
 28	  9	17441.3	1488.9	 30
 29	  9	155.0	13.6	 30
 30	  9	17358.0	2385.4	 36
 31	  9	15801.0	2486.5	 25
 32	  9	15604.0	2361.1	 25
 33	  9	15314.0	2130.2	 25
 34	  9	165.0	17.5	 25
 35	  9	141.8	21.3	 30
 36	  9	16233.0	3259.0	 25
 37	  9	147.0	29.0	 25
 38	  9	132.0	21.8	 25
 39	  9	165.0	26.9	 25
 40	  9	156.0	29.0	 30
 41	  9	167.0	21.8	 25
 42	  9	17210.0	2922.4	 25
 43	  9	213.0	47.6	 25
 44	  9	145.0	15.0	 25
 45	  9	186.0	21.0	 25
 46	  9	16551.5	3645.8	 36
 47	  9	107.0	22.6	 30
 48	  9	142.0	24.4	 30
 49	  9	146.0	33.1	 25
 50	  9	13087.0	1293.6	 25
 51	  9	149.8	32.5	 30
 52	  9	132.0	19.0	 25
 53	  9	159.0	36.8	 25
 54	  9	17742.0	1030.7	 25
 55	  9	16019.0	1545.5	 25
 56	  9	14952.5	3520.5	 30
 57	  9	180.0	33.4	 25
 58	  9	135.0	21.8	 25
 59	  9	74.0	10.7	 25
 60	  9	89.0	19.9	 25
 61	  9	129.5	30.6	 30
 62	  9	15293.0	3661.8	 25
 63	  9	188.0	26.1	 30
 64	  9	197.0	30.1	 30
 65	  9	198.5	24.0	 30
 66	  9	13989.5	3675.3	 36
 67	  9	98.0	16.2	 25
 68	  9	130.0	21.4	 25
 69	  9	176.0	15.7	 25
 70	  9	11974.0	1269.2	 25
 71	  9	144.0	26.1	 30
 72	  9	135.0	21.6	 25
 73	  9	131.0	25.9	 25
 74	  9	13706.0	2253.1	 25
 75	  9	166.0	25.2	 25
 76	  9	155.3	23.6	 30
 77	  9	181.0	30.4	 25
 78	  9	13581.0	2931.5	 25
 79	  9	149.0	21.6	 25
 80	  9	13466.0	1788.4	 25
 81	  9	160.3	21.0	 36
 82	  9	199.8	37.0	 30
 83	  9	14516.0	653.7	 30
 84	  9	14906.5	2689.0	 30
 85	  9	110.0	28.6	 25
 86	  9	136.0	29.4	 30
 87	  9	179.0	27.1	 25
 88	  9	12884.0	2284.1	 25
 89	  9	159.0	31.7	 25
 90	  9	127.0	25.7	 25
 91	  9	72.0	14.2	 30
 92	  9	70.0	15.6	 25
 93	  9	823.0	160.2	 25
 94	  9	401.0	41.8	 25
 95	  9	474.0	70.1	 25
 96	  9	116.0	26.8	 30
 97	  9	261.0	37.0	 25
 98	  9	254.0	34.4	 25
 99	  9	177.0	30.4	 30
100	  9	269.3	60.8	 30
101	  9	103.8	24.1	 36
102	  9	150.0	22.3	 25
103	  9	276.0	51.1	 25
104	  9	301.0	40.2	 25
105	  9	229.0	28.5	 25
106	  9	226.0	38.4	 30
107	  9	191.0	34.0	 25
108	  9	369.0	62.9	 25
109	  9	206.0	44.8	 25
110	  9	209.0	27.6	 25
111	  9	655.8	155.5	 30
112	  9	1184.0	274.4	 25
113	  9	113.0	24.6	 25
114	  9	149.0	36.5	 25
115	  9	121.0	25.8	 25
116	  9	176.8	34.5	 30
117	  9	244.0	44.3	 30
118	  9	354.3	50.6	 30
119	  9	280.8	45.6	 30
120	  9	345.0	53.3	 25
121	  9	119.8	22.4	 30
122	  9	102.0	21.9	 25
123	  9	424.0	92.7	 25
124	  9	174.0	39.4	 25
125	  9	109.0	27.0	 25
126	  9	106.8	23.2	 30
127	  9	401.0	80.1	 25
128	  9	136.0	30.0	 25
129	  9	3154.0	467.6	 25
130	  9	207.0	40.1	 25
131	  9	109.0	27.1	 30
132	  9	404.0	56.0	 25
133	  9	175.0	35.1	 25
134	  9	110.0	24.9	 25
135	  9	151.8	30.3	 30
136	  9	836.5	156.4	 36
137	  9	419.8	67.6	 30
138	  9	1183.0	155.7	 25
139	  9	461.0	50.0	 25
140	  9	192.0	39.2	 25
141	  9	181.5	32.2	 30
142	  9	509.0	87.5	 25
143	  9	217.0	38.8	 25
144	  9	561.0	91.0	 25
145	  9	166.0	41.4	 25
146	  9	126.0	29.2	 25
147	  9	523.3	84.8	 30
148	  9	168.0	30.3	 25
149	  9	535.0	76.2	 25
150	  9	113.0	17.2	 25
151	  9	374.0	52.0	 25
152	  9	221.3	33.0	 36
153	  9	121.0	26.0	 30
154	  9	114.8	21.8	 30
155	  9	105.0	23.9	 30
156	  9	202.0	31.7	 25
157	  9	139.5	29.4	 30
158	  9	233.0	31.7	 25
159	  9	1091.0	160.2	 25
160	  9	351.0	45.5	 25
161	  9	177.0	31.2	 25
162	  9	170.5	39.4	 30
163	  9	292.0	38.8	 25
164	  9	402.0	59.3	 25
165	  9	311.0	47.6	 25
166	  9	146.0	29.6	 25
167	  9	184.0	36.6	 30
168	  9	455.0	62.1	 25
169	  9	206.0	33.1	 25
170	  9	219.8	38.1	 30
171	  9	1071.0	266.2	 30
172	  9	300.8	43.1	 36
173	  9	374.0	55.8	 30
174	  9	660.0	62.1	 25
175	  9	480.0	52.4	 25
176	  9	7576.0	874.7	 25
177	  9	300.8	51.3	 30
178	  9	195.0	28.7	 25
179	  9	145.0	33.0	 25
180	  9	138.0	49.4	 25
181	  9	207.0	43.6	 25
182	  9	105.0	22.1	 30
183	  9	135.0	35.7	 25
184	  9	162.0	32.8	 25
185	  9	91.0	23.6	 25
186	  9	122.0	21.4	 25
187	  9	216.8	46.0	 30
188	  9	190.5	34.2	 30
189	  9	121.3	30.0	 30
190	  9	114.3	21.6	 30
191	  9	199.0	26.4	 25
192	  9	109.0	26.8	 30
193	  9	434.0	65.2	 25
194	  9	203.0	33.5	 25
195	  9	306.0	34.5	 25
196	  9	191.0	39.1	 25
197	  9	156.3	24.1	 30
198	  9	180.0	34.2	 25
199	  9	955.0	79.0	 25
200	  9	292.0	41.2	 25
201	  9	198.0	33.3	 25
202	  9	164.5	40.6	 30
203	  9	420.0	60.2	 25
204	  9	773.0	103.3	 25
205	  9	215.0	30.0	 25
206	  9	214.3	46.9	 30
207	  9	147.8	28.9	 36
208	  9	359.5	65.0	 30
209	  9	119.0	34.9	 25
210	  9	142.0	33.8	 25
211	  9	187.0	31.2	 25
212	  9	477.8	98.8	 30
213	  9	106.0	20.9	 25
214	  9	105.0	19.9	 25
215	  9	121.0	19.4	 25
216	  9	101.0	16.2	 25
217	  9	574.8	120.5	 30
218	  9	231.0	40.0	 25
219	  9	156.0	26.2	 25
220	  9	133.0	24.5	 25
221	  9	635.0	61.6	 25
222	  9	311.5	38.3	 30
223	  9	379.0	60.3	 25
224	  9	445.3	57.4	 30
225	  9	158.8	23.8	 30
226	  9	195.5	29.9	 30
227	  9	87.0	23.8	 30
228	  9	152.0	27.1	 25
229	  9	131.0	20.7	 25
230	  9	5464.0	555.3	 25
231	  9	175.0	24.0	 25
232	  9	218.0	38.6	 30
233	  9	118.0	25.9	 25
234	  9	256.0	43.6	 25
235	  9	222.0	40.7	 25
236	  9	192.0	31.7	 25
237	  9	114.8	22.9	 30
238	  9	194.0	41.5	 25
239	  9	91.0	16.3	 25
240	  9	170.0	23.0	 25
241	  9	192.3	24.6	 30
242	  9	815.5	179.6	 36
243	  9	118.0	16.2	 30
244	  9	163.8	24.9	 30
245	  9	149.0	29.7	 25
246	  9	329.0	47.3	 25
247	  9	855.0	83.5	 25
248	  9	387.8	67.1	 30
249	  9	176.0	35.9	 25
250	  9	196.0	26.4	 25
251	  9	670.0	94.2	 25
252	  9	273.0	33.2	 25
253	  9	280.3	48.4	 30
254	  9	130.0	30.5	 25
255	  9	812.0	82.5	 25
256	  9	870.0	130.2	 25
257	  9	150.0	26.0	 25
258	  9	175.8	30.0	 30
259	  9	122.8	18.5	 30
260	  9	552.0	91.4	 30
261	  9	114.8	22.4	 30
262	  9	123.0	23.4	 30
263	  9	159.3	21.3	 30
264	  9	181.0	23.3	 25
265	  9	152.0	20.6	 25
266	  9	109.0	18.0	 25
267	  9	368.0	52.8	 25
268	  9	165.3	37.2	 30
269	  9	135.0	17.4	 25
270	  9	1566.0	196.0	 25
271	  9	258.0	26.9	 25
272	  9	221.0	33.1	 25
273	  9	233.8	32.0	 30
274	  9	121.0	19.8	 25
275	  9	103.0	20.3	 25
276	  9	125.0	23.9	 25
277	  9	306.3	43.0	 30
278	  9	363.0	86.0	 36
279	  9	126.0	25.0	 30
280	  9	353.0	44.8	 25
281	  9	116.0	16.9	 25
282	  9	172.0	33.6	 25
283	  9	169.3	29.6	 30
284	  9	154.0	30.7	 25
285	  9	537.0	56.5	 25
286	  9	3356.0	373.4	 25
287	  9	526.0	54.9	 25
288	  9	398.0	58.4	 30
289	  9	543.0	107.2	 25
290	  9	466.0	43.0	 25
291	  9	1655.0	104.0	 25
292	  9	439.0	58.6	 25
293	  9	240.8	35.3	 30
294	  9	133.0	22.5	 25
295	  9	191.5	20.8	 30
296	  9	134.0	21.5	 30
297	  9	180.5	26.4	 30
298	  9	237.8	41.8	 30
299	  9	123.0	31.4	 25
300	  9	192.0	23.5	 25
301	  9	554.0	83.5	 25
302	  9	125.0	20.2	 25
303	  9	227.5	38.5	 30
304	  9	594.0	102.3	 25
305	  9	480.0	83.0	 25
306	  9	518.0	52.0	 25
307	  9	3671.0	401.6	 25
308	  9	203.8	26.2	 30
309	  9	234.0	38.2	 25
310	  9	120.0	24.7	 25
311	  9	138.0	17.2	 25
312	  9	223.5	26.4	 30
313	  9	107.8	22.3	 36
314	  9	150.8	23.8	 30
315	  9	263.8	46.0	 30
316	  9	361.0	50.3	 25
317	  9	211.0	34.3	 25
318	  9	1048.3	127.7	 30
319	  9	621.0	88.4	 25
320	  9	124.0	23.8	 25
321	  9	138.0	15.8	 25
322	  9	546.0	65.5	 25
323	  9	96.8	16.9	 30
324	  9	110.0	23.3	 25
325	  9	242.0	30.5	 25
326	  9	1031.0	92.9	 25
327	  9	187.0	31.8	 25
328	  9	235.0	46.0	 30
329	  9	192.0	28.3	 25
330	  9	294.5	43.9	 30
331	  9	594.3	98.4	 30
332	  9	896.5	116.5	 30
333	  9	194.3	35.2	 36
334	  9	172.0	28.4	 25
335	  9	130.0	21.9	 25
336	  9	382.0	35.9	 25
337	  9	180.0	20.0	 25
338	  9	109.5	20.8	 30
339	  9	671.0	102.6	 25
340	  9	290.0	44.9	 25
341	  9	279.0	38.7	 25
342	  9	8263.0	1058.2	 25
343	  9	230.5	53.6	 30
344	  9	749.0	110.2	 25
345	  9	177.0	28.5	 25
346	  9	706.0	71.7	 25
347	  9	115.0	23.4	 25
348	  9	177.0	26.1	 30
349	  9	84.3	15.3	 36
350	  9	99.5	16.8	 30
351	  9	157.0	26.0	 30
352	  9	1065.0	89.3	 25
353	  9	165.0	23.0	 25
354	  9	303.0	68.7	 30
355	  9	290.0	48.1	 25
356	  9	95.0	12.9	 25
357	  9	118.0	18.9	 25
358	  9	190.0	34.0	 25
359	  9	224.8	33.4	 30
360	  9	2679.0	446.0	 25
361	  9	154.0	18.5	 25
362	  9	319.0	30.5	 25
363	  9	181.0	32.8	 25
364	  9	111.0	23.1	 30
365	  9	283.0	54.8	 25
366	  9	113.8	21.9	 30
367	  9	180.0	33.1	 30
368	  9	102.8	20.9	 30
369	  9	426.8	84.8	 30
370	  9	183.0	22.7	 25
371	  9	201.0	38.1	 25
372	  9	177.0	29.6	 25
373	  9	215.0	29.2	 25
374	  9	620.5	116.2	 30
375	  9	118.0	32.4	 25
376	  9	146.0	27.7	 25
377	  9	110.0	23.8	 25
378	  9	133.0	25.8	 25
379	  9	94.0	20.2	 30
380	  9	105.0	23.8	 25
381	  9	879.0	82.7	 25
382	  9	103.0	18.9	 25
383	  9	234.0	32.0	 25
384	  9	138.8	21.0	 36
385	  9	364.8	55.5	 30
386	  9	245.0	44.4	 30
387	  9	230.0	26.3	 25
388	  9	130.0	24.4	 25
389	  9	1558.3	346.5	 30
390	  9	198.0	33.1	 25
391	  9	260.0	48.8	 25
392	  9	119.0	23.0	 25
393	  9	98.0	21.1	 25
394	  9	81.3	15.2	 30
395	  9	116.0	25.7	 25
396	  9	171.0	42.0	 25
397	  9	206.0	34.6	 25
398	  9	159.0	48.3	 25
399	  9	106.3	20.0	 30
400	  9	121.0	19.6	 25
401	  9	103.8	21.1	 30
402	  9	151.8	29.1	 30
403	  9	462.3	51.8	 30
404	  9	218.3	43.0	 36
405	  9	640.0	86.3	 25
406	  9	101.0	21.4	 25
407	  9	111.0	21.3	 25
408	  9	561.0	81.5	 25
409	  9	226.8	36.6	 30
410	  9	203.0	26.2	 25
411	  9	102.0	17.6	 25
412	  9	140.0	28.4	 25
413	  9	149.0	28.3	 25
414	  9	385.8	80.6	 30
415	  9	227.0	41.7	 25
416	  9	155.0	26.1	 25
417	  9	154.0	20.7	 25
418	  9	340.0	34.8	 25
419	  9	206.0	41.4	 36
420	  9	97.3	22.7	 30
421	  9	174.0	38.5	 30
422	  9	118.5	25.4	 30
423	  9	83.0	15.6	 25
424	  9	199.0	35.4	 30
425	  9	155.0	32.2	 25
426	  9	159.0	28.6	 25
427	  9	785.0	102.2	 25
428	  9	761.0	113.5	 25
429	  9	187.0	25.1	 30
430	  9	158.0	21.0	 25
431	  9	169.0	20.8	 25
432	  9	164.0	37.4	 25
433	  9	92.0	25.9	 25
434	  9	106.5	22.4	 30
435	  9	236.0	56.4	 25
436	  9	282.0	51.3	 25
437	  9	162.5	35.5	 30
438	  9	123.0	27.0	 30
439	  9	158.8	31.9	 36
440	  9	399.8	62.8	 30
441	  9	1020.0	169.2	 25
442	  9	202.0	46.4	 25
443	  9	3195.0	469.8	 25
444	  9	253.3	50.7	 30
445	  9	276.0	39.1	 25
446	  9	193.0	34.9	 25
447	  9	130.0	28.7	 25
448	  9	1079.0	176.3	 25
449	  9	139.8	27.0	 30
450	  9	518.0	63.5	 25
451	  9	610.0	75.9	 25
452	  9	124.0	23.3	 25
453	  9	130.0	29.3	 25
454	  9	96.0	22.9	 25
455	  9	104.8	24.6	 36
456	  9	117.8	32.3	 30
457	  9	201.0	40.2	 30
458	  9	172.0	37.6	 25
459	  9	117.0	23.6	 25
460	  9	182.5	33.3	 30
461	  9	1892.0	292.3	 25
462	  9	115.0	20.9	 25
463	  9	100.0	19.1	 25
464	  9	2761.0	568.6	 25
465	  9	613.3	111.3	 30
466	  9	96.0	19.5	 25
467	  9	279.0	38.8	 25
468	  9	324.0	53.8	 25
469	  9	105.0	23.9	 25
470	  9	127.0	19.4	 30
471	  9	113.0	24.1	 25
472	  9	374.0	43.3	 25
473	  9	411.5	75.6	 30
474	  9	135.3	32.9	 30
475	  9	468.0	96.4	 36
476	  9	241.0	38.0	 25
477	  9	306.0	65.0	 25
478	  9	257.0	53.2	 25
479	  9	200.0	28.0	 25
480	  9	109.5	19.9	 30
481	  9	221.0	50.6	 25
482	  9	231.0	28.9	 25
483	  9	364.0	33.0	 25
484	  9	278.0	42.2	 25
485	  9	100.0	22.3	 30
486	  9	767.0	88.8	 25
487	  9	145.0	24.7	 25
488	  9	572.0	64.5	 25
489	  9	222.0	34.6	 25
490	  9	2592.3	539.6	 36
491	  9	195.3	39.6	 30
492	  9	126.8	20.5	 30
493	  9	294.5	42.2	 30
494	  9	197.0	39.2	 25
495	  9	115.0	18.5	 30
496	  9	9758.0	1266.1	 25
497	  9	1015.0	147.2	 25
498	  9	146.0	24.8	 25
499	  9	110.0	20.1	 25
500	  9	182.5	23.0	 30
501	  9	153.0	27.6	 25
502	  9	106.0	22.8	 25
503	  9	130.0	26.1	 25
504	  9	774.0	104.5	 25
505	  9	416.0	73.7	 30
506	  9	220.0	31.6	 25
507	  9	101.0	16.3	 25
508	  9	284.5	34.3	 30
509	  9	152.8	30.7	 30
510	  9	152.5	21.3	 36
511	  9	179.0	27.0	 30
512	  9	183.0	31.0	 25
513	  9	488.0	67.2	 25
514	  9	233.0	34.6	 25
515	  9	1381.5	288.6	 30
516	  9	92.0	15.7	 25
517	  9	148.0	30.7	 25
518	  9	172.0	27.6	 25
519	  9	118.0	27.1	 25
520	  9	100.5	20.0	 30
521	  9	241.0	40.6	 25
522	  9	134.0	23.1	 25
523	  9	109.0	19.1	 25
524	  9	151.0	24.7	 25
525	  9	320.0	66.9	 30
526	  9	148.5	22.7	 30
527	  9	165.0	21.7	 30
528	  9	162.0	29.0	 30
529	  9	87.0	14.7	 25
530	  9	458.5	103.8	 30
531	  9	180.0	30.5	 25
532	  9	2007.0	261.4	 25
533	  9	805.0	85.0	 25
534	  9	193.0	23.0	 25
535	  9	147.3	22.1	 30
536	  9	185.0	21.8	 25
537	  9	2872.0	256.4	 25
538	  9	461.0	55.5	 25
539	  9	326.0	33.4	 25
540	  9	396.5	41.2	 30
541	  9	237.0	32.2	 25
542	  9	140.0	25.6	 25
543	  9	158.0	19.2	 25
544	  9	169.5	34.0	 30
545	  9	153.0	28.2	 36
546	  9	159.8	20.0	 30
547	  9	161.0	22.8	 25
548	  9	146.0	25.5	 25
549	  9	1151.0	180.5	 25
550	  9	1550.0	335.2	 30
551	  9	198.0	28.8	 25
552	  9	98.0	17.4	 25
553	  9	191.0	38.1	 25
554	  9	139.0	26.6	 25
555	  9	220.0	32.5	 25
556	  9	424.0	71.0	 30
557	  9	921.0	135.8	 25
558	  9	506.0	43.6	 25
559	  9	12719.0	1241.2	 25
560	  9	138.0	23.8	 25
561	  9	195.3	25.9	 30
562	  9	93.5	19.7	 30
563	  9	120.0	17.4	 30
564	  9	151.8	28.3	 30
565	  9	106.0	24.6	 25
566	  9	335.5	63.1	 30
567	  9	124.0	17.6	 25
568	  9	556.0	65.5	 25
569	  9	955.0	127.6	 25
570	  9	529.0	90.3	 25
571	  9	103.5	13.9	 30
572	  9	257.0	26.4	 25
573	  9	273.0	39.4	 25
574	  9	521.0	61.7	 25
575	  9	383.0	42.9	 25
576	  9	136.5	20.9	 30
577	  9	312.0	40.3	 25
578	  9	254.0	25.5	 25
579	  9	233.8	37.1	 30
580	  9	91.8	18.7	 30
581	  9	104.3	16.3	 36
582	  9	90.3	17.9	 30
583	  9	809.0	107.2	 25
584	  9	119.0	18.7	 25
585	  9	1940.0	288.3	 25
586	  9	1566.3	352.7	 30
587	  9	192.0	26.6	 25
588	  9	255.0	29.3	 25
589	  9	181.0	27.2	 25
590	  9	386.0	59.0	 25
591	  9	312.0	33.8	 30
592	  9	511.0	64.0	 25
593	  9	91.0	14.9	 25
594	  9	112.0	18.4	 25
595	  9	115.0	20.6	 25
596	  9	139.0	20.2	 30
597	  9	115.8	20.4	 30
598	  9	111.0	15.8	 30
599	  9	324.8	55.0	 30
600	  9	344.8	73.2	 30
601	  9	940.5	200.6	 30
602	  9	142.0	21.2	 25
603	  9	161.0	30.2	 25
604	  9	177.0	37.9	 25
605	  9	94.0	13.4	 25
606	  9	209.8	28.9	 30
607	  9	256.0	38.7	 25
608	  9	122.0	17.7	 25
609	  9	911.0	124.9	 25
610	  9	1377.0	224.0	 25
611	  9	419.0	68.8	 30
612	  9	441.0	68.7	 25
613	  9	197.0	33.8	 25
614	  9	158.0	24.6	 25
615	  9	313.3	52.2	 30
616	  9	104.3	16.4	 36
617	  9	99.8	21.1	 30
618	  9	191.0	27.2	 25
619	  9	156.0	27.7	 25
620	  9	123.0	26.5	 25
621	  9	117.0	16.7	 30
622	  9	146.0	22.1	 25
623	  9	626.0	93.7	 25
624	  9	5031.0	435.3	 25
625	  9	259.0	48.4	 25
626	  9	157.8	31.8	 30
627	  9	462.0	56.3	 25
628	  9	1123.0	110.4	 25
629	  9	347.0	28.2	 25
630	  9	427.0	209.8	 25
631	  9	458.0	61.3	 30
632	  9	204.0	24.9	 25
633	  9	153.8	25.9	 30
634	  9	292.8	32.6	 30
635	  9	154.8	28.6	 30
636	  9	129.0	29.0	 30
637	  9	193.0	35.8	 25
638	  9	152.0	29.8	 25
639	  9	160.0	22.4	 25
640	  9	244.0	34.8	 25
641	  9	141.3	28.5	 30
642	  9	285.0	39.2	 25
643	  9	185.0	40.2	 25
644	  9	264.0	30.1	 25
645	  9	127.0	21.5	 25
646	  9	120.3	22.8	 30
647	  9	144.0	32.5	 25
648	  9	126.0	18.3	 25
649	  9	116.0	12.3	 25
650	  9	439.0	75.5	 25
651	  9	101.5	18.0	 36
652	  9	131.8	24.3	 30
653	  9	138.5	25.7	 30
654	  9	194.0	49.5	 25
655	  9	167.0	28.3	 25
656	  9	161.0	26.3	 25
657	  9	238.8	44.8	 30
658	  9	233.0	45.0	 25
659	  9	132.0	26.7	 25
660	  9	626.0	118.0	 25
661	  9	372.0	49.2	 25
662	  9	290.8	58.4	 30
663	  9	112.0	26.0	 25
664	  9	315.0	34.3	 25
665	  9	429.0	56.4	 25
666	  9	281.0	61.5	 25
667	  9	197.8	32.1	 30
668	  9	186.5	28.8	 30
669	  9	836.8	146.2	 30
670	  9	284.8	39.1	 30
671	  9	245.3	40.2	 30
672	  9	638.3	130.9	 30
673	  9	171.0	26.7	 25
674	  9	704.0	83.9	 25
675	  9	197.0	35.5	 25
676	  9	265.0	42.2	 25
677	  9	179.0	33.5	 30
678	  9	485.0	68.1	 25
679	  9	130.0	25.2	 25
680	  9	145.0	25.4	 25
681	  9	629.0	92.9	 25
682	  9	3669.3	734.0	 30
683	  9	348.0	48.9	 25
684	  9	284.0	41.0	 25
685	  9	97.0	17.3	 25
686	  9	102.5	23.7	 30
687	  9	545.5	93.9	 36
688	  9	91.0	21.9	 30
689	  9	328.5	64.7	 30
690	  9	198.0	34.5	 25
691	  9	214.0	30.3	 25
692	  9	136.8	31.0	 30
693	  9	5051.0	714.6	 25
694	  9	149.0	21.7	 25
695	  9	133.0	17.4	 25
696	  9	279.0	47.1	 25
697	  9	238.8	46.2	 30
698	  9	134.0	28.8	 25
699	  9	299.0	62.5	 25
700	  9	208.0	31.3	 25
701	  9	2695.0	520.1	 25
702	  9	172.0	29.7	 30
703	  9	298.0	24.7	 25
704	  9	478.0	78.3	 30
705	  9	121.5	19.6	 30
706	  9	319.8	61.8	 30
707	  9	838.5	176.6	 30
708	  9	171.0	27.7	 25
709	  9	196.0	27.4	 25
710	  9	154.0	25.2	 25
711	  9	225.0	42.8	 25
  0	 10	17583.3	4021.3	 30
  1	 10	277.0	40.2	 25
  2	 10	87.0	15.3	 25
  3	 10	201.0	32.2	 25
  4	 10	107.0	19.5	 25
  5	 10	353.3	66.9	 30
  6	 10	94.0	13.9	 25
  7	 10	93.0	18.2	 30
  8	 10	140.5	23.2	 30
  9	 10	261.8	35.1	 30
 10	 10	110.0	15.9	 25
 11	 10	138.0	31.8	 30
 12	 10	16736.0	3240.3	 25
 13	 10	206.0	31.1	 25
 14	 10	186.0	26.6	 25
 15	 10	205.0	24.6	 25
 16	 10	18581.8	3832.2	 30
 17	 10	164.0	25.3	 25
 18	 10	18561.0	2274.8	 25
 19	 10	265.0	27.9	 25
 20	 10	229.0	27.4	 25
 21	 10	205.3	38.3	 30
 22	 10	162.0	28.3	 25
 23	 10	137.0	22.6	 25
 24	 10	17816.3	1739.6	 30
 25	 10	186.5	36.1	 30
 26	 10	145.3	24.4	 36
 27	 10	189.5	32.3	 30
 28	 10	17319.0	1636.8	 25
 29	 10	161.0	27.4	 25
 30	 10	17189.0	3292.5	 25
 31	 10	227.0	30.2	 30
 32	 10	224.0	22.4	 25
 33	 10	169.0	30.9	 25
 34	 10	142.0	23.0	 25
 35	 10	114.0	23.6	 25
 36	 10	15579.0	3294.9	 30
 37	 10	185.0	26.2	 25
 38	 10	172.0	30.5	 25
 39	 10	176.0	20.6	 25
 40	 10	14944.0	1835.6	 25
 41	 10	162.0	25.7	 30
 42	 10	16845.0	3342.5	 30
 43	 10	168.3	29.7	 30
 44	 10	161.5	31.8	 30
 45	 10	196.3	32.0	 30
 46	 10	16551.8	3704.9	 30
 47	 10	94.0	20.6	 25
 48	 10	135.0	21.5	 25
 49	 10	185.0	41.3	 25
 50	 10	14300.0	1463.5	 25
 51	 10	180.8	47.8	 30
 52	 10	122.0	24.1	 25
 53	 10	147.0	56.1	 25
 54	 10	17571.0	1750.8	 25
 55	 10	204.0	30.8	 25
 56	 10	167.8	31.0	 30
 57	 10	137.0	22.3	 25
 58	 10	118.0	25.3	 25
 59	 10	75.0	21.0	 25
 60	 10	85.8	18.6	 30
 61	 10	148.3	35.8	 36
 62	 10	15878.3	3769.7	 30
 63	 10	170.0	41.8	 25
 64	 10	147.0	39.9	 25
 65	 10	194.0	36.4	 25
 66	 10	14503.5	3761.9	 30
 67	 10	105.0	26.7	 25
 68	 10	149.0	26.6	 25
 69	 10	179.0	37.6	 25
 70	 10	12132.0	1491.2	 25
 71	 10	158.0	34.9	 30
 72	 10	131.0	24.1	 25
 73	 10	133.0	27.1	 25
 74	 10	12980.0	2352.4	 25
 75	 10	149.0	22.4	 25
 76	 10	137.0	22.3	 30
 77	 10	178.0	26.5	 25
 78	 10	13776.0	3295.1	 30
 79	 10	151.0	23.0	 30
 80	 10	13585.8	3179.7	 30
 81	 10	188.0	31.4	 30
 82	 10	220.0	32.4	 25
 83	 10	14556.0	2540.6	 25
 84	 10	15110.0	2954.0	 25
 85	 10	119.0	24.1	 25
 86	 10	152.0	28.6	 30
 87	 10	183.0	38.0	 25
 88	 10	12908.0	2831.9	 25
 89	 10	154.0	34.9	 25
 90	 10	116.0	20.8	 25
 91	 10	79.5	18.4	 30
 92	 10	71.0	16.8	 25
 93	 10	238.0	41.8	 25
 94	 10	295.0	51.9	 25
 95	 10	196.0	30.9	 25
 96	 10	106.0	24.7	 36
 97	 10	156.5	36.5	 30
 98	 10	109.8	12.8	 30
 99	 10	254.0	37.4	 25
100	 10	146.0	31.6	 25
101	 10	93.5	21.2	 30
102	 10	120.0	21.6	 25
103	 10	125.0	15.7	 25
104	 10	115.0	21.6	 25
105	 10	116.0	17.6	 25
106	 10	141.0	28.7	 30
107	 10	216.0	63.4	 25
108	 10	109.0	21.9	 25
109	 10	145.0	26.7	 25
110	 10	110.0	20.5	 25
111	 10	196.8	56.2	 30
112	 10	255.0	51.2	 25
113	 10	94.0	16.5	 30
114	 10	120.0	28.0	 30
115	 10	100.8	25.0	 30
116	 10	141.5	22.7	 30
117	 10	162.3	27.4	 30
118	 10	217.0	40.9	 25
119	 10	170.0	34.6	 25
120	 10	164.0	30.8	 25
121	 10	106.0	26.2	 25
122	 10	105.5	25.7	 30
123	 10	133.0	21.0	 25
124	 10	106.0	26.9	 25
125	 10	119.0	21.1	 25
126	 10	122.0	25.0	 25
127	 10	164.0	30.4	 30
128	 10	161.0	27.9	 25
129	 10	1696.0	322.0	 25
130	 10	112.0	20.6	 25
131	 10	106.0	38.1	 30
132	 10	884.8	472.8	 36
133	 10	152.0	30.7	 30
134	 10	121.8	27.9	 30
135	 10	106.0	19.3	 25
136	 10	244.0	43.7	 25
137	 10	195.0	46.2	 30
138	 10	449.0	74.4	 25
139	 10	389.0	39.2	 25
140	 10	162.0	29.9	 25
141	 10	104.0	24.5	 25
142	 10	142.3	22.4	 30
143	 10	154.0	25.2	 25
144	 10	201.0	40.5	 25
145	 10	102.0	22.3	 25
146	 10	131.0	25.3	 25
147	 10	236.0	39.8	 30
148	 10	122.0	23.5	 25
149	 10	148.5	34.8	 30
150	 10	85.8	15.0	 30
151	 10	185.0	30.3	 30
152	 10	149.0	36.6	 30
153	 10	103.0	16.5	 25
154	 10	90.0	17.8	 25
155	 10	113.0	19.3	 25
156	 10	135.0	16.7	 25
157	 10	109.0	26.4	 30
158	 10	128.0	21.9	 25
159	 10	251.0	36.0	 25
160	 10	173.0	28.4	 25
161	 10	105.0	18.1	 25
162	 10	167.8	35.9	 30
163	 10	390.0	48.3	 25
164	 10	377.0	38.0	 25
165	 10	484.0	43.2	 25
166	 10	118.0	24.1	 25
167	 10	220.5	44.6	 36
168	 10	225.8	24.8	 30
169	 10	128.8	27.3	 30
170	 10	194.0	31.0	 25
171	 10	161.0	14.3	 25
172	 10	164.3	29.0	 30
173	 10	174.0	30.4	 25
174	 10	414.0	65.9	 25
175	 10	300.0	38.2	 25
176	 10	1685.0	298.0	 25
177	 10	167.0	39.0	 30
178	 10	131.0	20.3	 25
179	 10	100.0	13.3	 25
180	 10	98.0	17.3	 25
181	 10	101.0	13.2	 25
182	 10	87.8	18.6	 30
183	 10	112.0	20.2	 25
184	 10	104.8	23.4	 30
185	 10	82.5	15.6	 30
186	 10	148.0	24.5	 30
187	 10	143.3	26.4	 36
188	 10	152.0	34.8	 25
189	 10	108.0	18.6	 25
190	 10	122.0	22.3	 25
191	 10	175.0	28.5	 25
192	 10	104.8	20.6	 30
193	 10	172.0	29.4	 25
194	 10	120.0	18.2	 25
195	 10	128.0	21.8	 25
196	 10	136.0	20.3	 25
197	 10	133.0	21.2	 30
198	 10	172.0	30.9	 25
199	 10	505.0	57.8	 25
200	 10	306.0	32.4	 25
201	 10	150.0	26.7	 25
202	 10	111.8	22.4	 36
203	 10	205.0	24.0	 30
204	 10	377.5	57.9	 30
205	 10	365.0	56.0	 30
206	 10	449.0	68.8	 25
207	 10	118.0	17.4	 30
208	 10	259.0	35.6	 25
209	 10	103.0	25.9	 25
210	 10	105.0	15.2	 25
211	 10	133.0	25.1	 25
212	 10	223.5	43.6	 30
213	 10	110.0	20.8	 25
214	 10	136.0	18.4	 25
215	 10	115.0	19.4	 25
216	 10	132.0	21.6	 25
217	 10	147.0	27.6	 25
218	 10	318.8	42.7	 30
219	 10	152.0	15.9	 25
220	 10	176.0	27.0	 30
221	 10	1173.8	222.3	 30
222	 10	416.8	56.1	 30
223	 10	290.5	37.7	 36
224	 10	501.0	53.9	 25
225	 10	220.0	31.7	 25
226	 10	141.0	18.7	 25
227	 10	82.0	15.5	 25
228	 10	84.0	20.4	 30
229	 10	97.0	15.4	 25
230	 10	1532.0	274.5	 25
231	 10	104.0	16.4	 25
232	 10	150.0	30.0	 25
233	 10	124.0	24.6	 30
234	 10	140.0	24.7	 25
235	 10	139.0	26.2	 25
236	 10	125.0	18.1	 25
237	 10	106.0	18.9	 25
238	 10	193.0	30.4	 36
239	 10	98.8	16.4	 30
240	 10	209.8	38.0	 30
241	 10	184.0	33.8	 25
242	 10	250.0	61.6	 25
243	 10	130.3	31.2	 30
244	 10	190.0	17.7	 25
245	 10	170.0	31.5	 25
246	 10	318.0	41.5	 25
247	 10	446.0	44.1	 25
248	 10	445.0	70.6	 30
249	 10	171.0	24.2	 25
250	 10	119.0	27.8	 25
251	 10	157.0	26.5	 25
252	 10	152.0	27.6	 25
253	 10	173.0	30.1	 30
254	 10	117.0	20.6	 25
255	 10	777.0	87.0	 25
256	 10	301.3	73.0	 30
257	 10	263.5	39.6	 30
258	 10	176.8	24.1	 36
259	 10	115.0	28.4	 25
260	 10	204.0	40.2	 25
261	 10	79.0	15.6	 25
262	 10	123.0	26.8	 25
263	 10	150.5	38.3	 30
264	 10	110.0	21.8	 25
265	 10	96.0	18.6	 25
266	 10	83.0	16.4	 25
267	 10	151.0	33.1	 25
268	 10	112.3	21.4	 30
269	 10	109.0	23.5	 25
270	 10	236.0	27.9	 25
271	 10	227.0	38.0	 25
272	 10	219.0	33.1	 25
273	 10	132.0	24.4	 36
274	 10	111.0	21.1	 30
275	 10	102.8	19.7	 30
276	 10	102.8	18.0	 30
277	 10	124.0	25.2	 25
278	 10	104.8	21.5	 30
279	 10	98.0	18.2	 25
280	 10	252.0	45.8	 25
281	 10	100.0	19.0	 25
282	 10	196.0	48.4	 25
283	 10	105.8	18.3	 30
284	 10	118.0	26.4	 25
285	 10	373.0	43.7	 25
286	 10	791.0	129.8	 25
287	 10	944.0	58.7	 25
288	 10	885.8	113.4	 30
289	 10	198.0	36.6	 25
290	 10	410.0	52.3	 25
291	 10	768.0	135.4	 30
292	 10	468.3	71.7	 30
293	 10	111.0	20.8	 36
294	 10	139.8	30.1	 30
295	 10	176.0	43.1	 25
296	 10	143.0	27.1	 25
297	 10	188.0	60.6	 25
298	 10	174.5	24.2	 30
299	 10	143.0	26.7	 25
300	 10	135.0	27.7	 25
301	 10	201.0	35.5	 25
302	 10	115.0	25.8	 25
303	 10	154.8	24.2	 30
304	 10	107.0	18.3	 25
305	 10	111.0	20.2	 25
306	 10	135.0	39.6	 25
307	 10	873.0	112.0	 25
308	 10	119.8	24.3	 30
309	 10	161.5	26.1	 30
310	 10	82.3	20.2	 30
311	 10	140.5	31.4	 30
312	 10	163.0	30.2	 25
313	 10	104.8	25.6	 30
314	 10	144.0	30.6	 25
315	 10	230.0	42.4	 25
316	 10	357.0	49.6	 25
317	 10	467.0	59.4	 25
318	 10	1134.0	230.8	 25
319	 10	194.0	40.1	 30
320	 10	135.0	32.5	 25
321	 10	310.0	40.7	 25
322	 10	659.0	108.4	 25
323	 10	115.0	23.7	 25
324	 10	84.8	20.6	 30
325	 10	288.0	49.8	 25
326	 10	410.0	48.7	 25
327	 10	119.5	30.8	 30
328	 10	161.5	27.0	 30
329	 10	114.5	24.3	 36
330	 10	134.0	27.4	 25
331	 10	165.0	35.4	 25
332	 10	164.0	32.8	 25
333	 10	149.0	28.5	 25
334	 10	227.0	40.4	 30
335	 10	133.0	23.7	 25
336	 10	245.0	50.1	 25
337	 10	146.0	34.7	 25
338	 10	139.0	25.7	 25
339	 10	201.0	41.7	 30
340	 10	275.0	43.3	 25
341	 10	341.0	44.7	 25
342	 10	2703.0	469.5	 25
343	 10	281.0	48.1	 25
344	 10	745.3	130.7	 30
345	 10	153.0	28.2	 30
346	 10	767.8	141.4	 30
347	 10	110.3	26.4	 30
348	 10	116.0	26.8	 25
349	 10	99.8	23.5	 30
350	 10	94.0	22.4	 25
351	 10	143.0	30.2	 25
352	 10	1110.0	166.8	 25
353	 10	192.0	37.2	 25
354	 10	119.8	23.3	 30
355	 10	324.0	45.2	 25
356	 10	112.0	26.2	 25
357	 10	89.0	19.0	 25
358	 10	160.0	25.7	 25
359	 10	148.5	26.8	 30
360	 10	472.0	93.1	 25
361	 10	246.0	42.8	 25
362	 10	492.8	91.6	 30
363	 10	116.3	22.5	 30
364	 10	88.3	15.2	 36
365	 10	100.8	24.3	 30
366	 10	92.0	15.8	 25
367	 10	97.0	14.6	 25
368	 10	101.0	20.9	 25
369	 10	136.3	19.0	 30
370	 10	180.0	23.9	 25
371	 10	417.0	57.7	 25
372	 10	205.0	37.6	 25
373	 10	122.0	17.2	 25
374	 10	180.5	25.4	 30
375	 10	109.0	17.7	 25
376	 10	127.0	21.7	 25
377	 10	104.0	14.2	 25
378	 10	160.0	30.7	 25
379	 10	114.3	33.3	 30
380	 10	100.0	22.1	 30
381	 10	130.8	23.6	 30
382	 10	112.8	22.4	 30
383	 10	109.5	18.9	 30
384	 10	137.0	32.3	 30
385	 10	119.0	20.5	 25
386	 10	140.0	20.0	 25
387	 10	169.0	35.8	 25
388	 10	200.0	22.7	 25
389	 10	248.0	45.9	 30
390	 10	159.0	35.2	 25
391	 10	130.0	19.7	 25
392	 10	109.0	29.5	 25
393	 10	98.0	17.2	 25
394	 10	105.5	13.0	 30
395	 10	84.0	19.4	 25
396	 10	175.0	25.7	 25
397	 10	118.0	15.7	 25
398	 10	126.0	23.2	 30
399	 10	97.3	16.7	 36
400	 10	88.0	22.1	 30
401	 10	94.0	15.4	 25
402	 10	132.0	16.5	 25
403	 10	221.0	33.0	 25
404	 10	183.0	32.5	 30
405	 10	316.0	55.0	 25
406	 10	86.0	24.6	 25
407	 10	135.0	28.9	 25
408	 10	324.0	32.6	 25
409	 10	1073.0	140.9	 30
410	 10	213.0	31.9	 25
411	 10	102.0	14.2	 25
412	 10	102.0	16.9	 25
413	 10	99.0	24.0	 25
414	 10	282.3	41.6	 30
415	 10	141.0	31.2	 25
416	 10	138.8	26.5	 30
417	 10	175.8	37.6	 30
418	 10	157.8	24.5	 30
419	 10	132.0	14.1	 25
420	 10	93.0	12.0	 30
421	 10	159.0	22.7	 25
422	 10	122.0	18.1	 25
423	 10	117.0	24.5	 25
424	 10	113.0	18.4	 25
425	 10	137.0	31.0	 30
426	 10	171.0	23.5	 25
427	 10	233.0	39.7	 25
428	 10	197.0	27.7	 25
429	 10	160.0	24.6	 25
430	 10	114.3	50.8	 30
431	 10	151.0	26.5	 25
432	 10	150.0	22.2	 25
433	 10	107.0	20.6	 25
434	 10	125.3	18.8	 30
435	 10	101.8	17.4	 36
436	 10	132.8	20.4	 30
437	 10	109.0	19.5	 25
438	 10	81.0	11.6	 25
439	 10	154.0	24.2	 25
440	 10	207.5	41.8	 30
441	 10	341.0	63.0	 25
442	 10	171.0	33.1	 25
443	 10	719.0	110.1	 25
444	 10	115.0	19.4	 25
445	 10	212.5	34.6	 30
446	 10	154.0	26.9	 25
447	 10	164.0	30.6	 25
448	 10	231.0	38.1	 25
449	 10	103.0	18.2	 25
450	 10	254.3	37.4	 30
451	 10	290.8	37.2	 30
452	 10	94.8	14.0	 30
453	 10	108.0	19.7	 30
454	 10	101.0	17.5	 30
455	 10	123.0	25.6	 30
456	 10	114.0	24.2	 25
457	 10	189.0	28.9	 25
458	 10	122.0	21.2	 25
459	 10	118.0	22.1	 25
460	 10	194.0	33.1	 30
461	 10	328.0	73.5	 25
462	 10	165.0	26.7	 25
463	 10	153.0	27.3	 25
464	 10	2348.0	470.7	 25
465	 10	247.8	38.0	 30
466	 10	107.0	13.4	 25
467	 10	104.0	18.8	 25
468	 10	111.0	17.0	 25
469	 10	98.5	19.9	 30
470	 10	128.0	22.9	 36
471	 10	88.8	17.3	 30
472	 10	147.5	29.3	 30
473	 10	127.0	25.1	 25
474	 10	101.0	17.4	 25
475	 10	143.8	24.9	 30
476	 10	156.0	23.0	 25
477	 10	152.0	29.9	 25
478	 10	280.0	54.4	 25
479	 10	121.0	20.3	 25
480	 10	86.8	13.1	 30
481	 10	106.0	24.5	 25
482	 10	187.0	21.5	 25
483	 10	168.0	26.5	 25
484	 10	122.0	29.6	 25
485	 10	85.0	11.3	 30
486	 10	201.0	29.8	 25
487	 10	126.8	25.5	 30
488	 10	236.0	41.3	 30
489	 10	167.0	69.7	 30
490	 10	417.3	60.9	 30
491	 10	448.0	61.8	 25
492	 10	84.0	12.6	 25
493	 10	101.0	16.4	 25
494	 10	188.0	21.9	 25
495	 10	117.3	18.9	 30
496	 10	3017.0	690.6	 25
497	 10	473.0	82.7	 25
498	 10	187.0	43.7	 25
499	 10	100.0	22.1	 25
500	 10	145.0	27.2	 30
501	 10	178.0	18.1	 25
502	 10	154.0	24.8	 25
503	 10	103.0	18.7	 25
504	 10	158.0	21.4	 25
505	 10	219.8	35.9	 36
506	 10	154.8	28.5	 30
507	 10	95.0	15.5	 30
508	 10	237.0	27.4	 25
509	 10	190.0	26.9	 25
510	 10	156.3	19.9	 30
511	 10	169.0	28.8	 25
512	 10	241.0	31.9	 25
513	 10	323.0	51.5	 25
514	 10	226.0	34.1	 25
515	 10	225.0	44.4	 30
516	 10	132.0	30.3	 25
517	 10	255.0	25.6	 25
518	 10	163.0	22.2	 25
519	 10	89.0	13.1	 25
520	 10	139.0	26.2	 25
521	 10	107.8	17.6	 30
522	 10	93.0	19.7	 25
523	 10	181.5	42.6	 30
524	 10	181.5	33.7	 30
525	 10	166.0	24.9	 30
526	 10	118.8	16.8	 30
527	 10	119.0	21.7	 25
528	 10	135.0	22.9	 25
529	 10	89.0	17.8	 25
530	 10	139.0	26.0	 25
531	 10	163.8	34.0	 30
532	 10	443.0	57.2	 25
533	 10	318.0	50.0	 25
534	 10	184.0	30.9	 25
535	 10	148.0	21.3	 25
536	 10	170.5	23.6	 30
537	 10	448.0	70.9	 25
538	 10	418.0	65.8	 25
539	 10	470.0	39.9	 25
540	 10	360.3	54.6	 30
541	 10	162.3	33.8	 36
542	 10	143.0	26.3	 30
543	 10	123.3	23.2	 30
544	 10	120.0	20.4	 25
545	 10	131.0	25.1	 25
546	 10	169.5	23.5	 30
547	 10	137.0	23.1	 25
548	 10	139.0	28.7	 25
549	 10	343.0	57.7	 25
550	 10	767.0	109.4	 25
551	 10	124.5	29.5	 30
552	 10	106.0	16.8	 25
553	 10	106.0	17.6	 25
554	 10	98.0	14.1	 25
555	 10	152.0	31.9	 25
556	 10	258.5	53.7	 30
557	 10	154.0	27.1	 25
558	 10	473.3	102.1	 30
559	 10	2922.8	834.4	 30
560	 10	120.8	18.5	 30
561	 10	224.0	56.7	 36
562	 10	93.0	16.9	 25
563	 10	110.0	26.2	 25
564	 10	106.0	24.5	 25
565	 10	88.0	14.4	 25
566	 10	113.5	22.8	 30
567	 10	179.0	32.8	 25
568	 10	271.0	42.8	 25
569	 10	264.0	60.7	 25
570	 10	115.0	28.1	 25
571	 10	99.0	19.4	 30
572	 10	293.0	40.6	 25
573	 10	391.0	33.4	 25
574	 10	175.0	34.7	 25
575	 10	245.0	41.4	 25
576	 10	153.5	30.0	 36
577	 10	137.0	30.0	 30
578	 10	175.5	29.7	 30
579	 10	215.0	42.9	 25
580	 10	96.0	15.0	 25
581	 10	99.0	21.6	 30
582	 10	90.0	15.3	 25
583	 10	122.0	31.5	 25
584	 10	102.0	14.7	 25
585	 10	378.0	60.7	 25
586	 10	290.3	51.9	 30
587	 10	187.0	23.3	 25
588	 10	345.0	42.3	 25
589	 10	284.0	47.3	 25
590	 10	119.0	24.2	 25
591	 10	257.5	41.0	 30
592	 10	285.0	51.6	 25
593	 10	112.0	24.0	 25
594	 10	106.0	24.0	 30
595	 10	100.3	25.7	 30
596	 10	118.3	26.0	 36
597	 10	111.0	21.8	 25
598	 10	134.0	26.8	 25
599	 10	167.0	26.6	 25
600	 10	156.0	35.0	 25
601	 10	264.0	48.9	 30
602	 10	125.0	31.7	 25
603	 10	110.0	28.8	 25
604	 10	93.0	15.5	 25
605	 10	119.0	24.5	 25
606	 10	266.3	54.4	 30
607	 10	412.0	68.4	 25
608	 10	191.0	41.1	 25
609	 10	237.0	36.8	 25
610	 10	1218.0	185.8	 25
611	 10	1037.0	140.2	 30
612	 10	344.3	62.1	 30
613	 10	143.0	28.6	 30
614	 10	141.5	30.1	 30
615	 10	426.0	52.5	 25
616	 10	112.5	24.8	 30
617	 10	133.0	21.4	 25
618	 10	164.0	23.3	 25
619	 10	124.0	29.2	 25
620	 10	119.0	23.2	 25
621	 10	126.0	20.6	 25
622	 10	126.8	25.7	 30
623	 10	161.0	33.0	 25
624	 10	1813.0	351.8	 25
625	 10	899.0	200.9	 25
626	 10	219.0	46.8	 25
627	 10	198.8	45.8	 30
628	 10	529.0	83.4	 25
629	 10	265.8	38.7	 30
630	 10	384.5	56.2	 30
631	 10	223.0	35.6	 30
632	 10	180.8	100.4	 36
633	 10	414.0	101.4	 25
634	 10	217.0	39.9	 25
635	 10	113.0	22.3	 25
636	 10	130.0	17.6	 25
637	 10	211.5	41.1	 30
638	 10	133.0	24.7	 25
639	 10	163.0	29.7	 25
640	 10	157.0	24.6	 25
641	 10	125.0	22.6	 25
642	 10	167.8	32.9	 30
643	 10	198.0	33.8	 25
644	 10	148.0	31.6	 25
645	 10	160.0	22.0	 25
646	 10	126.0	25.5	 25
647	 10	104.0	17.7	 36
648	 10	109.5	19.7	 30
649	 10	159.8	28.9	 30
650	 10	160.3	34.8	 30
651	 10	88.0	16.2	 25
652	 10	105.0	17.6	 30
653	 10	102.0	19.2	 25
654	 10	222.0	46.3	 25
655	 10	233.0	33.8	 25
656	 10	143.0	20.8	 25
657	 10	243.8	44.6	 30
658	 10	187.0	25.4	 25
659	 10	112.0	16.7	 25
660	 10	204.0	36.0	 25
661	 10	267.0	34.7	 25
662	 10	116.8	23.8	 30
663	 10	117.0	18.3	 25
664	 10	214.0	43.9	 25
665	 10	169.8	35.3	 30
666	 10	195.0	46.2	 30
667	 10	163.0	28.2	 36
668	 10	325.0	41.8	 25
669	 10	230.0	45.8	 25
670	 10	135.0	15.2	 25
671	 10	240.0	30.5	 25
672	 10	390.8	49.3	 30
673	 10	128.0	30.0	 25
674	 10	231.0	42.3	 25
675	 10	276.0	55.9	 25
676	 10	420.0	81.0	 25
677	 10	183.8	35.8	 30
678	 10	236.0	28.9	 25
679	 10	112.0	21.2	 25
680	 10	171.0	25.2	 25
681	 10	351.0	55.5	 25
682	 10	1552.8	254.8	 30
683	 10	195.8	37.5	 30
684	 10	119.3	20.6	 30
685	 10	119.8	31.5	 30
686	 10	123.0	15.8	 25
687	 10	180.8	27.6	 30
688	 10	108.0	24.4	 25
689	 10	154.0	28.9	 25
690	 10	266.0	27.7	 25
691	 10	168.0	21.0	 25
692	 10	109.0	24.7	 30
693	 10	618.0	123.9	 25
694	 10	129.0	34.2	 25
695	 10	157.0	28.2	 25
696	 10	139.0	18.9	 25
697	 10	144.3	29.9	 30
698	 10	113.0	22.8	 25
699	 10	163.0	28.1	 25
700	 10	347.3	56.8	 30
701	 10	912.3	231.6	 30
702	 10	308.8	40.7	 36
703	 10	133.8	18.0	 30
704	 10	147.0	22.7	 25
705	 10	208.0	25.5	 25
706	 10	195.0	35.4	 25
707	 10	314.3	68.0	 30
708	 10	158.0	23.7	 25
709	 10	125.0	23.0	 25
710	 10	146.0	33.2	 25
711	 10	22170.0	3866.5	 25
  0	 11	199.0	48.4	 25
  1	 11	375.8	74.2	 30
  2	 11	210.0	39.9	 25
  3	 11	557.3	72.6	 30
  4	 11	190.3	32.0	 30
  5	 11	1344.8	186.1	 30
  6	 11	157.5	34.0	 36
  7	 11	397.0	52.3	 25
  8	 11	179.0	29.7	 25
  9	 11	219.0	31.7	 25
 10	 11	137.0	22.1	 25
 11	 11	99.0	20.5	 30
 12	 11	194.0	24.6	 25
 13	 11	17007.0	2712.0	 25
 14	 11	17522.0	2535.4	 25
 15	 11	17853.0	2473.3	 25
 16	 11	176.8	24.6	 30
 17	 11	97.0	18.3	 25
 18	 11	211.0	43.0	 25
 19	 11	18007.0	1940.7	 25
 20	 11	17971.0	1425.5	 25
 21	 11	17519.5	5177.6	 36
 22	 11	156.5	29.2	 30
 23	 11	127.5	25.2	 30
 24	 11	17375.0	4319.3	 25
 25	 11	170.0	31.3	 25
 26	 11	150.3	30.4	 30
 27	 11	181.0	31.2	 25
 28	 11	17244.0	3852.4	 25
 29	 11	112.0	21.4	 25
 30	 11	175.0	28.2	 25
 31	 11	16423.8	2940.1	 30
 32	 11	16382.0	2164.7	 25
 33	 11	16245.0	2703.0	 25
 34	 11	154.0	23.0	 25
 35	 11	90.0	18.2	 25
 36	 11	184.0	28.2	 30
 37	 11	14877.0	1202.3	 25
 38	 11	14991.0	1229.1	 25
 39	 11	15235.3	3463.8	 30
 40	 11	172.3	24.7	 30
 41	 11	130.3	27.9	 36
 42	 11	16245.0	4773.7	 25
 43	 11	129.0	28.8	 25
 44	 11	154.0	29.0	 25
 45	 11	161.0	33.0	 25
 46	 11	16244.5	4657.5	 30
 47	 11	99.0	18.6	 25
 48	 11	129.0	20.5	 25
 49	 11	182.0	32.0	 25
 50	 11	14905.0	2558.4	 25
 51	 11	157.8	29.7	 30
 52	 11	134.0	23.0	 25
 53	 11	118.0	20.6	 25
 54	 11	17244.0	2606.9	 25
 55	 11	171.0	25.5	 25
 56	 11	139.8	24.4	 36
 57	 11	137.3	29.9	 30
 58	 11	141.8	34.1	 30
 59	 11	95.0	25.1	 30
 60	 11	83.0	22.9	 25
 61	 11	135.8	32.5	 30
 62	 11	15713.0	4364.7	 25
 63	 11	158.0	28.7	 25
 64	 11	133.0	32.2	 25
 65	 11	183.0	31.0	 25
 66	 11	14475.5	4245.8	 30
 67	 11	90.0	18.6	 25
 68	 11	121.0	18.9	 25
 69	 11	170.0	33.5	 25
 70	 11	12292.0	1890.8	 25
 71	 11	157.8	28.3	 30
 72	 11	116.0	18.5	 25
 73	 11	147.0	57.6	 25
 74	 11	13155.5	3458.9	 30
 75	 11	152.0	35.0	 30
 76	 11	129.3	25.9	 36
 77	 11	175.8	30.0	 30
 78	 11	13501.0	4067.2	 25
 79	 11	122.0	19.5	 25
 80	 11	157.0	21.9	 25
 81	 11	12953.0	1820.9	 25
 82	 11	13461.0	3642.5	 30
 83	 11	203.0	22.4	 25
 84	 11	14876.0	3460.9	 25
 85	 11	93.0	17.1	 25
 86	 11	125.0	23.8	 25
 87	 11	173.3	30.9	 30
 88	 11	11470.0	2925.0	 25
 89	 11	150.0	23.5	 25
 90	 11	144.0	29.9	 25
 91	 11	69.0	12.4	 25
 92	 11	68.0	10.2	 36
 93	 11	132.5	25.6	 30
 94	 11	157.0	17.0	 30
 95	 11	92.5	14.8	 30
 96	 11	90.0	13.4	 25
 97	 11	2101.0	446.9	 30
 98	 11	221.0	32.3	 25
 99	 11	136.0	15.9	 25
100	 11	366.0	46.3	 25
101	 11	1141.0	120.4	 25
102	 11	572.3	81.8	 30
103	 11	137.0	20.7	 25
104	 11	142.0	27.4	 25
105	 11	152.0	27.1	 25
106	 11	186.0	42.3	 25
107	 11	262.8	36.7	 30
108	 11	94.0	13.7	 25
109	 11	395.0	54.7	 25
110	 11	530.0	96.9	 30
111	 11	272.3	30.5	 30
112	 11	147.5	23.7	 36
113	 11	144.0	22.3	 25
114	 11	136.0	17.6	 25
115	 11	128.0	19.6	 25
116	 11	218.0	23.1	 25
117	 11	197.8	35.5	 30
118	 11	346.0	52.7	 25
119	 11	621.0	80.3	 25
120	 11	251.0	43.2	 25
121	 11	244.0	35.7	 25
122	 11	190.0	28.6	 30
123	 11	127.0	23.5	 25
124	 11	109.0	18.5	 25
125	 11	120.0	22.7	 25
126	 11	651.0	88.0	 25
127	 11	270.0	38.0	 30
128	 11	355.8	76.3	 30
129	 11	106.5	27.4	 30
130	 11	860.3	128.1	 30
131	 11	1190.0	142.1	 25
132	 11	326.5	44.9	 30
133	 11	167.0	19.9	 25
134	 11	125.0	18.7	 25
135	 11	136.0	19.5	 25
136	 11	5283.0	513.0	 25
137	 11	1752.3	360.3	 30
138	 11	122.0	23.8	 25
139	 11	229.0	37.0	 25
140	 11	148.0	18.6	 25
141	 11	208.0	25.3	 25
142	 11	182.0	38.3	 30
143	 11	261.0	44.0	 25
144	 11	160.0	28.2	 25
145	 11	204.8	28.7	 30
146	 11	159.5	29.2	 30
147	 11	665.5	168.4	 36
148	 11	108.5	22.4	 30
149	 11	171.0	24.7	 25
150	 11	147.0	29.8	 25
151	 11	1640.0	212.9	 25
152	 11	118.8	16.1	 30
153	 11	416.0	75.7	 25
154	 11	127.0	27.1	 25
155	 11	133.0	21.6	 25
156	 11	142.0	21.9	 25
157	 11	249.5	42.4	 30
158	 11	133.0	35.0	 25
159	 11	98.0	21.3	 25
160	 11	125.0	23.0	 25
161	 11	122.0	20.2	 25
162	 11	167.3	25.5	 30
163	 11	367.3	59.9	 30
164	 11	159.8	27.4	 30
165	 11	457.0	54.8	 30
166	 11	1193.8	154.0	 30
167	 11	146.0	29.6	 30
168	 11	277.0	26.9	 25
169	 11	283.0	43.0	 25
170	 11	406.0	41.6	 25
171	 11	373.0	44.3	 25
172	 11	208.3	36.1	 30
173	 11	124.0	25.0	 25
174	 11	98.0	23.9	 25
175	 11	133.0	25.7	 25
176	 11	83.0	14.1	 25
177	 11	101.0	21.2	 30
178	 11	108.0	18.4	 25
179	 11	140.0	24.9	 25
180	 11	279.0	54.3	 25
181	 11	561.3	81.7	 30
182	 11	4750.8	867.0	 30
183	 11	151.3	28.1	 36
184	 11	201.0	37.3	 25
185	 11	126.0	41.8	 25
186	 11	125.0	28.8	 25
187	 11	93.0	10.9	 25
188	 11	109.8	20.5	 30
189	 11	120.0	20.1	 25
190	 11	132.0	20.7	 25
191	 11	2003.0	283.5	 25
192	 11	344.0	55.4	 25
193	 11	281.8	43.3	 30
194	 11	849.0	129.8	 25
195	 11	130.0	22.7	 25
196	 11	310.0	42.4	 25
197	 11	187.0	39.2	 25
198	 11	370.3	59.1	 30
199	 11	9808.5	1151.3	 30
200	 11	306.0	55.1	 30
201	 11	328.3	132.3	 30
202	 11	275.0	48.1	 25
203	 11	1274.0	236.3	 30
204	 11	334.0	61.4	 25
205	 11	347.0	54.7	 25
206	 11	269.0	38.4	 25
207	 11	298.0	38.4	 25
208	 11	198.3	40.1	 30
209	 11	161.0	39.6	 25
210	 11	3282.0	342.6	 25
211	 11	294.0	56.5	 25
212	 11	1070.0	141.5	 25
213	 11	89.0	22.6	 30
214	 11	203.0	41.2	 25
215	 11	141.0	29.2	 25
216	 11	363.0	37.7	 25
217	 11	349.3	60.5	 30
218	 11	175.3	35.3	 36
219	 11	111.8	25.0	 30
220	 11	158.0	29.9	 25
221	 11	202.0	46.3	 25
222	 11	146.0	16.8	 25
223	 11	281.3	50.7	 30
224	 11	255.0	36.1	 25
225	 11	578.0	45.7	 25
226	 11	191.0	37.4	 25
227	 11	140.0	26.0	 25
228	 11	110.8	16.4	 30
229	 11	80.0	11.6	 25
230	 11	174.0	35.9	 25
231	 11	128.0	23.5	 25
232	 11	261.0	44.7	 25
233	 11	124.5	20.2	 30
234	 11	124.0	29.2	 30
235	 11	130.8	27.3	 30
236	 11	185.3	29.8	 30
237	 11	149.5	17.9	 30
238	 11	184.3	26.5	 30
239	 11	112.0	26.9	 25
240	 11	106.0	24.5	 25
241	 11	226.0	50.0	 25
242	 11	1336.0	156.4	 25
243	 11	174.0	27.2	 30
244	 11	122.0	15.3	 25
245	 11	155.0	28.3	 25
246	 11	163.0	31.2	 25
247	 11	404.0	75.7	 25
248	 11	284.8	41.5	 30
249	 11	494.0	63.0	 25
250	 11	186.0	34.8	 25
251	 11	203.0	25.0	 25
252	 11	450.0	55.9	 30
253	 11	4325.5	993.1	 36
254	 11	169.8	30.5	 30
255	 11	124.5	23.5	 30
256	 11	117.0	23.3	 25
257	 11	137.0	33.0	 25
258	 11	200.3	34.9	 30
259	 11	289.0	41.1	 25
260	 11	326.0	56.8	 25
261	 11	89.0	22.0	 25
262	 11	180.0	38.8	 25
263	 11	143.0	24.9	 30
264	 11	113.0	20.7	 25
265	 11	168.0	35.4	 25
266	 11	164.0	30.9	 25
267	 11	239.0	39.2	 25
268	 11	305.5	61.7	 30
269	 11	165.0	29.8	 25
270	 11	341.3	67.3	 30
271	 11	98.0	21.4	 30
272	 11	699.8	111.9	 30
273	 11	264.5	49.0	 30
274	 11	3072.0	641.9	 25
275	 11	259.0	65.1	 25
276	 11	1873.0	198.4	 25
277	 11	190.0	27.9	 25
278	 11	121.0	22.7	 30
279	 11	97.0	22.1	 25
280	 11	130.0	31.5	 25
281	 11	128.0	29.3	 25
282	 11	152.0	27.7	 25
283	 11	142.0	24.0	 25
284	 11	122.5	26.0	 30
285	 11	148.0	28.8	 25
286	 11	255.0	36.7	 25
287	 11	105.0	20.0	 25
288	 11	674.5	117.3	 30
289	 11	4141.8	811.6	 36
290	 11	557.0	84.6	 30
291	 11	141.0	20.2	 25
292	 11	189.0	26.7	 25
293	 11	241.0	34.7	 25
294	 11	202.3	43.9	 30
295	 11	153.0	20.1	 25
296	 11	287.0	33.2	 25
297	 11	3958.0	495.4	 25
298	 11	139.0	17.5	 25
299	 11	667.5	82.7	 30
300	 11	225.0	36.9	 25
301	 11	99.0	20.5	 25
302	 11	113.0	16.8	 25
303	 11	106.0	20.4	 25
304	 11	109.3	23.3	 30
305	 11	193.0	27.9	 25
306	 11	369.0	53.2	 30
307	 11	216.0	33.6	 30
308	 11	405.0	56.4	 30
309	 11	145.5	19.7	 30
310	 11	489.0	75.0	 25
311	 11	142.0	31.2	 25
312	 11	152.0	17.1	 25
313	 11	144.0	28.9	 25
314	 11	1600.5	297.2	 30
315	 11	207.0	36.2	 25
316	 11	280.0	27.8	 25
317	 11	613.0	58.4	 25
318	 11	153.0	24.7	 25
319	 11	137.3	14.5	 30
320	 11	205.0	33.9	 25
321	 11	324.0	52.8	 25
322	 11	233.0	37.2	 25
323	 11	87.0	22.4	 30
324	 11	104.3	16.0	 36
325	 11	262.0	40.6	 30
326	 11	175.0	29.6	 30
327	 11	276.0	35.4	 25
328	 11	155.0	20.6	 25
329	 11	131.5	19.0	 30
330	 11	120.0	20.9	 25
331	 11	424.0	50.2	 25
332	 11	116.0	21.5	 25
333	 11	127.0	23.3	 25
334	 11	98.8	25.5	 30
335	 11	264.0	32.0	 25
336	 11	282.0	49.7	 25
337	 11	126.0	19.9	 25
338	 11	733.0	98.2	 25
339	 11	243.8	33.0	 30
340	 11	428.0	50.6	 25
341	 11	266.3	37.4	 30
342	 11	154.8	30.9	 30
343	 11	190.3	31.2	 30
344	 11	405.3	85.7	 36
345	 11	113.0	16.9	 25
346	 11	296.0	36.6	 25
347	 11	126.0	33.4	 25
348	 11	199.0	32.2	 25
349	 11	117.8	24.8	 30
350	 11	224.0	44.2	 25
351	 11	842.0	126.2	 25
352	 11	148.0	21.3	 25
353	 11	255.0	29.4	 25
354	 11	306.5	58.3	 30
355	 11	521.0	60.0	 25
356	 11	252.0	29.6	 25
357	 11	1441.0	146.3	 25
358	 11	115.0	18.5	 25
359	 11	170.3	26.3	 36
360	 11	237.8	35.1	 30
361	 11	180.0	19.8	 30
362	 11	198.0	32.2	 25
363	 11	224.0	25.6	 25
364	 11	179.8	29.8	 30
365	 11	106.0	19.3	 25
366	 11	124.0	19.2	 25
367	 11	100.0	14.8	 25
368	 11	82.0	10.2	 25
369	 11	154.8	20.2	 30
370	 11	295.0	40.4	 25
371	 11	509.0	71.4	 25
372	 11	743.0	81.3	 25
373	 11	492.0	61.4	 25
374	 11	103.8	17.4	 30
375	 11	144.0	17.3	 25
376	 11	440.0	48.5	 25
377	 11	1269.5	199.9	 30
378	 11	3256.3	406.9	 30
379	 11	170.8	36.1	 36
380	 11	86.0	19.0	 25
381	 11	118.0	12.9	 25
382	 11	81.0	17.2	 25
383	 11	122.0	16.1	 25
384	 11	107.5	15.2	 30
385	 11	497.0	59.6	 25
386	 11	289.0	38.3	 25
387	 11	187.0	24.0	 25
388	 11	89.0	20.3	 25
389	 11	126.0	19.4	 25
390	 11	177.0	21.6	 30
391	 11	159.0	16.1	 25
392	 11	150.0	26.4	 25
393	 11	197.0	25.7	 25
394	 11	126.0	23.5	 25
395	 11	94.3	14.1	 36
396	 11	101.5	14.0	 30
397	 11	127.5	26.0	 30
398	 11	732.0	101.1	 25
399	 11	126.0	21.0	 25
400	 11	107.8	14.1	 30
401	 11	412.0	46.3	 25
402	 11	107.0	18.9	 25
403	 11	166.0	32.5	 25
404	 11	112.0	20.1	 25
405	 11	552.8	97.0	 30
406	 11	338.0	66.4	 25
407	 11	141.0	28.0	 25
408	 11	192.0	30.6	 25
409	 11	155.0	21.5	 25
410	 11	118.8	19.2	 30
411	 11	113.0	16.0	 25
412	 11	125.8	23.8	 30
413	 11	963.0	145.0	 30
414	 11	191.0	32.4	 30
415	 11	182.8	35.3	 36
416	 11	162.0	31.3	 25
417	 11	309.0	37.1	 25
418	 11	198.0	32.4	 25
419	 11	180.0	27.5	 25
420	 11	107.8	22.2	 30
421	 11	299.0	58.3	 25
422	 11	410.0	53.9	 25
423	 11	173.0	25.3	 25
424	 11	188.0	31.3	 25
425	 11	110.3	23.9	 30
426	 11	215.0	31.1	 25
427	 11	214.0	29.2	 25
428	 11	429.0	62.7	 25
429	 11	425.0	90.9	 25
430	 11	248.5	45.1	 36
431	 11	226.0	34.7	 30
432	 11	190.5	32.2	 30
433	 11	706.3	121.7	 30
434	 11	114.0	22.0	 25
435	 11	459.0	72.5	 30
436	 11	200.0	29.8	 25
437	 11	362.0	55.5	 25
438	 11	144.0	24.2	 25
439	 11	4953.0	909.4	 25
440	 11	101.3	22.1	 30
441	 11	240.0	39.9	 25
442	 11	116.0	26.9	 25
443	 11	484.0	49.8	 25
444	 11	128.0	20.7	 25
445	 11	923.5	134.8	 30
446	 11	171.0	23.3	 25
447	 11	92.0	18.4	 25
448	 11	803.5	112.5	 30
449	 11	144.8	24.6	 30
450	 11	159.0	21.3	 36
451	 11	2585.0	378.6	 25
452	 11	121.0	20.5	 25
453	 11	102.0	27.2	 25
454	 11	352.0	56.0	 25
455	 11	2359.8	393.4	 30
456	 11	123.0	23.7	 25
457	 11	187.0	32.8	 25
458	 11	192.0	48.7	 25
459	 11	135.0	31.5	 25
460	 11	160.8	30.1	 30
461	 11	187.0	34.8	 25
462	 11	424.0	53.1	 25
463	 11	3311.0	292.6	 25
464	 11	342.0	39.6	 25
465	 11	173.8	29.8	 30
466	 11	148.8	26.1	 30
467	 11	146.0	38.8	 30
468	 11	114.8	28.8	 30
469	 11	130.0	29.1	 25
470	 11	121.3	21.2	 30
471	 11	255.0	59.2	 25
472	 11	366.0	59.3	 25
473	 11	114.0	26.5	 25
474	 11	191.0	33.4	 25
475	 11	118.0	31.1	 30
476	 11	116.0	29.8	 25
477	 11	231.0	35.8	 25
478	 11	113.0	16.8	 25
479	 11	136.0	21.1	 25
480	 11	1707.0	334.5	 30
481	 11	423.0	79.9	 25
482	 11	122.0	19.7	 25
483	 11	319.8	42.8	 30
484	 11	379.8	37.0	 30
485	 11	278.0	54.3	 36
486	 11	115.0	20.8	 30
487	 11	141.0	20.7	 25
488	 11	4710.0	565.6	 25
489	 11	1176.0	114.9	 25
490	 11	965.0	82.9	 25
491	 11	149.0	28.6	 30
492	 11	117.0	29.0	 25
493	 11	212.0	41.9	 25
494	 11	105.0	18.5	 25
495	 11	400.0	72.7	 25
496	 11	183.0	33.8	 30
497	 11	551.0	100.9	 25
498	 11	408.0	53.5	 25
499	 11	1045.0	218.7	 25
500	 11	191.0	35.9	 25
501	 11	282.8	54.8	 36
502	 11	121.8	24.3	 30
503	 11	195.5	34.4	 30
504	 11	3174.5	413.7	 30
505	 11	1420.0	175.6	 25
506	 11	136.0	29.2	 30
507	 11	156.0	30.6	 25
508	 11	110.0	22.6	 25
509	 11	472.0	71.8	 25
510	 11	154.0	36.7	 25
511	 11	4862.5	997.6	 30
512	 11	109.0	18.2	 25
513	 11	249.0	36.9	 25
514	 11	372.0	47.5	 25
515	 11	2795.0	296.7	 25
516	 11	127.0	21.5	 30
517	 11	144.0	22.6	 25
518	 11	179.0	34.5	 25
519	 11	330.3	51.8	 30
520	 11	280.3	30.4	 30
521	 11	132.3	45.6	 36
522	 11	95.0	23.2	 30
523	 11	96.0	26.0	 25
524	 11	97.0	26.8	 25
525	 11	2516.0	393.0	 25
526	 11	138.3	31.8	 30
527	 11	120.0	21.6	 25
528	 11	158.0	31.5	 25
529	 11	145.0	28.3	 25
530	 11	169.0	31.1	 25
531	 11	274.5	66.7	 30
532	 11	189.0	24.3	 25
533	 11	1123.0	91.4	 25
534	 11	139.0	31.2	 25
535	 11	749.0	63.4	 25
536	 11	106.5	22.8	 30
537	 11	118.0	25.4	 30
538	 11	97.3	24.4	 30
539	 11	137.3	25.4	 30
540	 11	1035.0	143.4	 25
541	 11	490.5	66.0	 30
542	 11	554.0	87.6	 25
543	 11	395.0	52.2	 25
544	 11	109.0	18.4	 25
545	 11	114.0	22.9	 25
546	 11	169.5	35.9	 30
547	 11	121.0	23.9	 25
548	 11	236.0	36.9	 25
549	 11	143.0	23.4	 25
550	 11	826.0	105.4	 25
551	 11	424.8	62.3	 30
552	 11	857.0	95.1	 25
553	 11	181.0	28.9	 25
554	 11	209.0	47.2	 25
555	 11	168.3	33.0	 30
556	 11	286.0	36.1	 36
557	 11	122.5	18.1	 30
558	 11	328.0	45.7	 25
559	 11	102.0	18.0	 25
560	 11	113.0	21.0	 25
561	 11	94.3	21.6	 30
562	 11	112.0	24.7	 25
563	 11	162.0	33.5	 25
564	 11	148.0	31.4	 25
565	 11	157.0	20.9	 25
566	 11	239.0	42.6	 30
567	 11	193.0	35.5	 25
568	 11	189.0	22.6	 25
569	 11	783.0	92.9	 25
570	 11	146.0	27.9	 25
571	 11	428.8	79.3	 30
572	 11	394.0	75.9	 30
573	 11	175.5	26.5	 30
574	 11	387.3	41.3	 30
575	 11	455.5	246.4	 30
576	 11	392.8	70.3	 30
577	 11	118.0	15.1	 25
578	 11	103.0	12.7	 25
579	 11	1590.0	244.7	 25
580	 11	5425.0	809.2	 25
581	 11	91.8	22.0	 30
582	 11	103.0	16.0	 25
583	 11	102.0	14.0	 25
584	 11	121.0	19.9	 25
585	 11	296.0	49.8	 25
586	 11	288.5	48.3	 30
587	 11	136.0	23.6	 25
588	 11	116.0	19.4	 25
589	 11	78.0	12.3	 25
590	 11	493.3	60.6	 30
591	 11	217.0	53.0	 30
592	 11	208.3	21.7	 36
593	 11	263.8	34.9	 30
594	 11	97.0	17.3	 25
595	 11	123.0	20.5	 25
596	 11	288.0	46.4	 25
597	 11	386.3	59.1	 30
598	 11	1527.0	176.3	 25
599	 11	2066.0	196.9	 25
600	 11	199.0	37.6	 25
601	 11	238.0	40.7	 25
602	 11	178.0	19.7	 30
603	 11	166.0	13.6	 25
604	 11	146.0	24.0	 25
605	 11	246.0	34.3	 25
606	 11	1840.0	377.8	 25
607	 11	693.3	124.3	 30
608	 11	162.3	19.9	 30
609	 11	278.0	49.1	 30
610	 11	227.0	26.6	 30
611	 11	323.0	48.8	 30
612	 11	243.8	43.2	 30
613	 11	423.0	42.3	 25
614	 11	180.0	29.0	 25
615	 11	675.0	99.9	 25
616	 11	921.0	140.4	 25
617	 11	1130.3	228.5	 30
618	 11	248.0	29.9	 25
619	 11	221.0	31.3	 25
620	 11	169.0	25.7	 25
621	 11	510.0	89.5	 25
622	 11	183.8	28.1	 30
623	 11	1983.0	258.6	 25
624	 11	783.0	81.0	 25
625	 11	270.0	35.7	 25
626	 11	1051.3	212.7	 30
627	 11	297.3	41.1	 36
628	 11	258.8	36.9	 30
629	 11	261.0	38.2	 25
630	 11	362.0	35.0	 25
631	 11	483.0	103.7	 25
632	 11	168.3	48.6	 30
633	 11	412.0	45.6	 25
634	 11	284.0	39.8	 25
635	 11	113.0	18.0	 25
636	 11	336.0	43.4	 25
637	 11	178.8	26.6	 30
638	 11	249.0	23.9	 25
639	 11	141.0	18.1	 25
640	 11	157.0	22.0	 25
641	 11	162.0	16.5	 25
642	 11	109.0	16.3	 30
643	 11	392.0	54.3	 25
644	 11	405.5	45.2	 30
645	 11	414.5	35.7	 30
646	 11	198.8	34.2	 30
647	 11	168.8	27.6	 30
648	 11	104.0	14.9	 25
649	 11	363.0	46.3	 25
650	 11	111.0	17.2	 25
651	 11	117.0	22.6	 25
652	 11	109.3	23.5	 30
653	 11	200.0	40.9	 25
654	 11	231.0	29.5	 25
655	 11	117.0	20.0	 25
656	 11	120.0	19.5	 25
657	 11	112.5	24.6	 30
658	 11	423.0	70.6	 25
659	 11	155.0	21.9	 25
660	 11	225.0	34.6	 25
661	 11	342.0	43.2	 30
662	 11	188.8	39.5	 36
663	 11	129.0	17.0	 30
664	 11	220.0	35.3	 30
665	 11	230.0	38.6	 25
666	 11	853.0	125.5	 25
667	 11	196.3	30.4	 30
668	 11	371.0	50.9	 25
669	 11	169.0	27.5	 25
670	 11	127.0	23.0	 25
671	 11	155.0	25.2	 25
672	 11	247.8	43.4	 30
673	 11	1663.0	255.2	 25
674	 11	94.0	17.8	 25
675	 11	132.0	24.9	 25
676	 11	389.0	55.3	 25
677	 11	297.5	54.1	 30
678	 11	397.0	35.6	 25
679	 11	387.8	40.2	 30
680	 11	428.0	52.4	 30
681	 11	240.5	39.2	 30
682	 11	174.0	35.1	 36
683	 11	1525.0	192.8	 25
684	 11	150.0	24.2	 25
685	 11	1672.0	248.0	 25
686	 11	2078.0	371.9	 25
687	 11	217.8	29.5	 30
688	 11	881.0	116.6	 25
689	 11	171.0	30.6	 25
690	 11	150.0	17.0	 25
691	 11	146.0	22.4	 25
692	 11	343.0	54.9	 25
693	 11	660.0	177.1	 30
694	 11	224.0	33.0	 25
695	 11	236.0	26.5	 25
696	 11	281.0	42.0	 25
697	 11	529.3	89.7	 30
698	 11	373.0	88.5	 36
699	 11	116.8	15.7	 30
700	 11	510.0	74.2	 25
701	 11	265.0	32.9	 25
702	 11	1207.0	175.1	 25
703	 11	560.3	96.6	 30
704	 11	304.0	37.1	 25
705	 11	152.0	27.3	 25
706	 11	654.0	65.1	 25
707	 11	165.0	22.0	 25
708	 11	165.8	23.6	 30
709	 11	186.0	20.0	 25
710	 11	229.0	29.8	 25
711	 11	220.0	38.5	 25
  0	 12	16894.0	3541.4	 30
  1	 12	126.3	22.7	 36
  2	 12	239.5	32.6	 30
  3	 12	363.0	53.4	 25
  4	 12	214.0	34.7	 25
  5	 12	366.0	58.8	 25
  6	 12	107.0	14.0	 30
  7	 12	381.0	40.5	 25
  8	 12	222.0	40.8	 25
  9	 12	167.0	24.3	 25
 10	 12	128.0	22.6	 25
 11	 12	82.8	20.6	 30
 12	 12	90.0	14.7	 25
 13	 12	123.0	32.4	 25
 14	 12	131.0	27.5	 25
 15	 12	114.0	30.7	 25
 16	 12	80.8	10.0	 30
 17	 12	92.5	18.7	 30
 18	 12	106.3	20.8	 30
 19	 12	133.8	22.7	 30
 20	 12	131.5	24.7	 30
 21	 12	112.0	21.5	 30
 22	 12	94.0	13.1	 25
 23	 12	99.0	21.8	 25
 24	 12	112.0	20.7	 25
 25	 12	80.0	16.8	 25
 26	 12	67.5	17.2	 30
 27	 12	100.0	17.8	 25
 28	 12	102.0	14.4	 25
 29	 12	84.0	16.3	 25
 30	 12	95.0	14.6	 25
 31	 12	125.0	20.2	 30
 32	 12	137.0	38.2	 25
 33	 12	108.0	25.3	 25
 34	 12	81.0	15.0	 25
 35	 12	84.0	14.0	 30
 36	 12	101.0	17.0	 36
 37	 12	112.0	20.1	 30
 38	 12	125.8	23.3	 30
 39	 12	109.0	21.5	 25
 40	 12	85.0	19.7	 25
 41	 12	83.8	13.9	 30
 42	 12	100.0	16.0	 25
 43	 12	85.0	17.9	 25
 44	 12	88.0	17.3	 25
 45	 12	95.0	23.4	 25
 46	 12	104.0	16.6	 25
 47	 12	89.0	9.5	 30
 48	 12	71.0	12.4	 25
 49	 12	111.0	23.0	 25
 50	 12	120.0	23.1	 25
 51	 12	88.0	16.0	 25
 52	 12	71.5	14.1	 30
 53	 12	98.5	27.2	 30
 54	 12	98.8	17.6	 30
 55	 12	89.8	21.2	 30
 56	 12	90.0	21.6	 25
 57	 12	70.5	15.7	 30
 58	 12	86.0	17.1	 25
 59	 12	78.0	14.2	 25
 60	 12	85.0	17.1	 25
 61	 12	103.0	16.5	 25
 62	 12	118.8	25.1	 30
 63	 12	118.0	35.5	 25
 64	 12	75.0	16.8	 25
 65	 12	87.0	16.4	 25
 66	 12	108.0	25.7	 25
 67	 12	92.8	21.6	 30
 68	 12	85.0	27.9	 25
 69	 12	102.0	24.2	 25
 70	 12	96.0	15.8	 25
 71	 12	77.0	12.7	 30
 72	 12	90.5	20.5	 36
 73	 12	96.3	16.9	 30
 74	 12	95.0	24.4	 25
 75	 12	90.0	24.2	 25
 76	 12	83.0	18.9	 25
 77	 12	87.8	16.8	 30
 78	 12	108.0	30.4	 25
 79	 12	86.0	18.8	 25
 80	 12	94.0	23.6	 25
 81	 12	124.0	27.0	 25
 82	 12	108.0	27.8	 30
 83	 12	115.0	33.0	 25
 84	 12	104.0	15.5	 25
 85	 12	83.0	20.1	 25
 86	 12	83.0	14.4	 25
 87	 12	102.0	30.1	 30
 88	 12	101.0	18.8	 25
 89	 12	89.0	18.0	 30
 90	 12	78.0	18.0	 30
 91	 12	78.3	16.9	 30
 92	 12	80.0	15.2	 30
 93	 12	165.0	22.4	 25
 94	 12	380.0	67.7	 25
 95	 12	125.0	31.8	 25
 96	 12	108.0	25.0	 25
 97	 12	287.8	58.2	 30
 98	 12	128.0	26.8	 25
 99	 12	139.0	26.4	 25
100	 12	326.0	33.9	 25
101	 12	1059.0	78.1	 25
102	 12	342.8	52.8	 30
103	 12	179.0	41.5	 25
104	 12	121.0	25.0	 25
105	 12	145.0	29.9	 25
106	 12	94.8	25.4	 30
107	 12	163.3	31.1	 36
108	 12	139.8	26.1	 30
109	 12	237.3	37.8	 30
110	 12	239.0	44.4	 25
111	 12	209.0	35.2	 25
112	 12	134.3	19.8	 30
113	 12	179.0	28.8	 25
114	 12	131.0	32.3	 25
115	 12	125.0	21.9	 25
116	 12	141.0	27.0	 25
117	 12	141.8	32.1	 30
118	 12	264.0	49.9	 25
119	 12	176.0	28.2	 25
120	 12	164.0	25.6	 25
121	 12	185.0	32.1	 25
122	 12	126.0	28.0	 30
123	 12	100.0	21.1	 25
124	 12	97.5	21.6	 30
125	 12	94.8	22.9	 30
126	 12	123.8	21.5	 30
127	 12	227.3	53.3	 36
128	 12	181.0	40.7	 25
129	 12	152.0	35.4	 25
130	 12	179.0	33.3	 25
131	 12	389.0	60.0	 25
132	 12	210.5	39.2	 30
133	 12	120.0	23.4	 25
134	 12	113.0	30.8	 25
135	 12	118.0	20.8	 25
136	 12	3382.0	512.5	 25
137	 12	373.8	48.6	 30
138	 12	132.0	25.8	 25
139	 12	234.0	36.3	 25
140	 12	140.0	24.9	 25
141	 12	179.0	28.3	 25
142	 12	155.3	24.3	 36
143	 12	89.8	22.8	 30
144	 12	147.8	24.9	 30
145	 12	153.0	25.5	 25
146	 12	131.0	31.4	 25
147	 12	134.5	26.6	 30
148	 12	146.0	23.8	 25
149	 12	205.0	42.9	 25
150	 12	117.0	28.0	 25
151	 12	342.0	73.9	 25
152	 12	113.0	24.8	 25
153	 12	204.5	37.1	 30
154	 12	157.0	25.6	 25
155	 12	164.0	29.0	 25
156	 12	91.0	15.3	 25
157	 12	149.0	40.2	 25
158	 12	110.0	21.5	 30
159	 12	115.0	25.5	 25
160	 12	111.8	28.0	 30
161	 12	109.8	18.7	 30
162	 12	140.5	28.4	 30
163	 12	165.8	29.1	 30
164	 12	125.0	28.5	 25
165	 12	368.0	60.8	 25
166	 12	251.0	31.7	 25
167	 12	247.0	34.0	 25
168	 12	433.5	67.9	 30
169	 12	175.0	30.2	 25
170	 12	199.0	34.2	 25
171	 12	170.0	24.6	 25
172	 12	1048.0	149.0	 25
173	 12	108.8	21.1	 30
174	 12	89.0	23.6	 25
175	 12	97.0	15.5	 25
176	 12	88.0	20.1	 25
177	 12	90.0	15.6	 25
178	 12	106.0	16.7	 36
179	 12	97.5	16.0	 30
180	 12	161.0	26.9	 30
181	 12	426.0	65.5	 25
182	 12	1739.0	433.0	 25
183	 12	108.5	18.7	 30
184	 12	122.0	21.5	 25
185	 12	135.0	20.2	 25
186	 12	113.0	19.2	 25
187	 12	106.0	22.2	 25
188	 12	96.8	25.0	 30
189	 12	123.0	23.5	 25
190	 12	134.0	22.6	 25
191	 12	906.0	143.8	 25
192	 12	177.0	27.4	 25
193	 12	127.5	28.9	 30
194	 12	276.0	27.9	 25
195	 12	123.0	26.4	 30
196	 12	205.0	36.3	 30
197	 12	119.0	24.4	 30
198	 12	200.8	29.9	 36
199	 12	1256.0	294.3	 25
200	 12	290.0	47.3	 25
201	 12	167.0	27.4	 25
202	 12	348.0	33.1	 25
203	 12	564.8	92.6	 30
204	 12	212.0	42.7	 25
205	 12	221.0	31.3	 25
206	 12	163.0	24.5	 25
207	 12	282.0	41.2	 25
208	 12	120.0	18.8	 30
209	 12	100.0	22.9	 25
210	 12	538.0	116.4	 25
211	 12	134.0	20.9	 25
212	 12	140.0	21.1	 25
213	 12	92.3	20.5	 36
214	 12	103.8	27.2	 30
215	 12	122.0	21.5	 30
216	 12	90.8	15.6	 30
217	 12	414.0	39.1	 25
218	 12	138.0	26.6	 30
219	 12	97.0	22.7	 25
220	 12	99.0	18.4	 25
221	 12	106.0	24.3	 25
222	 12	112.0	18.9	 25
223	 12	118.0	18.3	 30
224	 12	179.0	27.7	 25
225	 12	590.0	52.9	 25
226	 12	164.0	18.6	 25
227	 12	115.0	18.3	 25
228	 12	94.0	17.7	 30
229	 12	88.0	18.1	 25
230	 12	137.0	22.0	 25
231	 12	147.5	20.9	 30
232	 12	155.5	26.7	 30
233	 12	97.5	16.6	 36
234	 12	132.0	18.2	 25
235	 12	115.0	15.8	 25
236	 12	155.0	22.4	 25
237	 12	129.0	24.5	 25
238	 12	131.0	23.8	 30
239	 12	90.0	14.7	 25
240	 12	97.0	14.7	 25
241	 12	144.0	17.2	 25
242	 12	567.0	55.4	 25
243	 12	197.8	31.8	 30
244	 12	124.0	18.4	 25
245	 12	194.0	33.5	 25
246	 12	129.0	20.5	 25
247	 12	119.0	16.1	 25
248	 12	249.5	41.5	 30
249	 12	195.3	20.4	 30
250	 12	271.5	47.5	 30
251	 12	182.8	22.1	 30
252	 12	273.0	23.2	 25
253	 12	625.0	129.3	 25
254	 12	130.8	21.5	 30
255	 12	115.0	15.2	 25
256	 12	101.0	14.1	 25
257	 12	151.0	17.0	 25
258	 12	210.0	29.1	 25
259	 12	173.0	23.4	 30
260	 12	237.0	30.9	 25
261	 12	90.0	24.4	 25
262	 12	113.0	20.6	 25
263	 12	172.0	23.7	 25
264	 12	132.0	24.9	 30
265	 12	174.0	41.3	 25
266	 12	124.0	22.1	 25
267	 12	244.0	30.5	 30
268	 12	249.3	20.3	 30
269	 12	191.0	36.5	 36
270	 12	332.0	69.9	 25
271	 12	97.0	16.3	 25
272	 12	110.0	17.9	 25
273	 12	156.0	19.1	 25
274	 12	350.3	80.3	 30
275	 12	95.0	13.0	 25
276	 12	305.0	44.6	 25
277	 12	93.0	20.8	 25
278	 12	112.0	22.5	 25
279	 12	86.0	20.8	 30
280	 12	130.0	21.0	 25
281	 12	129.0	22.9	 25
282	 12	109.0	17.6	 25
283	 12	131.0	20.7	 25
284	 12	119.3	20.9	 36
285	 12	201.5	33.2	 30
286	 12	108.0	18.5	 30
287	 12	87.0	21.6	 30
288	 12	188.0	19.0	 25
289	 12	916.5	206.2	 30
290	 12	401.0	52.9	 25
291	 12	123.0	24.6	 25
292	 12	79.0	12.9	 25
293	 12	156.0	20.0	 25
294	 12	162.8	28.5	 30
295	 12	116.0	17.4	 25
296	 12	233.0	28.7	 25
297	 12	1238.0	121.8	 25
298	 12	202.0	25.0	 25
299	 12	763.0	117.5	 30
300	 12	219.0	20.5	 25
301	 12	131.0	21.2	 25
302	 12	138.3	22.6	 30
303	 12	117.0	23.9	 30
304	 12	117.0	19.9	 36
305	 12	161.8	28.4	 30
306	 12	317.0	29.7	 25
307	 12	208.0	33.3	 25
308	 12	282.0	42.7	 25
309	 12	156.5	27.2	 30
310	 12	208.0	35.0	 25
311	 12	101.0	15.5	 25
312	 12	108.0	21.5	 25
313	 12	171.0	26.5	 25
314	 12	386.0	56.1	 30
315	 12	224.0	24.5	 25
316	 12	181.0	39.6	 25
317	 12	292.0	37.0	 25
318	 12	165.0	29.5	 25
319	 12	147.5	20.9	 30
320	 12	1009.0	226.6	 30
321	 12	329.3	38.3	 30
322	 12	172.5	25.5	 30
323	 12	105.0	19.1	 25
324	 12	103.8	20.6	 30
325	 12	254.0	39.4	 25
326	 12	87.0	11.3	 25
327	 12	155.0	23.4	 25
328	 12	163.0	30.1	 25
329	 12	181.0	24.2	 30
330	 12	122.0	22.7	 25
331	 12	186.0	32.0	 25
332	 12	106.0	24.3	 25
333	 12	86.0	10.7	 25
334	 12	125.8	34.1	 30
335	 12	132.0	25.0	 25
336	 12	166.0	29.0	 25
337	 12	157.0	29.5	 25
338	 12	262.3	59.1	 30
339	 12	158.3	26.3	 36
340	 12	356.0	68.1	 30
341	 12	183.0	31.5	 25
342	 12	127.0	22.2	 25
343	 12	118.0	25.3	 25
344	 12	131.5	26.9	 30
345	 12	117.0	23.0	 25
346	 12	251.0	27.5	 25
347	 12	139.0	26.5	 25
348	 12	149.0	28.8	 25
349	 12	109.8	20.6	 30
350	 12	98.0	16.4	 25
351	 12	364.0	67.2	 25
352	 12	151.0	30.4	 25
353	 12	433.0	46.6	 25
354	 12	129.0	23.8	 25
355	 12	152.5	21.3	 36
356	 12	142.3	34.7	 30
357	 12	272.5	70.7	 30
358	 12	117.8	22.9	 30
359	 12	142.0	33.6	 25
360	 12	154.5	40.2	 30
361	 12	144.0	18.8	 25
362	 12	166.0	34.0	 25
363	 12	133.0	27.2	 25
364	 12	147.0	23.3	 25
365	 12	106.0	20.5	 30
366	 12	152.0	28.3	 25
367	 12	90.0	17.2	 25
368	 12	94.0	25.3	 25
369	 12	159.0	35.2	 25
370	 12	264.0	39.6	 30
371	 12	236.0	47.4	 25
372	 12	272.0	40.8	 25
373	 12	275.5	63.0	 30
374	 12	104.3	20.5	 30
375	 12	119.3	23.7	 36
376	 12	248.8	37.2	 30
377	 12	308.0	64.2	 25
378	 12	585.0	159.8	 25
379	 12	158.0	31.0	 25
380	 12	102.0	26.9	 30
381	 12	173.0	36.1	 25
382	 12	96.0	19.2	 25
383	 12	97.0	20.0	 25
384	 12	97.0	18.1	 25
385	 12	166.8	31.9	 30
386	 12	206.0	32.1	 25
387	 12	172.0	39.6	 25
388	 12	104.0	26.6	 25
389	 12	101.0	18.5	 25
390	 12	107.0	20.9	 30
391	 12	180.8	33.7	 30
392	 12	150.0	28.3	 30
393	 12	146.5	28.1	 30
394	 12	133.3	35.7	 30
395	 12	95.8	21.0	 30
396	 12	87.0	21.1	 25
397	 12	101.0	26.0	 25
398	 12	167.0	36.4	 25
399	 12	105.0	19.0	 25
400	 12	109.5	22.4	 30
401	 12	176.0	33.7	 25
402	 12	83.0	18.8	 25
403	 12	202.0	36.1	 25
404	 12	107.0	26.3	 25
405	 12	202.3	40.5	 30
406	 12	156.0	31.8	 25
407	 12	121.0	30.9	 25
408	 12	124.0	22.7	 25
409	 12	117.8	29.0	 30
410	 12	114.3	26.1	 36
411	 12	130.8	29.1	 30
412	 12	117.0	22.0	 25
413	 12	174.0	29.2	 25
414	 12	153.0	32.2	 25
415	 12	165.0	28.0	 30
416	 12	156.0	35.0	 25
417	 12	207.0	39.9	 25
418	 12	161.0	23.7	 25
419	 12	148.0	25.5	 25
420	 12	102.8	24.1	 30
421	 12	108.0	21.9	 25
422	 12	192.0	23.3	 25
423	 12	123.0	19.4	 25
424	 12	97.0	16.5	 25
425	 12	155.3	32.2	 30
426	 12	210.0	36.3	 25
427	 12	188.8	31.8	 30
428	 12	161.5	36.5	 30
429	 12	165.3	42.9	 30
430	 12	356.8	76.2	 30
431	 12	112.0	15.8	 25
432	 12	165.0	24.8	 25
433	 12	138.0	27.6	 25
434	 12	147.0	30.6	 25
435	 12	212.0	48.8	 30
436	 12	186.0	27.8	 25
437	 12	152.0	34.9	 25
438	 12	114.0	22.1	 25
439	 12	1291.0	292.9	 25
440	 12	95.8	16.3	 30
441	 12	118.0	17.7	 25
442	 12	153.0	33.3	 25
443	 12	200.0	36.2	 25
444	 12	115.5	28.7	 30
445	 12	244.8	52.6	 36
446	 12	231.8	29.8	 30
447	 12	106.5	21.7	 30
448	 12	194.0	40.7	 25
449	 12	239.0	50.4	 25
450	 12	165.0	25.2	 30
451	 12	553.0	148.1	 25
452	 12	125.0	23.2	 25
453	 12	171.0	28.3	 25
454	 12	140.0	18.6	 25
455	 12	757.0	142.3	 25
456	 12	88.8	13.8	 30
457	 12	131.0	32.9	 25
458	 12	82.0	15.1	 25
459	 12	126.0	25.7	 25
460	 12	376.0	76.9	 25
461	 12	120.0	20.7	 30
462	 12	239.8	47.1	 30
463	 12	2357.3	486.4	 30
464	 12	239.5	43.4	 30
465	 12	155.0	18.2	 30
466	 12	148.8	29.7	 30
467	 12	118.0	20.2	 25
468	 12	123.0	21.2	 25
469	 12	116.0	19.7	 25
470	 12	99.0	11.5	 25
471	 12	312.8	51.2	 30
472	 12	118.0	16.5	 25
473	 12	100.0	25.6	 25
474	 12	107.0	21.8	 25
475	 12	94.0	18.0	 25
476	 12	124.8	22.4	 30
477	 12	157.0	23.7	 25
478	 12	117.0	16.0	 25
479	 12	102.0	19.9	 25
480	 12	566.0	130.0	 30
481	 12	255.0	49.1	 36
482	 12	110.8	13.0	 30
483	 12	158.0	28.9	 25
484	 12	747.0	85.8	 25
485	 12	239.0	32.7	 25
486	 12	154.3	31.3	 30
487	 12	187.0	28.8	 25
488	 12	691.0	118.7	 25
489	 12	372.0	39.0	 25
490	 12	492.0	69.7	 25
491	 12	145.8	19.3	 30
492	 12	93.0	18.3	 25
493	 12	96.0	23.8	 25
494	 12	169.0	32.0	 25
495	 12	171.0	31.6	 25
496	 12	124.0	24.3	 30
497	 12	186.0	29.6	 25
498	 12	131.8	20.5	 30
499	 12	214.3	44.1	 30
500	 12	150.3	19.8	 30
501	 12	113.8	23.2	 30
502	 12	130.0	20.2	 25
503	 12	138.0	19.8	 25
504	 12	506.0	82.4	 25
505	 12	259.0	36.7	 25
506	 12	100.0	23.1	 30
507	 12	144.0	29.0	 25
508	 12	158.0	41.3	 25
509	 12	327.0	56.9	 25
510	 12	248.0	30.2	 25
511	 12	1213.8	264.6	 30
512	 12	85.0	14.2	 25
513	 12	111.0	21.0	 25
514	 12	111.0	19.8	 25
515	 12	816.0	120.7	 25
516	 12	109.0	16.5	 36
517	 12	122.3	22.0	 30
518	 12	172.8	39.2	 30
519	 12	216.0	34.2	 25
520	 12	293.0	25.1	 25
521	 12	272.3	58.6	 30
522	 12	103.0	13.6	 25
523	 12	107.0	21.9	 25
524	 12	113.0	26.2	 25
525	 12	404.0	79.4	 25
526	 12	96.0	12.3	 30
527	 12	133.0	15.3	 25
528	 12	152.0	16.1	 25
529	 12	116.0	24.1	 25
530	 12	157.0	16.8	 25
531	 12	134.8	20.1	 30
532	 12	211.0	26.6	 25
533	 12	382.5	77.1	 30
534	 12	142.3	19.2	 30
535	 12	868.5	135.2	 30
536	 12	90.0	13.8	 36
537	 12	100.0	26.2	 25
538	 12	100.0	16.4	 25
539	 12	214.0	29.4	 25
540	 12	304.0	40.3	 25
541	 12	467.8	48.4	 30
542	 12	163.0	26.4	 25
543	 12	162.0	18.4	 25
544	 12	109.0	16.9	 25
545	 12	92.0	20.4	 25
546	 12	198.3	30.8	 30
547	 12	146.0	24.2	 25
548	 12	198.0	27.8	 25
549	 12	120.0	18.6	 25
550	 12	264.0	44.8	 25
551	 12	312.5	62.6	 36
552	 12	388.0	95.4	 30
553	 12	277.8	42.1	 30
554	 12	209.5	32.3	 30
555	 12	172.0	24.3	 25
556	 12	328.0	56.6	 25
557	 12	106.3	22.5	 30
558	 12	248.0	52.4	 25
559	 12	127.0	28.5	 25
560	 12	91.0	16.1	 25
561	 12	107.0	24.9	 25
562	 12	96.0	16.0	 30
563	 12	102.0	15.9	 25
564	 12	121.0	27.0	 25
565	 12	145.0	31.0	 25
566	 12	84.0	15.5	 25
567	 12	143.8	25.0	 30
568	 12	128.0	26.2	 25
569	 12	136.5	18.6	 30
570	 12	114.8	15.4	 30
571	 12	178.0	33.4	 30
572	 12	149.5	19.1	 30
573	 12	199.0	26.3	 25
574	 12	535.0	78.8	 25
575	 12	226.0	45.1	 25
576	 12	411.0	60.3	 25
577	 12	187.5	24.4	 30
578	 12	85.0	15.7	 25
579	 12	260.0	51.1	 25
580	 12	752.0	185.1	 25
581	 12	93.0	17.6	 25
582	 12	109.5	23.7	 30
583	 12	106.0	12.0	 25
584	 12	145.0	28.8	 25
585	 12	108.0	18.7	 25
586	 12	157.0	20.9	 25
587	 12	109.0	21.3	 36
588	 12	89.3	20.1	 30
589	 12	86.0	19.1	 30
590	 12	210.0	44.1	 25
591	 12	119.0	13.4	 25
592	 12	221.5	31.9	 30
593	 12	169.0	34.8	 25
594	 12	105.0	20.1	 25
595	 12	101.0	25.2	 25
596	 12	156.0	33.6	 25
597	 12	186.3	31.9	 30
598	 12	494.0	81.4	 25
599	 12	945.0	115.9	 25
600	 12	122.0	24.0	 25
601	 12	139.0	20.0	 25
602	 12	165.3	24.2	 30
603	 12	114.0	25.3	 25
604	 12	232.0	30.6	 25
605	 12	130.5	23.5	 30
606	 12	193.0	52.0	 30
607	 12	316.0	53.6	 36
608	 12	173.0	31.2	 25
609	 12	107.0	21.8	 25
610	 12	250.0	35.8	 25
611	 12	293.0	42.8	 25
612	 12	354.8	56.6	 30
613	 12	256.0	41.7	 25
614	 12	159.0	22.2	 25
615	 12	198.0	24.2	 25
616	 12	495.0	92.7	 25
617	 12	306.3	56.0	 30
618	 12	197.0	29.9	 25
619	 12	141.0	27.6	 25
620	 12	102.0	16.8	 25
621	 12	158.0	26.3	 25
622	 12	118.3	23.0	 36
623	 12	315.8	58.3	 30
624	 12	742.8	164.8	 30
625	 12	187.5	31.9	 30
626	 12	158.0	28.5	 25
627	 12	127.8	21.7	 30
628	 12	112.0	22.6	 25
629	 12	285.0	60.2	 25
630	 12	428.0	76.0	 25
631	 12	153.0	34.7	 25
632	 12	190.5	35.0	 30
633	 12	139.0	28.2	 25
634	 12	323.0	73.4	 25
635	 12	181.0	33.9	 25
636	 12	521.0	73.1	 25
637	 12	107.3	19.1	 30
638	 12	181.0	30.3	 25
639	 12	113.0	25.7	 25
640	 12	117.0	22.1	 30
641	 12	125.5	22.1	 30
642	 12	96.5	20.7	 36
643	 12	185.5	25.8	 30
644	 12	184.0	32.5	 25
645	 12	183.0	23.6	 25
646	 12	113.0	27.3	 25
647	 12	131.8	24.5	 30
648	 12	157.0	23.5	 25
649	 12	155.0	20.8	 25
650	 12	128.0	29.2	 25
651	 12	129.0	27.3	 25
652	 12	91.8	19.2	 30
653	 12	90.0	17.6	 25
654	 12	205.0	44.0	 25
655	 12	103.0	23.7	 25
656	 12	125.0	20.6	 25
657	 12	99.0	24.1	 25
658	 12	219.0	58.9	 36
659	 12	128.0	21.9	 30
660	 12	176.3	41.5	 30
661	 12	513.0	139.4	 25
662	 12	142.0	21.5	 25
663	 12	114.0	20.1	 30
664	 12	156.0	32.2	 25
665	 12	139.0	32.7	 25
666	 12	647.0	82.2	 25
667	 12	128.0	26.2	 25
668	 12	219.8	37.7	 30
669	 12	203.0	27.7	 25
670	 12	176.0	42.5	 25
671	 12	187.0	30.0	 25
672	 12	182.0	32.0	 25
673	 12	1059.5	289.2	 30
674	 12	100.0	22.9	 25
675	 12	170.0	31.0	 25
676	 12	376.3	65.2	 30
677	 12	245.3	52.3	 30
678	 12	339.8	94.8	 36
679	 12	332.0	85.7	 25
680	 12	183.0	27.5	 25
681	 12	134.0	19.5	 25
682	 12	98.0	18.9	 25
683	 12	329.5	89.2	 30
684	 12	120.0	25.3	 25
685	 12	449.0	120.3	 25
686	 12	574.0	134.7	 25
687	 12	219.0	58.9	 25
688	 12	216.5	52.9	 30
689	 12	101.0	25.0	 25
690	 12	154.0	33.1	 25
691	 12	294.0	54.2	 25
692	 12	495.0	65.3	 25
693	 12	149.3	41.2	 30
694	 12	128.8	26.6	 30
695	 12	169.0	28.8	 30
696	 12	148.3	34.2	 30
697	 12	193.0	42.6	 25
698	 12	119.0	29.8	 30
699	 12	122.0	24.5	 25
700	 12	223.0	40.6	 25
701	 12	218.0	32.9	 25
702	 12	822.0	146.1	 25
703	 12	238.8	55.3	 30
704	 12	499.0	82.9	 25
705	 12	112.0	21.5	 25
706	 12	319.0	55.5	 25
707	 12	216.0	56.5	 25
708	 12	138.3	27.2	 30
709	 12	155.0	38.8	 25
710	 12	221.0	38.4	 25
711	 12	22047.5	6234.1	 30
  0	 13	199.0	31.7	 25
  1	 13	103.8	18.9	 30
  2	 13	223.0	29.5	 25
  3	 13	330.0	42.8	 25
  4	 13	4951.0	478.5	 25
  5	 13	146.0	29.7	 25
  6	 13	106.0	23.4	 30
  7	 13	336.0	49.7	 25
  8	 13	106.0	23.6	 25
  9	 13	404.0	76.5	 25
 10	 13	148.0	31.0	 25
 11	 13	188.0	30.5	 30
 12	 13	2120.0	385.1	 25
 13	 13	178.0	26.6	 25
 14	 13	381.5	69.6	 30
 15	 13	200.0	38.8	 30
 16	 13	189.5	43.4	 30
 17	 13	415.5	72.7	 30
 18	 13	1573.0	112.3	 25
 19	 13	382.0	50.5	 25
 20	 13	585.0	61.5	 25
 21	 13	421.0	57.9	 25
 22	 13	195.0	37.2	 30
 23	 13	173.0	27.6	 25
 24	 13	106.0	26.3	 25
 25	 13	275.0	51.8	 25
 26	 13	94.0	23.0	 25
 27	 13	437.3	81.4	 30
 28	 13	221.0	35.9	 25
 29	 13	167.0	37.4	 25
 30	 13	387.0	51.9	 25
 31	 13	117.0	23.1	 25
 32	 13	298.5	48.4	 36
 33	 13	120.5	27.3	 30
 34	 13	543.0	75.4	 30
 35	 13	99.0	23.4	 25
 36	 13	168.0	32.3	 25
 37	 13	977.3	128.0	 30
 38	 13	2422.0	314.7	 25
 39	 13	246.0	35.1	 25
 40	 13	131.0	34.3	 25
 41	 13	152.0	31.7	 25
 42	 13	159.8	29.5	 30
 43	 13	96.0	22.5	 25
 44	 13	886.0	133.0	 25
 45	 13	116.0	27.0	 25
 46	 13	111.0	23.2	 25
 47	 13	427.3	95.2	 30
 48	 13	118.0	27.4	 25
 49	 13	202.0	47.6	 25
 50	 13	320.0	53.6	 30
 51	 13	113.0	23.5	 30
 52	 13	125.0	25.0	 36
 53	 13	131.0	23.0	 25
 54	 13	105.0	25.0	 25
 55	 13	196.0	30.7	 25
 56	 13	168.0	29.6	 25
 57	 13	190.5	41.0	 30
 58	 13	215.0	32.0	 25
 59	 13	148.0	27.5	 25
 60	 13	929.0	93.2	 25
 61	 13	146.0	24.0	 25
 62	 13	112.0	18.6	 30
 63	 13	121.0	28.5	 25
 64	 13	131.0	36.4	 25
 65	 13	182.0	32.8	 25
 66	 13	856.0	109.9	 25
 67	 13	184.8	39.3	 36
 68	 13	378.0	66.5	 30
 69	 13	218.0	37.4	 30
 70	 13	185.8	38.9	 30
 71	 13	316.0	44.6	 25
 72	 13	150.5	31.0	 30
 73	 13	305.0	67.4	 25
 74	 13	326.0	39.3	 25
 75	 13	423.0	54.2	 25
 76	 13	295.0	49.0	 25
 77	 13	125.5	19.3	 30
 78	 13	185.0	29.2	 25
 79	 13	363.0	40.5	 25
 80	 13	265.0	29.8	 25
 81	 13	424.0	59.5	 25
 82	 13	186.0	27.6	 30
 83	 13	794.0	170.6	 25
 84	 13	892.0	143.2	 25
 85	 13	184.3	24.6	 30
 86	 13	354.8	62.3	 30
 87	 13	115.3	23.7	 36
 88	 13	387.5	38.4	 30
 89	 13	1586.0	198.0	 25
 90	 13	3321.0	495.1	 25
 91	 13	109.0	24.5	 25
 92	 13	169.5	31.8	 30
 93	 13	4215.0	917.4	 25
 94	 13	666.0	131.1	 25
 95	 13	171.0	19.1	 25
 96	 13	207.0	32.7	 25
 97	 13	430.3	88.7	 30
 98	 13	145.0	24.8	 25
 99	 13	202.0	46.1	 25
100	 13	103.0	21.1	 25
101	 13	208.0	47.7	 25
102	 13	901.0	137.5	 30
103	 13	412.8	48.3	 30
104	 13	132.0	19.3	 30
105	 13	772.0	89.1	 30
106	 13	289.0	39.0	 25
107	 13	133.8	28.5	 30
108	 13	238.0	28.1	 25
109	 13	748.0	127.0	 25
110	 13	588.0	76.1	 25
111	 13	116.0	20.3	 25
112	 13	127.0	30.6	 30
113	 13	300.0	32.3	 25
114	 13	218.0	33.6	 25
115	 13	173.0	28.2	 25
116	 13	178.0	27.1	 25
117	 13	187.0	17.6	 25
118	 13	1052.8	129.4	 30
119	 13	154.0	25.8	 25
120	 13	246.0	33.6	 25
121	 13	119.5	22.6	 30
122	 13	302.5	52.6	 30
123	 13	97.0	12.5	 36
124	 13	165.0	22.2	 25
125	 13	595.0	98.6	 25
126	 13	449.0	59.3	 25
127	 13	97.0	22.8	 25
128	 13	245.8	40.1	 30
129	 13	138.0	22.8	 25
130	 13	206.0	17.5	 25
131	 13	617.0	56.3	 25
132	 13	206.0	45.7	 25
133	 13	790.5	123.3	 30
134	 13	158.0	27.3	 25
135	 13	241.0	28.1	 25
136	 13	721.0	98.0	 25
137	 13	296.0	46.9	 25
138	 13	976.3	236.9	 30
139	 13	396.5	63.4	 30
140	 13	192.3	34.8	 30
141	 13	370.8	53.8	 30
142	 13	964.0	109.1	 25
143	 13	136.5	26.1	 30
144	 13	134.0	22.4	 25
145	 13	115.0	18.8	 25
146	 13	135.0	22.0	 25
147	 13	126.0	22.6	 25
148	 13	4848.3	1192.0	 30
149	 13	1480.0	289.9	 25
150	 13	463.0	43.5	 25
151	 13	252.0	43.7	 25
152	 13	491.0	69.1	 25
153	 13	590.0	114.5	 30
154	 13	134.0	19.0	 25
155	 13	8584.0	1169.3	 25
156	 13	327.8	33.7	 30
157	 13	533.3	85.7	 30
158	 13	1843.3	355.2	 36
159	 13	147.5	17.7	 30
160	 13	576.0	74.2	 25
161	 13	124.0	22.1	 25
162	 13	114.0	20.3	 25
163	 13	214.8	29.6	 30
164	 13	165.0	20.2	 25
165	 13	184.0	21.9	 25
166	 13	204.0	29.8	 25
167	 13	583.0	90.1	 25
168	 13	401.0	49.6	 30
169	 13	1176.0	152.8	 25
170	 13	275.0	39.2	 25
171	 13	652.0	50.6	 25
172	 13	3557.0	347.2	 25
173	 13	264.5	48.3	 30
174	 13	2232.8	425.6	 30
175	 13	173.0	25.5	 30
176	 13	253.8	48.0	 30
177	 13	117.5	25.7	 30
178	 13	173.8	23.7	 30
179	 13	123.0	27.4	 25
180	 13	272.0	30.8	 25
181	 13	184.0	28.5	 25
182	 13	471.0	58.5	 25
183	 13	173.3	25.6	 30
184	 13	118.0	19.7	 25
185	 13	111.0	17.3	 25
186	 13	145.0	19.2	 25
187	 13	129.0	25.7	 25
188	 13	219.3	39.4	 30
189	 13	201.0	33.5	 25
190	 13	117.0	19.1	 25
191	 13	346.0	51.6	 25
192	 13	245.3	27.5	 30
193	 13	179.5	29.8	 36
194	 13	97.5	20.3	 30
195	 13	175.0	21.0	 25
196	 13	129.0	22.2	 25
197	 13	372.0	40.7	 25
198	 13	117.3	18.3	 30
199	 13	113.0	16.0	 25
200	 13	160.0	22.1	 25
201	 13	469.0	76.8	 25
202	 13	2125.0	329.0	 25
203	 13	289.8	34.7	 30
204	 13	1598.0	216.5	 25
205	 13	160.0	20.7	 25
206	 13	163.0	27.5	 25
207	 13	453.0	59.8	 25
208	 13	96.8	17.6	 30
209	 13	154.0	22.0	 25
210	 13	105.5	21.2	 30
211	 13	106.5	27.4	 30
212	 13	132.3	21.8	 30
213	 13	104.0	18.9	 30
214	 13	76.0	11.3	 25
215	 13	112.0	21.9	 25
216	 13	127.0	21.9	 25
217	 13	110.0	14.0	 25
218	 13	410.0	41.8	 25
219	 13	377.0	86.1	 30
220	 13	129.0	20.7	 25
221	 13	165.0	27.4	 25
222	 13	148.0	22.3	 25
223	 13	848.0	162.8	 25
224	 13	2417.5	445.1	 30
225	 13	334.0	32.2	 25
226	 13	488.0	44.3	 25
227	 13	189.0	26.2	 30
228	 13	117.0	21.0	 30
229	 13	1092.3	220.2	 36
230	 13	172.0	27.1	 30
231	 13	99.0	19.3	 25
232	 13	143.0	24.6	 25
233	 13	96.0	15.7	 25
234	 13	130.3	25.0	 30
235	 13	212.0	41.7	 25
236	 13	145.0	38.1	 25
237	 13	599.0	68.0	 25
238	 13	148.0	27.5	 25
239	 13	89.3	20.6	 30
240	 13	124.0	21.6	 25
241	 13	212.0	33.2	 25
242	 13	384.0	65.7	 25
243	 13	463.0	60.6	 25
244	 13	194.3	36.7	 30
245	 13	238.5	32.5	 30
246	 13	141.5	29.3	 30
247	 13	180.0	32.2	 30
248	 13	563.5	88.5	 30
249	 13	265.8	25.2	 30
250	 13	208.0	42.3	 25
251	 13	278.0	44.7	 25
252	 13	207.0	32.4	 25
253	 13	341.0	40.8	 25
254	 13	224.5	55.2	 30
255	 13	151.0	31.3	 25
256	 13	95.0	19.7	 25
257	 13	152.0	23.0	 25
258	 13	493.0	56.8	 25
259	 13	413.0	56.0	 30
260	 13	1562.0	257.7	 25
261	 13	128.0	18.3	 25
262	 13	127.0	22.6	 25
263	 13	96.5	19.8	 30
264	 13	574.0	102.8	 36
265	 13	306.8	58.1	 30
266	 13	295.8	51.6	 30
267	 13	250.0	38.4	 25
268	 13	245.0	37.1	 25
269	 13	796.8	108.5	 30
270	 13	840.0	107.7	 25
271	 13	165.0	31.5	 25
272	 13	369.0	61.8	 25
273	 13	631.0	83.0	 25
274	 13	154.8	33.0	 30
275	 13	419.0	54.0	 25
276	 13	245.0	37.1	 25
277	 13	413.0	64.6	 25
278	 13	6426.0	768.1	 25
279	 13	253.8	45.1	 30
280	 13	241.0	44.1	 25
281	 13	196.0	36.0	 30
282	 13	241.8	35.0	 30
283	 13	117.0	21.5	 30
284	 13	149.0	25.4	 30
285	 13	285.0	52.0	 25
286	 13	155.0	26.5	 25
287	 13	192.0	41.0	 25
288	 13	135.0	29.7	 25
289	 13	193.3	43.3	 30
290	 13	651.0	111.1	 25
291	 13	853.0	98.4	 25
292	 13	179.0	31.5	 25
293	 13	195.0	32.0	 25
294	 13	203.8	40.8	 30
295	 13	210.0	38.8	 25
296	 13	252.0	49.7	 25
297	 13	4124.0	457.2	 25
298	 13	543.0	67.7	 25
299	 13	289.0	43.8	 36
300	 13	2470.8	446.8	 30
301	 13	176.0	33.1	 30
302	 13	124.0	26.7	 25
303	 13	2080.0	327.2	 25
304	 13	246.8	48.2	 30
305	 13	133.0	26.0	 25
306	 13	134.0	26.9	 25
307	 13	101.0	13.9	 25
308	 13	122.0	21.0	 25
309	 13	121.8	35.7	 30
310	 13	140.0	31.7	 25
311	 13	132.0	27.9	 25
312	 13	535.0	85.7	 25
313	 13	114.0	27.8	 25
314	 13	568.5	88.8	 30
315	 13	554.0	103.0	 25
316	 13	433.3	77.6	 30
317	 13	325.0	69.2	 30
318	 13	3758.8	554.1	 30
319	 13	486.8	80.3	 30
320	 13	172.8	27.9	 30
321	 13	341.0	61.5	 25
322	 13	473.0	46.1	 25
323	 13	122.0	34.1	 25
324	 13	137.0	21.8	 25
325	 13	192.5	30.8	 30
326	 13	118.0	32.1	 25
327	 13	1740.0	234.4	 25
328	 13	134.0	26.3	 25
329	 13	586.0	104.2	 25
330	 13	182.0	33.1	 30
331	 13	200.0	41.4	 25
332	 13	167.0	28.0	 25
333	 13	232.0	42.0	 25
334	 13	468.5	91.8	 30
335	 13	306.3	51.5	 36
336	 13	223.3	35.2	 30
337	 13	129.5	31.4	 30
338	 13	172.0	32.7	 25
339	 13	139.0	24.9	 25
340	 13	887.5	210.9	 30
341	 13	149.0	15.9	 25
342	 13	280.0	43.4	 25
343	 13	162.0	32.1	 25
344	 13	476.0	71.9	 25
345	 13	1182.5	253.7	 30
346	 13	169.0	37.4	 25
347	 13	813.0	101.7	 25
348	 13	148.0	23.8	 25
349	 13	131.0	25.7	 25
350	 13	171.5	35.8	 30
351	 13	196.0	33.3	 25
352	 13	155.8	25.1	 30
353	 13	197.0	25.1	 30
354	 13	87.8	13.7	 30
355	 13	300.8	45.8	 30
356	 13	110.0	18.7	 25
357	 13	174.0	34.9	 25
358	 13	628.0	101.3	 25
359	 13	541.0	95.9	 25
360	 13	145.5	20.5	 30
361	 13	577.0	100.9	 25
362	 13	336.0	50.9	 25
363	 13	144.0	25.5	 25
364	 13	104.0	25.9	 25
365	 13	237.0	42.1	 30
366	 13	173.0	28.7	 25
367	 13	352.0	36.0	 25
368	 13	183.0	24.0	 25
369	 13	2484.0	226.1	 25
370	 13	234.5	38.3	 36
371	 13	355.3	54.7	 30
372	 13	448.0	62.2	 30
373	 13	1075.0	136.2	 25
374	 13	208.0	30.4	 25
375	 13	187.5	33.9	 30
376	 13	435.0	50.2	 25
377	 13	1904.0	233.6	 25
378	 13	184.0	28.0	 25
379	 13	214.0	27.1	 25
380	 13	109.8	17.8	 30
381	 13	119.0	18.7	 25
382	 13	259.0	24.0	 25
383	 13	335.0	46.1	 25
384	 13	229.0	29.4	 25
385	 13	146.5	27.8	 30
386	 13	92.0	19.1	 25
387	 13	216.0	22.2	 25
388	 13	308.8	53.2	 30
389	 13	1274.0	201.6	 30
390	 13	158.5	28.8	 36
391	 13	86.0	9.9	 25
392	 13	379.0	57.9	 25
393	 13	251.0	35.2	 25
394	 13	432.0	45.1	 25
395	 13	130.5	30.7	 30
396	 13	361.0	58.2	 25
397	 13	85.0	12.4	 25
398	 13	152.0	24.9	 25
399	 13	158.0	27.1	 25
400	 13	352.0	54.6	 30
401	 13	259.0	33.8	 25
402	 13	226.0	30.8	 25
403	 13	238.0	28.9	 25
404	 13	576.0	62.1	 25
405	 13	249.3	42.8	 36
406	 13	225.0	35.8	 30
407	 13	124.0	21.5	 30
408	 13	150.3	19.1	 30
409	 13	139.0	18.2	 25
410	 13	115.8	13.3	 30
411	 13	113.0	13.6	 25
412	 13	184.0	30.7	 25
413	 13	299.0	37.7	 25
414	 13	200.0	28.3	 25
415	 13	551.3	132.5	 30
416	 13	114.0	16.2	 25
417	 13	227.0	41.8	 25
418	 13	278.0	32.0	 25
419	 13	98.0	16.9	 25
420	 13	175.0	20.4	 25
421	 13	169.8	31.1	 30
422	 13	3478.0	400.9	 25
423	 13	387.3	60.3	 30
424	 13	125.5	22.0	 30
425	 13	579.0	118.6	 30
426	 13	351.0	57.8	 36
427	 13	787.0	110.6	 25
428	 13	181.0	24.6	 25
429	 13	105.0	20.1	 25
430	 13	119.0	14.7	 25
431	 13	94.0	18.7	 30
432	 13	91.0	14.9	 25
433	 13	334.0	65.2	 25
434	 13	223.0	29.7	 25
435	 13	143.0	53.7	 25
436	 13	471.5	47.9	 30
437	 13	180.0	35.0	 25
438	 13	237.0	32.8	 25
439	 13	3000.0	289.9	 25
440	 13	234.0	26.5	 25
441	 13	1490.3	346.5	 36
442	 13	616.0	54.8	 30
443	 13	101.5	21.8	 30
444	 13	764.0	102.7	 25
445	 13	199.0	28.5	 25
446	 13	179.8	33.5	 30
447	 13	91.0	13.7	 25
448	 13	120.0	27.4	 25
449	 13	126.0	21.6	 25
450	 13	1291.0	238.0	 25
451	 13	116.3	19.7	 30
452	 13	571.0	81.5	 25
453	 13	4845.0	594.9	 25
454	 13	89.0	10.7	 25
455	 13	3395.0	545.1	 25
456	 13	163.0	30.3	 30
457	 13	232.0	29.3	 25
458	 13	120.0	19.3	 25
459	 13	207.8	25.3	 30
460	 13	487.0	71.2	 30
461	 13	224.0	34.5	 36
462	 13	392.0	81.7	 25
463	 13	2019.0	343.6	 25
464	 13	101.0	14.0	 25
465	 13	114.0	18.5	 25
466	 13	160.5	35.6	 30
467	 13	286.0	44.9	 25
468	 13	221.0	25.2	 25
469	 13	518.0	68.4	 25
470	 13	120.0	21.4	 25
471	 13	169.0	28.9	 30
472	 13	175.0	33.2	 25
473	 13	163.0	32.3	 25
474	 13	124.0	19.2	 25
475	 13	117.0	17.1	 25
476	 13	118.0	22.6	 30
477	 13	234.0	36.9	 30
478	 13	159.3	24.7	 30
479	 13	153.0	21.8	 30
480	 13	140.0	16.1	 25
481	 13	308.0	66.7	 30
482	 13	102.0	14.1	 25
483	 13	113.0	13.4	 25
484	 13	362.0	46.1	 25
485	 13	806.0	107.4	 25
486	 13	474.0	81.0	 30
487	 13	500.0	37.2	 25
488	 13	1109.0	110.9	 25
489	 13	652.0	66.4	 25
490	 13	741.0	94.4	 25
491	 13	711.3	120.2	 30
492	 13	379.0	28.6	 25
493	 13	714.0	105.8	 25
494	 13	131.0	23.6	 30
495	 13	398.5	43.8	 30
496	 13	138.5	25.3	 36
497	 13	132.5	22.4	 30
498	 13	96.0	23.5	 25
499	 13	108.0	19.9	 25
500	 13	116.0	24.3	 25
501	 13	195.8	25.3	 30
502	 13	135.0	22.5	 25
503	 13	416.0	82.3	 25
504	 13	182.0	30.2	 25
505	 13	288.0	48.2	 25
506	 13	174.8	30.1	 30
507	 13	282.0	36.8	 25
508	 13	234.0	42.5	 25
509	 13	186.0	30.7	 25
510	 13	163.0	33.7	 25
511	 13	181.0	62.8	 30
512	 13	155.5	33.1	 30
513	 13	99.5	19.2	 30
514	 13	280.5	49.2	 30
515	 13	223.5	39.5	 30
516	 13	241.8	47.3	 30
517	 13	206.0	48.3	 25
518	 13	123.0	18.6	 25
519	 13	229.0	45.0	 25
520	 13	879.0	59.9	 25
521	 13	209.0	29.4	 30
522	 13	95.0	17.6	 25
523	 13	106.0	19.5	 25
524	 13	136.0	25.8	 25
525	 13	103.0	17.0	 25
526	 13	152.0	32.0	 25
527	 13	111.8	16.6	 30
528	 13	144.0	20.2	 25
529	 13	161.0	26.0	 25
530	 13	95.0	25.3	 30
531	 13	555.0	89.6	 30
532	 13	1033.3	243.7	 36
533	 13	172.0	32.1	 25
534	 13	352.0	55.7	 25
535	 13	227.0	39.8	 25
536	 13	105.0	21.9	 25
537	 13	586.0	132.2	 30
538	 13	287.0	39.3	 25
539	 13	156.0	26.0	 25
540	 13	153.0	22.9	 25
541	 13	6334.0	1301.1	 25
542	 13	114.0	31.3	 30
543	 13	535.0	80.1	 25
544	 13	77.0	16.7	 25
545	 13	189.0	22.6	 25
546	 13	127.0	27.4	 25
547	 13	105.8	18.7	 30
548	 13	172.8	26.7	 30
549	 13	222.3	54.4	 30
550	 13	185.3	27.9	 30
551	 13	172.0	35.9	 25
552	 13	331.8	78.1	 30
553	 13	177.0	36.4	 25
554	 13	547.0	71.6	 25
555	 13	145.0	28.4	 25
556	 13	128.0	23.8	 25
557	 13	168.5	25.8	 30
558	 13	365.0	40.0	 25
559	 13	294.0	59.5	 25
560	 13	741.0	68.5	 25
561	 13	195.0	36.8	 25
562	 13	149.5	24.5	 30
563	 13	931.0	166.9	 25
564	 13	390.0	52.6	 25
565	 13	868.0	110.4	 25
566	 13	379.5	61.3	 30
567	 13	353.3	102.3	 36
568	 13	116.0	21.4	 30
569	 13	110.0	32.0	 25
570	 13	174.0	31.9	 25
571	 13	229.0	53.0	 25
572	 13	193.0	35.1	 30
573	 13	453.0	103.0	 25
574	 13	1202.0	130.4	 25
575	 13	463.0	77.7	 25
576	 13	141.0	29.5	 25
577	 13	174.3	65.2	 30
578	 13	151.0	25.8	 25
579	 13	160.0	31.8	 25
580	 13	138.0	33.6	 25
581	 13	4475.0	626.0	 25
582	 13	403.3	74.2	 30
583	 13	178.5	40.1	 30
584	 13	5494.0	704.1	 30
585	 13	232.5	37.1	 30
586	 13	417.0	52.7	 30
587	 13	195.5	39.0	 30
588	 13	185.0	32.2	 25
589	 13	141.0	33.1	 25
590	 13	99.0	28.6	 25
591	 13	654.0	101.6	 25
592	 13	441.3	66.6	 30
593	 13	127.0	28.5	 25
594	 13	92.0	19.7	 25
595	 13	181.0	29.0	 25
596	 13	112.0	25.2	 25
597	 13	124.5	26.1	 30
598	 13	223.0	43.5	 25
599	 13	318.0	36.7	 25
600	 13	7061.0	877.3	 25
601	 13	284.3	55.1	 30
602	 13	205.5	33.0	 36
603	 13	202.0	40.6	 30
604	 13	170.5	32.9	 30
605	 13	125.0	20.5	 25
606	 13	149.0	33.4	 25
607	 13	439.5	84.1	 30
608	 13	494.0	71.9	 25
609	 13	133.0	24.4	 25
610	 13	268.0	47.7	 25
611	 13	308.0	44.6	 25
612	 13	557.3	118.0	 30
613	 13	239.0	37.8	 25
614	 13	712.0	73.7	 25
615	 13	208.0	33.3	 25
616	 13	265.0	41.1	 25
617	 13	728.8	101.0	 30
618	 13	145.0	30.2	 25
619	 13	186.5	28.6	 30
620	 13	239.5	33.3	 30
621	 13	974.3	177.2	 30
622	 13	94.8	24.1	 30
623	 13	150.0	22.7	 25
624	 13	226.0	37.1	 25
625	 13	126.0	14.0	 25
626	 13	2380.0	420.6	 25
627	 13	135.0	20.9	 25
628	 13	283.5	44.3	 30
629	 13	114.0	23.6	 25
630	 13	169.0	33.3	 25
631	 13	615.0	90.1	 25
632	 13	548.0	120.5	 25
633	 13	1612.8	435.4	 30
634	 13	87.0	17.2	 25
635	 13	170.0	25.7	 25
636	 13	294.0	34.6	 25
637	 13	610.3	120.4	 30
638	 13	179.3	37.2	 36
639	 13	221.3	32.6	 30
640	 13	133.0	17.8	 25
641	 13	292.0	35.3	 25
642	 13	336.0	48.6	 25
643	 13	363.3	63.5	 30
644	 13	238.0	39.5	 25
645	 13	152.0	28.8	 25
646	 13	1224.0	224.9	 25
647	 13	108.0	20.0	 25
648	 13	124.5	22.7	 30
649	 13	271.0	34.6	 25
650	 13	1050.0	109.9	 25
651	 13	199.0	42.6	 25
652	 13	100.0	16.8	 25
653	 13	213.0	43.4	 30
654	 13	95.8	13.3	 30
655	 13	214.0	33.5	 30
656	 13	3172.3	545.6	 30
657	 13	137.5	29.4	 30
658	 13	122.0	17.8	 30
659	 13	278.0	29.3	 25
660	 13	134.0	24.7	 25
661	 13	223.0	41.7	 25
662	 13	115.0	19.0	 25
663	 13	8627.8	1952.9	 30
664	 13	950.0	112.5	 25
665	 13	244.0	29.5	 25
666	 13	455.0	43.5	 25
667	 13	112.0	21.1	 25
668	 13	118.5	25.6	 30
669	 13	216.0	30.1	 25
670	 13	856.0	92.4	 25
671	 13	920.0	155.5	 25
672	 13	202.5	32.7	 30
673	 13	598.3	109.3	 36
674	 13	203.5	19.9	 30
675	 13	384.0	42.9	 30
676	 13	658.0	69.1	 25
677	 13	155.0	26.9	 25
678	 13	135.3	26.9	 30
679	 13	199.0	39.9	 25
680	 13	522.0	63.1	 25
681	 13	164.0	28.2	 25
682	 13	127.0	15.3	 25
683	 13	444.5	69.2	 30
684	 13	147.0	25.9	 25
685	 13	89.0	12.9	 25
686	 13	686.0	80.9	 25
687	 13	3411.0	515.7	 25
688	 13	730.3	134.3	 30
689	 13	231.0	31.3	 25
690	 13	173.5	31.3	 30
691	 13	121.0	22.1	 30
692	 13	431.3	54.7	 30
693	 13	307.8	33.6	 36
694	 13	148.0	16.1	 25
695	 13	671.0	92.3	 25
696	 13	119.0	19.5	 25
697	 13	200.0	151.1	 25
698	 13	107.3	17.8	 30
699	 13	109.0	25.3	 25
700	 13	243.0	27.3	 25
701	 13	156.0	36.0	 25
702	 13	782.0	64.9	 25
703	 13	10365.0	1999.2	 30
704	 13	1382.0	132.6	 25
705	 13	169.0	24.4	 25
706	 13	831.0	67.7	 25
707	 13	452.0	51.0	 25
708	 13	118.3	28.7	 36
709	 13	377.3	47.4	 30
710	 13	1712.5	202.5	 30
711	 13	237.0	146.6	 25
  0	 14	16629.0	3585.5	 25
  1	 14	144.0	22.4	 25
  2	 14	252.5	38.0	 30
  3	 14	237.0	36.3	 25
  4	 14	1220.0	169.3	 25
  5	 14	141.0	26.4	 25
  6	 14	136.0	24.7	 25
  7	 14	97.5	15.9	 30
  8	 14	128.0	29.5	 25
  9	 14	204.0	25.4	 25
 10	 14	103.0	23.0	 25
 11	 14	132.0	19.9	 30
 12	 14	679.8	161.3	 36
 13	 14	269.8	44.5	 30
 14	 14	204.0	36.0	 25
 15	 14	210.0	35.2	 25
 16	 14	105.0	19.2	 25
 17	 14	541.3	65.2	 30
 18	 14	1856.0	191.0	 25
 19	 14	318.0	40.7	 25
 20	 14	185.0	27.5	 25
 21	 14	332.0	38.4	 25
 22	 14	172.5	30.1	 30
 23	 14	165.0	33.2	 25
 24	 14	75.0	20.7	 25
 25	 14	133.0	68.5	 25
 26	 14	111.0	20.7	 25
 27	 14	227.3	44.1	 30
 28	 14	166.5	39.8	 30
 29	 14	109.0	28.4	 30
 30	 14	124.8	18.7	 30
 31	 14	110.0	20.1	 30
 32	 14	161.0	20.5	 30
 33	 14	152.0	19.0	 25
 34	 14	98.0	15.3	 25
 35	 14	99.0	18.8	 25
 36	 14	183.0	25.3	 25
 37	 14	528.5	50.2	 30
 38	 14	671.0	102.3	 25
 39	 14	156.0	35.9	 25
 40	 14	110.0	20.1	 25
 41	 14	106.0	23.7	 25
 42	 14	95.5	46.8	 30
 43	 14	118.0	25.9	 25
 44	 14	356.0	37.7	 25
 45	 14	104.0	17.2	 25
 46	 14	92.3	20.8	 30
 47	 14	111.3	19.3	 36
 48	 14	122.0	26.1	 30
 49	 14	174.5	25.4	 30
 50	 14	113.0	18.5	 25
 51	 14	118.0	18.4	 25
 52	 14	109.3	13.0	 30
 53	 14	192.0	36.5	 25
 54	 14	115.0	16.6	 25
 55	 14	140.0	24.8	 25
 56	 14	93.0	16.4	 25
 57	 14	109.8	14.4	 30
 58	 14	414.0	33.7	 25
 59	 14	172.0	29.4	 25
 60	 14	437.0	31.7	 25
 61	 14	144.0	22.9	 25
 62	 14	119.8	15.5	 30
 63	 14	178.0	24.4	 25
 64	 14	106.0	24.5	 30
 65	 14	123.0	15.8	 30
 66	 14	232.0	31.1	 30
 67	 14	131.8	26.6	 30
 68	 14	299.0	45.6	 25
 69	 14	156.0	25.9	 25
 70	 14	198.0	43.2	 25
 71	 14	356.0	34.7	 25
 72	 14	110.0	34.3	 30
 73	 14	225.0	29.4	 25
 74	 14	135.0	17.3	 25
 75	 14	119.0	21.3	 25
 76	 14	333.0	37.0	 25
 77	 14	101.8	21.4	 30
 78	 14	151.0	32.3	 25
 79	 14	292.0	39.3	 25
 80	 14	223.0	29.1	 25
 81	 14	214.0	33.9	 25
 82	 14	149.8	26.0	 36
 83	 14	248.8	31.2	 30
 84	 14	333.0	44.2	 30
 85	 14	243.0	33.4	 25
 86	 14	183.0	36.9	 25
 87	 14	145.0	25.8	 25
 88	 14	321.5	44.1	 30
 89	 14	346.0	65.7	 25
 90	 14	533.0	107.1	 25
 91	 14	98.0	12.8	 25
 92	 14	113.0	18.8	 25
 93	 14	1233.5	302.2	 30
 94	 14	154.0	32.6	 25
 95	 14	128.0	25.6	 25
 96	 14	219.0	28.4	 25
 97	 14	130.0	25.1	 25
 98	 14	130.8	17.0	 30
 99	 14	258.0	47.8	 30
100	 14	84.8	15.4	 30
101	 14	217.0	26.5	 30
102	 14	405.3	70.5	 30
103	 14	389.3	60.2	 30
104	 14	170.0	37.5	 25
105	 14	242.0	43.0	 25
106	 14	140.0	20.7	 25
107	 14	127.0	23.8	 25
108	 14	201.5	33.6	 30
109	 14	465.0	82.6	 25
110	 14	211.0	30.3	 25
111	 14	157.0	29.5	 25
112	 14	474.0	50.7	 25
113	 14	173.5	26.7	 30
114	 14	144.0	29.5	 25
115	 14	282.0	36.7	 25
116	 14	166.0	29.0	 25
117	 14	146.3	24.5	 30
118	 14	729.0	97.3	 36
119	 14	150.8	25.8	 30
120	 14	146.8	28.2	 30
121	 14	105.0	20.8	 25
122	 14	160.0	21.7	 25
123	 14	133.8	22.9	 30
124	 14	201.0	27.3	 25
125	 14	217.0	32.0	 25
126	 14	165.0	31.8	 25
127	 14	137.0	17.8	 25
128	 14	128.3	22.5	 30
129	 14	130.0	24.5	 25
130	 14	218.0	30.3	 25
131	 14	254.0	29.0	 25
132	 14	131.0	27.4	 25
133	 14	682.8	112.1	 30
134	 14	152.0	23.5	 25
135	 14	188.8	27.0	 30
136	 14	356.5	56.6	 30
137	 14	264.3	34.4	 30
138	 14	276.3	54.1	 36
139	 14	146.0	23.8	 25
140	 14	190.0	21.3	 25
141	 14	152.0	25.9	 25
142	 14	192.0	32.0	 25
143	 14	126.8	21.2	 30
144	 14	136.0	27.4	 25
145	 14	118.0	18.0	 25
146	 14	137.0	17.3	 25
147	 14	111.0	20.3	 25
148	 14	513.8	90.5	 30
149	 14	570.0	135.4	 25
150	 14	155.0	22.9	 25
151	 14	130.0	16.8	 25
152	 14	169.0	21.1	 25
153	 14	280.3	85.3	 36
154	 14	149.0	34.6	 30
155	 14	2506.5	608.7	 30
156	 14	124.0	22.4	 25
157	 14	134.0	23.8	 25
158	 14	294.3	54.7	 30
159	 14	193.0	26.6	 25
160	 14	178.0	24.4	 25
161	 14	116.0	22.7	 25
162	 14	93.0	12.5	 25
163	 14	131.0	24.4	 30
164	 14	129.0	27.5	 25
165	 14	154.0	22.7	 25
166	 14	150.0	31.6	 25
167	 14	242.0	40.7	 25
168	 14	590.3	71.3	 30
169	 14	296.0	49.1	 25
170	 14	410.0	56.2	 25
171	 14	292.8	40.3	 30
172	 14	938.8	161.9	 30
173	 14	232.8	44.4	 36
174	 14	892.0	255.5	 25
175	 14	87.0	24.0	 25
176	 14	132.0	29.9	 25
177	 14	118.0	36.0	 25
178	 14	124.5	22.9	 30
179	 14	239.0	52.0	 25
180	 14	300.0	48.8	 25
181	 14	429.0	89.5	 25
182	 14	162.0	33.3	 25
183	 14	122.5	30.9	 30
184	 14	121.0	25.6	 25
185	 14	110.0	19.3	 25
186	 14	120.0	32.1	 25
187	 14	133.0	25.8	 25
188	 14	126.5	28.2	 30
189	 14	137.5	29.9	 36
190	 14	124.8	29.8	 30
191	 14	210.8	48.7	 30
192	 14	174.0	44.2	 25
193	 14	94.0	18.3	 25
194	 14	108.0	24.5	 30
195	 14	158.0	30.2	 25
196	 14	187.0	25.2	 25
197	 14	257.0	39.9	 25
198	 14	126.0	28.6	 25
199	 14	105.8	27.8	 30
200	 14	142.0	21.6	 25
201	 14	282.0	51.2	 25
202	 14	604.0	128.9	 25
203	 14	202.0	36.8	 25
204	 14	312.8	71.6	 30
205	 14	126.0	27.6	 25
206	 14	123.5	25.9	 30
207	 14	210.8	70.2	 30
208	 14	111.5	23.2	 30
209	 14	130.0	19.7	 36
210	 14	95.0	23.4	 25
211	 14	90.0	19.1	 25
212	 14	116.0	23.9	 25
213	 14	103.0	21.0	 25
214	 14	116.8	24.2	 30
215	 14	93.0	18.0	 25
216	 14	112.0	24.4	 25
217	 14	103.0	20.7	 25
218	 14	187.0	32.9	 25
219	 14	105.5	23.4	 30
220	 14	93.0	18.5	 25
221	 14	109.0	22.0	 25
222	 14	159.0	31.2	 25
223	 14	261.0	35.0	 25
224	 14	511.3	138.9	 36
225	 14	253.0	48.8	 30
226	 14	212.0	44.0	 30
227	 14	188.0	31.1	 25
228	 14	138.0	29.4	 25
229	 14	449.8	89.0	 30
230	 14	117.0	18.1	 25
231	 14	84.0	28.5	 25
232	 14	104.0	20.8	 25
233	 14	126.0	23.9	 25
234	 14	122.0	21.2	 30
235	 14	130.0	21.1	 25
236	 14	215.0	44.7	 25
237	 14	331.0	45.4	 25
238	 14	206.0	44.3	 25
239	 14	93.0	19.7	 30
240	 14	124.0	29.3	 25
241	 14	225.0	36.6	 25
242	 14	293.5	53.7	 30
243	 14	466.5	94.8	 30
244	 14	127.5	21.5	 36
245	 14	186.0	32.7	 25
246	 14	127.0	19.8	 25
247	 14	357.0	66.7	 25
248	 14	237.0	59.2	 25
249	 14	307.5	47.8	 30
250	 14	449.0	52.5	 25
251	 14	242.0	33.2	 25
252	 14	144.0	25.1	 25
253	 14	159.0	41.7	 25
254	 14	153.3	31.7	 30
255	 14	142.0	18.1	 25
256	 14	102.0	22.5	 25
257	 14	159.0	29.1	 25
258	 14	388.0	62.6	 25
259	 14	641.5	85.5	 30
260	 14	509.5	119.6	 30
261	 14	93.5	16.5	 30
262	 14	228.8	33.8	 30
263	 14	121.0	26.1	 25
264	 14	631.8	135.3	 30
265	 14	456.0	88.8	 25
266	 14	298.0	46.5	 25
267	 14	290.0	36.1	 25
268	 14	179.0	32.3	 25
269	 14	312.0	57.3	 30
270	 14	371.0	59.4	 25
271	 14	91.0	16.3	 25
272	 14	209.0	44.8	 25
273	 14	279.0	60.3	 25
274	 14	126.0	22.7	 30
275	 14	115.0	21.2	 25
276	 14	193.0	25.9	 25
277	 14	135.0	16.5	 30
278	 14	954.3	250.0	 30
279	 14	171.0	26.1	 36
280	 14	249.8	40.1	 30
281	 14	147.0	23.1	 25
282	 14	156.0	24.9	 25
283	 14	105.0	24.1	 25
284	 14	140.3	26.7	 30
285	 14	172.0	31.6	 25
286	 14	117.0	23.1	 25
287	 14	143.0	26.8	 25
288	 14	105.0	23.3	 25
289	 14	217.0	23.6	 25
290	 14	252.8	37.5	 30
291	 14	235.0	43.8	 25
292	 14	227.0	25.3	 25
293	 14	154.0	21.6	 25
294	 14	112.0	27.2	 25
295	 14	168.3	23.3	 36
296	 14	123.5	16.2	 30
297	 14	608.5	165.2	 30
298	 14	179.3	25.6	 30
299	 14	341.0	52.1	 25
300	 14	1040.8	277.6	 30
301	 14	140.0	31.8	 25
302	 14	102.0	15.4	 25
303	 14	304.0	67.3	 25
304	 14	134.0	29.8	 25
305	 14	109.0	15.7	 30
306	 14	126.0	26.8	 25
307	 14	117.0	30.8	 25
308	 14	87.0	12.5	 25
309	 14	100.0	15.8	 25
310	 14	133.8	29.5	 30
311	 14	162.0	21.7	 25
312	 14	185.0	23.9	 25
313	 14	106.3	20.1	 30
314	 14	504.3	93.9	 30
315	 14	252.8	53.4	 36
316	 14	247.0	36.4	 25
317	 14	140.0	29.1	 25
318	 14	780.0	171.6	 25
319	 14	210.0	28.5	 25
320	 14	176.8	26.4	 30
321	 14	279.0	36.6	 25
322	 14	643.0	72.4	 25
323	 14	130.0	26.8	 25
324	 14	201.0	37.2	 25
325	 14	229.8	44.4	 30
326	 14	139.0	24.2	 25
327	 14	244.0	38.8	 25
328	 14	103.0	14.4	 25
329	 14	344.0	58.2	 25
330	 14	111.8	17.5	 30
331	 14	187.0	34.3	 30
332	 14	113.8	15.8	 30
333	 14	127.8	17.8	 30
334	 14	128.0	26.5	 25
335	 14	103.8	15.0	 30
336	 14	171.0	20.9	 25
337	 14	111.0	21.4	 25
338	 14	120.0	16.7	 25
339	 14	111.0	20.9	 25
340	 14	177.3	34.6	 30
341	 14	246.0	25.5	 25
342	 14	209.0	24.8	 25
343	 14	103.0	24.9	 25
344	 14	266.0	21.1	 25
345	 14	272.5	52.0	 30
346	 14	108.0	10.9	 25
347	 14	276.0	50.4	 25
348	 14	120.0	28.1	 25
349	 14	127.5	25.3	 30
350	 14	107.0	21.6	 36
351	 14	159.8	17.7	 30
352	 14	129.0	20.8	 25
353	 14	135.0	19.7	 25
354	 14	105.0	18.4	 25
355	 14	185.5	29.5	 30
356	 14	174.0	38.9	 25
357	 14	107.0	13.6	 25
358	 14	137.0	24.3	 25
359	 14	163.0	28.8	 25
360	 14	140.5	18.7	 30
361	 14	536.0	54.3	 25
362	 14	168.0	23.0	 25
363	 14	123.0	20.4	 25
364	 14	92.0	20.6	 25
365	 14	171.0	17.5	 30
366	 14	233.8	38.2	 30
367	 14	275.8	33.3	 30
368	 14	201.5	149.2	 30
369	 14	770.3	187.8	 30
370	 14	150.0	22.7	 30
371	 14	155.0	40.8	 25
372	 14	312.0	46.9	 25
373	 14	275.0	50.0	 25
374	 14	162.0	24.0	 25
375	 14	125.5	15.9	 30
376	 14	350.0	41.6	 25
377	 14	337.0	63.3	 25
378	 14	139.0	25.8	 25
379	 14	138.0	22.5	 25
380	 14	117.8	25.0	 30
381	 14	106.0	23.6	 25
382	 14	151.0	21.3	 25
383	 14	118.0	19.4	 25
384	 14	155.3	25.6	 30
385	 14	153.5	27.6	 36
386	 14	136.0	25.6	 30
387	 14	208.8	45.4	 30
388	 14	117.0	16.5	 25
389	 14	277.0	45.3	 25
390	 14	158.0	27.2	 25
391	 14	101.8	19.1	 30
392	 14	131.0	16.8	 25
393	 14	215.0	32.8	 25
394	 14	237.0	33.9	 25
395	 14	128.0	23.3	 25
396	 14	157.5	31.7	 30
397	 14	114.0	19.8	 25
398	 14	146.0	19.9	 25
399	 14	170.0	29.7	 25
400	 14	154.0	15.4	 25
401	 14	152.0	36.7	 30
402	 14	178.3	24.2	 30
403	 14	178.8	21.3	 30
404	 14	170.5	35.4	 30
405	 14	172.0	60.9	 25
406	 14	174.8	27.3	 30
407	 14	109.0	27.4	 25
408	 14	164.0	32.5	 25
409	 14	109.0	25.1	 25
410	 14	100.0	17.5	 25
411	 14	105.8	18.5	 30
412	 14	106.0	16.0	 25
413	 14	260.0	31.6	 25
414	 14	135.0	21.7	 25
415	 14	128.0	20.1	 25
416	 14	98.0	16.6	 30
417	 14	144.0	23.5	 25
418	 14	295.0	37.2	 25
419	 14	110.0	17.6	 25
420	 14	275.3	60.1	 30
421	 14	112.0	18.8	 36
422	 14	714.8	134.9	 30
423	 14	171.0	23.5	 25
424	 14	102.0	19.3	 25
425	 14	226.0	31.3	 25
426	 14	214.3	47.7	 30
427	 14	181.0	39.4	 25
428	 14	118.0	25.7	 25
429	 14	79.0	17.5	 25
430	 14	86.0	11.6	 25
431	 14	109.8	26.8	 30
432	 14	143.0	25.6	 25
433	 14	191.0	28.2	 25
434	 14	143.0	28.6	 25
435	 14	294.0	57.8	 25
436	 14	273.0	52.3	 30
437	 14	122.0	29.3	 25
438	 14	117.5	22.4	 30
439	 14	649.3	118.3	 30
440	 14	756.5	182.8	 30
441	 14	256.5	47.6	 30
442	 14	910.0	176.6	 25
443	 14	110.0	23.8	 25
444	 14	455.0	61.9	 25
445	 14	150.0	25.7	 25
446	 14	87.0	21.8	 30
447	 14	81.0	20.8	 25
448	 14	105.0	18.6	 25
449	 14	105.0	23.6	 25
450	 14	451.0	112.2	 25
451	 14	135.8	26.5	 30
452	 14	141.0	21.8	 25
453	 14	716.0	144.9	 25
454	 14	100.0	18.5	 25
455	 14	997.3	313.6	 30
456	 14	225.0	52.6	 36
457	 14	603.3	139.4	 30
458	 14	123.3	20.0	 30
459	 14	137.0	36.6	 25
460	 14	540.0	140.3	 25
461	 14	162.3	38.1	 30
462	 14	113.0	26.0	 25
463	 14	323.0	84.3	 25
464	 14	96.0	24.8	 25
465	 14	102.0	19.7	 25
466	 14	117.5	28.5	 30
467	 14	226.0	47.2	 25
468	 14	138.0	32.6	 25
469	 14	135.0	22.1	 25
470	 14	143.0	22.6	 25
471	 14	118.8	30.7	 30
472	 14	140.0	32.3	 25
473	 14	141.5	35.8	 30
474	 14	121.5	20.5	 30
475	 14	153.5	44.5	 30
476	 14	120.3	35.1	 36
477	 14	207.0	25.0	 25
478	 14	223.0	33.7	 25
479	 14	138.0	19.1	 25
480	 14	150.0	30.4	 25
481	 14	110.8	29.6	 30
482	 14	92.0	17.4	 25
483	 14	117.0	25.0	 25
484	 14	179.0	32.2	 25
485	 14	198.0	40.5	 25
486	 14	151.3	31.0	 30
487	 14	346.0	48.1	 25
488	 14	601.0	86.2	 25
489	 14	632.0	69.5	 25
490	 14	172.0	34.2	 25
491	 14	221.8	41.5	 30
492	 14	298.3	53.6	 36
493	 14	247.0	39.0	 30
494	 14	146.0	24.7	 25
495	 14	172.0	33.0	 25
496	 14	156.0	25.3	 25
497	 14	109.3	25.7	 30
498	 14	93.0	18.0	 25
499	 14	93.0	20.9	 25
500	 14	106.0	22.3	 25
501	 14	198.0	41.8	 25
502	 14	119.3	29.4	 30
503	 14	115.0	28.4	 25
504	 14	85.0	20.0	 25
505	 14	136.0	30.4	 25
506	 14	104.0	17.4	 25
507	 14	81.8	16.3	 30
508	 14	103.0	24.9	 25
509	 14	118.0	27.4	 30
510	 14	112.0	24.3	 30
511	 14	130.8	24.1	 30
512	 14	118.5	21.7	 30
513	 14	84.0	25.6	 25
514	 14	142.0	29.8	 25
515	 14	291.0	64.4	 25
516	 14	661.0	100.6	 25
517	 14	139.0	33.3	 30
518	 14	114.0	28.2	 25
519	 14	227.0	38.8	 25
520	 14	359.0	59.6	 25
521	 14	180.0	27.6	 25
522	 14	93.0	20.5	 30
523	 14	84.0	16.2	 25
524	 14	139.0	29.7	 25
525	 14	90.0	16.4	 25
526	 14	105.3	22.2	 30
527	 14	112.0	30.2	 36
528	 14	143.8	25.7	 30
529	 14	110.3	21.0	 30
530	 14	116.0	17.9	 25
531	 14	178.0	34.3	 25
532	 14	422.3	72.7	 30
533	 14	112.0	21.0	 25
534	 14	613.0	132.1	 25
535	 14	244.0	46.1	 25
536	 14	90.0	15.4	 25
537	 14	143.0	29.8	 30
538	 14	167.0	30.4	 25
539	 14	123.0	21.6	 25
540	 14	117.0	24.2	 25
541	 14	633.0	135.4	 25
542	 14	113.5	21.6	 30
543	 14	180.0	28.0	 25
544	 14	96.3	23.6	 30
545	 14	488.5	113.7	 30
546	 14	101.5	16.6	 30
547	 14	86.0	17.3	 36
548	 14	165.0	29.1	 25
549	 14	381.0	60.3	 25
550	 14	258.0	107.4	 25
551	 14	171.0	23.0	 25
552	 14	526.8	84.6	 30
553	 14	125.0	18.2	 25
554	 14	327.0	52.0	 25
555	 14	108.0	23.8	 25
556	 14	151.0	24.3	 25
557	 14	119.5	23.5	 30
558	 14	156.0	23.1	 25
559	 14	137.0	20.7	 25
560	 14	284.0	32.3	 25
561	 14	184.0	30.9	 25
562	 14	188.3	49.2	 36
563	 14	251.0	49.1	 30
564	 14	208.5	30.6	 30
565	 14	199.8	26.4	 30
566	 14	164.0	20.4	 25
567	 14	457.3	68.9	 30
568	 14	125.0	18.2	 25
569	 14	104.0	20.1	 25
570	 14	364.0	72.7	 25
571	 14	575.0	54.3	 25
572	 14	150.3	24.8	 30
573	 14	403.0	161.2	 25
574	 14	401.0	44.1	 25
575	 14	247.0	45.5	 25
576	 14	126.0	16.6	 25
577	 14	129.5	27.9	 30
578	 14	119.0	23.7	 25
579	 14	166.0	21.9	 25
580	 14	130.0	24.1	 30
581	 14	301.5	74.4	 30
582	 14	178.3	22.9	 36
583	 14	215.0	40.1	 25
584	 14	1112.0	194.4	 25
585	 14	237.0	26.2	 25
586	 14	258.0	29.2	 25
587	 14	132.3	22.4	 30
588	 14	108.0	19.8	 25
589	 14	138.0	28.2	 25
590	 14	78.0	14.4	 25
591	 14	215.0	43.7	 25
592	 14	671.0	89.3	 25
593	 14	120.5	21.6	 30
594	 14	114.0	18.7	 25
595	 14	123.0	22.6	 25
596	 14	92.0	12.1	 25
597	 14	125.0	17.1	 25
598	 14	140.3	19.5	 36
599	 14	163.0	33.8	 30
600	 14	1834.8	455.1	 30
601	 14	327.0	58.8	 25
602	 14	166.0	19.9	 25
603	 14	169.3	27.8	 30
604	 14	142.0	17.1	 25
605	 14	121.0	26.9	 25
606	 14	140.0	24.7	 25
607	 14	141.0	24.0	 25
608	 14	154.0	20.6	 30
609	 14	109.0	14.1	 25
610	 14	511.0	75.0	 25
611	 14	210.0	32.7	 25
612	 14	108.0	16.2	 25
613	 14	170.8	26.8	 30
614	 14	248.0	40.7	 25
615	 14	376.3	137.9	 30
616	 14	195.0	25.6	 30
617	 14	173.8	32.1	 30
618	 14	95.3	18.8	 36
619	 14	111.0	16.1	 25
620	 14	192.0	29.8	 25
621	 14	406.0	72.5	 25
622	 14	108.0	14.7	 25
623	 14	122.3	18.6	 30
624	 14	178.0	26.1	 25
625	 14	107.0	21.5	 25
626	 14	247.0	53.3	 25
627	 14	159.0	21.8	 25
628	 14	312.5	51.4	 30
629	 14	91.0	13.6	 25
630	 14	118.0	20.0	 25
631	 14	131.0	18.3	 25
632	 14	189.0	22.7	 25
633	 14	440.0	126.8	 36
634	 14	97.8	23.0	 30
635	 14	162.8	35.3	 30
636	 14	159.3	22.6	 30
637	 14	203.0	45.4	 25
638	 14	197.8	22.7	 30
639	 14	350.0	51.2	 25
640	 14	119.0	13.7	 25
641	 14	336.0	35.0	 25
642	 14	348.0	43.6	 25
643	 14	604.0	77.9	 30
644	 14	133.0	17.8	 25
645	 14	113.0	23.4	 25
646	 14	368.0	69.2	 25
647	 14	116.0	25.1	 25
648	 14	92.0	17.9	 30
649	 14	114.0	24.9	 25
650	 14	430.0	59.7	 25
651	 14	281.5	55.9	 30
652	 14	88.5	16.8	 30
653	 14	138.3	25.9	 36
654	 14	110.0	53.7	 25
655	 14	118.0	19.3	 25
656	 14	557.0	158.3	 25
657	 14	90.0	14.9	 25
658	 14	93.5	15.9	 30
659	 14	252.0	40.4	 25
660	 14	91.0	21.4	 25
661	 14	262.0	50.7	 25
662	 14	103.0	18.9	 25
663	 14	1207.8	309.3	 30
664	 14	304.0	46.9	 25
665	 14	388.0	57.6	 25
666	 14	599.0	62.6	 25
667	 14	139.0	21.1	 25
668	 14	110.5	16.0	 30
669	 14	159.0	30.2	 30
670	 14	505.5	89.5	 30
671	 14	156.5	22.3	 30
672	 14	151.0	19.9	 25
673	 14	263.0	36.9	 30
674	 14	122.0	16.2	 25
675	 14	185.0	37.1	 25
676	 14	257.0	40.5	 25
677	 14	126.0	22.6	 25
678	 14	105.5	20.0	 30
679	 14	166.0	422.0	 25
680	 14	324.0	40.1	 25
681	 14	159.0	21.9	 25
682	 14	111.0	25.6	 25
683	 14	336.5	56.0	 30
684	 14	119.0	26.4	 25
685	 14	85.0	17.7	 25
686	 14	278.0	37.1	 25
687	 14	709.0	212.3	 30
688	 14	302.3	68.9	 36
689	 14	128.3	20.7	 30
690	 14	176.0	34.7	 25
691	 14	141.0	25.0	 25
692	 14	188.0	36.8	 25
693	 14	349.0	50.5	 25
694	 14	129.8	19.9	 30
695	 14	220.0	35.4	 25
696	 14	84.0	14.9	 25
697	 14	135.0	31.2	 25
698	 14	126.0	31.9	 25
699	 14	105.3	20.9	 30
700	 14	237.0	45.0	 25
701	 14	148.0	27.3	 25
702	 14	1532.0	237.7	 25
703	 14	1744.0	270.6	 25
704	 14	417.3	84.3	 36
705	 14	226.5	32.3	 30
706	 14	316.8	51.5	 30
707	 14	272.8	49.1	 30
708	 14	138.0	22.7	 25
709	 14	165.3	37.9	 30
710	 14	538.0	112.6	 25
711	 14	22464.0	4661.3	 25
  0	 15	176.0	14.2	 25
  1	 15	510.0	54.5	 25
  2	 15	392.3	90.7	 30
  3	 15	198.0	20.0	 25
  4	 15	334.0	41.5	 25
  5	 15	2414.0	209.9	 25
  6	 15	416.0	44.8	 25
  7	 15	154.3	22.5	 36
  8	 15	137.0	22.3	 30
  9	 15	2888.5	481.1	 30
 10	 15	130.8	23.5	 30
 11	 15	154.0	28.3	 25
 12	 15	430.0	73.3	 30
 13	 15	345.0	37.1	 25
 14	 15	251.0	48.0	 25
 15	 15	274.0	35.4	 25
 16	 15	289.0	40.7	 25
 17	 15	701.5	90.8	 30
 18	 15	1121.0	137.5	 25
 19	 15	2426.0	237.8	 25
 20	 15	389.0	47.8	 25
 21	 15	352.0	39.5	 25
 22	 15	254.5	32.6	 30
 23	 15	314.0	45.9	 25
 24	 15	94.0	21.7	 25
 25	 15	174.5	34.3	 30
 26	 15	143.8	24.5	 30
 27	 15	144.5	29.1	 36
 28	 15	455.0	95.6	 25
 29	 15	152.0	33.3	 25
 30	 15	5446.0	583.5	 25
 31	 15	288.0	47.5	 25
 32	 15	291.5	43.8	 30
 33	 15	117.0	24.5	 25
 34	 15	103.0	22.0	 25
 35	 15	110.0	19.0	 25
 36	 15	1183.0	123.9	 25
 37	 15	696.0	91.0	 30
 38	 15	899.0	109.9	 25
 39	 15	521.0	89.8	 25
 40	 15	156.0	35.0	 25
 41	 15	2540.0	320.5	 25
 42	 15	336.8	76.2	 30
 43	 15	118.0	22.0	 30
 44	 15	385.0	45.8	 30
 45	 15	228.3	47.1	 30
 46	 15	277.0	47.9	 25
 47	 15	376.5	99.4	 30
 48	 15	240.0	29.8	 25
 49	 15	981.0	171.5	 25
 50	 15	912.0	89.1	 25
 51	 15	659.0	70.7	 25
 52	 15	118.0	25.4	 25
 53	 15	409.3	56.6	 30
 54	 15	361.0	68.4	 25
 55	 15	200.0	37.0	 25
 56	 15	147.0	22.4	 25
 57	 15	579.0	65.0	 25
 58	 15	159.3	32.6	 30
 59	 15	91.0	22.0	 25
 60	 15	175.5	43.6	 30
 61	 15	164.0	31.7	 30
 62	 15	195.5	36.8	 30
 63	 15	340.0	51.5	 36
 64	 15	148.0	26.3	 25
 65	 15	178.0	28.1	 25
 66	 15	2353.0	280.6	 25
 67	 15	188.0	30.7	 25
 68	 15	529.8	107.0	 30
 69	 15	2129.0	359.3	 25
 70	 15	144.0	38.6	 25
 71	 15	397.0	63.8	 25
 72	 15	178.0	30.0	 25
 73	 15	411.0	51.0	 30
 74	 15	516.0	91.3	 25
 75	 15	246.0	42.5	 25
 76	 15	128.0	22.3	 25
 77	 15	219.0	35.1	 25
 78	 15	175.5	37.8	 36
 79	 15	428.0	86.2	 30
 80	 15	157.5	25.7	 30
 81	 15	127.0	31.1	 30
 82	 15	124.0	31.2	 25
 83	 15	159.5	20.1	 30
 84	 15	6664.0	1282.3	 25
 85	 15	3346.0	624.1	 25
 86	 15	522.0	68.7	 25
 87	 15	264.0	23.1	 25
 88	 15	1430.8	381.4	 30
 89	 15	283.0	46.7	 25
 90	 15	218.0	35.4	 25
 91	 15	158.0	43.3	 25
 92	 15	116.0	28.5	 25
 93	 15	156.8	30.5	 30
 94	 15	207.0	44.1	 25
 95	 15	238.0	42.6	 25
 96	 15	130.8	28.3	 30
 97	 15	214.5	50.3	 30
 98	 15	226.3	72.5	 36
 99	 15	152.0	28.2	 25
100	 15	133.0	51.8	 25
101	 15	395.0	70.7	 25
102	 15	409.0	51.8	 25
103	 15	272.5	55.4	 30
104	 15	1335.0	248.1	 25
105	 15	165.0	26.8	 25
106	 15	460.0	57.6	 25
107	 15	2352.0	246.0	 25
108	 15	1716.3	327.3	 30
109	 15	643.0	66.8	 25
110	 15	282.0	49.3	 25
111	 15	1030.0	101.0	 25
112	 15	990.0	113.9	 25
113	 15	155.5	21.9	 30
114	 15	609.0	106.0	 30
115	 15	158.8	30.8	 30
116	 15	317.8	41.9	 30
117	 15	443.0	67.7	 25
118	 15	499.3	109.4	 30
119	 15	143.0	23.2	 25
120	 15	512.0	50.5	 25
121	 15	293.0	49.7	 25
122	 15	79.0	16.7	 25
123	 15	321.8	75.5	 30
124	 15	114.0	25.8	 25
125	 15	171.0	29.2	 25
126	 15	93.0	20.5	 25
127	 15	284.0	35.9	 25
128	 15	2396.8	583.5	 30
129	 15	243.0	48.6	 25
130	 15	181.0	33.5	 25
131	 15	116.0	17.0	 25
132	 15	142.0	33.2	 30
133	 15	182.3	34.8	 36
134	 15	150.5	30.5	 30
135	 15	220.0	47.2	 25
136	 15	376.0	72.1	 25
137	 15	862.0	64.6	 25
138	 15	374.8	46.5	 30
139	 15	304.0	80.1	 25
140	 15	594.0	105.6	 25
141	 15	197.0	24.4	 25
142	 15	6242.0	719.8	 25
143	 15	628.5	73.3	 30
144	 15	368.0	51.6	 25
145	 15	607.0	84.7	 25
146	 15	146.0	31.3	 25
147	 15	187.0	27.9	 25
148	 15	766.8	130.2	 30
149	 15	284.8	47.6	 30
150	 15	268.8	40.4	 30
151	 15	631.8	73.7	 30
152	 15	278.8	42.5	 30
153	 15	91.0	18.4	 25
154	 15	122.0	26.5	 30
155	 15	1273.0	186.4	 25
156	 15	759.0	52.8	 25
157	 15	398.0	54.4	 25
158	 15	205.0	23.9	 25
159	 15	255.5	38.7	 30
160	 15	221.0	39.5	 25
161	 15	299.0	42.7	 25
162	 15	357.0	51.6	 25
163	 15	741.0	66.5	 25
164	 15	286.5	33.9	 30
165	 15	219.0	25.9	 25
166	 15	132.0	22.9	 25
167	 15	153.5	39.1	 30
168	 15	285.3	38.9	 30
169	 15	232.5	36.3	 36
170	 15	377.0	57.9	 30
171	 15	323.0	51.7	 25
172	 15	2119.0	197.1	 25
173	 15	623.0	59.2	 25
174	 15	204.8	35.8	 30
175	 15	121.0	26.0	 25
176	 15	198.0	30.5	 25
177	 15	432.0	53.0	 25
178	 15	234.0	28.8	 25
179	 15	177.0	46.7	 30
180	 15	175.0	36.0	 25
181	 15	116.0	26.1	 25
182	 15	130.0	28.4	 25
183	 15	269.0	41.0	 25
184	 15	176.8	29.5	 30
185	 15	124.5	25.2	 30
186	 15	248.0	34.8	 30
187	 15	382.0	47.6	 30
188	 15	365.0	53.0	 25
189	 15	240.8	47.0	 30
190	 15	116.0	24.4	 25
191	 15	105.0	20.3	 25
192	 15	260.0	42.7	 25
193	 15	353.0	45.5	 25
194	 15	101.0	24.6	 30
195	 15	220.0	29.7	 25
196	 15	336.0	56.3	 25
197	 15	212.0	27.2	 25
198	 15	136.0	27.7	 25
199	 15	95.3	16.6	 30
200	 15	241.0	29.5	 25
201	 15	135.0	33.1	 25
202	 15	123.0	31.7	 25
203	 15	104.8	16.0	 30
204	 15	235.3	32.4	 36
205	 15	114.5	16.4	 30
206	 15	200.0	29.1	 25
207	 15	1449.0	157.2	 25
208	 15	162.0	25.1	 25
209	 15	283.3	38.2	 30
210	 15	193.0	25.2	 25
211	 15	276.0	46.5	 25
212	 15	112.0	33.9	 25
213	 15	146.0	28.7	 25
214	 15	158.5	20.8	 30
215	 15	111.0	19.2	 25
216	 15	118.0	19.1	 25
217	 15	91.0	12.5	 25
218	 15	199.0	35.8	 25
219	 15	162.8	29.7	 30
220	 15	133.0	24.2	 25
221	 15	175.0	22.1	 30
222	 15	2014.0	271.5	 30
223	 15	266.0	46.1	 30
224	 15	236.0	44.2	 30
225	 15	220.0	28.2	 25
226	 15	428.0	47.8	 25
227	 15	216.0	36.9	 25
228	 15	123.0	22.6	 25
229	 15	430.8	51.9	 30
230	 15	147.0	11.9	 25
231	 15	544.0	80.7	 25
232	 15	193.0	27.2	 25
233	 15	835.0	99.7	 25
234	 15	95.5	15.6	 30
235	 15	101.0	17.8	 25
236	 15	150.0	32.4	 25
237	 15	183.0	30.2	 25
238	 15	137.0	24.9	 30
239	 15	120.0	22.3	 36
240	 15	126.3	19.8	 30
241	 15	222.8	29.3	 30
242	 15	177.0	10.8	 25
243	 15	359.0	52.5	 25
244	 15	444.3	114.3	 30
245	 15	120.0	21.4	 25
246	 15	479.0	75.7	 25
247	 15	888.0	124.3	 25
248	 15	1669.0	117.4	 25
249	 15	687.3	79.2	 30
250	 15	4351.0	703.9	 25
251	 15	134.0	19.7	 25
252	 15	302.0	37.5	 25
253	 15	135.0	22.0	 25
254	 15	164.0	33.1	 25
255	 15	154.3	26.8	 30
256	 15	340.3	60.9	 30
257	 15	124.8	21.1	 30
258	 15	3029.8	466.9	 30
259	 15	142.8	21.9	 30
260	 15	176.3	24.4	 30
261	 15	223.0	30.0	 25
262	 15	568.0	69.4	 25
263	 15	1756.0	197.1	 25
264	 15	242.0	26.0	 25
265	 15	146.0	18.0	 30
266	 15	457.0	84.5	 25
267	 15	175.0	18.8	 25
268	 15	258.0	34.5	 25
269	 15	97.0	19.5	 25
270	 15	100.5	19.5	 30
271	 15	103.0	19.1	 25
272	 15	184.0	23.6	 25
273	 15	378.0	40.8	 25
274	 15	143.5	22.6	 30
275	 15	90.8	15.3	 36
276	 15	155.5	31.0	 30
277	 15	283.0	43.4	 25
278	 15	119.0	36.1	 25
279	 15	274.0	35.8	 25
280	 15	130.5	21.6	 30
281	 15	160.0	21.7	 25
282	 15	129.0	25.9	 25
283	 15	94.0	15.6	 25
284	 15	124.0	28.5	 25
285	 15	163.5	29.1	 30
286	 15	192.0	30.7	 25
287	 15	160.0	28.2	 25
288	 15	3852.0	457.1	 25
289	 15	230.0	47.7	 25
290	 15	5317.5	1166.2	 30
291	 15	217.0	23.5	 25
292	 15	183.0	31.3	 30
293	 15	198.8	39.9	 30
294	 15	1232.8	165.0	 30
295	 15	225.8	35.2	 30
296	 15	180.0	73.0	 25
297	 15	222.0	39.6	 25
298	 15	278.0	33.0	 25
299	 15	160.0	23.2	 25
300	 15	2858.0	603.6	 30
301	 15	174.0	28.3	 25
302	 15	571.0	66.1	 25
303	 15	158.0	23.9	 25
304	 15	136.0	26.0	 25
305	 15	251.5	40.0	 30
306	 15	279.0	31.0	 25
307	 15	193.0	34.7	 25
308	 15	112.0	22.3	 25
309	 15	235.0	37.6	 25
310	 15	347.3	72.9	 36
311	 15	152.8	32.6	 30
312	 15	5257.5	917.0	 30
313	 15	206.0	24.5	 25
314	 15	277.0	38.2	 25
315	 15	364.0	57.4	 30
316	 15	243.0	26.5	 25
317	 15	93.0	21.1	 25
318	 15	143.0	21.9	 25
319	 15	3217.0	443.3	 25
320	 15	550.3	95.2	 30
321	 15	237.0	30.3	 25
322	 15	137.0	23.3	 25
323	 15	7225.0	751.0	 25
324	 15	228.0	43.5	 25
325	 15	113.0	22.1	 30
326	 15	345.0	51.3	 25
327	 15	265.3	40.7	 30
328	 15	2597.3	470.9	 30
329	 15	810.3	111.6	 30
330	 15	138.3	28.7	 36
331	 15	186.0	27.4	 25
332	 15	96.0	17.9	 25
333	 15	129.0	25.3	 25
334	 15	196.0	35.0	 25
335	 15	146.8	24.2	 30
336	 15	683.0	97.5	 25
337	 15	242.0	32.2	 25
338	 15	130.0	28.2	 25
339	 15	186.0	26.8	 25
340	 15	104.5	18.1	 30
341	 15	1323.0	316.9	 25
342	 15	224.0	32.5	 25
343	 15	168.0	30.5	 25
344	 15	200.0	46.1	 25
345	 15	476.3	82.9	 36
346	 15	1066.3	238.0	 30
347	 15	110.3	16.1	 30
348	 15	150.3	32.0	 30
349	 15	546.0	77.9	 25
350	 15	106.0	17.5	 30
351	 15	1238.0	246.2	 25
352	 15	191.0	39.3	 25
353	 15	99.0	18.0	 25
354	 15	331.0	48.8	 25
355	 15	662.0	71.4	 25
356	 15	168.0	28.6	 30
357	 15	293.0	48.6	 25
358	 15	113.0	22.8	 25
359	 15	2401.0	247.5	 25
360	 15	136.0	21.4	 25
361	 15	331.3	64.7	 30
362	 15	154.0	25.0	 25
363	 15	136.3	32.5	 30
364	 15	140.5	25.9	 30
365	 15	178.5	42.4	 30
366	 15	157.0	28.4	 30
367	 15	285.0	42.8	 25
368	 15	1128.0	97.4	 25
369	 15	254.0	36.0	 25
370	 15	108.0	19.9	 25
371	 15	175.8	27.3	 30
372	 15	1584.0	295.8	 25
373	 15	151.0	26.6	 25
374	 15	300.0	50.4	 25
375	 15	268.0	47.0	 25
376	 15	262.3	58.9	 30
377	 15	103.0	22.0	 25
378	 15	101.0	23.6	 25
379	 15	215.0	31.8	 25
380	 15	128.0	29.3	 25
381	 15	113.5	25.9	 36
382	 15	172.8	24.7	 30
383	 15	527.3	95.5	 30
384	 15	125.0	33.1	 25
385	 15	197.0	40.7	 25
386	 15	581.3	118.0	 30
387	 15	118.0	26.7	 25
388	 15	248.0	37.4	 25
389	 15	817.0	104.3	 25
390	 15	129.0	27.5	 25
391	 15	229.5	45.2	 30
392	 15	104.0	21.6	 25
393	 15	162.0	23.9	 25
394	 15	147.0	32.4	 25
395	 15	477.0	95.4	 25
396	 15	186.8	34.7	 30
397	 15	123.0	21.7	 25
398	 15	790.3	108.6	 30
399	 15	4655.0	577.1	 30
400	 15	160.8	27.8	 30
401	 15	524.3	115.9	 36
402	 15	484.0	51.6	 25
403	 15	118.0	17.9	 25
404	 15	4233.0	666.4	 25
405	 15	6526.0	856.9	 25
406	 15	267.5	46.4	 30
407	 15	268.0	36.9	 25
408	 15	508.0	48.3	 25
409	 15	707.0	87.2	 25
410	 15	2184.0	320.8	 25
411	 15	152.3	35.4	 30
412	 15	166.0	27.8	 25
413	 15	808.0	91.3	 25
414	 15	188.0	31.9	 25
415	 15	413.0	67.8	 25
416	 15	310.3	40.9	 36
417	 15	176.0	28.0	 30
418	 15	1066.8	165.0	 30
419	 15	609.0	60.0	 30
420	 15	530.0	67.5	 25
421	 15	604.3	116.8	 30
422	 15	278.0	37.1	 25
423	 15	523.0	58.3	 25
424	 15	103.0	16.8	 25
425	 15	164.0	26.2	 25
426	 15	114.0	22.0	 30
427	 15	126.0	19.8	 25
428	 15	95.0	17.6	 25
429	 15	104.0	18.6	 25
430	 15	202.0	35.7	 25
431	 15	702.3	145.7	 30
432	 15	800.0	100.9	 25
433	 15	610.0	78.4	 25
434	 15	88.5	14.3	 30
435	 15	204.0	35.5	 30
436	 15	175.3	25.7	 36
437	 15	229.0	37.2	 30
438	 15	333.0	45.5	 25
439	 15	131.0	25.8	 25
440	 15	220.0	37.7	 25
441	 15	172.0	32.3	 30
442	 15	232.0	30.3	 25
443	 15	148.0	23.8	 25
444	 15	989.0	118.9	 25
445	 15	248.0	43.4	 25
446	 15	171.0	28.9	 30
447	 15	113.0	14.4	 25
448	 15	103.0	17.8	 25
449	 15	287.0	48.2	 25
450	 15	135.0	25.1	 25
451	 15	180.5	27.3	 30
452	 15	248.8	47.1	 30
453	 15	156.5	22.6	 30
454	 15	406.5	65.0	 30
455	 15	112.0	17.7	 25
456	 15	530.5	49.2	 30
457	 15	201.0	32.5	 25
458	 15	111.0	17.9	 25
459	 15	91.0	16.9	 25
460	 15	1346.0	225.3	 25
461	 15	728.0	133.7	 25
462	 15	689.3	110.6	 30
463	 15	146.0	28.2	 25
464	 15	465.0	67.1	 25
465	 15	88.0	15.0	 25
466	 15	280.0	41.7	 25
467	 15	298.0	41.5	 30
468	 15	373.0	56.5	 25
469	 15	97.0	26.4	 25
470	 15	145.8	16.6	 30
471	 15	212.5	31.8	 30
472	 15	99.3	14.3	 36
473	 15	199.0	27.0	 25
474	 15	1146.0	162.3	 25
475	 15	331.0	48.6	 25
476	 15	89.0	18.4	 25
477	 15	578.3	99.8	 30
478	 15	227.0	32.2	 25
479	 15	158.0	21.2	 25
480	 15	117.0	22.0	 25
481	 15	230.0	115.9	 25
482	 15	151.8	31.0	 30
483	 15	164.0	22.9	 25
484	 15	312.0	32.9	 25
485	 15	168.0	42.4	 25
486	 15	147.0	25.7	 25
487	 15	137.5	22.5	 36
488	 15	216.3	31.1	 30
489	 15	402.0	77.5	 30
490	 15	403.8	37.6	 30
491	 15	645.0	105.4	 25
492	 15	2532.0	558.6	 30
493	 15	160.0	23.6	 25
494	 15	120.0	16.1	 25
495	 15	252.0	29.2	 25
496	 15	853.0	121.0	 25
497	 15	191.0	29.9	 30
498	 15	130.0	16.2	 25
499	 15	150.0	24.5	 25
500	 15	210.0	40.0	 25
501	 15	165.0	24.6	 25
502	 15	111.3	14.3	 30
503	 15	116.0	24.0	 25
504	 15	156.0	27.7	 25
505	 15	217.0	27.5	 30
506	 15	126.0	17.6	 30
507	 15	129.8	25.7	 36
508	 15	392.3	61.0	 30
509	 15	190.0	35.8	 25
510	 15	173.0	28.3	 25
511	 15	249.0	30.2	 25
512	 15	200.0	42.0	 30
513	 15	145.0	22.9	 25
514	 15	131.0	20.2	 25
515	 15	137.0	32.0	 25
516	 15	4343.0	701.7	 25
517	 15	92.5	18.0	 30
518	 15	236.0	34.4	 25
519	 15	222.0	30.7	 25
520	 15	2222.0	263.5	 25
521	 15	492.0	58.7	 25
522	 15	227.8	49.4	 30
523	 15	271.5	37.4	 30
524	 15	472.8	63.8	 30
525	 15	202.8	32.8	 30
526	 15	119.0	20.4	 25
527	 15	1843.0	355.8	 30
528	 15	117.0	21.6	 25
529	 15	150.0	21.3	 25
530	 15	223.0	27.6	 25
531	 15	185.0	30.6	 25
532	 15	148.0	22.8	 30
533	 15	95.0	13.0	 25
534	 15	118.0	20.7	 25
535	 15	180.0	32.7	 25
536	 15	102.0	16.6	 25
537	 15	209.8	39.2	 30
538	 15	329.0	38.8	 25
539	 15	618.0	76.1	 25
540	 15	497.0	48.8	 25
541	 15	243.0	34.8	 30
542	 15	407.5	46.9	 36
543	 15	352.0	51.6	 30
544	 15	138.0	23.5	 25
545	 15	146.0	23.8	 25
546	 15	142.0	26.6	 25
547	 15	92.5	15.5	 30
548	 15	376.0	55.9	 25
549	 15	1937.0	191.7	 25
550	 15	137.0	22.9	 25
551	 15	90.0	19.2	 25
552	 15	309.8	60.9	 30
553	 15	234.0	34.4	 25
554	 15	288.0	50.9	 25
555	 15	154.0	24.8	 25
556	 15	424.0	60.6	 25
557	 15	133.8	31.2	 30
558	 15	127.0	21.9	 25
559	 15	350.0	57.2	 30
560	 15	191.0	28.2	 30
561	 15	367.3	32.8	 30
562	 15	134.0	25.0	 25
563	 15	335.3	58.5	 30
564	 15	150.0	32.9	 25
565	 15	338.0	29.5	 25
566	 15	1563.0	232.3	 25
567	 15	2012.0	362.4	 25
568	 15	204.0	28.1	 30
569	 15	240.0	42.2	 25
570	 15	225.0	32.1	 25
571	 15	310.0	45.5	 25
572	 15	578.0	52.4	 25
573	 15	333.8	47.7	 30
574	 15	707.0	101.4	 25
575	 15	905.0	81.1	 25
576	 15	135.3	23.8	 30
577	 15	117.3	21.3	 30
578	 15	2295.5	438.1	 36
579	 15	643.8	75.7	 30
580	 15	692.0	60.2	 25
581	 15	537.0	74.8	 25
582	 15	722.0	100.0	 25
583	 15	115.8	27.5	 30
584	 15	111.0	22.7	 25
585	 15	775.0	88.6	 25
586	 15	315.0	43.7	 25
587	 15	180.0	35.7	 25
588	 15	105.5	23.2	 30
589	 15	97.0	14.8	 25
590	 15	292.0	57.6	 25
591	 15	1893.0	257.3	 25
592	 15	568.0	143.4	 25
593	 15	173.8	97.7	 30
594	 15	541.3	69.7	 30
595	 15	192.0	39.3	 30
596	 15	152.8	30.1	 30
597	 15	13023.8	2281.6	 30
598	 15	138.0	27.3	 30
599	 15	186.0	34.7	 25
600	 15	181.0	34.3	 25
601	 15	215.0	33.8	 25
602	 15	323.0	50.2	 25
603	 15	130.3	23.8	 30
604	 15	171.0	30.0	 25
605	 15	129.0	16.0	 25
606	 15	108.0	26.2	 25
607	 15	164.0	27.2	 25
608	 15	232.8	36.1	 30
609	 15	277.0	44.6	 25
610	 15	825.0	96.8	 25
611	 15	273.0	31.5	 25
612	 15	365.8	69.2	 30
613	 15	186.3	33.6	 36
614	 15	343.5	61.8	 30
615	 15	10626.0	1414.4	 25
616	 15	348.0	52.8	 25
617	 15	308.0	71.3	 25
618	 15	82.8	20.8	 30
619	 15	109.0	24.5	 25
620	 15	102.0	19.0	 25
621	 15	2053.0	241.7	 25
622	 15	99.0	17.3	 25
623	 15	156.8	31.6	 30
624	 15	668.0	96.8	 25
625	 15	110.0	32.3	 25
626	 15	109.0	20.2	 25
627	 15	1430.0	236.0	 25
628	 15	554.0	81.8	 30
629	 15	158.0	29.1	 25
630	 15	122.8	27.3	 30
631	 15	116.5	25.7	 30
632	 15	104.3	24.6	 30
633	 15	741.0	141.3	 30
634	 15	669.0	69.8	 25
635	 15	125.0	24.5	 25
636	 15	292.0	65.4	 25
637	 15	265.0	52.4	 25
638	 15	272.0	53.7	 30
639	 15	825.0	147.1	 25
640	 15	257.0	37.3	 25
641	 15	171.0	37.2	 25
642	 15	192.0	37.8	 25
643	 15	329.5	66.9	 30
644	 15	677.0	74.4	 25
645	 15	432.0	62.7	 25
646	 15	191.0	29.2	 25
647	 15	826.0	103.8	 25
648	 15	408.5	64.1	 36
649	 15	1132.5	206.3	 30
650	 15	104.0	19.3	 30
651	 15	556.0	92.9	 25
652	 15	209.0	27.6	 25
653	 15	188.5	37.4	 30
654	 15	3021.0	459.2	 25
655	 15	145.0	25.7	 25
656	 15	849.0	151.0	 25
657	 15	153.0	28.3	 25
658	 15	99.5	28.4	 30
659	 15	173.0	33.9	 25
660	 15	185.0	33.5	 25
661	 15	103.0	28.3	 25
662	 15	94.0	20.4	 25
663	 15	122.0	20.7	 25
664	 15	171.3	28.8	 30
665	 15	174.0	32.6	 30
666	 15	258.3	42.0	 30
667	 15	205.8	41.6	 30
668	 15	139.5	35.9	 30
669	 15	183.3	35.4	 30
670	 15	222.0	40.0	 25
671	 15	290.0	42.0	 25
672	 15	313.0	30.2	 25
673	 15	718.0	148.0	 25
674	 15	285.8	55.6	 30
675	 15	116.0	18.4	 25
676	 15	148.0	25.1	 25
677	 15	871.0	115.4	 25
678	 15	423.0	57.3	 25
679	 15	406.3	69.7	 30
680	 15	172.0	28.3	 25
681	 15	245.0	41.7	 25
682	 15	237.0	40.0	 25
683	 15	254.0	42.2	 30
684	 15	510.0	134.7	 36
685	 15	137.5	23.6	 30
686	 15	121.8	31.4	 30
687	 15	198.0	41.7	 25
688	 15	135.0	30.0	 25
689	 15	194.8	34.9	 30
690	 15	435.0	70.7	 25
691	 15	193.0	26.4	 25
692	 15	376.0	71.0	 25
693	 15	867.0	107.1	 25
694	 15	131.8	21.8	 30
695	 15	102.0	25.1	 25
696	 15	440.0	90.4	 25
697	 15	9012.0	1404.1	 25
698	 15	164.0	24.1	 25
699	 15	3118.5	662.5	 30
700	 15	110.0	23.9	 25
701	 15	132.8	25.9	 30
702	 15	211.5	42.5	 30
703	 15	160.0	23.8	 30
704	 15	221.0	47.2	 30
705	 15	15104.0	2198.1	 25
706	 15	963.0	94.5	 25
707	 15	339.0	48.9	 25
708	 15	217.0	33.7	 25
709	 15	194.8	34.9	 30
710	 15	221.0	36.4	 25
711	 15	197.0	23.8	 25
  0	 16	16539.0	2322.0	 25
  1	 16	202.0	43.7	 25
  2	 16	182.0	33.6	 30
  3	 16	170.0	39.4	 25
  4	 16	236.0	33.1	 30
  5	 16	749.8	139.7	 30
  6	 16	331.5	70.1	 30
  7	 16	186.0	42.3	 30
  8	 16	135.0	32.3	 25
  9	 16	638.0	145.2	 25
 10	 16	130.0	29.8	 25
 11	 16	184.0	32.0	 25
 12	 16	369.5	68.4	 30
 13	 16	164.0	32.1	 25
 14	 16	278.0	37.3	 25
 15	 16	264.0	48.9	 25
 16	 16	254.0	42.4	 25
 17	 16	378.0	60.0	 25
 18	 16	208.5	59.6	 30
 19	 16	389.0	51.9	 25
 20	 16	266.0	53.3	 25
 21	 16	263.0	43.2	 30
 22	 16	134.8	22.5	 30
 23	 16	168.3	41.3	 36
 24	 16	108.3	24.1	 30
 25	 16	119.0	19.6	 25
 26	 16	96.0	16.8	 25
 27	 16	126.0	29.9	 25
 28	 16	262.8	50.2	 30
 29	 16	111.0	31.6	 25
 30	 16	1133.0	261.3	 25
 31	 16	218.0	40.3	 25
 32	 16	275.0	56.3	 25
 33	 16	129.5	31.5	 30
 34	 16	79.0	14.2	 25
 35	 16	177.0	23.7	 25
 36	 16	461.0	64.6	 25
 37	 16	517.0	47.6	 25
 38	 16	485.8	59.5	 30
 39	 16	178.8	42.0	 30
 40	 16	209.8	40.3	 30
 41	 16	283.3	66.6	 30
 42	 16	108.3	27.2	 30
 43	 16	141.5	26.5	 30
 44	 16	299.0	40.1	 25
 45	 16	158.0	44.5	 25
 46	 16	295.0	48.9	 25
 47	 16	122.0	24.4	 25
 48	 16	152.0	32.5	 30
 49	 16	326.0	59.2	 25
 50	 16	303.0	54.5	 25
 51	 16	424.0	56.7	 25
 52	 16	217.0	31.3	 25
 53	 16	204.3	43.5	 30
 54	 16	107.0	31.0	 25
 55	 16	258.0	51.6	 25
 56	 16	147.0	30.7	 25
 57	 16	180.5	30.9	 30
 58	 16	133.3	32.0	 36
 59	 16	93.5	19.4	 30
 60	 16	148.0	56.7	 25
 61	 16	101.0	18.5	 25
 62	 16	146.0	31.5	 25
 63	 16	128.5	30.3	 30
 64	 16	151.0	33.7	 25
 65	 16	102.0	24.7	 25
 66	 16	392.0	61.0	 25
 67	 16	132.0	105.7	 25
 68	 16	427.5	61.7	 30
 69	 16	1299.0	226.2	 25
 70	 16	125.0	21.0	 25
 71	 16	163.0	37.8	 25
 72	 16	256.0	33.1	 25
 73	 16	443.0	54.7	 30
 74	 16	207.0	39.9	 25
 75	 16	346.8	59.9	 30
 76	 16	313.0	54.8	 30
 77	 16	162.0	30.7	 30
 78	 16	119.0	17.9	 30
 79	 16	137.0	26.6	 25
 80	 16	112.0	21.0	 25
 81	 16	119.0	28.5	 25
 82	 16	145.0	26.6	 25
 83	 16	261.5	33.4	 30
 84	 16	1220.0	300.9	 25
 85	 16	188.0	28.9	 25
 86	 16	176.0	27.4	 25
 87	 16	267.0	38.5	 25
 88	 16	322.8	58.0	 30
 89	 16	162.0	26.3	 25
 90	 16	125.0	21.0	 25
 91	 16	143.0	13.7	 25
 92	 16	143.0	31.7	 25
 93	 16	104.0	20.2	 36
 94	 16	256.8	49.3	 30
 95	 16	119.8	17.1	 30
 96	 16	111.0	29.6	 25
 97	 16	87.0	14.6	 25
 98	 16	91.0	24.2	 30
 99	 16	104.0	17.1	 25
100	 16	124.0	19.5	 25
101	 16	112.0	20.6	 25
102	 16	194.0	29.4	 25
103	 16	151.0	20.3	 30
104	 16	249.0	50.3	 25
105	 16	117.0	13.4	 25
106	 16	199.0	23.8	 25
107	 16	585.0	88.2	 25
108	 16	465.8	91.7	 30
109	 16	602.0	50.7	 25
110	 16	195.5	30.2	 30
111	 16	162.0	34.7	 30
112	 16	169.5	30.4	 30
113	 16	188.3	29.6	 36
114	 16	264.0	42.5	 25
115	 16	147.0	21.2	 25
116	 16	333.0	46.5	 25
117	 16	234.0	39.1	 25
118	 16	295.0	35.8	 30
119	 16	108.0	19.7	 25
120	 16	193.0	31.1	 25
121	 16	125.0	23.6	 25
122	 16	98.0	19.3	 25
123	 16	126.0	21.4	 25
124	 16	97.3	17.3	 30
125	 16	122.0	26.8	 25
126	 16	108.0	24.2	 25
127	 16	151.0	22.2	 25
128	 16	480.5	126.9	 30
129	 16	181.0	35.3	 36
130	 16	133.0	17.7	 30
131	 16	157.3	29.9	 30
132	 16	156.0	27.5	 25
133	 16	149.0	31.0	 25
134	 16	122.0	20.3	 30
135	 16	129.0	28.2	 25
136	 16	146.0	20.9	 25
137	 16	423.0	73.2	 25
138	 16	506.0	62.3	 25
139	 16	114.5	18.6	 30
140	 16	128.0	22.8	 25
141	 16	128.0	25.2	 25
142	 16	505.0	62.4	 25
143	 16	269.0	44.6	 25
144	 16	650.0	68.7	 30
145	 16	266.0	21.3	 25
146	 16	150.0	24.0	 30
147	 16	266.0	30.1	 30
148	 16	487.3	80.4	 30
149	 16	771.0	183.3	 30
150	 16	159.0	41.1	 25
151	 16	492.0	85.7	 25
152	 16	199.0	29.6	 25
153	 16	94.0	16.5	 25
154	 16	231.0	50.2	 30
155	 16	390.0	65.7	 25
156	 16	609.0	59.1	 25
157	 16	223.0	17.4	 25
158	 16	209.0	28.3	 25
159	 16	198.3	37.5	 30
160	 16	125.0	16.1	 25
161	 16	201.0	32.4	 25
162	 16	182.0	22.2	 25
163	 16	305.0	42.1	 25
164	 16	287.8	34.9	 36
165	 16	161.0	32.7	 30
166	 16	110.5	18.4	 30
167	 16	114.0	16.2	 25
168	 16	175.0	28.8	 25
169	 16	218.0	36.5	 30
170	 16	377.0	82.7	 25
171	 16	234.0	36.4	 25
172	 16	883.0	105.2	 25
173	 16	1439.0	217.1	 25
174	 16	148.5	27.5	 30
175	 16	153.0	28.5	 25
176	 16	145.0	26.0	 25
177	 16	229.0	26.4	 25
178	 16	216.0	31.6	 25
179	 16	140.3	24.8	 30
180	 16	82.0	16.6	 25
181	 16	101.0	15.1	 25
182	 16	108.8	25.1	 30
183	 16	133.5	38.2	 30
184	 16	205.0	26.7	 36
185	 16	112.0	18.7	 25
186	 16	182.0	42.4	 25
187	 16	173.0	43.2	 25
188	 16	417.0	114.0	 25
189	 16	238.8	34.5	 30
190	 16	105.0	21.5	 25
191	 16	114.0	30.9	 25
192	 16	122.0	20.8	 25
193	 16	180.0	41.5	 25
194	 16	127.8	23.2	 30
195	 16	148.0	25.5	 25
196	 16	189.0	21.8	 25
197	 16	208.0	26.3	 25
198	 16	121.0	17.6	 25
199	 16	170.5	33.0	 36
200	 16	230.0	29.6	 30
201	 16	145.8	26.0	 30
202	 16	98.0	16.7	 30
203	 16	108.0	16.8	 25
204	 16	186.5	32.9	 30
205	 16	93.0	15.3	 25
206	 16	141.0	23.6	 25
207	 16	643.0	132.2	 25
208	 16	130.0	22.0	 25
209	 16	149.0	28.6	 30
210	 16	137.0	20.3	 25
211	 16	146.0	23.1	 25
212	 16	101.0	19.6	 25
213	 16	116.0	22.0	 25
214	 16	119.5	16.0	 30
215	 16	168.0	48.0	 25
216	 16	128.0	19.7	 25
217	 16	100.5	18.0	 30
218	 16	137.3	25.3	 30
219	 16	170.0	32.5	 36
220	 16	172.0	29.7	 30
221	 16	117.0	22.7	 25
222	 16	490.0	98.7	 25
223	 16	94.0	14.1	 25
224	 16	116.0	29.7	 25
225	 16	194.8	40.7	 30
226	 16	230.0	34.4	 25
227	 16	124.0	20.0	 25
228	 16	113.0	24.5	 25
229	 16	365.0	60.3	 25
230	 16	146.8	25.2	 30
231	 16	166.0	31.9	 25
232	 16	132.0	34.4	 25
233	 16	254.0	38.7	 25
234	 16	92.0	19.5	 25
235	 16	95.3	19.6	 36
236	 16	111.3	24.4	 30
237	 16	120.8	25.9	 30
238	 16	154.0	36.6	 25
239	 16	102.0	18.3	 25
240	 16	108.5	22.1	 30
241	 16	410.0	68.4	 25
242	 16	114.0	18.1	 25
243	 16	422.0	53.4	 25
244	 16	178.0	49.2	 25
245	 16	131.8	30.4	 30
246	 16	549.0	78.5	 25
247	 16	304.0	63.7	 25
248	 16	1925.0	165.5	 25
249	 16	335.0	53.7	 25
250	 16	863.8	122.3	 30
251	 16	144.0	31.9	 25
252	 16	346.0	62.1	 25
253	 16	113.8	24.9	 30
254	 16	83.0	17.3	 30
255	 16	114.8	18.8	 36
256	 16	215.0	52.0	 25
257	 16	103.0	23.0	 25
258	 16	607.0	163.7	 25
259	 16	149.0	27.6	 25
260	 16	127.8	29.3	 30
261	 16	133.0	30.4	 25
262	 16	180.0	37.1	 25
263	 16	280.0	51.1	 25
264	 16	107.0	22.7	 25
265	 16	126.0	32.1	 30
266	 16	184.0	39.6	 25
267	 16	183.0	29.3	 25
268	 16	218.0	33.3	 25
269	 16	113.0	23.1	 25
270	 16	132.5	30.6	 36
271	 16	112.5	20.7	 30
272	 16	103.0	21.6	 30
273	 16	160.3	37.9	 30
274	 16	130.0	26.9	 25
275	 16	99.3	24.8	 30
276	 16	115.0	36.7	 25
277	 16	118.0	21.5	 25
278	 16	95.0	18.9	 25
279	 16	142.0	26.9	 25
280	 16	193.8	40.4	 30
281	 16	135.0	19.7	 25
282	 16	107.0	27.5	 25
283	 16	100.0	21.6	 25
284	 16	141.0	31.0	 25
285	 16	172.3	28.4	 30
286	 16	137.0	29.8	 25
287	 16	131.0	22.5	 25
288	 16	614.0	158.5	 30
289	 16	171.3	30.6	 30
290	 16	429.5	119.2	 36
291	 16	256.0	57.6	 30
292	 16	146.0	27.4	 25
293	 16	114.0	23.3	 25
294	 16	565.0	105.3	 25
295	 16	120.0	20.4	 30
296	 16	116.0	23.7	 25
297	 16	166.0	27.8	 25
298	 16	161.0	29.1	 25
299	 16	179.0	38.5	 25
300	 16	676.3	187.6	 30
301	 16	107.0	27.2	 25
302	 16	201.0	46.2	 25
303	 16	198.0	33.7	 25
304	 16	145.0	26.0	 25
305	 16	164.8	25.6	 30
306	 16	227.5	38.3	 30
307	 16	206.8	38.6	 30
308	 16	145.8	25.1	 30
309	 16	344.0	72.6	 30
310	 16	164.0	28.9	 30
311	 16	140.0	35.3	 25
312	 16	507.0	137.8	 25
313	 16	217.0	33.8	 25
314	 16	277.0	47.7	 25
315	 16	154.5	28.2	 30
316	 16	220.0	41.2	 25
317	 16	118.0	26.1	 25
318	 16	171.0	28.5	 25
319	 16	706.0	153.9	 25
320	 16	234.5	45.3	 30
321	 16	138.0	22.1	 25
322	 16	120.0	23.2	 25
323	 16	1842.0	298.3	 25
324	 16	143.5	23.1	 30
325	 16	101.5	25.4	 30
326	 16	143.0	28.2	 36
327	 16	254.0	44.5	 25
328	 16	468.0	98.8	 25
329	 16	438.0	67.7	 25
330	 16	161.0	26.2	 25
331	 16	112.8	16.1	 30
332	 16	114.0	23.1	 25
333	 16	190.0	39.2	 25
334	 16	219.0	38.8	 25
335	 16	132.0	25.6	 25
336	 16	393.5	64.0	 30
337	 16	302.0	43.3	 25
338	 16	88.0	14.3	 25
339	 16	207.0	43.3	 25
340	 16	87.0	17.4	 25
341	 16	439.5	110.0	 30
342	 16	209.0	33.0	 30
343	 16	123.8	25.1	 30
344	 16	223.5	50.1	 30
345	 16	398.0	40.5	 25
346	 16	1030.3	194.6	 30
347	 16	114.0	20.2	 25
348	 16	139.0	18.4	 25
349	 16	212.0	37.4	 25
350	 16	106.0	29.2	 25
351	 16	594.0	115.1	 30
352	 16	122.0	17.6	 25
353	 16	97.0	23.6	 25
354	 16	245.0	35.9	 25
355	 16	847.0	96.9	 25
356	 16	143.8	23.5	 30
357	 16	163.0	22.8	 25
358	 16	114.0	24.5	 25
359	 16	699.5	147.8	 30
360	 16	175.5	37.9	 30
361	 16	172.0	28.0	 36
362	 16	114.8	21.0	 30
363	 16	195.0	25.6	 25
364	 16	175.0	32.2	 25
365	 16	141.0	21.5	 25
366	 16	204.0	30.2	 30
367	 16	329.0	42.4	 25
368	 16	1900.0	268.1	 25
369	 16	152.0	25.3	 25
370	 16	141.0	21.5	 25
371	 16	199.0	26.2	 30
372	 16	338.0	44.4	 25
373	 16	148.0	18.4	 25
374	 16	270.0	46.8	 25
375	 16	130.0	23.0	 25
376	 16	139.3	20.0	 30
377	 16	86.0	18.7	 30
378	 16	97.0	12.5	 30
379	 16	151.8	23.2	 30
380	 16	114.0	24.5	 30
381	 16	90.0	12.0	 30
382	 16	221.0	38.0	 25
383	 16	243.0	43.8	 25
384	 16	137.0	26.8	 25
385	 16	147.0	23.8	 25
386	 16	277.5	50.5	 30
387	 16	130.0	23.3	 25
388	 16	158.0	20.2	 25
389	 16	205.0	27.7	 25
390	 16	100.0	17.6	 25
391	 16	172.0	27.1	 30
392	 16	165.0	25.3	 25
393	 16	137.0	26.9	 25
394	 16	149.0	24.5	 25
395	 16	123.8	25.4	 30
396	 16	209.8	40.4	 36
397	 16	162.3	27.6	 30
398	 16	339.0	72.6	 25
399	 16	894.0	197.7	 25
400	 16	220.0	30.0	 25
401	 16	188.8	33.0	 30
402	 16	334.0	38.7	 25
403	 16	114.0	17.9	 25
404	 16	669.0	145.8	 25
405	 16	638.0	141.5	 25
406	 16	201.5	30.5	 30
407	 16	269.0	36.2	 25
408	 16	707.0	96.1	 25
409	 16	182.0	38.9	 25
410	 16	479.0	73.0	 25
411	 16	260.3	35.4	 30
412	 16	160.0	25.3	 25
413	 16	331.5	74.8	 30
414	 16	150.3	24.5	 30
415	 16	122.0	18.3	 30
416	 16	191.8	32.0	 30
417	 16	157.0	20.8	 25
418	 16	213.0	31.3	 25
419	 16	410.0	56.1	 25
420	 16	255.0	37.1	 25
421	 16	158.0	27.9	 30
422	 16	259.0	32.5	 25
423	 16	362.0	36.0	 25
424	 16	117.0	22.7	 25
425	 16	168.0	25.8	 25
426	 16	110.0	19.4	 25
427	 16	91.0	16.0	 30
428	 16	90.0	16.3	 25
429	 16	76.0	10.4	 25
430	 16	230.0	27.6	 25
431	 16	136.0	32.5	 30
432	 16	195.3	34.9	 36
433	 16	147.5	34.8	 30
434	 16	97.0	12.0	 25
435	 16	297.0	60.5	 25
436	 16	143.0	20.4	 25
437	 16	146.0	23.9	 30
438	 16	136.0	23.2	 25
439	 16	138.0	23.4	 25
440	 16	166.0	40.5	 25
441	 16	124.0	24.4	 25
442	 16	198.5	27.7	 30
443	 16	118.0	21.9	 25
444	 16	193.0	34.8	 25
445	 16	178.0	24.4	 25
446	 16	112.0	22.4	 25
447	 16	95.5	16.2	 30
448	 16	107.8	17.8	 30
449	 16	117.3	22.1	 30
450	 16	96.0	17.0	 30
451	 16	121.5	19.3	 30
452	 16	111.8	24.0	 30
453	 16	122.0	26.7	 25
454	 16	203.0	40.2	 25
455	 16	106.0	30.0	 25
456	 16	444.0	63.7	 25
457	 16	144.8	35.6	 30
458	 16	82.0	27.7	 25
459	 16	107.0	16.6	 25
460	 16	361.0	44.6	 25
461	 16	165.0	19.1	 25
462	 16	483.3	73.0	 30
463	 16	181.0	19.6	 25
464	 16	183.0	21.4	 25
465	 16	108.0	19.9	 25
466	 16	428.3	72.9	 30
467	 16	442.3	91.4	 36
468	 16	209.8	34.2	 30
469	 16	112.0	18.5	 30
470	 16	114.0	23.9	 25
471	 16	128.0	27.7	 25
472	 16	142.5	40.1	 30
473	 16	270.0	36.4	 25
474	 16	365.0	90.8	 25
475	 16	146.0	24.7	 25
476	 16	80.0	22.3	 25
477	 16	229.0	46.6	 30
478	 16	128.0	24.3	 25
479	 16	150.0	30.1	 25
480	 16	116.0	24.7	 25
481	 16	137.0	24.9	 25
482	 16	101.0	18.0	 30
483	 16	121.0	20.3	 25
484	 16	221.5	31.0	 30
485	 16	122.8	24.1	 30
486	 16	97.8	23.1	 30
487	 16	132.0	27.2	 30
488	 16	192.0	27.3	 25
489	 16	537.0	72.0	 25
490	 16	189.0	34.8	 25
491	 16	131.0	30.1	 25
492	 16	321.8	83.7	 30
493	 16	177.0	34.1	 25
494	 16	165.0	24.5	 25
495	 16	374.0	37.3	 25
496	 16	306.0	45.0	 25
497	 16	152.8	27.5	 30
498	 16	196.0	36.6	 25
499	 16	182.0	31.1	 25
500	 16	329.0	44.8	 25
501	 16	103.0	24.9	 25
502	 16	97.0	17.1	 36
503	 16	113.5	20.8	 30
504	 16	148.0	30.0	 30
505	 16	239.0	33.0	 25
506	 16	141.0	25.8	 25
507	 16	145.0	22.5	 30
508	 16	304.0	67.8	 25
509	 16	420.0	74.9	 25
510	 16	249.0	29.5	 25
511	 16	208.0	39.2	 25
512	 16	170.0	30.8	 30
513	 16	116.0	25.3	 25
514	 16	96.0	16.3	 25
515	 16	130.0	16.6	 25
516	 16	893.0	147.5	 25
517	 16	116.5	27.8	 30
518	 16	209.0	42.8	 25
519	 16	149.0	25.0	 25
520	 16	662.8	120.6	 30
521	 16	194.5	34.1	 30
522	 16	125.3	25.2	 36
523	 16	176.0	31.8	 25
524	 16	202.0	36.6	 25
525	 16	115.0	26.0	 25
526	 16	175.0	27.2	 25
527	 16	342.0	78.6	 25
528	 16	112.3	33.1	 30
529	 16	150.0	28.9	 25
530	 16	214.0	27.2	 25
531	 16	302.0	42.8	 25
532	 16	96.0	22.1	 25
533	 16	97.5	18.8	 30
534	 16	111.0	22.3	 25
535	 16	152.0	24.2	 25
536	 16	112.0	19.2	 25
537	 16	175.3	39.1	 30
538	 16	138.0	28.6	 36
539	 16	153.3	29.1	 30
540	 16	206.0	46.8	 30
541	 16	183.0	33.3	 25
542	 16	286.0	64.0	 25
543	 16	228.3	50.6	 30
544	 16	113.0	24.4	 25
545	 16	140.0	35.2	 25
546	 16	122.0	21.0	 25
547	 16	100.0	20.7	 25
548	 16	148.8	37.3	 30
549	 16	875.0	189.5	 25
550	 16	97.0	21.5	 25
551	 16	117.0	20.4	 25
552	 16	138.0	29.5	 25
553	 16	128.3	35.5	 30
554	 16	133.0	29.3	 25
555	 16	109.8	20.7	 30
556	 16	138.0	32.9	 30
557	 16	115.5	29.6	 30
558	 16	111.5	31.2	 36
559	 16	146.0	27.1	 25
560	 16	112.0	20.4	 25
561	 16	266.0	44.7	 25
562	 16	120.0	30.1	 25
563	 16	142.0	25.3	 30
564	 16	136.0	22.2	 25
565	 16	224.0	25.3	 25
566	 16	176.0	31.7	 25
567	 16	228.0	47.8	 25
568	 16	156.3	34.4	 30
569	 16	199.0	28.2	 25
570	 16	253.0	39.5	 25
571	 16	184.0	44.0	 25
572	 16	269.0	50.2	 25
573	 16	348.0	56.2	 36
574	 16	457.0	72.2	 30
575	 16	386.5	56.6	 30
576	 16	121.0	22.1	 25
577	 16	94.0	24.1	 25
578	 16	411.5	112.0	 30
579	 16	445.0	99.1	 25
580	 16	489.0	78.6	 25
581	 16	345.0	44.6	 25
582	 16	390.0	76.8	 25
583	 16	129.5	30.0	 30
584	 16	91.0	17.9	 25
585	 16	197.0	51.4	 25
586	 16	262.0	39.3	 25
587	 16	154.0	24.5	 25
588	 16	120.8	18.6	 30
589	 16	92.0	20.8	 25
590	 16	108.0	30.2	 25
591	 16	245.3	64.2	 30
592	 16	172.8	28.5	 30
593	 16	117.5	26.3	 36
594	 16	266.0	64.4	 25
595	 16	105.0	18.7	 25
596	 16	367.0	81.0	 25
597	 16	1611.0	494.9	 25
598	 16	171.0	43.1	 30
599	 16	146.0	25.4	 25
600	 16	222.0	39.8	 25
601	 16	131.0	33.4	 25
602	 16	132.0	27.0	 25
603	 16	180.0	35.6	 30
604	 16	124.0	28.9	 25
605	 16	123.0	25.6	 25
606	 16	95.0	14.2	 25
607	 16	135.0	27.6	 25
608	 16	203.0	41.0	 36
609	 16	129.5	23.5	 30
610	 16	142.8	31.9	 30
611	 16	145.5	29.4	 30
612	 16	202.0	30.7	 25
613	 16	130.3	31.3	 30
614	 16	188.0	36.9	 25
615	 16	1120.0	324.1	 25
616	 16	231.0	53.0	 25
617	 16	175.0	36.1	 25
618	 16	87.0	16.2	 30
619	 16	123.0	28.1	 25
620	 16	116.0	23.7	 25
621	 16	582.0	132.0	 25
622	 16	103.0	20.4	 25
623	 16	102.0	17.0	 30
624	 16	364.0	67.1	 25
625	 16	123.0	32.2	 25
626	 16	94.0	14.0	 30
627	 16	240.5	65.3	 30
628	 16	1358.5	357.1	 30
629	 16	164.0	36.0	 36
630	 16	178.0	33.9	 25
631	 16	103.0	19.3	 25
632	 16	92.0	20.0	 25
633	 16	326.0	77.6	 25
634	 16	268.8	48.9	 30
635	 16	146.0	49.1	 25
636	 16	124.0	20.6	 25
637	 16	153.0	25.1	 25
638	 16	205.0	36.3	 25
639	 16	157.8	28.3	 30
640	 16	147.0	29.6	 25
641	 16	287.0	42.7	 25
642	 16	148.0	22.1	 25
643	 16	263.0	48.2	 25
644	 16	239.0	39.5	 36
645	 16	151.8	25.3	 30
646	 16	96.8	18.4	 30
647	 16	275.8	54.7	 30
648	 16	616.0	139.0	 25
649	 16	197.8	38.3	 30
650	 16	99.0	18.6	 25
651	 16	181.0	31.9	 25
652	 16	109.0	17.3	 25
653	 16	108.0	18.6	 25
654	 16	335.5	84.0	 30
655	 16	179.0	40.6	 25
656	 16	149.0	30.2	 25
657	 16	113.0	19.9	 25
658	 16	92.0	15.4	 25
659	 16	123.8	23.2	 30
660	 16	109.0	22.4	 25
661	 16	87.0	12.6	 25
662	 16	88.8	13.5	 30
663	 16	132.5	31.9	 30
664	 16	134.3	22.6	 36
665	 16	143.0	29.1	 25
666	 16	129.0	20.2	 25
667	 16	132.0	22.2	 25
668	 16	162.0	27.2	 25
669	 16	167.8	25.3	 30
670	 16	295.0	56.0	 25
671	 16	243.0	26.4	 25
672	 16	295.0	54.3	 25
673	 16	268.0	51.7	 25
674	 16	102.5	19.7	 30
675	 16	106.0	16.9	 25
676	 16	88.0	18.7	 25
677	 16	271.0	64.7	 25
678	 16	280.0	43.0	 25
679	 16	310.8	61.3	 30
680	 16	259.8	49.6	 30
681	 16	276.5	60.8	 30
682	 16	188.0	34.8	 30
683	 16	126.0	19.5	 25
684	 16	160.0	22.6	 30
685	 16	110.0	15.5	 25
686	 16	130.0	21.3	 25
687	 16	127.0	23.0	 25
688	 16	123.0	20.8	 25
689	 16	165.3	34.6	 30
690	 16	144.0	20.4	 25
691	 16	289.0	39.4	 25
692	 16	415.0	68.9	 25
693	 16	477.0	55.0	 25
694	 16	113.0	31.3	 30
695	 16	94.0	16.2	 25
696	 16	256.0	26.0	 25
697	 16	1170.0	330.7	 30
698	 16	122.5	13.4	 30
699	 16	1483.3	442.5	 36
700	 16	116.0	16.3	 30
701	 16	107.0	25.9	 25
702	 16	103.0	16.1	 25
703	 16	154.0	33.8	 25
704	 16	144.5	937.7	 30
705	 16	4467.0	1024.9	 25
706	 16	393.0	28.2	 25
707	 16	183.0	25.1	 25
708	 16	256.0	36.0	 25
709	 16	422.8	49.3	 30
710	 16	253.0	30.5	 25
711	 16	22445.0	3196.7	 25
  0	 17	219.8	123.7	 30
  1	 17	686.0	104.3	 30
  2	 17	151.0	21.2	 30
  3	 17	764.5	145.0	 36
  4	 17	134.0	30.1	 25
  5	 17	136.0	11.9	 25
  6	 17	174.0	28.5	 25
  7	 17	151.0	33.0	 25
  8	 17	120.0	23.1	 30
  9	 17	542.0	58.2	 25
 10	 17	219.0	34.6	 25
 11	 17	160.0	26.4	 25
 12	 17	299.0	45.0	 25
 13	 17	614.5	82.1	 30
 14	 17	2118.0	243.3	 25
 15	 17	1026.0	77.2	 25
 16	 17	230.0	24.0	 25
 17	 17	330.0	41.9	 25
 18	 17	440.3	41.9	 36
 19	 17	308.8	67.3	 30
 20	 17	309.5	94.5	 30
 21	 17	165.0	26.8	 25
 22	 17	175.0	24.3	 25
 23	 17	93.8	20.0	 30
 24	 17	197.0	30.5	 25
 25	 17	210.0	37.8	 25
 26	 17	156.0	16.3	 25
 27	 17	162.0	22.4	 25
 28	 17	221.0	24.1	 30
 29	 17	118.0	19.3	 25
 30	 17	89.0	13.2	 25
 31	 17	539.0	61.0	 25
 32	 17	168.0	28.2	 25
 33	 17	840.5	161.6	 30
 34	 17	297.0	40.2	 25
 35	 17	233.0	22.4	 25
 36	 17	1616.3	250.3	 30
 37	 17	115.0	15.5	 30
 38	 17	3463.3	785.3	 36
 39	 17	245.0	35.4	 25
 40	 17	117.0	24.0	 25
 41	 17	189.0	21.1	 25
 42	 17	735.0	78.7	 25
 43	 17	657.8	122.5	 30
 44	 17	651.0	73.6	 25
 45	 17	186.0	21.4	 25
 46	 17	117.0	26.9	 25
 47	 17	99.0	20.0	 25
 48	 17	155.0	30.7	 30
 49	 17	551.0	81.7	 25
 50	 17	263.0	44.7	 25
 51	 17	142.0	17.5	 25
 52	 17	303.0	39.3	 25
 53	 17	1001.0	205.7	 30
 54	 17	100.8	18.0	 30
 55	 17	168.8	19.9	 30
 56	 17	444.8	58.1	 30
 57	 17	262.0	36.5	 25
 58	 17	593.8	104.7	 30
 59	 17	326.0	46.4	 25
 60	 17	497.0	64.7	 25
 61	 17	171.0	23.4	 25
 62	 17	178.0	26.8	 25
 63	 17	290.5	64.4	 30
 64	 17	127.0	23.4	 25
 65	 17	1128.0	200.6	 25
 66	 17	146.0	24.1	 25
 67	 17	516.0	53.7	 25
 68	 17	316.5	44.2	 30
 69	 17	445.0	64.3	 25
 70	 17	161.0	28.4	 25
 71	 17	106.8	22.8	 30
 72	 17	187.3	37.2	 30
 73	 17	78.8	12.7	 36
 74	 17	159.8	28.1	 30
 75	 17	94.0	13.4	 25
 76	 17	98.0	13.9	 25
 77	 17	120.0	19.4	 25
 78	 17	112.5	31.3	 30
 79	 17	108.0	16.6	 25
 80	 17	117.0	16.4	 25
 81	 17	294.0	58.9	 25
 82	 17	258.0	33.4	 25
 83	 17	132.5	15.2	 30
 84	 17	116.0	18.5	 25
 85	 17	113.0	21.4	 25
 86	 17	2713.0	368.1	 25
 87	 17	1559.0	223.3	 25
 88	 17	154.0	26.6	 25
 89	 17	142.3	21.1	 36
 90	 17	440.0	56.9	 30
 91	 17	227.3	33.5	 30
 92	 17	584.0	69.4	 30
 93	 17	207.0	33.5	 25
 94	 17	653.5	126.0	 30
 95	 17	100.0	16.7	 25
 96	 17	123.0	22.9	 25
 97	 17	184.0	34.2	 25
 98	 17	474.0	53.0	 25
 99	 17	107.5	19.6	 30
100	 17	122.0	20.3	 25
101	 17	129.0	28.1	 25
102	 17	117.0	28.0	 25
103	 17	167.0	30.2	 25
104	 17	117.8	24.4	 30
105	 17	223.0	47.3	 25
106	 17	176.0	28.3	 25
107	 17	143.5	27.4	 30
108	 17	253.8	46.4	 30
109	 17	216.0	36.5	 36
110	 17	196.0	44.8	 25
111	 17	301.0	81.4	 25
112	 17	2370.0	276.7	 25
113	 17	104.0	15.7	 25
114	 17	89.8	15.4	 30
115	 17	189.0	24.8	 25
116	 17	216.0	34.0	 25
117	 17	282.0	45.4	 25
118	 17	434.0	58.5	 25
119	 17	123.8	27.3	 30
120	 17	127.0	24.7	 25
121	 17	195.0	29.1	 25
122	 17	1429.0	174.6	 25
123	 17	1011.0	168.8	 25
124	 17	212.8	41.4	 30
125	 17	149.8	24.2	 30
126	 17	116.8	23.4	 30
127	 17	1985.3	267.7	 30
128	 17	247.0	41.7	 25
129	 17	530.0	105.1	 30
130	 17	187.0	45.2	 25
131	 17	2212.0	332.7	 25
132	 17	123.0	30.1	 25
133	 17	211.0	32.5	 25
134	 17	1192.0	216.4	 30
135	 17	2461.0	395.1	 25
136	 17	128.0	32.4	 25
137	 17	126.0	23.8	 25
138	 17	105.0	18.5	 25
139	 17	139.8	28.8	 30
140	 17	122.0	30.0	 25
141	 17	140.0	33.5	 25
142	 17	394.0	56.8	 25
143	 17	651.3	88.2	 30
144	 17	165.0	31.9	 36
145	 17	461.8	92.2	 30
146	 17	334.0	58.8	 25
147	 17	149.0	33.5	 25
148	 17	137.0	26.2	 25
149	 17	122.0	26.3	 30
150	 17	250.0	49.0	 25
151	 17	427.0	70.7	 25
152	 17	297.0	48.7	 25
153	 17	414.0	55.3	 25
154	 17	134.8	21.2	 30
155	 17	157.0	30.3	 25
156	 17	275.0	49.3	 25
157	 17	142.0	19.0	 25
158	 17	153.0	29.0	 25
159	 17	240.5	61.7	 30
160	 17	200.8	35.4	 30
161	 17	11130.8	1774.7	 30
162	 17	186.0	25.8	 30
163	 17	164.0	34.2	 30
164	 17	563.3	124.6	 30
165	 17	2292.0	360.7	 25
166	 17	1037.0	162.0	 25
167	 17	127.0	24.2	 25
168	 17	106.0	18.1	 25
169	 17	155.8	25.1	 30
170	 17	125.0	24.2	 25
171	 17	183.0	30.1	 25
172	 17	1404.0	145.9	 25
173	 17	147.0	38.5	 25
174	 17	155.3	30.2	 30
175	 17	164.0	31.2	 25
176	 17	122.0	28.4	 25
177	 17	166.0	28.7	 25
178	 17	481.3	78.4	 30
179	 17	107.0	26.8	 36
180	 17	119.8	121.8	 30
181	 17	156.3	35.9	 30
182	 17	208.0	31.4	 25
183	 17	194.0	27.3	 25
184	 17	147.5	26.7	 30
185	 17	127.0	21.8	 25
186	 17	114.0	20.3	 25
187	 17	717.0	103.5	 25
188	 17	128.0	33.4	 25
189	 17	222.0	38.1	 25
190	 17	156.8	24.8	 30
191	 17	275.0	45.0	 25
192	 17	514.0	81.2	 25
193	 17	94.0	19.2	 25
194	 17	263.0	47.0	 25
195	 17	84.0	16.3	 30
196	 17	82.3	21.3	 30
197	 17	234.0	34.5	 30
198	 17	132.5	29.6	 30
199	 17	103.0	25.3	 25
200	 17	666.8	111.9	 30
201	 17	166.0	39.4	 25
202	 17	550.0	57.6	 25
203	 17	96.0	20.9	 25
204	 17	93.0	20.6	 25
205	 17	358.3	62.4	 30
206	 17	110.0	20.5	 25
207	 17	153.0	31.1	 25
208	 17	570.0	102.7	 25
209	 17	126.0	24.7	 25
210	 17	163.8	28.7	 30
211	 17	91.0	14.1	 25
212	 17	96.0	20.6	 25
213	 17	99.0	17.9	 25
214	 17	177.5	34.4	 30
215	 17	99.0	18.3	 36
216	 17	115.0	19.6	 30
217	 17	97.0	18.4	 25
218	 17	103.0	20.0	 25
219	 17	159.0	28.6	 25
220	 17	158.3	34.0	 30
221	 17	126.0	28.3	 25
222	 17	98.0	21.1	 25
223	 17	113.0	17.9	 25
224	 17	135.0	27.0	 25
225	 17	108.8	13.9	 30
226	 17	228.0	32.2	 25
227	 17	943.0	131.6	 25
228	 17	493.0	75.9	 25
229	 17	1602.0	269.4	 25
230	 17	126.5	20.1	 30
231	 17	158.0	27.2	 30
232	 17	136.5	20.2	 30
233	 17	228.8	35.1	 30
234	 17	129.0	28.0	 30
235	 17	121.0	24.4	 30
236	 17	111.0	18.3	 25
237	 17	109.0	19.1	 25
238	 17	85.0	14.3	 25
239	 17	433.0	71.3	 25
240	 17	222.0	42.3	 30
241	 17	104.0	19.2	 25
242	 17	106.0	19.9	 25
243	 17	106.0	17.2	 25
244	 17	131.0	23.5	 25
245	 17	123.0	14.9	 30
246	 17	1427.0	187.6	 25
247	 17	1946.0	238.4	 25
248	 17	1701.0	118.2	 25
249	 17	2559.5	173.7	 30
250	 17	1100.3	174.3	 36
251	 17	441.5	64.3	 30
252	 17	449.3	45.5	 30
253	 17	452.0	61.0	 25
254	 17	325.0	22.9	 25
255	 17	334.8	45.3	 30
256	 17	135.0	22.3	 25
257	 17	110.0	19.3	 25
258	 17	1068.0	105.7	 25
259	 17	475.0	57.7	 25
260	 17	174.5	61.9	 30
261	 17	110.0	18.3	 25
262	 17	154.0	26.1	 25
263	 17	642.0	87.9	 25
264	 17	90.0	16.7	 25
265	 17	256.3	46.0	 30
266	 17	93.0	13.5	 25
267	 17	98.5	20.7	 30
268	 17	414.5	65.0	 30
269	 17	178.8	27.2	 30
270	 17	441.3	82.6	 30
271	 17	269.0	52.0	 25
272	 17	184.0	26.0	 25
273	 17	161.0	36.8	 25
274	 17	229.0	33.2	 25
275	 17	96.5	16.3	 30
276	 17	218.0	35.8	 25
277	 17	144.0	26.3	 25
278	 17	92.0	19.3	 25
279	 17	358.0	48.5	 25
280	 17	170.3	28.4	 30
281	 17	128.0	28.0	 25
282	 17	482.0	73.5	 25
283	 17	158.0	26.8	 25
284	 17	133.0	19.7	 25
285	 17	484.5	79.6	 36
286	 17	99.0	17.2	 30
287	 17	102.8	15.4	 30
288	 17	385.0	42.8	 25
289	 17	465.0	67.6	 25
290	 17	211.0	32.1	 25
291	 17	115.8	29.5	 30
292	 17	122.0	22.8	 25
293	 17	340.0	46.2	 25
294	 17	173.0	36.6	 25
295	 17	165.0	31.7	 25
296	 17	122.5	23.9	 30
297	 17	1405.0	186.0	 25
298	 17	250.0	203.3	 25
299	 17	178.0	33.9	 25
300	 17	236.0	32.0	 25
301	 17	169.3	22.3	 30
302	 17	258.0	30.9	 25
303	 17	373.8	47.2	 30
304	 17	177.3	24.8	 30
305	 17	209.0	35.6	 30
306	 17	254.3	37.0	 30
307	 17	282.0	53.6	 25
308	 17	462.0	45.4	 25
309	 17	348.0	41.8	 25
310	 17	126.0	19.9	 25
311	 17	122.8	21.7	 30
312	 17	126.0	15.5	 25
313	 17	99.0	13.3	 25
314	 17	90.0	13.7	 25
315	 17	87.0	15.3	 25
316	 17	94.0	13.5	 30
317	 17	246.0	35.7	 25
318	 17	319.0	33.7	 25
319	 17	175.0	19.6	 25
320	 17	169.5	28.6	 30
321	 17	182.0	33.4	 36
322	 17	125.8	17.1	 30
323	 17	193.5	30.7	 30
324	 17	211.0	37.7	 25
325	 17	367.0	32.7	 25
326	 17	196.5	44.4	 30
327	 17	9535.0	866.9	 25
328	 17	301.0	38.8	 25
329	 17	3164.0	425.0	 25
330	 17	401.0	53.6	 25
331	 17	142.5	20.2	 30
332	 17	761.0	80.9	 25
333	 17	139.0	25.3	 25
334	 17	539.0	41.1	 25
335	 17	196.0	23.7	 25
336	 17	1012.3	200.5	 30
337	 17	168.0	194.2	 25
338	 17	121.5	22.7	 30
339	 17	161.8	25.5	 30
340	 17	169.5	27.3	 30
341	 17	119.0	20.0	 36
342	 17	415.0	62.5	 25
343	 17	89.0	15.3	 25
344	 17	792.0	93.1	 25
345	 17	475.0	41.4	 25
346	 17	1145.8	235.2	 30
347	 17	164.0	24.4	 25
348	 17	135.0	28.6	 25
349	 17	125.0	24.2	 25
350	 17	103.0	17.0	 25
351	 17	425.0	89.0	 30
352	 17	431.0	79.9	 25
353	 17	157.0	14.8	 25
354	 17	114.0	18.0	 25
355	 17	105.0	19.9	 25
356	 17	229.5	34.7	 36
357	 17	251.3	40.9	 30
358	 17	153.3	24.2	 30
359	 17	191.0	29.9	 25
360	 17	196.0	32.1	 25
361	 17	206.3	23.4	 30
362	 17	328.0	45.2	 25
363	 17	461.0	53.2	 25
364	 17	171.0	20.5	 25
365	 17	216.0	42.4	 25
366	 17	194.0	36.1	 30
367	 17	5832.0	971.7	 25
368	 17	2049.0	289.1	 25
369	 17	109.0	21.6	 25
370	 17	109.0	20.5	 25
371	 17	642.8	146.4	 30
372	 17	151.0	30.1	 25
373	 17	135.0	22.9	 25
374	 17	215.8	37.5	 30
375	 17	152.8	17.5	 30
376	 17	233.5	36.6	 36
377	 17	218.0	38.4	 25
378	 17	142.0	27.1	 25
379	 17	1094.0	158.9	 25
380	 17	122.0	19.2	 25
381	 17	130.5	19.0	 30
382	 17	160.0	33.4	 25
383	 17	128.0	24.6	 25
384	 17	148.0	18.3	 25
385	 17	161.0	33.6	 25
386	 17	142.8	22.9	 30
387	 17	197.0	38.8	 25
388	 17	170.0	19.5	 25
389	 17	258.0	37.2	 25
390	 17	1310.0	152.5	 25
391	 17	202.0	34.6	 25
392	 17	107.0	13.8	 36
393	 17	95.5	18.3	 30
394	 17	101.5	21.8	 30
395	 17	164.0	28.3	 25
396	 17	249.0	48.4	 25
397	 17	1195.5	200.6	 30
398	 17	126.0	27.1	 25
399	 17	96.0	17.3	 25
400	 17	194.0	44.7	 25
401	 17	675.0	104.5	 25
402	 17	129.0	23.6	 30
403	 17	2800.0	241.0	 25
404	 17	145.0	24.6	 25
405	 17	296.0	35.9	 25
406	 17	1279.0	226.6	 25
407	 17	422.0	73.9	 30
408	 17	130.0	27.5	 25
409	 17	232.8	49.2	 30
410	 17	200.8	39.4	 30
411	 17	3398.8	575.6	 30
412	 17	178.5	37.4	 36
413	 17	161.0	47.2	 25
414	 17	208.0	31.8	 25
415	 17	112.0	21.1	 25
416	 17	269.0	39.1	 25
417	 17	539.5	112.1	 30
418	 17	166.0	29.9	 25
419	 17	463.0	54.5	 25
420	 17	177.0	24.7	 25
421	 17	223.0	24.4	 25
422	 17	6365.3	1203.1	 30
423	 17	224.0	44.6	 25
424	 17	438.0	60.7	 25
425	 17	1807.0	242.4	 25
426	 17	123.0	32.0	 25
427	 17	132.5	20.7	 36
428	 17	124.8	21.8	 30
429	 17	152.5	26.7	 30
430	 17	108.8	17.0	 30
431	 17	166.0	33.3	 25
432	 17	115.8	26.0	 30
433	 17	131.0	28.4	 25
434	 17	207.0	47.7	 25
435	 17	235.0	54.2	 25
436	 17	217.0	34.2	 25
437	 17	200.0	32.7	 30
438	 17	308.0	53.8	 25
439	 17	924.0	98.6	 25
440	 17	172.0	27.8	 25
441	 17	87.0	19.6	 25
442	 17	259.0	41.1	 30
443	 17	418.0	59.8	 25
444	 17	438.0	56.2	 25
445	 17	917.3	185.9	 30
446	 17	212.0	44.4	 30
447	 17	172.0	25.4	 36
448	 17	104.0	19.8	 25
449	 17	103.0	20.4	 25
450	 17	148.0	30.0	 25
451	 17	171.0	33.0	 25
452	 17	188.5	41.4	 30
453	 17	125.0	28.8	 25
454	 17	203.0	38.3	 25
455	 17	4639.0	671.9	 25
456	 17	291.0	39.2	 25
457	 17	202.8	32.6	 30
458	 17	198.0	28.0	 25
459	 17	125.0	26.4	 25
460	 17	116.0	25.5	 25
461	 17	91.0	19.8	 25
462	 17	205.0	39.2	 30
463	 17	101.8	21.0	 30
464	 17	138.8	22.3	 30
465	 17	420.0	88.7	 30
466	 17	858.0	167.8	 25
467	 17	374.0	57.7	 30
468	 17	216.0	50.4	 25
469	 17	1259.0	153.4	 25
470	 17	164.0	32.6	 25
471	 17	146.0	23.6	 25
472	 17	353.3	55.5	 30
473	 17	181.0	43.3	 25
474	 17	103.0	24.5	 25
475	 17	384.0	81.2	 25
476	 17	149.0	42.1	 25
477	 17	193.0	69.8	 30
478	 17	220.0	39.3	 25
479	 17	101.0	27.8	 25
480	 17	129.0	25.0	 30
481	 17	145.3	34.4	 30
482	 17	121.8	22.7	 36
483	 17	448.8	72.9	 30
484	 17	156.0	33.4	 25
485	 17	145.0	25.3	 25
486	 17	104.0	22.2	 25
487	 17	606.5	122.4	 30
488	 17	188.0	33.4	 25
489	 17	573.0	59.5	 25
490	 17	258.0	41.2	 25
491	 17	625.0	104.5	 25
492	 17	122.0	28.9	 30
493	 17	255.0	44.4	 25
494	 17	358.0	48.7	 25
495	 17	235.0	42.1	 25
496	 17	172.0	33.5	 25
497	 17	155.0	37.2	 25
498	 17	146.3	21.5	 36
499	 17	161.0	27.6	 30
500	 17	164.8	21.0	 30
501	 17	139.0	31.0	 30
502	 17	245.0	44.0	 25
503	 17	99.5	24.4	 30
504	 17	102.0	15.7	 25
505	 17	275.0	46.6	 25
506	 17	175.0	29.6	 25
507	 17	1183.0	183.7	 25
508	 17	256.8	50.4	 30
509	 17	663.0	69.2	 25
510	 17	408.0	59.7	 25
511	 17	786.0	102.6	 25
512	 17	136.0	30.2	 25
513	 17	808.5	188.9	 30
514	 17	157.0	33.7	 25
515	 17	130.0	22.7	 25
516	 17	92.8	24.0	 30
517	 17	115.8	23.7	 30
518	 17	457.3	80.6	 36
519	 17	139.8	28.2	 30
520	 17	1682.0	225.0	 25
521	 17	1035.0	164.1	 25
522	 17	1090.0	146.0	 25
523	 17	596.0	110.8	 30
524	 17	200.0	32.7	 25
525	 17	131.0	23.1	 25
526	 17	2282.0	313.1	 25
527	 17	103.0	20.4	 25
528	 17	319.0	62.7	 30
529	 17	1558.0	234.7	 25
530	 17	566.0	60.8	 25
531	 17	824.0	94.4	 25
532	 17	231.0	32.4	 25
533	 17	93.8	22.9	 30
534	 17	94.0	17.9	 30
535	 17	221.5	33.5	 30
536	 17	171.0	24.9	 30
537	 17	106.0	13.3	 25
538	 17	182.8	30.8	 30
539	 17	285.0	38.1	 25
540	 17	324.0	49.5	 25
541	 17	152.0	30.9	 25
542	 17	132.0	33.7	 25
543	 17	129.8	24.2	 30
544	 17	498.0	82.4	 25
545	 17	184.0	29.1	 25
546	 17	1155.0	143.9	 25
547	 17	111.0	21.6	 25
548	 17	230.8	24.3	 30
549	 17	232.0	33.3	 25
550	 17	95.0	20.1	 25
551	 17	101.0	15.5	 25
552	 17	317.8	50.9	 30
553	 17	360.3	51.1	 36
554	 17	422.8	49.8	 30
555	 17	187.0	32.4	 25
556	 17	114.0	23.8	 25
557	 17	138.0	20.3	 25
558	 17	223.3	24.8	 30
559	 17	1004.0	139.2	 25
560	 17	144.0	22.1	 25
561	 17	426.0	30.4	 25
562	 17	123.0	42.0	 25
563	 17	279.8	34.2	 30
564	 17	111.0	18.4	 25
565	 17	133.0	26.1	 25
566	 17	2393.0	195.7	 25
567	 17	136.0	19.7	 25
568	 17	222.0	36.5	 30
569	 17	984.8	193.6	 30
570	 17	658.5	90.6	 30
571	 17	368.8	44.8	 30
572	 17	234.3	35.3	 30
573	 17	159.8	23.8	 30
574	 17	282.0	53.1	 25
575	 17	310.0	37.8	 25
576	 17	120.0	14.9	 25
577	 17	130.0	17.8	 25
578	 17	109.0	20.3	 30
579	 17	127.0	24.7	 25
580	 17	1439.0	128.9	 25
581	 17	540.0	37.6	 25
582	 17	264.0	36.1	 25
583	 17	200.5	30.3	 30
584	 17	484.0	32.0	 25
585	 17	237.0	24.3	 25
586	 17	237.0	28.9	 25
587	 17	1414.5	209.6	 30
588	 17	87.0	17.6	 36
589	 17	88.0	17.1	 30
590	 17	743.3	112.1	 30
591	 17	225.0	27.8	 25
592	 17	293.0	38.2	 25
593	 17	162.0	26.2	 30
594	 17	220.0	34.5	 25
595	 17	83.0	17.4	 25
596	 17	177.0	26.0	 25
597	 17	447.0	59.9	 25
598	 17	140.0	25.1	 25
599	 17	237.8	43.9	 30
600	 17	357.0	32.7	 25
601	 17	122.0	18.0	 25
602	 17	230.0	26.6	 25
603	 17	112.0	18.1	 25
604	 17	152.5	31.0	 30
605	 17	269.5	45.8	 30
606	 17	103.8	16.5	 30
607	 17	104.0	16.3	 30
608	 17	115.0	24.8	 25
609	 17	270.0	46.6	 30
610	 17	113.0	21.0	 25
611	 17	249.0	45.8	 25
612	 17	185.0	25.9	 25
613	 17	106.0	13.8	 25
614	 17	155.8	26.7	 30
615	 17	265.0	43.8	 25
616	 17	132.0	13.8	 25
617	 17	511.0	73.0	 25
618	 17	110.0	26.5	 25
619	 17	105.0	19.8	 30
620	 17	690.0	78.0	 25
621	 17	133.0	19.7	 25
622	 17	205.0	27.3	 25
623	 17	274.0	46.0	 30
624	 17	114.0	19.1	 36
625	 17	107.8	21.9	 30
626	 17	127.0	26.3	 25
627	 17	195.0	38.7	 25
628	 17	394.0	62.3	 25
629	 17	2989.0	672.3	 30
630	 17	407.0	57.5	 25
631	 17	3957.0	437.9	 25
632	 17	326.0	58.5	 25
633	 17	144.0	24.4	 25
634	 17	210.3	42.3	 30
635	 17	452.0	39.9	 25
636	 17	109.0	16.0	 25
637	 17	106.0	21.2	 25
638	 17	219.0	36.0	 25
639	 17	156.8	28.9	 30
640	 17	96.0	18.6	 25
641	 17	107.8	14.2	 30
642	 17	314.8	41.6	 30
643	 17	506.8	90.1	 30
644	 17	315.5	73.3	 30
645	 17	487.0	69.8	 25
646	 17	101.0	16.1	 25
647	 17	141.0	18.6	 25
648	 17	168.0	22.5	 25
649	 17	760.0	175.0	 30
650	 17	213.0	28.5	 25
651	 17	141.0	25.1	 25
652	 17	583.0	95.1	 25
653	 17	168.0	31.6	 25
654	 17	192.5	39.5	 30
655	 17	1368.0	116.5	 25
656	 17	837.0	69.2	 25
657	 17	175.0	24.7	 25
658	 17	568.8	106.4	 30
659	 17	326.3	56.3	 36
660	 17	214.8	29.8	 30
661	 17	1352.8	187.1	 30
662	 17	200.0	26.9	 25
663	 17	127.0	20.7	 25
664	 17	97.0	22.2	 30
665	 17	209.0	29.9	 25
666	 17	397.0	57.4	 25
667	 17	232.0	38.9	 25
668	 17	1706.0	344.1	 25
669	 17	166.3	35.0	 30
670	 17	116.0	28.4	 25
671	 17	246.0	28.2	 25
672	 17	381.0	50.3	 25
673	 17	140.0	21.5	 25
674	 17	353.5	66.6	 30
675	 17	107.0	17.9	 25
676	 17	118.5	24.4	 30
677	 17	125.0	28.9	 30
678	 17	141.3	28.1	 30
679	 17	88.3	18.4	 36
680	 17	190.0	30.1	 25
681	 17	141.0	30.2	 25
682	 17	228.0	32.1	 25
683	 17	109.0	26.4	 25
684	 17	151.0	28.8	 30
685	 17	191.0	37.5	 25
686	 17	148.0	32.6	 25
687	 17	102.0	20.4	 25
688	 17	89.0	22.9	 25
689	 17	229.3	54.0	 30
690	 17	312.0	39.1	 25
691	 17	157.0	45.6	 25
692	 17	188.0	26.4	 25
693	 17	1451.0	234.1	 25
694	 17	157.5	31.9	 36
695	 17	263.3	37.8	 30
696	 17	227.0	42.1	 30
697	 17	150.0	38.2	 25
698	 17	151.0	24.3	 25
699	 17	170.0	36.8	 25
700	 17	168.8	40.0	 30
701	 17	110.0	28.1	 25
702	 17	105.0	24.3	 25
703	 17	106.0	24.4	 25
704	 17	322.0	62.0	 25
705	 17	190.0	33.9	 30
706	 17	553.0	53.4	 25
707	 17	1242.0	84.1	 25
708	 17	579.0	85.0	 25
709	 17	815.0	190.0	 25
710	 17	389.5	75.9	 30
711	 17	206.0	39.4	 25
  0	 18	15500.0	3399.3	 25
  1	 18	181.0	28.9	 25
  2	 18	124.0	21.2	 25
  3	 18	392.8	62.1	 30
  4	 18	114.0	20.9	 25
  5	 18	166.0	17.6	 25
  6	 18	175.0	31.3	 25
  7	 18	115.0	19.4	 25
  8	 18	124.5	21.8	 30
  9	 18	231.0	45.1	 25
 10	 18	334.0	58.5	 25
 11	 18	132.0	33.2	 25
 12	 18	129.0	24.6	 25
 13	 18	334.8	63.9	 30
 14	 18	466.0	52.5	 25
 15	 18	440.8	82.0	 30
 16	 18	152.0	38.1	 30
 17	 18	156.8	35.5	 30
 18	 18	419.0	79.2	 30
 19	 18	248.0	31.3	 25
 20	 18	957.0	201.3	 25
 21	 18	201.0	30.6	 25
 22	 18	207.0	40.7	 25
 23	 18	146.0	32.9	 30
 24	 18	145.0	30.4	 25
 25	 18	159.0	34.2	 25
 26	 18	150.0	30.6	 25
 27	 18	106.0	19.8	 25
 28	 18	326.0	52.5	 30
 29	 18	93.0	26.0	 25
 30	 18	110.0	23.7	 25
 31	 18	327.0	50.1	 25
 32	 18	129.3	27.4	 30
 33	 18	167.3	34.3	 36
 34	 18	167.0	25.7	 30
 35	 18	319.8	48.9	 30
 36	 18	352.0	83.2	 25
 37	 18	118.0	22.2	 25
 38	 18	613.3	159.3	 30
 39	 18	199.0	38.4	 25
 40	 18	122.0	26.9	 25
 41	 18	136.0	34.2	 25
 42	 18	235.0	42.7	 25
 43	 18	219.0	42.2	 30
 44	 18	746.0	115.8	 25
 45	 18	108.0	19.1	 25
 46	 18	123.0	21.1	 25
 47	 18	118.0	22.8	 25
 48	 18	111.0	28.6	 30
 49	 18	281.0	42.1	 25
 50	 18	204.8	36.8	 30
 51	 18	130.0	28.3	 30
 52	 18	145.5	28.5	 30
 53	 18	230.3	35.8	 30
 54	 18	145.8	31.0	 30
 55	 18	213.0	31.1	 25
 56	 18	276.0	42.5	 25
 57	 18	138.0	34.0	 25
 58	 18	168.0	36.2	 25
 59	 18	167.0	23.8	 30
 60	 18	268.0	51.0	 25
 61	 18	135.0	30.2	 25
 62	 18	185.0	44.0	 25
 63	 18	152.0	30.0	 25
 64	 18	181.5	29.8	 30
 65	 18	199.0	40.5	 25
 66	 18	111.0	25.1	 25
 67	 18	171.0	28.0	 25
 68	 18	199.3	47.1	 30
 69	 18	211.3	39.9	 36
 70	 18	140.8	20.9	 30
 71	 18	178.0	24.7	 25
 72	 18	146.0	31.1	 25
 73	 18	95.0	18.2	 25
 74	 18	128.8	22.8	 30
 75	 18	695.0	1461.3	 25
 76	 18	126.0	26.9	 25
 77	 18	129.0	28.1	 25
 78	 18	95.0	29.4	 25
 79	 18	100.3	23.4	 30
 80	 18	196.0	39.4	 25
 81	 18	185.0	44.8	 25
 82	 18	179.0	63.7	 25
 83	 18	159.0	35.1	 25
 84	 18	233.0	32.7	 30
 85	 18	137.0	15.9	 25
 86	 18	988.8	161.0	 30
 87	 18	352.8	76.1	 30
 88	 18	98.0	20.0	 30
 89	 18	154.5	28.8	 30
 90	 18	275.0	47.2	 25
 91	 18	170.0	32.2	 25
 92	 18	221.0	42.3	 25
 93	 18	120.0	27.8	 25
 94	 18	211.5	33.8	 30
 95	 18	96.0	15.9	 25
 96	 18	88.0	18.3	 25
 97	 18	124.0	19.4	 25
 98	 18	325.0	54.5	 25
 99	 18	116.5	22.8	 30
100	 18	158.0	34.2	 25
101	 18	143.0	24.8	 25
102	 18	133.0	26.4	 25
103	 18	103.0	20.7	 30
104	 18	109.3	21.0	 36
105	 18	307.0	53.0	 30
106	 18	182.5	35.1	 30
107	 18	119.0	18.0	 25
108	 18	131.0	25.4	 25
109	 18	245.0	31.5	 30
110	 18	110.0	21.8	 25
111	 18	147.0	26.5	 25
112	 18	578.0	107.2	 25
113	 18	105.0	18.6	 25
114	 18	100.5	22.0	 30
115	 18	124.0	22.1	 25
116	 18	152.0	29.3	 25
117	 18	486.0	62.2	 25
118	 18	192.0	27.1	 25
119	 18	105.8	24.1	 30
120	 18	127.0	35.1	 25
121	 18	165.5	33.9	 30
122	 18	241.3	47.3	 30
123	 18	208.0	40.2	 30
124	 18	112.8	22.9	 36
125	 18	140.0	24.2	 25
126	 18	108.0	24.8	 25
127	 18	861.0	202.8	 25
128	 18	298.0	38.3	 25
129	 18	175.3	39.7	 30
130	 18	103.0	19.5	 25
131	 18	222.0	44.2	 25
132	 18	132.0	20.3	 25
133	 18	144.0	21.0	 25
134	 18	625.5	114.5	 30
135	 18	478.0	93.5	 25
136	 18	936.0	104.3	 25
137	 18	104.0	18.7	 25
138	 18	106.0	20.2	 25
139	 18	110.0	18.4	 36
140	 18	114.3	21.3	 30
141	 18	138.0	27.6	 30
142	 18	271.5	38.9	 30
143	 18	594.0	72.4	 25
144	 18	146.5	19.6	 30
145	 18	153.0	23.4	 25
146	 18	164.0	32.5	 25
147	 18	101.0	18.3	 25
148	 18	100.0	18.2	 25
149	 18	121.8	24.4	 30
150	 18	118.0	69.1	 25
151	 18	184.0	35.9	 25
152	 18	121.0	21.9	 25
153	 18	217.0	44.1	 25
154	 18	103.0	21.6	 30
155	 18	131.0	24.4	 25
156	 18	159.0	27.5	 25
157	 18	125.8	26.6	 30
158	 18	100.0	18.6	 30
159	 18	135.8	20.1	 30
160	 18	138.8	21.7	 30
161	 18	3449.0	951.0	 25
162	 18	121.0	16.5	 25
163	 18	169.0	31.0	 25
164	 18	178.0	40.7	 25
165	 18	435.8	89.4	 30
166	 18	168.0	24.2	 25
167	 18	96.0	21.2	 25
168	 18	77.0	12.9	 25
169	 18	116.0	15.9	 25
170	 18	121.8	24.9	 30
171	 18	161.0	29.0	 25
172	 18	538.0	68.9	 25
173	 18	137.0	87.2	 25
174	 18	121.0	22.3	 25
175	 18	142.8	24.5	 36
176	 18	118.8	19.3	 30
177	 18	219.8	36.3	 30
178	 18	220.0	45.9	 25
179	 18	111.0	21.1	 25
180	 18	92.3	23.1	 30
181	 18	164.0	23.1	 25
182	 18	367.0	59.7	 25
183	 18	476.0	55.1	 25
184	 18	104.0	13.6	 25
185	 18	120.0	19.1	 30
186	 18	106.0	22.3	 25
187	 18	138.0	20.7	 25
188	 18	97.0	17.0	 25
189	 18	109.0	14.5	 25
190	 18	125.0	21.8	 30
191	 18	195.0	30.0	 25
192	 18	605.0	145.2	 30
193	 18	87.0	13.7	 30
194	 18	114.0	23.7	 30
195	 18	96.0	14.7	 36
196	 18	101.0	14.2	 25
197	 18	112.0	16.6	 25
198	 18	99.0	14.1	 25
199	 18	99.0	16.7	 25
200	 18	368.8	51.7	 30
201	 18	193.0	28.6	 25
202	 18	178.0	20.9	 25
203	 18	94.0	16.0	 25
204	 18	99.0	17.2	 25
205	 18	257.8	41.6	 30
206	 18	128.0	23.8	 25
207	 18	121.0	19.3	 25
208	 18	154.0	27.9	 25
209	 18	202.0	40.6	 25
210	 18	159.0	30.3	 36
211	 18	101.8	18.7	 30
212	 18	95.8	17.4	 30
213	 18	106.3	21.2	 30
214	 18	126.0	26.0	 25
215	 18	82.0	17.5	 30
216	 18	151.0	20.6	 25
217	 18	122.0	21.8	 25
218	 18	146.0	26.4	 25
219	 18	124.0	23.0	 25
220	 18	208.5	173.1	 30
221	 18	208.0	27.2	 25
222	 18	88.0	13.9	 25
223	 18	115.0	18.2	 25
224	 18	109.0	17.1	 25
225	 18	111.5	18.1	 30
226	 18	128.0	16.1	 25
227	 18	162.0	26.2	 25
228	 18	277.5	43.1	 30
229	 18	333.5	69.6	 30
230	 18	152.8	25.8	 36
231	 18	141.0	26.0	 25
232	 18	209.0	26.1	 25
233	 18	107.0	15.3	 25
234	 18	103.0	15.7	 25
235	 18	140.8	26.6	 30
236	 18	115.0	22.0	 25
237	 18	94.0	16.0	 25
238	 18	106.0	23.9	 25
239	 18	175.0	32.7	 25
240	 18	125.3	18.9	 30
241	 18	99.0	16.9	 25
242	 18	98.0	17.5	 25
243	 18	100.0	17.4	 25
244	 18	108.0	16.9	 25
245	 18	204.3	33.5	 30
246	 18	180.8	39.8	 30
247	 18	533.8	143.9	 30
248	 18	514.0	109.2	 30
249	 18	925.0	187.1	 25
250	 18	648.3	91.6	 30
251	 18	258.0	39.1	 25
252	 18	261.0	27.9	 25
253	 18	391.0	48.2	 25
254	 18	266.0	51.3	 25
255	 18	159.8	22.1	 30
256	 18	153.0	27.9	 25
257	 18	123.0	12.5	 25
258	 18	398.0	41.0	 25
259	 18	193.0	28.1	 25
260	 18	123.0	22.5	 25
261	 18	105.5	15.8	 30
262	 18	125.0	22.3	 25
263	 18	375.0	54.5	 25
264	 18	91.8	25.3	 30
265	 18	124.0	24.8	 30
266	 18	128.3	19.3	 36
267	 18	190.0	45.4	 25
268	 18	159.0	38.4	 25
269	 18	126.0	32.5	 25
270	 18	194.0	27.4	 25
271	 18	292.5	53.5	 30
272	 18	131.0	23.9	 25
273	 18	154.0	22.0	 25
274	 18	118.0	17.7	 25
275	 18	115.0	19.6	 25
276	 18	134.0	21.5	 30
277	 18	113.0	24.8	 25
278	 18	76.0	17.1	 25
279	 18	145.0	24.7	 25
280	 18	101.0	22.8	 25
281	 18	150.0	28.1	 36
282	 18	210.8	43.3	 30
283	 18	175.5	31.9	 30
284	 18	106.5	19.4	 30
285	 18	216.0	36.0	 25
286	 18	90.5	17.4	 30
287	 18	114.0	17.3	 25
288	 18	684.0	130.9	 25
289	 18	169.0	26.7	 25
290	 18	275.0	42.6	 25
291	 18	93.5	18.2	 30
292	 18	218.0	42.9	 25
293	 18	204.0	36.9	 25
294	 18	144.0	26.4	 25
295	 18	151.0	20.2	 25
296	 18	105.0	21.6	 30
297	 18	194.0	43.1	 25
298	 18	111.0	30.8	 25
299	 18	147.8	28.9	 30
300	 18	324.3	40.4	 30
301	 18	117.3	25.8	 36
302	 18	139.0	25.5	 30
303	 18	225.0	42.2	 25
304	 18	256.0	30.4	 25
305	 18	130.0	23.0	 25
306	 18	177.8	35.9	 30
307	 18	364.0	52.9	 25
308	 18	166.0	27.7	 25
309	 18	254.0	43.6	 25
310	 18	132.0	38.5	 25
311	 18	121.8	25.9	 30
312	 18	142.0	36.9	 25
313	 18	105.0	26.3	 25
314	 18	103.0	27.1	 25
315	 18	114.0	22.6	 25
316	 18	94.5	17.6	 30
317	 18	170.5	27.9	 30
318	 18	176.8	24.0	 30
319	 18	144.0	25.7	 30
320	 18	103.0	16.7	 25
321	 18	199.5	34.1	 30
322	 18	265.0	41.5	 25
323	 18	173.0	36.0	 25
324	 18	230.0	51.4	 25
325	 18	162.0	28.9	 25
326	 18	107.0	21.7	 30
327	 18	1976.0	432.5	 25
328	 18	280.0	48.4	 25
329	 18	554.0	88.0	 25
330	 18	142.0	23.6	 25
331	 18	136.0	29.7	 30
332	 18	232.0	33.0	 25
333	 18	157.0	27.0	 25
334	 18	319.0	51.4	 25
335	 18	113.5	24.3	 30
336	 18	143.5	29.1	 36
337	 18	152.8	25.2	 30
338	 18	121.0	33.1	 25
339	 18	117.0	24.2	 25
340	 18	120.0	14.6	 25
341	 18	99.0	15.2	 30
342	 18	193.0	35.7	 25
343	 18	81.0	17.9	 25
344	 18	329.0	70.5	 25
345	 18	244.0	49.5	 25
346	 18	293.3	58.2	 30
347	 18	146.0	31.3	 25
348	 18	112.0	32.2	 25
349	 18	126.0	34.1	 25
350	 18	112.0	26.8	 25
351	 18	135.3	28.1	 30
352	 18	146.0	24.6	 25
353	 18	165.0	29.0	 30
354	 18	103.8	21.7	 30
355	 18	88.5	21.7	 30
356	 18	188.3	48.1	 30
357	 18	237.0	53.5	 25
358	 18	156.0	26.5	 25
359	 18	136.0	23.7	 25
360	 18	172.0	33.3	 25
361	 18	115.0	24.0	 25
362	 18	292.8	91.1	 30
363	 18	274.0	35.6	 25
364	 18	160.0	38.0	 25
365	 18	143.0	35.6	 25
366	 18	136.0	23.9	 25
367	 18	1749.5	431.0	 30
368	 18	538.0	91.7	 25
369	 18	128.0	30.0	 25
370	 18	99.5	28.8	 30
371	 18	177.8	50.0	 30
372	 18	220.8	47.7	 36
373	 18	213.8	39.1	 30
374	 18	121.0	19.0	 25
375	 18	112.0	27.0	 25
376	 18	160.0	30.7	 25
377	 18	132.8	17.0	 30
378	 18	116.0	18.8	 25
379	 18	227.0	51.1	 25
380	 18	119.0	26.8	 25
381	 18	120.0	23.7	 25
382	 18	146.3	28.6	 30
383	 18	92.0	20.6	 25
384	 18	170.0	37.2	 25
385	 18	104.0	19.9	 25
386	 18	114.0	22.1	 25
387	 18	120.5	22.6	 30
388	 18	115.8	19.9	 30
389	 18	586.5	111.0	 30
390	 18	277.0	38.1	 30
391	 18	136.3	21.5	 30
392	 18	94.0	17.2	 30
393	 18	98.0	22.5	 25
394	 18	98.0	18.4	 25
395	 18	106.0	21.7	 25
396	 18	182.0	37.9	 25
397	 18	481.8	109.1	 30
398	 18	140.0	36.9	 25
399	 18	108.0	26.3	 25
400	 18	124.0	28.7	 25
401	 18	162.0	37.7	 25
402	 18	99.5	23.5	 30
403	 18	691.0	98.4	 25
404	 18	122.0	21.6	 25
405	 18	173.0	34.7	 25
406	 18	369.0	102.8	 30
407	 18	193.3	35.8	 36
408	 18	111.5	23.2	 30
409	 18	200.0	31.5	 25
410	 18	151.0	30.4	 25
411	 18	820.0	210.8	 25
412	 18	470.0	88.5	 30
413	 18	224.0	30.4	 25
414	 18	178.0	27.9	 25
415	 18	102.0	21.3	 25
416	 18	130.0	23.8	 25
417	 18	207.5	33.6	 30
418	 18	332.0	66.2	 25
419	 18	303.0	57.2	 25
420	 18	128.0	25.3	 25
421	 18	133.0	25.0	 25
422	 18	1051.5	259.0	 30
423	 18	233.0	47.7	 25
424	 18	200.0	30.5	 30
425	 18	164.5	42.5	 30
426	 18	105.0	35.6	 30
427	 18	107.0	18.2	 30
428	 18	147.0	29.1	 25
429	 18	145.0	35.4	 25
430	 18	99.0	18.2	 25
431	 18	158.0	27.6	 25
432	 18	118.8	16.0	 30
433	 18	129.0	28.6	 25
434	 18	109.0	15.0	 25
435	 18	147.0	29.6	 25
436	 18	155.0	23.9	 25
437	 18	190.3	39.5	 30
438	 18	146.0	25.8	 25
439	 18	412.0	85.2	 25
440	 18	134.0	19.6	 25
441	 18	91.8	15.3	 30
442	 18	159.5	41.3	 36
443	 18	222.8	33.4	 30
444	 18	134.8	20.1	 30
445	 18	179.0	28.3	 25
446	 18	197.0	21.6	 25
447	 18	149.3	25.8	 30
448	 18	99.0	14.2	 25
449	 18	88.0	18.2	 25
450	 18	99.0	12.4	 25
451	 18	166.0	26.8	 25
452	 18	178.3	28.6	 30
453	 18	172.0	37.2	 25
454	 18	408.0	58.5	 25
455	 18	382.0	66.3	 25
456	 18	261.0	38.2	 25
457	 18	220.5	30.8	 30
458	 18	142.0	18.9	 25
459	 18	82.5	15.8	 30
460	 18	119.0	15.5	 30
461	 18	107.8	21.2	 30
462	 18	109.5	17.4	 30
463	 18	106.5	23.6	 30
464	 18	89.0	14.5	 25
465	 18	128.0	23.5	 25
466	 18	296.0	64.9	 25
467	 18	360.0	64.2	 25
468	 18	168.3	29.2	 30
469	 18	319.0	66.1	 25
470	 18	217.0	28.3	 25
471	 18	114.0	16.2	 25
472	 18	131.0	14.8	 25
473	 18	105.3	20.6	 30
474	 18	90.0	16.0	 25
475	 18	183.0	29.7	 25
476	 18	140.0	19.5	 25
477	 18	225.8	42.3	 30
478	 18	126.5	26.4	 36
479	 18	130.0	18.2	 30
480	 18	128.0	16.9	 25
481	 18	104.0	16.0	 25
482	 18	104.0	21.9	 25
483	 18	232.5	51.3	 30
484	 18	110.0	22.0	 25
485	 18	110.0	16.4	 25
486	 18	119.0	23.4	 25
487	 18	141.0	29.3	 25
488	 18	138.0	21.4	 30
489	 18	1215.0	154.9	 25
490	 18	158.0	33.9	 25
491	 18	210.0	34.6	 25
492	 18	80.0	12.3	 25
493	 18	162.8	31.6	 30
494	 18	347.0	32.5	 25
495	 18	297.8	42.9	 30
496	 18	205.3	36.4	 30
497	 18	155.8	39.8	 30
498	 18	129.8	22.3	 30
499	 18	112.0	20.5	 25
500	 18	103.0	16.3	 25
501	 18	97.0	16.7	 25
502	 18	270.0	41.8	 25
503	 18	98.0	20.8	 30
504	 18	161.0	16.9	 25
505	 18	132.0	20.3	 25
506	 18	114.0	18.8	 25
507	 18	194.0	44.7	 25
508	 18	214.8	38.4	 30
509	 18	452.0	83.5	 25
510	 18	127.0	22.2	 25
511	 18	114.0	22.3	 25
512	 18	139.0	24.5	 25
513	 18	281.0	68.0	 36
514	 18	112.5	21.1	 30
515	 18	150.5	25.3	 30
516	 18	85.0	14.2	 25
517	 18	106.0	29.4	 25
518	 18	109.3	18.2	 30
519	 18	176.0	22.0	 25
520	 18	900.0	105.4	 25
521	 18	191.0	32.5	 25
522	 18	478.0	83.2	 25
523	 18	265.8	56.6	 30
524	 18	130.0	17.0	 25
525	 18	146.0	18.4	 25
526	 18	453.0	51.0	 25
527	 18	118.0	24.5	 25
528	 18	164.8	24.3	 30
529	 18	510.0	63.7	 25
530	 18	191.3	31.8	 30
531	 18	162.5	31.0	 30
532	 18	144.8	19.2	 30
533	 18	97.8	17.7	 36
534	 18	109.0	26.8	 25
535	 18	113.0	20.1	 25
536	 18	120.0	24.8	 25
537	 18	98.0	19.3	 25
538	 18	117.0	18.7	 30
539	 18	249.0	49.6	 25
540	 18	153.0	22.8	 25
541	 18	92.0	18.6	 25
542	 18	106.0	13.6	 25
543	 18	109.8	20.3	 30
544	 18	146.0	23.8	 25
545	 18	117.0	16.5	 25
546	 18	300.0	52.2	 25
547	 18	104.0	20.6	 25
548	 18	299.5	58.2	 36
549	 18	186.0	39.6	 30
550	 18	91.5	16.7	 30
551	 18	84.5	13.6	 30
552	 18	184.0	39.3	 25
553	 18	336.3	51.9	 30
554	 18	377.0	64.0	 25
555	 18	140.0	18.8	 25
556	 18	161.0	27.3	 25
557	 18	128.0	16.8	 25
558	 18	138.0	29.2	 30
559	 18	201.0	30.2	 25
560	 18	240.0	46.9	 25
561	 18	190.0	31.7	 25
562	 18	158.0	27.9	 25
563	 18	176.0	17.3	 25
564	 18	109.8	16.8	 30
565	 18	89.0	14.1	 25
566	 18	454.3	122.6	 30
567	 18	278.8	38.2	 30
568	 18	109.8	22.7	 30
569	 18	352.0	89.6	 30
570	 18	245.0	44.4	 25
571	 18	228.0	48.2	 25
572	 18	278.0	45.1	 25
573	 18	164.0	32.5	 25
574	 18	268.5	52.7	 30
575	 18	259.0	45.0	 25
576	 18	193.0	26.9	 25
577	 18	159.0	28.9	 25
578	 18	82.0	16.0	 25
579	 18	125.5	26.0	 30
580	 18	343.0	46.8	 25
581	 18	284.0	37.1	 25
582	 18	211.0	35.6	 25
583	 18	118.0	19.7	 25
584	 18	294.3	75.7	 36
585	 18	271.0	37.4	 30
586	 18	127.3	22.1	 30
587	 18	566.0	118.9	 25
588	 18	110.0	27.6	 25
589	 18	105.3	109.3	 30
590	 18	180.0	45.9	 25
591	 18	125.0	28.5	 25
592	 18	194.0	38.8	 25
593	 18	441.0	88.1	 25
594	 18	221.5	35.8	 30
595	 18	81.0	21.7	 25
596	 18	190.0	27.2	 25
597	 18	224.0	39.6	 25
598	 18	116.0	38.5	 25
599	 18	186.8	26.5	 30
600	 18	172.0	49.7	 25
601	 18	588.0	87.0	 25
602	 18	146.8	25.1	 30
603	 18	139.5	30.7	 30
604	 18	251.8	47.7	 36
605	 18	124.0	28.8	 25
606	 18	100.0	21.8	 25
607	 18	93.0	23.8	 25
608	 18	149.0	19.5	 25
609	 18	538.3	72.4	 30
610	 18	98.0	20.9	 25
611	 18	178.0	29.9	 25
612	 18	155.0	25.5	 25
613	 18	103.0	19.7	 25
614	 18	172.8	33.1	 30
615	 18	122.0	25.3	 25
616	 18	118.0	26.9	 25
617	 18	132.0	28.4	 25
618	 18	88.0	25.1	 25
619	 18	115.5	27.2	 36
620	 18	150.0	28.5	 30
621	 18	104.0	24.2	 30
622	 18	143.3	33.9	 30
623	 18	178.0	46.9	 25
624	 18	97.0	27.5	 30
625	 18	105.0	24.6	 25
626	 18	113.0	19.5	 25
627	 18	145.0	26.3	 25
628	 18	276.0	58.2	 25
629	 18	568.0	136.5	 30
630	 18	446.0	69.0	 25
631	 18	665.0	163.5	 25
632	 18	143.0	28.7	 25
633	 18	133.0	30.5	 25
634	 18	135.3	20.8	 30
635	 18	970.0	117.4	 25
636	 18	168.0	45.4	 25
637	 18	109.5	26.2	 30
638	 18	235.3	44.9	 30
639	 18	122.3	29.6	 36
640	 18	86.0	21.3	 30
641	 18	115.0	28.7	 25
642	 18	147.0	33.4	 25
643	 18	505.0	45.7	 25
644	 18	280.5	39.0	 30
645	 18	193.0	34.2	 25
646	 18	94.0	20.5	 25
647	 18	116.0	27.7	 25
648	 18	174.0	30.1	 25
649	 18	319.0	76.9	 30
650	 18	169.0	33.1	 25
651	 18	123.0	18.7	 25
652	 18	135.0	27.9	 25
653	 18	256.0	41.1	 25
654	 18	241.8	39.9	 30
655	 18	1057.3	270.6	 30
656	 18	678.3	149.7	 30
657	 18	167.8	25.7	 30
658	 18	307.0	78.2	 25
659	 18	570.3	57.6	 30
660	 18	270.0	41.6	 25
661	 18	349.0	54.9	 25
662	 18	107.0	17.7	 25
663	 18	122.0	43.0	 25
664	 18	113.0	21.1	 25
665	 18	241.0	48.6	 30
666	 18	182.0	26.5	 25
667	 18	149.0	25.1	 25
668	 18	340.0	70.3	 25
669	 18	128.0	22.1	 25
670	 18	136.8	24.8	 30
671	 18	223.0	33.2	 25
672	 18	310.0	54.9	 25
673	 18	132.8	23.7	 30
674	 18	262.8	42.4	 30
675	 18	101.5	29.3	 36
676	 18	196.0	39.3	 25
677	 18	107.0	19.9	 25
678	 18	128.0	16.7	 25
679	 18	94.0	20.9	 25
680	 18	298.0	49.9	 30
681	 18	132.0	19.9	 25
682	 18	183.0	31.6	 25
683	 18	113.0	11.8	 25
684	 18	180.0	32.5	 25
685	 18	141.5	33.7	 30
686	 18	149.0	24.5	 25
687	 18	111.0	19.1	 25
688	 18	113.0	25.7	 25
689	 18	184.0	36.9	 25
690	 18	145.0	24.3	 36
691	 18	122.0	23.0	 30
692	 18	132.5	26.8	 30
693	 18	266.3	60.4	 30
694	 18	137.0	23.4	 25
695	 18	167.8	36.9	 30
696	 18	144.0	29.1	 25
697	 18	173.0	34.9	 25
698	 18	220.0	35.0	 25
699	 18	306.0	53.3	 25
700	 18	111.8	19.3	 30
701	 18	95.0	16.5	 25
702	 18	138.0	22.9	 25
703	 18	142.0	27.5	 25
704	 18	198.0	29.2	 25
705	 18	151.5	27.9	 30
706	 18	760.0	99.3	 25
707	 18	1022.0	115.4	 25
708	 18	374.3	65.7	 30
709	 18	315.0	58.0	 30
710	 18	173.8	32.4	 36
711	 18	21815.0	5021.8	 30
  0	 19	177.0	27.9	 25
  1	 19	1641.0	252.4	 25
  2	 19	155.0	25.5	 25
  3	 19	382.0	79.9	 30
  4	 19	160.0	26.1	 25
  5	 19	98.0	13.2	 25
  6	 19	168.0	22.4	 25
  7	 19	619.0	97.5	 25
  8	 19	323.8	39.0	 30
  9	 19	107.0	25.3	 25
 10	 19	341.0	35.8	 25
 11	 19	227.3	38.4	 30
 12	 19	243.8	35.2	 30
 13	 19	141.5	27.2	 36
 14	 19	192.5	35.8	 30
 15	 19	119.0	26.6	 25
 16	 19	559.0	61.7	 25
 17	 19	155.0	24.2	 25
 18	 19	556.5	87.4	 30
 19	 19	137.0	26.3	 25
 20	 19	305.0	46.0	 25
 21	 19	168.0	25.1	 25
 22	 19	222.0	32.1	 25
 23	 19	139.0	33.2	 25
 24	 19	383.3	58.5	 30
 25	 19	1045.0	131.5	 25
 26	 19	345.0	50.2	 25
 27	 19	227.0	38.5	 25
 28	 19	422.0	59.2	 25
 29	 19	361.0	50.1	 36
 30	 19	234.0	36.2	 30
 31	 19	250.5	39.3	 30
 32	 19	155.0	22.3	 25
 33	 19	138.0	24.9	 25
 34	 19	122.3	21.3	 30
 35	 19	167.0	24.0	 25
 36	 19	324.0	44.6	 25
 37	 19	101.0	16.8	 25
 38	 19	822.0	115.7	 25
 39	 19	169.8	28.6	 30
 40	 19	5042.0	890.3	 25
 41	 19	379.0	47.0	 25
 42	 19	301.0	42.7	 25
 43	 19	265.0	42.7	 25
 44	 19	1687.5	298.5	 30
 45	 19	176.0	19.7	 25
 46	 19	135.0	23.6	 25
 47	 19	435.8	73.8	 30
 48	 19	552.8	88.8	 30
 49	 19	672.3	156.1	 36
 50	 19	81.0	17.9	 25
 51	 19	252.0	36.1	 25
 52	 19	134.0	17.1	 25
 53	 19	133.0	21.9	 25
 54	 19	289.0	55.9	 30
 55	 19	1296.0	165.0	 25
 56	 19	541.0	80.6	 25
 57	 19	301.0	39.0	 25
 58	 19	277.0	46.0	 25
 59	 19	199.0	35.1	 30
 60	 19	114.0	16.8	 25
 61	 19	363.0	53.1	 25
 62	 19	147.0	15.7	 25
 63	 19	80.0	16.2	 25
 64	 19	83.3	14.1	 36
 65	 19	94.8	15.7	 30
 66	 19	151.5	28.5	 30
 67	 19	128.5	22.8	 30
 68	 19	190.0	20.4	 25
 69	 19	142.8	27.5	 30
 70	 19	1277.0	242.0	 25
 71	 19	104.0	20.0	 25
 72	 19	594.0	51.6	 25
 73	 19	153.0	22.7	 25
 74	 19	156.3	20.7	 30
 75	 19	146.0	27.8	 25
 76	 19	164.0	28.3	 25
 77	 19	345.0	37.1	 25
 78	 19	431.0	42.4	 25
 79	 19	120.8	16.4	 30
 80	 19	210.0	34.5	 25
 81	 19	143.0	20.9	 25
 82	 19	559.0	98.2	 30
 83	 19	460.5	42.6	 30
 84	 19	199.3	45.4	 36
 85	 19	140.0	19.1	 30
 86	 19	207.0	24.6	 25
 87	 19	252.0	41.5	 25
 88	 19	606.0	73.8	 25
 89	 19	505.3	99.9	 30
 90	 19	176.0	33.0	 25
 91	 19	193.0	28.4	 25
 92	 19	3244.0	399.7	 25
 93	 19	99.0	13.4	 25
 94	 19	112.3	20.2	 30
 95	 19	192.0	38.8	 25
 96	 19	754.0	111.1	 25
 97	 19	1034.0	98.3	 25
 98	 19	203.0	37.7	 25
 99	 19	175.5	20.9	 30
100	 19	138.8	17.7	 30
101	 19	124.8	23.3	 30
102	 19	3713.3	569.2	 30
103	 19	168.0	26.5	 25
104	 19	106.8	14.3	 30
105	 19	1359.0	213.8	 25
106	 19	137.0	20.7	 25
107	 19	111.0	22.0	 25
108	 19	118.0	15.5	 25
109	 19	166.0	33.7	 30
110	 19	138.0	28.0	 25
111	 19	2796.0	449.4	 25
112	 19	289.0	27.7	 25
113	 19	879.0	93.1	 25
114	 19	1018.3	155.0	 30
115	 19	117.0	26.8	 25
116	 19	233.0	33.8	 25
117	 19	1915.0	184.5	 25
118	 19	179.0	30.4	 30
119	 19	149.5	45.0	 36
120	 19	121.8	20.4	 30
121	 19	134.0	22.2	 25
122	 19	241.0	45.9	 25
123	 19	113.0	14.6	 25
124	 19	185.0	18.5	 25
125	 19	224.5	31.0	 30
126	 19	127.0	19.9	 25
127	 19	133.0	22.3	 25
128	 19	593.0	70.6	 25
129	 19	142.0	20.7	 25
130	 19	116.3	19.5	 30
131	 19	152.0	17.3	 25
132	 19	184.0	26.0	 25
133	 19	324.0	35.0	 25
134	 19	172.0	20.7	 25
135	 19	238.0	28.3	 30
136	 19	927.3	204.5	 30
137	 19	1248.0	178.6	 30
138	 19	184.3	22.0	 30
139	 19	96.0	16.5	 25
140	 19	168.8	61.3	 30
141	 19	969.0	108.9	 25
142	 19	343.0	46.4	 25
143	 19	299.0	30.3	 25
144	 19	368.0	50.1	 25
145	 19	185.8	35.3	 30
146	 19	387.0	44.1	 25
147	 19	227.0	28.3	 25
148	 19	156.0	26.8	 25
149	 19	133.0	23.9	 25
150	 19	703.0	143.9	 30
151	 19	240.0	35.7	 25
152	 19	105.0	20.2	 25
153	 19	138.0	23.9	 30
154	 19	111.5	24.1	 30
155	 19	126.8	36.5	 36
156	 19	111.8	27.0	 30
157	 19	195.0	30.0	 25
158	 19	82.0	15.4	 25
159	 19	113.0	24.1	 25
160	 19	103.0	17.3	 30
161	 19	128.0	21.3	 25
162	 19	664.0	86.4	 25
163	 19	323.0	49.4	 25
164	 19	367.0	47.4	 25
165	 19	135.0	25.1	 30
166	 19	94.0	13.2	 25
167	 19	114.0	19.3	 25
168	 19	136.0	33.4	 25
169	 19	130.0	23.9	 25
170	 19	191.8	27.8	 30
171	 19	291.5	38.1	 30
172	 19	155.5	28.7	 30
173	 19	421.5	40.5	 30
174	 19	237.8	36.5	 30
175	 19	189.5	28.7	 30
176	 19	234.0	46.7	 25
177	 19	165.0	34.9	 25
178	 19	166.0	45.7	 25
179	 19	135.0	40.6	 25
180	 19	102.3	16.4	 30
181	 19	144.0	23.7	 25
182	 19	162.0	32.0	 25
183	 19	91.0	17.6	 25
184	 19	225.0	35.4	 25
185	 19	174.0	31.5	 30
186	 19	130.0	22.2	 25
187	 19	180.0	35.4	 25
188	 19	157.0	20.6	 25
189	 19	124.8	24.7	 30
190	 19	142.5	34.9	 36
191	 19	118.0	19.3	 30
192	 19	269.0	32.7	 25
193	 19	126.0	16.5	 25
194	 19	497.0	56.2	 25
195	 19	164.0	30.2	 30
196	 19	187.0	36.8	 25
197	 19	129.0	24.7	 25
198	 19	121.0	22.0	 25
199	 19	100.0	25.7	 25
200	 19	363.0	64.9	 30
201	 19	327.0	65.3	 25
202	 19	1097.0	98.8	 25
203	 19	197.0	28.8	 25
204	 19	343.0	43.4	 25
205	 19	228.3	44.7	 30
206	 19	1037.0	179.2	 25
207	 19	181.0	32.8	 30
208	 19	176.5	38.4	 30
209	 19	159.3	24.0	 30
210	 19	138.0	25.1	 30
211	 19	113.0	19.6	 25
212	 19	95.0	17.8	 25
213	 19	489.0	73.3	 25
214	 19	112.0	21.6	 25
215	 19	129.8	26.7	 30
216	 19	777.0	119.7	 25
217	 19	271.0	43.5	 25
218	 19	326.0	52.1	 25
219	 19	187.0	27.7	 25
220	 19	4281.0	912.3	 30
221	 19	181.0	30.6	 25
222	 19	228.0	31.1	 25
223	 19	156.0	30.5	 25
224	 19	1035.0	77.3	 25
225	 19	364.0	44.6	 30
226	 19	141.8	27.1	 36
227	 19	190.8	55.0	 30
228	 19	513.0	76.0	 25
229	 19	114.0	17.3	 25
230	 19	6850.0	970.5	 25
231	 19	121.8	23.3	 30
232	 19	100.0	19.5	 25
233	 19	221.0	62.9	 25
234	 19	129.0	37.6	 25
235	 19	110.0	23.5	 25
236	 19	193.8	37.6	 30
237	 19	278.0	41.3	 25
238	 19	104.0	28.7	 25
239	 19	741.0	98.9	 25
240	 19	74.0	25.5	 25
241	 19	111.5	37.5	 30
242	 19	190.0	32.4	 30
243	 19	106.8	22.1	 30
244	 19	129.3	37.0	 30
245	 19	2480.8	419.1	 30
246	 19	138.5	24.9	 30
247	 19	130.0	26.5	 25
248	 19	121.0	24.9	 25
249	 19	139.0	24.6	 25
250	 19	115.0	24.7	 25
251	 19	1288.8	222.0	 30
252	 19	457.0	52.9	 25
253	 19	1492.0	183.4	 25
254	 19	314.0	35.4	 25
255	 19	132.0	28.7	 25
256	 19	349.5	47.8	 30
257	 19	551.0	64.4	 25
258	 19	409.0	41.3	 25
259	 19	217.0	38.5	 25
260	 19	111.0	24.7	 30
261	 19	134.3	25.9	 36
262	 19	385.5	67.9	 30
263	 19	81.0	19.4	 30
264	 19	101.0	20.7	 25
265	 19	146.0	23.5	 25
266	 19	126.8	23.9	 30
267	 19	16345.0	2142.8	 25
268	 19	317.0	49.8	 25
269	 19	694.0	80.6	 25
270	 19	110.0	23.4	 25
271	 19	121.0	21.7	 30
272	 19	1484.0	251.5	 25
273	 19	4990.0	576.2	 25
274	 19	86.0	16.8	 25
275	 19	127.0	24.6	 25
276	 19	94.8	19.0	 30
277	 19	235.0	46.1	 25
278	 19	127.5	33.6	 30
279	 19	152.0	21.6	 30
280	 19	198.3	43.8	 30
281	 19	1135.0	254.0	 30
282	 19	108.0	19.4	 25
283	 19	130.0	20.0	 25
284	 19	2787.0	333.5	 25
285	 19	7327.0	834.5	 25
286	 19	160.3	26.8	 30
287	 19	177.0	33.0	 25
288	 19	118.0	20.4	 25
289	 19	242.0	46.4	 25
290	 19	144.0	27.8	 25
291	 19	1430.8	282.8	 30
292	 19	203.0	38.1	 25
293	 19	546.0	82.6	 25
294	 19	144.0	28.3	 25
295	 19	189.0	36.0	 25
296	 19	411.3	82.9	 36
297	 19	117.8	28.2	 30
298	 19	164.8	32.3	 30
299	 19	147.0	47.3	 25
300	 19	274.0	49.6	 25
301	 19	196.8	36.7	 30
302	 19	115.0	24.4	 25
303	 19	200.0	35.5	 25
304	 19	132.0	26.4	 25
305	 19	166.0	39.2	 25
306	 19	4772.3	981.6	 30
307	 19	119.0	25.2	 25
308	 19	334.0	54.7	 25
309	 19	156.0	29.1	 25
310	 19	285.0	40.2	 25
311	 19	187.3	44.7	 30
312	 19	118.0	19.9	 25
313	 19	561.8	93.9	 30
314	 19	251.8	42.5	 30
315	 19	265.8	42.8	 30
316	 19	195.0	50.6	 36
317	 19	296.0	42.4	 25
318	 19	4141.0	448.1	 25
319	 19	376.0	43.1	 25
320	 19	238.0	41.1	 25
321	 19	363.8	62.7	 30
322	 19	193.0	29.8	 25
323	 19	432.0	62.4	 25
324	 19	207.0	36.3	 25
325	 19	136.0	27.2	 25
326	 19	113.0	20.0	 25
327	 19	152.0	29.7	 30
328	 19	294.0	46.1	 25
329	 19	302.0	36.2	 25
330	 19	214.0	39.4	 25
331	 19	187.5	30.4	 30
332	 19	309.3	58.7	 36
333	 19	492.3	62.6	 30
334	 19	123.5	20.8	 30
335	 19	159.0	31.2	 25
336	 19	212.0	32.9	 25
337	 19	1063.8	175.8	 30
338	 19	411.0	41.9	 25
339	 19	1657.0	171.7	 25
340	 19	330.0	43.4	 25
341	 19	331.0	48.0	 25
342	 19	373.5	72.1	 30
343	 19	294.0	45.1	 25
344	 19	329.0	30.5	 25
345	 19	789.0	51.3	 25
346	 19	2397.0	363.8	 25
347	 19	160.5	31.0	 30
348	 19	144.0	22.1	 25
349	 19	194.3	28.8	 30
350	 19	92.8	13.8	 30
351	 19	215.8	53.2	 30
352	 19	1158.8	286.2	 36
353	 19	2690.0	503.4	 25
354	 19	195.0	37.1	 25
355	 19	118.0	18.2	 25
356	 19	88.0	15.7	 25
357	 19	188.5	42.7	 30
358	 19	126.0	25.6	 25
359	 19	527.0	56.1	 25
360	 19	554.0	122.4	 25
361	 19	503.0	77.7	 25
362	 19	325.0	43.4	 30
363	 19	400.0	55.3	 25
364	 19	113.0	18.1	 25
365	 19	2383.0	263.8	 25
366	 19	1847.0	192.2	 25
367	 19	218.8	31.5	 36
368	 19	142.5	23.6	 30
369	 19	107.5	21.1	 30
370	 19	462.0	88.7	 25
371	 19	151.0	21.5	 25
372	 19	153.0	17.2	 30
373	 19	163.0	29.0	 25
374	 19	301.0	32.9	 25
375	 19	101.0	13.0	 25
376	 19	206.0	25.3	 25
377	 19	160.8	28.1	 30
378	 19	307.0	52.1	 25
379	 19	102.0	18.0	 25
380	 19	200.0	41.9	 25
381	 19	1393.0	161.5	 25
382	 19	89.3	14.3	 30
383	 19	146.0	20.8	 25
384	 19	290.0	34.8	 25
385	 19	111.3	21.8	 30
386	 19	1784.8	225.3	 30
387	 19	159.3	29.8	 36
388	 19	291.0	41.3	 25
389	 19	1894.0	281.8	 25
390	 19	350.0	46.6	 25
391	 19	502.0	40.2	 25
392	 19	259.8	37.5	 30
393	 19	289.0	55.9	 25
394	 19	138.0	23.2	 25
395	 19	109.0	22.3	 25
396	 19	227.0	32.9	 25
397	 19	180.3	25.1	 30
398	 19	126.0	18.8	 25
399	 19	479.0	66.8	 25
400	 19	125.0	26.4	 25
401	 19	110.0	18.0	 25
402	 19	100.0	19.4	 36
403	 19	433.0	58.2	 30
404	 19	198.8	35.2	 30
405	 19	185.0	23.4	 30
406	 19	131.0	29.0	 25
407	 19	90.8	20.5	 30
408	 19	95.0	13.0	 25
409	 19	92.0	19.0	 25
410	 19	193.0	21.3	 25
411	 19	177.0	21.0	 25
412	 19	1093.3	214.6	 30
413	 19	400.0	50.2	 25
414	 19	2049.0	273.8	 25
415	 19	172.0	23.9	 25
416	 19	413.0	73.0	 25
417	 19	139.8	16.2	 30
418	 19	138.0	26.5	 25
419	 19	344.0	48.8	 25
420	 19	99.8	14.7	 30
421	 19	116.0	16.3	 30
422	 19	169.0	27.0	 36
423	 19	132.8	27.8	 30
424	 19	113.0	27.6	 25
425	 19	156.0	29.7	 25
426	 19	3473.0	481.2	 25
427	 19	664.0	127.4	 25
428	 19	167.5	28.7	 30
429	 19	1293.0	144.7	 25
430	 19	170.0	20.8	 25
431	 19	447.0	64.1	 25
432	 19	184.0	42.4	 25
433	 19	256.5	33.3	 30
434	 19	138.0	32.9	 25
435	 19	1230.0	136.1	 25
436	 19	93.0	17.4	 25
437	 19	1117.0	225.0	 25
438	 19	138.5	28.2	 36
439	 19	105.0	23.1	 30
440	 19	239.5	48.3	 30
441	 19	282.0	52.7	 25
442	 19	202.0	26.8	 25
443	 19	341.5	73.4	 30
444	 19	333.0	55.9	 25
445	 19	257.0	37.7	 25
446	 19	1568.0	200.2	 25
447	 19	144.0	27.7	 25
448	 19	151.0	34.8	 30
449	 19	100.0	16.7	 25
450	 19	180.0	25.7	 25
451	 19	124.0	20.8	 25
452	 19	178.0	42.0	 25
453	 19	412.8	83.9	 30
454	 19	104.0	19.7	 25
455	 19	182.0	30.3	 25
456	 19	176.0	28.5	 30
457	 19	368.3	59.4	 30
458	 19	222.0	35.2	 36
459	 19	97.0	19.6	 25
460	 19	498.0	83.2	 25
461	 19	1381.0	196.9	 25
462	 19	107.0	19.7	 25
463	 19	187.8	41.2	 30
464	 19	99.0	14.8	 25
465	 19	99.0	19.3	 25
466	 19	149.0	28.7	 25
467	 19	199.0	33.8	 25
468	 19	172.0	34.4	 30
469	 19	919.0	108.7	 25
470	 19	188.0	36.4	 25
471	 19	187.0	23.6	 25
472	 19	223.0	32.6	 25
473	 19	1093.3	170.6	 30
474	 19	119.5	24.0	 30
475	 19	180.0	26.8	 30
476	 19	124.8	20.3	 30
477	 19	136.0	25.2	 25
478	 19	131.3	32.1	 30
479	 19	204.0	35.5	 25
480	 19	108.0	20.5	 25
481	 19	458.0	64.5	 25
482	 19	106.0	18.1	 25
483	 19	95.0	18.6	 30
484	 19	104.0	19.0	 25
485	 19	2347.0	278.8	 25
486	 19	114.0	22.4	 25
487	 19	145.0	27.8	 25
488	 19	528.5	110.8	 30
489	 19	148.0	24.7	 25
490	 19	798.0	88.8	 25
491	 19	551.3	79.5	 30
492	 19	229.0	47.2	 30
493	 19	274.5	46.1	 36
494	 19	315.5	51.1	 30
495	 19	345.0	58.0	 25
496	 19	251.0	38.5	 25
497	 19	216.0	33.7	 25
498	 19	354.5	64.3	 30
499	 19	178.0	30.1	 25
500	 19	90.0	22.3	 25
501	 19	124.0	20.9	 25
502	 19	102.0	20.0	 25
503	 19	139.8	28.8	 30
504	 19	228.0	57.2	 25
505	 19	296.0	41.6	 25
506	 19	547.0	50.8	 25
507	 19	227.0	36.1	 25
508	 19	263.3	50.1	 30
509	 19	151.0	31.0	 30
510	 19	135.0	26.1	 30
511	 19	2766.8	393.2	 30
512	 19	124.5	28.7	 30
513	 19	91.8	16.0	 30
514	 19	235.0	44.9	 25
515	 19	101.0	26.8	 25
516	 19	154.0	31.0	 25
517	 19	207.0	35.8	 25
518	 19	211.0	38.4	 30
519	 19	646.0	91.1	 25
520	 19	240.0	40.7	 25
521	 19	485.0	63.9	 25
522	 19	519.0	76.3	 25
523	 19	1986.8	484.8	 30
524	 19	197.0	32.6	 25
525	 19	295.0	41.7	 25
526	 19	112.0	22.2	 25
527	 19	190.3	32.4	 30
528	 19	1530.3	362.6	 36
529	 19	446.5	89.7	 30
530	 19	1359.0	241.2	 25
531	 19	262.0	51.0	 25
532	 19	783.0	135.6	 25
533	 19	382.0	66.1	 25
534	 19	152.8	35.6	 30
535	 19	136.0	27.7	 25
536	 19	227.0	35.8	 25
537	 19	237.0	40.2	 25
538	 19	102.0	21.4	 25
539	 19	115.0	16.0	 30
540	 19	165.0	30.4	 25
541	 19	182.0	45.1	 25
542	 19	130.0	18.2	 25
543	 19	94.0	14.0	 25
544	 19	117.3	24.3	 30
545	 19	140.8	29.3	 30
546	 19	152.0	23.8	 30
547	 19	279.8	42.4	 30
548	 19	530.0	110.0	 25
549	 19	93.5	20.2	 30
550	 19	218.0	34.5	 25
551	 19	89.0	12.8	 25
552	 19	185.0	30.6	 25
553	 19	131.0	22.5	 25
554	 19	108.0	22.2	 30
555	 19	2125.0	232.2	 25
556	 19	1036.0	132.4	 25
557	 19	505.0	86.9	 25
558	 19	507.0	98.0	 25
559	 19	168.8	29.4	 30
560	 19	151.0	27.0	 25
561	 19	136.0	77.9	 25
562	 19	279.0	41.7	 25
563	 19	231.3	40.6	 30
564	 19	558.3	126.6	 36
565	 19	119.8	19.2	 30
566	 19	124.0	28.9	 25
567	 19	1485.0	184.1	 25
568	 19	194.0	24.5	 25
569	 19	897.3	158.4	 30
570	 19	184.0	26.7	 25
571	 19	186.0	26.0	 25
572	 19	2207.0	229.4	 25
573	 19	171.0	28.8	 25
574	 19	140.8	22.6	 30
575	 19	358.0	43.5	 25
576	 19	127.0	19.0	 25
577	 19	201.0	23.2	 25
578	 19	641.0	82.8	 25
579	 19	126.5	22.2	 30
580	 19	114.5	22.5	 30
581	 19	650.5	102.6	 30
582	 19	737.8	103.8	 30
583	 19	204.0	44.6	 30
584	 19	313.3	52.2	 30
585	 19	128.0	20.4	 25
586	 19	218.0	33.8	 25
587	 19	318.0	42.3	 25
588	 19	187.0	37.6	 25
589	 19	189.3	41.9	 30
590	 19	512.0	74.9	 25
591	 19	331.0	52.7	 25
592	 19	1143.0	113.1	 25
593	 19	114.0	18.2	 25
594	 19	167.0	35.0	 30
595	 19	209.0	35.4	 25
596	 19	1422.0	183.4	 25
597	 19	179.0	33.7	 25
598	 19	104.0	18.9	 30
599	 19	137.5	29.4	 36
600	 19	118.3	26.9	 30
601	 19	115.8	20.7	 30
602	 19	157.0	35.4	 25
603	 19	143.0	22.0	 25
604	 19	138.5	22.3	 30
605	 19	236.0	32.8	 25
606	 19	104.0	15.8	 25
607	 19	285.0	39.2	 25
608	 19	355.0	41.7	 25
609	 19	121.0	19.2	 30
610	 19	104.0	37.2	 25
611	 19	2251.0	308.1	 25
612	 19	376.0	41.3	 25
613	 19	1636.0	234.3	 25
614	 19	603.8	100.4	 30
615	 19	160.0	30.4	 25
616	 19	428.0	52.7	 30
617	 19	562.8	100.1	 30
618	 19	83.0	14.2	 30
619	 19	157.0	24.7	 30
620	 19	2932.0	425.3	 25
621	 19	469.0	61.8	 25
622	 19	154.0	23.0	 25
623	 19	179.0	22.1	 25
624	 19	164.8	52.5	 30
625	 19	159.0	22.1	 25
626	 19	125.0	18.5	 25
627	 19	136.0	20.1	 25
628	 19	153.0	23.1	 25
629	 19	205.5	32.7	 30
630	 19	209.0	37.3	 25
631	 19	142.0	24.6	 25
632	 19	125.0	15.0	 25
633	 19	433.0	37.6	 25
634	 19	144.8	20.2	 30
635	 19	331.3	50.6	 36
636	 19	482.8	69.5	 30
637	 19	150.0	29.4	 25
638	 19	127.0	21.0	 25
639	 19	151.0	26.3	 25
640	 19	154.5	23.8	 30
641	 19	278.0	51.6	 25
642	 19	386.0	61.8	 25
643	 19	720.0	66.0	 25
644	 19	1994.0	369.0	 25
645	 19	210.5	35.2	 30
646	 19	198.0	30.5	 25
647	 19	404.0	63.7	 25
648	 19	147.0	29.8	 25
649	 19	116.0	23.0	 25
650	 19	615.5	112.1	 30
651	 19	186.5	30.7	 30
652	 19	345.8	49.8	 30
653	 19	135.8	30.0	 30
654	 19	330.3	53.5	 30
655	 19	127.0	16.9	 30
656	 19	283.0	31.4	 25
657	 19	149.0	28.7	 25
658	 19	210.0	41.2	 25
659	 19	264.0	41.6	 25
660	 19	248.8	81.5	 30
661	 19	267.0	41.5	 25
662	 19	191.0	21.7	 25
663	 19	126.0	17.5	 25
664	 19	124.0	22.3	 25
665	 19	1526.3	247.5	 30
666	 19	142.0	24.2	 25
667	 19	117.0	28.5	 25
668	 19	223.0	27.8	 25
669	 19	129.0	21.6	 30
670	 19	3006.5	754.5	 36
671	 19	167.5	29.4	 30
672	 19	332.3	66.2	 30
673	 19	228.0	35.0	 25
674	 19	697.0	120.2	 25
675	 19	116.5	21.7	 30
676	 19	79.0	13.4	 25
677	 19	85.0	14.4	 25
678	 19	195.0	26.7	 25
679	 19	347.0	49.6	 25
680	 19	554.8	130.2	 30
681	 19	211.0	29.2	 25
682	 19	6138.0	700.0	 25
683	 19	510.0	83.2	 25
684	 19	323.0	62.5	 25
685	 19	1052.3	221.5	 30
686	 19	203.0	27.2	 25
687	 19	215.0	28.4	 30
688	 19	117.0	23.3	 30
689	 19	103.8	23.6	 30
690	 19	319.3	62.9	 30
691	 19	123.0	25.3	 25
692	 19	112.0	19.9	 25
693	 19	197.0	31.6	 25
694	 19	540.0	133.8	 25
695	 19	610.8	111.5	 30
696	 19	221.0	38.4	 25
697	 19	516.0	64.9	 25
698	 19	269.0	36.0	 25
699	 19	253.0	42.9	 25
700	 19	87.8	22.5	 30
701	 19	220.0	27.0	 25
702	 19	3773.0	406.9	 25
703	 19	198.0	28.3	 25
704	 19	240.0	39.3	 25
705	 19	352.3	50.2	 36
706	 19	218.8	41.1	 30
707	 19	296.8	54.1	 30
708	 19	2112.0	409.8	 25
709	 19	201.0	23.3	 25
710	 19	166.5	25.0	 30
711	 19	208.0	144.6	 25
  0	 20	15191.0	2879.4	 25
  1	 20	296.0	63.8	 25
  2	 20	194.0	26.7	 25
  3	 20	181.0	28.9	 25
  4	 20	199.3	23.7	 30
  5	 20	113.0	14.7	 25
  6	 20	184.0	19.4	 25
  7	 20	163.0	25.0	 25
  8	 20	187.0	36.5	 30
  9	 20	103.3	20.9	 36
 10	 20	136.8	27.5	 30
 11	 20	157.0	29.9	 25
 12	 20	178.0	34.0	 25
 13	 20	184.0	23.1	 25
 14	 20	161.3	24.4	 30
 15	 20	105.0	19.1	 25
 16	 20	213.0	32.9	 25
 17	 20	195.0	30.3	 25
 18	 20	193.0	25.6	 25
 19	 20	168.8	29.6	 30
 20	 20	307.0	43.6	 25
 21	 20	150.0	34.2	 25
 22	 20	189.0	23.5	 25
 23	 20	112.0	18.3	 25
 24	 20	202.8	27.4	 30
 25	 20	202.0	47.5	 30
 26	 20	195.0	31.6	 30
 27	 20	244.3	31.9	 30
 28	 20	1450.3	280.2	 30
 29	 20	292.0	37.6	 30
 30	 20	251.0	41.7	 25
 31	 20	222.0	43.1	 25
 32	 20	109.0	18.9	 25
 33	 20	100.0	24.2	 25
 34	 20	97.8	14.8	 30
 35	 20	115.0	23.7	 25
 36	 20	385.0	68.5	 25
 37	 20	93.0	20.1	 25
 38	 20	148.0	22.8	 25
 39	 20	131.5	22.8	 30
 40	 20	1339.0	240.6	 25
 41	 20	133.0	21.8	 25
 42	 20	181.0	29.7	 25
 43	 20	134.0	25.8	 30
 44	 20	406.0	84.7	 36
 45	 20	171.5	23.2	 30
 46	 20	111.8	22.0	 30
 47	 20	118.0	22.0	 25
 48	 20	299.0	68.2	 25
 49	 20	189.5	46.8	 30
 50	 20	110.0	19.5	 25
 51	 20	164.0	24.5	 25
 52	 20	123.0	11.9	 25
 53	 20	146.0	19.4	 25
 54	 20	143.5	18.1	 30
 55	 20	473.0	108.3	 25
 56	 20	165.0	29.2	 25
 57	 20	193.0	30.8	 25
 58	 20	150.0	25.5	 25
 59	 20	99.0	16.5	 30
 60	 20	160.0	23.3	 25
 61	 20	129.8	26.4	 30
 62	 20	294.3	50.4	 30
 63	 20	91.0	18.4	 30
 64	 20	93.5	19.9	 30
 65	 20	91.0	14.9	 25
 66	 20	141.0	31.3	 25
 67	 20	151.0	29.1	 25
 68	 20	173.0	23.7	 25
 69	 20	121.8	21.1	 30
 70	 20	167.0	30.8	 25
 71	 20	113.0	19.5	 25
 72	 20	190.0	27.0	 25
 73	 20	128.0	26.0	 25
 74	 20	135.8	27.7	 30
 75	 20	113.0	20.9	 25
 76	 20	159.0	20.9	 25
 77	 20	307.0	45.3	 25
 78	 20	151.0	29.9	 25
 79	 20	122.3	27.7	 36
 80	 20	110.5	24.3	 30
 81	 20	247.8	37.4	 30
 82	 20	196.0	27.6	 25
 83	 20	324.0	52.6	 25
 84	 20	103.0	21.8	 30
 85	 20	124.0	26.2	 25
 86	 20	132.0	20.2	 25
 87	 20	126.0	19.3	 25
 88	 20	201.0	42.0	 25
 89	 20	163.0	19.8	 25
 90	 20	172.8	27.5	 30
 91	 20	141.0	25.6	 25
 92	 20	4052.0	802.9	 25
 93	 20	112.0	23.3	 25
 94	 20	81.0	17.5	 25
 95	 20	132.5	30.6	 30
 96	 20	155.0	30.2	 25
 97	 20	166.8	30.8	 30
 98	 20	280.5	39.4	 30
 99	 20	142.3	28.4	 30
100	 20	129.5	31.0	 30
101	 20	112.0	22.1	 25
102	 20	365.0	87.6	 25
103	 20	112.0	80.4	 25
104	 20	93.0	25.2	 25
105	 20	168.3	28.0	 30
106	 20	103.0	19.6	 25
107	 20	116.0	24.6	 25
108	 20	134.0	28.9	 25
109	 20	171.0	26.8	 25
110	 20	117.8	23.9	 30
111	 20	618.0	124.8	 25
112	 20	223.0	44.6	 25
113	 20	149.0	33.7	 25
114	 20	188.0	33.5	 30
115	 20	161.3	32.6	 36
116	 20	156.5	43.0	 30
117	 20	608.3	122.8	 30
118	 20	202.0	33.5	 25
119	 20	100.0	21.7	 25
120	 20	104.8	17.8	 30
121	 20	95.0	21.1	 25
122	 20	115.0	31.9	 25
123	 20	97.0	28.1	 25
124	 20	112.0	18.9	 25
125	 20	185.0	32.2	 30
126	 20	167.0	43.0	 25
127	 20	131.0	20.0	 25
128	 20	169.0	34.2	 25
129	 20	106.0	26.8	 25
130	 20	109.0	23.8	 30
131	 20	108.0	21.3	 25
132	 20	100.0	24.2	 30
133	 20	111.8	22.3	 30
134	 20	194.3	40.7	 30
135	 20	180.3	31.3	 36
136	 20	301.0	80.1	 25
137	 20	294.0	69.1	 25
138	 20	94.0	33.2	 25
139	 20	113.0	20.8	 25
140	 20	115.8	29.6	 30
141	 20	179.0	29.5	 25
142	 20	162.0	36.9	 25
143	 20	359.0	51.2	 25
144	 20	159.0	23.5	 25
145	 20	210.8	40.6	 30
146	 20	195.0	39.3	 25
147	 20	202.0	28.9	 25
148	 20	361.0	53.4	 25
149	 20	106.0	27.7	 25
150	 20	171.8	44.0	 36
151	 20	239.3	46.0	 30
152	 20	92.3	23.0	 30
153	 20	117.0	19.2	 25
154	 20	111.0	19.1	 25
155	 20	128.0	23.9	 30
156	 20	142.0	26.7	 25
157	 20	132.0	20.6	 25
158	 20	122.0	25.0	 25
159	 20	107.0	28.7	 25
160	 20	89.8	22.6	 30
161	 20	109.0	30.5	 25
162	 20	181.0	36.8	 25
163	 20	110.0	18.2	 25
164	 20	113.0	30.5	 25
165	 20	118.8	23.4	 30
166	 20	99.0	24.6	 25
167	 20	99.0	20.3	 25
168	 20	108.0	21.9	 30
169	 20	231.5	51.9	 30
170	 20	234.3	44.9	 36
171	 20	168.0	33.7	 25
172	 20	137.0	20.5	 25
173	 20	331.0	65.7	 25
174	 20	397.0	81.6	 25
175	 20	124.5	19.8	 30
176	 20	118.0	18.8	 25
177	 20	138.0	36.8	 25
178	 20	105.0	23.1	 25
179	 20	131.0	27.4	 25
180	 20	96.5	16.3	 30
181	 20	125.0	26.7	 25
182	 20	187.0	41.9	 25
183	 20	117.0	21.4	 25
184	 20	183.0	26.4	 25
185	 20	118.8	23.5	 30
186	 20	94.8	21.0	 30
187	 20	149.8	30.1	 30
188	 20	156.3	34.2	 30
189	 20	164.0	27.3	 25
190	 20	99.8	19.0	 30
191	 20	121.0	21.5	 25
192	 20	181.0	28.7	 25
193	 20	111.0	24.0	 25
194	 20	214.0	31.7	 25
195	 20	124.0	20.8	 25
196	 20	157.3	32.7	 30
197	 20	128.0	27.2	 25
198	 20	113.0	22.1	 25
199	 20	116.0	21.3	 25
200	 20	328.0	49.5	 25
201	 20	119.8	23.3	 30
202	 20	1484.0	146.5	 25
203	 20	130.8	15.5	 30
204	 20	138.8	19.5	 30
205	 20	133.0	23.6	 30
206	 20	291.0	52.4	 36
207	 20	173.0	32.6	 25
208	 20	150.0	27.7	 25
209	 20	181.0	27.4	 25
210	 20	145.0	23.0	 25
211	 20	111.0	22.1	 30
212	 20	113.0	21.1	 25
213	 20	802.0	108.0	 25
214	 20	109.0	25.2	 25
215	 20	93.0	23.3	 25
216	 20	124.5	23.4	 30
217	 20	233.0	32.6	 25
218	 20	133.0	22.9	 25
219	 20	185.0	23.4	 25
220	 20	611.0	106.4	 25
221	 20	138.0	23.3	 36
222	 20	187.3	33.7	 30
223	 20	164.5	22.2	 30
224	 20	1087.5	195.9	 30
225	 20	266.0	31.4	 25
226	 20	113.5	21.5	 30
227	 20	256.0	35.8	 25
228	 20	242.0	40.0	 25
229	 20	179.0	25.0	 25
230	 20	1214.0	306.1	 25
231	 20	133.8	22.5	 30
232	 20	117.0	31.9	 25
233	 20	257.0	44.1	 25
234	 20	97.0	13.2	 25
235	 20	113.0	17.0	 25
236	 20	121.0	18.3	 30
237	 20	139.0	29.8	 25
238	 20	98.0	26.5	 25
239	 20	177.8	28.0	 30
240	 20	91.0	17.2	 30
241	 20	142.5	37.7	 36
242	 20	140.0	24.3	 25
243	 20	102.0	21.3	 25
244	 20	94.0	12.5	 25
245	 20	417.0	94.7	 25
246	 20	133.3	28.6	 30
247	 20	136.0	23.3	 25
248	 20	93.0	13.5	 25
249	 20	105.0	18.3	 25
250	 20	109.0	21.8	 25
251	 20	360.5	69.1	 30
252	 20	181.0	29.9	 25
253	 20	454.0	81.5	 25
254	 20	168.0	33.8	 25
255	 20	139.0	21.1	 25
256	 20	326.3	40.2	 30
257	 20	331.8	49.5	 30
258	 20	249.5	50.1	 30
259	 20	163.0	21.2	 30
260	 20	129.0	28.0	 25
261	 20	133.5	29.2	 30
262	 20	184.0	30.5	 25
263	 20	82.0	16.8	 25
264	 20	90.0	14.3	 25
265	 20	97.0	12.4	 25
266	 20	102.5	16.6	 30
267	 20	2715.0	558.4	 25
268	 20	173.0	27.3	 25
269	 20	136.0	21.6	 25
270	 20	124.0	22.7	 25
271	 20	88.3	19.9	 30
272	 20	249.0	33.3	 25
273	 20	788.0	118.0	 25
274	 20	86.3	16.7	 30
275	 20	88.0	18.3	 30
276	 20	90.0	12.1	 36
277	 20	195.8	25.1	 30
278	 20	133.0	17.9	 25
279	 20	138.0	20.0	 25
280	 20	138.0	26.0	 25
281	 20	163.8	23.8	 30
282	 20	90.0	13.2	 25
283	 20	142.0	22.0	 25
284	 20	1018.0	170.5	 25
285	 20	1616.0	200.4	 25
286	 20	145.8	27.7	 30
287	 20	119.0	30.2	 25
288	 20	169.0	25.7	 25
289	 20	134.0	33.2	 25
290	 20	162.0	29.9	 25
291	 20	435.8	85.7	 30
292	 20	146.8	26.0	 30
293	 20	279.0	53.4	 30
294	 20	107.8	15.0	 30
295	 20	121.0	92.1	 30
296	 20	169.0	52.2	 25
297	 20	103.0	13.2	 30
298	 20	136.0	25.7	 25
299	 20	116.0	19.2	 25
300	 20	107.0	17.5	 25
301	 20	111.0	14.2	 25
302	 20	101.8	14.5	 30
303	 20	128.0	25.9	 25
304	 20	139.0	24.6	 25
305	 20	108.0	19.5	 25
306	 20	923.0	190.3	 25
307	 20	187.5	33.0	 30
308	 20	380.0	50.4	 25
309	 20	121.0	18.0	 25
310	 20	485.5	47.8	 30
311	 20	92.8	19.0	 30
312	 20	108.5	17.2	 36
313	 20	309.0	41.7	 25
314	 20	175.0	30.7	 25
315	 20	247.0	42.2	 25
316	 20	511.0	91.6	 25
317	 20	344.0	53.4	 30
318	 20	2315.0	400.5	 25
319	 20	189.0	31.3	 25
320	 20	210.0	27.7	 25
321	 20	165.0	38.9	 25
322	 20	174.5	28.3	 30
323	 20	291.0	34.2	 25
324	 20	117.0	29.6	 25
325	 20	103.0	13.8	 25
326	 20	142.0	24.8	 25
327	 20	136.3	26.1	 30
328	 20	192.5	34.7	 30
329	 20	165.3	37.4	 30
330	 20	121.3	19.0	 30
331	 20	137.0	25.1	 25
332	 20	332.3	64.8	 30
333	 20	153.0	23.8	 25
334	 20	152.0	24.0	 25
335	 20	147.0	26.7	 25
336	 20	185.0	35.0	 25
337	 20	632.3	130.6	 30
338	 20	419.0	55.8	 25
339	 20	616.0	83.0	 25
340	 20	340.0	43.9	 25
341	 20	181.0	34.5	 25
342	 20	141.8	26.0	 30
343	 20	166.0	26.1	 25
344	 20	148.0	44.9	 25
345	 20	495.0	60.5	 25
346	 20	376.3	72.6	 30
347	 20	142.3	48.2	 36
348	 20	115.0	25.2	 30
349	 20	156.0	36.1	 25
350	 20	96.0	18.8	 25
351	 20	125.0	32.5	 25
352	 20	175.3	42.9	 30
353	 20	280.0	56.6	 25
354	 20	151.0	31.0	 25
355	 20	135.0	28.6	 25
356	 20	94.0	14.7	 25
357	 20	135.8	30.6	 30
358	 20	141.0	32.7	 25
359	 20	833.0	109.9	 25
360	 20	3232.0	275.8	 25
361	 20	222.0	45.3	 25
362	 20	160.5	28.3	 30
363	 20	214.0	25.8	 30
364	 20	118.0	15.3	 30
365	 20	463.8	117.0	 30
366	 20	480.8	111.8	 30
367	 20	211.0	38.0	 30
368	 20	177.0	33.8	 25
369	 20	166.0	41.9	 25
370	 20	111.0	24.4	 25
371	 20	116.0	25.7	 25
372	 20	186.8	31.1	 30
373	 20	116.0	17.2	 25
374	 20	143.0	27.4	 25
375	 20	107.0	21.3	 25
376	 20	138.0	24.5	 25
377	 20	186.3	46.1	 30
378	 20	180.0	44.0	 25
379	 20	191.0	40.7	 25
380	 20	116.0	21.1	 25
381	 20	241.5	53.7	 30
382	 20	105.5	25.7	 36
383	 20	107.0	31.0	 30
384	 20	126.3	27.4	 30
385	 20	114.0	30.0	 25
386	 20	395.0	93.2	 25
387	 20	94.8	18.2	 30
388	 20	150.0	36.2	 25
389	 20	301.0	59.3	 25
390	 20	259.0	42.3	 25
391	 20	320.0	43.6	 25
392	 20	179.0	46.0	 30
393	 20	202.0	38.8	 25
394	 20	113.0	18.5	 25
395	 20	98.0	104.1	 25
396	 20	170.0	30.2	 25
397	 20	194.0	38.6	 25
398	 20	129.5	34.2	 30
399	 20	488.3	80.1	 30
400	 20	215.0	44.4	 30
401	 20	113.5	28.4	 30
402	 20	117.0	27.3	 25
403	 20	311.3	54.8	 30
404	 20	158.0	26.7	 25
405	 20	121.0	29.3	 25
406	 20	92.0	25.3	 25
407	 20	89.0	18.2	 25
408	 20	92.5	27.3	 30
409	 20	123.0	20.6	 25
410	 20	223.0	29.5	 25
411	 20	190.0	41.3	 25
412	 20	206.0	37.4	 25
413	 20	413.5	64.5	 30
414	 20	330.0	55.3	 25
415	 20	213.0	26.3	 25
416	 20	131.0	31.7	 25
417	 20	265.5	34.4	 30
418	 20	120.0	21.3	 36
419	 20	116.5	23.7	 30
420	 20	89.0	20.3	 25
421	 20	128.0	28.3	 25
422	 20	149.0	23.3	 25
423	 20	153.3	32.8	 30
424	 20	110.0	24.7	 25
425	 20	106.0	26.0	 25
426	 20	436.0	98.7	 25
427	 20	257.0	38.3	 25
428	 20	119.8	31.3	 30
429	 20	167.0	25.6	 25
430	 20	131.0	21.9	 25
431	 20	351.0	51.5	 25
432	 20	137.0	24.6	 25
433	 20	168.0	26.0	 30
434	 20	199.0	33.4	 25
435	 20	410.8	67.8	 30
436	 20	119.5	26.9	 30
437	 20	383.5	100.4	 30
438	 20	93.5	24.3	 30
439	 20	120.0	26.3	 25
440	 20	131.0	21.1	 25
441	 20	118.0	19.0	 25
442	 20	235.0	43.5	 25
443	 20	147.8	28.8	 30
444	 20	252.0	44.8	 25
445	 20	404.0	68.3	 25
446	 20	244.0	60.9	 25
447	 20	132.0	22.6	 25
448	 20	126.0	21.9	 30
449	 20	99.0	24.8	 25
450	 20	124.0	17.3	 25
451	 20	122.0	22.7	 25
452	 20	253.0	46.8	 30
453	 20	147.3	28.7	 36
454	 20	127.8	44.7	 30
455	 20	282.0	51.6	 30
456	 20	162.0	24.6	 25
457	 20	334.0	66.7	 25
458	 20	124.0	21.1	 30
459	 20	96.0	21.5	 25
460	 20	151.0	24.9	 25
461	 20	361.0	74.2	 25
462	 20	102.0	18.5	 25
463	 20	135.8	25.8	 30
464	 20	94.0	17.5	 25
465	 20	95.0	15.1	 25
466	 20	156.0	32.9	 25
467	 20	153.0	26.3	 25
468	 20	153.8	25.2	 30
469	 20	370.0	60.5	 25
470	 20	151.0	35.1	 30
471	 20	126.8	18.0	 30
472	 20	120.0	23.3	 30
473	 20	449.8	70.4	 36
474	 20	163.0	30.4	 25
475	 20	128.0	21.2	 25
476	 20	128.0	16.1	 25
477	 20	122.0	15.0	 25
478	 20	160.5	27.1	 30
479	 20	181.0	35.7	 25
480	 20	117.0	18.7	 25
481	 20	251.0	34.9	 25
482	 20	112.0	21.3	 25
483	 20	102.5	21.3	 30
484	 20	102.0	19.9	 25
485	 20	297.0	51.8	 25
486	 20	115.0	17.6	 25
487	 20	100.0	16.0	 25
488	 20	509.5	114.8	 36
489	 20	184.0	33.4	 30
490	 20	198.3	29.4	 30
491	 20	423.0	88.6	 25
492	 20	131.0	21.7	 25
493	 20	286.8	51.6	 30
494	 20	203.0	38.0	 25
495	 20	186.0	30.1	 25
496	 20	116.0	21.1	 25
497	 20	147.0	20.7	 25
498	 20	128.0	17.8	 25
499	 20	95.8	14.9	 30
500	 20	98.0	17.4	 25
501	 20	80.0	17.0	 25
502	 20	127.0	21.5	 25
503	 20	173.0	26.5	 25
504	 20	160.8	23.4	 30
505	 20	127.0	24.4	 25
506	 20	170.3	19.2	 30
507	 20	189.8	29.2	 30
508	 20	155.5	21.8	 30
509	 20	160.0	65.9	 30
510	 20	186.0	22.0	 25
511	 20	905.0	242.7	 25
512	 20	113.0	31.1	 25
513	 20	115.0	25.6	 25
514	 20	207.8	42.0	 30
515	 20	112.0	25.5	 25
516	 20	108.0	14.4	 25
517	 20	160.0	26.6	 25
518	 20	158.0	20.4	 25
519	 20	352.5	61.7	 30
520	 20	220.0	28.9	 25
521	 20	211.0	28.4	 25
522	 20	168.0	25.3	 25
523	 20	647.8	151.8	 30
524	 20	253.0	43.3	 36
525	 20	159.8	26.9	 30
526	 20	133.0	34.8	 30
527	 20	124.0	20.3	 25
528	 20	219.0	42.7	 25
529	 20	186.3	39.0	 30
530	 20	166.0	27.2	 25
531	 20	118.0	21.7	 25
532	 20	250.0	45.2	 25
533	 20	115.0	16.1	 25
534	 20	144.0	25.0	 30
535	 20	126.0	24.1	 25
536	 20	203.0	31.3	 25
537	 20	135.0	24.2	 25
538	 20	108.0	22.1	 25
539	 20	112.8	22.1	 30
540	 20	117.0	27.4	 25
541	 20	153.8	22.5	 30
542	 20	204.0	20.8	 30
543	 20	100.0	20.0	 30
544	 20	113.3	21.0	 36
545	 20	88.0	17.1	 25
546	 20	125.0	20.8	 25
547	 20	178.0	35.5	 25
548	 20	106.0	15.6	 25
549	 20	93.5	16.9	 30
550	 20	97.0	19.7	 25
551	 20	84.0	14.7	 25
552	 20	104.0	16.8	 25
553	 20	216.0	34.8	 25
554	 20	120.5	21.0	 30
555	 20	190.0	24.9	 25
556	 20	314.0	38.4	 25
557	 20	147.0	26.0	 25
558	 20	114.0	24.1	 25
559	 20	125.3	20.0	 36
560	 20	155.8	36.4	 30
561	 20	109.8	13.2	 30
562	 20	440.8	94.5	 30
563	 20	133.0	16.8	 25
564	 20	111.8	16.8	 30
565	 20	154.0	26.5	 25
566	 20	165.0	20.9	 25
567	 20	706.0	49.0	 25
568	 20	161.0	36.4	 25
569	 20	367.0	62.1	 30
570	 20	159.0	30.1	 25
571	 20	121.0	18.6	 25
572	 20	364.0	50.7	 25
573	 20	102.0	22.3	 25
574	 20	105.8	18.4	 30
575	 20	172.0	25.0	 25
576	 20	127.0	18.0	 25
577	 20	178.8	26.5	 30
578	 20	173.5	31.3	 30
579	 20	90.3	16.4	 36
580	 20	115.0	22.2	 25
581	 20	314.0	46.1	 25
582	 20	255.0	37.2	 25
583	 20	156.0	22.6	 25
584	 20	554.3	95.9	 30
585	 20	110.0	19.9	 25
586	 20	127.0	22.5	 25
587	 20	261.0	37.8	 25
588	 20	131.0	31.1	 25
589	 20	209.8	37.2	 30
590	 20	107.0	15.5	 25
591	 20	94.0	17.6	 25
592	 20	167.0	31.0	 25
593	 20	116.0	22.5	 25
594	 20	105.8	24.7	 30
595	 20	130.8	26.7	 30
596	 20	332.0	68.1	 30
597	 20	228.0	35.3	 30
598	 20	151.0	18.2	 25
599	 20	164.0	29.2	 25
600	 20	120.8	19.9	 30
601	 20	91.0	25.5	 25
602	 20	132.0	20.4	 25
603	 20	198.0	50.5	 25
604	 20	174.0	34.6	 25
605	 20	179.0	32.2	 30
606	 20	95.0	19.2	 25
607	 20	180.0	36.0	 25
608	 20	302.0	52.3	 25
609	 20	177.0	30.1	 25
610	 20	104.3	17.6	 30
611	 20	855.0	139.6	 25
612	 20	164.5	37.4	 30
613	 20	346.8	93.0	 30
614	 20	232.0	54.9	 30
615	 20	288.0	53.1	 36
616	 20	181.0	38.8	 25
617	 20	112.0	19.1	 25
618	 20	96.0	17.3	 25
619	 20	111.0	23.8	 25
620	 20	533.8	150.2	 30
621	 20	166.0	29.2	 25
622	 20	102.0	23.0	 25
623	 20	188.0	18.3	 25
624	 20	131.0	27.7	 25
625	 20	161.8	28.9	 30
626	 20	126.0	26.7	 25
627	 20	188.0	20.1	 25
628	 20	197.0	32.2	 25
629	 20	118.0	24.4	 25
630	 20	173.8	31.3	 36
631	 20	98.3	18.2	 30
632	 20	93.0	16.9	 30
633	 20	331.8	39.0	 30
634	 20	247.0	28.8	 25
635	 20	187.0	28.1	 30
636	 20	150.0	25.2	 25
637	 20	182.0	19.8	 25
638	 20	115.0	20.8	 25
639	 20	97.0	16.8	 25
640	 20	218.3	38.6	 30
641	 20	258.0	42.3	 25
642	 20	168.0	36.1	 25
643	 20	411.0	72.4	 25
644	 20	432.0	43.3	 25
645	 20	164.8	84.7	 30
646	 20	118.0	20.1	 25
647	 20	141.0	19.2	 25
648	 20	123.8	28.1	 30
649	 20	120.8	30.9	 30
650	 20	127.3	23.4	 36
651	 20	285.0	42.3	 25
652	 20	277.0	52.3	 25
653	 20	112.0	38.0	 25
654	 20	132.0	30.6	 25
655	 20	120.3	24.9	 30
656	 20	155.0	37.0	 25
657	 20	127.0	19.7	 25
658	 20	103.0	25.7	 25
659	 20	413.0	54.1	 25
660	 20	220.0	41.8	 30
661	 20	196.0	42.3	 25
662	 20	197.0	34.6	 25
663	 20	129.0	26.4	 25
664	 20	120.0	26.7	 25
665	 20	1291.3	267.7	 30
666	 20	139.8	23.2	 30
667	 20	161.3	34.8	 30
668	 20	169.8	44.1	 30
669	 20	157.0	31.2	 25
670	 20	724.3	207.4	 30
671	 20	146.0	40.0	 25
672	 20	144.0	24.0	 25
673	 20	132.0	26.3	 25
674	 20	212.0	38.7	 25
675	 20	110.8	21.5	 30
676	 20	91.0	22.1	 25
677	 20	97.0	18.4	 25
678	 20	165.0	21.0	 25
679	 20	166.0	38.1	 25
680	 20	108.3	22.6	 30
681	 20	127.0	24.4	 25
682	 20	546.0	102.0	 25
683	 20	313.0	44.1	 25
684	 20	274.8	57.5	 30
685	 20	159.8	30.1	 36
686	 20	125.8	28.2	 30
687	 20	155.0	21.2	 25
688	 20	110.0	21.9	 25
689	 20	108.0	30.5	 25
690	 20	186.8	37.5	 30
691	 20	131.0	36.3	 25
692	 20	90.0	25.9	 25
693	 20	113.0	21.0	 25
694	 20	100.0	26.9	 25
695	 20	373.5	69.0	 30
696	 20	143.0	35.5	 25
697	 20	165.0	35.2	 25
698	 20	107.0	25.6	 25
699	 20	97.0	17.9	 25
700	 20	85.0	20.1	 25
701	 20	142.3	33.3	 36
702	 20	667.5	163.4	 30
703	 20	167.0	35.7	 30
704	 20	142.0	22.0	 30
705	 20	191.0	34.0	 25
706	 20	151.3	23.3	 30
707	 20	251.0	48.6	 25
708	 20	175.0	41.5	 25
709	 20	143.0	30.6	 25
710	 20	132.0	18.2	 25
711	 20	22629.0	6162.2	 30
  0	 21	169.0	26.8	 25
  1	 21	92.0	21.2	 25
  2	 21	147.0	30.4	 25
  3	 21	167.0	28.0	 25
  4	 21	126.8	23.7	 36
  5	 21	205.8	27.6	 30
  6	 21	3934.8	610.2	 30
  7	 21	1015.3	140.8	 30
  8	 21	2632.0	435.0	 25
  9	 21	306.8	65.1	 30
 10	 21	146.0	31.4	 25
 11	 21	335.0	56.5	 25
 12	 21	8899.0	902.8	 25
 13	 21	253.0	37.6	 25
 14	 21	98.8	18.2	 30
 15	 21	137.0	22.4	 25
 16	 21	657.0	75.5	 25
 17	 21	152.0	27.8	 25
 18	 21	126.0	29.3	 25
 19	 21	1019.3	185.5	 30
 20	 21	406.0	54.8	 25
 21	 21	173.0	34.5	 25
 22	 21	160.0	42.6	 30
 23	 21	202.0	32.7	 30
 24	 21	113.5	25.4	 36
 25	 21	216.0	28.7	 25
 26	 21	148.0	34.0	 25
 27	 21	538.0	76.7	 25
 28	 21	489.0	56.7	 25
 29	 21	610.8	138.3	 30
 30	 21	142.0	28.8	 25
 31	 21	171.0	40.9	 25
 32	 21	354.0	47.1	 25
 33	 21	129.0	18.2	 25
 34	 21	3266.3	567.6	 30
 35	 21	167.0	25.7	 25
 36	 21	106.0	23.6	 25
 37	 21	321.0	45.0	 25
 38	 21	323.0	62.0	 25
 39	 21	412.3	86.5	 30
 40	 21	211.0	38.0	 30
 41	 21	126.5	25.2	 30
 42	 21	105.5	26.7	 30
 43	 21	287.0	42.6	 25
 44	 21	234.8	36.1	 30
 45	 21	221.0	36.1	 25
 46	 21	131.0	24.1	 25
 47	 21	103.0	22.7	 25
 48	 21	102.0	20.3	 25
 49	 21	97.8	18.5	 30
 50	 21	200.0	36.7	 25
 51	 21	3336.0	426.7	 25
 52	 21	438.0	62.2	 25
 53	 21	275.0	48.9	 25
 54	 21	335.0	62.1	 30
 55	 21	477.0	56.9	 25
 56	 21	164.0	33.9	 25
 57	 21	117.0	28.4	 25
 58	 21	518.5	100.2	 30
 59	 21	430.8	88.4	 30
 60	 21	247.0	50.9	 36
 61	 21	251.0	43.3	 25
 62	 21	951.0	139.6	 25
 63	 21	131.0	25.9	 25
 64	 21	158.0	26.7	 25
 65	 21	287.3	56.7	 30
 66	 21	188.0	34.3	 25
 67	 21	94.0	17.6	 25
 68	 21	367.0	58.8	 25
 69	 21	463.0	55.9	 25
 70	 21	327.0	51.2	 30
 71	 21	125.0	16.5	 25
 72	 21	146.0	29.2	 25
 73	 21	130.0	26.0	 25
 74	 21	91.0	18.6	 25
 75	 21	156.3	28.0	 36
 76	 21	131.8	23.4	 30
 77	 21	193.3	31.4	 30
 78	 21	471.0	84.0	 30
 79	 21	113.0	25.6	 25
 80	 21	89.3	19.3	 30
 81	 21	129.0	32.9	 25
 82	 21	106.0	20.1	 25
 83	 21	136.0	22.3	 25
 84	 21	89.0	15.6	 25
 85	 21	139.0	25.8	 30
 86	 21	274.0	50.7	 25
 87	 21	285.0	36.7	 25
 88	 21	229.0	42.8	 25
 89	 21	390.0	41.7	 25
 90	 21	239.5	45.2	 30
 91	 21	134.0	23.4	 25
 92	 21	99.0	18.6	 25
 93	 21	109.5	15.9	 30
 94	 21	271.8	44.5	 30
 95	 21	113.3	26.9	 36
 96	 21	113.0	25.3	 30
 97	 21	174.0	24.6	 25
 98	 21	457.0	69.2	 25
 99	 21	294.0	47.9	 25
100	 21	405.3	119.5	 30
101	 21	165.0	30.5	 25
102	 21	177.0	45.8	 25
103	 21	107.0	23.4	 25
104	 21	281.0	40.3	 25
105	 21	117.5	23.4	 30
106	 21	1558.0	291.0	 25
107	 21	780.0	109.6	 25
108	 21	402.0	53.9	 25
109	 21	105.0	18.2	 25
110	 21	84.5	18.3	 30
111	 21	402.3	70.4	 30
112	 21	304.8	61.4	 30
113	 21	164.8	23.3	 30
114	 21	902.0	111.6	 25
115	 21	228.0	33.7	 30
116	 21	216.0	30.4	 25
117	 21	262.0	39.4	 25
118	 21	676.0	84.7	 25
119	 21	91.0	16.6	 25
120	 21	449.0	64.9	 30
121	 21	150.0	43.0	 25
122	 21	134.0	28.7	 25
123	 21	111.0	20.4	 25
124	 21	191.0	22.5	 25
125	 21	104.8	22.5	 30
126	 21	118.0	21.8	 25
127	 21	136.0	23.5	 25
128	 21	1131.0	115.6	 25
129	 21	104.5	20.1	 30
130	 21	120.3	19.3	 36
131	 21	255.5	53.2	 30
132	 21	102.0	20.1	 25
133	 21	192.0	24.0	 25
134	 21	118.0	15.5	 25
135	 21	160.8	23.7	 30
136	 21	119.0	23.9	 25
137	 21	160.0	22.4	 25
138	 21	195.0	24.5	 25
139	 21	160.0	20.4	 25
140	 21	150.8	24.4	 30
141	 21	132.0	25.8	 25
142	 21	222.0	29.4	 25
143	 21	328.0	36.1	 25
144	 21	160.0	25.7	 25
145	 21	115.3	15.1	 30
146	 21	229.5	22.8	 30
147	 21	155.5	32.8	 30
148	 21	262.0	44.7	 30
149	 21	99.0	20.9	 30
150	 21	224.8	31.7	 30
151	 21	326.0	88.7	 25
152	 21	112.0	18.4	 25
153	 21	151.0	16.9	 25
154	 21	189.0	25.7	 25
155	 21	934.0	200.4	 30
156	 21	901.0	130.3	 25
157	 21	406.0	45.5	 25
158	 21	148.0	20.1	 25
159	 21	308.0	21.6	 25
160	 21	237.0	27.8	 25
161	 21	231.8	32.2	 30
162	 21	116.0	24.0	 25
163	 21	2569.0	313.5	 25
164	 21	108.0	14.6	 30
165	 21	106.5	23.5	 30
166	 21	118.8	25.6	 36
167	 21	153.0	32.7	 30
168	 21	154.0	13.8	 25
169	 21	100.0	15.7	 25
170	 21	143.0	25.0	 25
171	 21	123.8	16.7	 30
172	 21	130.0	21.3	 25
173	 21	200.0	29.8	 25
174	 21	177.0	30.0	 25
175	 21	141.0	22.7	 25
176	 21	139.0	36.5	 30
177	 21	152.0	20.1	 25
178	 21	216.0	30.3	 25
179	 21	127.0	21.5	 25
180	 21	194.0	37.3	 25
181	 21	164.0	25.4	 30
182	 21	758.5	124.4	 30
183	 21	585.5	98.0	 30
184	 21	434.5	42.0	 30
185	 21	2216.5	319.6	 30
186	 21	152.5	23.3	 30
187	 21	249.0	22.1	 25
188	 21	217.0	34.4	 25
189	 21	262.0	36.1	 25
190	 21	187.0	33.5	 25
191	 21	135.8	23.9	 30
192	 21	298.0	54.5	 25
193	 21	223.0	38.0	 25
194	 21	339.0	80.8	 25
195	 21	666.0	78.2	 25
196	 21	94.5	15.2	 30
197	 21	207.0	31.1	 25
198	 21	143.0	32.3	 25
199	 21	194.0	25.7	 25
200	 21	235.3	39.0	 30
201	 21	235.0	46.6	 36
202	 21	200.3	33.1	 30
203	 21	295.0	40.3	 25
204	 21	758.0	85.0	 25
205	 21	177.0	24.3	 25
206	 21	289.0	42.1	 30
207	 21	931.0	154.6	 25
208	 21	220.0	32.1	 25
209	 21	102.0	19.0	 25
210	 21	127.0	27.9	 25
211	 21	307.0	60.3	 30
212	 21	362.0	57.5	 25
213	 21	175.0	30.8	 25
214	 21	1966.0	298.1	 25
215	 21	113.0	16.2	 25
216	 21	168.0	31.2	 30
217	 21	242.0	28.4	 25
218	 21	130.8	25.7	 30
219	 21	183.5	29.6	 30
220	 21	244.5	37.4	 30
221	 21	127.0	21.0	 30
222	 21	187.0	24.6	 25
223	 21	121.0	19.5	 25
224	 21	141.0	21.7	 25
225	 21	176.0	30.2	 25
226	 21	128.3	27.2	 30
227	 21	174.0	23.6	 25
228	 21	235.0	32.2	 25
229	 21	189.0	38.4	 25
230	 21	140.0	41.0	 25
231	 21	170.5	24.7	 30
232	 21	179.0	30.0	 25
233	 21	339.0	61.7	 25
234	 21	163.0	28.8	 25
235	 21	431.8	68.6	 30
236	 21	201.0	42.4	 36
237	 21	95.8	16.1	 30
238	 21	172.5	31.7	 30
239	 21	108.0	21.4	 25
240	 21	462.0	76.5	 25
241	 21	646.0	140.5	 30
242	 21	178.0	33.1	 25
243	 21	170.0	25.1	 25
244	 21	1977.0	229.7	 25
245	 21	186.0	24.6	 25
246	 21	357.8	49.1	 30
247	 21	708.0	103.0	 25
248	 21	137.0	25.3	 25
249	 21	137.0	20.6	 25
250	 21	206.0	26.8	 25
251	 21	139.8	34.9	 30
252	 21	97.0	21.7	 25
253	 21	189.0	34.2	 30
254	 21	199.5	31.6	 30
255	 21	161.0	28.3	 30
256	 21	385.8	68.6	 36
257	 21	362.0	51.8	 25
258	 21	153.0	35.5	 25
259	 21	169.0	27.1	 25
260	 21	191.0	35.1	 25
261	 21	283.0	52.1	 25
262	 21	311.3	45.7	 30
263	 21	153.0	21.2	 25
264	 21	452.0	61.4	 25
265	 21	193.0	36.5	 25
266	 21	682.0	80.6	 25
267	 21	106.0	20.0	 30
268	 21	281.0	44.2	 25
269	 21	99.0	23.6	 25
270	 21	128.0	32.1	 25
271	 21	99.8	21.0	 30
272	 21	123.3	19.4	 36
273	 21	126.5	32.1	 30
274	 21	143.0	29.4	 25
275	 21	160.0	34.5	 25
276	 21	90.0	24.9	 25
277	 21	219.5	39.8	 30
278	 21	221.0	34.1	 25
279	 21	156.0	29.9	 25
280	 21	104.0	22.2	 25
281	 21	319.0	73.5	 25
282	 21	198.5	44.3	 30
283	 21	119.0	19.8	 25
284	 21	309.0	44.1	 25
285	 21	152.0	22.9	 25
286	 21	636.0	79.3	 25
287	 21	755.0	104.1	 30
288	 21	212.0	40.7	 25
289	 21	835.3	161.1	 30
290	 21	109.0	27.9	 30
291	 21	179.5	34.4	 30
292	 21	625.3	120.9	 30
293	 21	182.0	38.6	 25
294	 21	255.0	36.5	 25
295	 21	235.0	39.2	 25
296	 21	136.0	24.9	 25
297	 21	98.0	26.4	 30
298	 21	237.0	45.0	 25
299	 21	313.0	54.5	 25
300	 21	112.0	24.9	 25
301	 21	130.0	45.8	 25
302	 21	1425.8	261.3	 30
303	 21	517.0	73.2	 25
304	 21	111.0	26.3	 25
305	 21	100.0	16.7	 25
306	 21	131.0	32.1	 25
307	 21	263.8	47.4	 36
308	 21	124.5	28.3	 30
309	 21	623.0	111.7	 30
310	 21	4800.0	541.4	 25
311	 21	629.0	91.1	 25
312	 21	156.3	39.9	 30
313	 21	758.0	84.1	 25
314	 21	120.0	25.7	 25
315	 21	112.0	20.9	 25
316	 21	149.0	24.7	 25
317	 21	318.0	52.4	 30
318	 21	174.0	25.7	 25
319	 21	146.0	29.1	 25
320	 21	259.0	39.4	 25
321	 21	185.0	38.3	 25
322	 21	280.3	94.6	 30
323	 21	315.0	54.8	 25
324	 21	218.0	109.7	 30
325	 21	148.3	37.7	 30
326	 21	147.3	33.8	 30
327	 21	107.8	23.8	 36
328	 21	130.0	28.8	 25
329	 21	134.0	27.8	 25
330	 21	483.0	56.8	 25
331	 21	972.0	121.4	 25
332	 21	188.0	42.3	 30
333	 21	765.0	92.1	 25
334	 21	118.0	22.9	 25
335	 21	176.0	34.0	 25
336	 21	173.0	28.0	 25
337	 21	147.8	34.1	 30
338	 21	1253.0	199.3	 25
339	 21	160.0	31.1	 25
340	 21	759.0	94.8	 25
341	 21	161.0	24.8	 25
342	 21	125.3	24.3	 36
343	 21	123.5	28.9	 30
344	 21	119.5	26.1	 30
345	 21	144.8	26.5	 30
346	 21	356.0	64.1	 25
347	 21	140.8	20.5	 30
348	 21	123.0	22.2	 25
349	 21	90.0	17.1	 25
350	 21	382.0	62.4	 25
351	 21	152.0	22.0	 25
352	 21	141.0	26.2	 30
353	 21	2821.0	538.1	 25
354	 21	206.0	30.9	 25
355	 21	303.0	49.1	 25
356	 21	147.0	22.8	 25
357	 21	229.0	36.2	 30
358	 21	196.0	32.8	 25
359	 21	120.0	22.4	 25
360	 21	643.8	111.3	 30
361	 21	147.8	22.7	 30
362	 21	126.8	32.0	 30
363	 21	129.5	20.0	 30
364	 21	746.0	95.0	 25
365	 21	274.0	33.7	 25
366	 21	1704.0	249.7	 25
367	 21	444.0	65.9	 25
368	 21	143.8	27.0	 30
369	 21	173.0	33.1	 25
370	 21	141.0	27.8	 25
371	 21	149.0	23.1	 25
372	 21	285.0	52.7	 25
373	 21	124.0	21.6	 30
374	 21	109.0	17.0	 25
375	 21	109.0	20.2	 25
376	 21	886.0	116.1	 25
377	 21	544.0	82.2	 25
378	 21	213.3	50.1	 36
379	 21	236.8	43.9	 30
380	 21	110.8	19.8	 30
381	 21	190.0	32.0	 25
382	 21	481.0	60.8	 25
383	 21	825.5	150.7	 30
384	 21	193.0	25.8	 25
385	 21	104.0	15.4	 25
386	 21	282.0	48.2	 25
387	 21	95.0	14.3	 25
388	 21	165.0	25.6	 30
389	 21	313.0	33.8	 25
390	 21	143.0	25.5	 25
391	 21	305.0	54.1	 25
392	 21	169.0	24.4	 25
393	 21	226.0	25.1	 30
394	 21	124.0	16.5	 25
395	 21	106.5	22.4	 30
396	 21	114.5	24.0	 30
397	 21	198.8	25.3	 30
398	 21	851.0	175.6	 36
399	 21	318.0	48.6	 25
400	 21	265.0	34.4	 25
401	 21	98.0	17.5	 25
402	 21	223.0	19.8	 25
403	 21	133.5	23.2	 30
404	 21	453.0	63.0	 25
405	 21	121.0	29.1	 25
406	 21	156.0	28.2	 25
407	 21	1168.0	221.5	 25
408	 21	104.3	18.7	 30
409	 21	95.0	15.5	 25
410	 21	207.0	34.4	 25
411	 21	304.0	34.0	 25
412	 21	227.0	25.6	 25
413	 21	563.5	69.4	 36
414	 21	383.8	60.7	 30
415	 21	1517.5	290.6	 30
416	 21	674.5	93.2	 30
417	 21	425.0	52.9	 25
418	 21	414.5	52.8	 30
419	 21	1229.0	130.7	 25
420	 21	168.0	31.1	 25
421	 21	292.0	42.5	 25
422	 21	169.0	24.5	 25
423	 21	918.3	156.3	 30
424	 21	131.0	23.5	 25
425	 21	148.0	29.6	 25
426	 21	220.0	29.9	 25
427	 21	142.0	30.9	 25
428	 21	156.3	28.3	 30
429	 21	107.0	20.9	 25
430	 21	100.0	20.8	 25
431	 21	283.0	35.6	 30
432	 21	171.0	23.6	 30
433	 21	359.3	71.9	 36
434	 21	312.8	251.2	 30
435	 21	537.0	54.5	 25
436	 21	182.0	25.8	 25
437	 21	132.0	25.4	 25
438	 21	136.5	20.2	 30
439	 21	187.0	21.6	 25
440	 21	439.0	45.6	 25
441	 21	117.0	25.0	 25
442	 21	453.0	60.9	 25
443	 21	165.0	22.3	 30
444	 21	124.0	19.9	 25
445	 21	196.0	33.4	 25
446	 21	147.0	18.4	 25
447	 21	238.0	53.0	 25
448	 21	190.0	25.0	 30
449	 21	152.0	27.5	 30
450	 21	138.0	22.8	 30
451	 21	129.8	105.7	 30
452	 21	948.0	195.8	 25
453	 21	127.8	24.2	 30
454	 21	4885.0	763.7	 25
455	 21	181.0	37.9	 25
456	 21	159.0	23.4	 25
457	 21	393.0	58.7	 25
458	 21	279.8	50.9	 30
459	 21	112.0	18.8	 25
460	 21	2877.0	297.2	 25
461	 21	140.0	16.3	 25
462	 21	123.0	18.2	 25
463	 21	279.0	38.8	 25
464	 21	144.8	28.8	 30
465	 21	822.0	72.4	 25
466	 21	102.0	14.6	 25
467	 21	143.3	27.7	 30
468	 21	141.8	21.3	 30
469	 21	401.8	58.4	 36
470	 21	494.0	56.4	 25
471	 21	86.0	13.6	 25
472	 21	202.0	23.8	 25
473	 21	415.0	51.4	 25
474	 21	363.0	44.7	 30
475	 21	1720.0	195.5	 25
476	 21	243.0	32.8	 25
477	 21	177.0	29.8	 25
478	 21	105.0	17.7	 25
479	 21	202.0	40.5	 30
480	 21	138.0	16.7	 25
481	 21	188.0	17.1	 25
482	 21	8846.0	1124.6	 25
483	 21	246.0	35.7	 25
484	 21	209.5	27.4	 36
485	 21	110.3	18.9	 30
486	 21	177.8	34.8	 30
487	 21	107.3	17.6	 30
488	 21	114.0	20.2	 25
489	 21	114.8	25.7	 30
490	 21	173.0	40.0	 25
491	 21	260.0	22.2	 25
492	 21	102.0	20.3	 25
493	 21	175.0	32.2	 25
494	 21	118.8	24.0	 30
495	 21	141.0	29.0	 25
496	 21	222.0	30.2	 25
497	 21	176.0	19.2	 25
498	 21	213.0	25.5	 25
499	 21	252.5	47.1	 30
500	 21	939.0	104.5	 25
501	 21	344.0	56.7	 25
502	 21	184.8	30.7	 30
503	 21	177.5	26.0	 30
504	 21	322.3	62.5	 36
505	 21	154.3	23.1	 30
506	 21	153.0	31.7	 25
507	 21	130.0	22.4	 25
508	 21	310.0	42.4	 25
509	 21	233.0	24.1	 30
510	 21	149.0	18.1	 25
511	 21	302.0	38.9	 25
512	 21	642.0	48.2	 25
513	 21	243.0	30.0	 25
514	 21	256.0	53.8	 30
515	 21	194.0	36.4	 25
516	 21	232.0	33.5	 25
517	 21	255.0	39.7	 25
518	 21	259.0	24.8	 25
519	 21	399.5	71.4	 30
520	 21	12884.8	2081.4	 30
521	 21	894.3	83.1	 30
522	 21	259.0	43.4	 30
523	 21	218.0	31.7	 25
524	 21	163.8	22.6	 30
525	 21	220.0	27.6	 25
526	 21	530.0	54.7	 25
527	 21	212.0	41.1	 25
528	 21	230.0	46.5	 25
529	 21	1385.3	286.1	 30
530	 21	246.0	41.1	 25
531	 21	203.0	34.8	 25
532	 21	345.0	40.5	 25
533	 21	173.0	30.7	 25
534	 21	93.8	18.0	 30
535	 21	543.0	94.4	 25
536	 21	115.0	20.3	 25
537	 21	164.0	24.5	 25
538	 21	98.3	18.9	 30
539	 21	1238.5	263.9	 36
540	 21	858.5	131.9	 30
541	 21	162.0	28.6	 25
542	 21	368.0	41.7	 25
543	 21	114.0	20.8	 25
544	 21	91.8	15.8	 30
545	 21	115.0	27.2	 25
546	 21	112.0	22.9	 25
547	 21	112.0	23.3	 25
548	 21	318.0	52.7	 25
549	 21	267.0	56.7	 30
550	 21	368.0	55.8	 25
551	 21	104.0	20.6	 25
552	 21	137.0	22.6	 25
553	 21	132.0	24.3	 25
554	 21	116.0	25.5	 30
555	 21	274.0	44.1	 25
556	 21	147.8	32.7	 30
557	 21	164.8	23.7	 30
558	 21	121.3	24.7	 30
559	 21	412.0	44.1	 30
560	 21	740.0	76.3	 25
561	 21	104.0	23.3	 25
562	 21	179.0	47.1	 25
563	 21	583.0	91.2	 25
564	 21	110.0	22.8	 30
565	 21	512.0	78.7	 25
566	 21	109.0	24.9	 25
567	 21	1156.0	137.6	 25
568	 21	294.0	28.8	 25
569	 21	446.0	72.8	 25
570	 21	162.8	34.7	 30
571	 21	479.0	64.9	 25
572	 21	129.0	28.9	 25
573	 21	102.5	16.6	 30
574	 21	266.0	43.0	 30
575	 21	751.0	145.4	 36
576	 21	94.8	17.9	 30
577	 21	271.0	42.4	 25
578	 21	101.0	18.2	 25
579	 21	134.0	19.3	 25
580	 21	471.5	98.7	 30
581	 21	782.0	95.8	 25
582	 21	197.0	34.5	 25
583	 21	214.0	26.5	 25
584	 21	22573.0	2553.8	 25
585	 21	301.3	52.7	 30
586	 21	153.0	27.8	 25
587	 21	2034.0	249.7	 25
588	 21	344.0	47.3	 25
589	 21	140.0	34.5	 25
590	 21	120.0	25.1	 30
591	 21	289.0	56.6	 30
592	 21	103.8	18.6	 30
593	 21	133.0	23.5	 30
594	 21	106.3	18.4	 30
595	 21	142.0	38.9	 30
596	 21	191.0	43.1	 25
597	 21	146.0	22.7	 25
598	 21	152.0	37.0	 25
599	 21	371.0	52.7	 25
600	 21	139.8	29.0	 30
601	 21	84.0	17.3	 25
602	 21	414.0	58.8	 25
603	 21	1318.0	170.3	 25
604	 21	526.0	82.6	 25
605	 21	190.0	42.6	 30
606	 21	352.0	43.1	 25
607	 21	115.0	24.3	 25
608	 21	279.0	46.5	 25
609	 21	207.3	36.6	 30
610	 21	263.5	42.4	 36
611	 21	401.0	66.8	 30
612	 21	89.0	17.9	 25
613	 21	100.0	19.9	 25
614	 21	444.0	90.2	 25
615	 21	348.0	69.3	 30
616	 21	466.0	80.5	 25
617	 21	234.0	39.4	 25
618	 21	122.0	29.4	 25
619	 21	117.0	22.8	 25
620	 21	278.3	50.3	 30
621	 21	222.0	34.1	 25
622	 21	895.0	107.2	 25
623	 21	151.0	24.7	 25
624	 21	391.0	76.5	 25
625	 21	243.3	49.7	 30
626	 21	119.0	21.3	 25
627	 21	143.5	28.4	 30
628	 21	128.3	33.2	 30
629	 21	266.3	42.7	 30
630	 21	1262.8	330.4	 30
631	 21	193.0	39.6	 25
632	 21	405.0	47.9	 25
633	 21	291.0	59.3	 25
634	 21	1204.0	213.7	 25
635	 21	249.8	40.1	 30
636	 21	1796.0	204.4	 25
637	 21	1793.0	228.0	 25
638	 21	1769.0	224.7	 25
639	 21	1186.0	134.0	 25
640	 21	185.3	29.0	 30
641	 21	816.0	141.0	 25
642	 21	452.0	52.4	 25
643	 21	3880.0	986.2	 25
644	 21	734.0	131.0	 25
645	 21	387.5	96.1	 36
646	 21	351.0	51.1	 30
647	 21	652.8	78.5	 30
648	 21	111.0	14.2	 25
649	 21	326.0	49.6	 25
650	 21	163.0	28.8	 30
651	 21	3180.0	668.8	 25
652	 21	159.0	23.8	 25
653	 21	452.0	64.9	 25
654	 21	280.0	50.6	 25
655	 21	238.3	39.7	 30
656	 21	334.0	36.7	 25
657	 21	2297.0	270.4	 25
658	 21	139.0	26.6	 25
659	 21	225.0	39.9	 25
660	 21	153.8	27.7	 30
661	 21	175.0	30.7	 25
662	 21	776.0	125.2	 30
663	 21	425.3	49.0	 30
664	 21	133.0	23.4	 30
665	 21	109.5	21.3	 36
666	 21	208.0	43.3	 25
667	 21	425.0	76.5	 25
668	 21	279.0	35.5	 25
669	 21	548.0	88.7	 25
670	 21	840.0	160.1	 25
671	 21	92.8	20.2	 30
672	 21	144.0	24.8	 25
673	 21	136.0	21.4	 25
674	 21	146.0	23.4	 25
675	 21	175.0	23.3	 25
676	 21	171.8	38.8	 30
677	 21	111.0	18.6	 25
678	 21	427.0	62.6	 25
679	 21	235.0	31.7	 25
680	 21	570.5	94.3	 30
681	 21	274.3	44.3	 36
682	 21	248.5	27.3	 30
683	 21	258.0	35.3	 30
684	 21	279.0	53.1	 25
685	 21	195.0	31.5	 25
686	 21	380.0	68.6	 30
687	 21	198.0	29.8	 25
688	 21	325.0	46.7	 25
689	 21	109.0	24.5	 25
690	 21	248.0	34.6	 25
691	 21	147.8	20.5	 30
692	 21	121.0	22.2	 25
693	 21	693.0	63.4	 25
694	 21	96.0	19.7	 25
695	 21	1236.0	297.7	 25
696	 21	1823.8	385.1	 30
697	 21	327.0	35.3	 25
698	 21	885.8	167.3	 30
699	 21	133.0	21.8	 30
700	 21	73.8	10.7	 30
701	 21	83.0	11.3	 30
702	 21	109.0	18.2	 25
703	 21	245.0	32.7	 25
704	 21	208.0	38.2	 25
705	 21	137.0	20.7	 25
706	 21	341.3	53.6	 30
707	 21	240.0	40.0	 25
708	 21	443.0	60.5	 25
709	 21	129.0	28.4	 25
710	 21	154.0	23.4	 25
711	 21	187.0	29.1	 30
  0	 22	15752.0	2616.1	 25
  1	 22	139.5	53.1	 30
  2	 22	112.0	21.5	 30
  3	 22	105.5	23.1	 30
  4	 22	99.3	21.1	 30
  5	 22	292.0	44.9	 25
  6	 22	541.0	91.7	 25
  7	 22	1439.0	277.8	 25
  8	 22	339.0	53.7	 25
  9	 22	171.8	35.5	 30
 10	 22	108.0	16.1	 25
 11	 22	186.0	31.6	 25
 12	 22	1086.0	158.4	 25
 13	 22	238.0	42.5	 25
 14	 22	106.3	25.4	 30
 15	 22	147.0	22.3	 25
 16	 22	171.0	29.7	 25
 17	 22	124.0	24.6	 25
 18	 22	125.0	22.3	 25
 19	 22	225.3	41.3	 36
 20	 22	433.5	43.7	 30
 21	 22	205.0	25.9	 30
 22	 22	141.0	16.1	 25
 23	 22	120.0	15.5	 25
 24	 22	77.0	12.5	 25
 25	 22	138.0	18.5	 30
 26	 22	238.0	27.8	 25
 27	 22	221.0	33.2	 25
 28	 22	155.0	27.7	 25
 29	 22	159.0	25.1	 25
 30	 22	119.5	16.6	 30
 31	 22	148.0	23.9	 25
 32	 22	198.0	24.7	 25
 33	 22	169.0	30.5	 25
 34	 22	1085.0	147.5	 25
 35	 22	217.0	27.4	 30
 36	 22	124.3	20.1	 30
 37	 22	332.5	38.2	 30
 38	 22	132.3	21.8	 30
 39	 22	136.5	24.7	 30
 40	 22	119.5	22.0	 30
 41	 22	100.0	17.9	 25
 42	 22	138.0	29.8	 25
 43	 22	174.0	27.7	 25
 44	 22	160.0	21.1	 25
 45	 22	120.8	19.2	 30
 46	 22	122.0	15.5	 25
 47	 22	92.0	21.3	 25
 48	 22	91.0	16.7	 25
 49	 22	100.0	17.8	 25
 50	 22	186.8	34.0	 30
 51	 22	289.0	45.1	 25
 52	 22	144.0	23.1	 25
 53	 22	134.0	20.3	 25
 54	 22	143.5	16.9	 30
 55	 22	151.3	23.6	 36
 56	 22	142.8	26.6	 30
 57	 22	97.8	18.7	 30
 58	 22	130.0	19.0	 25
 59	 22	227.0	47.4	 25
 60	 22	223.8	31.2	 30
 61	 22	384.0	47.1	 25
 62	 22	408.0	71.4	 25
 63	 22	142.0	29.3	 25
 64	 22	284.0	46.8	 25
 65	 22	145.8	26.5	 30
 66	 22	109.0	17.6	 25
 67	 22	83.0	18.7	 25
 68	 22	91.0	16.5	 25
 69	 22	167.0	28.0	 25
 70	 22	279.0	56.1	 30
 71	 22	110.0	12.2	 25
 72	 22	109.3	18.7	 30
 73	 22	96.0	15.8	 30
 74	 22	78.3	21.2	 30
 75	 22	87.5	17.6	 30
 76	 22	122.0	21.1	 25
 77	 22	156.0	16.1	 25
 78	 22	122.0	24.3	 25
 79	 22	86.0	14.1	 25
 80	 22	91.0	15.7	 30
 81	 22	109.0	22.0	 25
 82	 22	117.0	18.0	 25
 83	 22	126.0	19.8	 25
 84	 22	92.0	16.5	 25
 85	 22	125.5	18.6	 30
 86	 22	143.0	23.7	 25
 87	 22	422.0	48.9	 25
 88	 22	148.0	32.4	 25
 89	 22	203.0	24.4	 25
 90	 22	339.5	47.2	 36
 91	 22	115.0	14.6	 30
 92	 22	148.8	24.1	 30
 93	 22	134.0	26.1	 25
 94	 22	137.0	31.8	 25
 95	 22	100.3	20.3	 30
 96	 22	145.0	22.4	 25
 97	 22	156.0	20.2	 25
 98	 22	190.0	34.1	 25
 99	 22	128.0	18.6	 25
100	 22	187.8	22.6	 30
101	 22	112.0	18.4	 25
102	 22	123.0	18.5	 25
103	 22	109.0	17.3	 25
104	 22	132.0	18.5	 25
105	 22	115.8	20.7	 30
106	 22	408.0	69.9	 25
107	 22	284.0	43.2	 30
108	 22	141.3	29.3	 30
109	 22	100.0	23.1	 30
110	 22	99.5	18.1	 36
111	 22	102.0	16.4	 25
112	 22	142.0	27.7	 25
113	 22	126.0	26.0	 25
114	 22	320.0	57.2	 25
115	 22	214.3	39.4	 30
116	 22	126.0	19.6	 25
117	 22	107.0	18.5	 25
118	 22	132.0	25.2	 25
119	 22	117.0	20.0	 25
120	 22	115.5	15.1	 30
121	 22	105.0	17.5	 25
122	 22	119.0	22.1	 25
123	 22	84.0	13.2	 25
124	 22	145.0	27.1	 25
125	 22	116.0	22.1	 30
126	 22	95.5	20.1	 36
127	 22	135.0	30.8	 30
128	 22	233.8	62.0	 30
129	 22	105.0	19.2	 25
130	 22	121.0	30.1	 25
131	 22	168.0	28.3	 30
132	 22	118.0	21.8	 25
133	 22	123.0	23.8	 25
134	 22	125.0	30.0	 25
135	 22	189.0	28.3	 25
136	 22	160.5	35.0	 30
137	 22	235.0	36.4	 25
138	 22	209.0	33.3	 25
139	 22	147.0	19.3	 25
140	 22	117.0	18.5	 25
141	 22	125.0	21.7	 30
142	 22	193.0	35.5	 25
143	 22	174.5	38.2	 30
144	 22	128.8	23.1	 30
145	 22	100.8	17.1	 30
146	 22	264.3	54.5	 30
147	 22	124.0	24.5	 25
148	 22	111.0	22.8	 25
149	 22	87.0	19.4	 25
150	 22	119.0	25.5	 25
151	 22	194.8	22.6	 30
152	 22	90.0	21.3	 25
153	 22	157.0	32.4	 25
154	 22	418.0	66.7	 25
155	 22	568.0	94.8	 25
156	 22	204.5	42.6	 30
157	 22	207.0	39.7	 25
158	 22	121.0	26.2	 25
159	 22	248.0	37.2	 25
160	 22	141.0	30.5	 25
161	 22	118.3	25.1	 36
162	 22	106.3	23.9	 30
163	 22	346.8	90.6	 30
164	 22	130.0	32.7	 25
165	 22	97.0	31.2	 25
166	 22	92.0	19.3	 30
167	 22	125.0	34.9	 25
168	 22	150.0	32.3	 25
169	 22	107.0	27.0	 25
170	 22	109.0	31.6	 25
171	 22	100.5	23.7	 30
172	 22	115.0	33.4	 25
173	 22	120.0	23.0	 25
174	 22	179.0	27.6	 25
175	 22	138.0	32.2	 25
176	 22	107.3	26.6	 30
177	 22	203.0	37.8	 25
178	 22	138.0	36.3	 25
179	 22	157.0	30.1	 30
180	 22	165.5	31.9	 30
181	 22	122.3	19.7	 36
182	 22	250.0	57.7	 25
183	 22	320.0	52.2	 25
184	 22	243.0	35.0	 25
185	 22	283.0	68.1	 25
186	 22	96.0	18.8	 30
187	 22	106.0	19.0	 25
188	 22	146.0	30.4	 25
189	 22	182.0	34.3	 25
190	 22	167.0	21.2	 25
191	 22	114.8	30.2	 30
192	 22	99.0	23.7	 25
193	 22	137.0	35.3	 25
194	 22	1332.0	100.5	 25
195	 22	370.0	61.6	 25
196	 22	126.0	28.6	 36
197	 22	327.5	57.6	 30
198	 22	198.0	35.1	 30
199	 22	152.5	29.3	 30
200	 22	102.0	27.3	 25
201	 22	131.5	30.5	 30
202	 22	102.0	23.8	 25
203	 22	164.0	29.7	 25
204	 22	344.0	61.0	 25
205	 22	294.0	46.3	 25
206	 22	320.0	67.4	 30
207	 22	259.0	42.7	 25
208	 22	144.0	25.9	 25
209	 22	135.0	30.7	 25
210	 22	102.0	26.7	 25
211	 22	144.8	32.7	 30
212	 22	326.0	48.6	 25
213	 22	178.0	34.2	 25
214	 22	161.8	39.8	 30
215	 22	125.3	31.3	 30
216	 22	108.8	23.0	 36
217	 22	134.5	89.0	 30
218	 22	94.0	22.0	 25
219	 22	144.0	31.9	 25
220	 22	173.0	26.7	 25
221	 22	146.0	19.1	 30
222	 22	120.0	25.4	 25
223	 22	120.0	18.1	 25
224	 22	267.0	52.6	 25
225	 22	198.0	41.2	 25
226	 22	115.0	22.2	 25
227	 22	129.3	31.0	 30
228	 22	291.0	42.5	 25
229	 22	119.0	21.9	 25
230	 22	121.0	24.1	 25
231	 22	175.0	31.0	 25
232	 22	152.5	33.9	 36
233	 22	326.0	81.1	 30
234	 22	209.3	29.9	 30
235	 22	163.0	27.6	 25
236	 22	109.0	22.9	 25
237	 22	113.8	23.4	 30
238	 22	128.0	24.7	 25
239	 22	165.0	26.2	 25
240	 22	147.0	31.7	 25
241	 22	184.0	35.9	 25
242	 22	113.8	16.3	 30
243	 22	121.0	26.5	 25
244	 22	697.0	115.2	 25
245	 22	274.0	39.2	 25
246	 22	228.0	49.6	 25
247	 22	235.0	36.1	 30
248	 22	111.0	30.7	 25
249	 22	96.0	23.8	 25
250	 22	187.5	29.8	 30
251	 22	271.5	44.5	 30
252	 22	97.5	24.3	 36
253	 22	198.0	39.3	 25
254	 22	139.0	25.8	 25
255	 22	141.0	22.9	 25
256	 22	162.0	27.7	 25
257	 22	136.5	23.4	 30
258	 22	139.0	28.0	 25
259	 22	181.0	882.7	 25
260	 22	135.0	207.8	 25
261	 22	194.0	30.8	 25
262	 22	182.8	35.7	 30
263	 22	197.0	32.1	 25
264	 22	151.0	25.5	 25
265	 22	162.0	26.5	 25
266	 22	194.0	32.3	 25
267	 22	104.8	20.7	 30
268	 22	142.3	23.4	 30
269	 22	104.8	19.8	 30
270	 22	90.5	22.9	 30
271	 22	169.0	32.1	 25
272	 22	191.8	22.2	 30
273	 22	117.0	24.1	 25
274	 22	209.0	34.1	 25
275	 22	119.0	24.4	 25
276	 22	78.0	14.3	 25
277	 22	151.8	25.6	 30
278	 22	214.0	41.5	 25
279	 22	144.0	25.1	 25
280	 22	88.0	13.9	 25
281	 22	95.0	21.3	 25
282	 22	171.8	29.8	 30
283	 22	101.0	24.9	 25
284	 22	254.0	45.2	 25
285	 22	203.8	30.4	 30
286	 22	251.0	47.4	 30
287	 22	604.3	127.5	 36
288	 22	140.0	23.0	 30
289	 22	878.0	160.1	 25
290	 22	125.0	16.9	 25
291	 22	117.0	24.7	 25
292	 22	183.5	41.6	 30
293	 22	188.0	37.0	 25
294	 22	273.0	47.1	 25
295	 22	290.0	45.5	 25
296	 22	125.0	25.0	 25
297	 22	101.0	14.6	 30
298	 22	171.0	30.1	 25
299	 22	349.0	44.6	 25
300	 22	103.0	18.3	 25
301	 22	116.0	21.0	 25
302	 22	388.0	89.4	 30
303	 22	148.8	22.4	 30
304	 22	103.0	13.2	 30
305	 22	136.0	27.2	 30
306	 22	118.8	21.5	 30
307	 22	250.8	33.2	 30
308	 22	121.0	26.3	 25
309	 22	313.0	53.1	 25
310	 22	1560.0	222.2	 25
311	 22	191.0	25.1	 25
312	 22	165.5	27.7	 30
313	 22	506.0	68.9	 25
314	 22	99.0	18.5	 25
315	 22	115.0	17.7	 25
316	 22	121.0	18.2	 25
317	 22	156.8	21.5	 30
318	 22	128.0	22.7	 25
319	 22	131.0	17.6	 25
320	 22	110.0	20.7	 25
321	 22	157.8	27.8	 30
322	 22	204.5	25.0	 36
323	 22	3927.3	782.4	 30
324	 22	1674.0	369.4	 25
325	 22	108.0	25.1	 25
326	 22	120.0	25.5	 25
327	 22	163.0	49.5	 30
328	 22	151.0	27.9	 25
329	 22	113.0	24.5	 25
330	 22	386.0	78.3	 25
331	 22	263.0	41.2	 25
332	 22	412.0	55.8	 25
333	 22	197.5	38.4	 30
334	 22	98.0	15.8	 25
335	 22	135.0	18.0	 25
336	 22	114.0	17.1	 25
337	 22	102.0	19.3	 25
338	 22	305.0	54.9	 30
339	 22	141.8	23.1	 30
340	 22	285.5	51.7	 30
341	 22	214.8	19.3	 30
342	 22	149.0	28.7	 25
343	 22	112.0	19.0	 30
344	 22	114.0	19.4	 25
345	 22	140.0	28.6	 25
346	 22	131.0	29.1	 25
347	 22	120.0	22.4	 25
348	 22	136.5	24.8	 30
349	 22	87.0	17.4	 25
350	 22	147.0	25.6	 25
351	 22	99.0	18.3	 25
352	 22	224.0	34.8	 25
353	 22	389.8	85.4	 30
354	 22	158.0	25.7	 25
355	 22	274.0	43.7	 25
356	 22	125.8	58.1	 30
357	 22	175.5	17.5	 30
358	 22	105.3	31.1	 36
359	 22	99.5	16.9	 30
360	 22	138.0	22.9	 25
361	 22	110.0	17.0	 25
362	 22	129.0	21.2	 25
363	 22	107.3	22.2	 30
364	 22	379.0	61.6	 25
365	 22	189.0	24.8	 25
366	 22	379.0	51.1	 25
367	 22	245.0	42.6	 25
368	 22	116.8	25.0	 30
369	 22	126.0	19.6	 25
370	 22	124.0	18.9	 25
371	 22	102.0	13.9	 25
372	 22	136.0	19.1	 25
373	 22	97.0	21.5	 30
374	 22	144.5	67.2	 30
375	 22	139.0	28.4	 30
376	 22	367.0	74.3	 30
377	 22	161.0	26.4	 30
378	 22	105.0	15.2	 30
379	 22	194.0	28.2	 25
380	 22	362.0	60.4	 25
381	 22	139.0	26.0	 25
382	 22	247.0	43.6	 25
383	 22	267.0	44.1	 30
384	 22	187.0	19.5	 25
385	 22	117.0	18.6	 25
386	 22	143.0	21.2	 25
387	 22	100.0	13.1	 25
388	 22	121.5	17.7	 30
389	 22	106.0	16.1	 25
390	 22	139.0	24.7	 25
391	 22	155.0	22.6	 25
392	 22	114.0	23.2	 30
393	 22	115.8	21.8	 36
394	 22	93.8	15.4	 30
395	 22	120.0	22.4	 25
396	 22	101.0	17.2	 25
397	 22	180.0	29.1	 25
398	 22	267.5	35.4	 30
399	 22	275.0	38.9	 25
400	 22	127.0	32.6	 25
401	 22	94.0	15.6	 25
402	 22	184.0	23.2	 25
403	 22	102.3	22.6	 30
404	 22	125.0	18.7	 25
405	 22	113.0	25.3	 25
406	 22	152.0	26.1	 25
407	 22	137.0	25.7	 25
408	 22	112.5	18.4	 30
409	 22	129.0	16.8	 25
410	 22	130.3	21.2	 30
411	 22	434.3	64.5	 30
412	 22	390.8	63.2	 30
413	 22	377.5	56.3	 30
414	 22	178.0	25.8	 25
415	 22	217.0	38.5	 25
416	 22	340.0	52.5	 25
417	 22	264.0	36.2	 25
418	 22	370.8	54.9	 30
419	 22	363.0	49.1	 25
420	 22	107.0	15.8	 25
421	 22	129.0	22.0	 25
422	 22	161.0	32.6	 25
423	 22	341.8	61.1	 30
424	 22	105.0	26.0	 25
425	 22	128.0	27.2	 25
426	 22	132.0	27.9	 25
427	 22	178.0	27.0	 25
428	 22	238.5	42.2	 36
429	 22	104.0	18.8	 30
430	 22	134.5	25.8	 30
431	 22	173.0	35.7	 25
432	 22	146.0	23.3	 25
433	 22	118.0	17.0	 25
434	 22	4533.5	1442.6	 30
435	 22	211.0	42.4	 25
436	 22	133.0	19.4	 25
437	 22	123.0	26.4	 25
438	 22	188.0	39.1	 25
439	 22	182.5	31.7	 30
440	 22	164.0	29.5	 25
441	 22	85.0	14.9	 25
442	 22	140.0	27.4	 25
443	 22	124.0	20.3	 25
444	 22	154.5	22.5	 30
445	 22	105.8	20.0	 30
446	 22	187.5	32.0	 30
447	 22	135.8	28.2	 30
448	 22	121.3	21.8	 30
449	 22	200.3	40.9	 30
450	 22	115.0	23.3	 25
451	 22	154.0	24.2	 25
452	 22	322.0	71.9	 25
453	 22	95.0	14.9	 25
454	 22	1094.0	306.9	 30
455	 22	155.0	29.3	 25
456	 22	171.0	32.9	 25
457	 22	244.0	48.4	 25
458	 22	196.0	21.7	 25
459	 22	110.8	19.6	 30
460	 22	370.0	72.5	 25
461	 22	105.0	20.1	 25
462	 22	104.0	26.1	 25
463	 22	196.5	60.6	 30
464	 22	108.5	22.4	 36
465	 22	765.0	175.3	 30
466	 22	97.8	23.0	 30
467	 22	141.0	24.7	 25
468	 22	232.0	40.7	 25
469	 22	211.0	37.8	 30
470	 22	261.0	60.0	 25
471	 22	95.0	21.6	 25
472	 22	205.0	35.2	 25
473	 22	310.0	61.3	 25
474	 22	420.8	64.8	 30
475	 22	331.0	86.7	 25
476	 22	376.0	50.7	 25
477	 22	120.0	21.9	 25
478	 22	112.0	20.9	 25
479	 22	126.0	23.1	 30
480	 22	100.0	21.1	 25
481	 22	134.0	33.0	 30
482	 22	1083.3	304.0	 30
483	 22	216.8	31.9	 30
484	 22	171.3	42.6	 30
485	 22	120.0	31.5	 25
486	 22	128.0	33.5	 25
487	 22	102.0	22.2	 25
488	 22	118.0	24.7	 25
489	 22	101.5	25.4	 30
490	 22	197.0	31.1	 25
491	 22	232.0	36.9	 25
492	 22	86.0	19.9	 25
493	 22	156.0	25.9	 25
494	 22	138.8	25.1	 30
495	 22	120.0	33.2	 25
496	 22	216.0	43.1	 25
497	 22	223.0	37.1	 25
498	 22	242.0	43.1	 25
499	 22	133.5	32.0	 36
500	 22	164.8	25.7	 30
501	 22	211.3	25.0	 30
502	 22	234.0	34.2	 25
503	 22	116.0	26.8	 25
504	 22	138.5	35.8	 30
505	 22	123.0	37.7	 25
506	 22	222.0	40.9	 25
507	 22	112.0	30.2	 25
508	 22	133.0	27.1	 25
509	 22	95.0	17.8	 30
510	 22	151.0	41.2	 25
511	 22	139.0	29.0	 25
512	 22	232.0	42.9	 25
513	 22	125.0	27.9	 25
514	 22	258.8	41.0	 30
515	 22	167.0	29.0	 25
516	 22	610.0	104.7	 25
517	 22	618.5	139.9	 30
518	 22	518.0	66.8	 30
519	 22	253.5	42.0	 36
520	 22	4752.0	1414.9	 25
521	 22	292.0	57.8	 25
522	 22	343.0	61.6	 25
523	 22	251.0	43.0	 25
524	 22	154.0	36.3	 30
525	 22	152.0	24.9	 25
526	 22	474.0	75.0	 25
527	 22	172.0	31.2	 25
528	 22	154.0	31.5	 25
529	 22	211.0	46.5	 30
530	 22	141.0	23.4	 25
531	 22	124.0	23.0	 25
532	 22	210.0	37.3	 25
533	 22	119.0	18.9	 25
534	 22	117.3	16.1	 30
535	 22	148.5	31.2	 36
536	 22	143.8	28.6	 30
537	 22	133.0	21.5	 30
538	 22	88.0	14.6	 25
539	 22	414.0	108.2	 25
540	 22	381.5	86.4	 30
541	 22	218.0	39.9	 25
542	 22	171.0	31.4	 25
543	 22	99.0	30.2	 25
544	 22	101.0	18.1	 25
545	 22	116.3	22.2	 30
546	 22	115.0	19.0	 25
547	 22	126.0	22.9	 25
548	 22	201.0	30.7	 25
549	 22	102.0	25.9	 25
550	 22	144.5	34.1	 30
551	 22	100.0	26.0	 25
552	 22	117.3	33.4	 30
553	 22	95.0	21.5	 30
554	 22	98.8	24.8	 30
555	 22	224.8	50.9	 36
556	 22	144.0	26.9	 25
557	 22	135.0	26.6	 25
558	 22	101.0	15.1	 25
559	 22	194.0	43.4	 25
560	 22	310.0	50.5	 30
561	 22	155.0	30.4	 25
562	 22	154.0	33.9	 25
563	 22	202.0	37.0	 25
564	 22	135.0	29.6	 25
565	 22	175.5	31.5	 30
566	 22	121.0	17.8	 25
567	 22	693.0	101.5	 25
568	 22	196.0	44.6	 25
569	 22	146.0	29.9	 25
570	 22	260.3	36.0	 36
571	 22	185.5	42.9	 30
572	 22	102.8	21.1	 30
573	 22	105.0	21.6	 25
574	 22	123.0	20.5	 25
575	 22	244.3	61.4	 30
576	 22	145.0	24.8	 25
577	 22	124.0	23.7	 25
578	 22	121.0	17.9	 25
579	 22	191.0	32.1	 25
580	 22	184.8	37.6	 30
581	 22	402.0	79.6	 25
582	 22	327.0	53.8	 25
583	 22	216.0	24.2	 25
584	 22	3751.0	754.3	 25
585	 22	191.8	41.8	 30
586	 22	116.0	17.2	 25
587	 22	444.0	87.5	 25
588	 22	225.3	38.8	 30
589	 22	105.0	16.7	 30
590	 22	132.8	17.8	 36
591	 22	132.0	17.3	 25
592	 22	132.0	30.9	 25
593	 22	123.0	27.6	 25
594	 22	111.0	18.9	 25
595	 22	134.5	25.3	 30
596	 22	206.0	25.9	 25
597	 22	102.0	12.0	 25
598	 22	180.0	36.7	 25
599	 22	131.0	26.7	 25
600	 22	114.5	22.8	 30
601	 22	112.0	25.9	 25
602	 22	274.0	27.6	 25
603	 22	167.0	33.8	 25
604	 22	160.0	28.5	 25
605	 22	146.5	21.6	 36
606	 22	119.5	21.1	 30
607	 22	109.5	18.1	 30
608	 22	249.0	19.6	 30
609	 22	161.0	24.0	 25
610	 22	178.0	29.8	 30
611	 22	133.0	17.9	 25
612	 22	87.0	18.5	 25
613	 22	92.0	14.2	 25
614	 22	123.0	22.2	 25
615	 22	272.0	27.5	 30
616	 22	172.0	17.5	 25
617	 22	129.0	18.8	 25
618	 22	105.0	18.7	 25
619	 22	105.0	22.9	 25
620	 22	915.0	177.2	 30
621	 22	167.0	23.2	 25
622	 22	303.0	53.0	 25
623	 22	165.8	27.1	 30
624	 22	192.5	36.4	 30
625	 22	140.3	21.0	 36
626	 22	106.5	20.3	 30
627	 22	137.0	25.2	 25
628	 22	117.0	20.3	 25
629	 22	403.0	54.0	 25
630	 22	168.8	29.5	 30
631	 22	135.0	24.9	 25
632	 22	348.0	43.6	 25
633	 22	185.0	29.9	 25
634	 22	320.0	56.4	 25
635	 22	264.0	35.2	 25
636	 22	329.5	55.3	 30
637	 22	249.0	43.6	 25
638	 22	432.0	64.8	 25
639	 22	748.0	95.5	 25
640	 22	188.0	34.9	 25
641	 22	213.5	46.5	 36
642	 22	374.3	50.1	 30
643	 22	472.5	107.7	 30
644	 22	205.8	45.3	 30
645	 22	146.0	29.9	 25
646	 22	134.8	20.2	 30
647	 22	173.0	20.3	 25
648	 22	130.0	20.7	 25
649	 22	172.0	30.4	 25
650	 22	173.0	32.7	 25
651	 22	355.8	76.1	 30
652	 22	287.0	26.4	 25
653	 22	192.0	38.9	 25
654	 22	148.0	20.4	 25
655	 22	115.0	16.1	 25
656	 22	132.8	19.7	 30
657	 22	469.0	87.9	 25
658	 22	132.0	18.3	 25
659	 22	144.3	33.8	 30
660	 22	140.3	25.5	 30
661	 22	283.3	52.1	 36
662	 22	289.0	60.2	 25
663	 22	238.0	37.2	 25
664	 22	111.0	21.7	 25
665	 22	104.0	23.8	 25
666	 22	174.8	28.9	 30
667	 22	150.0	21.6	 25
668	 22	169.0	30.6	 25
669	 22	197.0	34.0	 25
670	 22	148.0	21.5	 25
671	 22	95.0	16.3	 30
672	 22	104.0	24.0	 25
673	 22	102.0	17.8	 25
674	 22	179.0	20.8	 25
675	 22	196.0	29.1	 25
676	 22	233.3	31.9	 30
677	 22	132.8	22.3	 30
678	 22	203.0	35.7	 30
679	 22	149.8	20.3	 30
680	 22	553.0	117.0	 25
681	 22	152.0	21.2	 30
682	 22	167.0	30.7	 25
683	 22	348.0	31.8	 25
684	 22	115.0	15.5	 25
685	 22	157.0	20.2	 25
686	 22	295.3	57.2	 30
687	 22	142.0	27.0	 25
688	 22	132.0	22.7	 25
689	 22	97.0	19.1	 25
690	 22	169.0	33.4	 25
691	 22	101.0	21.6	 30
692	 22	127.0	18.4	 25
693	 22	220.0	57.7	 25
694	 22	98.3	18.2	 30
695	 22	128.3	30.5	 30
696	 22	465.0	100.5	 36
697	 22	396.5	45.9	 30
698	 22	177.0	32.8	 25
699	 22	97.0	19.5	 25
700	 22	83.0	15.8	 25
701	 22	105.8	22.8	 30
702	 22	88.0	12.4	 25
703	 22	478.0	51.9	 25
704	 22	232.0	30.7	 25
705	 22	175.0	31.3	 25
706	 22	181.5	35.2	 30
707	 22	196.0	26.6	 25
708	 22	212.0	36.4	 25
709	 22	152.0	26.7	 25
710	 22	172.0	27.6	 25
711	 22	22716.5	4975.7	 30
  0	 23	208.3	53.7	 36
  1	 23	5665.0	703.8	 25
  2	 23	250.0	31.9	 25
  3	 23	295.0	42.4	 25
  4	 23	553.0	59.2	 25
  5	 23	3306.0	687.2	 30
  6	 23	753.0	56.9	 25
  7	 23	247.0	52.4	 25
  8	 23	239.0	40.8	 25
  9	 23	405.0	67.0	 25
 10	 23	4751.8	912.1	 30
 11	 23	467.0	63.1	 25
 12	 23	478.0	62.3	 25
 13	 23	241.0	40.3	 25
 14	 23	2312.0	325.9	 25
 15	 23	446.8	66.7	 36
 16	 23	830.8	135.6	 30
 17	 23	164.0	19.8	 30
 18	 23	1401.0	181.9	 30
 19	 23	907.0	80.1	 25
 20	 23	290.0	42.1	 30
 21	 23	742.0	90.9	 25
 22	 23	317.0	45.6	 25
 23	 23	301.0	41.5	 25
 24	 23	240.0	29.7	 25
 25	 23	152.5	27.1	 30
 26	 23	949.0	137.3	 25
 27	 23	108.0	26.0	 25
 28	 23	187.0	33.2	 25
 29	 23	768.0	136.0	 25
 30	 23	642.8	62.2	 30
 31	 23	243.0	23.9	 25
 32	 23	151.0	30.0	 25
 33	 23	211.3	33.2	 30
 34	 23	219.5	30.0	 30
 35	 23	127.5	21.9	 36
 36	 23	195.0	42.7	 25
 37	 23	1425.0	157.0	 25
 38	 23	448.0	47.7	 25
 39	 23	258.0	30.7	 25
 40	 23	205.0	35.5	 30
 41	 23	321.0	49.6	 25
 42	 23	484.0	55.6	 25
 43	 23	383.0	58.7	 25
 44	 23	1615.0	164.9	 25
 45	 23	639.5	95.8	 30
 46	 23	295.0	37.9	 25
 47	 23	111.0	13.4	 25
 48	 23	207.0	37.2	 25
 49	 23	207.0	35.4	 25
 50	 23	748.0	182.9	 30
 51	 23	256.0	49.4	 30
 52	 23	180.5	36.0	 30
 53	 23	109.8	32.1	 30
 54	 23	274.0	57.3	 25
 55	 23	135.8	32.3	 30
 56	 23	162.0	39.4	 25
 57	 23	252.0	53.4	 25
 58	 23	188.0	31.2	 25
 59	 23	91.0	18.5	 25
 60	 23	99.8	22.4	 30
 61	 23	508.0	82.4	 25
 62	 23	178.0	34.1	 25
 63	 23	234.0	32.7	 25
 64	 23	190.0	34.8	 25
 65	 23	168.3	33.0	 30
 66	 23	1076.0	181.5	 25
 67	 23	180.0	46.5	 25
 68	 23	114.0	19.9	 30
 69	 23	106.0	23.7	 30
 70	 23	243.8	61.3	 36
 71	 23	116.5	24.7	 30
 72	 23	201.0	37.4	 25
 73	 23	103.0	20.0	 25
 74	 23	138.0	29.6	 25
 75	 23	121.0	25.8	 30
 76	 23	165.0	27.7	 25
 77	 23	135.0	27.9	 25
 78	 23	111.0	24.6	 25
 79	 23	341.0	63.6	 25
 80	 23	156.8	31.4	 30
 81	 23	96.0	19.6	 25
 82	 23	441.0	81.6	 25
 83	 23	184.0	34.4	 25
 84	 23	96.0	22.6	 25
 85	 23	125.3	23.8	 30
 86	 23	90.8	16.9	 30
 87	 23	118.8	22.9	 30
 88	 23	196.8	33.1	 30
 89	 23	290.3	46.0	 30
 90	 23	1743.8	412.1	 30
 91	 23	1075.0	194.0	 25
 92	 23	243.0	43.1	 25
 93	 23	76.0	17.9	 25
 94	 23	107.0	24.4	 25
 95	 23	115.0	30.2	 25
 96	 23	117.5	21.5	 30
 97	 23	1001.0	167.4	 25
 98	 23	161.0	30.1	 25
 99	 23	133.0	32.5	 25
100	 23	370.0	51.1	 25
101	 23	170.8	29.5	 30
102	 23	233.0	50.7	 25
103	 23	105.0	21.7	 25
104	 23	380.3	45.8	 30
105	 23	409.8	52.0	 30
106	 23	157.3	37.8	 36
107	 23	515.0	72.7	 25
108	 23	821.0	126.6	 25
109	 23	127.0	29.0	 25
110	 23	109.0	25.3	 25
111	 23	97.8	19.0	 30
112	 23	122.0	20.6	 25
113	 23	179.0	35.3	 25
114	 23	98.0	15.9	 25
115	 23	187.0	26.8	 25
116	 23	102.0	19.2	 30
117	 23	111.0	19.9	 25
118	 23	226.0	28.4	 25
119	 23	251.0	41.1	 25
120	 23	81.0	14.8	 25
121	 23	113.5	53.4	 30
122	 23	117.3	22.3	 30
123	 23	138.8	54.9	 30
124	 23	211.8	33.5	 30
125	 23	121.0	25.6	 25
126	 23	155.5	39.6	 30
127	 23	1407.0	232.4	 25
128	 23	127.0	18.6	 25
129	 23	379.0	67.9	 25
130	 23	85.0	18.5	 25
131	 23	108.3	24.8	 30
132	 23	275.0	61.3	 25
133	 23	120.0	23.8	 25
134	 23	98.0	18.3	 25
135	 23	100.0	20.6	 25
136	 23	5272.8	1026.7	 30
137	 23	243.0	37.5	 25
138	 23	345.0	73.0	 25
139	 23	126.0	21.7	 25
140	 23	184.3	35.1	 30
141	 23	243.3	49.7	 36
142	 23	267.0	50.8	 30
143	 23	143.0	24.5	 25
144	 23	212.0	49.0	 25
145	 23	243.0	30.8	 25
146	 23	195.3	33.1	 30
147	 23	164.0	31.9	 25
148	 23	140.0	30.8	 25
149	 23	134.0	30.3	 25
150	 23	524.0	66.6	 25
151	 23	227.5	41.1	 30
152	 23	213.0	39.2	 25
153	 23	183.0	37.0	 25
154	 23	730.0	93.3	 25
155	 23	106.0	24.7	 25
156	 23	107.8	22.8	 30
157	 23	685.5	143.5	 30
158	 23	209.5	43.1	 30
159	 23	2918.5	365.6	 30
160	 23	122.3	21.2	 30
161	 23	100.8	29.4	 30
162	 23	85.0	14.3	 25
163	 23	169.0	31.6	 25
164	 23	188.0	25.8	 25
165	 23	100.0	30.7	 25
166	 23	310.8	61.8	 30
167	 23	119.0	19.5	 25
168	 23	113.0	24.8	 25
169	 23	128.0	20.2	 25
170	 23	112.0	18.8	 25
171	 23	291.5	36.0	 30
172	 23	168.0	33.9	 25
173	 23	192.0	23.3	 25
174	 23	147.0	23.9	 25
175	 23	125.8	22.0	 30
176	 23	334.8	74.4	 36
177	 23	111.0	26.2	 30
178	 23	167.5	29.1	 30
179	 23	118.0	31.0	 25
180	 23	406.0	91.6	 25
181	 23	92.8	17.4	 30
182	 23	688.0	131.2	 25
183	 23	318.0	39.1	 25
184	 23	890.0	91.3	 25
185	 23	171.0	28.6	 25
186	 23	138.5	21.0	 30
187	 23	129.0	30.9	 25
188	 23	295.0	43.4	 25
189	 23	122.0	20.0	 25
190	 23	146.0	26.9	 25
191	 23	92.8	16.0	 30
192	 23	729.0	151.6	 25
193	 23	123.5	20.5	 30
194	 23	202.8	39.3	 30
195	 23	728.5	113.9	 30
196	 23	293.0	47.0	 25
197	 23	415.0	88.7	 30
198	 23	393.0	60.0	 25
199	 23	227.0	38.0	 25
200	 23	186.0	23.2	 25
201	 23	123.0	24.2	 25
202	 23	332.3	64.6	 30
203	 23	123.0	22.1	 25
204	 23	338.0	44.7	 25
205	 23	696.0	83.5	 25
206	 23	379.0	65.0	 25
207	 23	410.5	45.6	 30
208	 23	151.0	30.4	 25
209	 23	674.0	54.3	 25
210	 23	104.0	20.1	 25
211	 23	170.3	28.6	 30
212	 23	184.5	35.7	 36
213	 23	114.0	22.4	 30
214	 23	269.0	31.3	 25
215	 23	188.0	30.5	 25
216	 23	129.0	23.5	 25
217	 23	195.5	37.8	 30
218	 23	217.0	41.6	 25
219	 23	121.0	24.5	 25
220	 23	146.0	22.5	 25
221	 23	918.0	117.5	 25
222	 23	110.8	21.8	 30
223	 23	100.0	18.9	 25
224	 23	96.0	15.2	 25
225	 23	107.0	16.2	 25
226	 23	124.0	21.9	 25
227	 23	1483.3	233.1	 30
228	 23	122.0	23.4	 25
229	 23	117.0	16.7	 30
230	 23	110.3	23.6	 30
231	 23	136.0	21.6	 30
232	 23	137.8	18.0	 30
233	 23	313.0	48.5	 25
234	 23	392.0	61.2	 25
235	 23	116.0	17.5	 25
236	 23	101.0	20.0	 25
237	 23	161.8	28.1	 30
238	 23	210.0	31.6	 25
239	 23	179.0	32.9	 25
240	 23	179.0	34.2	 25
241	 23	240.0	30.6	 25
242	 23	130.8	23.0	 30
243	 23	1761.0	240.2	 25
244	 23	667.0	63.0	 25
245	 23	174.0	16.8	 25
246	 23	184.3	34.6	 30
247	 23	196.3	31.5	 36
248	 23	381.0	59.6	 30
249	 23	144.8	25.7	 30
250	 23	2945.0	361.8	 25
251	 23	133.0	14.6	 25
252	 23	110.8	21.7	 30
253	 23	136.0	20.5	 25
254	 23	205.0	23.8	 25
255	 23	2004.0	268.8	 25
256	 23	1199.0	117.8	 25
257	 23	3855.8	717.2	 30
258	 23	240.0	36.5	 25
259	 23	276.0	28.7	 25
260	 23	123.0	23.0	 25
261	 23	226.0	27.1	 25
262	 23	147.5	20.0	 30
263	 23	231.0	37.7	 25
264	 23	107.8	18.9	 30
265	 23	115.8	23.2	 30
266	 23	149.0	16.2	 30
267	 23	1039.5	211.3	 36
268	 23	183.0	17.7	 25
269	 23	145.0	26.3	 25
270	 23	207.0	22.0	 25
271	 23	93.0	20.2	 25
272	 23	2304.3	473.0	 30
273	 23	544.0	67.6	 25
274	 23	123.0	14.3	 25
275	 23	203.0	34.3	 25
276	 23	110.0	21.0	 25
277	 23	1714.5	401.9	 30
278	 23	100.0	16.2	 25
279	 23	311.0	46.6	 25
280	 23	1574.0	259.0	 25
281	 23	99.0	15.4	 25
282	 23	100.0	17.9	 36
283	 23	84.5	19.1	 30
284	 23	111.8	22.5	 30
285	 23	301.0	42.8	 25
286	 23	199.0	30.9	 25
287	 23	102.0	18.5	 30
288	 23	201.0	38.1	 25
289	 23	259.0	33.0	 25
290	 23	2306.0	213.3	 25
291	 23	235.0	31.3	 25
292	 23	285.8	43.3	 30
293	 23	103.0	16.9	 25
294	 23	133.0	17.1	 25
295	 23	147.0	21.4	 25
296	 23	151.0	25.5	 25
297	 23	162.0	21.8	 25
298	 23	176.5	27.7	 30
299	 23	157.0	32.5	 25
300	 23	230.8	33.9	 30
301	 23	150.5	19.7	 30
302	 23	326.8	57.8	 30
303	 23	679.3	163.1	 30
304	 23	75.0	15.8	 25
305	 23	83.0	19.0	 25
306	 23	80.0	13.6	 25
307	 23	92.0	14.6	 25
308	 23	108.0	17.6	 30
309	 23	181.0	18.5	 25
310	 23	147.0	24.6	 25
311	 23	2122.0	227.3	 25
312	 23	700.0	69.8	 25
313	 23	156.3	28.9	 30
314	 23	264.0	36.5	 25
315	 23	201.0	32.4	 25
316	 23	2296.0	261.7	 25
317	 23	234.8	39.5	 30
318	 23	497.0	97.3	 36
319	 23	97.8	18.0	 30
320	 23	238.0	41.4	 30
321	 23	237.0	26.8	 25
322	 23	241.0	42.4	 25
323	 23	170.5	30.5	 30
324	 23	5733.0	620.7	 25
325	 23	467.0	51.8	 25
326	 23	190.0	30.8	 25
327	 23	102.0	20.4	 25
328	 23	131.8	24.5	 30
329	 23	156.0	30.5	 25
330	 23	135.0	22.6	 25
331	 23	278.0	32.6	 25
332	 23	1003.0	125.1	 25
333	 23	595.8	79.4	 30
334	 23	168.0	24.1	 25
335	 23	500.8	73.1	 30
336	 23	133.0	22.7	 30
337	 23	169.0	51.6	 30
338	 23	181.5	26.5	 36
339	 23	161.0	33.9	 25
340	 23	128.0	20.9	 25
341	 23	463.0	60.8	 25
342	 23	188.0	27.1	 25
343	 23	218.5	34.9	 30
344	 23	137.0	27.5	 25
345	 23	503.0	64.0	 25
346	 23	222.0	29.8	 25
347	 23	147.0	33.6	 25
348	 23	224.5	35.3	 30
349	 23	1063.0	151.2	 25
350	 23	960.0	118.0	 25
351	 23	235.0	34.4	 25
352	 23	119.0	21.8	 25
353	 23	326.3	52.4	 36
354	 23	219.0	40.3	 30
355	 23	173.0	34.1	 30
356	 23	454.0	59.8	 25
357	 23	170.0	20.8	 25
358	 23	93.0	19.2	 30
359	 23	339.0	68.3	 25
360	 23	86.0	18.4	 25
361	 23	100.0	24.4	 25
362	 23	125.0	20.3	 25
363	 23	109.5	29.7	 30
364	 23	131.0	26.5	 25
365	 23	499.0	71.4	 25
366	 23	143.0	18.5	 25
367	 23	441.0	39.8	 25
368	 23	177.8	36.2	 30
369	 23	298.0	60.3	 25
370	 23	663.0	91.7	 25
371	 23	198.5	41.1	 30
372	 23	155.8	29.2	 30
373	 23	1886.3	486.5	 36
374	 23	405.0	63.5	 25
375	 23	178.0	34.2	 25
376	 23	245.0	47.0	 25
377	 23	179.0	30.7	 25
378	 23	500.3	113.1	 30
379	 23	230.0	37.1	 25
380	 23	214.0	43.3	 25
381	 23	3448.0	291.2	 25
382	 23	313.0	50.8	 25
383	 23	334.5	48.5	 30
384	 23	443.0	57.0	 25
385	 23	122.0	33.1	 25
386	 23	139.0	23.7	 25
387	 23	421.0	44.0	 25
388	 23	112.8	29.7	 30
389	 23	77.5	19.0	 30
390	 23	170.5	27.1	 30
391	 23	404.3	50.5	 30
392	 23	218.0	42.8	 25
393	 23	265.8	60.5	 30
394	 23	253.0	43.6	 25
395	 23	150.0	30.2	 25
396	 23	87.0	22.6	 25
397	 23	80.0	14.0	 25
398	 23	1208.0	176.2	 25
399	 23	122.0	20.0	 30
400	 23	216.0	43.9	 25
401	 23	271.0	43.9	 25
402	 23	131.0	26.1	 25
403	 23	148.0	27.6	 25
404	 23	105.8	19.9	 30
405	 23	137.0	27.7	 25
406	 23	123.0	30.1	 30
407	 23	2249.5	436.2	 30
408	 23	106.0	17.0	 30
409	 23	543.0	103.8	 36
410	 23	225.0	29.3	 25
411	 23	3286.0	408.4	 25
412	 23	306.0	64.8	 25
413	 23	939.0	155.9	 25
414	 23	396.8	59.4	 30
415	 23	407.0	58.7	 25
416	 23	135.0	25.9	 25
417	 23	325.0	59.7	 25
418	 23	2555.0	326.8	 25
419	 23	518.0	87.4	 30
420	 23	469.0	63.4	 25
421	 23	735.0	72.3	 25
422	 23	330.0	52.2	 25
423	 23	370.0	55.9	 25
424	 23	281.8	56.1	 36
425	 23	199.5	33.3	 30
426	 23	125.0	27.8	 30
427	 23	504.0	52.8	 30
428	 23	742.0	57.7	 25
429	 23	1708.3	381.2	 30
430	 23	132.0	25.4	 25
431	 23	118.0	22.6	 25
432	 23	142.0	29.9	 25
433	 23	123.0	27.0	 25
434	 23	1250.0	275.2	 30
435	 23	119.0	27.2	 25
436	 23	295.0	52.6	 25
437	 23	183.0	36.5	 25
438	 23	285.0	46.8	 25
439	 23	226.0	42.7	 30
440	 23	131.0	25.7	 25
441	 23	538.0	51.2	 25
442	 23	90.3	15.3	 30
443	 23	526.0	102.8	 30
444	 23	192.8	33.9	 36
445	 23	236.0	33.5	 25
446	 23	168.0	30.2	 25
447	 23	3449.0	493.3	 25
448	 23	193.0	32.5	 25
449	 23	113.5	20.5	 30
450	 23	201.0	23.5	 25
451	 23	108.0	24.1	 25
452	 23	128.0	17.9	 25
453	 23	84.0	13.4	 25
454	 23	335.3	51.4	 30
455	 23	509.0	62.3	 25
456	 23	1883.0	252.0	 25
457	 23	276.0	45.4	 25
458	 23	147.0	29.4	 25
459	 23	176.3	27.7	 30
460	 23	148.5	26.6	 30
461	 23	132.0	22.6	 30
462	 23	127.5	26.5	 30
463	 23	140.0	27.1	 25
464	 23	127.0	24.6	 30
465	 23	465.0	73.8	 25
466	 23	139.0	17.6	 25
467	 23	326.0	45.0	 25
468	 23	189.0	30.0	 25
469	 23	246.3	44.5	 30
470	 23	306.0	44.5	 25
471	 23	388.0	44.7	 25
472	 23	1348.0	170.8	 25
473	 23	222.0	30.4	 25
474	 23	170.0	28.6	 30
475	 23	222.0	23.7	 25
476	 23	177.0	31.7	 25
477	 23	3648.8	555.7	 30
478	 23	164.8	16.1	 30
479	 23	160.3	31.4	 36
480	 23	125.3	15.3	 30
481	 23	193.0	35.0	 25
482	 23	104.0	18.5	 25
483	 23	280.0	47.1	 25
484	 23	102.5	17.4	 30
485	 23	171.0	31.3	 25
486	 23	115.0	16.8	 25
487	 23	108.0	21.3	 25
488	 23	173.0	36.0	 25
489	 23	196.0	38.2	 30
490	 23	695.0	82.9	 25
491	 23	148.0	20.9	 25
492	 23	441.0	69.5	 25
493	 23	88.0	14.5	 25
494	 23	133.8	31.5	 30
495	 23	128.8	19.7	 30
496	 23	119.8	21.1	 30
497	 23	221.0	32.7	 30
498	 23	555.8	74.2	 30
499	 23	131.0	19.0	 25
500	 23	142.0	26.2	 30
501	 23	226.0	33.2	 25
502	 23	178.0	30.2	 25
503	 23	119.0	18.1	 25
504	 23	138.0	30.1	 25
505	 23	184.8	31.7	 30
506	 23	195.0	29.7	 25
507	 23	191.0	19.4	 25
508	 23	195.0	33.5	 25
509	 23	226.0	42.9	 25
510	 23	232.5	37.4	 30
511	 23	150.0	19.1	 25
512	 23	243.0	29.2	 25
513	 23	780.5	111.2	 30
514	 23	147.0	21.1	 30
515	 23	205.5	31.7	 36
516	 23	414.8	54.5	 30
517	 23	405.0	52.8	 25
518	 23	879.0	49.0	 25
519	 23	1054.0	124.9	 25
520	 23	175.8	26.3	 30
521	 23	473.0	40.3	 25
522	 23	149.0	25.0	 25
523	 23	90.0	17.4	 25
524	 23	248.0	33.9	 25
525	 23	160.8	41.0	 30
526	 23	287.0	46.7	 25
527	 23	755.0	100.1	 25
528	 23	166.0	23.6	 25
529	 23	743.0	86.8	 25
530	 23	94.8	22.0	 30
531	 23	97.8	16.8	 30
532	 23	135.5	22.3	 30
533	 23	85.0	12.4	 30
534	 23	194.0	30.4	 25
535	 23	144.8	29.3	 30
536	 23	164.0	28.4	 25
537	 23	592.0	71.2	 25
538	 23	125.0	19.2	 25
539	 23	168.0	24.4	 25
540	 23	534.8	111.8	 30
541	 23	367.0	40.1	 25
542	 23	210.0	30.7	 25
543	 23	254.0	54.5	 25
544	 23	231.0	43.4	 25
545	 23	232.8	44.8	 30
546	 23	176.0	24.1	 25
547	 23	244.0	40.8	 25
548	 23	401.0	34.5	 25
549	 23	153.5	25.8	 30
550	 23	370.5	53.3	 36
551	 23	179.0	36.4	 30
552	 23	547.0	55.9	 25
553	 23	118.0	16.8	 25
554	 23	112.0	19.6	 25
555	 23	186.8	25.3	 30
556	 23	150.0	24.1	 25
557	 23	296.0	43.6	 25
558	 23	130.0	24.8	 25
559	 23	289.0	39.1	 25
560	 23	239.8	40.3	 30
561	 23	151.0	22.8	 25
562	 23	1055.0	122.7	 25
563	 23	95.0	19.6	 25
564	 23	121.0	22.4	 25
565	 23	116.5	18.9	 30
566	 23	82.5	16.0	 30
567	 23	110.0	16.7	 30
568	 23	108.5	14.5	 30
569	 23	95.3	18.6	 30
570	 23	215.3	31.8	 30
571	 23	122.0	22.4	 25
572	 23	144.0	26.2	 25
573	 23	115.0	21.6	 25
574	 23	144.0	23.2	 25
575	 23	104.5	19.7	 30
576	 23	580.0	71.6	 25
577	 23	307.0	38.1	 25
578	 23	149.0	24.7	 25
579	 23	1457.0	213.7	 25
580	 23	231.5	34.7	 30
581	 23	280.0	53.8	 25
582	 23	152.0	23.2	 25
583	 23	708.0	65.5	 25
584	 23	462.5	84.0	 30
585	 23	252.5	59.7	 36
586	 23	123.8	24.3	 30
587	 23	1525.5	231.1	 30
588	 23	111.0	22.4	 25
589	 23	128.0	25.4	 25
590	 23	128.8	32.2	 30
591	 23	191.0	36.0	 25
592	 23	119.0	20.2	 25
593	 23	221.0	27.8	 25
594	 23	131.0	20.4	 25
595	 23	1613.5	328.7	 30
596	 23	113.0	19.1	 25
597	 23	110.0	23.5	 25
598	 23	100.0	20.3	 25
599	 23	118.0	21.9	 25
600	 23	303.0	38.1	 25
601	 23	558.3	106.4	 30
602	 23	206.8	45.0	 30
603	 23	490.3	75.3	 30
604	 23	807.3	131.3	 30
605	 23	118.0	21.5	 25
606	 23	302.8	51.2	 30
607	 23	216.0	41.1	 25
608	 23	310.0	33.6	 25
609	 23	800.0	103.8	 25
610	 23	366.0	39.0	 25
611	 23	539.8	85.9	 30
612	 23	293.0	51.0	 25
613	 23	126.0	32.3	 25
614	 23	780.0	112.5	 25
615	 23	196.0	20.7	 25
616	 23	255.5	44.7	 30
617	 23	131.0	22.4	 25
618	 23	160.0	37.8	 25
619	 23	95.0	15.3	 25
620	 23	474.5	70.3	 30
621	 23	416.5	59.3	 36
622	 23	432.8	62.3	 30
623	 23	682.0	124.8	 25
624	 23	167.0	32.2	 25
625	 23	137.0	30.8	 25
626	 23	156.8	33.7	 30
627	 23	344.0	44.4	 25
628	 23	214.0	46.9	 25
629	 23	477.0	58.1	 25
630	 23	359.0	63.2	 25
631	 23	315.5	42.0	 30
632	 23	272.0	43.2	 25
633	 23	945.0	76.5	 25
634	 23	196.0	29.2	 25
635	 23	363.0	47.6	 25
636	 23	283.0	59.4	 30
637	 23	195.0	36.6	 25
638	 23	1623.3	309.4	 30
639	 23	172.5	34.5	 30
640	 23	172.3	32.9	 30
641	 23	187.5	32.5	 30
642	 23	237.0	30.7	 25
643	 23	328.0	41.7	 25
644	 23	318.0	62.1	 25
645	 23	154.0	35.6	 25
646	 23	125.0	26.3	 30
647	 23	271.0	50.3	 25
648	 23	177.0	34.7	 25
649	 23	218.0	63.5	 25
650	 23	277.0	46.8	 25
651	 23	234.0	47.7	 30
652	 23	180.0	35.4	 25
653	 23	121.0	23.9	 25
654	 23	550.0	78.5	 25
655	 23	141.8	27.4	 30
656	 23	260.5	52.2	 36
657	 23	1539.5	261.6	 30
658	 23	202.8	41.6	 30
659	 23	151.0	30.3	 25
660	 23	198.0	33.3	 25
661	 23	408.0	80.0	 30
662	 23	128.0	24.3	 25
663	 23	1349.0	140.9	 25
664	 23	173.0	36.6	 25
665	 23	150.0	28.8	 25
666	 23	248.0	46.9	 30
667	 23	219.0	33.0	 25
668	 23	498.0	54.0	 25
669	 23	3987.0	775.3	 25
670	 23	383.0	64.5	 25
671	 23	394.3	52.8	 30
672	 23	199.0	34.0	 25
673	 23	1251.5	162.4	 30
674	 23	1486.5	238.5	 30
675	 23	137.8	34.9	 30
676	 23	173.3	28.2	 36
677	 23	796.0	158.7	 25
678	 23	222.0	46.2	 25
679	 23	465.0	89.5	 25
680	 23	355.0	58.5	 25
681	 23	408.3	69.8	 30
682	 23	460.0	46.6	 25
683	 23	241.0	41.2	 25
684	 23	939.0	113.8	 25
685	 23	110.0	19.3	 25
686	 23	181.3	37.9	 30
687	 23	428.0	56.7	 25
688	 23	311.0	35.8	 25
689	 23	138.0	26.5	 25
690	 23	1167.0	221.3	 25
691	 23	111.0	28.6	 36
692	 23	568.5	96.3	 30
693	 23	734.5	118.8	 30
694	 23	194.0	28.6	 25
695	 23	155.0	28.5	 25
696	 23	547.5	72.8	 30
697	 23	1329.0	164.0	 25
698	 23	395.0	61.7	 25
699	 23	562.0	330.1	 25
700	 23	144.0	28.0	 25
701	 23	178.8	28.7	 30
702	 23	307.0	41.4	 25
703	 23	267.0	41.1	 25
704	 23	389.0	57.7	 25
705	 23	125.0	23.9	 25
706	 23	687.0	144.5	 25
707	 23	192.0	44.4	 30
708	 23	238.0	43.2	 25
709	 23	1646.8	253.7	 30
710	 23	150.5	25.7	 30
711	 23	215.0	66.4	 30
  0	 24	15729.8	4467.7	 30
  1	 24	2668.0	506.7	 25
  2	 24	184.0	24.7	 25
  3	 24	277.0	39.0	 25
  4	 24	242.0	45.2	 25
  5	 24	762.8	144.7	 30
  6	 24	237.0	38.0	 25
  7	 24	122.0	29.8	 25
  8	 24	133.0	23.4	 25
  9	 24	284.0	41.4	 25
 10	 24	528.0	107.7	 30
 11	 24	398.0	56.8	 25
 12	 24	200.5	33.9	 30
 13	 24	330.0	58.9	 30
 14	 24	457.8	97.0	 30
 15	 24	578.8	96.9	 30
 16	 24	387.0	93.2	 25
 17	 24	138.0	29.3	 25
 18	 24	1613.0	233.8	 25
 19	 24	468.0	88.4	 25
 20	 24	288.8	67.2	 30
 21	 24	343.0	56.3	 25
 22	 24	141.0	29.7	 25
 23	 24	144.0	28.8	 25
 24	 24	208.0	30.2	 25
 25	 24	120.8	20.4	 30
 26	 24	258.0	53.4	 25
 27	 24	120.0	24.8	 25
 28	 24	187.0	36.5	 25
 29	 24	330.0	70.3	 30
 30	 24	587.5	129.8	 36
 31	 24	266.5	32.4	 30
 32	 24	256.0	53.3	 30
 33	 24	145.0	26.9	 25
 34	 24	169.0	29.6	 25
 35	 24	214.8	35.3	 30
 36	 24	166.0	42.0	 25
 37	 24	833.0	111.3	 25
 38	 24	201.0	28.3	 25
 39	 24	172.0	25.3	 25
 40	 24	195.5	38.6	 30
 41	 24	583.0	75.0	 25
 42	 24	673.0	65.8	 25
 43	 24	268.0	39.8	 25
 44	 24	1108.0	181.4	 25
 45	 24	286.0	40.7	 30
 46	 24	299.0	46.2	 25
 47	 24	143.5	24.9	 30
 48	 24	260.0	62.6	 30
 49	 24	195.3	32.0	 30
 50	 24	305.3	74.4	 36
 51	 24	1688.0	437.1	 25
 52	 24	169.0	26.0	 25
 53	 24	153.0	28.4	 25
 54	 24	157.0	30.7	 25
 55	 24	92.5	17.7	 30
 56	 24	120.0	23.2	 25
 57	 24	122.0	20.4	 25
 58	 24	130.0	21.1	 25
 59	 24	107.0	24.9	 25
 60	 24	114.0	29.6	 25
 61	 24	132.5	25.1	 30
 62	 24	193.0	37.7	 25
 63	 24	152.0	22.4	 25
 64	 24	109.0	23.5	 25
 65	 24	115.5	19.7	 30
 66	 24	204.8	41.4	 36
 67	 24	135.5	24.1	 30
 68	 24	141.0	29.2	 25
 69	 24	138.0	21.3	 25
 70	 24	178.0	28.4	 25
 71	 24	100.5	21.3	 30
 72	 24	100.0	30.3	 25
 73	 24	130.0	20.7	 25
 74	 24	95.0	24.8	 25
 75	 24	130.0	24.1	 25
 76	 24	157.0	109.6	 30
 77	 24	110.0	20.8	 25
 78	 24	107.0	18.1	 25
 79	 24	127.0	20.7	 25
 80	 24	195.0	34.5	 25
 81	 24	109.8	19.8	 30
 82	 24	204.0	36.2	 25
 83	 24	296.0	39.6	 30
 84	 24	109.8	30.3	 30
 85	 24	143.0	30.7	 30
 86	 24	137.0	62.9	 30
 87	 24	102.0	22.7	 25
 88	 24	168.0	29.2	 25
 89	 24	150.0	21.3	 25
 90	 24	347.0	71.3	 25
 91	 24	327.3	55.8	 30
 92	 24	151.0	29.5	 25
 93	 24	83.0	12.7	 25
 94	 24	89.0	14.8	 25
 95	 24	84.0	27.3	 25
 96	 24	89.8	16.1	 30
 97	 24	138.0	24.5	 25
 98	 24	141.0	38.8	 25
 99	 24	154.0	24.7	 25
100	 24	118.0	17.6	 25
101	 24	266.5	38.7	 36
102	 24	117.0	25.3	 30
103	 24	97.8	19.1	 30
104	 24	169.0	28.6	 25
105	 24	131.0	29.5	 25
106	 24	148.3	25.9	 30
107	 24	228.0	41.7	 25
108	 24	127.0	19.4	 25
109	 24	111.0	21.7	 25
110	 24	103.0	18.4	 25
111	 24	72.8	12.9	 30
112	 24	91.0	19.2	 25
113	 24	82.0	16.1	 25
114	 24	112.0	20.8	 25
115	 24	184.0	24.1	 25
116	 24	117.8	16.2	 30
117	 24	153.0	29.1	 25
118	 24	126.8	20.7	 30
119	 24	179.3	28.2	 30
120	 24	95.8	21.2	 30
121	 24	104.3	16.1	 36
122	 24	123.0	18.9	 25
123	 24	104.0	15.7	 25
124	 24	160.0	25.0	 25
125	 24	110.0	23.7	 25
[truncated: 11,337,754 more chars]
