# Supplementary material for: The transcriptome of syncytia induced by the cyst nematode Heterodera schachtii in Arabidopsis roots
Source: Plant J. 2008 Dec 9;57(5):771–84. doi: 10.1111/j.1365-313X.2008.03727.x (PMC2667683; doi:10.1111/j.1365-313X.2008.03727.x)
Supplement: Supporting Information [file supplFullCELdata.zip › C_Root_E.CEL]

[CEL]
Version=3

[HEADER]
Cols=712
Rows=712
TotalX=712
TotalY=712
OffsetX=0
OffsetY=0
GridCornerUL=147 135
GridCornerUR=5272 141
GridCornerLR=5259 5269
GridCornerLL=135 5263
Axis-invertX=0
AxisInvertY=0
swapXY=0
DatHeader=[13..34083]  C_Root_E:CLS=5400 RWS=5400 XIN=2  YIN=2  VE=30        2.0 09/22/05 11:19:24 50206200  M10      ATH1-121501.1sq          570  25383.259766  3.500000  2.5000  6
Algorithm=Percentile
AlgorithmParameters=Percentile:75;CellMargin:2;OutlierHigh:1.500;OutlierLow:1.004;AlgVersion:6.0;FixedCellSize:FALSE;IgnoreOutliersInShiftRows:FALSE;FeatureExtraction:FALSE;UseSubgrids:FALSE;RandomizePixels:FALSE;ErrorBasis:StdvMean;StdMult:1.000000

[INTENSITY]
NumberCells=506944
CellHeader=X	Y	MEAN	STDV	NPIXELS
  0	  0	160.0	22.8	 25
  1	  0	22891.0	2987.1	 25
  2	  0	217.5	39.7	 30
  3	  0	23331.0	3821.4	 25
  4	  0	100.0	18.0	 25
  5	  0	127.0	21.1	 25
  6	  0	17742.0	2704.5	 25
  7	  0	156.0	20.8	 30
  8	  0	17119.0	2691.0	 25
  9	  0	182.0	34.2	 25
 10	  0	15877.0	2257.8	 25
 11	  0	167.0	33.2	 25
 12	  0	17144.5	3587.2	 30
 13	  0	168.0	34.5	 25
 14	  0	17682.0	2854.2	 25
 15	  0	163.0	32.4	 25
 16	  0	17604.0	3002.4	 25
 17	  0	136.3	24.6	 30
 18	  0	16634.0	3139.6	 25
 19	  0	160.0	27.4	 25
 20	  0	16295.0	2416.4	 25
 21	  0	156.0	26.1	 25
 22	  0	15933.0	3803.8	 30
 23	  0	153.0	21.8	 25
 24	  0	16435.0	2844.0	 25
 25	  0	150.0	26.5	 25
 26	  0	17113.0	2709.6	 25
 27	  0	125.0	22.4	 30
 28	  0	17245.0	2937.2	 25
 29	  0	152.0	21.4	 25
 30	  0	16534.0	3067.0	 25
 31	  0	168.0	31.4	 25
 32	  0	18118.8	4374.0	 30
 33	  0	178.0	36.1	 25
 34	  0	19081.0	3956.4	 25
 35	  0	162.3	34.8	 30
 36	  0	18089.8	3280.8	 30
 37	  0	164.5	23.9	 36
 38	  0	18047.3	3750.6	 30
 39	  0	162.3	27.3	 30
 40	  0	17016.3	3046.7	 30
 41	  0	155.0	23.1	 30
 42	  0	17567.0	4183.2	 36
 43	  0	157.5	22.8	 30
 44	  0	18442.0	3401.1	 30
 45	  0	166.0	117.1	 30
 46	  0	19216.0	3402.7	 30
 47	  0	166.8	29.3	 36
 48	  0	19274.8	4442.5	 30
 49	  0	157.5	21.8	 30
 50	  0	17444.0	3648.5	 30
 51	  0	174.3	28.9	 30
 52	  0	17360.8	4821.9	 36
 53	  0	160.3	24.9	 30
 54	  0	18090.3	3718.7	 30
 55	  0	178.5	28.2	 30
 56	  0	19786.3	3759.5	 30
 57	  0	176.0	34.3	 36
 58	  0	19055.0	5247.6	 30
 59	  0	147.0	21.0	 25
 60	  0	18024.0	2753.6	 25
 61	  0	158.0	28.1	 25
 62	  0	17705.0	4322.6	 30
 63	  0	156.0	23.6	 25
 64	  0	18295.0	2783.5	 25
 65	  0	161.0	24.2	 25
 66	  0	17186.0	1671.7	 25
 67	  0	164.8	32.1	 30
 68	  0	17308.0	3774.0	 25
 69	  0	167.0	27.2	 25
 70	  0	19538.0	2200.0	 25
 71	  0	171.0	21.1	 25
 72	  0	18981.5	4976.8	 30
 73	  0	157.0	37.7	 25
 74	  0	18428.0	2421.3	 25
 75	  0	148.0	23.2	 25
 76	  0	17996.0	1927.5	 25
 77	  0	165.5	35.3	 30
 78	  0	17286.0	3821.1	 25
 79	  0	165.0	19.8	 25
 80	  0	17488.0	2245.5	 25
 81	  0	153.0	23.1	 25
 82	  0	17067.5	4552.1	 30
 83	  0	169.0	30.2	 25
 84	  0	18424.0	2906.6	 25
 85	  0	175.0	22.0	 25
 86	  0	19407.0	1689.5	 25
 87	  0	161.3	31.6	 30
 88	  0	18402.0	3136.9	 25
 89	  0	176.0	29.6	 25
 90	  0	16392.0	1813.5	 25
 91	  0	164.0	30.4	 25
 92	  0	14936.0	3532.7	 30
 93	  0	137.0	14.9	 25
 94	  0	16212.0	4182.3	 25
 95	  0	157.0	25.7	 25
 96	  0	17024.0	1601.6	 25
 97	  0	148.5	35.8	 30
 98	  0	18010.0	3260.4	 25
 99	  0	151.0	20.0	 25
100	  0	17670.0	1731.1	 25
101	  0	134.0	17.1	 25
102	  0	16518.3	3806.5	 30
103	  0	145.0	25.3	 25
104	  0	15971.0	2137.8	 25
105	  0	142.0	25.4	 25
106	  0	16151.0	1351.6	 25
107	  0	162.0	30.8	 30
108	  0	15701.0	3199.1	 25
109	  0	137.0	21.8	 25
110	  0	15135.0	1578.4	 25
111	  0	165.0	34.4	 25
112	  0	16396.5	3829.1	 30
113	  0	142.0	21.8	 25
114	  0	17181.0	2600.5	 25
115	  0	145.0	24.4	 25
116	  0	16531.0	1603.2	 25
117	  0	169.8	28.2	 30
118	  0	16751.0	3668.5	 25
119	  0	154.0	22.5	 25
120	  0	16845.0	2221.2	 25
121	  0	168.0	28.2	 25
122	  0	15795.3	3842.8	 30
123	  0	157.0	25.9	 25
124	  0	16276.0	2020.4	 25
125	  0	144.0	24.0	 25
126	  0	16958.0	2012.3	 25
127	  0	152.0	28.9	 30
128	  0	16814.0	3714.0	 25
129	  0	157.0	22.4	 25
130	  0	16230.0	2455.4	 25
131	  0	168.0	27.0	 25
132	  0	15478.3	3751.5	 30
133	  0	145.0	28.1	 25
134	  0	16121.0	2944.4	 25
135	  0	145.0	27.0	 25
136	  0	14806.0	1711.9	 25
137	  0	171.5	43.4	 30
138	  0	13368.0	2892.5	 25
139	  0	162.0	23.7	 25
140	  0	14544.0	1847.9	 25
141	  0	138.0	27.3	 25
142	  0	15094.3	3689.8	 30
143	  0	131.0	26.9	 25
144	  0	15619.0	2691.4	 25
145	  0	143.0	116.6	 25
146	  0	15133.0	1944.2	 25
147	  0	155.0	31.9	 30
148	  0	15243.0	3463.3	 25
149	  0	136.0	23.4	 25
150	  0	15064.0	2496.0	 25
151	  0	170.0	29.9	 25
152	  0	14260.0	3986.0	 30
153	  0	164.0	27.7	 25
154	  0	13909.3	2768.0	 30
155	  0	155.3	19.7	 30
156	  0	14265.5	2509.1	 30
157	  0	146.3	24.6	 36
158	  0	14172.3	3370.3	 30
159	  0	162.0	24.2	 30
160	  0	13792.8	2563.1	 30
161	  0	135.5	24.9	 30
162	  0	14761.5	2955.4	 30
163	  0	154.0	25.4	 36
164	  0	14956.3	2923.0	 30
165	  0	136.8	17.2	 30
166	  0	15336.5	2914.4	 30
167	  0	153.0	29.5	 30
168	  0	14403.3	3558.5	 36
169	  0	164.0	28.1	 30
170	  0	15215.3	3183.5	 30
171	  0	162.5	26.2	 30
172	  0	15258.8	3280.8	 30
173	  0	158.3	22.1	 36
174	  0	14713.0	3162.5	 30
175	  0	151.8	28.3	 30
176	  0	15617.0	3139.8	 30
177	  0	127.8	22.7	 30
178	  0	15723.3	3103.0	 30
179	  0	137.0	24.0	 25
180	  0	15202.0	1792.8	 25
181	  0	156.0	21.0	 25
182	  0	14100.0	1885.7	 25
183	  0	147.5	15.8	 30
184	  0	14518.0	2110.3	 25
185	  0	150.0	27.8	 25
186	  0	12973.0	1612.5	 25
187	  0	130.0	16.4	 25
188	  0	12008.5	2720.1	 30
189	  0	152.0	18.3	 25
190	  0	13958.0	1804.2	 25
191	  0	142.0	24.3	 25
192	  0	13964.0	1626.7	 25
193	  0	156.5	29.1	 30
194	  0	13171.0	1872.8	 25
195	  0	149.0	20.2	 25
196	  0	12738.0	1544.2	 25
197	  0	158.0	27.1	 25
198	  0	13509.8	2689.9	 30
199	  0	146.0	22.8	 25
200	  0	14629.0	1694.1	 25
201	  0	161.0	24.0	 25
202	  0	15552.0	1900.5	 25
203	  0	171.5	25.9	 30
204	  0	14807.0	2398.7	 25
205	  0	155.0	22.5	 25
206	  0	13937.0	1678.7	 25
207	  0	148.0	22.9	 25
208	  0	13413.8	2915.8	 30
209	  0	122.0	26.7	 25
210	  0	13926.0	2130.3	 25
211	  0	120.0	15.4	 25
212	  0	12767.0	1725.5	 25
213	  0	144.5	26.4	 30
214	  0	11954.0	2250.7	 25
215	  0	170.0	21.1	 25
216	  0	12795.0	1727.0	 25
217	  0	160.0	26.2	 25
218	  0	13667.5	3187.1	 30
219	  0	156.0	16.6	 25
220	  0	14853.0	2610.5	 25
221	  0	143.0	14.6	 25
222	  0	15179.0	2093.7	 25
223	  0	155.8	35.5	 30
224	  0	14801.0	2830.8	 25
225	  0	156.0	26.0	 25
226	  0	14707.0	2303.8	 25
227	  0	138.0	23.5	 25
228	  0	14149.8	3436.4	 30
229	  0	146.0	20.5	 25
230	  0	14425.0	2652.5	 25
231	  0	140.0	17.7	 25
232	  0	15017.0	2331.3	 25
233	  0	164.8	28.2	 30
234	  0	18275.0	4043.8	 25
235	  0	98.0	12.2	 25
236	  0	11302.0	1924.2	 25
237	  0	79.0	19.8	 25
238	  0	93.5	16.7	 30
239	  0	104.0	20.1	 25
240	  0	17327.0	3154.3	 25
241	  0	159.0	23.4	 25
242	  0	16499.0	3053.6	 25
243	  0	145.8	21.8	 30
244	  0	14888.0	3195.7	 25
245	  0	155.0	24.2	 25
246	  0	15154.0	2724.1	 25
247	  0	142.0	26.2	 25
248	  0	15945.5	3915.1	 30
249	  0	144.0	26.1	 25
250	  0	16161.0	3161.0	 25
251	  0	147.0	23.4	 25
252	  0	15863.0	2703.2	 25
253	  0	141.3	17.2	 30
254	  0	15384.0	3666.4	 25
255	  0	141.0	15.8	 25
256	  0	14518.0	2370.7	 25
257	  0	135.0	22.5	 25
258	  0	14068.8	3415.8	 30
259	  0	159.0	23.9	 25
260	  0	15398.0	3284.5	 25
261	  0	132.0	13.4	 25
262	  0	16027.0	2925.4	 25
263	  0	146.8	21.6	 30
264	  0	15887.0	3429.6	 25
265	  0	124.0	14.7	 25
266	  0	15165.0	3229.3	 25
267	  0	129.0	14.4	 25
268	  0	13398.0	3754.6	 30
269	  0	140.0	24.4	 25
270	  0	13346.0	3045.7	 25
271	  0	125.0	17.1	 25
272	  0	13892.0	2773.6	 30
273	  0	154.5	29.3	 36
274	  0	15280.3	3906.0	 30
275	  0	144.8	24.3	 30
276	  0	15783.8	3148.5	 30
277	  0	148.8	21.8	 30
278	  0	15534.8	4598.1	 36
279	  0	134.5	18.9	 30
280	  0	16185.8	4249.3	 30
281	  0	150.0	24.8	 30
282	  0	16038.5	3305.8	 30
283	  0	148.0	31.2	 36
284	  0	16555.3	4507.9	 30
285	  0	157.0	22.7	 30
286	  0	17256.5	4161.0	 30
287	  0	155.8	23.2	 30
288	  0	16786.0	5222.0	 36
289	  0	162.8	34.6	 30
290	  0	16014.3	4059.3	 30
291	  0	127.8	18.2	 30
292	  0	14733.5	3132.0	 30
293	  0	150.8	41.5	 36
294	  0	14902.0	4283.5	 30
295	  0	160.5	26.1	 30
296	  0	15944.8	3614.7	 30
297	  0	151.0	19.6	 25
298	  0	16269.5	3872.1	 30
299	  0	151.0	24.1	 25
300	  0	17118.0	3464.1	 25
301	  0	146.0	12.6	 25
302	  0	16969.0	2238.3	 25
303	  0	157.0	47.7	 30
304	  0	15782.0	3750.5	 25
305	  0	150.0	24.2	 25
306	  0	14761.0	2343.3	 25
307	  0	152.0	12.6	 25
308	  0	14871.3	4178.5	 30
309	  0	152.0	26.1	 25
310	  0	15032.0	2977.2	 25
311	  0	146.0	20.2	 25
312	  0	14976.0	1964.3	 25
313	  0	158.3	23.7	 30
314	  0	16553.0	3169.0	 25
315	  0	155.0	21.6	 25
316	  0	15552.0	1846.0	 25
317	  0	148.0	18.5	 25
318	  0	15339.0	3402.2	 30
319	  0	151.0	18.7	 25
320	  0	16626.0	2566.0	 25
321	  0	145.0	20.7	 25
322	  0	16508.0	2030.4	 25
323	  0	158.5	26.6	 30
324	  0	15761.0	3085.4	 25
325	  0	150.0	20.5	 25
326	  0	16244.0	2215.3	 25
327	  0	139.0	17.6	 25
328	  0	15575.5	4040.7	 30
329	  0	149.0	23.0	 25
330	  0	17805.0	3007.6	 25
331	  0	151.0	18.7	 25
332	  0	18945.0	2379.9	 25
333	  0	155.8	39.1	 30
334	  0	18483.0	4003.0	 25
335	  0	139.0	15.5	 25
336	  0	17335.0	2717.3	 25
337	  0	154.0	17.4	 25
338	  0	16518.3	4381.6	 30
339	  0	142.0	22.2	 25
340	  0	16634.0	3305.2	 25
341	  0	152.0	18.0	 25
342	  0	16296.0	2574.7	 25
343	  0	148.0	34.4	 30
344	  0	16275.0	3494.1	 25
345	  0	161.0	21.2	 25
346	  0	17133.0	2496.4	 25
347	  0	168.0	22.8	 25
348	  0	16994.0	4383.8	 30
349	  0	164.0	24.2	 25
350	  0	17645.0	3541.1	 25
351	  0	144.0	20.1	 25
352	  0	17056.0	2378.8	 25
353	  0	146.5	22.3	 30
354	  0	16771.0	3419.7	 25
355	  0	145.0	20.4	 25
356	  0	16506.0	2830.9	 25
357	  0	151.0	24.6	 25
358	  0	16349.8	4195.1	 30
359	  0	148.0	17.2	 25
360	  0	15790.0	3211.6	 25
361	  0	151.0	18.0	 25
362	  0	15254.0	2291.2	 25
363	  0	162.5	31.9	 30
364	  0	15343.0	3559.8	 25
365	  0	147.0	28.9	 25
366	  0	14901.0	2592.3	 25
367	  0	135.0	19.0	 25
368	  0	13964.3	3489.1	 30
369	  0	140.0	19.7	 25
370	  0	14765.0	3358.0	 25
371	  0	139.0	12.1	 25
372	  0	16017.0	2650.3	 25
373	  0	146.0	31.2	 30
374	  0	16206.0	3715.7	 25
375	  0	148.0	20.7	 25
376	  0	15774.0	2738.3	 25
377	  0	158.0	16.4	 25
378	  0	16387.8	4183.6	 30
379	  0	141.0	19.3	 25
380	  0	17121.0	3688.3	 25
381	  0	132.0	14.3	 25
382	  0	17030.0	2928.8	 25
383	  0	144.3	24.2	 30
384	  0	17628.0	3994.0	 25
385	  0	148.0	20.8	 25
386	  0	16595.0	3347.6	 25
387	  0	152.0	21.0	 25
388	  0	16210.8	4004.9	 30
389	  0	129.0	25.0	 25
390	  0	16445.0	3798.8	 25
391	  0	149.0	18.2	 30
392	  0	15436.0	3331.2	 30
393	  0	147.5	25.0	 36
394	  0	15666.5	3844.1	 30
395	  0	140.0	19.5	 30
396	  0	15138.3	3232.6	 30
397	  0	132.3	19.4	 30
398	  0	14737.8	3998.9	 36
399	  0	138.3	18.8	 30
400	  0	16006.0	3796.7	 30
401	  0	174.8	28.9	 30
402	  0	16517.5	3638.7	 30
403	  0	144.0	20.3	 36
404	  0	16206.5	3905.6	 30
405	  0	145.5	17.8	 30
406	  0	16139.5	3750.8	 30
407	  0	137.3	16.4	 30
408	  0	14765.3	4017.0	 36
409	  0	134.8	19.9	 30
410	  0	15076.5	3788.5	 30
411	  0	147.8	25.6	 30
412	  0	15775.8	3555.5	 30
413	  0	140.3	18.8	 36
414	  0	16847.3	4361.3	 30
415	  0	140.0	24.1	 25
416	  0	16333.0	1931.9	 25
417	  0	164.0	23.5	 25
418	  0	14078.5	3462.6	 30
419	  0	146.0	22.2	 25
420	  0	14305.0	2376.4	 25
421	  0	152.0	33.8	 25
422	  0	14385.0	1861.5	 25
423	  0	132.0	15.8	 30
424	  0	14375.0	2406.2	 25
425	  0	160.0	22.4	 25
426	  0	15061.0	1753.7	 25
427	  0	165.0	21.2	 25
428	  0	17084.8	3749.3	 30
429	  0	158.0	26.1	 25
430	  0	17406.0	2386.7	 25
431	  0	147.0	21.9	 25
432	  0	16479.0	1717.2	 25
433	  0	147.5	24.5	 30
434	  0	16337.0	2815.3	 25
435	  0	133.0	15.7	 25
436	  0	17376.0	2079.3	 25
437	  0	155.0	23.8	 25
438	  0	16926.5	3712.5	 30
439	  0	156.0	19.1	 25
440	  0	16882.0	2579.9	 25
441	  0	158.0	27.6	 25
442	  0	15938.0	1932.6	 25
443	  0	156.8	24.7	 30
444	  0	15011.0	2694.2	 25
445	  0	140.0	14.9	 25
446	  0	15200.0	2098.3	 25
447	  0	142.0	22.5	 25
448	  0	16188.3	3872.9	 30
449	  0	151.0	27.9	 25
450	  0	17128.0	2992.2	 25
451	  0	146.0	21.5	 25
452	  0	17628.0	2289.9	 25
453	  0	167.8	32.1	 30
454	  0	18464.0	3652.6	 25
455	  0	151.0	24.5	 25
456	  0	18250.0	2848.4	 25
457	  0	144.0	16.4	 25
458	  0	17883.3	4877.0	 30
459	  0	164.0	24.8	 25
460	  0	19008.0	4271.5	 25
461	  0	152.0	30.4	 25
462	  0	17353.0	2766.6	 25
463	  0	163.0	30.0	 30
464	  0	16394.0	3766.0	 25
465	  0	156.0	17.8	 25
466	  0	16025.0	3307.7	 25
467	  0	149.0	20.3	 25
468	  0	16053.5	4707.1	 30
469	  0	186.0	46.2	 25
470	  0	18678.0	4408.6	 25
471	  0	145.0	32.8	 25
472	  0	77.0	11.6	 25
473	  0	14542.5	4489.3	 30
474	  0	77.0	20.8	 25
475	  0	102.0	20.3	 25
476	  0	94.0	21.1	 25
477	  0	158.0	21.7	 25
478	  0	15883.0	4491.1	 30
479	  0	157.0	28.5	 25
480	  0	14852.0	3383.4	 25
481	  0	156.0	17.4	 25
482	  0	15171.0	3012.1	 25
483	  0	176.0	36.2	 30
484	  0	16848.0	4468.7	 25
485	  0	152.0	19.9	 25
486	  0	17101.0	3534.4	 25
487	  0	174.0	26.0	 25
488	  0	17275.8	5326.9	 30
489	  0	150.0	23.3	 25
490	  0	16617.0	4500.1	 25
491	  0	159.0	18.1	 25
492	  0	17154.0	3683.3	 25
493	  0	181.3	61.7	 30
494	  0	17123.0	5320.7	 25
495	  0	159.0	31.9	 25
496	  0	16787.0	3776.6	 25
497	  0	161.0	20.6	 25
498	  0	16978.0	5652.8	 30
499	  0	191.0	66.0	 25
500	  0	16328.0	4765.2	 25
501	  0	146.0	26.5	 25
502	  0	15192.0	3450.1	 25
503	  0	172.0	86.6	 30
504	  0	15930.0	5256.6	 25
505	  0	149.0	22.3	 25
506	  0	15652.0	4349.4	 25
507	  0	159.0	21.3	 25
508	  0	15840.0	5250.6	 30
509	  0	198.0	39.8	 25
510	  0	16682.8	4908.3	 30
511	  0	149.8	28.0	 30
512	  0	16439.5	3942.0	 30
513	  0	155.5	114.1	 36
514	  0	14999.8	5137.1	 30
515	  0	160.3	27.3	 30
516	  0	15907.0	4525.7	 30
517	  0	154.8	21.8	 30
518	  0	16802.5	4123.3	 30
519	  0	174.0	77.3	 36
520	  0	17567.5	5357.0	 30
521	  0	153.5	36.1	 30
522	  0	16525.0	4240.3	 30
523	  0	168.8	31.3	 30
524	  0	15854.0	5331.2	 36
525	  0	166.3	43.5	 30
526	  0	15448.0	4620.0	 30
527	  0	149.0	23.5	 30
528	  0	15699.3	3949.6	 30
529	  0	169.8	54.8	 36
530	  0	15107.0	5185.9	 30
531	  0	160.5	27.1	 30
532	  0	14579.0	3974.0	 30
533	  0	154.8	31.4	 30
534	  0	15461.5	3990.7	 30
535	  0	154.0	29.1	 25
536	  0	16294.0	3345.5	 25
537	  0	170.0	24.4	 25
538	  0	16179.0	1925.2	 25
539	  0	186.5	44.0	 30
540	  0	16577.0	4093.9	 25
541	  0	162.0	32.4	 25
542	  0	17983.0	2450.8	 25
543	  0	175.0	31.5	 25
544	  0	18740.8	3940.5	 30
545	  0	177.0	31.7	 25
546	  0	17858.0	2988.9	 25
547	  0	169.0	30.3	 25
548	  0	15364.0	1873.3	 25
549	  0	190.0	36.6	 30
550	  0	15802.0	3632.2	 25
551	  0	189.0	30.0	 25
552	  0	17256.0	2033.9	 25
553	  0	163.0	23.1	 25
554	  0	16656.0	4581.7	 30
555	  0	189.0	30.7	 25
556	  0	18309.0	3320.4	 25
557	  0	167.0	28.3	 25
558	  0	18176.0	1855.4	 25
559	  0	147.5	46.8	 30
560	  0	17257.0	4657.3	 25
561	  0	174.0	35.0	 25
562	  0	15983.0	2543.1	 25
563	  0	182.0	25.4	 25
564	  0	16571.8	3867.6	 30
565	  0	168.0	31.4	 25
566	  0	16649.0	2896.6	 25
567	  0	162.0	28.3	 25
568	  0	16728.0	1887.5	 25
569	  0	181.0	38.1	 30
570	  0	16247.0	4244.5	 25
571	  0	166.0	30.7	 25
572	  0	15269.0	2320.7	 25
573	  0	167.0	33.4	 25
574	  0	16005.0	4311.7	 30
575	  0	173.0	35.0	 25
576	  0	17072.0	3693.0	 25
577	  0	152.0	33.9	 25
578	  0	16538.0	2193.8	 25
579	  0	187.8	36.1	 30
580	  0	15974.0	4155.8	 25
581	  0	161.0	29.5	 25
582	  0	15812.0	1904.3	 25
583	  0	164.0	38.3	 25
584	  0	15100.3	4002.8	 30
585	  0	167.0	39.4	 25
586	  0	15245.0	3026.3	 25
587	  0	145.0	25.7	 25
588	  0	16130.0	1963.0	 25
589	  0	157.8	41.3	 30
590	  0	15727.0	4125.6	 25
591	  0	171.0	32.5	 25
592	  0	16537.0	2454.7	 25
593	  0	166.0	21.7	 25
594	  0	16795.0	4723.6	 30
595	  0	214.0	39.6	 25
596	  0	17636.0	3711.6	 25
597	  0	181.0	22.2	 25
598	  0	18259.0	2766.9	 25
599	  0	161.0	65.0	 30
600	  0	17261.0	4304.4	 25
601	  0	186.0	33.3	 25
602	  0	17112.0	2944.2	 25
603	  0	154.0	22.3	 25
604	  0	16020.3	4286.8	 30
605	  0	144.0	27.4	 25
606	  0	16681.0	3263.5	 25
607	  0	139.0	24.9	 25
608	  0	16653.0	2648.9	 25
609	  0	172.5	41.4	 30
610	  0	16167.0	4040.7	 25
611	  0	168.0	32.5	 25
612	  0	17319.0	3449.4	 25
613	  0	180.0	39.8	 25
614	  0	16573.5	4678.0	 30
615	  0	159.0	25.6	 25
616	  0	17806.0	4434.4	 25
617	  0	168.0	28.2	 25
618	  0	16602.0	3985.6	 25
619	  0	173.5	41.5	 30
620	  0	15654.0	4619.3	 25
621	  0	150.0	29.5	 25
622	  0	15977.0	3797.7	 25
623	  0	163.0	28.3	 25
624	  0	16093.5	4715.6	 30
625	  0	158.0	33.3	 25
626	  0	18106.0	4871.9	 25
627	  0	195.0	46.2	 25
628	  0	17771.5	4211.3	 30
629	  0	175.8	28.1	 36
630	  0	16686.3	4819.7	 30
631	  0	159.5	32.1	 30
632	  0	17022.8	4235.5	 30
633	  0	167.5	42.5	 30
634	  0	17147.0	4764.6	 36
635	  0	159.8	24.6	 30
636	  0	18283.3	4475.1	 30
637	  0	171.5	29.8	 30
638	  0	17912.5	4806.0	 30
639	  0	186.5	42.6	 36
640	  0	17392.5	5372.3	 30
641	  0	145.8	23.1	 30
642	  0	17865.0	4833.3	 30
643	  0	160.8	29.0	 30
644	  0	17658.8	5265.8	 36
645	  0	167.8	32.7	 30
646	  0	17443.5	4547.7	 30
647	  0	171.0	38.1	 30
648	  0	16384.3	4214.4	 30
649	  0	156.8	37.0	 36
650	  0	17890.8	5438.9	 30
651	  0	150.0	27.8	 30
652	  0	18552.3	4553.2	 30
653	  0	167.0	30.9	 25
654	  0	18122.0	3826.3	 30
655	  0	185.0	27.4	 25
656	  0	19102.0	2555.5	 25
657	  0	187.0	32.8	 25
658	  0	20115.0	1758.1	 25
659	  0	172.0	35.0	 30
660	  0	20252.0	4259.9	 25
661	  0	182.0	23.7	 25
662	  0	19390.0	2162.6	 25
663	  0	161.0	28.6	 25
664	  0	19068.3	3977.6	 30
665	  0	185.0	26.5	 25
666	  0	19441.0	3170.5	 25
667	  0	155.0	26.3	 25
668	  0	19194.0	1853.3	 25
669	  0	164.8	28.9	 30
670	  0	19974.0	4389.4	 25
671	  0	184.0	40.9	 25
672	  0	19757.0	2370.3	 25
673	  0	181.0	35.1	 25
674	  0	19217.8	4205.1	 30
675	  0	193.0	41.1	 25
676	  0	20261.0	2828.2	 25
677	  0	190.0	32.2	 25
678	  0	19125.0	2117.1	 25
679	  0	182.8	48.7	 30
680	  0	19657.0	4527.3	 25
681	  0	140.0	22.4	 25
682	  0	19721.0	2682.3	 25
683	  0	161.0	24.2	 25
684	  0	18582.8	4550.3	 30
685	  0	165.0	30.3	 25
686	  0	18554.0	2942.9	 25
687	  0	184.0	25.5	 25
688	  0	19105.0	2031.4	 25
689	  0	165.3	33.7	 30
690	  0	18205.0	4199.4	 25
691	  0	180.0	32.0	 25
692	  0	18083.0	2481.4	 25
693	  0	173.0	33.2	 25
694	  0	17569.5	3732.4	 30
695	  0	154.0	34.0	 25
696	  0	19451.0	3095.3	 25
697	  0	184.0	31.2	 25
698	  0	19267.0	2508.1	 25
699	  0	208.3	41.9	 30
700	  0	19879.0	4642.7	 25
701	  0	188.0	32.8	 25
702	  0	21227.0	3193.0	 25
703	  0	198.0	30.0	 25
704	  0	22905.5	5436.7	 30
705	  0	195.0	31.4	 25
706	  0	25900.0	5442.6	 25
707	  0	118.0	25.2	 25
708	  0	200.0	34.4	 25
709	  0	26276.5	6916.8	 30
710	  0	230.0	45.0	 25
711	  0	27801.0	5403.0	 25
  0	  1	23033.0	4529.6	 25
  1	  1	273.0	75.5	 25
  2	  1	22059.5	5030.6	 30
  3	  1	214.0	83.4	 25
  4	  1	86.0	13.4	 25
  5	  1	403.0	69.6	 25
  6	  1	369.0	52.5	 25
  7	  1	142.3	27.9	 30
  8	  1	213.0	62.3	 25
  9	  1	111.0	14.7	 25
 10	  1	251.0	40.0	 25
 11	  1	301.8	51.9	 30
 12	  1	175.5	47.7	 36
 13	  1	228.5	41.5	 30
 14	  1	207.8	74.7	 30
 15	  1	111.0	20.7	 30
 16	  1	122.8	143.4	 30
 17	  1	119.5	21.0	 36
 18	  1	143.5	93.1	 30
 19	  1	101.0	22.6	 30
 20	  1	567.0	94.6	 30
 21	  1	171.5	30.7	 30
 22	  1	2112.3	528.0	 36
 23	  1	547.0	106.4	 30
 24	  1	231.8	78.4	 30
 25	  1	157.8	23.0	 30
 26	  1	157.0	82.1	 30
 27	  1	155.3	28.8	 36
 28	  1	557.0	78.1	 30
 29	  1	265.3	40.3	 30
 30	  1	324.0	60.0	 30
 31	  1	167.0	28.6	 30
 32	  1	301.5	102.3	 36
 33	  1	152.0	25.9	 30
 34	  1	214.8	144.6	 30
 35	  1	241.0	26.6	 25
 36	  1	129.0	18.1	 25
 37	  1	154.0	17.8	 30
 38	  1	241.0	34.8	 25
 39	  1	116.0	21.1	 25
 40	  1	135.0	22.4	 25
 41	  1	136.0	22.3	 25
 42	  1	163.8	30.8	 30
 43	  1	285.0	44.3	 25
 44	  1	127.0	28.8	 25
 45	  1	167.0	20.0	 25
 46	  1	150.0	29.2	 25
 47	  1	138.0	21.6	 30
 48	  1	210.0	33.7	 25
 49	  1	104.0	17.8	 25
 50	  1	114.0	20.1	 25
 51	  1	100.0	21.5	 25
 52	  1	160.3	30.8	 30
 53	  1	238.0	40.1	 25
 54	  1	113.0	16.2	 25
 55	  1	237.0	27.9	 25
 56	  1	252.0	48.3	 25
 57	  1	124.0	15.0	 30
 58	  1	246.0	38.4	 25
 59	  1	2313.0	491.1	 25
 60	  1	213.0	40.9	 25
 61	  1	160.0	28.0	 25
 62	  1	133.3	26.8	 30
 63	  1	132.0	23.2	 25
 64	  1	164.0	20.9	 25
 65	  1	109.0	13.6	 25
 66	  1	242.0	35.7	 25
 67	  1	130.5	20.0	 30
 68	  1	2779.0	748.2	 25
 69	  1	133.0	31.0	 25
 70	  1	188.0	21.5	 25
 71	  1	173.0	21.5	 25
 72	  1	136.0	31.3	 30
 73	  1	123.0	18.6	 25
 74	  1	242.0	32.5	 25
 75	  1	109.0	19.6	 25
 76	  1	679.0	117.5	 25
 77	  1	118.0	14.6	 30
 78	  1	164.0	26.3	 25
 79	  1	115.0	17.7	 25
 80	  1	450.0	70.4	 25
 81	  1	338.0	41.9	 25
 82	  1	222.0	35.6	 30
 83	  1	161.0	23.0	 25
 84	  1	118.0	25.0	 25
 85	  1	320.0	57.8	 25
 86	  1	233.0	28.5	 25
 87	  1	113.0	18.1	 30
 88	  1	758.0	186.1	 25
 89	  1	231.0	52.5	 25
 90	  1	171.0	19.5	 25
 91	  1	293.0	50.9	 25
 92	  1	201.0	30.4	 30
 93	  1	583.0	145.2	 25
 94	  1	136.0	30.2	 25
 95	  1	973.0	200.2	 25
 96	  1	258.0	24.5	 25
 97	  1	113.8	12.5	 30
 98	  1	157.0	36.0	 25
 99	  1	130.0	19.9	 25
100	  1	196.0	26.4	 25
101	  1	100.0	11.0	 25
102	  1	112.5	22.4	 30
103	  1	92.0	17.3	 25
104	  1	120.0	23.8	 25
105	  1	133.0	28.6	 25
106	  1	114.0	23.7	 25
107	  1	386.5	76.1	 30
108	  1	130.0	31.4	 25
109	  1	129.0	22.8	 25
110	  1	221.0	26.5	 25
111	  1	129.0	14.8	 25
112	  1	251.3	50.0	 30
113	  1	96.0	10.8	 25
114	  1	185.0	25.2	 25
115	  1	145.0	16.5	 25
116	  1	142.0	28.8	 25
117	  1	475.5	91.8	 30
118	  1	160.0	26.0	 25
119	  1	122.0	19.9	 25
120	  1	209.0	28.8	 25
121	  1	212.0	35.1	 25
122	  1	150.0	33.5	 30
123	  1	134.0	22.5	 25
124	  1	469.0	101.5	 25
125	  1	302.0	41.8	 25
126	  1	465.0	51.1	 25
127	  1	235.8	41.6	 30
128	  1	330.0	79.0	 25
129	  1	150.0	19.9	 25
130	  1	386.8	50.1	 30
131	  1	200.5	30.6	 30
132	  1	1124.5	198.7	 30
133	  1	192.3	32.9	 36
134	  1	147.3	32.1	 30
135	  1	1981.0	480.5	 30
136	  1	167.0	25.4	 30
137	  1	180.8	33.5	 30
138	  1	127.5	28.4	 36
139	  1	164.8	21.4	 30
140	  1	133.8	24.7	 30
141	  1	94.0	15.3	 30
142	  1	875.5	164.4	 30
143	  1	168.3	24.2	 36
144	  1	156.0	42.7	 30
145	  1	147.0	22.8	 30
146	  1	7491.3	1653.5	 30
147	  1	225.3	37.4	 30
148	  1	141.3	34.7	 36
149	  1	116.5	21.4	 30
150	  1	157.8	27.4	 30
151	  1	107.3	21.3	 30
152	  1	172.5	49.6	 30
153	  1	121.0	19.2	 36
154	  1	145.0	19.1	 25
155	  1	133.0	31.0	 25
156	  1	367.0	55.1	 25
157	  1	139.0	15.7	 25
158	  1	147.5	27.8	 30
159	  1	151.0	36.8	 25
160	  1	191.0	32.6	 25
161	  1	126.0	20.1	 25
162	  1	131.0	21.5	 25
163	  1	316.8	62.6	 30
164	  1	112.0	22.3	 25
165	  1	204.0	32.1	 25
166	  1	165.0	26.8	 25
167	  1	1209.0	164.8	 25
168	  1	182.5	30.2	 30
169	  1	247.0	28.0	 25
170	  1	194.0	28.2	 25
171	  1	1071.0	109.4	 25
172	  1	171.0	27.4	 25
173	  1	451.3	97.4	 30
174	  1	160.0	28.9	 25
175	  1	105.0	20.2	 25
176	  1	168.0	27.6	 25
177	  1	104.0	12.7	 25
178	  1	142.8	22.7	 30
179	  1	243.0	45.0	 25
180	  1	134.0	19.6	 25
181	  1	129.0	21.7	 25
182	  1	262.0	40.8	 25
183	  1	206.5	40.1	 30
184	  1	570.0	120.4	 25
185	  1	126.0	32.5	 25
186	  1	211.0	34.1	 25
187	  1	608.0	108.2	 25
188	  1	120.0	22.0	 30
189	  1	104.0	15.8	 25
190	  1	137.0	28.9	 25
191	  1	94.0	14.2	 25
192	  1	114.0	29.0	 25
193	  1	126.8	16.5	 30
194	  1	155.0	29.2	 25
195	  1	157.0	16.1	 25
196	  1	344.0	41.0	 25
197	  1	223.0	44.9	 25
198	  1	120.5	19.5	 30
199	  1	235.0	51.2	 25
200	  1	218.0	34.6	 25
201	  1	208.0	41.1	 25
202	  1	291.0	55.7	 25
203	  1	113.0	21.8	 30
204	  1	544.0	84.3	 25
205	  1	330.0	54.0	 25
206	  1	142.0	21.4	 25
207	  1	132.0	17.5	 25
208	  1	124.5	30.3	 30
209	  1	440.0	88.1	 25
210	  1	264.0	37.4	 25
211	  1	124.0	22.6	 25
212	  1	279.0	53.4	 25
213	  1	601.8	120.5	 30
214	  1	260.0	40.6	 25
215	  1	261.0	36.2	 25
216	  1	326.0	38.6	 25
217	  1	757.0	135.4	 25
218	  1	133.0	24.0	 30
219	  1	141.0	22.4	 25
220	  1	206.0	34.6	 25
221	  1	126.0	14.1	 25
222	  1	126.0	27.4	 25
223	  1	139.0	20.5	 30
224	  1	208.0	40.0	 25
225	  1	143.0	26.4	 25
226	  1	169.0	14.3	 25
227	  1	406.0	55.5	 25
228	  1	326.8	53.3	 30
229	  1	259.0	46.5	 25
230	  1	419.0	61.8	 25
231	  1	131.0	24.6	 25
232	  1	99.0	28.9	 25
233	  1	286.8	45.9	 30
234	  1	251.0	30.7	 25
235	  1	98.0	18.6	 25
236	  1	5075.0	1153.8	 25
237	  1	97.0	20.7	 25
238	  1	93.8	22.1	 30
239	  1	78.0	12.5	 25
240	  1	184.0	36.9	 25
241	  1	174.0	32.2	 25
242	  1	148.0	50.0	 25
243	  1	158.8	19.9	 30
244	  1	234.0	49.6	 25
245	  1	156.0	24.2	 25
246	  1	169.0	50.5	 25
247	  1	591.0	112.8	 25
248	  1	204.8	40.6	 36
249	  1	268.8	43.2	 30
250	  1	145.0	31.5	 30
251	  1	132.0	21.7	 30
252	  1	167.0	41.8	 30
253	  1	151.5	21.1	 36
254	  1	290.3	29.9	 30
255	  1	389.0	73.8	 30
256	  1	128.8	34.5	 30
257	  1	340.5	81.1	 30
258	  1	144.8	25.9	 36
259	  1	655.0	190.7	 30
260	  1	190.8	43.7	 30
261	  1	173.0	29.5	 30
262	  1	136.8	43.7	 30
263	  1	118.3	21.9	 36
264	  1	108.0	50.6	 30
265	  1	93.8	21.5	 30
266	  1	120.0	74.4	 30
267	  1	94.5	16.6	 30
268	  1	115.8	36.8	 36
269	  1	436.5	115.3	 30
270	  1	239.0	32.3	 30
271	  1	476.8	102.8	 30
272	  1	412.0	61.9	 25
273	  1	107.5	15.1	 30
274	  1	206.0	21.6	 25
275	  1	265.0	38.3	 25
276	  1	573.0	62.6	 25
277	  1	677.0	101.9	 25
278	  1	353.8	81.7	 30
279	  1	103.0	16.7	 25
280	  1	170.0	19.4	 25
281	  1	192.0	28.9	 25
282	  1	227.0	32.2	 25
283	  1	357.3	48.9	 30
284	  1	319.0	55.1	 25
285	  1	788.0	147.6	 25
286	  1	128.0	20.0	 25
287	  1	97.0	14.7	 25
288	  1	126.8	30.4	 30
289	  1	233.0	49.2	 25
290	  1	106.0	20.2	 25
291	  1	145.0	24.5	 25
292	  1	304.0	37.1	 25
293	  1	139.8	21.7	 30
294	  1	156.0	30.1	 25
295	  1	113.0	16.8	 25
296	  1	155.0	27.7	 25
297	  1	137.0	22.2	 25
298	  1	131.0	16.5	 30
299	  1	127.0	12.0	 25
300	  1	370.0	52.9	 25
301	  1	287.0	44.3	 25
302	  1	253.0	29.6	 25
303	  1	317.3	64.2	 30
304	  1	282.0	65.9	 25
305	  1	169.0	32.7	 25
306	  1	115.0	15.0	 25
307	  1	152.0	39.9	 25
308	  1	855.0	217.8	 30
309	  1	776.0	213.6	 25
310	  1	513.0	70.5	 25
311	  1	172.0	33.0	 25
312	  1	163.0	27.6	 25
313	  1	993.8	294.2	 30
314	  1	129.0	20.4	 25
315	  1	188.0	23.7	 25
316	  1	181.0	41.7	 25
317	  1	109.0	20.6	 25
318	  1	120.0	17.2	 30
319	  1	364.0	67.0	 25
320	  1	221.0	32.7	 25
321	  1	128.0	24.2	 25
322	  1	136.0	30.0	 25
323	  1	118.8	21.6	 30
324	  1	130.0	21.7	 25
325	  1	111.0	23.2	 25
326	  1	126.0	23.5	 25
327	  1	288.0	55.5	 25
328	  1	132.3	24.9	 30
329	  1	121.0	25.5	 25
330	  1	159.0	38.1	 25
331	  1	321.0	42.3	 25
332	  1	164.0	23.4	 25
333	  1	105.3	16.4	 30
334	  1	139.0	26.5	 25
335	  1	101.0	21.7	 25
336	  1	145.0	22.6	 25
337	  1	103.0	20.2	 25
338	  1	127.5	25.6	 30
339	  1	196.0	35.8	 25
340	  1	1610.0	335.2	 25
341	  1	722.0	97.4	 25
342	  1	123.0	20.9	 25
343	  1	270.3	52.3	 30
344	  1	157.0	21.2	 25
345	  1	178.0	33.5	 25
346	  1	157.0	31.1	 25
347	  1	298.0	54.9	 25
348	  1	215.5	29.3	 30
349	  1	148.0	37.7	 25
350	  1	151.0	27.3	 25
351	  1	198.0	28.0	 25
352	  1	148.0	29.4	 25
353	  1	150.8	21.3	 30
354	  1	150.0	34.0	 25
355	  1	137.0	20.3	 25
356	  1	253.0	34.4	 25
357	  1	114.0	20.0	 25
358	  1	1106.5	341.3	 30
359	  1	98.0	15.6	 25
360	  1	132.0	18.7	 25
361	  1	124.0	16.2	 25
362	  1	185.0	30.6	 25
363	  1	213.8	32.0	 30
364	  1	187.0	33.3	 25
365	  1	323.0	57.9	 25
366	  1	137.0	27.9	 25
367	  1	281.0	48.2	 30
368	  1	154.3	29.2	 36
369	  1	225.3	39.5	 30
370	  1	128.5	21.5	 30
371	  1	179.0	20.5	 30
372	  1	1401.0	326.0	 30
373	  1	224.0	39.6	 36
374	  1	173.8	31.8	 30
375	  1	219.5	40.3	 30
376	  1	131.3	21.7	 30
377	  1	174.8	26.0	 30
378	  1	327.3	68.3	 36
379	  1	132.5	25.7	 30
380	  1	267.8	42.4	 30
381	  1	635.3	138.4	 30
382	  1	144.3	40.6	 30
383	  1	166.0	34.2	 36
384	  1	116.5	39.5	 30
385	  1	157.8	34.1	 30
386	  1	169.0	36.8	 30
387	  1	113.0	20.9	 30
388	  1	138.0	26.6	 36
389	  1	144.8	22.1	 30
390	  1	367.8	68.1	 30
391	  1	87.0	17.3	 25
392	  1	128.0	24.2	 25
393	  1	136.0	32.7	 30
394	  1	219.0	44.5	 25
395	  1	554.0	100.9	 25
396	  1	123.0	19.6	 25
397	  1	152.0	33.1	 25
398	  1	142.5	21.0	 30
399	  1	167.0	29.3	 25
400	  1	1912.0	361.1	 25
401	  1	754.0	110.9	 25
402	  1	159.0	26.0	 25
403	  1	320.5	61.7	 30
404	  1	340.0	51.1	 25
405	  1	175.0	20.9	 25
406	  1	129.0	22.2	 25
407	  1	196.0	37.2	 25
408	  1	191.8	31.5	 30
409	  1	131.0	18.1	 25
410	  1	108.0	22.5	 25
411	  1	132.0	24.5	 25
412	  1	99.0	20.2	 25
413	  1	100.8	20.5	 30
414	  1	110.0	24.3	 25
415	  1	166.0	30.4	 25
416	  1	3937.0	648.6	 25
417	  1	179.0	32.2	 25
418	  1	203.8	38.5	 30
419	  1	147.0	29.7	 25
420	  1	210.0	41.1	 25
421	  1	173.0	36.3	 25
422	  1	140.0	25.9	 25
423	  1	113.8	18.2	 30
424	  1	730.0	116.3	 25
425	  1	130.0	29.1	 25
426	  1	163.0	30.0	 25
427	  1	216.0	35.7	 25
428	  1	460.8	85.7	 30
429	  1	130.0	20.0	 25
430	  1	352.0	54.4	 25
431	  1	229.0	24.1	 25
432	  1	153.0	33.1	 25
433	  1	96.3	16.1	 30
434	  1	98.0	16.8	 25
435	  1	124.0	19.7	 25
436	  1	257.0	51.4	 25
437	  1	662.0	88.9	 25
438	  1	145.3	29.0	 30
439	  1	155.0	37.4	 25
440	  1	173.0	37.8	 25
441	  1	141.0	26.2	 25
442	  1	196.0	42.4	 25
443	  1	1396.5	355.8	 30
444	  1	695.0	137.0	 25
445	  1	120.0	22.8	 25
446	  1	150.0	32.3	 25
447	  1	126.0	25.8	 25
448	  1	230.0	50.1	 30
449	  1	216.0	41.8	 25
450	  1	256.0	44.8	 25
451	  1	224.0	25.1	 25
452	  1	383.0	58.3	 25
453	  1	487.8	96.6	 30
454	  1	157.0	27.7	 25
455	  1	136.0	21.8	 25
456	  1	287.0	42.6	 25
457	  1	139.0	31.9	 25
458	  1	131.3	26.7	 30
459	  1	139.0	22.9	 25
460	  1	115.0	23.7	 25
461	  1	136.0	27.5	 25
462	  1	425.0	73.0	 25
463	  1	296.8	54.2	 30
464	  1	132.0	16.9	 25
465	  1	208.0	31.5	 25
466	  1	262.0	38.7	 25
467	  1	112.0	18.1	 25
468	  1	162.8	22.0	 30
469	  1	653.0	193.6	 25
470	  1	150.0	34.2	 25
471	  1	372.0	68.2	 25
472	  1	100.0	19.0	 25
473	  1	6994.5	2420.1	 30
474	  1	67.0	17.1	 25
475	  1	94.0	21.2	 25
476	  1	68.0	14.5	 25
477	  1	161.0	26.4	 25
478	  1	199.8	38.6	 30
479	  1	180.0	37.5	 25
480	  1	109.0	25.3	 25
481	  1	97.0	14.5	 25
482	  1	132.0	22.6	 25
483	  1	147.3	28.3	 30
484	  1	164.0	33.5	 25
485	  1	244.0	50.2	 25
486	  1	167.3	34.6	 30
487	  1	127.0	32.6	 30
488	  1	128.5	36.4	 30
489	  1	496.0	138.9	 36
490	  1	243.0	38.5	 30
491	  1	170.3	32.4	 30
492	  1	367.5	52.0	 30
493	  1	2544.8	692.2	 30
494	  1	155.3	31.8	 36
495	  1	280.0	65.8	 30
496	  1	191.5	27.3	 30
497	  1	180.3	45.0	 30
498	  1	544.3	102.5	 30
499	  1	163.0	32.6	 36
500	  1	239.0	31.2	 30
501	  1	1389.5	356.3	 30
502	  1	345.0	61.9	 30
503	  1	208.3	44.4	 30
504	  1	136.8	37.0	 36
505	  1	186.8	37.0	 30
506	  1	169.3	34.4	 30
507	  1	115.5	28.1	 30
508	  1	171.8	26.6	 30
509	  1	128.5	31.4	 36
510	  1	167.0	40.0	 25
511	  1	78.0	14.2	 25
512	  1	111.0	20.9	 25
513	  1	127.0	31.5	 25
514	  1	187.0	34.7	 30
515	  1	118.0	25.5	 25
516	  1	112.0	21.5	 25
517	  1	1476.0	315.9	 25
518	  1	127.0	21.0	 25
519	  1	865.5	245.9	 30
520	  1	131.0	25.2	 25
521	  1	126.0	21.1	 25
522	  1	171.0	26.6	 25
523	  1	310.0	58.2	 25
524	  1	150.0	24.1	 30
525	  1	159.0	25.7	 25
526	  1	122.0	33.0	 25
527	  1	156.0	33.3	 25
528	  1	679.0	94.6	 25
529	  1	129.0	22.8	 30
530	  1	192.0	29.9	 25
531	  1	281.0	62.4	 25
532	  1	132.0	27.7	 25
533	  1	91.0	22.0	 25
534	  1	97.0	21.0	 30
535	  1	88.0	17.3	 25
536	  1	103.0	23.3	 25
537	  1	179.0	32.6	 25
538	  1	247.0	39.0	 25
539	  1	112.8	17.3	 30
540	  1	242.0	39.0	 25
541	  1	220.0	41.8	 25
542	  1	179.0	43.6	 25
543	  1	138.0	29.8	 25
544	  1	292.5	68.6	 30
545	  1	175.0	32.0	 25
546	  1	260.0	43.6	 25
547	  1	163.0	30.1	 25
548	  1	218.0	36.9	 25
549	  1	2428.8	684.2	 30
550	  1	293.0	56.9	 25
551	  1	232.0	36.7	 25
552	  1	1477.0	212.4	 25
553	  1	836.0	131.4	 25
554	  1	172.8	27.7	 30
555	  1	288.0	70.9	 25
556	  1	180.0	36.9	 25
557	  1	533.0	114.9	 25
558	  1	233.0	50.0	 25
559	  1	132.5	29.4	 30
560	  1	128.0	25.0	 25
561	  1	154.0	26.0	 25
562	  1	310.0	79.0	 25
563	  1	169.0	27.7	 25
564	  1	199.3	39.3	 30
565	  1	248.0	51.7	 25
566	  1	194.0	40.3	 25
567	  1	173.0	30.2	 25
568	  1	2577.0	415.3	 25
569	  1	200.3	35.6	 30
570	  1	308.0	35.1	 25
571	  1	367.0	66.7	 25
572	  1	165.0	33.4	 25
573	  1	115.0	33.9	 25
574	  1	111.0	22.7	 30
575	  1	211.0	48.3	 25
576	  1	237.0	40.3	 25
577	  1	127.0	30.7	 25
578	  1	114.0	22.5	 25
579	  1	109.8	21.8	 30
580	  1	142.0	35.0	 25
581	  1	157.0	28.2	 25
582	  1	469.0	66.5	 25
583	  1	95.0	24.0	 25
584	  1	154.5	32.1	 30
585	  1	142.0	32.0	 25
586	  1	173.0	35.9	 25
587	  1	407.0	73.2	 25
588	  1	160.0	27.0	 25
589	  1	119.8	19.6	 30
590	  1	176.0	50.2	 25
591	  1	150.0	39.7	 25
592	  1	123.0	29.9	 25
593	  1	171.0	32.0	 25
594	  1	176.8	29.4	 30
595	  1	327.0	91.3	 25
596	  1	5829.0	1436.4	 25
597	  1	189.0	45.1	 25
598	  1	191.0	37.9	 25
599	  1	536.3	153.4	 30
600	  1	226.0	40.4	 25
601	  1	183.0	31.2	 25
602	  1	190.0	26.7	 25
603	  1	452.0	115.4	 25
604	  1	162.5	37.7	 36
605	  1	119.8	24.5	 30
606	  1	160.5	37.0	 30
607	  1	174.3	33.4	 30
608	  1	904.0	204.5	 30
609	  1	139.5	27.3	 36
610	  1	316.0	61.5	 30
611	  1	130.0	25.1	 30
612	  1	154.8	32.5	 30
613	  1	167.8	30.6	 30
614	  1	188.8	39.2	 36
615	  1	1255.3	391.1	 30
616	  1	150.0	41.9	 30
617	  1	140.5	34.2	 30
618	  1	2118.0	562.6	 30
619	  1	123.0	20.8	 36
620	  1	117.5	35.8	 30
621	  1	107.8	24.6	 30
622	  1	105.3	70.7	 30
623	  1	268.5	54.0	 30
624	  1	259.5	46.2	 36
625	  1	286.3	44.1	 30
626	  1	197.8	50.6	 30
627	  1	525.3	87.4	 30
628	  1	196.0	29.6	 25
629	  1	316.8	54.6	 30
630	  1	140.0	31.7	 25
631	  1	136.0	29.1	 25
632	  1	135.0	27.3	 25
633	  1	121.0	17.0	 25
634	  1	125.8	23.2	 30
635	  1	4832.0	1230.3	 25
636	  1	539.0	101.6	 25
637	  1	171.0	28.0	 25
638	  1	130.0	16.4	 25
639	  1	185.8	30.5	 30
640	  1	117.0	25.8	 25
641	  1	272.0	48.6	 25
642	  1	144.0	20.1	 25
643	  1	207.0	22.7	 25
644	  1	173.0	29.5	 30
645	  1	106.0	14.7	 25
646	  1	111.0	24.0	 25
647	  1	145.0	26.1	 25
648	  1	585.0	94.5	 25
649	  1	115.0	19.1	 30
650	  1	221.0	30.0	 25
651	  1	247.0	33.3	 25
652	  1	2300.0	284.1	 25
653	  1	533.0	64.5	 25
654	  1	603.5	106.5	 30
655	  1	267.0	35.8	 25
656	  1	240.0	42.8	 25
657	  1	248.0	45.9	 25
658	  1	216.0	39.4	 25
659	  1	126.8	21.5	 30
660	  1	259.0	42.7	 25
661	  1	4193.0	710.9	 25
662	  1	508.0	68.2	 25
663	  1	1198.0	156.8	 25
664	  1	271.0	48.6	 30
665	  1	189.0	30.9	 25
666	  1	172.0	27.4	 25
667	  1	217.0	30.0	 25
668	  1	280.0	55.5	 25
669	  1	163.8	34.2	 30
670	  1	700.0	118.7	 25
671	  1	219.0	31.0	 25
672	  1	1228.0	165.5	 25
673	  1	286.0	37.2	 25
674	  1	500.5	66.0	 30
675	  1	937.0	218.6	 25
676	  1	338.0	46.8	 25
677	  1	252.0	32.3	 25
678	  1	243.0	30.3	 25
679	  1	303.0	60.0	 30
680	  1	483.0	94.2	 25
681	  1	147.0	24.6	 25
682	  1	696.0	106.4	 25
683	  1	137.0	22.5	 25
684	  1	210.0	43.4	 30
685	  1	147.0	38.5	 25
686	  1	112.0	31.9	 25
687	  1	453.0	66.2	 25
688	  1	227.0	39.8	 25
689	  1	1401.5	392.3	 30
690	  1	531.0	114.7	 25
691	  1	119.0	20.7	 25
692	  1	221.0	40.7	 25
693	  1	129.0	26.6	 25
694	  1	146.5	30.2	 30
695	  1	162.0	27.0	 25
696	  1	161.0	36.5	 25
697	  1	115.0	20.8	 25
698	  1	202.0	39.5	 25
699	  1	148.3	37.4	 30
700	  1	339.0	84.1	 25
701	  1	128.0	30.0	 25
702	  1	1004.0	165.5	 25
703	  1	251.0	56.8	 25
704	  1	493.5	97.1	 30
705	  1	481.0	100.7	 25
706	  1	248.0	72.1	 25
707	  1	133.0	23.8	 25
708	  1	26070.0	3137.5	 25
709	  1	308.8	95.9	 30
710	  1	25948.0	5734.5	 25
711	  1	230.0	93.4	 25
  0	  2	247.8	93.1	 30
  1	  2	20532.5	3681.8	 30
  2	  2	265.3	53.7	 36
  3	  2	19926.5	4205.9	 30
  4	  2	84.0	13.0	 30
  5	  2	377.3	55.7	 30
  6	  2	136.0	24.6	 30
  7	  2	114.0	21.4	 36
  8	  2	158.8	33.5	 30
  9	  2	114.8	25.5	 30
 10	  2	130.3	19.1	 30
 11	  2	257.0	47.9	 25
 12	  2	89.0	17.5	 30
 13	  2	136.0	21.8	 25
 14	  2	160.0	23.9	 25
 15	  2	80.0	9.6	 25
 16	  2	72.0	13.2	 25
 17	  2	79.8	15.5	 30
 18	  2	97.0	15.6	 25
 19	  2	77.0	9.3	 25
 20	  2	188.0	30.3	 25
 21	  2	286.0	46.3	 25
 22	  2	607.8	120.5	 30
 23	  2	224.0	31.1	 25
 24	  2	138.0	24.5	 25
 25	  2	156.0	29.9	 25
 26	  2	150.0	20.2	 25
 27	  2	205.5	67.1	 30
 28	  2	164.0	27.0	 25
 29	  2	268.0	36.9	 25
 30	  2	450.0	60.3	 25
 31	  2	98.0	14.7	 25
 32	  2	198.5	29.6	 30
 33	  2	221.0	37.9	 25
 34	  2	344.0	27.8	 25
 35	  2	188.0	22.8	 25
 36	  2	138.0	17.6	 25
 37	  2	92.0	16.4	 30
 38	  2	144.0	24.0	 25
 39	  2	107.0	20.9	 25
 40	  2	88.0	16.0	 25
 41	  2	115.0	17.6	 25
 42	  2	76.5	20.0	 30
 43	  2	84.0	18.7	 25
 44	  2	84.0	18.0	 25
 45	  2	141.0	18.2	 25
 46	  2	182.0	20.5	 25
 47	  2	162.3	32.7	 30
 48	  2	138.0	31.9	 25
 49	  2	64.0	11.3	 25
 50	  2	102.0	22.6	 25
 51	  2	79.0	16.0	 25
 52	  2	103.8	17.0	 30
 53	  2	121.0	25.3	 25
 54	  2	123.0	14.8	 25
 55	  2	328.0	51.1	 25
 56	  2	200.0	34.4	 25
 57	  2	105.8	16.0	 30
 58	  2	88.0	28.2	 25
 59	  2	558.0	86.5	 25
 60	  2	198.0	23.0	 25
 61	  2	99.0	19.2	 25
 62	  2	81.8	17.0	 30
 63	  2	89.0	22.6	 25
 64	  2	109.0	21.7	 25
 65	  2	124.0	34.6	 25
 66	  2	140.0	37.4	 25
 67	  2	95.8	20.2	 30
 68	  2	461.0	119.7	 25
 69	  2	109.0	23.8	 25
 70	  2	158.0	37.2	 25
 71	  2	121.0	20.4	 25
 72	  2	110.5	24.6	 30
 73	  2	105.0	18.7	 25
 74	  2	152.0	18.7	 25
 75	  2	90.0	17.2	 25
 76	  2	380.0	54.4	 25
 77	  2	130.0	24.6	 30
 78	  2	138.0	21.8	 25
 79	  2	90.0	14.5	 25
 80	  2	112.0	22.6	 25
 81	  2	229.0	41.6	 25
 82	  2	139.0	19.4	 30
 83	  2	121.0	16.5	 25
 84	  2	86.0	14.1	 25
 85	  2	139.0	28.6	 25
 86	  2	114.0	20.1	 25
 87	  2	119.8	30.9	 30
 88	  2	218.0	35.1	 25
 89	  2	139.0	21.0	 25
 90	  2	136.0	23.6	 25
 91	  2	111.0	17.2	 25
 92	  2	109.0	21.8	 30
 93	  2	107.0	15.2	 25
 94	  2	92.0	14.1	 25
 95	  2	615.0	115.0	 25
 96	  2	191.0	43.9	 25
 97	  2	139.3	28.7	 30
 98	  2	125.0	18.1	 25
 99	  2	94.0	18.1	 25
100	  2	125.0	20.2	 25
101	  2	80.0	16.0	 25
102	  2	99.0	19.7	 25
103	  2	72.0	16.5	 30
104	  2	79.0	13.9	 25
105	  2	99.0	24.7	 25
106	  2	91.8	17.5	 30
107	  2	194.8	40.4	 30
108	  2	199.3	33.0	 36
109	  2	80.3	17.2	 30
110	  2	153.0	32.3	 30
111	  2	147.8	38.5	 30
112	  2	188.8	31.4	 30
113	  2	72.3	15.0	 36
114	  2	79.0	15.3	 30
115	  2	143.0	25.7	 30
116	  2	100.8	22.7	 30
117	  2	157.8	24.6	 30
118	  2	128.0	26.5	 36
119	  2	106.5	20.3	 30
120	  2	221.0	29.2	 30
121	  2	131.5	23.7	 30
122	  2	166.5	43.0	 30
123	  2	123.3	27.7	 36
124	  2	189.0	34.9	 30
125	  2	190.8	30.1	 30
126	  2	197.0	29.3	 30
127	  2	258.8	34.8	 30
128	  2	162.5	45.1	 36
129	  2	151.5	22.7	 30
130	  2	182.0	30.9	 25
131	  2	146.0	32.4	 25
132	  2	218.0	44.0	 25
133	  2	238.5	47.5	 30
134	  2	188.0	31.0	 25
135	  2	487.0	113.2	 25
136	  2	111.0	25.9	 25
137	  2	116.0	26.3	 25
138	  2	73.8	17.1	 30
139	  2	319.0	56.2	 25
140	  2	153.0	27.8	 25
141	  2	73.0	14.8	 25
142	  2	266.0	48.4	 25
143	  2	98.3	17.3	 30
144	  2	106.0	25.4	 25
145	  2	103.0	25.5	 25
146	  2	1256.0	290.5	 25
147	  2	141.0	28.2	 25
148	  2	112.0	21.9	 30
149	  2	87.0	14.8	 25
150	  2	123.0	18.9	 25
151	  2	79.0	18.5	 25
152	  2	109.0	29.2	 25
153	  2	102.0	19.7	 30
154	  2	95.0	17.4	 25
155	  2	90.0	20.5	 25
156	  2	170.0	28.5	 25
157	  2	117.0	20.8	 25
158	  2	115.0	20.3	 30
159	  2	110.0	31.6	 25
160	  2	156.0	38.2	 25
161	  2	288.0	48.0	 25
162	  2	107.0	21.2	 25
163	  2	108.0	78.9	 30
164	  2	74.0	17.4	 25
165	  2	146.0	31.4	 25
166	  2	175.0	29.2	 25
167	  2	526.0	88.8	 25
168	  2	123.0	19.3	 30
169	  2	144.0	37.9	 25
170	  2	219.0	32.4	 25
171	  2	488.0	72.2	 25
172	  2	122.0	29.5	 25
173	  2	163.5	29.2	 30
174	  2	102.0	18.8	 25
175	  2	87.0	14.1	 25
176	  2	135.0	26.8	 25
177	  2	89.0	15.3	 25
178	  2	96.8	15.9	 30
179	  2	140.0	31.0	 25
180	  2	98.0	21.4	 25
181	  2	132.0	38.3	 25
182	  2	160.0	25.0	 25
183	  2	101.5	19.1	 30
184	  2	138.0	27.0	 25
185	  2	92.0	18.4	 25
186	  2	126.0	23.3	 25
187	  2	178.0	37.5	 25
188	  2	135.3	29.3	 30
189	  2	111.0	27.7	 25
190	  2	198.0	28.0	 25
191	  2	106.0	22.3	 25
192	  2	95.0	27.0	 25
193	  2	102.5	19.0	 30
194	  2	143.0	23.7	 25
195	  2	163.0	39.3	 25
196	  2	187.0	40.8	 25
197	  2	94.0	19.6	 25
198	  2	94.8	16.7	 30
199	  2	144.0	27.6	 25
200	  2	173.0	26.7	 25
201	  2	125.0	26.7	 25
202	  2	144.0	25.2	 25
203	  2	93.8	20.9	 30
204	  2	166.0	24.9	 25
205	  2	201.0	31.9	 25
206	  2	99.0	16.3	 25
207	  2	91.0	29.5	 25
208	  2	90.8	19.6	 30
209	  2	155.0	34.5	 25
210	  2	160.0	31.8	 25
211	  2	80.0	15.4	 25
212	  2	133.0	18.5	 25
213	  2	206.8	35.8	 30
214	  2	232.0	41.6	 25
215	  2	121.0	22.8	 25
216	  2	271.0	41.0	 25
217	  2	213.0	40.2	 25
218	  2	122.0	18.4	 30
219	  2	121.0	26.9	 25
220	  2	178.0	39.1	 25
221	  2	80.0	17.4	 25
222	  2	97.0	24.7	 25
223	  2	100.0	18.5	 30
224	  2	250.8	45.1	 30
225	  2	171.5	34.7	 30
226	  2	141.0	28.9	 30
227	  2	301.0	39.2	 30
228	  2	864.0	159.1	 36
229	  2	258.0	43.1	 30
230	  2	240.3	42.6	 30
231	  2	151.5	33.4	 30
232	  2	89.8	22.7	 30
233	  2	113.0	26.5	 36
234	  2	127.3	32.4	 30
235	  2	71.3	15.6	 30
236	  2	2424.5	395.7	 30
237	  2	69.8	14.0	 30
238	  2	90.3	22.3	 36
239	  2	86.0	22.1	 30
240	  2	145.0	31.9	 30
241	  2	99.8	21.3	 30
242	  2	97.3	16.6	 30
243	  2	153.0	28.4	 36
244	  2	154.3	28.1	 30
245	  2	198.3	32.3	 30
246	  2	138.3	27.9	 30
247	  2	261.8	50.7	 30
248	  2	111.0	34.9	 30
249	  2	108.0	28.1	 25
250	  2	81.0	15.6	 25
251	  2	112.0	21.9	 25
252	  2	87.0	16.9	 25
253	  2	151.3	28.1	 30
254	  2	197.0	42.6	 25
255	  2	260.0	30.4	 25
256	  2	85.0	21.4	 25
257	  2	107.0	28.9	 25
258	  2	118.3	27.4	 30
259	  2	248.0	69.3	 25
260	  2	124.0	23.9	 25
261	  2	115.0	25.3	 25
262	  2	110.0	27.5	 25
263	  2	78.5	19.6	 30
264	  2	77.0	14.1	 25
265	  2	68.0	14.8	 25
266	  2	75.0	14.4	 25
267	  2	70.0	18.0	 25
268	  2	77.8	16.0	 30
269	  2	118.0	31.5	 25
270	  2	218.0	41.0	 25
271	  2	138.0	26.2	 25
272	  2	137.0	27.6	 25
273	  2	171.5	39.4	 30
274	  2	134.0	30.7	 25
275	  2	164.0	23.9	 25
276	  2	187.0	35.3	 25
277	  2	216.0	35.8	 25
278	  2	278.0	60.6	 30
279	  2	87.0	20.5	 25
280	  2	93.0	20.5	 25
281	  2	143.0	32.6	 25
282	  2	174.0	31.3	 25
283	  2	373.3	52.0	 30
284	  2	171.0	33.8	 25
285	  2	207.0	31.4	 25
286	  2	150.0	31.7	 25
287	  2	119.0	24.3	 25
288	  2	120.8	28.1	 30
289	  2	138.0	28.5	 25
290	  2	145.0	26.5	 25
291	  2	142.0	26.9	 25
292	  2	206.0	38.5	 25
293	  2	135.3	28.7	 30
294	  2	204.0	40.8	 25
295	  2	94.0	19.1	 25
296	  2	134.0	39.8	 25
297	  2	165.0	34.9	 25
298	  2	115.0	23.5	 30
299	  2	136.0	30.4	 25
300	  2	386.0	60.5	 25
301	  2	160.0	24.6	 25
302	  2	403.0	77.8	 25
303	  2	242.0	53.0	 30
304	  2	140.0	42.2	 25
305	  2	113.0	22.4	 25
306	  2	103.0	28.5	 25
307	  2	101.0	24.0	 25
308	  2	172.8	41.0	 30
309	  2	173.0	34.2	 25
310	  2	160.0	31.2	 25
311	  2	103.0	28.0	 25
312	  2	109.0	16.0	 25
313	  2	156.5	35.3	 30
314	  2	118.0	69.8	 25
315	  2	137.0	20.8	 25
316	  2	143.0	30.6	 25
317	  2	99.0	19.8	 25
318	  2	84.3	16.8	 30
319	  2	98.0	23.8	 25
320	  2	165.0	37.6	 25
321	  2	105.0	20.9	 25
322	  2	96.0	18.0	 25
323	  2	83.8	20.1	 30
324	  2	99.0	23.7	 25
325	  2	96.0	27.1	 25
326	  2	82.0	21.1	 25
327	  2	141.0	25.9	 25
328	  2	103.8	23.1	 30
329	  2	100.0	17.0	 25
330	  2	91.0	21.8	 25
331	  2	174.0	28.8	 25
332	  2	94.0	19.5	 25
333	  2	112.0	24.1	 30
334	  2	89.0	16.5	 25
335	  2	106.0	26.0	 25
336	  2	81.0	25.5	 25
337	  2	80.0	21.9	 25
338	  2	99.0	26.4	 30
339	  2	154.0	39.5	 25
340	  2	505.0	114.0	 25
341	  2	169.0	35.0	 25
342	  2	206.0	37.2	 25
343	  2	98.0	25.5	 36
344	  2	107.8	25.9	 30
345	  2	116.0	22.9	 30
346	  2	141.3	27.6	 30
347	  2	157.8	31.3	 30
348	  2	134.3	20.5	 36
349	  2	163.8	33.9	 30
350	  2	105.8	18.1	 30
351	  2	93.8	24.8	 30
352	  2	94.5	18.3	 30
353	  2	92.3	16.9	 36
354	  2	118.8	25.1	 30
355	  2	188.5	31.1	 30
356	  2	183.5	29.3	 30
357	  2	102.0	28.8	 30
358	  2	117.3	33.1	 36
359	  2	92.0	30.7	 30
360	  2	94.0	19.6	 30
361	  2	108.8	23.7	 30
362	  2	191.3	47.3	 30
363	  2	1291.5	1248.8	 36
364	  2	340.8	233.5	 30
365	  2	154.5	27.2	 30
366	  2	84.3	16.9	 30
367	  2	138.0	27.5	 25
368	  2	101.0	23.1	 30
369	  2	124.0	24.6	 25
370	  2	90.0	22.1	 25
371	  2	123.0	25.2	 25
372	  2	333.0	49.8	 25
373	  2	205.5	33.7	 30
374	  2	124.0	18.4	 25
375	  2	388.0	71.2	 25
376	  2	205.0	39.2	 25
377	  2	127.0	22.6	 25
378	  2	177.0	39.8	 30
379	  2	100.0	19.5	 25
380	  2	112.0	22.1	 25
381	  2	173.0	25.4	 25
382	  2	113.0	25.7	 25
383	  2	143.0	32.2	 30
384	  2	82.0	22.2	 25
385	  2	120.0	22.4	 25
386	  2	93.0	20.4	 25
387	  2	84.0	17.6	 25
388	  2	76.0	16.8	 30
389	  2	109.0	19.1	 25
390	  2	172.0	36.2	 25
391	  2	86.0	15.6	 25
392	  2	88.0	16.6	 25
393	  2	84.5	19.7	 30
394	  2	135.0	27.2	 25
395	  2	155.0	26.8	 25
396	  2	101.0	24.5	 25
397	  2	95.0	20.5	 25
398	  2	107.8	28.6	 30
399	  2	162.0	29.6	 25
400	  2	291.0	54.7	 25
401	  2	248.0	38.0	 25
402	  2	134.0	30.4	 25
403	  2	148.0	28.7	 30
404	  2	242.0	43.6	 25
405	  2	398.0	55.0	 25
406	  2	153.0	32.5	 25
407	  2	215.0	25.1	 25
408	  2	208.8	39.0	 30
409	  2	114.0	18.6	 25
410	  2	74.0	14.2	 25
411	  2	95.0	19.3	 25
412	  2	65.0	15.3	 25
413	  2	80.3	18.9	 30
414	  2	84.0	22.8	 25
415	  2	123.0	34.3	 25
416	  2	332.0	70.8	 25
417	  2	153.0	34.2	 25
418	  2	166.8	28.2	 30
419	  2	106.0	20.8	 25
420	  2	120.0	28.4	 25
421	  2	96.0	17.3	 25
422	  2	108.0	28.3	 25
423	  2	197.0	37.1	 30
424	  2	169.0	41.7	 25
425	  2	149.0	26.9	 25
426	  2	180.0	35.0	 25
427	  2	269.0	40.1	 25
428	  2	198.0	35.0	 30
429	  2	129.0	20.2	 25
430	  2	978.0	134.9	 25
431	  2	224.0	30.0	 25
432	  2	105.0	27.5	 25
433	  2	68.5	14.6	 30
434	  2	87.0	23.5	 25
435	  2	94.0	22.6	 25
436	  2	163.0	29.6	 25
437	  2	213.0	37.8	 25
438	  2	173.8	24.5	 30
439	  2	106.0	21.2	 25
440	  2	120.0	18.7	 25
441	  2	158.0	35.8	 25
442	  2	211.0	37.8	 25
443	  2	2196.5	522.1	 30
444	  2	198.0	35.1	 25
445	  2	146.0	26.2	 25
446	  2	132.0	18.2	 25
447	  2	86.0	19.0	 25
448	  2	81.8	18.1	 30
449	  2	126.0	22.9	 25
450	  2	344.0	52.2	 25
451	  2	195.0	43.0	 25
452	  2	293.0	32.3	 25
453	  2	125.5	25.6	 30
454	  2	154.0	30.5	 25
455	  2	141.0	28.9	 25
456	  2	143.0	26.4	 25
457	  2	236.0	38.6	 25
458	  2	120.0	28.6	 25
459	  2	144.3	25.3	 30
460	  2	103.0	21.2	 25
461	  2	109.5	20.5	 30
462	  2	164.3	32.6	 30
463	  2	122.8	17.0	 30
464	  2	93.5	17.8	 36
465	  2	187.8	31.1	 30
466	  2	118.0	27.2	 30
467	  2	77.0	14.1	 30
468	  2	131.5	18.9	 30
469	  2	248.8	53.8	 36
470	  2	88.0	23.9	 30
471	  2	155.8	24.2	 30
472	  2	87.8	19.6	 30
473	  2	3825.3	592.1	 30
474	  2	82.3	20.6	 36
475	  2	101.3	21.4	 30
476	  2	57.8	10.8	 30
477	  2	117.0	30.4	 30
478	  2	141.0	28.5	 30
479	  2	99.3	13.8	 36
480	  2	93.0	20.3	 30
481	  2	76.8	11.7	 30
482	  2	89.0	21.3	 30
483	  2	272.3	37.6	 30
484	  2	107.0	16.1	 36
485	  2	257.0	33.1	 30
486	  2	149.0	29.1	 25
487	  2	96.0	16.5	 25
488	  2	107.0	25.5	 25
489	  2	206.0	40.0	 30
490	  2	110.0	12.7	 25
491	  2	102.0	18.2	 25
492	  2	519.0	49.6	 25
493	  2	122.0	25.3	 25
494	  2	142.0	27.2	 30
495	  2	183.0	37.3	 25
496	  2	111.0	21.2	 25
497	  2	113.0	17.1	 25
498	  2	793.0	92.1	 25
499	  2	126.0	16.0	 30
500	  2	200.0	32.3	 25
501	  2	408.0	65.9	 25
502	  2	155.0	24.9	 25
503	  2	80.0	16.2	 25
504	  2	108.0	20.4	 30
505	  2	113.0	20.5	 25
506	  2	99.0	12.5	 25
507	  2	83.0	16.3	 25
508	  2	81.0	13.7	 25
509	  2	113.5	19.7	 30
510	  2	109.0	20.1	 25
511	  2	76.0	12.5	 25
512	  2	85.0	15.6	 25
513	  2	118.0	23.8	 25
514	  2	197.0	36.5	 30
515	  2	110.0	23.8	 25
516	  2	76.0	14.4	 25
517	  2	286.0	50.2	 25
518	  2	99.0	18.1	 25
519	  2	168.8	31.2	 30
520	  2	92.0	22.3	 25
521	  2	109.0	17.9	 25
522	  2	105.0	20.3	 25
523	  2	157.0	21.3	 25
524	  2	126.8	20.7	 30
525	  2	144.0	30.0	 25
526	  2	80.0	16.0	 25
527	  2	113.0	23.8	 25
528	  2	149.0	34.8	 25
529	  2	99.8	20.7	 30
530	  2	91.0	21.4	 25
531	  2	174.0	34.0	 25
532	  2	89.0	36.2	 25
533	  2	75.0	17.1	 25
534	  2	75.8	13.9	 30
535	  2	81.0	10.0	 25
536	  2	77.0	15.6	 25
537	  2	139.0	24.9	 25
538	  2	212.0	26.3	 25
539	  2	88.5	13.0	 30
540	  2	150.0	28.6	 25
541	  2	115.0	14.0	 25
542	  2	144.0	19.5	 25
543	  2	109.0	16.5	 25
544	  2	286.0	53.7	 30
545	  2	128.0	27.8	 25
546	  2	115.0	22.6	 25
547	  2	158.0	21.0	 25
548	  2	163.0	21.4	 25
549	  2	771.8	168.6	 30
550	  2	351.0	54.7	 25
551	  2	208.0	32.1	 25
552	  2	429.0	58.5	 25
553	  2	242.0	43.7	 25
554	  2	108.8	17.9	 30
555	  2	136.0	24.4	 25
556	  2	139.0	13.8	 25
557	  2	339.0	54.3	 25
558	  2	145.0	237.3	 25
559	  2	103.5	17.5	 30
560	  2	117.0	22.2	 25
561	  2	101.0	14.6	 25
562	  2	203.0	31.5	 25
563	  2	87.0	18.2	 25
564	  2	111.8	17.2	 30
565	  2	175.0	22.8	 25
566	  2	126.0	21.8	 25
567	  2	239.0	32.0	 25
568	  2	364.0	78.5	 25
569	  2	120.8	37.9	 30
570	  2	325.0	33.1	 25
571	  2	897.0	175.3	 25
572	  2	108.0	17.9	 25
573	  2	107.0	23.2	 25
574	  2	116.0	22.6	 30
575	  2	186.0	24.0	 25
576	  2	212.0	34.2	 25
577	  2	94.0	15.5	 25
578	  2	82.0	14.3	 25
579	  2	109.0	17.4	 30
580	  2	167.5	29.0	 30
581	  2	341.0	49.4	 30
582	  2	258.0	43.4	 30
583	  2	94.5	20.5	 30
584	  2	129.0	25.0	 36
585	  2	115.0	21.0	 30
586	  2	148.5	26.2	 30
587	  2	200.3	41.4	 30
588	  2	116.3	51.1	 30
589	  2	99.5	19.4	 36
590	  2	166.5	33.9	 30
591	  2	84.8	17.1	 30
592	  2	70.5	13.4	 30
593	  2	106.8	21.7	 30
594	  2	76.0	14.0	 36
595	  2	146.8	28.4	 30
596	  2	580.8	143.1	 30
597	  2	105.5	18.1	 30
598	  2	133.5	23.6	 30
599	  2	174.8	39.6	 36
600	  2	135.8	24.8	 30
601	  2	178.8	24.9	 30
602	  2	186.8	37.4	 30
603	  2	122.8	23.2	 30
604	  2	146.3	23.0	 30
605	  2	96.0	18.0	 25
606	  2	118.0	23.7	 25
607	  2	135.0	26.3	 25
608	  2	113.0	18.1	 25
609	  2	92.8	17.3	 30
610	  2	142.0	29.5	 25
611	  2	92.0	16.5	 25
612	  2	117.0	21.0	 25
613	  2	222.0	28.6	 25
614	  2	160.5	25.0	 30
615	  2	416.0	117.4	 25
616	  2	115.0	22.8	 25
617	  2	161.0	21.6	 25
618	  2	666.0	97.5	 25
619	  2	108.0	24.5	 30
620	  2	81.0	17.3	 25
621	  2	85.0	14.9	 25
622	  2	76.0	16.4	 25
623	  2	250.0	31.3	 25
624	  2	194.0	43.1	 30
625	  2	228.0	27.8	 25
626	  2	150.0	25.5	 25
627	  2	378.0	50.8	 25
628	  2	130.0	22.6	 25
629	  2	133.8	25.0	 30
630	  2	120.0	17.7	 25
631	  2	86.0	19.9	 25
632	  2	93.0	13.7	 25
633	  2	105.0	19.3	 25
634	  2	106.0	22.3	 30
635	  2	1188.0	276.2	 25
636	  2	139.0	25.6	 25
637	  2	79.0	13.5	 25
638	  2	92.0	16.8	 25
639	  2	95.0	22.9	 30
640	  2	92.0	18.5	 25
641	  2	256.0	42.7	 25
642	  2	147.0	21.5	 25
643	  2	160.0	31.1	 25
644	  2	100.5	21.2	 30
645	  2	92.0	18.5	 25
646	  2	86.0	17.8	 25
647	  2	133.0	24.0	 25
648	  2	261.0	35.6	 25
649	  2	102.8	20.3	 30
650	  2	156.0	26.6	 25
651	  2	249.0	43.0	 25
652	  2	808.0	100.3	 25
653	  2	345.0	48.4	 25
654	  2	183.5	30.6	 30
655	  2	199.0	34.2	 25
656	  2	113.0	19.8	 25
657	  2	145.0	18.2	 25
658	  2	351.0	62.7	 25
659	  2	91.3	15.4	 30
660	  2	84.0	16.4	 25
661	  2	320.0	114.0	 25
662	  2	386.0	44.0	 25
663	  2	339.0	56.9	 25
664	  2	256.0	26.0	 30
665	  2	191.0	38.9	 25
666	  2	132.0	23.2	 25
667	  2	148.0	21.5	 25
668	  2	217.0	25.3	 25
669	  2	127.0	25.1	 30
670	  2	474.0	44.7	 25
671	  2	225.0	25.6	 25
672	  2	313.0	54.6	 25
673	  2	173.0	22.1	 25
674	  2	297.8	39.7	 30
675	  2	235.0	59.7	 25
676	  2	288.0	39.1	 25
677	  2	341.0	47.6	 25
678	  2	171.0	32.3	 25
679	  2	183.8	28.3	 30
680	  2	187.0	29.2	 25
681	  2	90.0	18.7	 25
682	  2	436.0	51.3	 25
683	  2	99.0	11.5	 25
684	  2	130.0	27.8	 30
685	  2	110.0	24.7	 25
686	  2	82.0	20.5	 25
687	  2	233.0	34.3	 25
688	  2	283.0	30.1	 25
689	  2	235.3	54.3	 30
690	  2	190.0	31.6	 25
691	  2	131.0	28.8	 25
692	  2	113.0	16.7	 25
693	  2	97.0	16.6	 25
694	  2	122.8	32.6	 30
695	  2	138.0	19.8	 25
696	  2	125.0	25.0	 25
697	  2	98.0	15.2	 25
698	  2	163.0	27.8	 25
699	  2	115.5	20.2	 36
700	  2	92.5	31.7	 30
701	  2	118.8	18.0	 30
702	  2	323.5	69.1	 30
703	  2	146.8	28.2	 30
704	  2	171.5	30.4	 36
705	  2	277.5	53.1	 30
706	  2	100.0	21.5	 30
707	  2	99.3	14.6	 30
708	  2	251.0	97.7	 30
709	  2	23865.3	6082.1	 36
710	  2	276.5	112.6	 30
711	  2	26458.8	5694.4	 30
  0	  3	21391.0	1779.8	 25
  1	  3	228.0	37.9	 25
  2	  3	18697.8	3966.2	 30
  3	  3	161.0	25.3	 25
  4	  3	79.0	18.5	 25
  5	  3	173.0	30.0	 25
  6	  3	112.0	18.0	 25
  7	  3	78.5	21.8	 30
  8	  3	95.0	25.5	 25
  9	  3	430.0	54.7	 25
 10	  3	535.0	92.4	 25
 11	  3	110.0	27.0	 25
 12	  3	76.3	17.0	 30
 13	  3	92.0	18.7	 25
 14	  3	240.0	37.7	 25
 15	  3	138.0	29.9	 25
 16	  3	85.0	18.0	 25
 17	  3	72.8	18.3	 30
 18	  3	219.0	31.3	 25
 19	  3	87.0	19.0	 25
 20	  3	106.0	18.1	 25
 21	  3	86.0	16.8	 25
 22	  3	173.3	33.4	 30
 23	  3	653.0	131.8	 25
 24	  3	431.0	70.2	 25
 25	  3	258.0	46.8	 25
 26	  3	168.0	27.2	 25
 27	  3	166.0	39.0	 30
 28	  3	176.0	45.2	 25
 29	  3	156.0	30.5	 25
 30	  3	297.0	28.0	 25
 31	  3	88.0	18.2	 25
 32	  3	210.5	32.4	 30
 33	  3	130.0	22.3	 25
 34	  3	373.0	49.0	 25
 35	  3	1949.0	237.3	 25
 36	  3	389.0	57.2	 25
 37	  3	146.3	27.5	 30
 38	  3	171.0	34.9	 25
 39	  3	95.0	21.0	 25
 40	  3	255.0	37.4	 25
 41	  3	212.0	37.9	 25
 42	  3	166.0	33.9	 30
 43	  3	672.0	158.0	 25
 44	  3	77.0	14.5	 25
 45	  3	158.0	27.5	 25
 46	  3	261.0	43.2	 25
 47	  3	153.0	23.1	 30
 48	  3	123.0	26.8	 25
 49	  3	164.0	27.8	 25
 50	  3	81.0	15.9	 25
 51	  3	131.0	26.4	 25
 52	  3	84.3	19.8	 30
 53	  3	137.0	29.4	 25
 54	  3	94.0	19.5	 25
 55	  3	501.0	74.6	 25
 56	  3	140.0	26.2	 25
 57	  3	172.5	38.3	 30
 58	  3	645.0	171.4	 25
 59	  3	359.0	48.6	 25
 60	  3	121.0	30.9	 25
 61	  3	115.0	22.2	 25
 62	  3	174.8	38.3	 30
 63	  3	83.0	20.3	 25
 64	  3	74.0	16.3	 25
 65	  3	137.0	25.5	 25
 66	  3	260.0	46.1	 25
 67	  3	390.5	96.6	 30
 68	  3	252.0	34.2	 25
 69	  3	104.0	20.9	 25
 70	  3	130.0	30.0	 25
 71	  3	87.0	13.8	 25
 72	  3	115.0	25.8	 25
 73	  3	71.0	15.7	 30
 74	  3	93.0	18.2	 25
 75	  3	116.0	21.8	 25
 76	  3	399.0	74.6	 25
 77	  3	215.0	44.6	 25
 78	  3	211.5	39.0	 30
 79	  3	567.0	122.7	 25
 80	  3	292.0	46.3	 25
 81	  3	880.0	103.7	 30
 82	  3	1710.8	307.7	 30
 83	  3	149.3	26.8	 36
 84	  3	135.0	22.2	 30
 85	  3	416.5	95.0	 30
 86	  3	161.5	30.1	 30
 87	  3	298.0	39.1	 30
 88	  3	96.8	19.0	 36
 89	  3	105.5	27.5	 30
 90	  3	292.0	47.6	 30
 91	  3	356.8	65.0	 30
 92	  3	100.0	16.1	 30
 93	  3	631.5	127.3	 36
 94	  3	359.0	70.8	 30
 95	  3	129.5	28.3	 30
 96	  3	300.8	44.9	 30
 97	  3	681.3	106.1	 30
 98	  3	2552.3	475.2	 36
 99	  3	216.0	32.1	 30
100	  3	1091.5	206.2	 30
101	  3	87.0	16.1	 30
102	  3	151.8	21.5	 30
103	  3	74.5	15.1	 36
104	  3	75.8	21.1	 30
105	  3	193.3	42.1	 30
106	  3	163.0	28.6	 25
107	  3	159.0	22.8	 25
108	  3	218.5	28.4	 30
109	  3	97.0	17.3	 25
110	  3	90.0	21.4	 25
111	  3	163.0	25.9	 25
112	  3	200.0	46.1	 25
113	  3	103.5	21.3	 30
114	  3	247.0	40.2	 25
115	  3	977.0	140.3	 25
116	  3	706.0	93.2	 25
117	  3	246.0	30.7	 25
118	  3	226.5	49.4	 30
119	  3	305.0	45.6	 25
120	  3	118.0	17.5	 25
121	  3	265.0	43.1	 25
122	  3	160.0	22.7	 25
123	  3	248.5	42.9	 30
124	  3	282.0	39.8	 25
125	  3	80.0	20.5	 25
126	  3	97.0	18.1	 25
127	  3	95.0	12.5	 25
128	  3	106.5	15.5	 30
129	  3	142.0	27.1	 25
130	  3	161.0	27.6	 25
131	  3	566.0	78.7	 25
132	  3	585.0	89.4	 25
133	  3	112.8	27.1	 30
134	  3	224.0	31.2	 25
135	  3	123.0	22.9	 25
136	  3	138.0	26.7	 25
137	  3	1205.0	195.4	 25
138	  3	264.8	42.6	 30
139	  3	181.0	28.9	 25
140	  3	236.0	48.5	 25
141	  3	269.0	33.7	 25
142	  3	208.0	29.0	 25
143	  3	729.3	93.5	 30
144	  3	204.0	37.2	 25
145	  3	159.0	24.5	 25
146	  3	226.0	35.9	 25
147	  3	120.0	22.1	 25
148	  3	174.0	38.6	 30
149	  3	90.0	17.1	 25
150	  3	93.0	16.6	 25
151	  3	172.0	19.5	 25
152	  3	139.0	20.3	 25
153	  3	130.5	24.4	 30
154	  3	288.0	63.4	 25
155	  3	91.0	18.0	 25
156	  3	338.0	37.2	 25
157	  3	339.0	46.7	 25
158	  3	124.0	20.4	 30
159	  3	154.0	22.3	 25
160	  3	197.0	53.3	 25
161	  3	101.0	27.1	 25
162	  3	84.0	19.1	 25
163	  3	116.8	26.5	 30
164	  3	119.0	26.0	 25
165	  3	177.0	31.0	 25
166	  3	92.0	26.9	 25
167	  3	435.0	56.5	 25
168	  3	258.5	41.4	 30
169	  3	1562.0	206.1	 25
170	  3	111.0	14.7	 25
171	  3	138.0	24.9	 25
172	  3	98.0	23.7	 25
173	  3	326.0	69.3	 30
174	  3	5698.0	930.8	 25
175	  3	297.0	36.6	 25
176	  3	1178.0	141.6	 25
177	  3	1018.0	210.4	 25
178	  3	374.3	82.1	 30
179	  3	111.0	21.6	 25
180	  3	140.0	29.5	 25
181	  3	106.0	17.4	 25
182	  3	209.0	43.3	 25
183	  3	1522.0	358.1	 30
184	  3	125.0	16.7	 25
185	  3	931.0	202.1	 25
186	  3	68.0	14.7	 25
187	  3	105.0	14.6	 25
188	  3	116.8	18.4	 30
189	  3	101.0	18.6	 25
190	  3	95.0	17.5	 25
191	  3	101.0	30.8	 25
192	  3	74.0	17.8	 25
193	  3	175.5	24.5	 30
194	  3	145.0	24.8	 25
195	  3	118.0	30.1	 25
196	  3	259.0	37.7	 25
197	  3	148.0	28.7	 25
198	  3	2348.5	440.9	 30
199	  3	89.0	11.5	 25
200	  3	347.5	74.7	 30
201	  3	127.5	15.6	 30
202	  3	169.8	24.8	 30
203	  3	2379.5	496.4	 36
204	  3	257.0	56.0	 30
205	  3	429.3	69.9	 30
206	  3	260.5	30.7	 30
207	  3	124.3	20.7	 30
208	  3	1001.3	266.7	 36
209	  3	335.3	70.2	 30
210	  3	91.5	17.6	 30
211	  3	118.3	17.2	 30
212	  3	107.8	20.2	 30
213	  3	291.0	52.6	 36
214	  3	385.3	74.4	 30
215	  3	196.5	26.8	 30
216	  3	243.8	33.9	 30
217	  3	125.3	28.6	 30
218	  3	114.3	17.5	 36
219	  3	289.0	56.1	 30
220	  3	4561.5	1154.7	 30
221	  3	369.5	68.2	 30
222	  3	144.5	25.6	 30
223	  3	98.0	22.0	 36
224	  3	109.0	17.9	 25
225	  3	179.0	37.2	 25
226	  3	529.0	77.4	 25
227	  3	133.0	21.3	 25
228	  3	175.5	23.2	 30
229	  3	271.0	53.5	 25
230	  3	297.0	36.6	 25
231	  3	1516.0	187.8	 25
232	  3	79.0	15.5	 25
233	  3	102.8	21.4	 30
234	  3	208.0	38.7	 25
235	  3	69.0	15.9	 25
236	  3	71.0	12.7	 25
237	  3	63.0	8.5	 25
238	  3	82.5	65.5	 30
239	  3	67.0	14.2	 25
240	  3	89.0	23.8	 25
241	  3	69.0	14.7	 25
242	  3	77.0	17.2	 25
243	  3	102.5	18.3	 30
244	  3	212.0	33.9	 25
245	  3	534.0	79.0	 25
246	  3	370.0	54.6	 25
247	  3	95.0	15.5	 25
248	  3	307.8	59.7	 30
249	  3	152.0	21.4	 25
250	  3	213.0	40.9	 25
251	  3	184.0	26.2	 25
252	  3	129.0	20.7	 25
253	  3	351.5	30.0	 30
254	  3	530.0	65.5	 25
255	  3	213.0	35.3	 25
256	  3	100.0	24.9	 25
257	  3	59.0	10.9	 25
258	  3	82.8	19.1	 30
259	  3	132.0	18.2	 25
260	  3	544.0	79.3	 25
261	  3	160.0	28.2	 25
262	  3	256.0	39.9	 25
263	  3	111.3	14.5	 30
264	  3	333.0	65.5	 25
265	  3	140.0	22.8	 25
266	  3	89.0	18.5	 25
267	  3	996.0	155.5	 25
268	  3	266.8	36.9	 30
269	  3	106.0	17.3	 25
270	  3	121.0	21.6	 25
271	  3	82.0	15.1	 25
272	  3	1835.0	228.4	 25
273	  3	184.0	34.8	 30
274	  3	107.0	18.3	 25
275	  3	205.0	47.2	 25
276	  3	78.0	13.8	 25
277	  3	145.0	26.6	 25
278	  3	191.0	37.3	 30
279	  3	386.0	50.6	 25
280	  3	217.0	38.8	 25
281	  3	142.0	29.1	 25
282	  3	129.0	23.6	 25
283	  3	252.5	55.0	 30
284	  3	190.0	37.7	 25
285	  3	111.0	22.1	 25
286	  3	145.0	20.9	 25
287	  3	488.0	89.3	 25
288	  3	91.8	18.7	 30
289	  3	138.0	35.1	 25
290	  3	695.0	145.5	 25
291	  3	238.0	34.4	 25
292	  3	189.0	34.9	 25
293	  3	114.3	24.5	 30
294	  3	149.0	29.7	 25
295	  3	1425.0	333.7	 25
296	  3	145.0	22.3	 25
297	  3	198.0	36.6	 25
298	  3	451.0	76.8	 30
299	  3	1258.0	303.0	 25
300	  3	473.0	73.0	 25
301	  3	351.0	68.6	 25
302	  3	140.0	34.9	 25
303	  3	174.8	31.2	 30
304	  3	1117.0	310.6	 25
305	  3	241.0	41.6	 25
306	  3	390.0	67.6	 25
307	  3	256.0	53.1	 25
308	  3	120.3	28.4	 30
309	  3	177.0	33.4	 25
310	  3	108.0	24.3	 25
311	  3	151.0	26.5	 25
312	  3	501.0	114.7	 25
313	  3	502.8	119.6	 30
314	  3	280.0	51.9	 25
315	  3	118.0	23.0	 25
316	  3	137.0	25.6	 25
317	  3	105.0	19.1	 25
318	  3	120.8	30.5	 30
319	  3	972.0	193.5	 30
320	  3	355.0	61.8	 30
321	  3	100.0	21.2	 30
322	  3	212.5	28.2	 30
323	  3	116.3	19.7	 36
324	  3	947.8	239.7	 30
325	  3	1133.0	240.6	 30
326	  3	373.8	72.0	 30
327	  3	584.3	127.8	 30
328	  3	158.3	43.5	 36
329	  3	334.0	66.1	 30
330	  3	94.8	17.2	 30
331	  3	1062.3	191.1	 30
332	  3	81.8	14.0	 30
333	  3	74.0	12.6	 36
334	  3	88.8	13.6	 30
335	  3	134.8	28.8	 30
336	  3	149.5	21.3	 30
337	  3	321.5	44.5	 30
338	  3	2189.5	518.4	 36
339	  3	2456.3	668.7	 30
340	  3	164.3	26.3	 30
341	  3	96.3	18.7	 30
342	  3	404.8	72.5	 30
343	  3	142.8	26.0	 30
344	  3	100.0	14.3	 25
345	  3	614.0	105.6	 25
346	  3	479.0	65.8	 25
347	  3	216.0	20.4	 25
348	  3	162.3	35.0	 30
349	  3	5472.0	1278.4	 25
350	  3	137.0	24.5	 25
351	  3	84.0	14.5	 25
352	  3	432.0	80.8	 25
353	  3	91.8	17.3	 30
354	  3	492.0	72.9	 25
355	  3	252.0	29.5	 25
356	  3	217.0	47.8	 25
357	  3	248.0	29.5	 25
358	  3	123.5	19.8	 30
359	  3	161.0	36.7	 25
360	  3	1475.0	359.3	 25
361	  3	116.0	18.2	 25
362	  3	1129.0	167.5	 25
363	  3	995.8	205.0	 30
364	  3	819.0	207.1	 25
365	  3	118.0	25.5	 25
366	  3	264.0	42.1	 25
367	  3	94.0	16.9	 25
368	  3	121.8	19.3	 30
369	  3	113.0	22.7	 25
370	  3	185.0	30.2	 25
371	  3	101.0	19.7	 25
372	  3	237.0	37.3	 25
373	  3	178.8	36.3	 30
374	  3	214.0	33.1	 25
375	  3	306.0	56.9	 25
376	  3	228.0	36.5	 25
377	  3	200.0	33.3	 25
378	  3	123.8	26.9	 30
379	  3	102.0	18.3	 25
380	  3	243.0	42.6	 25
381	  3	2776.0	504.7	 25
382	  3	129.0	23.7	 25
383	  3	93.0	18.9	 30
384	  3	1660.0	369.7	 25
385	  3	384.0	52.4	 25
386	  3	206.0	46.5	 25
387	  3	136.0	18.7	 25
388	  3	131.0	27.4	 30
389	  3	134.0	23.1	 25
390	  3	130.0	26.0	 25
391	  3	214.0	44.6	 25
392	  3	394.0	88.3	 25
393	  3	203.5	45.3	 30
394	  3	564.0	141.8	 25
395	  3	93.0	22.3	 25
396	  3	93.0	18.9	 25
397	  3	171.0	38.0	 25
398	  3	316.8	87.1	 30
399	  3	121.0	22.8	 25
400	  3	150.0	21.5	 25
401	  3	219.0	28.6	 25
402	  3	77.0	14.7	 25
403	  3	123.8	24.4	 30
404	  3	684.0	142.8	 25
405	  3	94.0	16.5	 25
406	  3	1773.0	370.5	 25
407	  3	190.0	49.0	 25
408	  3	162.8	26.3	 30
409	  3	84.0	17.3	 25
410	  3	180.0	44.3	 25
411	  3	1581.0	402.6	 25
412	  3	222.0	52.2	 25
413	  3	76.8	14.5	 30
414	  3	147.0	36.2	 25
415	  3	383.0	60.0	 25
416	  3	155.0	26.4	 25
417	  3	283.0	57.6	 25
418	  3	126.3	33.4	 30
419	  3	4838.0	1196.5	 25
420	  3	110.0	24.2	 25
421	  3	316.0	50.1	 25
422	  3	264.0	42.6	 25
423	  3	422.0	72.7	 25
424	  3	132.5	22.2	 30
425	  3	107.0	22.3	 25
426	  3	73.0	14.6	 25
427	  3	131.0	24.8	 25
428	  3	100.0	26.3	 25
429	  3	105.0	13.0	 30
430	  3	103.0	20.1	 25
431	  3	132.0	28.3	 25
432	  3	469.0	80.9	 25
433	  3	229.0	37.0	 25
434	  3	108.0	25.4	 30
435	  3	124.0	19.4	 25
436	  3	106.0	26.2	 25
437	  3	226.0	62.3	 30
438	  3	163.0	31.3	 30
439	  3	1417.8	267.1	 36
440	  3	221.0	35.7	 30
441	  3	131.3	25.1	 30
442	  3	275.3	35.9	 30
443	  3	665.0	95.9	 30
444	  3	111.3	22.0	 36
445	  3	169.5	40.4	 30
446	  3	136.8	22.8	 30
447	  3	91.0	19.2	 30
448	  3	73.8	10.9	 30
449	  3	83.5	20.2	 36
450	  3	141.3	33.2	 30
451	  3	2386.0	541.1	 30
452	  3	579.3	129.1	 30
453	  3	189.3	27.9	 30
454	  3	1182.5	345.4	 36
455	  3	140.0	28.7	 30
456	  3	127.5	21.5	 30
457	  3	144.8	27.9	 30
458	  3	95.5	20.6	 30
459	  3	122.5	28.0	 36
460	  3	418.5	113.4	 30
461	  3	151.0	26.2	 25
462	  3	212.0	26.8	 25
463	  3	269.0	53.7	 25
464	  3	596.5	106.4	 30
465	  3	491.0	98.2	 25
466	  3	343.0	59.2	 25
467	  3	1167.0	225.4	 25
468	  3	108.0	16.3	 25
469	  3	92.8	23.0	 30
470	  3	230.0	46.9	 25
471	  3	150.0	25.9	 25
472	  3	67.0	17.6	 25
473	  3	85.0	12.5	 25
474	  3	74.0	18.2	 30
475	  3	62.0	14.3	 25
476	  3	78.0	16.9	 25
477	  3	112.0	20.6	 25
478	  3	106.0	21.9	 25
479	  3	173.3	33.9	 30
480	  3	252.0	48.6	 25
481	  3	236.0	45.3	 25
482	  3	4730.0	844.4	 25
483	  3	123.0	25.5	 25
484	  3	214.5	35.3	 30
485	  3	110.0	23.6	 25
486	  3	115.0	30.9	 25
487	  3	129.0	24.6	 25
488	  3	124.0	26.6	 25
489	  3	522.0	91.7	 30
490	  3	6865.0	1415.9	 25
491	  3	320.0	52.5	 25
492	  3	172.0	41.5	 25
493	  3	2188.0	362.8	 25
494	  3	138.8	26.8	 30
495	  3	86.0	20.0	 25
496	  3	99.0	17.4	 25
497	  3	118.0	22.2	 25
498	  3	149.0	34.6	 25
499	  3	112.0	32.8	 30
500	  3	94.0	28.6	 25
501	  3	136.0	25.0	 25
502	  3	129.0	26.0	 25
503	  3	101.0	26.1	 25
504	  3	295.3	48.5	 30
505	  3	2846.0	813.2	 25
506	  3	183.0	32.6	 25
507	  3	128.0	28.2	 25
508	  3	134.0	37.7	 25
509	  3	271.0	45.3	 30
510	  3	126.0	26.4	 25
511	  3	166.0	41.7	 25
512	  3	355.0	68.4	 25
513	  3	1743.0	345.6	 25
514	  3	206.3	42.9	 30
515	  3	172.0	38.5	 25
516	  3	367.0	60.8	 25
517	  3	157.0	42.1	 25
518	  3	483.0	81.4	 25
519	  3	459.3	101.9	 30
520	  3	182.0	35.7	 25
521	  3	136.0	22.9	 25
522	  3	299.0	57.9	 25
523	  3	666.0	111.9	 25
524	  3	102.8	24.0	 30
525	  3	95.0	23.8	 25
526	  3	137.0	28.4	 25
527	  3	283.0	65.6	 25
528	  3	89.0	17.9	 25
529	  3	119.8	34.6	 30
530	  3	309.0	62.2	 25
531	  3	238.0	57.1	 25
532	  3	111.0	17.9	 25
533	  3	108.0	24.1	 25
534	  3	1282.3	406.2	 30
535	  3	132.0	38.5	 25
536	  3	93.0	20.4	 25
537	  3	138.0	24.6	 25
538	  3	132.0	34.3	 25
539	  3	2770.8	637.5	 30
540	  3	340.0	65.5	 25
541	  3	166.0	33.0	 25
542	  3	109.0	23.6	 25
543	  3	136.0	23.4	 25
544	  3	292.3	57.2	 30
545	  3	118.0	21.0	 25
546	  3	119.0	24.2	 25
547	  3	124.0	22.0	 25
548	  3	652.0	124.4	 25
549	  3	96.8	18.8	 30
550	  3	412.0	110.6	 25
551	  3	134.0	19.6	 25
552	  3	376.0	68.8	 25
553	  3	113.0	26.5	 25
554	  3	100.5	21.7	 30
555	  3	180.0	37.3	 25
556	  3	119.3	29.9	 30
557	  3	671.8	150.9	 30
558	  3	153.5	33.5	 30
559	  3	130.3	27.4	 36
560	  3	101.8	24.1	 30
561	  3	159.0	32.4	 30
562	  3	118.5	25.7	 30
563	  3	152.5	29.3	 30
564	  3	854.8	205.7	 36
565	  3	397.8	66.7	 30
566	  3	1611.5	396.6	 30
567	  3	476.8	91.8	 30
568	  3	799.8	181.9	 30
569	  3	203.3	37.5	 36
570	  3	239.8	49.5	 30
571	  3	139.3	40.0	 30
572	  3	245.8	54.2	 30
573	  3	132.3	35.3	 30
574	  3	311.5	61.0	 36
575	  3	256.0	41.9	 30
576	  3	410.8	88.9	 30
577	  3	263.8	56.3	 30
578	  3	274.0	77.3	 30
579	  3	112.3	27.8	 36
580	  3	665.0	122.0	 25
581	  3	147.0	37.6	 25
582	  3	414.0	103.8	 25
583	  3	99.0	23.1	 25
584	  3	184.0	48.8	 30
585	  3	270.0	62.9	 25
586	  3	289.0	51.6	 25
587	  3	111.0	26.4	 25
588	  3	777.0	130.4	 25
589	  3	184.3	51.9	 30
590	  3	157.0	33.0	 25
591	  3	554.0	124.6	 25
592	  3	197.0	37.2	 25
593	  3	1217.0	165.8	 25
594	  3	98.0	26.0	 30
595	  3	141.0	31.7	 25
596	  3	192.0	38.4	 25
597	  3	516.0	89.2	 25
598	  3	865.0	155.1	 25
599	  3	141.8	41.4	 30
600	  3	943.0	245.1	 25
601	  3	119.0	24.6	 25
602	  3	80.0	20.7	 25
603	  3	134.0	22.7	 25
604	  3	92.0	21.8	 30
605	  3	172.0	34.3	 25
606	  3	214.0	39.1	 25
607	  3	784.0	114.9	 25
608	  3	1011.0	173.2	 25
609	  3	105.3	20.5	 30
610	  3	6632.0	1299.1	 25
611	  3	4191.0	647.7	 25
612	  3	150.0	26.2	 25
613	  3	161.0	27.7	 25
614	  3	77.5	18.1	 30
615	  3	229.0	37.9	 25
616	  3	380.0	63.8	 25
617	  3	5392.0	968.9	 25
618	  3	184.0	34.2	 25
619	  3	133.0	32.2	 30
620	  3	316.0	57.2	 25
621	  3	105.0	25.5	 25
622	  3	1507.0	269.1	 25
623	  3	363.0	66.7	 25
624	  3	249.5	49.4	 30
625	  3	161.0	39.0	 25
626	  3	219.0	50.5	 25
627	  3	300.0	54.6	 25
628	  3	698.0	130.7	 25
629	  3	754.0	113.2	 30
630	  3	897.0	226.5	 25
631	  3	199.0	49.6	 25
632	  3	1571.0	246.5	 25
633	  3	460.0	94.9	 25
634	  3	100.5	18.8	 30
635	  3	102.0	20.0	 25
636	  3	1012.0	240.2	 25
637	  3	169.0	27.3	 25
638	  3	168.0	35.9	 25
639	  3	142.0	27.1	 30
640	  3	4202.0	1035.8	 25
641	  3	733.0	148.6	 25
642	  3	106.0	26.7	 25
643	  3	2145.0	543.6	 25
644	  3	249.8	55.5	 30
645	  3	217.0	40.3	 25
646	  3	630.0	123.6	 25
647	  3	205.0	40.0	 25
648	  3	168.0	35.2	 25
649	  3	300.8	78.1	 30
650	  3	368.0	77.2	 25
651	  3	85.0	18.7	 25
652	  3	455.0	90.0	 25
653	  3	642.0	135.0	 25
654	  3	818.8	191.3	 30
655	  3	206.0	31.0	 25
656	  3	980.0	225.9	 25
657	  3	137.0	20.4	 25
658	  3	139.0	18.5	 25
659	  3	3621.0	900.8	 30
660	  3	720.0	133.8	 25
661	  3	103.0	23.9	 25
662	  3	166.0	51.6	 25
663	  3	816.0	143.2	 25
664	  3	425.0	93.3	 30
665	  3	277.0	44.0	 25
666	  3	130.0	23.8	 25
667	  3	113.0	23.7	 25
668	  3	293.0	46.4	 25
669	  3	4961.3	1391.1	 30
670	  3	322.0	37.2	 25
671	  3	819.0	135.9	 25
672	  3	530.0	73.9	 25
673	  3	957.0	203.8	 25
674	  3	410.5	81.4	 30
675	  3	736.8	104.5	 30
676	  3	1849.5	308.7	 30
677	  3	1228.8	255.3	 30
678	  3	129.0	23.8	 30
679	  3	567.5	108.6	 36
680	  3	330.8	66.4	 30
681	  3	154.3	25.1	 30
682	  3	180.0	34.8	 30
683	  3	141.0	33.8	 30
684	  3	1810.8	546.2	 36
685	  3	124.5	28.9	 30
686	  3	211.8	48.2	 30
687	  3	94.8	145.6	 30
688	  3	161.8	31.6	 30
689	  3	385.0	106.0	 36
690	  3	138.5	32.0	 30
691	  3	158.5	27.9	 30
692	  3	176.3	33.6	 30
693	  3	193.8	31.0	 30
694	  3	122.0	26.5	 36
695	  3	85.3	20.5	 30
696	  3	297.3	55.4	 30
697	  3	246.3	60.6	 30
698	  3	88.0	31.9	 30
699	  3	126.8	22.3	 30
700	  3	256.0	63.1	 25
701	  3	437.0	52.5	 25
702	  3	282.0	43.6	 25
703	  3	90.0	27.8	 25
704	  3	112.3	28.6	 30
705	  3	88.0	15.8	 25
706	  3	122.0	28.4	 25
707	  3	117.0	25.4	 25
708	  3	22693.0	2358.6	 25
709	  3	240.0	79.4	 30
710	  3	23904.0	5940.8	 25
711	  3	188.0	34.2	 25
  0	  4	108.0	26.7	 25
  1	  4	91.0	14.2	 25
  2	  4	104.8	16.3	 30
  3	  4	79.0	18.3	 25
  4	  4	75.0	16.6	 25
  5	  4	144.0	23.8	 25
  6	  4	159.0	28.2	 25
  7	  4	83.8	18.1	 30
  8	  4	72.0	13.4	 25
  9	  4	217.0	36.7	 25
 10	  4	101.0	20.8	 25
 11	  4	74.0	20.1	 25
 12	  4	85.8	12.9	 30
 13	  4	128.0	28.7	 25
 14	  4	151.0	28.3	 25
 15	  4	180.0	38.1	 25
 16	  4	114.0	24.9	 25
 17	  4	69.8	10.5	 30
 18	  4	128.0	27.4	 25
 19	  4	64.0	10.6	 25
 20	  4	92.0	11.8	 25
 21	  4	99.0	18.0	 25
 22	  4	123.0	24.5	 30
 23	  4	239.0	45.7	 25
 24	  4	124.0	20.8	 25
 25	  4	182.0	22.2	 25
 26	  4	163.0	22.8	 25
 27	  4	139.0	22.2	 30
 28	  4	408.0	65.5	 25
 29	  4	133.0	31.1	 25
 30	  4	212.0	28.1	 25
 31	  4	82.0	15.9	 25
 32	  4	261.5	40.9	 30
 33	  4	114.0	24.4	 25
 34	  4	224.0	31.0	 25
 35	  4	660.0	86.9	 25
 36	  4	199.0	30.1	 25
 37	  4	181.0	27.6	 30
 38	  4	164.0	30.6	 25
 39	  4	108.0	17.8	 25
 40	  4	151.0	23.6	 25
 41	  4	258.0	39.8	 25
 42	  4	149.0	22.5	 25
 43	  4	140.3	28.6	 30
 44	  4	90.0	14.8	 25
 45	  4	183.0	23.3	 25
 46	  4	334.0	65.5	 25
 47	  4	185.0	25.0	 25
 48	  4	161.0	19.8	 30
 49	  4	112.0	12.5	 25
 50	  4	69.0	10.2	 25
 51	  4	110.0	18.7	 25
 52	  4	68.0	14.4	 25
 53	  4	107.0	23.6	 30
 54	  4	86.0	16.5	 25
 55	  4	137.0	27.7	 25
 56	  4	136.0	27.2	 25
 57	  4	309.3	48.3	 30
 58	  4	193.3	35.0	 36
 59	  4	144.8	34.9	 30
 60	  4	119.0	19.1	 30
 61	  4	89.8	14.7	 30
 62	  4	109.3	23.0	 30
 63	  4	113.3	21.4	 36
 64	  4	106.5	23.2	 30
 65	  4	134.5	23.8	 30
 66	  4	248.8	44.7	 30
 67	  4	136.5	20.8	 30
 68	  4	91.3	10.6	 36
 69	  4	103.5	21.3	 30
 70	  4	108.8	20.3	 30
 71	  4	84.0	16.4	 30
 72	  4	107.3	15.7	 30
 73	  4	103.3	20.5	 36
 74	  4	117.0	24.1	 30
 75	  4	90.0	18.0	 30
 76	  4	182.8	38.5	 30
 77	  4	218.3	24.7	 30
 78	  4	186.3	32.2	 36
 79	  4	162.8	34.6	 30
 80	  4	230.5	35.0	 30
 81	  4	404.0	59.6	 25
 82	  4	295.0	50.6	 25
 83	  4	107.0	20.4	 30
 84	  4	105.0	23.9	 25
 85	  4	75.0	18.4	 25
 86	  4	151.0	32.6	 25
 87	  4	204.0	29.3	 25
 88	  4	123.8	23.6	 30
 89	  4	106.0	15.3	 25
 90	  4	210.0	30.4	 25
 91	  4	129.0	23.2	 25
 92	  4	94.0	16.7	 25
 93	  4	215.0	40.3	 30
 94	  4	113.0	17.8	 25
 95	  4	160.0	29.1	 25
 96	  4	164.0	24.1	 25
 97	  4	192.0	28.0	 25
 98	  4	1462.3	268.9	 30
 99	  4	113.0	17.1	 25
100	  4	136.0	28.1	 25
101	  4	67.0	11.1	 25
102	  4	109.0	20.1	 25
103	  4	106.0	22.7	 30
104	  4	79.0	16.9	 25
105	  4	102.0	25.2	 25
106	  4	93.0	17.6	 25
107	  4	106.0	12.4	 25
108	  4	202.0	31.7	 30
109	  4	90.0	17.7	 25
110	  4	137.0	31.7	 25
111	  4	87.0	18.1	 25
112	  4	206.0	29.0	 25
113	  4	99.0	19.2	 30
114	  4	173.0	41.9	 25
115	  4	192.0	28.9	 25
116	  4	433.0	42.0	 25
117	  4	406.0	47.6	 25
118	  4	185.5	22.2	 30
119	  4	241.0	50.7	 25
120	  4	137.0	22.4	 25
121	  4	147.0	19.7	 25
122	  4	126.0	18.5	 25
123	  4	137.5	24.4	 30
124	  4	141.0	29.3	 25
125	  4	87.0	17.2	 25
126	  4	96.0	17.7	 25
127	  4	94.0	15.3	 25
128	  4	84.8	15.7	 30
129	  4	209.0	31.2	 25
130	  4	126.0	17.4	 25
131	  4	242.0	30.4	 25
132	  4	205.0	34.8	 25
133	  4	102.8	19.5	 30
134	  4	225.0	30.8	 25
135	  4	107.0	17.7	 25
136	  4	191.0	23.3	 25
137	  4	164.0	32.9	 25
138	  4	204.3	31.3	 30
139	  4	284.0	30.7	 25
140	  4	356.0	35.2	 25
141	  4	111.0	17.0	 25
142	  4	186.0	27.0	 25
143	  4	1152.0	168.7	 30
144	  4	274.0	39.4	 25
145	  4	94.0	25.5	 25
146	  4	136.0	26.7	 25
147	  4	97.0	15.0	 25
148	  4	227.0	39.5	 30
149	  4	126.0	16.9	 25
150	  4	112.0	20.3	 25
151	  4	145.0	19.4	 25
152	  4	146.0	24.5	 25
153	  4	138.0	29.0	 30
154	  4	131.0	19.1	 25
155	  4	102.0	20.1	 25
156	  4	149.0	30.2	 25
157	  4	288.0	33.8	 25
158	  4	143.3	24.7	 30
159	  4	175.0	26.3	 25
160	  4	246.0	66.7	 25
161	  4	70.0	11.7	 25
162	  4	72.0	17.0	 25
163	  4	80.0	15.3	 30
164	  4	118.0	22.5	 25
165	  4	172.0	28.5	 25
166	  4	90.0	20.5	 25
167	  4	203.0	35.3	 25
168	  4	200.5	37.0	 30
169	  4	297.0	41.7	 25
170	  4	97.0	17.7	 25
171	  4	172.0	22.1	 25
172	  4	72.0	14.7	 25
173	  4	143.0	24.3	 30
174	  4	1225.0	228.9	 25
175	  4	146.0	21.5	 25
176	  4	185.5	28.9	 30
177	  4	285.3	54.1	 30
178	  4	147.3	24.3	 36
179	  4	90.5	15.0	 30
180	  4	115.3	21.0	 30
181	  4	155.5	22.7	 30
182	  4	96.0	14.5	 30
183	  4	573.8	139.2	 36
184	  4	162.3	13.9	 30
185	  4	130.8	31.2	 30
186	  4	80.0	15.7	 30
187	  4	74.8	15.8	 30
188	  4	101.5	22.3	 36
189	  4	153.0	29.6	 30
190	  4	109.0	35.3	 30
191	  4	91.8	19.2	 30
192	  4	85.0	15.7	 30
193	  4	210.3	52.2	 36
194	  4	186.5	28.2	 30
195	  4	108.8	17.9	 30
196	  4	168.8	26.3	 30
197	  4	140.8	28.5	 30
198	  4	344.3	127.4	 36
199	  4	89.3	16.1	 30
200	  4	93.0	20.9	 25
201	  4	130.0	25.1	 25
202	  4	153.0	26.6	 25
203	  4	461.5	111.0	 30
204	  4	200.0	32.8	 25
205	  4	196.0	38.8	 25
206	  4	184.0	37.0	 25
207	  4	84.0	13.3	 25
208	  4	324.8	66.3	 30
209	  4	142.0	30.6	 25
210	  4	92.0	21.2	 25
211	  4	215.0	35.8	 25
212	  4	114.0	21.7	 25
213	  4	129.0	22.7	 30
214	  4	183.0	27.8	 25
215	  4	308.0	51.5	 25
216	  4	163.0	24.3	 25
217	  4	118.0	21.0	 25
218	  4	103.8	24.5	 30
219	  4	414.0	50.2	 25
220	  4	977.0	180.9	 25
221	  4	180.0	26.7	 25
222	  4	122.0	25.1	 25
223	  4	86.8	14.1	 30
224	  4	151.0	34.6	 25
225	  4	123.0	24.2	 25
226	  4	422.0	56.2	 25
227	  4	104.0	18.8	 25
228	  4	105.3	26.9	 30
229	  4	173.0	26.9	 25
230	  4	138.0	22.7	 25
231	  4	268.0	61.6	 25
232	  4	95.0	25.0	 25
233	  4	103.8	22.4	 30
234	  4	101.0	24.8	 25
235	  4	63.0	12.1	 25
236	  4	65.0	13.3	 25
237	  4	52.0	13.4	 25
238	  4	69.0	16.2	 30
239	  4	56.0	12.7	 25
240	  4	92.0	17.6	 25
241	  4	87.0	29.0	 25
242	  4	84.0	14.7	 25
243	  4	85.8	18.4	 30
244	  4	110.0	20.8	 25
245	  4	191.0	31.8	 25
246	  4	321.0	46.9	 25
247	  4	117.0	17.9	 25
248	  4	161.0	36.2	 30
249	  4	229.0	27.5	 25
250	  4	190.0	39.7	 25
251	  4	185.0	39.7	 25
252	  4	127.0	25.2	 25
253	  4	212.8	43.5	 30
254	  4	301.0	40.9	 25
255	  4	147.0	20.7	 25
256	  4	111.0	23.0	 25
257	  4	73.0	20.6	 25
258	  4	94.8	15.4	 30
259	  4	161.0	31.7	 25
260	  4	158.0	33.8	 25
261	  4	134.0	28.7	 25
262	  4	157.0	24.4	 25
263	  4	156.8	70.5	 30
264	  4	336.0	53.6	 25
265	  4	104.0	21.0	 25
266	  4	87.0	14.9	 25
267	  4	183.0	28.4	 25
268	  4	249.0	35.8	 30
269	  4	119.0	21.8	 25
270	  4	192.0	35.7	 25
271	  4	90.0	14.3	 25
272	  4	434.0	85.7	 25
273	  4	186.3	39.8	 30
274	  4	73.0	21.0	 25
275	  4	81.0	13.4	 25
276	  4	80.0	14.8	 25
277	  4	102.0	14.9	 25
278	  4	149.8	36.2	 30
279	  4	470.0	60.6	 25
280	  4	259.0	49.7	 25
281	  4	134.0	18.2	 25
282	  4	76.0	19.5	 25
283	  4	216.0	38.9	 30
284	  4	215.0	48.1	 25
285	  4	110.0	19.8	 25
286	  4	142.0	29.9	 25
287	  4	165.0	29.9	 25
288	  4	76.8	22.0	 30
289	  4	78.0	17.8	 25
290	  4	222.0	47.4	 25
291	  4	119.0	18.3	 25
292	  4	109.0	25.1	 25
293	  4	101.5	20.9	 30
294	  4	141.8	39.1	 30
295	  4	381.5	95.4	 30
296	  4	139.8	26.9	 30
297	  4	120.0	21.0	 30
298	  4	264.0	43.6	 36
299	  4	319.8	58.3	 30
300	  4	341.5	50.9	 30
301	  4	256.0	43.6	 30
302	  4	267.0	49.7	 30
303	  4	389.0	72.3	 36
304	  4	183.3	50.4	 30
305	  4	153.5	44.9	 30
306	  4	170.0	36.9	 30
307	  4	266.5	47.1	 30
308	  4	168.8	30.1	 36
309	  4	305.3	58.6	 30
310	  4	128.5	29.5	 30
311	  4	115.3	23.4	 30
312	  4	119.0	19.8	 30
313	  4	125.8	29.3	 36
314	  4	122.3	30.3	 30
315	  4	100.5	27.0	 30
316	  4	85.8	20.2	 30
317	  4	105.0	27.2	 30
318	  4	111.8	21.5	 36
319	  4	339.0	59.9	 25
320	  4	302.0	53.8	 25
321	  4	146.0	30.2	 25
322	  4	105.0	19.2	 25
323	  4	79.8	14.7	 30
324	  4	153.0	36.7	 25
325	  4	206.0	35.2	 25
326	  4	130.0	25.9	 25
327	  4	204.0	41.8	 25
328	  4	185.8	44.2	 30
329	  4	262.0	65.1	 25
330	  4	97.0	23.6	 25
331	  4	159.0	26.6	 25
332	  4	98.0	25.8	 25
333	  4	94.5	16.6	 30
334	  4	113.0	22.9	 25
335	  4	121.0	36.2	 25
336	  4	216.0	48.4	 25
337	  4	152.0	23.6	 25
338	  4	539.3	104.0	 30
339	  4	533.0	114.5	 25
340	  4	125.0	30.3	 25
341	  4	91.0	17.5	 25
342	  4	397.0	50.5	 25
343	  4	96.8	24.4	 30
344	  4	158.0	23.0	 25
345	  4	141.0	28.0	 25
346	  4	341.0	55.5	 25
347	  4	188.0	39.0	 25
348	  4	124.8	25.9	 30
349	  4	1175.0	316.1	 25
350	  4	106.0	24.2	 25
351	  4	72.0	21.4	 25
352	  4	96.0	21.0	 25
353	  4	73.3	17.0	 30
354	  4	199.0	49.8	 25
355	  4	143.0	27.9	 25
356	  4	113.0	25.0	 25
357	  4	329.0	37.7	 25
358	  4	98.0	20.9	 30
359	  4	121.0	26.1	 25
360	  4	137.0	37.2	 25
361	  4	149.0	26.1	 25
362	  4	200.0	46.9	 25
363	  4	300.8	77.9	 30
364	  4	141.0	25.2	 25
365	  4	145.0	26.4	 25
366	  4	165.0	25.8	 25
367	  4	102.0	22.8	 25
368	  4	117.3	43.2	 30
369	  4	133.0	21.5	 25
370	  4	133.0	30.0	 25
371	  4	103.0	17.5	 25
372	  4	124.0	27.0	 25
373	  4	118.5	34.2	 30
374	  4	103.0	19.5	 25
375	  4	126.0	26.7	 25
376	  4	581.0	87.0	 25
377	  4	155.0	30.6	 25
378	  4	114.8	24.8	 30
379	  4	84.0	20.0	 25
380	  4	124.0	24.4	 25
381	  4	641.0	122.3	 25
382	  4	110.0	20.0	 25
383	  4	102.0	27.8	 30
384	  4	219.0	44.0	 25
385	  4	174.0	35.8	 25
386	  4	230.0	43.9	 25
387	  4	83.0	14.9	 25
388	  4	95.5	19.0	 30
389	  4	94.0	18.1	 25
390	  4	95.0	23.8	 25
391	  4	75.0	20.3	 25
392	  4	326.0	70.4	 25
393	  4	291.0	47.1	 25
394	  4	122.8	35.3	 30
395	  4	106.0	27.3	 25
396	  4	94.0	25.9	 25
397	  4	103.0	24.6	 25
398	  4	110.0	22.0	 25
399	  4	122.8	22.0	 30
400	  4	135.0	31.0	 25
401	  4	195.0	43.0	 25
402	  4	72.0	19.1	 25
403	  4	202.0	40.3	 25
404	  4	219.5	45.6	 30
405	  4	117.0	25.4	 25
406	  4	553.0	88.5	 25
407	  4	140.0	41.2	 25
408	  4	127.0	27.2	 25
409	  4	81.0	17.7	 30
410	  4	183.0	34.6	 25
411	  4	539.0	87.6	 25
412	  4	112.0	20.7	 25
413	  4	118.0	26.2	 30
414	  4	174.8	34.5	 36
415	  4	425.0	84.9	 30
416	  4	100.0	23.1	 30
417	  4	125.0	21.6	 30
418	  4	117.8	22.2	 30
419	  4	808.0	185.8	 36
420	  4	114.3	31.1	 30
421	  4	202.8	43.6	 30
422	  4	189.5	35.2	 30
423	  4	342.3	54.8	 30
424	  4	141.0	32.2	 36
425	  4	104.8	24.6	 30
426	  4	91.8	24.2	 30
427	  4	151.8	32.6	 30
428	  4	150.3	30.7	 30
429	  4	111.3	32.9	 36
430	  4	75.0	26.0	 30
431	  4	92.5	23.8	 30
432	  4	109.8	20.4	 30
433	  4	119.0	31.7	 30
434	  4	89.0	21.9	 36
435	  4	134.8	29.8	 30
436	  4	117.0	26.9	 30
437	  4	311.0	49.4	 25
438	  4	112.0	17.9	 25
439	  4	273.3	57.6	 30
440	  4	234.0	179.1	 25
441	  4	180.0	32.7	 25
442	  4	183.0	28.8	 25
443	  4	347.0	51.1	 25
444	  4	130.8	30.9	 30
445	  4	87.0	18.7	 25
446	  4	104.0	128.8	 25
447	  4	99.0	21.0	 25
448	  4	75.0	18.1	 25
449	  4	81.8	23.3	 30
450	  4	149.0	24.6	 25
451	  4	905.0	98.7	 25
452	  4	244.0	47.3	 25
453	  4	243.0	33.0	 25
454	  4	190.8	33.7	 30
455	  4	118.0	28.0	 25
456	  4	160.0	31.9	 25
457	  4	159.0	27.4	 25
458	  4	96.0	23.5	 25
459	  4	131.3	30.7	 30
460	  4	480.0	95.2	 25
461	  4	243.0	48.8	 25
462	  4	245.0	51.9	 25
463	  4	147.0	30.2	 25
464	  4	275.0	57.5	 30
465	  4	146.0	29.9	 25
466	  4	273.0	39.4	 25
467	  4	490.0	88.5	 25
468	  4	81.0	18.4	 25
469	  4	105.3	23.9	 30
470	  4	171.0	35.3	 25
471	  4	130.0	25.1	 25
472	  4	71.0	18.2	 25
473	  4	63.0	14.7	 25
474	  4	63.5	15.0	 30
475	  4	73.0	30.6	 25
476	  4	71.0	15.2	 25
477	  4	117.0	24.1	 25
478	  4	115.0	20.9	 25
479	  4	119.3	27.9	 30
480	  4	121.0	23.2	 25
481	  4	195.0	29.6	 25
482	  4	814.0	134.1	 25
483	  4	104.0	26.2	 25
484	  4	192.8	42.3	 30
485	  4	77.0	15.8	 25
486	  4	116.0	22.1	 25
487	  4	177.0	35.2	 25
488	  4	121.0	25.8	 25
489	  4	187.0	46.1	 30
490	  4	1546.0	328.7	 25
491	  4	169.0	28.4	 25
492	  4	161.0	24.8	 25
493	  4	1159.0	162.0	 25
494	  4	130.0	30.7	 30
495	  4	93.0	24.0	 25
496	  4	93.0	22.1	 25
497	  4	111.0	21.3	 25
498	  4	198.0	31.5	 25
499	  4	111.8	25.6	 30
500	  4	88.0	25.4	 25
501	  4	118.0	27.7	 25
502	  4	152.0	28.0	 25
503	  4	124.0	28.4	 25
504	  4	199.3	40.0	 30
505	  4	543.0	112.8	 25
506	  4	121.0	26.4	 25
507	  4	110.0	31.5	 25
508	  4	112.0	31.8	 25
509	  4	141.8	22.0	 30
510	  4	102.0	30.1	 25
511	  4	90.0	21.1	 25
512	  4	153.0	33.6	 25
513	  4	802.0	110.4	 25
514	  4	129.3	27.7	 30
515	  4	103.0	21.1	 25
516	  4	133.0	29.1	 25
517	  4	117.0	21.5	 25
518	  4	371.0	35.0	 25
519	  4	324.3	49.9	 30
520	  4	523.0	70.6	 25
521	  4	228.0	36.8	 25
522	  4	137.0	23.3	 25
523	  4	263.0	48.5	 25
524	  4	92.8	17.1	 30
525	  4	78.0	15.6	 25
526	  4	81.0	22.3	 25
527	  4	116.0	20.9	 25
528	  4	79.0	17.1	 25
529	  4	107.8	41.0	 30
530	  4	509.0	97.3	 25
531	  4	129.0	13.3	 25
532	  4	103.5	22.2	 30
533	  4	91.0	23.1	 30
534	  4	317.3	81.3	 36
535	  4	226.3	47.7	 30
536	  4	80.0	17.2	 30
537	  4	233.3	39.5	 30
538	  4	161.8	25.2	 30
539	  4	456.3	72.8	 36
540	  4	297.5	53.8	 30
541	  4	124.0	24.2	 30
542	  4	99.0	15.9	 30
543	  4	87.8	25.4	 30
544	  4	267.5	65.4	 36
545	  4	104.8	19.7	 30
546	  4	94.0	17.6	 30
547	  4	115.8	38.9	 30
548	  4	143.0	42.0	 30
549	  4	87.0	21.3	 36
550	  4	152.0	36.3	 30
551	  4	145.3	28.7	 30
552	  4	206.8	34.2	 30
553	  4	190.0	33.1	 30
554	  4	126.5	26.4	 36
555	  4	116.0	23.7	 30
556	  4	94.0	15.1	 25
557	  4	306.0	58.9	 25
558	  4	169.0	26.0	 25
559	  4	262.8	63.5	 30
560	  4	112.0	19.3	 25
561	  4	131.0	22.7	 25
562	  4	110.0	21.7	 25
563	  4	326.0	64.5	 25
564	  4	204.8	34.2	 30
565	  4	239.0	42.4	 25
566	  4	673.0	96.9	 25
567	  4	245.0	25.3	 25
568	  4	169.0	28.7	 25
569	  4	166.0	29.8	 30
570	  4	123.0	28.0	 25
571	  4	87.0	18.0	 25
572	  4	122.0	27.9	 25
573	  4	93.0	18.9	 25
574	  4	218.5	41.5	 30
575	  4	156.0	36.2	 25
576	  4	260.0	48.7	 25
577	  4	256.0	37.2	 25
578	  4	144.0	21.3	 25
579	  4	125.8	26.9	 30
580	  4	105.0	19.2	 25
581	  4	110.0	24.0	 25
582	  4	179.0	38.3	 25
583	  4	89.0	16.1	 25
584	  4	103.0	17.9	 30
585	  4	180.0	28.5	 25
586	  4	135.0	24.6	 25
587	  4	151.0	30.3	 25
588	  4	176.0	30.5	 25
589	  4	110.8	21.8	 30
590	  4	107.0	20.6	 25
591	  4	106.0	26.3	 25
592	  4	98.0	24.3	 25
593	  4	312.0	55.9	 25
594	  4	74.3	16.1	 30
595	  4	178.0	42.6	 25
596	  4	414.0	59.2	 25
597	  4	109.0	24.0	 25
598	  4	208.0	39.6	 25
599	  4	146.0	22.6	 30
600	  4	313.0	44.3	 25
601	  4	105.0	18.1	 25
602	  4	96.0	16.5	 25
603	  4	154.0	26.1	 25
604	  4	104.0	17.6	 30
605	  4	116.0	26.6	 25
606	  4	146.0	23.6	 25
607	  4	337.0	51.0	 25
608	  4	425.0	55.3	 25
609	  4	95.5	21.2	 30
610	  4	2340.0	518.9	 25
611	  4	651.0	136.7	 25
612	  4	119.0	23.6	 25
613	  4	157.0	26.4	 25
614	  4	85.3	21.8	 30
615	  4	342.0	55.6	 25
616	  4	162.0	31.8	 25
617	  4	1143.0	208.7	 25
618	  4	101.0	17.9	 25
619	  4	114.0	23.0	 30
620	  4	157.0	38.9	 25
621	  4	88.0	21.6	 25
622	  4	337.0	66.1	 25
623	  4	214.0	27.9	 25
624	  4	151.0	36.4	 30
625	  4	119.0	20.9	 25
626	  4	122.0	19.3	 25
627	  4	887.0	166.2	 25
628	  4	394.0	52.3	 25
629	  4	453.3	62.5	 30
630	  4	320.0	55.8	 25
631	  4	389.0	40.7	 25
632	  4	619.0	92.0	 25
633	  4	150.0	28.9	 25
634	  4	93.8	23.8	 30
635	  4	102.0	15.3	 25
636	  4	224.0	56.0	 25
637	  4	160.0	30.4	 25
638	  4	115.0	19.7	 25
639	  4	131.0	23.0	 30
640	  4	1847.0	311.4	 25
641	  4	525.0	75.4	 25
642	  4	144.0	24.7	 25
643	  4	309.0	72.3	 25
644	  4	207.0	30.6	 30
645	  4	192.0	28.4	 25
646	  4	871.0	136.1	 25
647	  4	139.0	21.6	 25
648	  4	95.0	18.2	 25
649	  4	117.8	27.0	 30
650	  4	144.0	30.3	 25
651	  4	87.3	17.2	 30
652	  4	190.3	26.9	 30
653	  4	372.0	51.9	 30
654	  4	393.0	56.1	 36
655	  4	274.0	43.9	 30
656	  4	233.0	58.1	 30
657	  4	102.5	18.3	 30
658	  4	153.8	27.3	 30
659	  4	841.5	227.3	 36
660	  4	1017.5	94.9	 30
661	  4	110.3	18.8	 30
662	  4	195.5	30.4	 30
663	  4	470.8	47.0	 30
664	  4	238.3	65.7	 36
665	  4	260.0	43.1	 30
666	  4	120.5	20.3	 30
667	  4	119.8	25.9	 30
668	  4	580.8	64.5	 30
669	  4	713.5	250.6	 36
670	  4	175.5	28.4	 30
671	  4	294.8	43.1	 30
672	  4	772.5	77.3	 30
673	  4	301.0	68.7	 30
674	  4	274.0	46.3	 36
675	  4	603.0	66.7	 25
676	  4	563.0	60.2	 25
677	  4	439.0	98.7	 25
678	  4	112.0	25.3	 25
679	  4	251.8	46.9	 30
680	  4	216.0	41.8	 25
681	  4	134.0	24.5	 25
682	  4	113.0	29.9	 25
683	  4	100.0	16.0	 25
684	  4	478.8	124.8	 30
685	  4	97.0	21.6	 25
686	  4	104.0	20.9	 25
687	  4	97.0	24.6	 25
688	  4	125.0	27.5	 25
689	  4	137.3	25.7	 30
690	  4	176.0	23.4	 25
691	  4	317.0	49.8	 25
692	  4	213.0	31.2	 25
693	  4	201.0	32.2	 25
694	  4	119.0	26.0	 30
695	  4	70.0	16.3	 25
696	  4	244.0	33.8	 25
697	  4	143.0	21.5	 25
698	  4	96.0	19.4	 25
699	  4	156.5	19.3	 30
700	  4	172.0	20.0	 25
701	  4	256.0	45.8	 25
702	  4	499.0	75.5	 25
703	  4	88.0	13.4	 25
704	  4	105.0	19.1	 30
705	  4	96.0	19.3	 25
706	  4	123.0	24.2	 25
707	  4	84.0	17.2	 25
708	  4	126.0	17.8	 25
709	  4	98.5	15.1	 30
710	  4	108.0	21.6	 25
711	  4	83.0	17.8	 25
  0	  5	148.0	30.9	 25
  1	  5	610.0	101.8	 25
  2	  5	160.3	26.8	 30
  3	  5	103.0	15.5	 25
  4	  5	194.0	28.4	 25
  5	  5	108.0	16.8	 25
  6	  5	173.0	43.3	 25
  7	  5	191.0	37.0	 30
  8	  5	395.0	72.2	 25
  9	  5	262.0	44.9	 25
 10	  5	83.0	12.8	 25
 11	  5	74.0	15.8	 25
 12	  5	148.0	22.8	 25
 13	  5	19819.8	3062.7	 30
 14	  5	20675.0	3130.0	 25
 15	  5	22111.0	3792.5	 25
 16	  5	158.0	41.3	 25
 17	  5	77.0	14.2	 25
 18	  5	111.5	23.9	 30
 19	  5	104.0	27.2	 25
 20	  5	113.0	23.6	 25
 21	  5	102.0	16.4	 25
 22	  5	100.0	32.5	 25
 23	  5	83.0	19.6	 30
 24	  5	106.0	21.8	 25
 25	  5	104.0	26.2	 25
 26	  5	113.0	23.3	 25
 27	  5	105.0	21.9	 25
 28	  5	116.8	22.2	 30
 29	  5	74.0	17.4	 25
 30	  5	116.0	17.8	 25
 31	  5	123.0	25.8	 25
 32	  5	118.0	20.2	 25
 33	  5	134.5	35.5	 36
 34	  5	116.5	33.3	 30
 35	  5	86.5	11.8	 30
 36	  5	187.0	33.7	 30
 37	  5	20314.0	3522.3	 30
 38	  5	20780.3	3319.5	 36
 39	  5	22004.3	4345.9	 30
 40	  5	169.5	38.0	 30
 41	  5	147.0	25.7	 30
 42	  5	24488.3	4412.0	 30
 43	  5	147.5	37.5	 36
 44	  5	125.0	22.7	 30
 45	  5	115.5	25.4	 30
 46	  5	113.5	19.4	 30
 47	  5	82.0	24.5	 30
 48	  5	102.3	19.7	 36
 49	  5	110.5	27.3	 30
 50	  5	118.3	30.1	 30
 51	  5	111.0	32.0	 30
 52	  5	121.8	23.7	 30
 53	  5	65.5	14.7	 36
 54	  5	118.0	23.0	 30
 55	  5	108.0	20.3	 30
 56	  5	116.3	27.2	 30
 57	  5	124.0	23.5	 25
 58	  5	108.5	22.1	 30
 59	  5	68.0	13.5	 25
 60	  5	63.0	13.2	 25
 61	  5	65.0	17.0	 25
 62	  5	121.0	19.0	 25
 63	  5	187.5	41.1	 30
 64	  5	22670.0	3638.7	 25
 65	  5	154.0	24.4	 25
 66	  5	117.0	23.2	 25
 67	  5	72.0	20.5	 25
 68	  5	113.8	18.0	 30
 69	  5	140.0	27.5	 25
 70	  5	141.0	23.8	 25
 71	  5	113.0	31.3	 25
 72	  5	124.0	28.9	 25
 73	  5	150.8	33.8	 30
 74	  5	23766.0	3826.7	 25
 75	  5	153.0	24.7	 25
 76	  5	124.0	21.4	 25
 77	  5	115.0	21.9	 25
 78	  5	95.8	21.2	 30
 79	  5	64.0	16.8	 25
 80	  5	118.0	22.1	 25
 81	  5	113.0	25.3	 25
 82	  5	119.0	17.3	 25
 83	  5	123.8	28.3	 30
 84	  5	111.0	25.6	 25
 85	  5	63.0	13.7	 25
 86	  5	107.0	20.3	 25
 87	  5	160.0	28.9	 25
 88	  5	21486.3	4418.2	 30
 89	  5	133.0	21.8	 25
 90	  5	118.0	24.5	 25
 91	  5	75.0	27.1	 25
 92	  5	66.0	12.1	 25
 93	  5	103.3	25.5	 30
 94	  5	95.0	23.0	 25
 95	  5	79.0	14.6	 25
 96	  5	206.0	39.2	 25
 97	  5	2049.0	275.5	 25
 98	  5	306.8	46.5	 30
 99	  5	251.0	35.8	 25
100	  5	177.0	28.5	 25
101	  5	120.0	22.5	 25
102	  5	106.0	29.1	 25
103	  5	122.8	24.0	 30
104	  5	86.0	17.1	 25
105	  5	112.0	28.6	 25
106	  5	357.0	51.8	 25
107	  5	135.0	31.3	 25
108	  5	123.8	24.7	 30
109	  5	339.0	83.6	 25
110	  5	152.0	27.1	 25
111	  5	110.0	23.1	 25
112	  5	122.0	29.7	 25
113	  5	73.8	18.3	 30
114	  5	118.0	23.6	 25
115	  5	126.0	27.0	 25
116	  5	108.0	18.7	 25
117	  5	263.0	47.4	 25
118	  5	244.3	63.1	 30
119	  5	137.0	25.7	 25
120	  5	115.0	19.6	 25
121	  5	147.0	22.9	 25
122	  5	72.0	14.9	 25
123	  5	116.0	22.9	 30
124	  5	144.0	24.8	 25
125	  5	107.0	21.1	 25
126	  5	111.0	24.7	 25
127	  5	78.0	14.3	 25
128	  5	107.8	22.4	 30
129	  5	174.0	29.7	 25
130	  5	99.0	21.2	 25
131	  5	134.0	28.3	 25
132	  5	194.0	34.4	 25
133	  5	355.5	79.5	 30
134	  5	1878.0	378.8	 25
135	  5	779.0	159.7	 25
136	  5	81.0	12.7	 25
137	  5	263.0	39.0	 25
138	  5	2225.8	418.6	 30
139	  5	275.0	45.5	 25
140	  5	361.0	35.9	 25
141	  5	1271.0	131.8	 25
142	  5	623.0	69.6	 25
143	  5	139.8	32.5	 30
144	  5	160.0	31.0	 25
145	  5	256.0	45.0	 25
146	  5	367.0	64.8	 25
147	  5	526.0	93.2	 25
148	  5	106.0	23.8	 30
149	  5	220.0	48.0	 25
150	  5	241.0	36.3	 25
151	  5	189.0	28.0	 25
152	  5	501.8	75.5	 30
153	  5	6101.0	1466.4	 36
154	  5	269.5	49.1	 30
155	  5	213.3	40.8	 30
156	  5	424.0	67.2	 30
157	  5	144.8	30.7	 30
158	  5	270.0	73.5	 36
159	  5	291.5	60.4	 30
160	  5	231.3	35.5	 30
161	  5	182.0	30.0	 30
162	  5	83.5	19.4	 30
163	  5	316.3	46.6	 36
164	  5	539.3	83.3	 30
165	  5	217.8	34.7	 30
166	  5	256.5	52.6	 30
167	  5	1088.5	223.3	 30
168	  5	442.8	130.9	 36
169	  5	147.8	29.0	 30
170	  5	99.5	17.8	 30
171	  5	92.0	19.4	 30
172	  5	130.0	31.5	 30
173	  5	377.5	92.7	 36
174	  5	339.0	76.7	 30
175	  5	132.8	40.7	 30
176	  5	600.0	84.1	 25
177	  5	209.0	43.0	 25
178	  5	123.5	31.3	 30
179	  5	89.0	22.3	 25
180	  5	174.0	25.6	 25
181	  5	657.0	90.4	 25
182	  5	104.0	22.8	 25
183	  5	523.5	82.7	 30
184	  5	151.0	32.9	 25
185	  5	92.0	17.4	 25
186	  5	104.0	19.3	 25
187	  5	397.0	55.9	 25
188	  5	119.8	29.9	 30
189	  5	190.0	38.7	 25
190	  5	246.0	48.3	 25
191	  5	204.0	40.8	 25
192	  5	220.0	33.6	 25
193	  5	1429.0	239.1	 30
194	  5	296.0	55.5	 25
195	  5	251.0	49.0	 25
196	  5	526.0	67.0	 25
197	  5	300.0	46.1	 25
198	  5	147.8	23.1	 30
199	  5	127.0	25.5	 25
200	  5	106.0	24.8	 25
201	  5	385.0	71.4	 25
202	  5	89.0	19.3	 25
203	  5	191.0	40.1	 30
204	  5	142.0	36.9	 25
205	  5	424.0	64.7	 25
206	  5	101.0	24.5	 25
207	  5	2329.0	299.4	 25
208	  5	217.5	48.9	 30
209	  5	158.0	31.6	 25
210	  5	150.0	23.0	 25
211	  5	895.0	135.1	 25
212	  5	233.0	28.1	 25
213	  5	216.3	47.2	 30
214	  5	117.0	26.0	 25
215	  5	272.0	41.8	 25
216	  5	188.0	37.8	 25
217	  5	120.0	26.4	 25
218	  5	174.8	33.1	 30
219	  5	94.0	20.2	 25
220	  5	81.0	21.5	 25
221	  5	188.0	37.1	 25
222	  5	69.0	14.4	 25
223	  5	112.8	24.3	 30
224	  5	86.0	23.6	 25
225	  5	76.0	13.8	 25
226	  5	130.0	26.2	 25
227	  5	643.0	101.7	 25
228	  5	111.8	27.1	 30
229	  5	159.0	37.0	 25
230	  5	110.0	23.9	 25
231	  5	566.0	91.1	 25
232	  5	130.0	28.4	 25
233	  5	165.5	39.3	 30
234	  5	164.0	41.8	 25
235	  5	442.0	96.4	 25
236	  5	993.0	165.9	 25
237	  5	307.0	55.8	 25
238	  5	693.8	169.2	 30
239	  5	187.0	47.0	 25
240	  5	152.0	33.4	 25
241	  5	6065.0	1072.1	 25
242	  5	139.0	35.1	 25
243	  5	236.0	48.6	 30
244	  5	283.0	56.1	 25
245	  5	3680.0	694.9	 25
246	  5	211.0	38.1	 25
247	  5	294.0	46.1	 25
248	  5	252.3	49.0	 30
249	  5	292.0	48.6	 25
250	  5	146.0	25.9	 25
251	  5	1300.0	229.1	 25
252	  5	80.0	16.0	 25
253	  5	320.5	74.6	 30
254	  5	295.0	46.6	 25
255	  5	232.0	51.1	 25
256	  5	611.0	78.0	 25
257	  5	192.0	41.8	 25
258	  5	80.5	16.3	 30
259	  5	89.0	23.9	 25
260	  5	290.0	39.4	 25
261	  5	74.0	23.2	 25
262	  5	107.0	28.7	 25
263	  5	128.8	38.5	 30
264	  5	1945.0	403.0	 25
265	  5	218.0	36.6	 25
266	  5	311.0	67.7	 25
267	  5	366.0	73.8	 25
268	  5	652.0	66.5	 30
269	  5	1699.0	388.5	 25
270	  5	3142.3	773.5	 30
271	  5	103.0	20.3	 30
272	  5	97.0	22.1	 30
273	  5	230.5	54.3	 36
274	  5	165.0	34.3	 30
275	  5	134.5	27.3	 30
276	  5	97.0	26.1	 30
277	  5	118.3	22.5	 30
278	  5	1016.5	242.6	 36
279	  5	122.0	28.6	 30
280	  5	225.8	41.6	 30
281	  5	109.8	28.7	 30
282	  5	143.0	31.0	 30
283	  5	305.0	57.4	 36
284	  5	402.0	76.9	 30
285	  5	203.8	44.0	 30
286	  5	287.5	50.0	 30
287	  5	978.3	199.1	 30
288	  5	345.8	89.8	 36
289	  5	164.8	43.5	 30
290	  5	221.3	43.7	 30
291	  5	7310.8	1483.9	 30
292	  5	1375.3	336.4	 30
293	  5	326.8	93.6	 36
294	  5	259.0	56.7	 25
295	  5	215.0	33.2	 25
296	  5	161.0	37.4	 25
297	  5	145.0	32.2	 25
298	  5	326.5	66.3	 30
299	  5	814.0	186.9	 25
300	  5	1774.0	192.7	 25
301	  5	113.0	23.5	 25
302	  5	334.0	70.4	 25
303	  5	132.5	59.0	 30
304	  5	103.0	26.6	 25
305	  5	89.0	18.6	 25
306	  5	233.0	45.1	 25
307	  5	197.0	34.4	 25
308	  5	125.5	26.4	 30
309	  5	124.0	29.2	 25
310	  5	154.0	46.2	 25
311	  5	100.0	25.0	 25
312	  5	97.0	20.1	 25
313	  5	152.8	38.5	 30
314	  5	89.0	20.6	 25
315	  5	106.0	21.5	 25
316	  5	128.0	25.5	 25
317	  5	97.0	15.0	 25
318	  5	903.0	231.2	 30
319	  5	99.0	16.2	 25
320	  5	1261.0	159.4	 25
321	  5	203.0	26.2	 25
322	  5	734.0	133.0	 25
323	  5	672.0	166.6	 30
324	  5	145.0	25.5	 25
325	  5	647.0	104.0	 25
326	  5	285.0	41.1	 25
327	  5	720.0	102.4	 25
328	  5	157.8	32.8	 30
329	  5	880.0	223.5	 25
330	  5	79.0	17.6	 25
331	  5	492.0	88.8	 25
332	  5	126.0	27.0	 25
333	  5	285.0	36.7	 30
334	  5	493.0	83.9	 25
335	  5	96.0	22.1	 25
336	  5	243.0	39.1	 25
337	  5	955.0	103.4	 25
338	  5	469.5	64.5	 30
339	  5	213.0	62.8	 25
340	  5	513.0	92.1	 25
341	  5	136.0	33.1	 25
342	  5	98.0	25.0	 25
343	  5	206.0	35.0	 30
344	  5	100.0	27.3	 25
345	  5	96.0	21.0	 25
346	  5	343.0	66.3	 25
347	  5	75.0	17.9	 25
348	  5	104.0	27.4	 30
349	  5	147.0	22.8	 25
350	  5	321.0	71.1	 25
351	  5	150.0	26.2	 25
352	  5	206.0	27.8	 25
353	  5	493.8	130.6	 30
354	  5	98.0	23.8	 25
355	  5	90.0	16.5	 25
356	  5	275.0	61.0	 25
357	  5	2368.0	340.1	 25
358	  5	113.8	35.0	 30
359	  5	129.0	29.8	 25
360	  5	111.0	22.5	 25
361	  5	417.0	69.5	 25
362	  5	151.0	27.0	 25
363	  5	232.0	38.0	 25
364	  5	426.3	111.9	 30
365	  5	100.0	23.1	 25
366	  5	892.0	143.9	 25
367	  5	114.0	28.4	 25
368	  5	392.0	62.3	 25
369	  5	496.5	102.5	 30
370	  5	173.0	39.0	 25
371	  5	2902.0	474.6	 25
372	  5	123.0	24.8	 25
373	  5	332.0	47.3	 25
374	  5	126.3	28.4	 30
375	  5	160.0	38.2	 25
376	  5	135.0	36.9	 25
377	  5	182.0	32.3	 25
378	  5	169.0	26.4	 25
379	  5	134.0	29.8	 30
380	  5	93.0	27.6	 25
381	  5	111.0	27.3	 25
382	  5	146.0	28.7	 25
383	  5	110.0	25.1	 25
384	  5	784.5	199.3	 30
385	  5	85.0	19.7	 25
386	  5	156.0	34.7	 25
387	  5	107.0	24.2	 25
388	  5	198.0	34.9	 25
389	  5	97.5	22.7	 36
390	  5	106.0	22.1	 30
391	  5	196.0	33.8	 30
392	  5	593.3	86.9	 30
393	  5	604.3	86.2	 30
394	  5	497.5	100.7	 36
395	  5	999.8	204.5	 30
396	  5	113.8	20.9	 30
397	  5	114.5	27.3	 30
398	  5	137.0	24.3	 30
399	  5	310.8	69.2	 36
400	  5	150.0	34.4	 30
401	  5	98.5	18.2	 30
402	  5	264.0	49.1	 30
403	  5	160.0	31.7	 30
404	  5	262.0	47.2	 36
405	  5	775.3	164.9	 30
406	  5	190.8	32.7	 30
407	  5	360.0	54.0	 30
408	  5	128.5	27.8	 30
409	  5	297.3	39.9	 36
410	  5	214.0	24.2	 30
411	  5	462.3	81.5	 30
412	  5	213.5	38.2	 30
413	  5	221.0	36.7	 25
414	  5	246.8	39.5	 30
415	  5	130.0	29.8	 25
416	  5	497.0	72.5	 25
417	  5	142.0	28.7	 25
418	  5	93.0	20.4	 25
419	  5	276.5	46.2	 30
420	  5	186.0	37.6	 25
421	  5	517.0	110.2	 25
422	  5	130.0	35.3	 25
423	  5	106.0	19.2	 25
424	  5	347.5	55.8	 30
425	  5	142.0	40.5	 25
426	  5	205.0	44.3	 25
427	  5	74.0	16.9	 25
428	  5	107.0	25.0	 25
429	  5	130.0	21.6	 30
430	  5	114.0	25.7	 25
431	  5	126.0	28.0	 25
432	  5	143.0	24.1	 25
433	  5	94.0	19.3	 25
434	  5	229.5	47.1	 30
435	  5	95.0	23.1	 25
436	  5	525.0	110.5	 25
437	  5	148.0	35.8	 25
438	  5	129.0	22.3	 25
439	  5	132.3	21.3	 30
440	  5	377.0	69.5	 25
441	  5	142.0	30.9	 25
442	  5	129.0	36.2	 25
443	  5	223.0	44.6	 25
444	  5	132.8	24.8	 30
445	  5	295.0	58.0	 25
446	  5	211.0	35.5	 25
447	  5	1377.0	169.8	 25
448	  5	104.0	21.6	 25
449	  5	154.0	24.9	 30
450	  5	133.0	20.5	 25
451	  5	143.0	29.4	 25
452	  5	378.0	39.9	 25
453	  5	236.0	58.6	 25
454	  5	123.5	23.9	 30
455	  5	84.0	23.2	 25
456	  5	120.0	28.2	 25
457	  5	228.0	36.4	 25
458	  5	1501.0	210.6	 25
459	  5	79.8	24.2	 30
460	  5	79.0	16.8	 25
461	  5	207.0	38.7	 25
462	  5	150.0	22.2	 25
463	  5	108.0	23.1	 25
464	  5	96.0	18.7	 30
465	  5	124.0	23.7	 25
466	  5	125.0	25.9	 25
467	  5	142.0	28.0	 25
468	  5	159.0	31.3	 25
469	  5	147.8	23.4	 30
470	  5	154.0	28.1	 25
471	  5	108.0	23.2	 25
472	  5	186.0	37.1	 25
473	  5	97.0	16.1	 25
474	  5	182.5	30.5	 30
475	  5	155.0	31.8	 25
476	  5	579.0	125.0	 25
477	  5	259.0	44.6	 25
478	  5	181.0	28.0	 25
479	  5	118.8	30.5	 30
480	  5	108.0	20.8	 25
481	  5	149.0	26.3	 25
482	  5	189.0	35.1	 25
483	  5	160.0	33.7	 25
484	  5	150.5	18.9	 30
485	  5	1454.0	348.7	 25
486	  5	188.0	41.8	 25
487	  5	143.0	28.0	 25
488	  5	165.0	33.8	 25
489	  5	161.5	47.5	 30
490	  5	101.0	20.5	 25
491	  5	91.0	20.6	 25
492	  5	100.0	13.4	 25
493	  5	135.0	23.0	 25
494	  5	116.5	23.1	 30
495	  5	214.0	39.1	 25
496	  5	77.0	18.8	 25
497	  5	89.0	15.8	 25
498	  5	83.0	16.5	 25
499	  5	88.8	13.2	 30
500	  5	283.0	69.2	 25
501	  5	92.0	21.2	 25
502	  5	151.0	35.7	 25
503	  5	480.0	101.5	 25
504	  5	141.8	31.5	 30
505	  5	82.0	13.1	 25
506	  5	90.0	14.8	 25
507	  5	973.0	263.4	 25
508	  5	724.3	148.3	 30
509	  5	449.0	67.6	 36
510	  5	4073.5	1087.6	 30
511	  5	394.5	86.8	 30
512	  5	343.5	79.5	 30
513	  5	87.8	13.4	 30
514	  5	503.3	141.6	 36
515	  5	122.8	31.9	 30
516	  5	179.5	37.0	 30
517	  5	174.0	25.8	 30
518	  5	173.8	28.0	 30
519	  5	166.8	43.8	 36
520	  5	122.5	20.4	 30
521	  5	507.3	99.6	 30
522	  5	848.0	234.4	 30
523	  5	123.3	22.1	 30
524	  5	123.3	25.1	 36
525	  5	1153.8	346.6	 30
526	  5	131.5	20.5	 30
527	  5	87.8	41.4	 30
528	  5	142.8	22.3	 30
529	  5	163.0	25.7	 36
530	  5	457.3	117.6	 30
531	  5	230.8	50.5	 30
532	  5	222.0	37.9	 25
533	  5	118.0	16.1	 25
534	  5	123.0	20.1	 30
535	  5	110.0	19.8	 25
536	  5	760.0	189.1	 25
537	  5	113.0	19.7	 25
538	  5	209.0	31.2	 25
539	  5	225.0	41.9	 30
540	  5	322.0	44.9	 25
541	  5	212.0	30.0	 25
542	  5	389.0	57.1	 25
543	  5	748.0	80.1	 25
544	  5	462.0	119.7	 30
545	  5	161.0	31.7	 25
546	  5	265.0	39.5	 25
547	  5	94.0	18.4	 25
548	  5	222.0	33.8	 25
549	  5	229.5	38.0	 30
550	  5	134.0	17.6	 25
551	  5	1216.0	206.1	 25
552	  5	213.0	28.8	 25
553	  5	250.0	32.3	 25
554	  5	238.5	62.6	 30
555	  5	136.0	13.2	 25
556	  5	359.0	58.9	 25
557	  5	113.0	23.7	 25
558	  5	226.0	23.2	 25
559	  5	157.8	41.1	 30
560	  5	173.0	31.4	 25
561	  5	1105.0	237.5	 25
562	  5	318.0	64.9	 25
563	  5	124.0	24.8	 25
564	  5	111.3	16.1	 30
565	  5	270.0	38.9	 25
566	  5	467.0	67.7	 25
567	  5	826.0	96.6	 25
568	  5	247.0	30.2	 25
569	  5	75.8	10.4	 30
570	  5	174.0	25.3	 25
571	  5	1860.0	374.7	 25
572	  5	364.0	62.9	 25
573	  5	172.0	19.6	 25
574	  5	456.5	95.7	 30
575	  5	123.0	17.1	 25
576	  5	222.0	37.9	 25
577	  5	214.0	33.6	 25
578	  5	105.0	10.4	 25
579	  5	107.8	20.4	 30
580	  5	165.0	35.5	 25
581	  5	158.0	22.4	 25
582	  5	185.0	31.6	 25
583	  5	152.0	31.7	 25
584	  5	394.8	78.7	 30
585	  5	106.0	26.3	 25
586	  5	456.0	92.9	 25
587	  5	1966.0	396.5	 25
588	  5	83.0	13.9	 25
589	  5	88.3	18.7	 30
590	  5	667.0	185.4	 25
591	  5	100.0	25.5	 25
592	  5	94.0	15.0	 25
593	  5	171.0	30.8	 25
594	  5	182.0	35.0	 30
595	  5	1663.0	491.2	 25
596	  5	179.0	35.1	 25
597	  5	168.0	33.7	 25
598	  5	139.0	27.1	 25
599	  5	159.5	30.0	 30
600	  5	99.0	10.5	 25
601	  5	173.0	26.7	 25
602	  5	199.0	33.7	 25
603	  5	220.0	41.0	 25
604	  5	152.3	37.5	 30
605	  5	95.0	17.2	 25
606	  5	156.0	35.4	 25
607	  5	130.0	27.4	 25
608	  5	624.0	111.0	 25
609	  5	1128.8	250.9	 30
610	  5	259.0	28.5	 25
611	  5	2461.0	536.2	 25
612	  5	216.0	33.2	 25
613	  5	729.0	117.6	 25
614	  5	799.3	135.7	 30
615	  5	306.0	68.0	 25
616	  5	159.0	23.6	 25
617	  5	186.0	26.2	 25
618	  5	206.0	31.6	 25
619	  5	356.0	96.3	 30
620	  5	170.0	38.1	 25
621	  5	87.0	19.4	 25
622	  5	507.0	68.1	 25
623	  5	136.0	34.6	 25
624	  5	111.8	19.1	 30
625	  5	124.0	19.3	 25
626	  5	524.8	67.8	 30
627	  5	2405.0	400.3	 30
628	  5	782.0	100.7	 30
629	  5	252.3	37.1	 36
630	  5	551.0	95.7	 30
631	  5	155.5	23.0	 30
632	  5	337.5	31.1	 30
633	  5	126.5	23.4	 30
634	  5	89.5	12.3	 36
635	  5	258.8	50.6	 30
636	  5	6754.0	1688.8	 30
637	  5	149.8	22.7	 30
638	  5	302.0	45.8	 30
639	  5	665.0	179.2	 36
640	  5	129.3	20.0	 30
641	  5	500.8	111.0	 30
642	  5	222.5	21.5	 30
643	  5	239.3	27.2	 30
644	  5	7061.5	2040.9	 36
645	  5	337.0	67.6	 30
646	  5	210.5	30.1	 30
647	  5	380.0	52.7	 30
648	  5	134.8	23.8	 30
649	  5	87.0	16.5	 36
650	  5	100.5	29.5	 30
651	  5	109.0	20.8	 25
652	  5	166.0	27.7	 25
653	  5	338.0	55.1	 25
654	  5	226.0	37.5	 30
655	  5	397.0	73.7	 25
656	  5	94.0	13.9	 25
657	  5	99.0	16.4	 25
658	  5	299.0	29.7	 25
659	  5	127.8	20.6	 30
660	  5	217.0	27.1	 25
661	  5	172.0	29.8	 25
662	  5	976.0	75.2	 25
663	  5	4202.0	530.3	 25
664	  5	139.5	19.9	 30
665	  5	1096.0	254.9	 25
666	  5	301.0	41.9	 25
667	  5	110.0	18.1	 25
668	  5	3422.0	412.8	 25
669	  5	320.8	42.0	 30
670	  5	2801.0	650.2	 25
671	  5	168.0	21.1	 25
672	  5	256.0	39.9	 25
673	  5	166.0	27.3	 25
674	  5	163.3	21.3	 30
675	  5	160.0	15.5	 25
676	  5	252.0	32.4	 25
677	  5	170.0	32.1	 25
678	  5	264.0	41.3	 25
679	  5	227.0	38.3	 30
680	  5	185.0	21.7	 25
681	  5	101.0	18.6	 25
682	  5	495.0	77.7	 25
683	  5	101.0	20.0	 25
684	  5	127.8	16.8	 30
685	  5	160.0	26.0	 25
686	  5	107.0	19.4	 25
687	  5	106.0	20.4	 25
688	  5	1677.0	240.9	 25
689	  5	108.0	17.9	 30
690	  5	620.0	141.2	 25
691	  5	180.0	54.7	 25
692	  5	217.0	27.0	 25
693	  5	122.0	18.6	 25
694	  5	169.8	27.2	 30
695	  5	216.0	34.1	 25
696	  5	162.0	18.3	 25
697	  5	257.0	34.4	 25
698	  5	575.0	79.9	 25
699	  5	1983.3	491.0	 30
700	  5	194.0	32.1	 25
701	  5	264.0	40.8	 25
702	  5	195.0	32.9	 25
703	  5	725.0	91.0	 25
704	  5	221.8	40.2	 30
705	  5	155.0	21.1	 25
706	  5	152.0	19.8	 25
707	  5	300.0	37.8	 25
708	  5	16376.0	2270.4	 25
709	  5	203.3	40.6	 30
710	  5	251.0	43.9	 25
711	  5	157.0	25.4	 25
  0	  6	20225.0	2631.0	 25
  1	  6	244.0	44.8	 25
  2	  6	243.0	45.5	 25
  3	  6	109.5	24.1	 30
  4	  6	114.0	30.9	 25
  5	  6	121.0	24.6	 25
  6	  6	106.0	29.5	 25
  7	  6	138.0	27.7	 25
  8	  6	134.3	31.3	 30
  9	  6	130.3	31.3	 30
 10	  6	98.5	17.9	 30
 11	  6	136.5	30.2	 30
 12	  6	21321.8	2926.4	 30
 13	  6	210.8	40.6	 36
 14	  6	204.8	42.7	 30
 15	  6	237.8	40.7	 30
 16	  6	23849.0	4072.9	 30
 17	  6	84.8	23.0	 30
 18	  6	151.3	36.9	 36
 19	  6	155.3	33.5	 30
 20	  6	183.8	40.3	 30
 21	  6	137.8	30.6	 30
 22	  6	121.5	27.4	 30
 23	  6	85.3	19.4	 36
 24	  6	142.3	32.1	 30
 25	  6	148.3	35.3	 30
 26	  6	173.0	42.4	 30
 27	  6	145.8	25.2	 30
 28	  6	116.3	27.7	 36
 29	  6	78.8	21.2	 30
 30	  6	136.8	28.4	 30
 31	  6	148.8	32.9	 30
 32	  6	170.3	41.5	 30
 33	  6	167.3	34.8	 30
 34	  6	117.0	17.4	 25
 35	  6	133.0	22.9	 25
 36	  6	22583.0	1644.8	 25
 37	  6	200.0	31.0	 25
 38	  6	185.8	36.1	 30
 39	  6	216.0	38.8	 25
 40	  6	23498.0	2512.1	 25
 41	  6	178.0	17.8	 25
 42	  6	25178.0	1599.3	 25
 43	  6	167.3	36.1	 30
 44	  6	163.0	31.7	 25
 45	  6	139.0	28.5	 25
 46	  6	134.0	36.1	 25
 47	  6	56.0	13.0	 25
 48	  6	114.3	24.5	 30
 49	  6	122.0	25.5	 25
 50	  6	128.0	20.9	 25
 51	  6	135.0	26.3	 25
 52	  6	117.0	25.6	 25
 53	  6	92.8	21.0	 30
 54	  6	181.0	38.9	 25
 55	  6	190.0	45.9	 25
 56	  6	168.0	40.4	 25
 57	  6	122.0	24.7	 25
 58	  6	122.5	20.8	 30
 59	  6	69.0	16.2	 25
 60	  6	65.0	14.6	 25
 61	  6	81.0	19.3	 25
 62	  6	169.0	36.1	 25
 63	  6	23001.3	4634.7	 30
 64	  6	247.0	22.9	 25
 65	  6	23842.0	3112.7	 25
 66	  6	131.0	23.7	 25
 67	  6	58.0	9.5	 25
 68	  6	138.3	43.8	 30
 69	  6	200.0	40.6	 25
 70	  6	22753.0	3334.6	 25
 71	  6	185.0	37.3	 25
 72	  6	129.0	19.0	 25
 73	  6	173.5	43.6	 30
 74	  6	24312.0	5515.8	 25
 75	  6	200.0	47.2	 25
 76	  6	167.0	33.3	 25
 77	  6	151.0	29.2	 25
 78	  6	105.8	20.7	 30
 79	  6	67.0	15.3	 25
 80	  6	125.0	18.2	 25
 81	  6	155.0	24.8	 25
 82	  6	128.0	38.8	 25
 83	  6	130.8	23.5	 30
 84	  6	151.0	35.3	 25
 85	  6	74.0	18.1	 25
 86	  6	142.0	32.0	 25
 87	  6	196.0	41.0	 25
 88	  6	21611.3	4524.5	 30
 89	  6	157.0	37.2	 25
 90	  6	113.0	32.5	 25
 91	  6	69.0	12.9	 25
 92	  6	61.0	14.2	 25
 93	  6	81.0	19.6	 30
 94	  6	101.0	24.3	 25
 95	  6	104.0	22.7	 25
 96	  6	96.0	17.4	 25
 97	  6	337.0	39.7	 25
 98	  6	143.5	31.3	 30
 99	  6	124.0	16.6	 25
100	  6	124.0	28.2	 25
101	  6	288.0	55.5	 25
102	  6	107.0	19.2	 25
103	  6	100.8	26.9	 30
104	  6	80.0	13.2	 25
105	  6	79.0	13.1	 25
106	  6	153.0	43.4	 25
107	  6	218.0	32.9	 25
108	  6	73.8	12.8	 30
109	  6	95.0	31.2	 25
110	  6	134.0	22.1	 25
111	  6	73.0	11.9	 25
112	  6	98.0	22.2	 25
113	  6	88.5	20.6	 30
114	  6	125.0	23.9	 25
115	  6	101.0	17.5	 25
116	  6	147.0	27.6	 25
117	  6	205.0	38.2	 25
118	  6	153.8	27.4	 30
119	  6	223.0	43.4	 25
120	  6	100.0	24.1	 25
121	  6	125.0	25.4	 25
122	  6	69.0	14.0	 25
123	  6	126.8	21.7	 30
124	  6	112.0	26.6	 25
125	  6	78.0	17.2	 25
126	  6	87.0	18.6	 25
127	  6	92.3	27.2	 30
128	  6	136.3	30.5	 36
129	  6	348.0	64.9	 30
130	  6	112.0	20.5	 30
131	  6	94.8	19.8	 30
132	  6	138.8	26.2	 30
133	  6	114.5	25.5	 36
134	  6	516.8	124.0	 30
135	  6	219.8	38.1	 30
136	  6	91.0	18.5	 30
137	  6	178.0	37.9	 30
138	  6	835.3	197.4	 36
139	  6	182.5	37.3	 30
140	  6	350.8	53.6	 30
141	  6	483.3	66.1	 30
142	  6	215.0	35.1	 30
143	  6	127.5	28.8	 36
144	  6	191.8	39.1	 30
145	  6	483.3	72.0	 30
146	  6	143.0	28.9	 30
147	  6	192.3	37.1	 30
148	  6	96.3	20.4	 36
149	  6	161.8	38.9	 30
150	  6	238.0	48.4	 30
151	  6	130.8	24.9	 30
152	  6	377.0	66.7	 25
153	  6	790.0	199.4	 30
154	  6	147.0	20.8	 25
155	  6	310.0	36.9	 25
156	  6	334.0	61.5	 25
157	  6	147.0	21.8	 25
158	  6	109.8	20.5	 30
159	  6	95.0	25.2	 25
160	  6	136.0	32.1	 25
161	  6	141.0	30.6	 25
162	  6	106.0	29.7	 25
163	  6	198.8	27.2	 30
164	  6	119.0	25.8	 25
165	  6	210.0	31.2	 25
166	  6	208.0	39.3	 25
167	  6	136.0	24.7	 25
168	  6	143.8	45.4	 30
169	  6	113.0	26.8	 25
170	  6	100.0	19.2	 25
171	  6	85.0	22.0	 25
172	  6	120.0	17.6	 25
173	  6	114.8	23.8	 30
174	  6	88.0	13.1	 25
175	  6	97.0	20.7	 25
176	  6	232.0	41.0	 25
177	  6	129.0	24.2	 25
178	  6	83.8	19.7	 30
179	  6	71.0	8.8	 25
180	  6	83.0	12.9	 25
181	  6	175.0	22.7	 25
182	  6	84.0	16.3	 25
183	  6	129.0	22.4	 30
184	  6	91.0	18.9	 25
185	  6	85.0	21.8	 25
186	  6	139.0	21.9	 25
187	  6	112.0	19.1	 25
188	  6	76.5	13.6	 30
189	  6	126.0	20.7	 25
190	  6	218.0	31.8	 25
191	  6	167.0	21.8	 25
192	  6	157.0	28.5	 25
193	  6	379.0	82.2	 30
194	  6	173.0	26.7	 25
195	  6	303.0	49.1	 25
196	  6	444.0	42.0	 25
197	  6	123.0	23.4	 25
198	  6	220.8	37.4	 30
199	  6	156.0	24.0	 25
200	  6	84.0	11.2	 25
201	  6	149.0	27.7	 25
202	  6	73.0	13.7	 25
203	  6	145.3	38.0	 30
204	  6	181.0	27.9	 25
205	  6	211.0	39.1	 25
206	  6	107.0	20.3	 25
207	  6	304.0	52.7	 25
208	  6	104.0	24.4	 30
209	  6	83.0	13.6	 25
210	  6	170.0	30.9	 25
211	  6	371.0	51.1	 25
212	  6	215.0	24.6	 25
213	  6	178.8	32.5	 30
214	  6	75.0	14.4	 25
215	  6	334.0	56.4	 25
216	  6	127.0	14.2	 25
217	  6	142.0	22.4	 25
218	  6	280.0	46.3	 30
219	  6	79.0	15.9	 25
220	  6	82.0	13.9	 25
221	  6	116.0	24.6	 25
222	  6	79.0	10.9	 25
223	  6	95.5	15.4	 30
224	  6	83.0	14.1	 25
225	  6	85.0	17.3	 25
226	  6	112.0	16.6	 25
227	  6	190.0	26.8	 25
228	  6	128.8	22.3	 30
229	  6	188.0	36.0	 25
230	  6	133.0	27.5	 25
231	  6	281.0	47.1	 25
232	  6	98.0	51.6	 25
233	  6	187.0	26.3	 30
234	  6	146.0	24.3	 25
235	  6	122.0	25.5	 25
236	  6	230.0	34.5	 25
237	  6	93.0	13.0	 25
238	  6	169.5	42.6	 30
239	  6	79.0	13.3	 25
240	  6	113.0	16.6	 25
241	  6	1061.0	163.9	 25
242	  6	96.0	18.5	 25
243	  6	261.5	34.0	 30
244	  6	194.0	18.3	 25
245	  6	773.0	143.5	 25
246	  6	174.0	30.2	 30
247	  6	249.8	32.1	 30
248	  6	196.5	25.4	 36
249	  6	188.5	38.1	 30
250	  6	253.0	35.0	 30
251	  6	207.3	35.9	 30
252	  6	95.0	19.7	 30
253	  6	190.3	27.6	 36
254	  6	584.0	93.2	 30
255	  6	433.3	37.0	 30
256	  6	908.3	93.0	 30
257	  6	100.0	17.5	 30
258	  6	97.3	18.2	 36
259	  6	109.0	18.0	 30
260	  6	127.0	16.2	 30
261	  6	80.0	14.0	 30
262	  6	111.5	22.5	 30
263	  6	100.0	20.7	 36
264	  6	777.8	139.0	 30
265	  6	374.8	34.9	 30
266	  6	740.8	53.1	 30
267	  6	395.5	44.2	 30
268	  6	501.5	49.7	 36
269	  6	701.0	98.9	 30
270	  6	453.0	89.1	 25
271	  6	92.0	12.3	 25
272	  6	120.0	17.6	 25
273	  6	160.8	24.6	 30
274	  6	185.0	27.8	 25
275	  6	157.0	28.8	 25
276	  6	124.0	21.4	 25
277	  6	116.0	19.5	 25
278	  6	242.0	51.4	 30
279	  6	105.0	18.8	 25
280	  6	159.0	27.9	 25
281	  6	93.0	18.8	 25
282	  6	111.0	22.0	 25
283	  6	270.8	33.7	 30
284	  6	326.0	64.6	 25
285	  6	244.0	40.2	 25
286	  6	234.0	35.4	 25
287	  6	189.0	37.5	 25
288	  6	161.8	20.6	 30
289	  6	98.0	17.5	 25
290	  6	123.0	18.6	 25
291	  6	909.0	173.6	 25
292	  6	199.0	34.8	 25
293	  6	140.3	33.9	 30
294	  6	100.0	14.8	 25
295	  6	180.0	33.5	 25
296	  6	242.0	45.2	 25
297	  6	80.0	15.1	 25
298	  6	298.0	34.9	 30
299	  6	238.0	30.3	 25
300	  6	650.0	84.3	 25
301	  6	129.0	28.3	 25
302	  6	214.0	26.2	 25
303	  6	165.8	39.2	 30
304	  6	139.0	21.0	 25
305	  6	80.0	12.6	 25
306	  6	145.0	19.1	 25
307	  6	118.0	19.4	 25
308	  6	122.0	22.9	 30
309	  6	102.0	17.8	 25
310	  6	90.0	13.7	 25
311	  6	76.0	13.7	 25
312	  6	90.0	13.3	 25
313	  6	120.8	20.6	 30
314	  6	80.0	11.1	 25
315	  6	104.0	26.1	 25
316	  6	114.0	17.8	 25
317	  6	72.0	10.2	 25
318	  6	338.5	69.0	 30
319	  6	118.0	18.8	 25
320	  6	418.0	50.9	 25
321	  6	164.0	19.3	 25
322	  6	220.0	41.0	 25
323	  6	247.8	38.9	 30
324	  6	136.0	21.6	 25
325	  6	176.0	26.7	 25
326	  6	232.0	21.0	 25
327	  6	592.0	61.0	 25
328	  6	123.0	28.4	 30
329	  6	208.0	45.8	 25
330	  6	100.0	19.7	 25
331	  6	143.0	22.4	 25
332	  6	95.0	16.9	 25
333	  6	357.0	52.8	 25
334	  6	307.8	51.4	 30
335	  6	103.0	16.3	 25
336	  6	190.0	30.3	 25
337	  6	376.0	56.2	 25
338	  6	275.0	34.1	 25
339	  6	326.0	49.1	 30
340	  6	240.0	34.2	 25
341	  6	102.0	19.7	 25
342	  6	100.0	15.2	 25
343	  6	112.0	17.6	 25
344	  6	95.8	14.6	 30
345	  6	73.0	12.4	 25
346	  6	113.0	19.3	 25
347	  6	89.0	16.5	 25
348	  6	107.0	19.4	 25
349	  6	141.5	26.8	 30
350	  6	150.0	35.3	 25
351	  6	120.0	22.9	 25
352	  6	132.0	17.7	 25
353	  6	205.0	35.2	 25
354	  6	134.5	25.0	 30
355	  6	91.0	23.0	 25
356	  6	200.0	31.4	 25
357	  6	1059.0	103.1	 25
358	  6	95.0	21.9	 25
359	  6	139.0	20.4	 30
360	  6	109.0	18.3	 25
361	  6	362.0	31.4	 25
362	  6	134.0	17.1	 25
363	  6	135.0	16.5	 25
364	  6	111.0	27.3	 30
365	  6	97.5	16.9	 30
366	  6	717.0	119.2	 30
367	  6	151.8	26.9	 30
368	  6	197.5	37.2	 30
369	  6	165.8	33.4	 36
370	  6	101.0	21.8	 30
371	  6	550.0	137.6	 30
372	  6	90.8	16.8	 30
373	  6	218.5	34.3	 30
374	  6	121.8	25.1	 36
375	  6	114.3	26.6	 30
376	  6	95.0	16.1	 30
377	  6	251.0	42.1	 30
378	  6	101.5	19.7	 30
379	  6	129.3	24.7	 36
380	  6	105.8	19.9	 30
381	  6	128.8	26.3	 30
382	  6	119.0	16.6	 30
383	  6	116.0	22.6	 30
384	  6	153.3	32.8	 36
385	  6	92.0	23.5	 30
386	  6	110.3	25.6	 30
387	  6	124.8	25.5	 30
388	  6	256.8	42.8	 30
389	  6	145.0	21.2	 30
390	  6	157.0	25.8	 25
391	  6	643.0	66.8	 25
392	  6	310.0	54.5	 25
393	  6	181.0	35.1	 25
394	  6	117.0	26.1	 30
395	  6	288.0	45.3	 25
396	  6	85.0	14.5	 25
397	  6	114.0	26.8	 25
398	  6	182.0	26.9	 25
399	  6	151.0	25.7	 30
400	  6	123.0	16.1	 25
401	  6	84.0	17.3	 25
402	  6	191.0	36.3	 25
403	  6	142.0	30.4	 25
404	  6	136.5	28.6	 30
405	  6	181.0	32.1	 25
406	  6	148.0	24.8	 25
407	  6	160.0	17.5	 25
408	  6	100.0	20.5	 25
409	  6	135.8	24.7	 30
410	  6	139.0	20.2	 25
411	  6	161.0	31.1	 25
412	  6	190.0	21.3	 25
413	  6	299.0	51.2	 25
414	  6	169.8	24.0	 30
415	  6	148.0	34.8	 25
416	  6	454.0	62.8	 25
417	  6	88.0	12.6	 25
418	  6	77.0	15.3	 25
419	  6	118.5	25.6	 30
420	  6	124.0	23.0	 25
421	  6	149.0	30.7	 25
422	  6	103.0	19.7	 25
423	  6	124.0	17.8	 25
424	  6	213.8	32.1	 30
425	  6	238.0	38.9	 25
426	  6	104.0	24.2	 25
427	  6	119.0	30.5	 25
428	  6	146.0	25.5	 25
429	  6	152.5	24.0	 30
430	  6	87.0	17.4	 25
431	  6	98.0	16.6	 25
432	  6	102.0	21.4	 25
433	  6	76.0	9.1	 25
434	  6	153.8	30.3	 30
435	  6	127.0	18.9	 25
436	  6	285.0	41.0	 25
437	  6	183.0	32.3	 25
438	  6	74.0	14.4	 25
439	  6	132.8	20.3	 30
440	  6	167.0	30.2	 25
441	  6	216.0	29.9	 25
442	  6	98.0	17.9	 25
443	  6	195.0	35.8	 25
444	  6	95.5	19.0	 30
445	  6	100.0	19.3	 25
446	  6	197.0	35.5	 25
447	  6	379.0	63.2	 25
448	  6	90.0	14.5	 25
449	  6	120.8	22.3	 30
450	  6	158.0	29.3	 25
451	  6	157.0	22.2	 25
452	  6	180.0	33.9	 25
453	  6	129.0	23.4	 25
454	  6	97.8	16.4	 30
455	  6	96.0	114.5	 25
456	  6	80.0	10.9	 25
457	  6	138.0	19.8	 25
458	  6	259.0	35.7	 25
459	  6	84.8	19.8	 30
460	  6	76.0	17.1	 25
461	  6	109.0	17.7	 25
462	  6	102.0	17.6	 25
463	  6	128.0	15.3	 25
464	  6	132.3	25.2	 30
465	  6	87.0	15.1	 25
466	  6	168.0	34.6	 25
467	  6	175.0	23.8	 25
468	  6	130.0	24.9	 25
469	  6	101.8	18.3	 30
470	  6	88.0	14.1	 25
471	  6	90.0	15.1	 25
472	  6	100.0	17.4	 25
473	  6	96.0	20.0	 25
474	  6	116.5	20.2	 30
475	  6	117.0	23.7	 25
476	  6	123.0	26.9	 25
477	  6	178.0	31.0	 25
478	  6	202.0	21.5	 25
479	  6	119.0	29.6	 30
480	  6	87.0	24.2	 25
481	  6	134.0	30.2	 25
482	  6	106.0	23.4	 25
483	  6	302.0	52.2	 30
484	  6	131.0	19.0	 36
485	  6	644.3	136.5	 30
486	  6	150.8	28.3	 30
487	  6	91.0	16.5	 30
488	  6	96.8	15.9	 30
489	  6	111.5	20.2	 36
490	  6	109.8	20.5	 30
491	  6	79.0	19.2	 30
492	  6	89.3	20.6	 30
493	  6	124.5	27.6	 30
494	  6	101.0	17.9	 36
495	  6	109.0	21.5	 30
496	  6	106.0	25.3	 30
497	  6	76.0	17.9	 30
498	  6	99.8	19.7	 30
499	  6	92.0	20.8	 36
500	  6	154.8	30.7	 30
501	  6	97.8	27.1	 30
502	  6	123.0	28.0	 30
503	  6	212.5	49.1	 30
504	  6	86.0	15.2	 36
505	  6	90.8	19.6	 30
506	  6	93.3	15.5	 30
507	  6	163.5	34.9	 30
508	  6	189.0	32.4	 25
509	  6	236.5	43.3	 30
510	  6	916.0	190.8	 25
511	  6	123.0	30.4	 25
512	  6	202.0	36.2	 25
513	  6	106.0	23.0	 25
514	  6	227.0	51.0	 30
515	  6	121.0	19.0	 25
516	  6	294.0	44.9	 25
517	  6	106.0	22.5	 25
518	  6	229.0	42.0	 25
519	  6	117.0	24.5	 30
520	  6	105.0	20.8	 25
521	  6	246.0	46.5	 25
522	  6	220.0	29.4	 25
523	  6	138.0	20.5	 25
524	  6	108.3	27.2	 30
525	  6	858.0	238.2	 25
526	  6	101.0	22.6	 25
527	  6	86.0	24.1	 25
528	  6	142.0	18.8	 25
529	  6	120.8	29.2	 30
530	  6	120.0	29.3	 25
531	  6	102.0	22.2	 25
532	  6	169.0	30.1	 25
533	  6	90.0	21.1	 25
534	  6	128.0	20.7	 30
535	  6	137.0	26.1	 25
536	  6	249.0	61.6	 25
537	  6	107.0	27.7	 25
538	  6	169.0	21.6	 25
539	  6	214.8	41.8	 30
540	  6	306.0	45.0	 25
541	  6	126.0	18.9	 25
542	  6	161.0	34.7	 25
543	  6	197.0	37.0	 25
544	  6	225.3	51.6	 30
545	  6	102.0	21.6	 25
546	  6	132.0	30.3	 25
547	  6	83.0	12.5	 25
548	  6	142.0	30.6	 25
549	  6	150.0	26.6	 30
550	  6	159.0	33.6	 25
551	  6	261.0	46.6	 25
552	  6	104.0	30.0	 25
553	  6	126.0	24.2	 25
554	  6	144.8	27.2	 30
555	  6	201.0	34.0	 25
556	  6	1107.0	222.5	 25
557	  6	112.0	23.4	 25
558	  6	115.0	26.4	 25
559	  6	144.0	30.3	 30
560	  6	222.0	34.8	 25
561	  6	200.0	49.4	 25
562	  6	112.0	23.5	 25
563	  6	96.0	14.4	 25
564	  6	80.8	18.8	 30
565	  6	322.0	39.3	 25
566	  6	162.0	27.1	 25
567	  6	314.0	58.7	 25
568	  6	170.0	24.2	 25
569	  6	94.8	28.2	 30
570	  6	169.0	39.9	 25
571	  6	215.0	40.2	 25
572	  6	194.0	36.9	 25
573	  6	158.0	39.0	 25
574	  6	137.0	27.5	 30
575	  6	180.0	36.0	 25
576	  6	207.0	26.1	 25
577	  6	234.0	50.0	 25
578	  6	128.0	24.2	 25
579	  6	103.0	19.1	 30
580	  6	141.0	27.7	 25
581	  6	113.0	27.0	 25
582	  6	104.0	27.3	 25
583	  6	105.0	21.3	 25
584	  6	189.8	36.6	 30
585	  6	98.0	21.7	 25
586	  6	151.0	40.7	 25
587	  6	588.0	85.6	 25
588	  6	81.0	19.4	 25
589	  6	93.0	24.5	 30
590	  6	240.0	39.3	 25
591	  6	171.0	31.5	 25
592	  6	114.0	25.8	 25
593	  6	180.0	31.3	 25
594	  6	123.5	23.0	 30
595	  6	205.0	45.1	 25
596	  6	108.0	20.7	 25
597	  6	124.0	24.0	 25
598	  6	189.0	34.6	 25
599	  6	149.5	35.9	 30
600	  6	80.0	20.1	 25
601	  6	107.0	19.8	 25
602	  6	104.3	19.9	 30
603	  6	186.0	36.6	 30
604	  6	74.8	15.8	 36
605	  6	98.8	18.4	 30
606	  6	90.0	23.1	 30
607	  6	122.3	25.0	 30
608	  6	185.3	38.9	 30
609	  6	235.8	43.9	 36
610	  6	453.5	80.7	 30
611	  6	442.0	75.2	 30
612	  6	171.0	37.1	 30
613	  6	432.0	55.8	 30
614	  6	386.8	69.9	 36
615	  6	285.8	47.8	 30
616	  6	322.8	63.0	 30
617	  6	196.0	29.8	 30
618	  6	167.0	37.9	 30
619	  6	123.0	26.1	 36
620	  6	141.5	32.0	 30
621	  6	80.8	15.6	 30
622	  6	319.3	52.9	 30
623	  6	171.5	27.5	 30
624	  6	101.5	27.9	 36
625	  6	347.0	48.9	 30
626	  6	291.0	38.5	 25
627	  6	869.0	92.8	 25
628	  6	643.0	67.1	 25
629	  6	194.3	35.9	 30
630	  6	125.0	22.7	 25
631	  6	196.0	28.4	 25
632	  6	159.0	34.5	 25
633	  6	95.0	27.3	 25
634	  6	85.8	15.5	 30
635	  6	132.0	31.7	 25
636	  6	1550.0	261.9	 25
637	  6	166.0	28.1	 25
638	  6	273.0	48.4	 25
639	  6	108.5	22.9	 30
640	  6	94.0	18.5	 25
641	  6	150.0	29.5	 25
642	  6	162.0	38.7	 25
643	  6	181.0	29.9	 25
644	  6	1371.5	362.6	 30
645	  6	276.0	67.2	 25
646	  6	151.0	29.3	 25
647	  6	160.0	39.2	 25
648	  6	108.0	26.0	 25
649	  6	93.0	18.7	 30
650	  6	102.0	18.9	 25
651	  6	129.0	32.3	 25
652	  6	140.0	26.4	 25
653	  6	185.0	40.0	 25
654	  6	152.5	29.8	 30
655	  6	141.0	27.4	 25
656	  6	94.0	26.5	 25
657	  6	68.0	12.8	 25
658	  6	175.0	28.4	 25
659	  6	159.0	37.6	 30
660	  6	296.0	51.9	 25
661	  6	228.0	47.1	 25
662	  6	692.0	89.7	 25
663	  6	845.0	101.9	 25
664	  6	132.5	23.3	 30
665	  6	201.0	40.6	 25
666	  6	104.0	32.1	 25
667	  6	79.0	17.3	 25
668	  6	794.0	120.6	 25
669	  6	295.8	61.3	 30
670	  6	450.0	89.3	 25
671	  6	150.0	39.0	 25
672	  6	134.0	30.8	 25
673	  6	134.0	26.8	 25
674	  6	182.0	55.6	 30
675	  6	263.0	45.2	 25
676	  6	257.0	58.3	 25
677	  6	278.0	52.5	 25
678	  6	272.0	42.6	 25
679	  6	144.0	31.0	 25
680	  6	167.3	30.4	 30
681	  6	90.0	24.4	 25
682	  6	190.0	39.7	 25
683	  6	108.0	25.6	 25
684	  6	144.0	25.1	 25
685	  6	147.8	24.9	 30
686	  6	142.0	32.3	 25
687	  6	111.0	27.6	 25
688	  6	284.0	55.6	 25
689	  6	93.0	25.5	 25
690	  6	243.3	38.4	 30
691	  6	111.0	27.5	 25
692	  6	124.0	21.5	 25
693	  6	181.0	28.4	 25
694	  6	102.0	19.9	 25
695	  6	142.8	26.9	 30
696	  6	289.0	39.5	 25
697	  6	403.0	48.7	 25
698	  6	372.0	52.5	 25
699	  6	817.0	80.9	 25
700	  6	188.0	35.5	 30
701	  6	129.0	24.8	 25
702	  6	102.0	28.8	 25
703	  6	256.0	40.8	 25
704	  6	381.0	57.4	 25
705	  6	115.3	20.1	 30
706	  6	104.0	22.5	 25
707	  6	147.0	38.8	 25
708	  6	3681.0	438.9	 25
709	  6	108.0	28.7	 25
710	  6	148.8	23.0	 30
711	  6	25526.0	5341.1	 25
  0	  7	180.8	54.9	 30
  1	  7	2468.5	416.5	 30
  2	  7	112.5	23.6	 30
  3	  7	181.0	46.6	 36
  4	  7	74.0	12.6	 30
  5	  7	192.8	28.5	 30
  6	  7	125.8	19.4	 30
  7	  7	129.0	22.5	 30
  8	  7	517.0	96.0	 36
  9	  7	383.0	75.0	 25
 10	  7	184.0	29.5	 25
 11	  7	138.0	28.2	 25
 12	  7	22126.0	1787.1	 25
 13	  7	168.8	33.8	 30
 14	  7	147.0	20.6	 25
 15	  7	186.0	25.0	 25
 16	  7	199.0	20.0	 25
 17	  7	99.0	13.8	 25
 18	  7	199.8	30.0	 30
 19	  7	22317.0	1640.2	 25
 20	  7	23275.0	1991.7	 25
 21	  7	23018.0	1677.0	 25
 22	  7	169.0	36.6	 25
 23	  7	143.8	33.3	 30
 24	  7	22699.0	3113.7	 25
 25	  7	224.0	24.2	 25
 26	  7	20748.0	1975.8	 25
 27	  7	23094.0	1890.5	 25
 28	  7	169.3	44.5	 30
 29	  7	105.0	42.0	 25
 30	  7	211.0	47.3	 25
 31	  7	23281.0	2049.8	 25
 32	  7	23561.0	1776.5	 25
 33	  7	23565.0	3433.7	 30
 34	  7	179.0	28.7	 25
 35	  7	170.0	23.9	 25
 36	  7	22498.0	1536.1	 25
 37	  7	198.0	40.3	 25
 38	  7	128.0	26.1	 30
 39	  7	122.0	18.9	 25
 40	  7	180.0	29.6	 25
 41	  7	178.0	24.4	 25
 42	  7	24379.0	1783.6	 25
 43	  7	234.3	38.3	 30
 44	  7	21526.0	1747.8	 25
 45	  7	22831.0	2284.7	 25
 46	  7	175.0	38.6	 25
 47	  7	83.0	16.9	 25
 48	  7	118.0	22.9	 30
 49	  7	159.0	32.8	 25
 50	  7	20289.0	2523.4	 25
 51	  7	146.0	22.8	 25
 52	  7	125.0	24.3	 25
 53	  7	167.8	54.0	 30
 54	  7	25095.0	2433.8	 25
 55	  7	23194.0	2024.2	 25
 56	  7	22036.0	2225.6	 25
 57	  7	155.0	20.0	 25
 58	  7	106.5	20.3	 30
 59	  7	65.0	14.4	 25
 60	  7	60.0	13.2	 25
 61	  7	77.0	13.1	 25
 62	  7	183.0	49.9	 25
 63	  7	22630.8	4792.7	 30
 64	  7	283.0	38.7	 25
 65	  7	24559.0	3174.7	 25
 66	  7	149.0	20.7	 25
 67	  7	66.0	7.1	 25
 68	  7	180.5	42.7	 30
 69	  7	21831.0	2001.4	 25
 70	  7	23580.0	497.2	 25
 71	  7	22100.0	3046.6	 25
 72	  7	160.0	25.4	 25
 73	  7	187.8	52.6	 30
 74	  7	24144.0	5659.3	 25
 75	  7	232.0	35.9	 25
 76	  7	21324.0	2615.9	 25
 77	  7	23209.0	2919.1	 25
 78	  7	173.0	38.7	 30
 79	  7	101.0	27.8	 25
 80	  7	183.0	15.4	 25
 81	  7	22271.0	2131.5	 25
 82	  7	23741.0	2559.7	 25
 83	  7	255.0	83.4	 30
 84	  7	24764.0	6335.4	 25
 85	  7	92.0	28.0	 25
 86	  7	140.0	29.6	 25
 87	  7	203.0	27.6	 25
 88	  7	21940.3	4283.4	 30
 89	  7	155.0	30.9	 25
 90	  7	119.0	23.5	 25
 91	  7	63.0	12.5	 25
 92	  7	57.0	10.7	 25
 93	  7	100.5	18.4	 30
 94	  7	105.0	22.5	 25
 95	  7	166.0	29.6	 25
 96	  7	123.0	27.3	 25
 97	  7	118.0	17.6	 25
 98	  7	174.5	27.8	 30
 99	  7	178.0	30.5	 25
100	  7	132.0	24.1	 25
101	  7	65.0	10.6	 25
102	  7	278.0	47.9	 25
103	  7	71.5	15.2	 36
104	  7	134.8	20.6	 30
105	  7	299.0	56.4	 30
106	  7	3115.8	539.7	 30
107	  7	256.3	42.0	 30
108	  7	515.5	118.1	 36
109	  7	83.5	17.6	 30
110	  7	89.0	17.6	 30
111	  7	121.3	24.0	 30
112	  7	146.5	28.4	 30
113	  7	439.3	87.6	 36
114	  7	1132.0	210.9	 30
115	  7	335.0	47.3	 30
116	  7	185.0	24.7	 30
117	  7	599.3	68.5	 30
118	  7	334.8	57.9	 36
119	  7	123.3	30.1	 30
120	  7	228.8	41.2	 30
121	  7	125.5	24.2	 30
122	  7	194.8	38.4	 30
123	  7	148.0	28.5	 36
124	  7	352.5	73.7	 30
125	  7	135.8	36.2	 30
126	  7	150.3	20.9	 30
127	  7	146.0	28.6	 25
128	  7	191.0	28.9	 30
129	  7	132.0	23.4	 25
130	  7	256.0	53.3	 25
131	  7	341.0	52.0	 25
132	  7	257.0	35.1	 25
133	  7	112.3	19.3	 30
134	  7	151.0	38.5	 25
135	  7	100.0	21.0	 25
136	  7	134.0	19.2	 25
137	  7	221.0	32.1	 25
138	  7	140.0	32.0	 30
139	  7	1497.0	253.7	 25
140	  7	187.0	37.1	 25
141	  7	340.0	47.6	 25
142	  7	183.0	38.1	 25
143	  7	3692.0	863.3	 30
144	  7	273.0	48.5	 25
145	  7	115.0	23.0	 25
146	  7	126.0	23.3	 25
147	  7	244.0	35.2	 25
148	  7	198.5	28.6	 30
149	  7	170.0	35.0	 25
150	  7	116.0	18.0	 25
151	  7	195.0	47.0	 25
152	  7	217.0	41.3	 25
153	  7	108.0	30.0	 30
154	  7	186.0	22.3	 25
155	  7	645.0	94.8	 25
156	  7	185.0	35.1	 25
157	  7	1308.0	87.5	 25
158	  7	157.8	37.7	 30
159	  7	150.0	31.7	 25
160	  7	288.0	52.3	 25
161	  7	126.0	20.6	 25
162	  7	189.0	27.4	 25
163	  7	416.3	87.3	 30
164	  7	167.0	20.5	 25
165	  7	227.0	40.1	 25
166	  7	123.0	18.4	 25
167	  7	769.0	73.6	 25
168	  7	1567.0	283.9	 30
169	  7	176.0	26.6	 25
170	  7	247.0	42.5	 25
171	  7	632.0	94.3	 25
172	  7	147.0	22.7	 25
173	  7	106.5	27.5	 30
174	  7	90.0	16.8	 25
175	  7	113.0	21.2	 25
176	  7	430.0	59.8	 25
177	  7	219.0	33.6	 25
178	  7	155.3	23.9	 30
179	  7	63.0	18.7	 25
180	  7	147.0	23.3	 25
181	  7	121.0	126.1	 25
182	  7	113.0	36.0	 25
183	  7	336.0	67.7	 30
184	  7	86.0	21.8	 25
185	  7	858.0	122.5	 25
186	  7	98.0	16.9	 25
187	  7	69.0	14.7	 25
188	  7	82.5	23.3	 30
189	  7	648.0	122.6	 25
190	  7	126.0	24.4	 25
191	  7	212.0	44.4	 25
192	  7	271.0	40.6	 25
193	  7	256.3	43.1	 30
194	  7	1370.0	269.8	 25
195	  7	308.0	45.1	 25
196	  7	742.0	77.9	 25
197	  7	720.0	65.3	 25
198	  7	185.8	27.0	 30
199	  7	150.0	23.3	 25
200	  7	100.0	12.6	 25
201	  7	257.0	37.7	 25
202	  7	124.0	20.4	 25
203	  7	124.8	19.7	 30
204	  7	232.0	34.6	 25
205	  7	137.0	26.0	 25
206	  7	143.0	29.3	 25
207	  7	83.0	16.1	 25
208	  7	156.8	39.3	 30
209	  7	155.0	31.6	 25
210	  7	173.0	31.3	 25
211	  7	191.0	28.3	 25
212	  7	154.0	34.0	 25
213	  7	132.8	49.7	 30
214	  7	103.0	18.0	 25
215	  7	270.0	59.7	 25
216	  7	149.0	31.6	 25
217	  7	4012.0	693.5	 25
218	  7	234.8	32.5	 30
219	  7	125.0	21.8	 25
220	  7	292.0	49.4	 25
221	  7	444.0	94.6	 25
222	  7	235.8	47.4	 30
223	  7	85.3	16.3	 36
224	  7	130.0	27.8	 30
225	  7	693.3	177.3	 30
226	  7	125.5	23.5	 30
227	  7	109.3	21.5	 30
228	  7	80.5	17.8	 36
229	  7	152.3	36.8	 30
230	  7	117.0	19.6	 30
231	  7	76.0	16.8	 30
232	  7	328.0	76.8	 30
233	  7	175.0	31.0	 36
234	  7	226.0	42.8	 30
235	  7	162.5	36.4	 30
236	  7	146.8	24.5	 30
237	  7	156.5	31.7	 30
238	  7	196.3	39.1	 36
239	  7	151.0	33.4	 30
240	  7	334.8	60.9	 30
241	  7	499.8	122.0	 30
242	  7	581.0	133.8	 30
243	  7	334.0	58.3	 36
244	  7	3513.8	1012.0	 30
245	  7	105.0	23.9	 30
246	  7	164.0	33.4	 25
247	  7	445.0	41.5	 25
248	  7	152.8	34.2	 30
249	  7	290.0	59.7	 25
250	  7	105.0	24.0	 25
251	  7	132.0	27.3	 25
252	  7	499.0	47.7	 25
253	  7	542.0	121.6	 30
254	  7	147.0	27.0	 25
255	  7	1054.0	150.1	 25
256	  7	3085.0	515.0	 25
257	  7	87.0	19.2	 25
258	  7	115.5	26.8	 30
259	  7	83.0	19.7	 25
260	  7	90.0	15.1	 25
261	  7	129.0	34.8	 25
262	  7	174.0	36.3	 25
263	  7	163.3	28.3	 30
264	  7	225.0	49.3	 25
265	  7	165.0	30.5	 25
266	  7	3419.0	434.2	 25
267	  7	190.0	33.7	 25
268	  7	85.8	17.0	 30
269	  7	101.0	19.6	 25
270	  7	1813.0	313.4	 25
271	  7	252.0	41.7	 25
272	  7	193.0	35.1	 25
273	  7	801.3	207.4	 30
274	  7	148.0	36.4	 25
275	  7	931.0	164.1	 25
276	  7	110.0	16.9	 25
277	  7	1107.0	195.4	 25
278	  7	114.8	20.2	 30
279	  7	110.0	23.6	 25
280	  7	101.0	20.5	 25
281	  7	666.0	104.9	 25
282	  7	379.0	77.3	 25
283	  7	231.8	42.8	 30
284	  7	205.0	24.8	 25
285	  7	180.0	26.4	 25
286	  7	469.0	89.0	 25
287	  7	110.0	24.6	 25
288	  7	98.0	15.3	 30
289	  7	177.0	31.9	 25
290	  7	123.0	24.9	 25
291	  7	210.0	33.5	 25
292	  7	1121.0	142.2	 25
293	  7	130.3	38.6	 30
294	  7	660.0	168.2	 25
295	  7	112.0	25.9	 25
296	  7	85.0	19.9	 25
297	  7	530.0	105.1	 25
298	  7	213.0	27.2	 30
299	  7	210.0	35.4	 25
300	  7	159.0	22.3	 25
301	  7	131.0	21.1	 25
302	  7	969.0	214.3	 25
303	  7	92.0	23.0	 25
304	  7	107.8	22.8	 30
305	  7	131.0	28.9	 25
306	  7	102.0	17.5	 25
307	  7	1763.0	289.6	 25
308	  7	112.0	17.6	 25
309	  7	637.5	111.5	 30
310	  7	224.0	30.5	 25
311	  7	125.0	20.9	 25
312	  7	169.0	27.7	 25
313	  7	126.0	28.2	 25
314	  7	133.8	24.6	 30
315	  7	530.0	74.9	 25
316	  7	165.0	29.2	 25
317	  7	76.0	15.3	 25
318	  7	433.0	72.3	 25
319	  7	611.8	146.8	 30
320	  7	165.0	28.3	 25
321	  7	118.0	25.3	 25
322	  7	148.0	33.6	 25
323	  7	98.0	18.2	 25
324	  7	236.0	53.3	 30
325	  7	1610.0	365.5	 25
326	  7	3590.0	662.5	 25
327	  7	151.0	31.4	 25
328	  7	154.0	28.1	 25
329	  7	1999.0	407.5	 30
330	  7	1024.0	213.2	 25
331	  7	205.0	32.2	 25
332	  7	164.0	34.6	 25
333	  7	187.0	45.1	 25
334	  7	156.3	36.2	 30
335	  7	133.0	22.2	 25
336	  7	584.0	134.0	 25
337	  7	206.0	28.1	 25
338	  7	112.0	20.2	 25
339	  7	370.3	87.5	 30
340	  7	501.0	94.8	 25
341	  7	252.8	44.4	 30
342	  7	625.5	103.9	 30
343	  7	128.5	24.0	 30
344	  7	130.0	28.2	 36
345	  7	134.8	32.5	 30
346	  7	188.5	34.1	 30
347	  7	162.8	28.0	 30
348	  7	512.3	97.3	 30
349	  7	112.5	27.7	 36
350	  7	266.8	51.0	 30
351	  7	134.0	20.6	 30
352	  7	2170.5	472.6	 30
353	  7	151.8	26.8	 30
354	  7	192.5	39.7	 36
355	  7	103.5	22.2	 30
356	  7	191.3	43.5	 30
357	  7	205.3	43.8	 30
358	  7	870.8	179.5	 30
359	  7	189.3	44.1	 36
360	  7	113.8	19.9	 30
361	  7	601.8	125.2	 30
362	  7	94.0	18.7	 30
363	  7	96.8	26.2	 30
364	  7	421.5	104.7	 36
365	  7	89.0	16.8	 25
366	  7	80.0	16.4	 25
367	  7	179.0	24.8	 25
368	  7	152.0	31.6	 25
369	  7	120.3	31.2	 30
370	  7	187.0	47.4	 25
371	  7	151.0	25.5	 25
372	  7	993.0	131.9	 25
373	  7	699.0	97.9	 25
374	  7	113.8	21.5	 30
375	  7	164.0	34.6	 25
376	  7	112.0	42.0	 25
377	  7	559.0	73.2	 25
378	  7	96.0	18.7	 25
379	  7	306.0	53.4	 30
380	  7	1837.0	377.2	 25
381	  7	217.0	42.1	 25
382	  7	100.0	14.4	 25
383	  7	122.0	26.0	 25
384	  7	138.0	28.0	 30
385	  7	1002.0	171.5	 25
386	  7	513.0	65.0	 25
387	  7	340.0	52.6	 25
388	  7	116.0	30.9	 25
389	  7	145.0	33.2	 30
390	  7	138.0	33.1	 25
391	  7	159.0	31.5	 25
392	  7	109.0	17.6	 25
393	  7	90.0	19.7	 25
394	  7	1019.8	237.2	 30
395	  7	93.0	16.1	 25
396	  7	113.0	24.5	 25
397	  7	148.0	34.7	 25
398	  7	135.0	25.0	 25
399	  7	104.5	19.4	 30
400	  7	760.0	119.3	 25
401	  7	283.0	58.6	 25
402	  7	165.0	35.3	 25
403	  7	560.0	94.0	 25
404	  7	156.0	34.2	 30
405	  7	161.0	36.3	 25
406	  7	137.0	29.8	 25
407	  7	271.0	43.9	 25
408	  7	110.0	20.4	 25
409	  7	102.5	26.2	 30
410	  7	114.0	24.6	 25
411	  7	95.0	18.3	 25
412	  7	182.0	36.5	 25
413	  7	260.0	44.3	 25
414	  7	346.0	63.4	 30
415	  7	547.0	109.5	 25
416	  7	126.0	28.0	 25
417	  7	194.0	32.2	 25
418	  7	244.0	40.2	 25
419	  7	166.5	33.0	 30
420	  7	283.0	49.2	 25
421	  7	77.0	16.5	 25
422	  7	138.0	25.2	 25
423	  7	1046.0	155.8	 25
424	  7	183.8	33.9	 30
425	  7	223.0	41.7	 25
426	  7	343.0	64.7	 25
427	  7	161.0	32.5	 25
428	  7	143.0	34.3	 25
429	  7	209.8	41.2	 30
430	  7	136.0	28.4	 25
431	  7	116.0	24.4	 25
432	  7	871.0	170.0	 25
433	  7	228.0	37.4	 25
434	  7	277.5	46.1	 30
435	  7	2021.0	297.4	 25
436	  7	148.0	26.9	 25
437	  7	174.0	46.7	 25
438	  7	547.0	83.6	 25
439	  7	159.3	31.2	 30
440	  7	206.0	42.5	 25
441	  7	148.0	29.1	 25
442	  7	73.0	19.2	 25
443	  7	140.0	36.0	 25
444	  7	199.0	39.2	 30
445	  7	327.0	57.1	 25
446	  7	373.0	76.2	 25
447	  7	133.0	25.1	 25
448	  7	173.0	42.3	 25
449	  7	213.3	42.3	 30
450	  7	985.0	186.0	 25
451	  7	204.0	54.0	 25
452	  7	113.0	21.1	 25
453	  7	114.0	23.9	 25
454	  7	271.5	64.9	 30
455	  7	443.0	107.6	 25
456	  7	77.0	21.0	 25
457	  7	127.0	30.6	 25
458	  7	898.0	230.2	 25
459	  7	104.3	26.1	 36
460	  7	102.8	21.8	 30
461	  7	153.8	34.8	 30
462	  7	523.8	122.1	 30
463	  7	115.5	30.1	 30
464	  7	105.3	25.5	 36
465	  7	310.3	69.2	 30
466	  7	551.5	99.6	 30
467	  7	439.3	95.0	 30
468	  7	94.0	29.1	 30
469	  7	148.0	33.4	 36
470	  7	234.3	31.2	 30
471	  7	159.5	29.7	 30
472	  7	334.5	73.3	 30
473	  7	99.0	26.0	 30
474	  7	186.0	29.1	 36
475	  7	123.0	27.9	 30
476	  7	105.0	20.5	 30
477	  7	125.8	26.1	 30
478	  7	261.3	55.0	 30
479	  7	325.3	83.1	 36
480	  7	113.3	22.7	 30
481	  7	109.5	22.9	 30
482	  7	779.5	193.2	 30
483	  7	202.0	45.6	 25
484	  7	546.0	141.1	 30
485	  7	89.0	20.1	 25
486	  7	247.0	59.5	 25
487	  7	257.0	43.2	 25
488	  7	95.0	23.0	 25
489	  7	160.5	30.3	 30
490	  7	132.0	30.2	 25
491	  7	97.0	20.0	 25
492	  7	121.0	16.8	 25
493	  7	513.0	71.4	 25
494	  7	255.0	52.0	 30
495	  7	211.0	39.6	 25
496	  7	242.0	54.7	 25
497	  7	258.0	47.7	 25
498	  7	185.0	46.3	 25
499	  7	121.3	19.1	 30
500	  7	139.0	31.4	 25
501	  7	220.0	49.6	 25
502	  7	2063.0	428.1	 25
503	  7	284.0	69.9	 25
504	  7	90.0	16.3	 30
505	  7	219.0	51.3	 25
506	  7	4603.0	1025.9	 25
507	  7	803.0	162.1	 25
508	  7	470.0	77.6	 25
509	  7	125.8	33.5	 30
510	  7	114.0	33.3	 25
511	  7	101.0	32.4	 25
512	  7	195.0	43.6	 25
513	  7	589.0	108.9	 25
514	  7	244.8	61.2	 30
515	  7	165.0	42.4	 25
516	  7	94.0	19.9	 25
517	  7	113.0	21.9	 25
518	  7	604.0	99.9	 25
519	  7	1914.8	617.2	 30
520	  7	160.0	29.2	 25
521	  7	391.0	81.3	 25
522	  7	159.0	33.0	 25
523	  7	7793.0	1100.7	 25
524	  7	146.8	32.9	 30
525	  7	119.0	29.2	 25
526	  7	114.0	20.7	 25
527	  7	168.0	28.9	 25
528	  7	515.0	83.8	 25
529	  7	457.0	120.1	 30
530	  7	153.0	40.0	 25
531	  7	114.0	27.6	 25
532	  7	85.0	19.7	 25
533	  7	90.0	23.9	 25
534	  7	108.8	75.4	 30
535	  7	9086.0	2375.0	 25
536	  7	908.0	198.1	 25
537	  7	100.0	22.2	 25
538	  7	338.0	51.9	 25
539	  7	460.8	88.9	 30
540	  7	197.0	35.2	 25
541	  7	805.0	141.0	 25
542	  7	126.0	30.2	 25
543	  7	100.0	17.4	 25
544	  7	765.3	189.9	 30
545	  7	2460.0	648.6	 25
546	  7	2409.0	430.6	 25
547	  7	128.0	28.3	 25
548	  7	97.0	20.9	 25
549	  7	369.5	67.9	 30
550	  7	355.0	85.3	 25
551	  7	143.0	26.8	 25
552	  7	138.0	31.8	 25
553	  7	103.0	26.6	 25
554	  7	157.5	35.1	 30
555	  7	179.0	35.6	 25
556	  7	143.0	30.8	 25
557	  7	494.0	92.1	 25
558	  7	191.0	35.0	 25
559	  7	297.8	37.7	 30
560	  7	355.0	98.6	 25
561	  7	114.0	28.4	 25
562	  7	123.0	27.6	 25
563	  7	130.0	27.9	 25
564	  7	108.8	16.1	 30
565	  7	1705.0	465.0	 25
566	  7	316.0	58.3	 25
567	  7	115.0	27.1	 25
568	  7	98.0	20.8	 25
569	  7	105.5	20.9	 30
570	  7	69.0	17.6	 25
571	  7	125.0	20.6	 25
572	  7	200.0	32.3	 25
573	  7	388.0	59.0	 25
574	  7	702.8	69.6	 30
575	  7	773.0	174.5	 25
576	  7	108.0	22.0	 25
577	  7	1444.0	346.8	 25
578	  7	288.8	52.4	 30
579	  7	261.3	63.3	 36
580	  7	130.5	32.0	 30
581	  7	251.5	56.7	 30
582	  7	127.3	18.9	 30
583	  7	139.0	24.7	 30
584	  7	220.3	36.3	 36
585	  7	431.3	101.5	 30
586	  7	119.5	26.2	 30
587	  7	133.8	19.5	 30
588	  7	180.0	40.9	 30
589	  7	84.8	21.1	 36
590	  7	108.5	19.1	 30
591	  7	215.8	36.8	 30
592	  7	214.5	43.2	 30
593	  7	200.8	41.5	 30
594	  7	84.5	21.7	 36
595	  7	101.3	22.3	 30
596	  7	151.0	27.9	 30
597	  7	242.3	41.4	 30
598	  7	143.5	27.1	 30
599	  7	290.3	56.4	 36
600	  7	114.0	25.1	 30
601	  7	243.8	38.1	 30
602	  7	339.0	34.3	 25
603	  7	184.0	24.6	 25
604	  7	158.0	35.7	 30
605	  7	105.0	23.9	 25
606	  7	131.0	17.7	 25
607	  7	124.0	23.2	 25
608	  7	832.0	79.3	 25
609	  7	177.0	28.8	 30
610	  7	196.0	25.6	 25
611	  7	4935.0	785.2	 25
612	  7	818.0	95.8	 25
613	  7	445.0	63.9	 25
614	  7	169.3	37.3	 30
615	  7	345.0	58.0	 25
616	  7	131.0	25.7	 25
617	  7	2029.0	265.6	 25
618	  7	114.0	18.9	 25
619	  7	230.8	38.1	 30
620	  7	157.0	33.2	 25
621	  7	240.0	41.3	 25
622	  7	98.0	20.0	 25
623	  7	110.0	14.0	 25
624	  7	106.5	14.9	 30
625	  7	79.0	13.5	 25
626	  7	208.0	32.2	 25
627	  7	456.0	83.0	 25
628	  7	376.0	43.8	 25
629	  7	1460.8	306.1	 30
630	  7	291.0	45.4	 25
631	  7	467.0	77.0	 25
632	  7	505.0	55.8	 25
633	  7	3230.0	346.5	 25
634	  7	857.8	171.4	 30
635	  7	275.0	46.0	 25
636	  7	453.0	65.5	 25
637	  7	247.0	40.5	 25
638	  7	299.0	55.6	 25
639	  7	654.8	150.2	 30
640	  7	177.0	37.5	 25
641	  7	197.0	28.0	 25
642	  7	102.0	22.3	 25
643	  7	209.0	32.8	 25
644	  7	113.0	17.9	 30
645	  7	88.0	14.6	 25
646	  7	1574.0	317.9	 25
647	  7	107.0	22.9	 25
648	  7	239.0	37.6	 25
649	  7	135.0	18.1	 25
650	  7	100.0	20.3	 30
651	  7	205.0	28.3	 25
652	  7	191.0	25.4	 25
653	  7	149.0	20.9	 25
654	  7	180.0	31.1	 25
655	  7	5528.0	1179.0	 30
656	  7	242.0	35.5	 25
657	  7	95.0	13.3	 25
658	  7	269.0	40.3	 25
659	  7	101.0	14.3	 25
660	  7	120.8	22.6	 30
661	  7	133.0	23.1	 25
662	  7	302.0	43.4	 25
663	  7	230.0	45.8	 25
664	  7	204.0	27.2	 25
665	  7	149.5	27.1	 30
666	  7	353.0	68.2	 25
667	  7	111.0	24.3	 25
668	  7	449.0	44.4	 25
669	  7	203.0	33.1	 25
670	  7	244.0	38.2	 30
671	  7	149.0	35.0	 25
672	  7	357.0	59.5	 25
673	  7	106.0	14.0	 25
674	  7	112.0	19.4	 25
675	  7	91.0	15.2	 30
676	  7	280.0	237.1	 25
677	  7	118.0	30.5	 25
678	  7	1121.0	188.3	 25
679	  7	269.0	31.9	 25
680	  7	399.5	90.0	 30
681	  7	86.0	11.9	 25
682	  7	749.0	153.7	 25
683	  7	146.0	20.0	 25
684	  7	312.0	57.6	 25
685	  7	120.0	22.5	 30
686	  7	218.0	48.6	 25
687	  7	167.0	29.2	 25
688	  7	222.0	27.1	 25
689	  7	141.0	25.9	 25
690	  7	212.0	29.0	 30
691	  7	219.0	34.8	 25
692	  7	122.0	14.9	 25
693	  7	379.0	62.0	 25
694	  7	296.0	51.9	 25
695	  7	136.3	26.5	 30
696	  7	215.0	33.8	 25
697	  7	2253.0	455.4	 30
698	  7	3479.8	596.9	 30
699	  7	669.0	94.0	 30
700	  7	385.0	48.9	 36
701	  7	282.0	61.3	 30
702	  7	495.3	78.8	 30
703	  7	129.8	20.1	 30
704	  7	142.8	28.2	 30
705	  7	115.5	26.5	 36
706	  7	228.3	42.6	 30
707	  7	299.5	45.1	 30
708	  7	126.0	21.1	 30
709	  7	102.5	15.0	 30
710	  7	120.8	18.9	 36
711	  7	194.8	138.0	 30
  0	  8	19597.0	1863.8	 25
  1	  8	568.0	85.3	 25
  2	  8	86.0	19.5	 25
  3	  8	116.3	26.3	 30
  4	  8	77.0	15.3	 25
  5	  8	155.0	29.7	 25
  6	  8	146.0	35.4	 25
  7	  8	96.0	22.6	 25
  8	  8	176.3	73.0	 30
  9	  8	188.0	40.9	 25
 10	  8	101.0	25.9	 25
 11	  8	166.0	36.0	 25
 12	  8	23521.0	2174.6	 25
 13	  8	159.0	37.9	 30
 14	  8	184.0	43.2	 25
 15	  8	23694.0	2413.4	 25
 16	  8	25960.0	2363.4	 25
 17	  8	182.0	29.6	 25
 18	  8	24643.0	4186.9	 30
 19	  8	286.0	30.6	 25
 20	  8	249.0	32.0	 25
 21	  8	232.0	32.9	 25
 22	  8	23774.0	2753.0	 25
 23	  8	201.3	30.0	 30
 24	  8	23590.0	589.7	 25
 25	  8	20856.0	2291.5	 25
 26	  8	246.0	48.3	 25
 27	  8	239.0	35.1	 25
 28	  8	25175.5	4747.3	 30
 29	  8	185.0	33.5	 25
 30	  8	25354.0	2647.3	 25
 31	  8	293.0	33.3	 25
 32	  8	268.0	38.9	 25
 33	  8	252.0	35.0	 30
 34	  8	24167.0	3403.6	 25
 35	  8	182.0	23.1	 25
 36	  8	24088.0	1707.0	 25
 37	  8	178.0	39.7	 25
 38	  8	120.0	24.7	 30
 39	  8	115.0	29.8	 25
 40	  8	136.0	30.0	 25
 41	  8	180.0	36.9	 25
 42	  8	24424.0	1631.5	 25
 43	  8	21378.3	4385.5	 30
 44	  8	229.0	39.4	 25
 45	  8	234.0	34.9	 25
 46	  8	24553.0	2920.6	 25
 47	  8	99.0	24.5	 25
 48	  8	115.5	26.7	 30
 49	  8	128.0	30.3	 25
 50	  8	189.0	31.4	 25
 51	  8	148.0	30.4	 25
 52	  8	135.0	28.0	 25
 53	  8	183.5	57.5	 30
 54	  8	24934.0	4531.5	 25
 55	  8	291.0	27.4	 25
 56	  8	261.0	50.6	 25
 57	  8	21386.0	2311.6	 25
 58	  8	123.8	31.8	 30
 59	  8	68.0	20.3	 25
 60	  8	73.0	12.5	 25
 61	  8	89.0	13.8	 25
 62	  8	199.0	30.7	 25
 63	  8	21945.0	1356.3	 30
 64	  8	22125.0	2797.5	 25
 65	  8	24324.0	2916.8	 25
 66	  8	176.0	43.0	 25
 67	  8	76.0	18.7	 25
 68	  8	143.3	25.2	 30
 69	  8	266.0	54.4	 25
 70	  8	22634.0	2898.7	 25
 71	  8	223.0	55.3	 25
 72	  8	155.0	27.8	 25
 73	  8	196.5	50.3	 30
 74	  8	24078.0	717.3	 25
 75	  8	21073.0	3666.4	 25
 76	  8	212.0	44.6	 25
 77	  8	283.0	47.4	 25
 78	  8	24534.3	6962.9	 30
 79	  8	177.0	28.9	 30
 80	  8	24126.0	4587.3	 30
 81	  8	218.8	39.4	 30
 82	  8	280.5	42.8	 30
 83	  8	25800.3	3722.8	 36
 84	  8	26323.3	6095.8	 30
 85	  8	123.3	36.3	 30
 86	  8	137.8	24.0	 30
 87	  8	200.0	47.5	 30
 88	  8	22123.0	4353.2	 36
 89	  8	171.5	42.5	 30
 90	  8	106.8	29.3	 30
 91	  8	77.8	20.0	 30
 92	  8	61.0	18.7	 30
 93	  8	106.8	27.8	 36
 94	  8	121.8	26.6	 30
 95	  8	181.0	47.2	 30
 96	  8	115.3	28.3	 30
 97	  8	205.8	39.6	 30
 98	  8	243.8	55.4	 36
 99	  8	123.5	28.2	 30
100	  8	92.0	20.1	 30
101	  8	117.5	32.7	 30
102	  8	133.8	23.8	 30
103	  8	72.5	26.4	 30
104	  8	134.0	31.1	 25
105	  8	110.0	22.0	 25
106	  8	445.0	86.0	 25
107	  8	164.0	34.1	 25
108	  8	195.0	35.6	 30
109	  8	73.0	16.4	 25
110	  8	86.0	21.6	 25
111	  8	149.0	28.8	 25
112	  8	176.0	25.5	 25
113	  8	457.8	84.0	 30
114	  8	356.0	70.3	 25
115	  8	228.0	50.1	 25
116	  8	228.0	40.8	 25
117	  8	429.0	69.5	 25
118	  8	166.5	42.2	 30
119	  8	276.0	54.7	 25
120	  8	127.0	27.3	 25
121	  8	97.0	20.2	 25
122	  8	134.0	18.9	 25
123	  8	101.8	27.4	 30
124	  8	112.0	25.5	 25
125	  8	95.0	23.7	 25
126	  8	300.0	35.3	 25
127	  8	99.0	33.9	 25
128	  8	124.5	33.8	 30
129	  8	104.0	20.8	 25
130	  8	194.0	37.0	 25
131	  8	240.0	52.7	 25
132	  8	161.0	33.2	 25
133	  8	144.8	28.2	 30
134	  8	175.0	31.1	 25
135	  8	157.0	37.4	 25
136	  8	147.0	29.3	 25
137	  8	137.0	37.1	 25
138	  8	115.3	28.8	 30
139	  8	661.0	114.6	 25
140	  8	120.0	26.1	 25
141	  8	121.0	27.8	 25
142	  8	159.0	30.8	 25
143	  8	506.5	118.8	 30
144	  8	124.0	28.5	 25
145	  8	102.0	20.4	 25
146	  8	88.0	19.6	 25
147	  8	109.0	28.4	 25
148	  8	155.0	34.8	 30
149	  8	146.0	31.9	 25
150	  8	111.0	39.9	 25
151	  8	106.0	32.4	 25
152	  8	118.0	21.4	 25
153	  8	136.8	30.0	 30
154	  8	218.0	36.9	 25
155	  8	239.0	50.9	 25
156	  8	96.0	27.7	 25
157	  8	283.0	41.7	 25
158	  8	211.5	37.5	 30
159	  8	139.0	38.6	 25
160	  8	377.0	70.3	 25
161	  8	152.0	27.5	 25
162	  8	142.0	26.1	 25
163	  8	145.3	29.5	 30
164	  8	159.0	29.7	 25
165	  8	299.0	52.1	 25
166	  8	156.0	33.7	 25
167	  8	289.0	76.5	 25
168	  8	1012.3	179.9	 30
169	  8	159.0	29.7	 25
170	  8	148.0	43.6	 25
171	  8	94.0	21.7	 25
172	  8	108.0	24.7	 25
173	  8	100.3	25.7	 30
174	  8	101.0	22.0	 25
175	  8	123.0	32.6	 25
176	  8	580.0	89.1	 25
177	  8	150.0	35.7	 25
178	  8	123.3	35.3	 30
179	  8	82.0	18.1	 25
180	  8	97.0	21.0	 25
181	  8	131.0	29.5	 25
182	  8	102.0	27.4	 25
183	  8	108.0	29.5	 30
184	  8	78.0	20.8	 25
185	  8	280.0	76.5	 25
186	  8	101.0	24.8	 25
187	  8	74.0	14.9	 25
188	  8	82.0	22.4	 30
189	  8	121.0	29.1	 25
190	  8	98.0	20.3	 25
191	  8	118.0	27.2	 25
192	  8	112.0	24.9	 25
193	  8	207.5	43.3	 30
194	  8	492.0	74.5	 25
195	  8	216.0	36.7	 25
196	  8	279.0	32.0	 25
197	  8	655.0	88.0	 25
198	  8	126.5	23.3	 36
199	  8	123.8	24.6	 30
200	  8	140.3	33.9	 30
201	  8	225.0	40.2	 30
202	  8	127.8	27.2	 30
203	  8	153.3	28.9	 36
204	  8	223.5	41.5	 30
205	  8	96.3	31.1	 30
206	  8	156.3	33.7	 30
207	  8	94.5	22.5	 30
208	  8	88.0	19.7	 36
209	  8	100.8	24.0	 30
210	  8	122.8	27.0	 30
211	  8	121.8	29.6	 30
212	  8	113.8	27.5	 30
213	  8	130.5	29.4	 36
214	  8	82.8	20.6	 30
215	  8	128.8	31.5	 30
216	  8	109.8	20.8	 30
217	  8	969.8	173.7	 30
218	  8	334.8	43.7	 36
219	  8	285.8	47.1	 30
220	  8	174.0	32.0	 30
221	  8	265.8	51.0	 30
222	  8	323.0	57.0	 25
223	  8	79.0	18.8	 30
224	  8	177.0	30.6	 25
225	  8	206.0	43.1	 25
226	  8	122.0	25.4	 25
227	  8	97.0	18.4	 25
228	  8	92.8	16.5	 30
229	  8	112.0	23.1	 25
230	  8	119.0	26.2	 25
231	  8	87.0	21.8	 25
232	  8	165.0	29.2	 25
233	  8	149.5	32.8	 30
234	  8	248.0	46.0	 25
235	  8	86.0	19.7	 25
236	  8	169.0	36.7	 25
237	  8	147.0	28.8	 25
238	  8	167.0	44.7	 30
239	  8	110.0	28.8	 25
240	  8	269.0	54.1	 25
241	  8	278.0	50.6	 25
242	  8	338.0	49.2	 25
243	  8	182.5	25.5	 30
244	  8	718.0	149.3	 25
245	  8	124.0	23.9	 25
246	  8	97.0	19.8	 25
247	  8	291.0	42.9	 25
248	  8	150.3	35.1	 30
249	  8	138.0	23.4	 25
250	  8	78.0	14.5	 25
251	  8	129.0	18.4	 25
252	  8	227.0	38.9	 25
253	  8	206.8	29.4	 30
254	  8	124.0	30.5	 25
255	  8	251.0	33.7	 25
256	  8	538.0	86.7	 25
257	  8	166.0	25.3	 25
258	  8	105.8	20.8	 30
259	  8	88.0	20.6	 25
260	  8	89.0	16.4	 25
261	  8	85.0	12.6	 25
262	  8	86.0	14.6	 25
263	  8	99.8	14.1	 30
264	  8	99.0	27.2	 25
265	  8	93.0	17.2	 25
266	  8	392.0	63.4	 25
267	  8	108.0	21.0	 25
268	  8	84.0	18.4	 30
269	  8	95.0	17.8	 25
270	  8	357.0	62.4	 25
271	  8	193.0	33.3	 25
272	  8	146.0	24.6	 25
273	  8	190.0	33.3	 25
274	  8	115.0	24.0	 30
275	  8	247.0	57.9	 25
276	  8	116.0	19.8	 25
277	  8	219.0	42.3	 25
278	  8	108.0	23.6	 25
279	  8	134.5	27.2	 30
280	  8	88.0	21.7	 25
281	  8	219.0	38.3	 25
282	  8	111.0	22.2	 25
283	  8	158.0	22.1	 25
284	  8	174.0	22.6	 30
285	  8	208.0	27.0	 25
286	  8	270.0	39.2	 25
287	  8	88.0	17.4	 25
288	  8	96.0	18.3	 25
289	  8	181.0	27.7	 30
290	  8	150.0	32.7	 25
291	  8	297.0	52.0	 25
292	  8	176.0	27.2	 25
293	  8	95.0	20.4	 25
294	  8	128.3	24.6	 30
295	  8	83.0	15.8	 25
296	  8	72.0	18.1	 25
297	  8	140.0	29.8	 25
298	  8	170.0	33.3	 25
299	  8	191.8	31.9	 30
300	  8	79.0	15.9	 25
301	  8	96.0	20.7	 25
302	  8	315.0	54.0	 25
303	  8	99.0	21.4	 25
304	  8	98.3	17.2	 30
305	  8	108.0	19.9	 25
306	  8	148.0	33.8	 25
307	  8	458.0	88.0	 25
308	  8	95.0	23.8	 25
309	  8	188.3	28.8	 30
310	  8	153.0	28.4	 25
311	  8	110.0	20.9	 25
312	  8	145.0	23.9	 25
313	  8	107.0	22.7	 25
314	  8	120.8	21.8	 30
315	  8	199.0	36.7	 25
316	  8	125.3	26.1	 30
317	  8	83.8	16.3	 30
318	  8	183.5	29.4	 30
319	  8	145.0	31.2	 36
320	  8	202.8	37.8	 30
321	  8	143.0	28.6	 30
322	  8	202.5	44.3	 30
323	  8	100.3	20.9	 30
324	  8	175.3	31.8	 36
325	  8	239.8	35.1	 30
326	  8	586.5	136.5	 30
327	  8	250.8	48.4	 30
328	  8	151.0	28.0	 30
329	  8	638.8	122.2	 36
330	  8	564.8	144.2	 30
331	  8	137.0	27.0	 30
332	  8	114.8	25.1	 30
333	  8	127.5	20.7	 30
334	  8	157.3	30.2	 36
335	  8	107.5	25.1	 30
336	  8	281.0	52.3	 30
337	  8	182.5	27.9	 30
338	  8	96.0	16.7	 30
339	  8	204.3	27.7	 36
340	  8	203.3	36.2	 30
341	  8	164.0	29.6	 25
342	  8	293.0	52.0	 25
343	  8	118.0	26.2	 25
344	  8	80.3	16.9	 30
345	  8	146.0	31.6	 25
346	  8	129.0	27.4	 25
347	  8	98.0	17.7	 25
348	  8	257.0	42.4	 25
349	  8	81.0	17.4	 30
350	  8	140.0	23.0	 25
351	  8	132.0	24.2	 25
352	  8	471.0	103.9	 25
353	  8	114.0	19.6	 25
354	  8	116.0	20.2	 30
355	  8	80.0	19.4	 25
356	  8	153.0	33.5	 25
357	  8	109.0	26.9	 25
358	  8	209.0	27.6	 25
359	  8	190.8	25.5	 30
360	  8	243.0	33.4	 25
361	  8	180.0	27.7	 25
362	  8	85.0	29.9	 25
363	  8	87.0	14.8	 25
364	  8	102.0	18.8	 30
365	  8	124.0	23.2	 25
366	  8	98.0	21.1	 25
367	  8	95.0	22.4	 25
368	  8	124.0	21.9	 25
369	  8	84.5	14.6	 30
370	  8	206.0	43.2	 25
371	  8	188.0	38.9	 25
372	  8	599.0	107.4	 25
373	  8	360.0	49.4	 25
374	  8	89.0	18.2	 30
375	  8	121.0	24.1	 25
376	  8	97.0	23.4	 25
377	  8	186.0	39.7	 25
378	  8	112.0	27.6	 25
379	  8	186.3	29.7	 30
380	  8	349.0	86.3	 25
381	  8	98.0	18.1	 25
382	  8	81.0	16.6	 25
383	  8	115.0	20.9	 25
384	  8	118.8	21.4	 30
385	  8	189.0	29.4	 25
386	  8	947.0	66.8	 25
387	  8	154.0	22.9	 25
388	  8	101.0	12.3	 25
389	  8	173.8	30.2	 30
390	  8	137.0	24.0	 25
391	  8	133.0	24.2	 25
392	  8	88.0	12.9	 25
393	  8	94.0	31.2	 25
394	  8	185.0	34.8	 30
395	  8	96.0	21.3	 25
396	  8	146.0	28.9	 25
397	  8	91.0	19.6	 25
398	  8	104.0	19.3	 25
399	  8	80.0	19.3	 30
400	  8	139.0	27.2	 25
401	  8	94.0	15.9	 25
402	  8	171.0	24.3	 25
403	  8	160.0	21.6	 25
404	  8	138.5	28.9	 30
405	  8	161.0	25.8	 25
406	  8	120.0	22.3	 25
407	  8	295.0	41.6	 25
408	  8	104.0	19.7	 25
409	  8	103.3	20.2	 30
410	  8	99.0	14.0	 25
411	  8	83.0	12.8	 25
412	  8	124.0	22.0	 25
413	  8	144.0	28.7	 25
414	  8	176.3	40.9	 30
415	  8	151.0	20.8	 25
416	  8	195.0	34.1	 25
417	  8	192.0	31.9	 25
418	  8	108.0	19.1	 25
419	  8	115.8	23.4	 30
420	  8	424.0	60.0	 25
421	  8	85.0	17.8	 25
422	  8	199.0	23.3	 25
423	  8	447.0	60.6	 25
424	  8	105.5	13.8	 30
425	  8	133.0	23.1	 25
426	  8	100.0	15.3	 25
427	  8	195.0	34.8	 25
428	  8	155.0	24.3	 25
429	  8	180.8	26.9	 30
430	  8	193.0	33.1	 25
431	  8	142.0	22.1	 25
432	  8	234.0	42.7	 25
433	  8	103.0	14.3	 25
434	  8	101.0	15.3	 30
435	  8	231.3	52.6	 30
436	  8	98.3	18.9	 30
437	  8	164.5	28.1	 30
438	  8	144.5	25.2	 30
439	  8	104.5	24.1	 36
440	  8	202.5	37.7	 30
441	  8	137.8	23.5	 30
442	  8	81.5	17.8	 30
443	  8	93.5	14.2	 30
444	  8	160.3	27.0	 36
445	  8	344.5	63.2	 30
446	  8	251.8	40.4	 30
447	  8	99.0	17.4	 30
448	  8	115.0	19.2	 30
449	  8	146.0	29.1	 36
450	  8	213.8	46.8	 30
451	  8	108.5	16.3	 30
452	  8	168.3	25.6	 30
453	  8	93.8	21.7	 30
454	  8	143.0	27.3	 36
455	  8	169.8	36.8	 30
456	  8	73.0	14.2	 30
457	  8	125.8	69.4	 30
458	  8	86.5	39.0	 30
459	  8	131.8	30.2	 30
460	  8	100.0	16.9	 25
461	  8	100.0	14.8	 25
462	  8	150.0	28.9	 25
463	  8	109.0	17.6	 25
464	  8	111.5	19.0	 30
465	  8	121.0	19.4	 25
466	  8	153.0	24.5	 25
467	  8	108.0	26.2	 25
468	  8	88.0	22.3	 25
469	  8	94.8	19.7	 30
470	  8	116.0	19.8	 25
471	  8	366.0	56.2	 25
472	  8	190.0	28.9	 25
473	  8	75.0	22.6	 25
474	  8	135.8	24.9	 30
475	  8	230.0	31.7	 25
476	  8	141.0	24.0	 25
477	  8	113.0	19.1	 25
478	  8	144.0	28.0	 25
479	  8	123.3	24.7	 30
480	  8	113.0	18.2	 25
481	  8	120.0	13.3	 25
482	  8	201.0	30.6	 25
483	  8	137.0	20.6	 25
484	  8	151.0	29.7	 30
485	  8	102.0	18.3	 25
486	  8	327.0	48.9	 25
487	  8	130.0	34.8	 25
488	  8	90.0	15.2	 25
489	  8	124.5	22.6	 30
490	  8	352.0	71.3	 25
491	  8	138.0	26.2	 25
492	  8	230.0	43.3	 25
493	  8	139.0	13.5	 25
494	  8	170.5	28.6	 30
495	  8	186.0	32.3	 25
496	  8	143.0	19.4	 25
497	  8	268.0	42.2	 25
498	  8	195.0	28.7	 25
499	  8	129.8	22.2	 30
500	  8	100.0	25.1	 25
501	  8	89.0	14.2	 25
502	  8	418.0	88.4	 25
503	  8	150.0	25.7	 25
504	  8	108.0	26.1	 30
505	  8	182.0	25.9	 25
506	  8	961.0	239.4	 25
507	  8	144.0	17.4	 25
508	  8	158.0	22.2	 25
509	  8	99.8	22.8	 30
510	  8	98.0	21.9	 25
511	  8	105.0	23.6	 25
512	  8	145.0	28.5	 25
513	  8	143.0	32.2	 25
514	  8	239.3	47.2	 30
515	  8	109.0	18.3	 25
516	  8	86.0	13.6	 25
517	  8	157.0	33.0	 25
518	  8	141.0	18.2	 25
519	  8	238.3	48.8	 30
520	  8	144.0	21.1	 25
521	  8	192.0	25.4	 25
522	  8	214.0	23.2	 25
523	  8	1801.0	365.1	 25
524	  8	109.8	24.0	 30
525	  8	81.0	10.1	 25
526	  8	92.0	18.5	 25
527	  8	95.0	16.8	 25
528	  8	173.0	39.7	 25
529	  8	147.5	23.0	 30
530	  8	131.0	25.6	 25
531	  8	103.0	18.8	 25
532	  8	89.0	21.4	 25
533	  8	83.0	10.3	 25
534	  8	99.5	37.2	 30
535	  8	4477.0	1189.0	 25
536	  8	432.0	85.2	 25
537	  8	124.0	21.4	 25
538	  8	231.0	33.1	 25
539	  8	326.0	64.2	 30
540	  8	309.0	63.9	 25
541	  8	465.0	74.5	 25
542	  8	133.0	20.5	 25
543	  8	121.0	25.2	 25
544	  8	198.5	37.0	 30
545	  8	431.0	99.9	 25
546	  8	716.0	166.3	 25
547	  8	99.0	17.7	 25
548	  8	159.0	24.4	 25
549	  8	114.3	17.6	 30
550	  8	145.0	18.1	 25
551	  8	121.0	21.2	 25
552	  8	82.0	17.2	 25
553	  8	142.0	20.6	 25
554	  8	140.3	22.9	 36
555	  8	114.8	20.8	 30
556	  8	111.8	24.7	 30
557	  8	165.0	23.7	 30
558	  8	133.5	24.5	 30
559	  8	516.0	76.9	 36
560	  8	131.8	44.3	 30
561	  8	96.3	16.2	 30
562	  8	106.0	18.7	 30
563	  8	152.8	22.1	 30
564	  8	105.3	19.1	 36
565	  8	181.0	42.3	 30
566	  8	400.3	76.5	 30
567	  8	89.0	15.2	 30
568	  8	88.3	16.5	 30
569	  8	102.3	19.7	 36
570	  8	85.0	16.0	 30
571	  8	196.8	39.7	 30
572	  8	116.0	17.4	 30
573	  8	209.5	29.2	 30
574	  8	298.8	107.1	 36
575	  8	427.3	84.0	 30
576	  8	121.3	17.6	 30
577	  8	248.3	64.3	 30
578	  8	112.0	21.0	 25
579	  8	110.0	22.6	 30
580	  8	100.0	21.3	 25
581	  8	129.0	29.5	 25
582	  8	127.0	16.6	 25
583	  8	86.0	11.5	 25
584	  8	121.8	25.3	 30
585	  8	132.0	29.3	 25
586	  8	89.0	16.5	 25
587	  8	111.0	19.1	 25
588	  8	124.0	24.3	 25
589	  8	88.8	17.0	 30
590	  8	81.0	20.8	 25
591	  8	140.0	19.8	 25
592	  8	143.0	30.9	 25
593	  8	107.0	17.7	 25
594	  8	90.5	18.7	 30
595	  8	89.0	17.8	 25
596	  8	121.0	25.5	 25
597	  8	112.0	24.0	 25
598	  8	136.0	23.6	 25
599	  8	202.8	29.6	 30
600	  8	132.0	25.6	 25
601	  8	172.0	25.2	 25
602	  8	551.0	77.3	 25
603	  8	139.0	21.5	 25
604	  8	251.0	56.3	 30
605	  8	104.0	21.7	 25
606	  8	105.0	22.4	 25
607	  8	90.0	16.2	 25
608	  8	351.0	47.8	 25
609	  8	218.0	51.8	 30
610	  8	168.0	31.2	 25
611	  8	1675.0	253.8	 25
612	  8	355.0	42.6	 25
613	  8	173.0	32.1	 25
614	  8	133.5	27.3	 30
615	  8	256.0	34.4	 25
616	  8	100.0	17.1	 25
617	  8	380.0	79.7	 25
618	  8	134.0	23.0	 25
619	  8	228.0	44.6	 25
620	  8	199.8	22.7	 30
621	  8	306.0	48.0	 25
622	  8	119.0	15.8	 25
623	  8	87.0	21.7	 25
624	  8	99.0	15.7	 25
625	  8	83.0	19.5	 30
626	  8	245.0	40.5	 25
627	  8	219.0	44.1	 25
628	  8	834.0	109.5	 25
629	  8	338.0	52.3	 25
630	  8	244.5	35.1	 30
631	  8	212.0	28.9	 25
632	  8	1416.0	138.6	 25
633	  8	436.0	88.1	 25
634	  8	282.0	44.3	 25
635	  8	309.8	65.2	 30
636	  8	110.0	17.2	 25
637	  8	108.0	26.6	 25
638	  8	123.0	20.7	 25
639	  8	122.0	24.7	 25
640	  8	280.8	104.7	 30
641	  8	193.0	31.5	 25
642	  8	223.0	55.9	 25
643	  8	273.0	42.2	 25
644	  8	118.0	21.1	 25
645	  8	75.0	14.7	 30
646	  8	257.0	46.0	 25
647	  8	81.0	15.0	 25
648	  8	156.0	27.2	 25
649	  8	112.0	17.5	 25
650	  8	85.0	21.2	 30
651	  8	133.0	29.9	 25
652	  8	130.0	26.4	 25
653	  8	201.0	32.5	 25
654	  8	229.0	27.5	 25
655	  8	1202.0	276.7	 30
656	  8	151.0	30.3	 25
657	  8	122.0	25.4	 25
658	  8	102.0	19.9	 25
659	  8	141.0	28.2	 25
660	  8	142.8	17.1	 30
661	  8	92.0	19.9	 25
662	  8	138.0	21.8	 25
663	  8	408.0	62.9	 25
664	  8	236.0	36.6	 25
665	  8	142.0	25.1	 30
666	  8	126.0	22.7	 25
667	  8	92.0	14.8	 25
668	  8	123.0	30.1	 25
669	  8	218.0	26.4	 25
670	  8	232.0	36.0	 30
671	  8	202.0	30.5	 25
672	  8	183.0	29.6	 30
673	  8	107.8	16.0	 30
674	  8	89.0	23.1	 30
675	  8	114.3	23.5	 36
676	  8	247.8	57.5	 30
677	  8	91.0	17.4	 30
678	  8	358.0	68.7	 30
679	  8	110.8	24.9	 30
680	  8	219.3	39.6	 36
681	  8	101.5	20.0	 30
682	  8	147.8	28.3	 30
683	  8	122.3	21.2	 30
684	  8	257.5	42.4	 30
685	  8	158.0	27.7	 36
686	  8	96.8	16.4	 30
687	  8	127.0	27.5	 30
688	  8	144.5	24.9	 30
689	  8	186.8	32.9	 30
690	  8	134.8	28.5	 36
691	  8	255.5	36.0	 30
692	  8	190.0	25.8	 30
693	  8	242.8	38.1	 30
694	  8	208.0	37.7	 30
695	  8	135.3	25.7	 36
696	  8	132.5	22.4	 30
697	  8	292.0	52.9	 25
698	  8	718.0	105.4	 25
699	  8	193.0	33.6	 25
700	  8	691.8	95.5	 30
701	  8	434.0	56.2	 25
702	  8	276.0	41.5	 25
703	  8	249.0	55.8	 25
704	  8	96.0	15.3	 25
705	  8	84.0	17.3	 30
706	  8	111.0	20.7	 25
707	  8	118.0	21.0	 25
708	  8	108.0	20.0	 25
709	  8	97.0	20.7	 25
710	  8	147.5	77.5	 30
711	  8	25515.0	5584.9	 25
  0	  9	172.0	31.7	 25
  1	  9	250.0	44.0	 25
  2	  9	102.0	15.7	 25
  3	  9	116.8	29.3	 30
  4	  9	118.0	22.3	 25
  5	  9	1292.0	158.9	 25
  6	  9	75.0	15.1	 25
  7	  9	101.0	22.0	 25
  8	  9	148.8	23.4	 30
  9	  9	277.0	49.3	 25
 10	  9	134.0	24.4	 25
 11	  9	170.0	30.7	 25
 12	  9	24078.0	1954.8	 25
 13	  9	159.3	33.8	 30
 14	  9	146.0	27.1	 25
 15	  9	271.0	44.7	 25
 16	  9	25683.0	2047.9	 25
 17	  9	222.0	30.1	 25
 18	  9	25377.5	2531.4	 30
 19	  9	23823.0	1519.9	 25
 20	  9	23461.0	1829.7	 25
 21	  9	23290.0	2552.9	 25
 22	  9	205.0	46.8	 25
 23	  9	180.8	36.5	 30
 24	  9	23619.0	2976.9	 25
 25	  9	200.0	47.7	 25
 26	  9	149.0	28.1	 25
 27	  9	199.0	36.7	 25
 28	  9	25769.0	5480.3	 30
 29	  9	215.0	20.7	 25
 30	  9	26548.0	874.7	 25
 31	  9	24436.0	1730.2	 25
 32	  9	23840.0	1838.9	 25
 33	  9	24096.5	4089.0	 30
 34	  9	200.0	39.6	 25
 35	  9	202.0	48.7	 25
 36	  9	25183.0	1768.5	 25
 37	  9	210.0	53.6	 25
 38	  9	117.0	27.2	 30
 39	  9	132.0	26.9	 25
 40	  9	149.0	27.9	 25
 41	  9	180.0	37.2	 25
 42	  9	23919.0	1499.1	 25
 43	  9	264.8	64.2	 30
 44	  9	154.0	25.6	 25
 45	  9	202.0	26.6	 25
 46	  9	25245.0	2167.7	 25
 47	  9	136.0	38.0	 25
 48	  9	126.0	32.7	 30
 49	  9	179.0	32.5	 25
 50	  9	22994.0	3663.7	 25
 51	  9	141.0	20.0	 25
 52	  9	127.0	23.8	 25
 53	  9	188.5	50.8	 30
 54	  9	24865.0	688.9	 25
 55	  9	22289.5	3539.8	 30
 56	  9	21221.5	3521.3	 30
 57	  9	179.5	40.1	 30
 58	  9	106.8	17.0	 36
 59	  9	67.3	12.9	 30
 60	  9	75.8	20.6	 30
 61	  9	132.0	25.6	 30
 62	  9	23665.3	3290.3	 30
 63	  9	235.3	55.8	 36
 64	  9	219.8	73.1	 30
 65	  9	246.0	83.9	 30
 66	  9	23742.0	3607.9	 30
 67	  9	107.8	30.8	 30
 68	  9	127.5	29.6	 36
 69	  9	213.8	41.0	 30
 70	  9	22879.3	3520.7	 30
 71	  9	205.5	77.7	 30
 72	  9	130.8	25.5	 30
 73	  9	178.0	40.3	 36
 74	  9	23788.0	3873.6	 30
 75	  9	224.0	84.9	 30
 76	  9	145.0	24.6	 30
 77	  9	225.3	42.4	 30
 78	  9	25993.3	6678.3	 36
 79	  9	223.0	25.9	 25
 80	  9	25390.0	4127.1	 25
 81	  9	182.0	33.2	 25
 82	  9	243.0	40.9	 25
 83	  9	25814.0	1560.6	 30
 84	  9	26278.0	5630.8	 25
 85	  9	114.0	31.3	 25
 86	  9	125.0	22.3	 25
 87	  9	204.0	43.4	 25
 88	  9	23120.5	4858.8	 30
 89	  9	163.0	26.5	 25
 90	  9	113.0	22.1	 25
 91	  9	58.0	15.1	 25
 92	  9	65.0	12.2	 25
 93	  9	486.3	91.4	 30
 94	  9	393.0	73.4	 25
 95	  9	496.0	80.4	 25
 96	  9	74.0	14.8	 25
 97	  9	177.0	32.8	 25
 98	  9	265.8	51.6	 30
 99	  9	149.0	24.5	 25
100	  9	257.0	25.3	 25
101	  9	94.0	22.9	 25
102	  9	195.0	29.7	 25
103	  9	337.0	51.7	 30
104	  9	229.0	43.4	 25
105	  9	330.0	46.3	 25
106	  9	200.0	39.4	 25
107	  9	184.0	42.1	 25
108	  9	525.0	104.5	 30
109	  9	267.0	44.6	 25
110	  9	384.0	55.5	 25
111	  9	690.0	73.1	 25
112	  9	1244.0	154.8	 25
113	  9	83.8	15.8	 30
114	  9	125.0	24.5	 25
115	  9	107.0	19.7	 25
116	  9	178.0	36.6	 25
117	  9	289.0	45.2	 25
118	  9	213.0	42.7	 30
119	  9	230.0	27.1	 25
120	  9	242.0	31.0	 25
121	  9	96.0	16.8	 25
122	  9	88.0	14.9	 25
123	  9	624.5	101.1	 30
124	  9	185.0	34.8	 25
125	  9	91.0	18.5	 25
126	  9	88.0	18.8	 25
127	  9	343.0	57.1	 25
128	  9	126.8	19.1	 30
129	  9	1734.0	287.2	 25
130	  9	237.0	38.9	 25
131	  9	77.0	17.6	 25
132	  9	357.0	47.4	 25
133	  9	128.8	30.1	 30
134	  9	94.0	18.3	 25
135	  9	108.0	25.2	 25
136	  9	937.0	123.3	 25
137	  9	305.0	35.9	 25
138	  9	542.0	91.9	 30
139	  9	314.0	47.2	 25
140	  9	138.0	30.2	 25
141	  9	186.0	31.2	 25
142	  9	876.0	88.9	 25
143	  9	258.3	32.1	 30
144	  9	770.0	138.1	 25
145	  9	220.0	50.8	 25
146	  9	126.0	28.4	 25
147	  9	635.0	89.0	 25
148	  9	166.8	33.4	 30
149	  9	356.0	68.8	 25
150	  9	96.0	20.2	 25
151	  9	249.0	38.0	 25
152	  9	216.0	33.2	 25
153	  9	123.8	24.7	 30
154	  9	126.0	22.9	 25
155	  9	86.0	18.8	 25
156	  9	174.0	31.2	 25
157	  9	116.0	24.6	 25
158	  9	165.3	34.8	 30
159	  9	2203.0	378.8	 25
160	  9	207.0	55.3	 25
161	  9	132.0	19.2	 25
162	  9	135.0	22.3	 25
163	  9	221.8	28.2	 30
164	  9	373.0	58.2	 25
165	  9	293.0	50.2	 25
166	  9	118.0	23.6	 25
167	  9	203.0	57.7	 25
168	  9	351.5	39.5	 30
169	  9	180.0	34.0	 25
170	  9	251.0	37.0	 25
171	  9	1104.0	232.3	 25
172	  9	274.0	51.6	 25
173	  9	262.3	36.3	 30
174	  9	557.0	76.9	 30
175	  9	367.0	45.8	 30
176	  9	4015.5	394.6	 30
177	  9	249.8	51.4	 30
178	  9	229.3	42.8	 36
179	  9	108.0	20.5	 30
180	  9	112.5	24.9	 30
181	  9	224.3	38.4	 30
182	  9	146.3	28.1	 30
183	  9	91.0	19.0	 36
184	  9	161.8	29.6	 30
185	  9	80.5	16.9	 30
186	  9	91.3	23.2	 30
187	  9	261.5	33.1	 30
188	  9	170.0	39.1	 36
189	  9	101.8	20.4	 30
190	  9	86.0	15.8	 30
191	  9	120.8	22.3	 30
192	  9	99.0	17.2	 30
193	  9	248.0	33.7	 36
194	  9	154.0	25.4	 30
195	  9	224.3	29.2	 30
196	  9	179.5	24.3	 30
197	  9	119.0	22.3	 30
198	  9	158.5	23.1	 30
199	  9	545.0	61.2	 25
200	  9	220.0	30.5	 25
201	  9	181.0	34.5	 25
202	  9	103.0	17.8	 25
203	  9	442.0	92.0	 30
204	  9	468.0	67.4	 25
205	  9	167.0	32.2	 25
206	  9	204.0	37.6	 25
207	  9	157.0	20.9	 25
208	  9	510.5	103.9	 30
209	  9	88.0	10.8	 25
210	  9	127.0	27.7	 25
211	  9	154.0	20.6	 25
212	  9	922.0	112.2	 25
213	  9	81.8	15.7	 30
214	  9	86.0	16.1	 25
215	  9	137.0	26.0	 25
216	  9	91.0	15.5	 25
217	  9	429.0	82.7	 25
218	  9	299.5	55.8	 30
219	  9	151.0	28.5	 25
220	  9	163.0	41.4	 25
221	  9	586.0	76.3	 25
222	  9	329.0	28.0	 25
223	  9	477.0	77.3	 30
224	  9	269.0	33.2	 25
225	  9	164.0	27.7	 25
226	  9	149.0	25.2	 25
227	  9	92.0	24.6	 25
228	  9	124.8	24.1	 30
229	  9	126.0	25.2	 25
230	  9	10201.0	1603.4	 25
231	  9	430.0	58.6	 25
232	  9	162.0	29.2	 25
233	  9	104.3	23.0	 30
234	  9	428.0	80.0	 25
235	  9	242.0	47.5	 25
236	  9	156.0	27.2	 25
237	  9	127.0	26.3	 25
238	  9	138.3	23.5	 30
239	  9	87.0	19.3	 25
240	  9	267.0	32.8	 25
241	  9	203.0	29.7	 25
242	  9	517.0	85.8	 25
243	  9	109.0	20.8	 25
244	  9	160.3	31.5	 30
245	  9	111.0	21.9	 25
246	  9	207.0	30.0	 25
247	  9	684.0	63.4	 25
248	  9	229.0	25.5	 25
249	  9	118.3	23.8	 30
250	  9	190.0	37.5	 25
251	  9	621.0	84.7	 25
252	  9	328.0	42.9	 25
253	  9	631.0	89.1	 25
254	  9	97.0	13.5	 30
255	  9	734.0	85.6	 25
256	  9	1130.0	160.7	 25
257	  9	121.0	20.3	 25
258	  9	166.0	27.9	 25
259	  9	97.8	14.5	 30
260	  9	1954.0	520.8	 25
261	  9	112.0	20.8	 25
262	  9	115.0	23.3	 25
263	  9	120.0	17.5	 25
264	  9	183.3	31.0	 30
265	  9	214.0	39.8	 25
266	  9	79.0	17.5	 25
267	  9	174.0	31.7	 25
268	  9	130.0	41.1	 25
269	  9	110.0	20.7	 30
270	  9	403.0	71.2	 25
271	  9	153.0	30.1	 25
272	  9	131.0	25.2	 25
273	  9	219.0	40.2	 25
274	  9	117.8	36.1	 30
275	  9	112.0	20.8	 25
276	  9	95.0	16.0	 25
277	  9	129.0	19.6	 25
278	  9	1067.0	168.7	 25
279	  9	111.0	18.3	 30
280	  9	301.0	53.8	 25
281	  9	100.0	14.3	 25
282	  9	123.0	27.3	 25
283	  9	172.0	32.7	 25
284	  9	101.5	13.4	 30
285	  9	360.0	53.6	 25
286	  9	1486.0	237.3	 25
287	  9	299.0	41.9	 25
288	  9	223.0	33.3	 25
289	  9	302.8	67.5	 30
290	  9	344.0	41.2	 25
291	  9	713.0	87.6	 25
292	  9	290.8	53.0	 30
293	  9	235.5	38.8	 30
294	  9	100.3	42.2	 36
295	  9	155.0	30.5	 30
296	  9	108.8	19.3	 30
297	  9	164.5	32.4	 30
298	  9	218.3	33.2	 30
299	  9	160.5	35.5	 36
300	  9	167.8	36.2	 30
301	  9	275.8	44.0	 30
302	  9	167.8	27.4	 30
303	  9	199.8	29.3	 30
304	  9	731.8	206.9	 36
305	  9	740.8	208.3	 30
306	  9	328.8	67.5	 30
307	  9	3579.5	743.9	 30
308	  9	195.8	30.1	 30
309	  9	198.3	30.1	 36
310	  9	82.8	15.7	 30
311	  9	122.8	20.4	 30
312	  9	205.3	44.1	 30
313	  9	111.8	20.8	 30
314	  9	162.3	30.6	 36
315	  9	228.8	33.2	 30
316	  9	378.0	35.6	 25
317	  9	182.0	26.9	 25
318	  9	453.0	52.1	 25
319	  9	271.8	54.3	 30
320	  9	81.0	14.7	 25
321	  9	126.0	20.2	 25
322	  9	476.0	83.0	 25
323	  9	87.0	16.0	 25
324	  9	77.0	14.3	 30
325	  9	219.0	25.7	 25
326	  9	442.0	63.7	 25
327	  9	154.0	17.9	 25
328	  9	168.0	16.6	 25
329	  9	149.8	29.6	 30
330	  9	215.0	52.6	 25
331	  9	600.0	130.2	 25
332	  9	1309.0	194.5	 25
333	  9	171.0	29.3	 25
334	  9	115.8	23.6	 30
335	  9	111.0	21.3	 25
336	  9	298.0	55.1	 25
337	  9	142.0	30.0	 25
338	  9	103.0	22.2	 25
339	  9	459.0	90.1	 30
340	  9	163.0	18.2	 25
341	  9	172.0	18.7	 25
342	  9	5612.0	855.7	 25
343	  9	147.0	20.3	 25
344	  9	713.8	114.3	 30
345	  9	187.0	34.1	 25
346	  9	1154.0	174.2	 25
347	  9	101.0	16.4	 25
348	  9	137.0	27.6	 25
349	  9	74.0	15.8	 30
350	  9	90.0	18.7	 25
351	  9	154.0	16.6	 25
352	  9	554.0	47.7	 25
353	  9	109.0	16.4	 25
354	  9	132.8	20.1	 30
355	  9	199.0	20.9	 25
356	  9	110.0	17.4	 25
357	  9	83.0	12.2	 25
358	  9	237.0	24.0	 25
359	  9	232.3	47.7	 30
360	  9	738.0	158.6	 25
361	  9	151.0	26.6	 25
362	  9	225.0	36.9	 25
363	  9	167.0	30.0	 25
364	  9	88.5	14.3	 30
365	  9	502.0	125.4	 25
366	  9	109.0	21.6	 25
367	  9	241.0	44.2	 25
368	  9	92.0	15.5	 25
369	  9	466.5	106.7	 30
370	  9	162.0	38.0	 25
371	  9	135.0	24.0	 25
372	  9	113.0	18.8	 25
373	  9	250.0	46.7	 25
374	  9	653.5	170.9	 30
375	  9	113.0	26.5	 25
376	  9	109.0	13.5	 25
377	  9	86.0	20.1	 25
378	  9	103.0	15.6	 25
379	  9	79.5	11.9	 30
380	  9	80.0	22.1	 25
381	  9	875.0	151.5	 25
382	  9	77.0	13.3	 25
383	  9	168.0	20.4	 25
384	  9	131.3	15.8	 30
385	  9	360.0	58.9	 25
386	  9	192.0	35.2	 25
387	  9	203.0	31.6	 25
388	  9	122.0	25.4	 25
389	  9	3847.3	915.8	 30
390	  9	218.0	41.6	 25
391	  9	308.0	45.4	 25
392	  9	110.0	18.0	 25
393	  9	268.0	37.4	 25
394	  9	96.0	19.7	 30
395	  9	97.0	17.4	 25
396	  9	166.0	30.0	 25
397	  9	264.0	45.2	 25
398	  9	110.0	19.5	 25
399	  9	100.0	16.6	 30
400	  9	85.0	15.6	 25
401	  9	83.0	10.8	 25
402	  9	150.0	22.6	 25
403	  9	567.0	77.1	 25
404	  9	195.8	50.2	 30
405	  9	290.0	46.7	 25
406	  9	86.0	12.2	 25
407	  9	106.0	16.0	 25
408	  9	449.0	61.8	 25
409	  9	149.0	35.4	 30
410	  9	184.0	35.1	 25
411	  9	102.3	13.4	 30
412	  9	119.8	21.2	 30
413	  9	131.0	26.1	 30
414	  9	336.8	67.3	 36
415	  9	198.8	41.1	 30
416	  9	130.0	28.8	 30
417	  9	103.8	22.0	 30
418	  9	177.0	23.6	 30
419	  9	155.0	30.8	 36
420	  9	94.8	22.0	 30
421	  9	135.8	19.9	 30
422	  9	93.5	17.3	 30
423	  9	85.3	19.0	 30
424	  9	108.5	21.7	 36
425	  9	143.3	20.9	 30
426	  9	128.8	22.3	 30
427	  9	501.5	89.8	 30
428	  9	614.5	110.0	 30
429	  9	221.0	74.3	 36
430	  9	167.0	31.9	 30
431	  9	210.5	43.3	 30
432	  9	162.5	28.3	 30
433	  9	80.5	14.6	 30
434	  9	89.5	16.0	 36
435	  9	162.0	26.9	 25
436	  9	188.0	31.2	 25
437	  9	135.0	25.5	 25
438	  9	99.0	24.1	 25
439	  9	115.8	23.1	 30
440	  9	383.0	80.0	 25
441	  9	2395.0	335.9	 25
442	  9	228.0	40.1	 25
443	  9	1167.0	137.6	 25
444	  9	233.0	39.9	 30
445	  9	183.0	21.2	 25
446	  9	135.0	24.5	 25
447	  9	112.0	24.3	 25
448	  9	715.0	116.6	 25
449	  9	125.5	24.3	 30
450	  9	349.0	51.0	 25
451	  9	364.0	71.4	 25
452	  9	94.0	14.6	 25
453	  9	126.0	19.8	 25
454	  9	90.0	15.1	 30
455	  9	105.0	22.6	 25
456	  9	88.0	18.1	 25
457	  9	199.0	23.9	 25
458	  9	136.0	17.1	 25
459	  9	96.8	21.5	 30
460	  9	134.0	25.5	 25
461	  9	1921.0	395.2	 25
462	  9	120.0	21.9	 25
463	  9	93.0	14.8	 25
464	  9	614.0	150.5	 30
465	  9	649.0	120.0	 25
466	  9	78.0	14.2	 25
467	  9	309.0	41.9	 25
468	  9	782.0	143.6	 25
469	  9	82.3	15.1	 30
470	  9	124.0	27.2	 25
471	  9	94.0	18.9	 25
472	  9	355.0	70.8	 25
473	  9	635.0	122.1	 25
474	  9	147.3	49.4	 30
475	  9	779.0	145.4	 25
476	  9	305.0	40.2	 25
477	  9	342.0	57.5	 25
478	  9	434.0	54.4	 25
479	  9	181.3	33.8	 30
480	  9	124.0	25.0	 25
481	  9	370.0	88.7	 25
482	  9	243.0	32.1	 25
483	  9	485.0	70.0	 25
484	  9	195.5	35.6	 30
485	  9	82.0	23.3	 25
486	  9	625.0	94.7	 25
487	  9	136.0	29.2	 25
488	  9	423.0	58.4	 25
489	  9	172.0	27.7	 30
490	  9	1867.0	463.7	 25
491	  9	164.0	25.2	 25
492	  9	174.0	33.9	 25
493	  9	507.0	96.6	 25
494	  9	238.5	45.1	 30
495	  9	118.0	53.9	 25
496	  9	10605.0	2382.5	 25
497	  9	1745.0	359.7	 25
498	  9	141.0	29.5	 25
499	  9	95.3	15.6	 30
500	  9	147.0	34.0	 25
501	  9	158.0	32.0	 25
502	  9	99.0	20.5	 25
503	  9	152.0	38.1	 25
504	  9	1210.8	349.6	 30
505	  9	281.0	62.1	 25
506	  9	215.0	38.4	 25
507	  9	100.0	22.1	 25
508	  9	221.0	26.5	 25
509	  9	180.0	38.4	 30
510	  9	163.0	29.6	 25
511	  9	265.0	60.3	 25
512	  9	183.0	30.5	 25
513	  9	367.0	57.7	 25
514	  9	165.0	26.6	 30
515	  9	597.0	177.6	 25
516	  9	97.0	19.3	 25
517	  9	115.0	26.3	 25
518	  9	181.0	28.2	 25
519	  9	103.8	21.9	 30
520	  9	87.0	17.9	 25
521	  9	568.0	166.3	 25
522	  9	127.0	32.7	 25
523	  9	102.0	17.9	 25
524	  9	184.3	34.7	 30
525	  9	479.0	140.1	 25
526	  9	159.0	36.1	 25
527	  9	144.0	27.4	 25
528	  9	158.0	28.4	 25
529	  9	83.5	19.9	 30
530	  9	1084.0	322.6	 30
531	  9	136.0	23.0	 30
532	  9	1832.3	510.2	 30
533	  9	1251.5	278.4	 30
534	  9	161.0	25.9	 36
535	  9	133.0	28.5	 30
536	  9	130.5	27.9	 30
537	  9	1155.0	221.4	 30
538	  9	394.8	53.1	 30
539	  9	233.0	34.0	 36
540	  9	329.8	67.4	 30
541	  9	264.8	48.9	 30
542	  9	171.5	39.4	 30
543	  9	146.8	23.9	 30
544	  9	153.3	39.2	 36
545	  9	161.8	42.3	 30
546	  9	120.8	19.8	 30
547	  9	146.8	39.0	 30
548	  9	103.5	21.6	 30
549	  9	549.3	159.4	 36
550	  9	588.3	166.3	 30
551	  9	148.8	22.0	 30
552	  9	113.8	38.9	 30
553	  9	354.3	87.6	 30
554	  9	128.5	35.5	 30
555	  9	222.0	45.3	 25
556	  9	916.0	232.5	 25
557	  9	287.0	42.5	 25
558	  9	212.0	40.0	 25
559	  9	1856.8	488.3	 30
560	  9	115.0	28.0	 25
561	  9	128.0	30.2	 25
562	  9	69.0	17.4	 25
563	  9	177.0	33.3	 25
564	  9	167.0	40.5	 30
565	  9	98.0	24.5	 25
566	  9	446.0	120.3	 25
567	  9	104.0	27.7	 25
568	  9	595.0	99.0	 25
569	  9	922.3	267.6	 30
570	  9	255.0	40.7	 25
571	  9	117.0	27.2	 25
572	  9	200.0	39.7	 25
573	  9	264.0	32.4	 25
574	  9	363.8	61.5	 30
575	  9	460.0	94.5	 25
576	  9	107.0	23.2	 25
577	  9	208.0	39.4	 25
578	  9	191.0	33.3	 25
579	  9	245.3	59.4	 30
580	  9	87.0	22.4	 25
581	  9	122.0	19.6	 25
582	  9	89.0	16.0	 25
583	  9	714.0	76.2	 25
584	  9	116.5	25.4	 30
585	  9	1305.0	325.8	 25
586	  9	637.0	112.7	 25
587	  9	168.0	33.0	 25
588	  9	215.0	33.0	 25
589	  9	126.0	34.4	 25
590	  9	463.8	108.3	 30
591	  9	269.0	38.8	 25
592	  9	534.0	91.3	 25
593	  9	99.0	30.5	 25
594	  9	84.0	21.5	 25
595	  9	88.3	23.1	 30
596	  9	116.0	25.8	 25
597	  9	108.0	30.5	 25
598	  9	125.0	29.9	 25
599	  9	701.0	118.2	 25
600	  9	463.0	96.7	 30
601	  9	586.0	96.9	 25
602	  9	133.0	30.9	 25
603	  9	144.0	27.1	 25
604	  9	200.0	41.2	 25
605	  9	99.8	20.7	 30
606	  9	215.0	41.8	 25
607	  9	221.0	44.2	 25
608	  9	112.0	24.8	 25
609	  9	649.0	88.5	 25
610	  9	1040.3	171.5	 30
611	  9	213.0	35.5	 25
612	  9	287.0	40.5	 25
613	  9	166.0	34.2	 25
614	  9	171.0	31.0	 25
615	  9	218.0	39.1	 30
616	  9	96.0	23.4	 25
617	  9	102.0	23.5	 25
618	  9	178.0	30.2	 25
619	  9	146.0	27.4	 25
620	  9	124.5	31.7	 30
621	  9	179.0	33.5	 25
622	  9	257.0	53.9	 25
623	  9	233.0	50.0	 25
624	  9	3966.0	577.2	 25
625	  9	150.5	34.4	 30
626	  9	172.0	41.5	 25
627	  9	301.0	55.5	 25
628	  9	523.0	52.8	 25
629	  9	257.0	33.4	 25
630	  9	309.8	55.6	 30
631	  9	274.0	43.8	 25
632	  9	168.0	35.0	 25
633	  9	175.0	38.8	 25
634	  9	302.0	42.6	 25
635	  9	138.0	25.0	 30
636	  9	116.0	20.5	 25
637	  9	165.0	36.8	 25
638	  9	142.0	33.8	 25
639	  9	187.0	39.5	 25
640	  9	245.3	47.6	 30
641	  9	109.0	22.6	 25
642	  9	257.0	50.4	 25
643	  9	291.0	56.6	 25
644	  9	160.0	31.0	 25
645	  9	98.8	18.1	 30
646	  9	108.0	21.6	 25
647	  9	123.0	26.5	 25
648	  9	146.0	38.8	 30
649	  9	112.8	23.9	 30
650	  9	494.8	104.4	 36
651	  9	180.5	58.3	 30
652	  9	126.0	18.6	 30
653	  9	100.0	22.8	 30
654	  9	192.8	41.1	 30
655	  9	146.0	30.2	 36
656	  9	131.0	26.5	 30
657	  9	197.3	46.5	 30
658	  9	151.0	34.2	 30
659	  9	107.3	24.9	 30
660	  9	275.8	51.3	 36
661	  9	273.5	54.5	 30
662	  9	173.0	46.5	 30
663	  9	85.8	19.2	 30
664	  9	271.5	48.8	 30
665	  9	346.5	70.8	 36
666	  9	377.5	85.0	 30
667	  9	197.0	35.8	 30
668	  9	178.8	34.7	 30
669	  9	548.5	107.1	 30
670	  9	294.5	46.6	 36
671	  9	171.8	26.2	 30
672	  9	360.0	71.6	 25
673	  9	114.0	31.9	 25
674	  9	430.0	79.4	 25
675	  9	132.3	33.6	 30
676	  9	204.0	44.3	 25
677	  9	123.0	25.5	 25
678	  9	273.0	48.4	 25
679	  9	120.0	26.6	 25
680	  9	105.0	22.8	 30
681	  9	515.0	89.0	 25
682	  9	3219.0	349.8	 25
683	  9	265.0	56.0	 25
684	  9	180.0	34.6	 25
685	  9	85.0	19.3	 30
686	  9	89.0	19.9	 25
687	  9	366.0	59.2	 25
688	  9	90.0	19.7	 25
689	  9	456.0	78.4	 25
690	  9	134.3	32.1	 30
691	  9	178.0	42.6	 25
692	  9	89.0	18.1	 25
693	  9	1581.0	222.5	 25
694	  9	130.0	30.9	 25
695	  9	109.8	28.8	 30
696	  9	205.0	28.9	 25
697	  9	139.0	24.7	 25
698	  9	115.0	26.6	 25
699	  9	181.0	37.5	 25
700	  9	169.8	34.1	 30
701	  9	2823.0	638.7	 25
702	  9	131.0	32.6	 25
703	  9	257.0	41.9	 25
704	  9	574.0	81.6	 25
705	  9	94.8	22.0	 30
706	  9	357.0	70.2	 25
707	  9	643.0	113.2	 25
708	  9	155.0	29.1	 25
709	  9	197.0	34.9	 25
710	  9	170.0	30.0	 30
711	  9	211.0	37.6	 25
  0	 10	18715.0	2592.2	 25
  1	 10	209.0	29.4	 25
  2	 10	103.0	24.0	 25
  3	 10	147.5	17.2	 30
  4	 10	100.0	20.9	 25
  5	 10	309.0	58.1	 25
  6	 10	81.0	15.5	 25
  7	 10	96.0	18.6	 25
  8	 10	119.0	21.0	 30
  9	 10	273.0	45.1	 25
 10	 10	103.0	15.8	 25
 11	 10	151.0	29.7	 25
 12	 10	22179.0	1905.8	 25
 13	 10	207.0	28.1	 30
 14	 10	160.0	16.7	 25
 15	 10	206.0	20.1	 25
 16	 10	24080.0	2103.3	 25
 17	 10	188.0	26.9	 25
 18	 10	23996.8	4271.9	 30
 19	 10	293.0	53.0	 25
 20	 10	268.0	55.4	 25
 21	 10	200.0	50.1	 25
 22	 10	135.0	18.6	 25
 23	 10	176.3	25.9	 30
 24	 10	22229.0	3207.5	 25
 25	 10	173.0	28.4	 25
 26	 10	132.0	19.4	 25
 27	 10	218.0	31.4	 25
 28	 10	24151.5	5147.4	 30
 29	 10	202.0	26.8	 25
 30	 10	25067.0	2049.2	 25
 31	 10	326.0	49.0	 30
 32	 10	333.3	63.7	 30
 33	 10	248.3	48.0	 36
 34	 10	130.0	18.2	 30
 35	 10	158.5	36.9	 30
 36	 10	23606.5	3264.7	 30
 37	 10	240.0	41.0	 30
 38	 10	178.0	51.0	 36
 39	 10	200.0	33.1	 30
 40	 10	22796.0	4048.2	 30
 41	 10	181.8	21.3	 30
 42	 10	23105.3	1730.3	 30
 43	 10	173.8	36.5	 36
 44	 10	121.5	22.0	 30
 45	 10	208.5	22.5	 30
 46	 10	23700.5	2209.1	 30
 47	 10	128.0	37.4	 30
 48	 10	108.3	17.6	 36
 49	 10	204.3	34.8	 30
 50	 10	23036.8	2876.3	 30
 51	 10	179.0	40.7	 30
 52	 10	123.8	24.5	 30
 53	 10	181.5	39.3	 36
 54	 10	24073.5	5002.0	 30
 55	 10	220.0	33.8	 25
 56	 10	156.0	24.3	 25
 57	 10	122.0	17.8	 25
 58	 10	107.5	25.4	 30
 59	 10	56.0	10.9	 25
 60	 10	82.0	18.0	 25
 61	 10	152.0	25.1	 25
 62	 10	22336.0	1683.0	 25
 63	 10	170.0	29.3	 30
 64	 10	159.0	30.8	 25
 65	 10	217.0	25.9	 25
 66	 10	22770.0	2454.3	 25
 67	 10	120.0	23.9	 25
 68	 10	143.0	28.7	 30
 69	 10	212.0	34.0	 25
 70	 10	22321.0	3223.2	 25
 71	 10	148.0	28.8	 25
 72	 10	142.0	16.4	 25
 73	 10	174.5	45.3	 30
 74	 10	23200.0	4198.7	 25
 75	 10	176.0	39.7	 25
 76	 10	133.0	18.7	 25
 77	 10	208.0	26.3	 25
 78	 10	24222.5	6124.7	 30
 79	 10	187.0	21.1	 25
 80	 10	23701.0	3754.9	 25
 81	 10	206.0	37.2	 25
 82	 10	255.0	39.5	 25
 83	 10	24202.8	2827.6	 30
 84	 10	24436.0	6074.7	 25
 85	 10	128.0	37.2	 25
 86	 10	125.0	23.0	 25
 87	 10	215.0	32.1	 25
 88	 10	22425.5	4693.6	 30
 89	 10	170.0	35.1	 25
 90	 10	111.0	20.6	 25
 91	 10	74.0	15.3	 25
 92	 10	55.0	12.4	 25
 93	 10	186.5	43.0	 30
 94	 10	262.0	43.0	 25
 95	 10	180.0	33.1	 25
 96	 10	88.0	13.0	 25
 97	 10	103.0	21.6	 25
 98	 10	110.5	19.2	 30
 99	 10	214.0	39.9	 25
100	 10	134.0	19.6	 25
101	 10	78.0	13.4	 25
102	 10	107.0	19.6	 25
103	 10	120.8	19.2	 30
104	 10	107.0	14.8	 25
105	 10	109.0	23.6	 25
106	 10	108.0	20.9	 25
107	 10	191.0	34.5	 25
108	 10	108.8	16.5	 30
109	 10	116.0	25.1	 25
110	 10	111.0	18.7	 25
111	 10	229.0	37.6	 25
112	 10	219.0	39.3	 25
113	 10	85.5	21.2	 30
114	 10	96.0	20.3	 25
115	 10	87.0	17.8	 25
116	 10	121.0	79.7	 25
117	 10	175.0	28.4	 25
118	 10	147.0	21.7	 30
119	 10	166.0	30.6	 25
120	 10	144.0	25.1	 25
121	 10	75.0	13.1	 25
122	 10	85.0	15.7	 25
123	 10	177.5	35.4	 30
124	 10	82.0	18.8	 25
125	 10	94.0	22.6	 25
126	 10	98.0	18.3	 25
127	 10	121.0	20.3	 25
128	 10	121.5	29.0	 30
129	 10	1222.0	193.4	 25
130	 10	103.0	22.9	 25
131	 10	72.0	19.8	 25
132	 10	651.0	73.6	 25
133	 10	131.8	33.1	 30
134	 10	89.0	13.5	 25
135	 10	115.0	21.6	 25
136	 10	279.0	26.0	 25
137	 10	130.0	29.2	 25
138	 10	276.0	45.5	 30
139	 10	289.0	42.9	 25
140	 10	126.0	24.2	 25
141	 10	99.0	44.3	 25
142	 10	179.0	23.7	 25
143	 10	182.5	38.9	 30
144	 10	240.0	44.7	 25
145	 10	114.0	21.2	 25
146	 10	122.0	22.7	 25
147	 10	280.0	38.4	 25
148	 10	112.0	24.1	 30
149	 10	132.8	19.2	 30
150	 10	76.8	16.7	 30
151	 10	127.0	15.6	 30
152	 10	104.0	19.4	 30
153	 10	108.0	16.9	 36
154	 10	79.5	18.7	 30
155	 10	96.5	18.0	 30
156	 10	105.0	17.0	 30
157	 10	88.0	18.9	 30
158	 10	110.3	18.2	 36
159	 10	228.3	55.3	 30
160	 10	112.8	17.9	 30
161	 10	95.5	18.3	 30
162	 10	136.0	23.8	 30
163	 10	285.5	39.4	 36
164	 10	245.3	36.7	 30
165	 10	445.8	52.6	 30
166	 10	121.8	30.7	 30
167	 10	240.0	40.6	 30
168	 10	213.3	33.2	 36
169	 10	111.5	22.9	 30
170	 10	223.3	35.5	 30
171	 10	171.8	36.7	 30
172	 10	155.0	26.5	 30
173	 10	181.8	34.3	 36
174	 10	328.0	52.9	 25
175	 10	209.0	25.4	 25
176	 10	925.0	95.8	 25
177	 10	113.0	19.7	 25
178	 10	105.0	18.7	 30
179	 10	87.0	16.2	 25
180	 10	81.0	17.7	 25
181	 10	116.0	22.3	 25
182	 10	70.0	15.0	 25
183	 10	73.8	16.8	 30
184	 10	92.0	51.4	 25
185	 10	84.0	20.7	 25
186	 10	143.0	34.5	 25
187	 10	119.0	42.7	 25
188	 10	128.5	22.5	 30
189	 10	120.0	23.8	 25
190	 10	96.0	16.7	 25
191	 10	150.0	32.5	 25
192	 10	100.0	22.1	 25
193	 10	121.8	17.0	 30
194	 10	115.0	28.5	 25
195	 10	126.0	25.4	 25
196	 10	125.0	23.8	 25
197	 10	146.0	26.1	 25
198	 10	278.5	34.2	 30
199	 10	413.0	43.0	 25
200	 10	248.0	43.7	 25
201	 10	139.0	30.8	 25
202	 10	84.0	14.9	 25
203	 10	200.0	33.2	 30
204	 10	245.0	31.0	 25
205	 10	263.0	35.1	 25
206	 10	411.0	59.8	 25
207	 10	98.0	17.5	 25
208	 10	320.5	60.0	 30
209	 10	79.0	15.8	 25
210	 10	98.0	19.0	 25
211	 10	145.0	14.9	 25
212	 10	388.0	60.8	 25
213	 10	108.0	22.8	 25
214	 10	119.0	27.3	 30
215	 10	88.0	19.1	 25
216	 10	115.0	23.0	 25
217	 10	91.0	17.5	 25
218	 10	256.0	47.4	 25
219	 10	159.8	30.9	 30
220	 10	197.0	38.0	 25
221	 10	867.0	74.6	 25
222	 10	442.0	68.4	 25
223	 10	307.0	41.2	 25
224	 10	300.5	48.2	 30
225	 10	221.0	31.5	 25
226	 10	116.0	28.7	 25
227	 10	65.0	12.8	 25
228	 10	95.0	19.6	 25
229	 10	103.0	22.2	 30
230	 10	2573.0	343.8	 25
231	 10	134.0	20.8	 25
232	 10	117.0	24.3	 25
233	 10	132.0	22.5	 25
234	 10	154.8	23.5	 30
235	 10	97.0	26.4	 25
236	 10	111.0	31.9	 25
237	 10	94.0	23.1	 25
238	 10	214.0	34.3	 25
239	 10	77.5	13.1	 30
240	 10	372.0	53.0	 25
241	 10	274.0	36.8	 25
242	 10	225.0	47.8	 25
243	 10	109.0	25.7	 25
244	 10	162.5	33.3	 30
245	 10	129.0	31.1	 25
246	 10	220.0	42.0	 25
247	 10	459.0	59.0	 25
248	 10	219.0	35.9	 25
249	 10	144.8	31.3	 30
250	 10	100.0	23.2	 25
251	 10	174.0	42.9	 25
252	 10	141.0	21.9	 25
253	 10	190.0	33.2	 25
254	 10	116.0	30.4	 30
255	 10	671.0	87.0	 25
256	 10	428.0	56.4	 25
257	 10	193.0	37.7	 25
258	 10	144.0	28.7	 25
259	 10	95.8	17.9	 30
260	 10	568.0	120.2	 25
261	 10	69.0	11.4	 25
262	 10	96.0	18.0	 25
263	 10	132.0	26.9	 25
264	 10	124.8	27.5	 30
265	 10	97.0	20.4	 25
266	 10	76.0	12.2	 25
267	 10	125.0	22.7	 25
268	 10	83.8	15.6	 30
269	 10	106.3	21.3	 36
270	 10	149.3	25.6	 30
271	 10	140.5	29.4	 30
272	 10	154.3	28.5	 30
273	 10	87.0	17.2	 30
274	 10	104.3	22.7	 36
275	 10	98.8	16.5	 30
276	 10	88.0	19.6	 30
277	 10	98.3	21.3	 30
278	 10	216.8	52.6	 30
279	 10	110.0	27.2	 36
280	 10	212.8	42.5	 30
281	 10	119.5	31.1	 30
282	 10	130.3	26.5	 30
283	 10	127.5	33.0	 30
284	 10	99.8	26.3	 36
285	 10	277.5	48.4	 30
286	 10	341.3	68.0	 30
287	 10	475.0	46.0	 30
288	 10	432.8	41.0	 30
289	 10	145.8	30.4	 36
290	 10	467.3	51.8	 30
291	 10	500.3	66.4	 30
292	 10	278.0	43.9	 25
293	 10	104.0	26.4	 25
294	 10	101.5	22.4	 30
295	 10	174.0	43.5	 25
296	 10	143.0	22.0	 25
297	 10	157.0	27.7	 25
298	 10	185.0	27.5	 25
299	 10	119.3	25.9	 30
300	 10	150.0	43.1	 25
301	 10	132.0	34.4	 25
302	 10	95.0	17.5	 25
303	 10	204.0	39.9	 25
304	 10	117.0	29.6	 30
305	 10	169.0	36.4	 25
306	 10	123.0	30.4	 25
307	 10	919.0	163.3	 25
308	 10	105.0	23.2	 25
309	 10	135.8	29.7	 30
310	 10	97.0	27.4	 25
311	 10	108.0	22.6	 25
312	 10	118.0	24.6	 25
313	 10	107.0	24.3	 25
314	 10	130.5	42.2	 30
315	 10	202.0	38.3	 25
316	 10	376.0	53.7	 25
317	 10	287.0	42.6	 25
318	 10	424.0	71.2	 25
319	 10	155.0	28.4	 30
320	 10	117.0	25.4	 25
321	 10	236.0	48.9	 25
322	 10	478.0	60.2	 25
323	 10	88.0	23.0	 25
324	 10	85.0	25.5	 30
325	 10	211.0	38.1	 25
326	 10	257.0	58.5	 25
327	 10	98.0	30.6	 25
328	 10	112.0	31.0	 25
329	 10	97.3	17.1	 30
330	 10	129.0	28.4	 25
331	 10	173.0	28.5	 25
332	 10	180.0	27.5	 25
333	 10	129.0	30.3	 25
334	 10	152.3	27.6	 30
335	 10	119.0	26.9	 25
336	 10	202.0	41.7	 25
337	 10	132.0	25.5	 25
338	 10	110.0	24.6	 25
339	 10	154.0	44.2	 30
340	 10	173.0	32.8	 25
341	 10	224.0	40.0	 25
342	 10	1485.0	221.2	 25
343	 10	172.0	35.4	 25
344	 10	904.8	159.8	 30
345	 10	155.0	38.3	 25
346	 10	1280.0	234.9	 25
347	 10	98.0	24.5	 25
348	 10	93.0	20.3	 25
349	 10	85.8	20.3	 30
350	 10	89.0	26.0	 25
351	 10	130.0	23.5	 25
352	 10	770.0	73.7	 25
353	 10	238.0	47.6	 25
354	 10	126.3	37.1	 30
355	 10	401.0	76.6	 25
356	 10	80.0	21.4	 25
357	 10	85.0	18.5	 25
358	 10	139.0	33.2	 25
359	 10	124.5	21.7	 30
360	 10	193.0	38.8	 25
361	 10	189.0	39.1	 25
362	 10	351.0	60.7	 25
363	 10	111.0	23.2	 25
364	 10	101.0	30.0	 30
365	 10	128.0	34.3	 25
366	 10	85.0	20.5	 25
367	 10	96.0	21.9	 25
368	 10	111.0	25.9	 25
369	 10	125.0	21.5	 30
370	 10	174.0	42.7	 25
371	 10	285.0	41.7	 25
372	 10	162.0	37.1	 25
373	 10	150.0	33.4	 25
374	 10	148.8	30.8	 30
375	 10	91.0	25.2	 25
376	 10	106.0	23.4	 25
377	 10	79.0	24.1	 25
378	 10	98.0	22.4	 25
379	 10	86.0	23.8	 30
380	 10	93.0	23.8	 25
381	 10	114.0	25.0	 25
382	 10	101.0	22.6	 25
383	 10	101.0	23.9	 25
384	 10	112.0	25.4	 30
385	 10	121.0	26.9	 25
386	 10	142.0	25.3	 25
387	 10	167.5	34.8	 30
388	 10	176.3	33.4	 30
389	 10	643.3	159.8	 36
390	 10	141.8	33.2	 30
391	 10	122.8	32.5	 30
392	 10	90.3	22.1	 30
393	 10	98.0	23.8	 30
394	 10	111.8	57.1	 36
395	 10	91.5	23.0	 30
396	 10	185.0	35.6	 30
397	 10	100.8	29.0	 30
398	 10	111.0	25.6	 30
399	 10	90.0	19.9	 36
400	 10	81.0	23.1	 30
401	 10	81.5	24.9	 30
402	 10	150.8	31.8	 30
403	 10	224.8	46.7	 30
404	 10	162.3	41.2	 36
405	 10	226.5	37.7	 30
406	 10	76.5	17.9	 30
407	 10	115.0	27.9	 30
408	 10	303.8	62.7	 30
409	 10	472.5	63.4	 36
410	 10	196.0	44.9	 30
411	 10	111.0	26.0	 25
412	 10	108.0	22.1	 25
413	 10	77.0	21.4	 25
414	 10	215.8	36.3	 30
415	 10	112.0	34.8	 25
416	 10	124.0	25.0	 25
417	 10	112.0	21.9	 25
418	 10	112.0	22.6	 25
419	 10	130.8	27.5	 30
420	 10	86.0	21.3	 25
421	 10	139.0	22.1	 25
422	 10	102.0	25.4	 25
423	 10	90.0	19.8	 25
424	 10	110.5	20.3	 30
425	 10	114.0	77.6	 25
426	 10	155.0	27.0	 25
427	 10	203.0	37.1	 25
428	 10	131.0	18.4	 25
429	 10	148.3	30.3	 30
430	 10	96.0	21.9	 25
431	 10	146.0	27.5	 25
432	 10	116.0	31.4	 25
433	 10	94.0	14.0	 25
434	 10	79.8	15.7	 30
435	 10	86.0	17.1	 25
436	 10	103.0	25.8	 25
437	 10	97.0	22.6	 25
438	 10	80.0	12.0	 25
439	 10	103.5	19.8	 30
440	 10	178.0	34.9	 25
441	 10	607.0	129.1	 25
442	 10	158.0	26.6	 25
443	 10	367.0	71.2	 25
444	 10	111.8	21.3	 30
445	 10	167.0	28.4	 25
446	 10	147.0	25.2	 25
447	 10	161.0	25.9	 25
448	 10	182.0	35.6	 25
449	 10	87.0	21.6	 30
450	 10	247.0	44.6	 25
451	 10	232.0	32.0	 25
452	 10	88.0	17.4	 25
453	 10	91.0	18.3	 25
454	 10	95.8	23.9	 30
455	 10	78.0	20.8	 25
456	 10	64.0	15.7	 25
457	 10	266.0	46.3	 25
458	 10	103.0	23.4	 25
459	 10	87.0	19.5	 30
460	 10	144.0	23.4	 25
461	 10	266.0	38.5	 25
462	 10	149.0	25.1	 25
463	 10	120.0	20.6	 25
464	 10	704.0	170.2	 30
465	 10	222.0	44.7	 25
466	 10	119.0	24.2	 25
467	 10	105.0	17.6	 25
468	 10	161.0	25.5	 25
469	 10	104.8	21.9	 30
470	 10	86.0	14.8	 25
471	 10	78.0	13.7	 25
472	 10	113.0	25.7	 25
473	 10	140.0	32.3	 25
474	 10	104.0	24.6	 30
475	 10	212.0	41.2	 25
476	 10	229.0	39.6	 25
477	 10	131.0	24.8	 25
478	 10	217.0	40.3	 25
479	 10	120.5	26.1	 30
480	 10	114.0	21.1	 25
481	 10	86.0	23.5	 25
482	 10	249.0	41.6	 25
483	 10	155.0	18.9	 25
484	 10	112.0	22.0	 30
485	 10	86.0	17.0	 25
486	 10	194.0	32.2	 25
487	 10	113.0	29.5	 25
488	 10	197.0	31.1	 25
489	 10	95.0	19.5	 30
490	 10	431.0	76.9	 25
491	 10	393.0	75.0	 25
492	 10	96.0	23.4	 25
493	 10	119.0	24.0	 25
494	 10	200.3	44.6	 30
495	 10	127.0	28.6	 25
496	 10	3650.0	841.9	 25
497	 10	595.0	94.3	 25
498	 10	189.0	27.9	 25
499	 10	85.0	11.9	 30
500	 10	107.0	26.0	 25
501	 10	153.0	23.4	 25
502	 10	131.0	21.2	 25
503	 10	111.0	22.5	 25
504	 10	141.0	31.0	 30
505	 10	146.5	30.8	 30
506	 10	156.3	31.1	 30
507	 10	83.0	18.8	 30
508	 10	190.0	29.5	 30
509	 10	230.0	30.6	 36
510	 10	144.0	33.8	 30
511	 10	208.0	37.8	 30
512	 10	254.0	82.4	 30
513	 10	247.0	42.3	 30
514	 10	208.3	46.2	 36
515	 10	110.8	25.7	 30
516	 10	102.8	23.9	 30
517	 10	267.3	59.9	 30
518	 10	126.8	24.7	 30
519	 10	93.0	17.3	 36
520	 10	94.0	18.0	 30
521	 10	104.3	22.1	 30
522	 10	80.0	15.7	 30
523	 10	88.5	16.5	 30
524	 10	203.0	44.7	 36
525	 10	159.5	39.8	 30
526	 10	98.0	20.8	 30
527	 10	124.5	26.5	 30
528	 10	90.8	16.9	 30
529	 10	81.0	16.0	 36
530	 10	160.0	32.1	 25
531	 10	141.0	32.6	 25
532	 10	454.0	80.8	 25
533	 10	421.0	76.1	 25
534	 10	168.5	27.2	 30
535	 10	109.0	26.9	 25
536	 10	170.0	31.6	 25
537	 10	199.0	27.7	 25
538	 10	319.0	49.1	 25
539	 10	232.8	42.6	 30
540	 10	255.0	47.7	 25
541	 10	165.0	23.6	 25
542	 10	152.0	27.9	 25
543	 10	109.0	25.1	 25
544	 10	115.8	21.1	 30
545	 10	114.0	24.1	 25
546	 10	122.0	30.8	 25
547	 10	126.0	17.7	 25
548	 10	134.0	24.5	 25
549	 10	192.3	35.5	 30
550	 10	312.0	58.4	 25
551	 10	99.0	32.2	 25
552	 10	80.0	20.8	 25
553	 10	88.0	16.3	 25
554	 10	87.0	17.4	 25
555	 10	141.0	24.5	 30
556	 10	344.0	82.2	 25
557	 10	146.0	32.1	 25
558	 10	223.0	41.2	 25
559	 10	510.0	81.2	 25
560	 10	106.8	21.5	 30
561	 10	130.0	29.3	 25
562	 10	69.0	18.6	 25
563	 10	91.0	18.8	 25
564	 10	159.0	34.6	 25
565	 10	76.5	16.9	 30
566	 10	108.0	17.7	 25
567	 10	142.0	26.7	 25
568	 10	267.0	37.3	 25
569	 10	265.0	39.5	 25
570	 10	90.8	16.8	 30
571	 10	94.0	15.1	 25
572	 10	205.0	36.0	 25
573	 10	418.0	68.3	 25
574	 10	145.0	29.6	 25
575	 10	211.3	34.9	 30
576	 10	111.0	26.9	 25
577	 10	108.0	17.5	 25
578	 10	152.0	25.8	 25
579	 10	154.0	24.2	 25
580	 10	95.8	21.1	 30
581	 10	79.0	19.1	 25
582	 10	77.0	18.1	 25
583	 10	118.0	16.2	 25
584	 10	101.0	23.2	 25
585	 10	335.5	71.5	 30
586	 10	168.0	33.9	 25
587	 10	146.0	27.8	 25
588	 10	212.0	31.1	 25
589	 10	212.0	30.0	 25
590	 10	125.3	28.4	 30
591	 10	242.0	31.2	 25
592	 10	233.0	30.1	 25
593	 10	89.0	12.9	 25
594	 10	79.0	12.0	 25
595	 10	78.5	11.9	 30
596	 10	93.0	19.7	 25
597	 10	88.0	18.0	 25
598	 10	120.0	15.6	 25
599	 10	228.0	41.4	 25
600	 10	157.5	25.0	 30
601	 10	178.0	29.4	 25
602	 10	107.0	25.5	 25
603	 10	118.0	20.7	 25
604	 10	97.0	16.2	 25
605	 10	95.5	16.3	 30
606	 10	235.0	43.1	 25
607	 10	373.0	71.3	 25
608	 10	170.0	25.7	 25
609	 10	188.0	27.7	 25
610	 10	750.8	124.1	 30
611	 10	542.0	78.4	 25
612	 10	237.0	35.1	 25
613	 10	153.0	23.7	 25
614	 10	154.0	32.3	 25
615	 10	271.5	33.9	 30
616	 10	107.0	18.2	 25
617	 10	103.0	18.3	 25
618	 10	112.0	26.5	 25
619	 10	110.0	27.9	 25
620	 10	88.5	17.0	 30
621	 10	133.0	23.7	 25
622	 10	145.0	26.5	 25
623	 10	115.0	20.7	 25
624	 10	1628.3	183.3	 30
625	 10	342.3	45.2	 36
626	 10	275.8	37.2	 30
627	 10	165.0	31.9	 30
628	 10	323.5	49.4	 30
629	 10	202.5	36.8	 30
630	 10	260.3	36.6	 36
631	 10	157.8	34.7	 30
632	 10	99.0	14.3	 30
633	 10	197.8	31.8	 30
634	 10	208.8	33.3	 30
635	 10	93.0	19.4	 36
636	 10	112.3	42.4	 30
637	 10	175.5	21.3	 30
638	 10	113.8	20.0	 30
639	 10	138.5	24.0	 30
640	 10	169.8	33.3	 36
641	 10	113.0	21.4	 30
642	 10	161.8	27.0	 30
643	 10	156.5	29.0	 30
644	 10	122.8	18.3	 30
645	 10	147.5	24.6	 36
646	 10	105.0	23.8	 30
647	 10	92.5	23.4	 30
648	 10	81.0	17.0	 25
649	 10	116.0	23.3	 25
650	 10	168.3	37.6	 30
651	 10	94.0	19.1	 25
652	 10	87.0	15.6	 25
653	 10	75.0	13.6	 25
654	 10	161.0	24.6	 25
655	 10	223.5	29.5	 30
656	 10	118.0	18.2	 25
657	 10	163.0	32.4	 25
658	 10	126.0	17.5	 25
659	 10	102.0	13.9	 25
660	 10	159.3	30.5	 30
661	 10	204.0	29.8	 25
662	 10	85.0	14.0	 25
663	 10	90.0	12.1	 25
664	 10	195.0	28.4	 25
665	 10	168.8	28.1	 30
666	 10	177.0	22.7	 25
667	 10	178.0	27.9	 25
668	 10	213.0	24.1	 25
669	 10	180.0	25.8	 25
670	 10	198.3	29.7	 30
671	 10	250.0	30.9	 25
672	 10	308.0	48.7	 25
673	 10	107.0	19.6	 25
674	 10	165.0	32.0	 25
675	 10	196.8	36.7	 30
676	 10	406.0	88.8	 25
677	 10	117.0	22.4	 25
678	 10	167.0	26.7	 25
679	 10	81.0	20.2	 25
680	 10	156.8	35.0	 30
681	 10	234.0	36.2	 25
682	 10	784.0	103.4	 25
683	 10	141.0	21.5	 25
684	 10	115.0	24.3	 25
685	 10	98.8	20.6	 30
686	 10	105.0	15.9	 25
687	 10	142.0	28.7	 25
688	 10	87.0	14.3	 25
689	 10	126.0	20.4	 25
690	 10	208.0	32.2	 30
691	 10	169.0	35.9	 25
692	 10	74.0	11.1	 25
693	 10	236.0	34.4	 25
694	 10	96.0	16.4	 25
695	 10	142.8	27.3	 30
696	 10	122.0	14.2	 25
697	 10	86.0	12.6	 25
698	 10	91.0	22.8	 25
699	 10	124.0	23.9	 25
700	 10	217.3	33.0	 30
701	 10	919.0	150.7	 25
702	 10	223.0	24.9	 25
703	 10	107.0	17.2	 25
704	 10	156.0	31.7	 25
705	 10	205.5	43.8	 30
706	 10	180.0	26.5	 25
707	 10	220.0	26.0	 25
708	 10	134.0	21.9	 25
709	 10	128.0	19.9	 25
710	 10	153.0	111.2	 30
711	 10	25419.0	5410.3	 25
  0	 11	170.0	36.3	 25
  1	 11	315.0	59.8	 25
  2	 11	141.0	31.3	 25
  3	 11	261.8	45.7	 30
  4	 11	130.0	29.9	 25
  5	 11	972.0	172.0	 25
  6	 11	108.0	21.6	 25
  7	 11	263.3	40.0	 30
  8	 11	162.0	30.3	 36
  9	 11	150.0	30.0	 30
 10	 11	122.5	27.4	 30
 11	 11	96.8	21.1	 30
 12	 11	196.0	33.7	 30
 13	 11	19158.3	3614.8	 36
 14	 11	20454.0	3337.4	 30
 15	 11	21175.0	3697.1	 30
 16	 11	216.8	46.5	 30
 17	 11	101.0	20.9	 30
 18	 11	209.3	40.5	 36
 19	 11	19251.5	3372.7	 30
 20	 11	19340.8	3457.2	 30
 21	 11	19284.5	3616.1	 30
 22	 11	155.8	30.1	 30
 23	 11	142.5	40.9	 36
 24	 11	19879.3	3623.7	 30
 25	 11	166.5	37.0	 30
 26	 11	129.8	24.1	 30
 27	 11	183.5	35.1	 30
 28	 11	21441.8	4735.0	 36
 29	 11	142.3	32.4	 30
 30	 11	237.3	55.1	 30
 31	 11	20427.0	2308.2	 25
 32	 11	20905.0	2081.0	 25
 33	 11	20505.0	3738.4	 30
 34	 11	140.0	25.3	 25
 35	 11	120.0	29.1	 25
 36	 11	198.0	39.0	 25
 37	 11	19570.0	2303.0	 25
 38	 11	19823.8	1658.4	 30
 39	 11	20027.0	3054.3	 25
 40	 11	188.0	27.8	 25
 41	 11	127.0	22.5	 25
 42	 11	19886.0	2540.1	 25
 43	 11	143.8	36.4	 30
 44	 11	127.0	30.0	 25
 45	 11	182.0	36.6	 25
 46	 11	21098.0	2552.0	 25
 47	 11	127.0	30.1	 25
 48	 11	133.5	33.5	 30
 49	 11	186.0	31.2	 25
 50	 11	22234.0	3028.2	 25
 51	 11	155.0	21.3	 25
 52	 11	125.0	24.0	 25
 53	 11	140.5	25.3	 30
 54	 11	20720.0	4694.9	 25
 55	 11	153.0	34.7	 25
 56	 11	108.0	20.8	 25
 57	 11	105.0	21.8	 25
 58	 11	109.8	25.0	 30
 59	 11	71.0	15.2	 25
 60	 11	73.0	17.6	 25
 61	 11	145.0	31.2	 25
 62	 11	19669.0	1871.6	 25
 63	 11	164.3	26.9	 30
 64	 11	158.0	32.6	 25
 65	 11	175.0	27.0	 25
 66	 11	19819.0	2539.2	 25
 67	 11	124.0	33.3	 25
 68	 11	123.8	22.0	 30
 69	 11	213.0	47.9	 25
 70	 11	20027.0	3444.6	 25
 71	 11	160.0	36.2	 25
 72	 11	139.0	35.2	 25
 73	 11	172.3	35.0	 30
 74	 11	21126.0	4128.9	 25
 75	 11	152.0	38.6	 25
 76	 11	146.0	35.6	 25
 77	 11	177.0	35.2	 25
 78	 11	21317.3	5520.6	 30
 79	 11	122.0	19.0	 25
 80	 11	241.0	44.2	 25
 81	 11	20227.0	1217.0	 25
 82	 11	21154.0	2109.4	 25
 83	 11	282.3	68.8	 30
 84	 11	21498.0	5739.4	 25
 85	 11	121.0	30.5	 25
 86	 11	165.0	38.4	 25
 87	 11	196.0	56.5	 25
 88	 11	20521.5	4422.1	 30
 89	 11	155.0	29.4	 25
 90	 11	109.0	22.3	 25
 91	 11	66.0	17.0	 25
 92	 11	59.0	19.3	 25
 93	 11	97.0	17.7	 30
 94	 11	142.0	28.4	 25
 95	 11	87.0	23.7	 25
 96	 11	89.0	22.9	 25
 97	 11	957.0	174.4	 25
 98	 11	315.8	53.6	 30
 99	 11	114.0	25.7	 25
100	 11	268.0	50.9	 25
101	 11	599.0	71.5	 25
102	 11	501.0	52.7	 25
103	 11	114.0	18.9	 30
104	 11	142.0	30.4	 25
105	 11	190.0	29.8	 25
106	 11	310.0	50.3	 25
107	 11	486.0	67.1	 25
108	 11	88.5	22.6	 30
109	 11	939.0	210.0	 25
110	 11	504.0	83.1	 25
111	 11	272.0	50.6	 25
112	 11	199.0	34.3	 25
113	 11	141.0	36.9	 30
114	 11	134.0	35.0	 25
115	 11	128.0	20.9	 25
116	 11	232.0	42.0	 25
117	 11	163.0	38.5	 25
118	 11	202.8	34.3	 30
119	 11	715.0	141.2	 25
120	 11	241.0	33.3	 25
121	 11	255.0	51.6	 25
122	 11	210.0	39.0	 25
123	 11	99.0	30.0	 30
124	 11	106.0	20.3	 25
125	 11	134.3	33.6	 30
126	 11	716.0	120.9	 30
127	 11	203.5	31.8	 30
128	 11	455.0	107.7	 36
129	 11	105.8	17.9	 30
130	 11	942.8	140.0	 30
131	 11	916.0	104.1	 30
132	 11	252.3	49.4	 30
133	 11	147.0	28.2	 36
134	 11	109.0	23.7	 30
135	 11	117.8	26.0	 30
136	 11	2357.5	360.8	 30
137	 11	668.0	71.5	 30
138	 11	88.3	19.4	 36
139	 11	197.8	31.5	 30
140	 11	107.8	16.4	 30
141	 11	176.5	35.4	 30
142	 11	165.5	31.7	 30
143	 11	478.0	112.9	 36
144	 11	173.3	34.1	 30
145	 11	259.8	49.8	 30
146	 11	152.5	31.8	 30
147	 11	744.8	115.9	 30
148	 11	109.3	25.8	 36
149	 11	112.0	25.8	 25
150	 11	118.0	19.8	 25
151	 11	711.0	61.0	 25
152	 11	118.0	25.9	 25
153	 11	394.8	81.1	 30
154	 11	82.0	18.5	 25
155	 11	122.0	24.8	 25
156	 11	113.0	24.8	 25
157	 11	183.0	41.0	 25
158	 11	116.3	42.3	 30
159	 11	90.0	23.2	 25
160	 11	131.0	29.3	 25
161	 11	112.0	29.2	 25
162	 11	150.0	38.8	 25
163	 11	324.3	69.9	 30
164	 11	153.0	30.9	 25
165	 11	317.0	54.6	 25
166	 11	289.0	45.5	 25
167	 11	110.0	21.4	 25
168	 11	166.8	26.2	 30
169	 11	517.0	84.7	 25
170	 11	502.0	81.1	 25
171	 11	354.0	47.0	 25
172	 11	225.0	36.0	 25
173	 11	92.0	22.1	 30
174	 11	114.0	28.9	 25
175	 11	99.0	20.6	 25
176	 11	82.0	16.1	 25
177	 11	72.0	18.6	 25
178	 11	110.0	24.6	 30
179	 11	108.0	20.8	 25
180	 11	157.0	35.2	 25
181	 11	555.0	70.9	 25
182	 11	2474.0	297.2	 25
183	 11	162.0	34.9	 25
184	 11	172.3	28.2	 30
185	 11	126.0	28.9	 25
186	 11	98.0	17.5	 25
187	 11	106.0	17.3	 25
188	 11	102.0	25.2	 25
189	 11	121.8	20.4	 30
190	 11	132.0	30.2	 25
191	 11	1799.0	202.4	 25
192	 11	173.0	33.8	 25
193	 11	146.0	34.4	 25
194	 11	273.5	46.1	 30
195	 11	101.0	21.5	 25
196	 11	296.0	37.3	 25
197	 11	121.0	26.1	 25
198	 11	179.0	19.7	 25
199	 11	4455.0	626.4	 30
200	 11	262.0	38.4	 25
201	 11	184.0	26.6	 25
202	 11	221.0	34.2	 25
203	 11	1511.0	166.1	 25
204	 11	476.3	90.4	 30
205	 11	510.0	67.7	 25
206	 11	194.0	27.3	 25
207	 11	226.0	32.4	 25
208	 11	156.0	30.3	 25
209	 11	121.8	25.2	 30
210	 11	819.0	94.4	 25
211	 11	430.0	52.4	 25
212	 11	1280.0	182.5	 25
213	 11	81.0	20.7	 25
214	 11	164.8	30.8	 30
215	 11	136.0	25.5	 25
216	 11	291.0	46.9	 25
217	 11	193.0	27.8	 25
218	 11	175.0	28.0	 25
219	 11	126.8	28.1	 30
220	 11	177.0	39.7	 25
221	 11	188.0	26.3	 25
222	 11	139.0	26.2	 25
223	 11	210.0	33.8	 25
224	 11	175.5	26.0	 30
225	 11	639.0	82.7	 25
226	 11	177.0	32.1	 25
227	 11	121.0	27.5	 25
228	 11	124.0	18.1	 25
229	 11	82.8	15.5	 30
230	 11	219.0	30.3	 25
231	 11	128.0	18.5	 25
232	 11	275.0	39.6	 25
233	 11	122.0	27.3	 25
234	 11	151.8	36.4	 30
235	 11	260.0	49.0	 25
236	 11	311.0	44.8	 25
237	 11	114.0	22.6	 25
238	 11	230.0	34.8	 25
239	 11	80.0	18.7	 30
240	 11	79.0	16.4	 25
241	 11	206.0	42.9	 25
242	 11	1097.0	169.3	 25
243	 11	169.0	29.3	 25
244	 11	109.0	24.8	 36
245	 11	120.8	27.8	 30
246	 11	137.8	27.2	 30
247	 11	468.5	63.8	 30
248	 11	293.5	58.0	 30
249	 11	404.8	73.3	 36
250	 11	177.0	36.6	 30
251	 11	209.3	45.4	 30
252	 11	274.5	39.1	 30
253	 11	1204.8	159.8	 30
254	 11	110.3	19.0	 36
255	 11	131.0	21.3	 30
256	 11	112.3	24.5	 30
257	 11	110.8	14.0	 30
258	 11	159.3	30.5	 30
259	 11	300.0	34.5	 36
260	 11	737.3	108.9	 30
261	 11	86.0	19.4	 30
262	 11	131.3	37.6	 30
263	 11	133.0	21.9	 30
264	 11	96.3	20.7	 36
265	 11	137.0	27.1	 30
266	 11	157.3	30.9	 30
267	 11	157.0	25.7	 30
268	 11	324.0	45.4	 25
269	 11	147.5	29.1	 30
270	 11	350.0	75.9	 25
271	 11	91.0	30.2	 25
272	 11	892.0	129.1	 25
273	 11	161.0	24.4	 25
274	 11	2148.3	570.4	 30
275	 11	222.0	57.1	 25
276	 11	666.0	93.7	 25
277	 11	193.0	37.6	 25
278	 11	121.0	16.6	 25
279	 11	73.8	19.2	 30
280	 11	101.0	21.6	 25
281	 11	113.0	17.9	 25
282	 11	139.0	27.0	 25
283	 11	121.0	27.1	 25
284	 11	101.8	20.0	 30
285	 11	131.0	26.0	 25
286	 11	375.0	74.3	 25
287	 11	91.0	17.3	 25
288	 11	350.0	54.7	 25
289	 11	1481.3	362.4	 30
290	 11	284.0	36.1	 25
291	 11	138.0	28.6	 25
292	 11	127.0	20.2	 25
293	 11	234.0	35.7	 25
294	 11	176.8	37.0	 30
295	 11	131.0	21.8	 25
296	 11	222.0	27.6	 25
297	 11	3037.0	508.5	 25
298	 11	116.0	21.8	 25
299	 11	395.3	48.6	 30
300	 11	221.0	29.4	 25
301	 11	107.0	22.5	 25
302	 11	106.0	18.1	 25
303	 11	90.0	17.2	 25
304	 11	103.0	25.2	 30
305	 11	154.0	44.3	 25
306	 11	293.0	45.5	 25
307	 11	207.0	32.1	 25
308	 11	397.0	58.3	 25
309	 11	123.5	17.8	 30
310	 11	652.0	143.8	 25
311	 11	151.0	25.8	 25
312	 11	114.0	22.0	 25
313	 11	124.0	21.2	 25
314	 11	2124.0	521.5	 30
315	 11	240.0	43.3	 25
316	 11	219.0	22.8	 25
317	 11	316.0	32.8	 25
318	 11	101.0	12.3	 25
319	 11	110.5	21.0	 30
320	 11	183.0	34.0	 25
321	 11	189.0	40.1	 25
322	 11	295.0	53.2	 25
323	 11	94.0	23.0	 25
324	 11	99.5	24.0	 30
325	 11	232.0	31.1	 25
326	 11	140.0	28.1	 25
327	 11	200.0	31.0	 25
328	 11	107.0	20.5	 25
329	 11	112.8	27.8	 30
330	 11	141.0	28.0	 25
331	 11	470.0	75.8	 25
332	 11	98.0	13.9	 25
333	 11	133.0	20.5	 25
334	 11	96.3	21.7	 30
335	 11	165.0	24.2	 25
336	 11	270.0	51.2	 25
337	 11	119.0	19.8	 25
338	 11	545.0	80.7	 25
339	 11	186.8	35.2	 30
340	 11	281.0	39.1	 25
341	 11	322.0	42.2	 25
342	 11	136.0	21.3	 25
343	 11	120.0	16.2	 25
344	 11	352.8	62.3	 30
345	 11	104.0	21.2	 25
346	 11	238.0	38.7	 25
347	 11	131.0	17.1	 25
348	 11	201.0	29.1	 25
349	 11	101.3	18.5	 30
350	 11	167.0	35.6	 25
351	 11	790.0	159.8	 25
352	 11	103.0	19.2	 25
353	 11	198.0	30.5	 25
354	 11	280.5	52.6	 30
355	 11	319.0	59.4	 25
356	 11	228.0	45.9	 25
357	 11	711.0	78.4	 25
358	 11	100.0	19.5	 25
359	 11	164.3	32.8	 30
360	 11	181.0	33.6	 25
361	 11	186.0	29.1	 25
362	 11	161.0	23.8	 25
363	 11	234.8	40.0	 30
364	 11	135.8	19.4	 36
365	 11	98.8	15.0	 30
366	 11	96.3	21.3	 30
367	 11	100.0	18.3	 30
368	 11	77.8	13.2	 30
369	 11	129.3	24.1	 36
370	 11	213.8	30.4	 30
371	 11	301.5	30.6	 30
372	 11	632.0	83.2	 30
373	 11	363.3	62.0	 30
374	 11	89.0	16.0	 36
375	 11	160.5	24.2	 30
376	 11	531.8	72.4	 30
377	 11	1908.8	262.4	 30
378	 11	1779.8	207.3	 30
379	 11	141.5	28.7	 36
380	 11	78.0	13.3	 30
381	 11	112.0	24.5	 30
382	 11	92.3	24.5	 30
383	 11	112.0	31.4	 30
384	 11	73.5	18.0	 36
385	 11	509.0	109.2	 30
386	 11	224.3	43.5	 30
387	 11	190.0	39.9	 25
388	 11	90.0	17.2	 25
389	 11	99.8	13.9	 30
390	 11	154.0	35.7	 25
391	 11	105.0	14.9	 25
392	 11	164.0	24.7	 25
393	 11	233.0	39.0	 25
394	 11	130.0	24.1	 30
395	 11	82.0	16.9	 25
396	 11	112.0	15.9	 25
397	 11	97.0	20.3	 25
398	 11	2080.0	207.7	 25
399	 11	129.0	23.1	 30
400	 11	87.0	14.6	 25
401	 11	541.0	67.9	 25
402	 11	82.0	15.2	 25
403	 11	129.0	22.2	 25
404	 11	80.0	16.5	 30
405	 11	694.0	100.4	 25
406	 11	513.0	62.6	 25
407	 11	131.0	18.0	 25
408	 11	367.0	31.3	 25
409	 11	129.8	17.0	 30
410	 11	124.0	20.1	 25
411	 11	101.0	14.0	 25
412	 11	144.0	19.2	 25
413	 11	1001.0	136.5	 25
414	 11	155.3	35.8	 30
415	 11	175.0	30.6	 25
416	 11	170.0	33.0	 25
417	 11	298.0	49.6	 25
418	 11	153.0	29.5	 25
419	 11	146.0	28.1	 30
420	 11	84.0	22.2	 25
421	 11	272.0	51.7	 25
422	 11	367.0	34.9	 25
423	 11	138.0	20.0	 25
424	 11	370.0	98.3	 30
425	 11	82.0	25.6	 25
426	 11	132.0	22.5	 25
427	 11	181.0	17.6	 25
428	 11	255.0	46.6	 25
429	 11	300.0	60.5	 30
430	 11	232.0	28.9	 25
431	 11	212.0	36.1	 25
432	 11	195.0	43.2	 25
433	 11	232.0	44.7	 25
434	 11	102.5	17.0	 30
435	 11	501.0	115.9	 25
436	 11	170.0	27.3	 25
437	 11	196.0	21.3	 25
438	 11	93.0	17.2	 25
439	 11	2645.3	564.3	 30
440	 11	100.0	23.5	 25
441	 11	306.0	55.5	 25
442	 11	76.0	11.1	 25
443	 11	400.0	69.2	 25
444	 11	108.5	24.1	 30
445	 11	449.0	56.9	 25
446	 11	151.0	28.8	 25
447	 11	89.0	13.4	 25
448	 11	1445.0	157.4	 25
449	 11	156.8	40.0	 30
450	 11	250.0	46.9	 25
451	 11	1912.0	307.8	 25
452	 11	89.0	22.6	 25
453	 11	100.0	22.4	 25
454	 11	536.3	84.2	 30
455	 11	6060.0	1428.1	 25
456	 11	89.0	14.4	 25
457	 11	205.0	28.5	 25
458	 11	253.0	60.2	 25
459	 11	97.5	22.9	 30
460	 11	126.0	26.9	 25
461	 11	178.0	29.3	 25
462	 11	284.0	62.3	 25
463	 11	749.0	107.5	 25
464	 11	260.0	42.6	 30
465	 11	127.0	28.2	 25
466	 11	106.0	11.3	 25
467	 11	129.0	16.1	 25
468	 11	109.0	18.0	 25
469	 11	208.0	50.6	 30
470	 11	98.0	19.7	 25
471	 11	202.0	34.7	 25
472	 11	188.0	26.9	 25
473	 11	82.0	20.0	 25
474	 11	159.8	33.7	 30
475	 11	116.0	20.4	 25
476	 11	107.0	20.4	 25
477	 11	172.0	35.1	 25
478	 11	126.0	28.5	 25
479	 11	147.8	26.4	 30
480	 11	1941.0	492.0	 25
481	 11	212.8	47.4	 30
482	 11	96.8	16.4	 30
483	 11	212.0	32.3	 30
484	 11	365.0	67.0	 36
485	 11	289.8	69.9	 30
486	 11	101.8	18.9	 30
487	 11	133.8	21.6	 30
488	 11	1962.8	352.2	 30
489	 11	513.3	92.7	 36
490	 11	710.5	152.1	 30
491	 11	104.8	22.3	 30
492	 11	84.0	10.7	 30
493	 11	159.8	29.6	 30
494	 11	95.8	21.5	 36
495	 11	237.8	47.0	 30
496	 11	144.8	38.2	 30
497	 11	479.0	98.2	 30
498	 11	393.0	86.2	 30
499	 11	1136.0	332.4	 36
500	 11	220.0	45.6	 30
501	 11	492.5	138.1	 30
502	 11	100.8	17.3	 30
503	 11	206.5	19.4	 30
504	 11	3826.8	1209.9	 36
505	 11	1654.0	440.2	 25
506	 11	113.0	20.9	 25
507	 11	144.0	23.8	 25
508	 11	97.0	15.0	 25
509	 11	229.0	46.3	 30
510	 11	136.0	28.6	 25
511	 11	5565.0	1234.5	 25
512	 11	91.0	13.7	 25
513	 11	211.0	32.7	 25
514	 11	193.8	40.4	 30
515	 11	650.0	136.8	 25
516	 11	101.0	16.0	 25
517	 11	129.0	34.2	 25
518	 11	120.0	27.2	 25
519	 11	186.5	31.0	 30
520	 11	142.0	29.2	 25
521	 11	112.0	20.1	 25
522	 11	79.0	13.4	 25
523	 11	96.0	16.8	 25
524	 11	96.0	16.1	 25
525	 11	918.0	232.5	 30
526	 11	91.0	22.7	 25
527	 11	102.0	17.3	 25
528	 11	128.0	23.3	 25
529	 11	96.0	15.8	 25
530	 11	134.5	21.3	 30
531	 11	355.0	57.3	 25
532	 11	137.0	24.8	 25
533	 11	431.0	66.0	 25
534	 11	136.0	19.5	 25
535	 11	336.3	73.5	 30
536	 11	92.0	16.9	 25
537	 11	166.0	28.5	 25
538	 11	84.0	17.7	 25
539	 11	136.0	22.6	 25
540	 11	539.3	98.6	 30
541	 11	267.0	34.5	 25
542	 11	430.0	64.9	 25
543	 11	411.0	59.5	 25
544	 11	127.0	27.2	 25
545	 11	87.0	18.0	 30
546	 11	140.0	31.4	 25
547	 11	106.0	18.3	 25
548	 11	152.0	25.9	 25
549	 11	125.0	26.8	 25
550	 11	584.8	135.8	 30
551	 11	369.0	58.5	 25
552	 11	440.0	73.4	 25
553	 11	186.0	32.3	 25
554	 11	171.0	23.2	 25
555	 11	152.5	28.0	 30
556	 11	199.0	34.9	 25
557	 11	107.0	17.9	 25
558	 11	214.0	28.2	 25
559	 11	82.0	12.1	 25
560	 11	91.8	20.2	 30
561	 11	97.0	16.3	 25
562	 11	92.0	19.4	 25
563	 11	134.0	20.5	 25
564	 11	127.0	14.9	 25
565	 11	199.8	35.2	 30
566	 11	430.0	87.0	 25
567	 11	197.0	19.3	 25
568	 11	178.0	29.7	 25
569	 11	513.0	82.9	 25
570	 11	146.5	26.1	 30
571	 11	619.0	144.6	 25
572	 11	398.0	63.0	 25
573	 11	198.0	28.1	 25
574	 11	230.0	32.4	 25
575	 11	364.8	71.6	 30
576	 11	359.0	88.7	 25
577	 11	103.0	17.4	 25
578	 11	122.0	23.6	 25
579	 11	1311.0	260.5	 25
580	 11	3074.3	822.0	 30
581	 11	91.0	20.9	 25
582	 11	106.0	17.3	 25
583	 11	120.0	23.6	 25
584	 11	122.0	24.0	 25
585	 11	411.3	105.8	 30
586	 11	225.0	33.9	 25
587	 11	122.0	24.0	 25
588	 11	92.0	19.7	 25
589	 11	67.0	16.2	 25
590	 11	328.8	55.1	 30
591	 11	179.0	35.8	 25
592	 11	188.0	23.1	 25
593	 11	234.0	27.4	 25
594	 11	85.0	14.7	 25
595	 11	111.3	19.9	 30
596	 11	154.0	27.0	 25
597	 11	231.0	24.3	 25
598	 11	3162.0	657.4	 25
599	 11	1609.0	314.9	 25
600	 11	165.3	31.2	 36
601	 11	233.8	50.2	 30
602	 11	138.0	20.7	 30
603	 11	144.8	17.8	 30
604	 11	133.0	17.3	 30
605	 11	230.5	47.1	 36
606	 11	2346.3	579.9	 30
607	 11	487.8	76.5	 30
608	 11	148.3	19.4	 30
609	 11	202.8	45.0	 30
610	 11	150.8	24.1	 36
611	 11	214.3	35.6	 30
612	 11	174.8	27.5	 30
613	 11	289.3	45.3	 30
614	 11	174.5	25.2	 30
615	 11	482.8	123.3	 36
616	 11	509.5	88.4	 30
617	 11	385.3	66.1	 30
618	 11	192.3	35.5	 30
619	 11	197.0	33.9	 30
620	 11	119.0	25.7	 36
621	 11	583.0	172.6	 30
622	 11	166.8	27.6	 30
623	 11	2455.8	598.8	 30
624	 11	620.0	61.4	 25
625	 11	202.0	37.0	 30
626	 11	493.0	97.7	 25
627	 11	365.0	49.6	 25
628	 11	208.0	39.4	 25
629	 11	260.0	31.5	 25
630	 11	254.3	40.9	 30
631	 11	122.0	19.6	 25
632	 11	86.0	18.6	 25
633	 11	455.0	77.8	 25
634	 11	171.0	26.7	 25
635	 11	132.3	34.4	 30
636	 11	437.0	71.7	 25
637	 11	144.0	23.0	 25
638	 11	169.0	29.0	 25
639	 11	118.0	21.0	 25
640	 11	131.8	24.7	 30
641	 11	148.0	26.1	 25
642	 11	102.0	23.5	 25
643	 11	328.0	39.4	 25
644	 11	306.0	40.5	 25
645	 11	346.0	47.8	 30
646	 11	156.0	23.6	 25
647	 11	186.0	26.8	 25
648	 11	107.0	20.3	 25
649	 11	337.0	64.8	 25
650	 11	90.8	12.6	 30
651	 11	115.0	29.1	 25
652	 11	98.0	19.8	 25
653	 11	206.0	34.1	 25
654	 11	193.0	35.7	 25
655	 11	102.3	22.6	 30
656	 11	109.0	15.3	 25
657	 11	79.0	17.2	 25
658	 11	321.0	43.6	 25
659	 11	139.0	38.2	 25
660	 11	257.0	44.5	 30
661	 11	270.0	39.6	 25
662	 11	171.0	29.1	 25
663	 11	148.0	30.1	 25
664	 11	171.0	32.8	 25
665	 11	162.5	24.4	 30
666	 11	729.0	110.4	 25
667	 11	221.0	31.4	 25
668	 11	314.0	51.6	 25
669	 11	122.0	28.1	 25
670	 11	96.5	22.1	 30
671	 11	120.0	25.3	 25
672	 11	264.0	41.6	 25
673	 11	796.0	123.7	 25
674	 11	105.0	24.1	 25
675	 11	102.0	22.0	 30
676	 11	237.0	31.7	 25
677	 11	223.0	46.5	 25
678	 11	317.0	60.9	 25
679	 11	224.0	40.0	 25
680	 11	252.5	49.4	 30
681	 11	164.0	42.3	 25
682	 11	218.0	46.2	 25
683	 11	1250.0	297.7	 25
684	 11	138.0	25.1	 25
685	 11	960.5	244.0	 30
686	 11	1135.0	285.3	 25
687	 11	169.0	41.8	 25
688	 11	576.0	97.5	 25
689	 11	104.0	26.3	 25
690	 11	162.0	28.0	 30
691	 11	139.0	23.2	 25
692	 11	204.0	31.4	 25
693	 11	827.0	130.4	 25
694	 11	157.0	18.8	 25
695	 11	189.0	46.1	 30
696	 11	297.0	62.7	 25
697	 11	416.0	48.7	 25
698	 11	156.0	47.1	 25
699	 11	105.0	22.2	 25
700	 11	281.8	56.1	 30
701	 11	152.0	25.7	 25
702	 11	604.0	137.0	 25
703	 11	440.0	75.0	 25
704	 11	178.0	37.6	 25
705	 11	132.0	20.5	 30
706	 11	905.0	193.1	 25
707	 11	132.0	21.1	 25
708	 11	130.0	30.8	 25
709	 11	132.0	20.8	 25
710	 11	190.3	34.3	 30
711	 11	190.0	38.0	 25
  0	 12	18349.8	3382.6	 30
  1	 12	109.8	25.7	 30
  2	 12	195.8	37.2	 30
  3	 12	206.0	29.1	 36
  4	 12	170.5	24.8	 30
  5	 12	314.0	58.6	 30
  6	 12	79.8	14.6	 30
  7	 12	254.0	45.7	 25
  8	 12	126.5	21.1	 30
  9	 12	119.0	23.7	 25
 10	 12	119.0	26.5	 25
 11	 12	58.0	11.8	 25
 12	 12	93.0	14.7	 25
 13	 12	130.5	23.6	 30
 14	 12	136.0	26.9	 25
 15	 12	123.0	19.8	 25
 16	 12	77.0	12.4	 25
 17	 12	70.0	20.6	 25
 18	 12	95.0	17.3	 30
 19	 12	135.0	18.8	 25
 20	 12	146.0	26.0	 25
 21	 12	124.0	26.8	 25
 22	 12	66.0	6.2	 25
 23	 12	80.5	13.2	 30
 24	 12	104.0	18.4	 25
 25	 12	68.0	12.3	 25
 26	 12	73.0	16.6	 25
 27	 12	89.0	15.5	 25
 28	 12	115.3	23.6	 30
 29	 12	82.0	11.8	 25
 30	 12	92.0	21.0	 25
 31	 12	129.0	21.4	 25
 32	 12	151.0	38.0	 25
 33	 12	111.0	20.4	 30
 34	 12	70.0	14.0	 25
 35	 12	81.0	18.4	 25
 36	 12	95.0	26.3	 25
 37	 12	127.0	16.9	 25
 38	 12	154.3	32.4	 30
 39	 12	115.0	23.8	 25
 40	 12	68.0	10.4	 25
 41	 12	91.0	19.1	 25
 42	 12	98.0	17.9	 25
 43	 12	80.5	23.9	 30
 44	 12	67.0	13.3	 25
 45	 12	87.0	12.6	 25
 46	 12	93.0	29.6	 25
 47	 12	83.0	14.7	 25
 48	 12	85.0	18.3	 30
 49	 12	123.0	17.7	 25
 50	 12	133.0	26.2	 25
 51	 12	77.0	17.2	 25
 52	 12	69.0	11.2	 25
 53	 12	104.5	20.5	 30
 54	 12	102.0	17.2	 25
 55	 12	74.0	15.4	 25
 56	 12	66.0	12.4	 25
 57	 12	77.0	14.9	 25
 58	 12	52.0	12.7	 30
 59	 12	65.0	15.5	 25
 60	 12	72.0	12.0	 25
 61	 12	73.0	15.0	 25
 62	 12	104.0	17.8	 25
 63	 12	80.3	18.4	 30
 64	 12	67.0	11.8	 25
 65	 12	93.0	20.9	 25
 66	 12	124.0	21.8	 25
 67	 12	82.0	14.5	 25
 68	 12	83.0	17.6	 30
 69	 12	83.0	14.3	 25
 70	 12	125.0	37.3	 25
 71	 12	71.0	15.0	 25
 72	 12	76.0	12.6	 25
 73	 12	90.8	15.8	 30
 74	 12	104.0	31.8	 25
 75	 12	86.0	18.4	 25
 76	 12	77.0	14.8	 25
 77	 12	80.0	13.9	 25
 78	 12	119.5	20.9	 30
 79	 12	87.0	17.7	 25
 80	 12	95.0	19.6	 25
 81	 12	131.0	24.6	 25
 82	 12	142.0	30.3	 25
 83	 12	112.5	24.7	 30
 84	 12	107.0	30.5	 25
 85	 12	89.0	16.8	 25
 86	 12	66.0	10.7	 25
 87	 12	93.0	16.0	 25
 88	 12	112.5	31.8	 30
 89	 12	77.0	17.0	 25
 90	 12	53.0	8.8	 25
 91	 12	63.0	12.5	 25
 92	 12	62.0	10.8	 25
 93	 12	173.3	39.0	 30
 94	 12	301.0	50.4	 25
 95	 12	89.0	22.1	 25
 96	 12	74.0	17.2	 25
 97	 12	192.0	36.2	 25
 98	 12	122.5	18.9	 30
 99	 12	140.0	26.6	 25
100	 12	293.0	39.3	 25
101	 12	692.8	65.3	 30
102	 12	310.5	34.5	 30
103	 12	134.0	21.4	 36
104	 12	128.5	27.0	 30
105	 12	135.0	24.8	 30
106	 12	96.5	18.9	 30
107	 12	148.0	24.1	 30
108	 12	124.3	18.7	 36
109	 12	310.0	64.3	 30
110	 12	236.0	23.9	 30
111	 12	193.5	35.5	 30
112	 12	122.0	22.7	 30
113	 12	201.0	30.7	 36
114	 12	125.5	25.1	 30
115	 12	140.8	19.2	 30
116	 12	119.0	24.1	 30
117	 12	124.0	26.9	 30
118	 12	191.3	31.3	 36
119	 12	158.3	35.0	 30
120	 12	135.0	17.9	 30
121	 12	171.5	21.0	 30
122	 12	126.5	23.2	 30
123	 12	89.3	17.5	 36
124	 12	94.0	24.2	 30
125	 12	105.0	27.7	 25
126	 12	104.0	18.1	 25
127	 12	174.0	32.5	 25
128	 12	162.3	29.4	 30
129	 12	140.0	24.2	 25
130	 12	151.0	23.4	 25
131	 12	301.0	50.4	 25
132	 12	148.0	23.4	 25
133	 12	105.8	21.4	 30
134	 12	99.0	20.3	 25
135	 12	93.0	21.3	 25
136	 12	1654.0	263.9	 25
137	 12	225.0	33.4	 25
138	 12	132.5	26.6	 30
139	 12	197.0	36.0	 25
140	 12	106.0	21.1	 25
141	 12	198.0	25.0	 25
142	 12	129.0	22.7	 25
143	 12	104.0	26.0	 30
144	 12	122.0	12.1	 25
145	 12	142.0	21.4	 25
146	 12	111.0	19.8	 25
147	 12	130.0	21.4	 25
148	 12	117.5	22.8	 30
149	 12	155.0	29.6	 25
150	 12	121.0	27.5	 25
151	 12	163.0	18.5	 25
152	 12	82.0	14.0	 25
153	 12	153.0	20.2	 25
154	 12	137.3	23.9	 30
155	 12	142.0	26.7	 25
156	 12	82.0	12.1	 25
157	 12	107.0	19.7	 25
158	 12	114.0	17.9	 25
159	 12	102.5	17.3	 30
160	 12	75.0	13.3	 25
161	 12	89.0	18.2	 25
162	 12	133.0	24.2	 25
163	 12	148.0	24.1	 25
164	 12	98.8	19.9	 30
165	 12	226.0	27.6	 25
166	 12	159.0	23.4	 25
167	 12	167.0	24.3	 25
168	 12	245.0	58.0	 25
169	 12	172.5	23.0	 30
170	 12	202.0	32.7	 25
171	 12	214.0	23.6	 25
172	 12	1092.0	115.3	 25
173	 12	88.0	19.8	 25
174	 12	75.5	11.0	 30
175	 12	81.0	15.6	 25
176	 12	63.0	10.6	 25
177	 12	82.0	17.0	 25
178	 12	86.0	13.1	 25
179	 12	82.8	14.9	 30
180	 12	119.0	18.9	 25
181	 12	370.0	55.1	 25
182	 12	950.0	131.3	 25
183	 12	88.0	15.8	 25
184	 12	112.8	23.6	 30
185	 12	125.0	24.2	 25
186	 12	95.0	17.5	 25
187	 12	78.0	13.0	 25
188	 12	80.0	17.4	 25
189	 12	124.8	17.6	 30
190	 12	112.0	15.8	 25
191	 12	727.0	115.6	 25
192	 12	105.0	16.0	 25
193	 12	102.0	19.6	 25
194	 12	123.5	25.2	 30
195	 12	83.0	10.3	 25
196	 12	165.0	25.2	 25
197	 12	97.0	16.6	 25
198	 12	115.0	23.6	 25
199	 12	717.5	167.1	 30
200	 12	236.0	47.3	 25
201	 12	149.0	41.0	 25
202	 12	274.0	33.9	 25
203	 12	642.0	79.0	 25
204	 12	235.0	38.5	 30
205	 12	278.0	38.6	 25
206	 12	166.0	22.4	 25
207	 12	268.0	43.2	 25
208	 12	103.0	22.6	 25
209	 12	77.8	18.4	 30
210	 12	177.0	29.3	 25
211	 12	122.0	155.1	 25
212	 12	180.0	35.0	 25
213	 12	77.0	12.8	 25
214	 12	90.0	15.0	 30
215	 12	96.0	18.6	 25
216	 12	96.0	19.0	 25
217	 12	271.0	36.5	 25
218	 12	115.0	20.8	 25
219	 12	101.8	16.1	 30
220	 12	126.0	16.5	 30
221	 12	97.8	19.3	 30
222	 12	92.0	19.4	 30
223	 12	101.0	16.9	 30
224	 12	141.3	23.7	 36
225	 12	545.8	62.0	 30
226	 12	126.8	28.1	 30
227	 12	104.3	21.8	 30
228	 12	87.8	17.0	 30
229	 12	91.8	18.0	 36
230	 12	139.5	28.1	 30
231	 12	139.0	19.1	 30
232	 12	128.8	20.0	 30
233	 12	113.3	24.0	 30
234	 12	142.3	21.0	 36
235	 12	104.8	17.2	 30
236	 12	171.8	36.0	 30
237	 12	103.0	22.0	 30
238	 12	135.5	22.4	 30
239	 12	79.5	13.3	 36
240	 12	103.0	18.0	 30
241	 12	126.0	18.9	 30
242	 12	369.3	35.8	 30
243	 12	199.5	31.0	 30
244	 12	124.0	31.6	 30
245	 12	169.0	45.5	 25
246	 12	116.0	20.9	 25
247	 12	127.0	24.9	 25
248	 12	239.0	53.0	 25
249	 12	212.8	20.2	 30
250	 12	210.0	31.6	 25
251	 12	180.0	30.7	 25
252	 12	176.0	29.3	 25
253	 12	296.0	36.2	 25
254	 12	103.8	16.8	 30
255	 12	152.0	33.9	 25
256	 12	89.0	15.4	 25
257	 12	186.0	48.5	 25
258	 12	214.0	24.8	 25
259	 12	165.5	22.2	 30
260	 12	357.0	59.5	 25
261	 12	74.0	14.0	 25
262	 12	116.0	27.3	 25
263	 12	122.0	14.9	 25
264	 12	88.8	16.0	 30
265	 12	112.0	20.9	 25
266	 12	153.0	28.4	 25
267	 12	200.0	27.0	 25
268	 12	237.0	29.3	 25
269	 12	177.5	58.1	 30
270	 12	236.0	49.0	 25
271	 12	92.0	21.5	 25
272	 12	138.0	21.6	 25
273	 12	144.0	24.2	 25
274	 12	287.3	64.3	 30
275	 12	92.0	14.7	 25
276	 12	185.0	28.9	 25
277	 12	78.0	14.4	 25
278	 12	88.0	19.1	 25
279	 12	82.8	13.5	 30
280	 12	81.0	15.4	 25
281	 12	121.0	31.0	 25
282	 12	106.0	19.6	 25
283	 12	100.0	19.9	 25
284	 12	101.3	19.9	 30
285	 12	137.0	22.9	 25
286	 12	90.0	14.5	 25
287	 12	98.0	21.3	 25
288	 12	116.0	22.4	 25
289	 12	404.5	78.0	 30
290	 12	208.0	38.9	 25
291	 12	99.0	12.9	 25
292	 12	76.0	14.3	 25
293	 12	180.0	29.4	 25
294	 12	128.0	25.4	 30
295	 12	93.0	15.5	 25
296	 12	253.0	45.7	 25
297	 12	686.0	116.6	 25
298	 12	138.0	21.6	 25
299	 12	375.3	39.3	 30
300	 12	230.0	38.5	 25
301	 12	119.0	18.5	 25
302	 12	96.0	23.8	 25
303	 12	91.0	15.6	 25
304	 12	81.8	14.5	 30
305	 12	167.0	34.0	 25
306	 12	312.0	31.7	 25
307	 12	208.0	41.3	 25
308	 12	167.0	31.7	 25
309	 12	119.8	15.9	 30
310	 12	249.0	62.5	 25
311	 12	96.0	19.2	 25
312	 12	103.0	20.7	 25
313	 12	144.0	23.9	 25
314	 12	301.8	45.3	 30
315	 12	220.0	34.9	 25
316	 12	155.0	26.7	 25
317	 12	186.0	33.9	 25
318	 12	141.0	30.4	 25
319	 12	111.5	30.0	 30
320	 12	526.0	68.5	 25
321	 12	220.0	31.0	 25
322	 12	160.0	30.6	 25
323	 12	100.0	22.5	 25
324	 12	111.8	30.9	 30
325	 12	235.0	34.5	 25
326	 12	81.0	16.1	 25
327	 12	113.0	15.4	 25
328	 12	129.0	33.3	 25
329	 12	129.8	20.8	 30
330	 12	106.0	19.4	 25
331	 12	200.0	41.5	 25
332	 12	107.0	22.6	 25
333	 12	82.0	19.0	 25
334	 12	83.0	14.6	 30
335	 12	95.0	16.8	 25
336	 12	120.0	20.5	 25
337	 12	130.0	29.5	 25
338	 12	196.0	37.7	 30
339	 12	127.3	24.2	 36
340	 12	253.8	51.3	 30
341	 12	215.8	40.3	 30
342	 12	110.0	18.3	 30
343	 12	113.5	19.3	 30
344	 12	115.3	21.5	 36
345	 12	107.8	19.8	 30
346	 12	214.0	41.7	 30
347	 12	148.5	29.2	 30
348	 12	123.0	23.2	 30
349	 12	89.0	14.6	 36
350	 12	83.8	16.3	 30
351	 12	203.5	26.5	 30
352	 12	113.5	23.8	 30
353	 12	227.0	44.0	 30
354	 12	116.0	26.6	 36
355	 12	123.3	23.7	 30
356	 12	114.3	19.6	 30
357	 12	181.3	37.3	 30
358	 12	95.8	17.6	 30
359	 12	156.3	22.1	 36
360	 12	129.5	26.6	 30
361	 12	135.8	29.5	 30
362	 12	133.0	25.7	 30
363	 12	116.0	20.3	 25
364	 12	135.0	23.4	 30
365	 12	109.0	21.0	 25
366	 12	83.0	17.6	 25
367	 12	95.0	18.7	 25
368	 12	78.0	15.9	 25
369	 12	138.0	21.2	 30
370	 12	195.0	31.2	 25
371	 12	153.0	40.9	 25
372	 12	216.0	34.1	 25
373	 12	243.0	31.7	 25
374	 12	97.5	19.6	 30
375	 12	111.0	26.0	 25
376	 12	344.0	69.7	 25
377	 12	324.0	53.3	 25
378	 12	275.0	45.4	 25
379	 12	157.3	33.6	 30
380	 12	72.0	16.1	 25
381	 12	157.0	29.5	 25
382	 12	75.0	18.1	 25
383	 12	106.0	20.9	 25
384	 12	85.0	20.7	 30
385	 12	129.0	29.8	 25
386	 12	175.0	30.9	 25
387	 12	234.0	37.3	 25
388	 12	90.0	14.6	 25
389	 12	95.5	18.6	 30
390	 12	97.0	20.6	 25
391	 12	140.0	23.2	 25
392	 12	135.0	28.6	 25
393	 12	114.0	26.7	 25
394	 12	95.8	18.1	 30
395	 12	84.0	17.4	 25
396	 12	93.0	31.9	 25
397	 12	90.0	18.1	 25
398	 12	286.0	41.9	 25
399	 12	87.3	17.6	 30
400	 12	100.0	22.4	 25
401	 12	156.0	34.4	 25
402	 12	94.0	18.7	 25
403	 12	154.0	26.5	 25
404	 12	99.5	20.1	 30
405	 12	192.0	57.9	 25
406	 12	163.0	34.6	 25
407	 12	95.0	18.9	 25
408	 12	143.0	31.2	 25
409	 12	93.8	23.3	 30
410	 12	117.0	22.9	 25
411	 12	148.0	30.6	 25
412	 12	102.0	22.5	 25
413	 12	177.0	40.5	 25
414	 12	130.0	23.6	 30
415	 12	131.0	25.0	 25
416	 12	134.0	31.2	 25
417	 12	157.0	26.5	 25
418	 12	151.0	26.3	 25
419	 12	124.3	22.7	 30
420	 12	78.0	17.0	 25
421	 12	121.0	27.9	 25
422	 12	132.0	18.0	 25
423	 12	135.0	24.3	 25
424	 12	73.5	16.0	 30
425	 12	116.0	20.7	 25
426	 12	122.0	19.7	 25
427	 12	160.0	33.6	 25
428	 12	137.0	25.3	 25
429	 12	118.3	21.6	 30
430	 12	262.0	29.8	 25
431	 12	142.0	44.7	 25
432	 12	149.0	23.8	 25
433	 12	107.0	23.6	 25
434	 12	119.0	24.0	 30
435	 12	166.0	31.9	 25
436	 12	166.0	30.4	 25
437	 12	125.0	19.2	 25
438	 12	102.0	15.4	 25
439	 12	804.5	165.7	 30
440	 12	84.0	15.8	 25
441	 12	114.0	17.4	 25
442	 12	93.0	19.3	 25
443	 12	156.0	27.6	 25
444	 12	96.5	20.4	 30
445	 12	199.0	30.1	 25
446	 12	214.0	36.2	 25
447	 12	95.0	17.2	 25
448	 12	260.0	52.7	 25
449	 12	213.3	37.7	 30
450	 12	198.0	31.4	 25
451	 12	533.0	124.9	 25
452	 12	121.0	29.6	 25
453	 12	180.0	20.9	 25
454	 12	205.8	38.2	 30
455	 12	2254.0	505.5	 25
456	 12	88.0	16.4	 25
457	 12	92.8	26.4	 30
458	 12	84.5	20.9	 30
459	 12	113.5	27.1	 36
460	 12	299.5	52.8	 30
461	 12	109.5	18.4	 30
462	 12	222.5	36.1	 30
463	 12	707.3	84.8	 30
464	 12	224.0	39.3	 36
465	 12	129.0	22.5	 30
466	 12	128.8	36.9	 30
467	 12	122.0	27.3	 30
468	 12	119.3	27.0	 30
469	 12	113.3	23.6	 36
470	 12	103.3	27.4	 30
471	 12	206.5	35.9	 30
472	 12	103.5	26.7	 30
473	 12	84.0	19.6	 30
474	 12	120.5	30.4	 36
475	 12	86.0	23.7	 30
476	 12	86.0	25.2	 30
477	 12	113.5	25.9	 30
478	 12	95.5	26.1	 30
479	 12	112.5	22.9	 36
480	 12	687.3	131.8	 30
481	 12	217.0	37.0	 25
482	 12	107.0	24.5	 25
483	 12	161.0	33.1	 25
484	 12	465.8	79.1	 30
485	 12	273.0	51.7	 25
486	 12	117.0	28.5	 25
487	 12	162.0	44.6	 25
488	 12	354.0	61.2	 25
489	 12	270.3	53.5	 30
490	 12	376.0	77.7	 25
491	 12	119.0	20.0	 25
492	 12	90.0	20.5	 25
493	 12	90.0	25.8	 25
494	 12	103.0	19.9	 25
495	 12	118.3	26.6	 30
496	 12	104.0	22.5	 25
497	 12	182.0	33.3	 25
498	 12	114.0	22.3	 25
499	 12	263.0	47.6	 25
500	 12	148.5	31.9	 30
501	 12	103.0	22.8	 25
502	 12	103.0	23.7	 25
503	 12	137.0	36.2	 25
504	 12	441.0	69.9	 25
505	 12	245.3	61.6	 30
506	 12	93.0	21.2	 25
507	 12	147.0	33.3	 25
508	 12	108.0	24.6	 25
509	 12	196.0	38.5	 25
510	 12	182.8	30.1	 30
511	 12	1197.0	282.7	 25
512	 12	92.0	22.1	 25
513	 12	94.0	31.5	 25
514	 12	117.0	22.4	 25
515	 12	314.0	73.8	 30
516	 12	86.0	20.7	 25
517	 12	113.0	26.1	 25
518	 12	111.0	21.7	 25
519	 12	167.0	31.0	 25
520	 12	184.3	41.8	 30
521	 12	187.0	43.9	 25
522	 12	88.0	19.3	 25
523	 12	92.0	22.2	 25
524	 12	92.0	23.7	 25
525	 12	239.3	62.0	 30
526	 12	97.0	25.0	 25
527	 12	123.0	25.6	 25
528	 12	128.0	26.5	 25
529	 12	89.0	16.8	 25
530	 12	146.8	26.3	 30
531	 12	131.0	29.9	 25
532	 12	171.0	34.4	 25
533	 12	220.0	46.7	 25
534	 12	127.0	26.8	 25
535	 12	416.3	105.6	 30
536	 12	76.0	17.4	 25
537	 12	100.0	25.0	 25
538	 12	104.0	20.1	 25
539	 12	173.0	35.1	 25
540	 12	300.5	45.1	 30
541	 12	340.0	59.9	 25
542	 12	159.0	38.1	 25
543	 12	197.0	40.9	 25
544	 12	117.0	19.8	 25
545	 12	74.8	16.3	 30
546	 12	195.0	31.3	 25
547	 12	125.0	21.9	 25
548	 12	146.0	34.0	 25
549	 12	94.0	20.7	 25
550	 12	192.0	44.4	 30
551	 12	223.0	44.6	 25
552	 12	246.0	39.1	 25
553	 12	225.0	32.1	 25
554	 12	175.0	32.6	 25
555	 12	161.5	28.8	 30
556	 12	278.0	43.1	 25
557	 12	112.0	25.5	 25
558	 12	183.0	39.3	 25
559	 12	113.0	29.3	 25
560	 12	84.5	22.9	 30
561	 12	100.0	25.6	 25
562	 12	81.0	18.9	 25
563	 12	95.0	22.6	 25
564	 12	101.0	16.9	 25
565	 12	136.3	46.0	 30
566	 12	97.0	22.7	 25
567	 12	156.0	20.5	 25
568	 12	132.0	27.0	 25
569	 12	109.0	19.0	 25
570	 12	103.5	28.7	 30
571	 12	185.0	38.4	 25
572	 12	116.0	22.8	 25
573	 12	195.0	38.2	 25
574	 12	421.0	55.0	 25
575	 12	217.8	39.4	 30
576	 12	398.5	58.7	 30
577	 12	137.8	26.5	 30
578	 12	88.8	20.9	 30
579	 12	256.3	58.1	 30
580	 12	502.5	157.8	 36
581	 12	102.3	19.7	 30
582	 12	69.5	17.8	 30
583	 12	93.0	21.8	 30
584	 12	131.0	31.1	 30
585	 12	95.3	23.1	 36
586	 12	159.8	33.1	 30
587	 12	94.8	25.2	 30
588	 12	87.8	19.0	 30
589	 12	76.0	21.6	 30
590	 12	160.3	35.9	 36
591	 12	116.8	29.7	 30
592	 12	172.8	31.5	 30
593	 12	130.8	23.1	 30
594	 12	89.8	19.4	 30
595	 12	83.0	18.5	 36
596	 12	125.5	23.2	 30
597	 12	173.8	39.7	 30
598	 12	898.3	163.3	 30
599	 12	727.5	96.3	 30
600	 12	123.3	37.4	 30
601	 12	107.0	20.0	 25
602	 12	190.0	38.3	 25
603	 12	111.0	20.1	 25
604	 12	204.0	40.7	 25
605	 12	97.0	19.4	 30
606	 12	231.0	53.1	 25
607	 12	228.0	48.8	 25
608	 12	153.0	23.1	 25
609	 12	88.0	21.6	 25
610	 12	188.8	33.1	 30
611	 12	304.0	54.2	 25
612	 12	349.0	58.1	 25
613	 12	158.0	20.8	 25
614	 12	124.0	22.2	 25
615	 12	150.5	28.2	 30
616	 12	282.0	47.9	 25
617	 12	228.0	53.6	 25
618	 12	132.0	26.4	 25
619	 12	121.0	23.3	 25
620	 12	96.3	27.3	 30
621	 12	158.0	36.3	 25
622	 12	106.0	20.9	 25
623	 12	403.0	52.8	 25
624	 12	539.0	61.8	 25
625	 12	148.0	22.4	 30
626	 12	122.0	24.2	 25
627	 12	149.0	26.8	 25
628	 12	119.0	29.1	 25
629	 12	304.0	49.5	 25
630	 12	389.0	68.3	 30
631	 12	102.0	18.3	 25
632	 12	130.0	36.9	 25
633	 12	158.0	42.5	 25
634	 12	225.0	44.3	 25
635	 12	181.8	38.9	 30
636	 12	391.0	78.6	 25
637	 12	100.0	22.1	 25
638	 12	147.0	23.8	 25
639	 12	89.0	15.4	 25
640	 12	88.8	21.1	 30
641	 12	95.0	21.9	 25
642	 12	93.0	18.3	 25
643	 12	186.0	34.7	 25
644	 12	175.0	34.9	 25
645	 12	146.0	40.7	 30
646	 12	98.0	23.7	 25
647	 12	76.0	20.1	 25
648	 12	113.0	24.6	 25
649	 12	128.0	20.4	 25
650	 12	107.3	21.9	 30
651	 12	107.0	27.4	 25
652	 12	91.0	21.8	 25
653	 12	88.0	20.9	 25
654	 12	170.0	26.4	 25
655	 12	91.0	17.4	 30
656	 12	126.0	31.0	 25
657	 12	82.0	17.9	 25
658	 12	208.0	34.2	 25
659	 12	110.0	22.1	 25
660	 12	179.0	37.2	 30
661	 12	289.0	51.0	 25
662	 12	134.0	34.9	 25
663	 12	131.0	25.2	 25
664	 12	112.0	31.8	 25
665	 12	147.8	25.9	 30
666	 12	518.0	84.4	 25
667	 12	113.0	15.2	 25
668	 12	171.0	27.3	 25
669	 12	183.0	26.3	 25
670	 12	146.3	25.8	 30
671	 12	151.0	31.5	 25
672	 12	201.0	42.3	 25
673	 12	451.0	66.4	 25
674	 12	85.0	15.7	 25
675	 12	147.3	29.4	 30
676	 12	271.0	41.8	 25
677	 12	198.0	32.9	 25
678	 12	236.0	33.7	 25
679	 12	192.0	42.3	 25
680	 12	117.5	30.8	 30
681	 12	111.0	30.5	 25
682	 12	106.0	22.3	 25
683	 12	269.0	53.0	 25
684	 12	110.0	21.9	 25
685	 12	270.5	56.3	 30
686	 12	358.0	70.3	 25
687	 12	161.0	42.9	 25
688	 12	165.0	29.2	 25
689	 12	95.0	21.3	 25
690	 12	129.8	32.7	 30
691	 12	264.0	54.1	 25
692	 12	402.0	56.2	 25
693	 12	127.0	22.5	 25
694	 12	121.0	29.0	 30
695	 12	137.0	28.5	 36
696	 12	131.5	32.3	 30
697	 12	173.3	34.7	 30
698	 12	105.5	25.4	 30
699	 12	90.8	19.1	 30
700	 12	131.3	23.2	 36
701	 12	123.0	21.0	 30
702	 12	374.0	68.0	 30
703	 12	173.5	28.4	 30
704	 12	387.0	46.6	 30
705	 12	118.5	29.2	 36
706	 12	275.3	52.7	 30
707	 12	128.0	33.7	 30
708	 12	112.5	20.9	 30
709	 12	123.0	24.9	 30
710	 12	211.5	115.3	 36
711	 12	25651.8	6370.5	 30
  0	 13	154.0	17.4	 25
  1	 13	93.0	21.3	 25
  2	 13	176.0	31.8	 25
  3	 13	193.5	28.1	 30
  4	 13	5164.0	699.1	 25
  5	 13	107.0	24.3	 25
  6	 13	88.0	22.5	 25
  7	 13	185.0	36.0	 25
  8	 13	67.8	19.6	 30
  9	 13	270.0	34.7	 25
 10	 13	127.0	27.6	 25
 11	 13	143.0	24.0	 25
 12	 13	1202.0	139.4	 25
 13	 13	189.3	28.3	 30
 14	 13	458.0	70.0	 25
 15	 13	184.0	25.6	 25
 16	 13	225.0	31.9	 25
 17	 13	307.0	50.0	 25
 18	 13	745.5	100.3	 30
 19	 13	205.0	25.2	 25
 20	 13	366.0	33.3	 25
 21	 13	207.0	33.0	 25
 22	 13	171.0	34.5	 25
 23	 13	146.0	18.6	 30
 24	 13	85.0	18.6	 25
 25	 13	176.0	26.5	 25
 26	 13	84.0	17.7	 25
 27	 13	218.0	32.6	 25
 28	 13	169.3	25.9	 30
 29	 13	123.0	17.6	 25
 30	 13	486.0	54.3	 25
 31	 13	98.0	20.5	 25
 32	 13	253.0	32.8	 25
 33	 13	128.3	24.6	 30
 34	 13	504.0	88.9	 25
 35	 13	108.0	22.5	 25
 36	 13	121.0	21.7	 25
 37	 13	791.0	115.2	 25
 38	 13	2911.5	701.9	 30
 39	 13	222.0	42.4	 25
 40	 13	124.0	26.5	 25
 41	 13	124.0	16.9	 25
 42	 13	110.0	25.8	 25
 43	 13	84.0	20.7	 30
 44	 13	557.0	84.0	 25
 45	 13	78.0	17.6	 25
 46	 13	87.0	20.2	 25
 47	 13	268.0	44.6	 25
 48	 13	91.8	25.1	 30
 49	 13	139.0	23.1	 25
 50	 13	332.0	59.6	 25
 51	 13	92.0	18.7	 25
 52	 13	107.0	26.1	 25
 53	 13	117.8	28.1	 30
 54	 13	104.0	22.2	 25
 55	 13	222.0	49.9	 25
 56	 13	179.0	24.4	 25
 57	 13	229.0	41.3	 25
 58	 13	170.0	28.4	 30
 59	 13	154.0	24.5	 25
 60	 13	390.0	49.8	 25
 61	 13	116.0	21.4	 25
 62	 13	101.0	22.4	 25
 63	 13	106.0	23.3	 30
 64	 13	89.0	22.4	 25
 65	 13	136.0	25.7	 25
 66	 13	1555.0	278.0	 25
 67	 13	151.0	28.4	 25
 68	 13	321.0	60.1	 30
 69	 13	283.0	63.3	 25
 70	 13	175.0	40.8	 25
 71	 13	383.0	56.4	 25
 72	 13	117.0	24.8	 25
 73	 13	339.3	64.9	 30
 74	 13	241.0	55.6	 25
 75	 13	303.0	53.1	 25
 76	 13	228.0	36.1	 25
 77	 13	146.5	28.6	 30
 78	 13	212.3	52.8	 36
 79	 13	278.8	64.9	 30
 80	 13	194.5	35.8	 30
 81	 13	370.8	62.0	 30
 82	 13	227.5	49.8	 30
 83	 13	588.0	103.0	 36
 84	 13	820.3	171.7	 30
 85	 13	125.8	25.3	 30
 86	 13	465.0	90.4	 30
 87	 13	90.8	18.1	 30
 88	 13	361.5	63.4	 36
 89	 13	1398.3	273.2	 30
 90	 13	816.3	168.8	 30
 91	 13	87.8	18.6	 30
 92	 13	146.0	28.3	 30
 93	 13	980.8	242.8	 36
 94	 13	571.3	148.9	 30
 95	 13	115.8	22.0	 30
 96	 13	128.3	24.1	 30
 97	 13	505.3	96.4	 30
 98	 13	169.3	29.8	 36
 99	 13	145.0	33.1	 30
100	 13	72.8	21.0	 30
101	 13	170.0	28.3	 25
102	 13	888.0	97.7	 25
103	 13	300.3	55.2	 30
104	 13	133.0	23.3	 25
105	 13	621.0	88.8	 25
106	 13	258.0	42.3	 25
107	 13	130.0	24.6	 25
108	 13	275.8	45.2	 30
109	 13	698.0	112.3	 25
110	 13	439.0	67.4	 25
111	 13	99.0	21.8	 25
112	 13	110.0	33.7	 25
113	 13	231.3	36.8	 30
114	 13	178.0	31.9	 25
115	 13	228.0	29.9	 25
116	 13	147.0	33.2	 25
117	 13	160.0	36.5	 25
118	 13	652.3	103.6	 30
119	 13	120.0	15.5	 25
120	 13	199.0	30.5	 25
121	 13	100.0	19.8	 25
122	 13	281.0	32.2	 25
123	 13	112.0	22.3	 25
124	 13	164.5	36.7	 30
125	 13	496.0	71.5	 25
126	 13	585.0	93.9	 25
127	 13	92.0	22.5	 25
128	 13	292.0	53.1	 25
129	 13	111.8	21.5	 30
130	 13	230.0	42.3	 25
131	 13	408.0	61.6	 25
132	 13	162.0	34.1	 25
133	 13	570.0	83.6	 25
134	 13	147.8	23.1	 30
135	 13	169.0	31.4	 25
136	 13	876.0	112.2	 25
137	 13	217.0	51.2	 25
138	 13	1225.0	163.4	 25
139	 13	170.8	31.9	 30
140	 13	160.0	30.3	 25
141	 13	249.0	38.6	 25
142	 13	357.0	72.3	 25
143	 13	108.0	23.8	 25
144	 13	116.5	24.8	 30
145	 13	118.0	28.9	 25
146	 13	122.0	28.8	 25
147	 13	122.0	24.2	 25
148	 13	3115.0	296.9	 25
149	 13	1286.0	258.2	 30
150	 13	527.0	70.4	 25
151	 13	225.0	42.2	 25
152	 13	564.0	71.0	 25
153	 13	636.0	79.1	 25
154	 13	104.8	17.6	 30
155	 13	6848.0	1192.2	 25
156	 13	319.0	59.1	 25
157	 13	678.0	79.4	 25
158	 13	1130.0	137.7	 25
159	 13	100.8	25.9	 30
160	 13	577.0	88.6	 25
161	 13	143.0	29.3	 25
162	 13	77.0	19.5	 25
163	 13	143.0	29.6	 25
164	 13	145.8	29.2	 30
165	 13	256.0	41.6	 25
166	 13	202.0	24.2	 25
167	 13	324.0	45.6	 25
168	 13	323.0	36.7	 25
169	 13	615.5	90.8	 30
170	 13	178.0	27.2	 25
171	 13	370.0	41.7	 25
172	 13	1369.0	177.3	 25
173	 13	208.0	41.9	 25
174	 13	1879.3	414.4	 30
175	 13	178.0	32.2	 25
176	 13	405.0	77.2	 25
177	 13	104.0	25.8	 25
178	 13	158.0	33.2	 25
179	 13	93.0	19.0	 30
180	 13	176.0	38.8	 25
181	 13	152.0	23.6	 25
182	 13	361.0	61.9	 25
183	 13	124.0	22.5	 25
184	 13	85.5	20.0	 30
185	 13	90.0	17.9	 25
186	 13	131.0	29.0	 25
187	 13	100.0	14.7	 25
188	 13	217.0	39.6	 25
189	 13	166.5	44.4	 30
190	 13	115.0	26.9	 25
191	 13	221.0	41.5	 25
192	 13	165.0	34.6	 25
193	 13	117.0	19.0	 25
194	 13	101.0	26.9	 30
195	 13	166.0	27.6	 25
196	 13	121.0	31.6	 30
197	 13	317.5	53.0	 30
198	 13	81.5	20.0	 30
199	 13	83.3	25.0	 36
200	 13	161.0	26.9	 30
201	 13	261.0	38.1	 30
202	 13	1857.5	339.3	 30
203	 13	277.0	49.2	 30
204	 13	2682.0	553.2	 36
205	 13	168.8	35.7	 30
206	 13	170.3	38.5	 30
207	 13	486.8	67.1	 30
208	 13	89.0	19.0	 30
209	 13	191.0	33.6	 36
210	 13	95.8	18.0	 30
211	 13	95.0	21.4	 30
212	 13	107.5	22.4	 30
213	 13	122.0	30.6	 30
214	 13	84.8	19.0	 36
215	 13	79.5	23.2	 30
216	 13	207.8	42.5	 30
217	 13	138.3	36.8	 30
218	 13	310.8	53.8	 30
219	 13	496.5	120.7	 36
220	 13	134.0	26.3	 25
221	 13	137.0	23.8	 25
222	 13	194.0	32.6	 25
223	 13	1394.0	152.7	 25
224	 13	2135.3	416.8	 30
225	 13	209.0	33.5	 25
226	 13	343.0	58.0	 25
227	 13	121.0	22.2	 25
228	 13	118.0	28.6	 25
229	 13	1994.5	427.0	 30
230	 13	247.0	45.0	 25
231	 13	85.0	18.9	 25
232	 13	120.0	35.6	 25
233	 13	95.0	23.2	 25
234	 13	118.3	26.9	 30
235	 13	120.0	38.7	 25
236	 13	126.0	32.7	 25
237	 13	331.0	42.0	 25
238	 13	240.0	156.3	 25
239	 13	142.5	39.4	 30
240	 13	101.0	18.1	 25
241	 13	154.0	34.5	 25
242	 13	369.0	53.0	 25
243	 13	243.0	45.9	 25
244	 13	247.5	51.2	 30
245	 13	347.0	75.8	 25
246	 13	107.0	22.7	 25
247	 13	134.0	31.0	 25
248	 13	551.0	56.2	 25
249	 13	201.0	35.2	 30
250	 13	156.0	36.7	 25
251	 13	372.0	51.9	 25
252	 13	163.0	43.2	 25
253	 13	377.0	49.5	 25
254	 13	336.5	73.7	 30
255	 13	119.0	20.8	 25
256	 13	74.0	16.8	 25
257	 13	175.0	41.6	 25
258	 13	452.0	81.5	 25
259	 13	291.0	62.7	 30
260	 13	940.0	174.1	 25
261	 13	136.0	26.1	 25
262	 13	132.0	35.9	 25
263	 13	74.0	14.6	 25
264	 13	506.0	73.3	 30
265	 13	201.0	37.9	 25
266	 13	255.0	54.5	 25
267	 13	213.0	38.5	 25
268	 13	191.0	32.4	 25
269	 13	2248.0	221.4	 30
270	 13	2450.0	561.6	 25
271	 13	124.0	24.8	 25
272	 13	540.0	75.3	 25
273	 13	519.0	50.5	 25
274	 13	133.8	32.2	 30
275	 13	527.0	108.2	 25
276	 13	150.0	24.8	 25
277	 13	483.0	108.9	 25
278	 13	4432.0	734.1	 25
279	 13	133.8	23.6	 30
280	 13	169.0	34.0	 25
281	 13	150.0	27.7	 25
282	 13	160.0	27.0	 25
283	 13	108.0	25.3	 25
284	 13	127.0	27.8	 30
285	 13	231.0	48.2	 25
286	 13	115.0	20.8	 25
287	 13	200.0	41.3	 25
288	 13	126.0	26.8	 25
289	 13	111.0	22.5	 30
290	 13	351.0	59.3	 25
291	 13	423.0	64.2	 25
292	 13	132.0	22.6	 25
293	 13	165.0	27.8	 25
294	 13	180.8	43.4	 30
295	 13	131.0	25.1	 25
296	 13	386.0	77.4	 25
297	 13	3711.0	547.0	 25
298	 13	605.0	109.6	 25
299	 13	214.0	38.9	 30
300	 13	1273.0	308.2	 25
301	 13	154.0	30.5	 25
302	 13	114.0	22.4	 25
303	 13	3815.0	790.8	 25
304	 13	411.3	107.1	 30
305	 13	127.0	29.0	 25
306	 13	134.0	27.7	 25
307	 13	111.0	21.1	 25
308	 13	113.0	27.0	 25
309	 13	115.8	20.7	 30
310	 13	97.0	21.6	 25
311	 13	112.0	25.5	 25
312	 13	356.0	77.7	 25
313	 13	79.0	17.0	 25
314	 13	288.0	75.0	 36
315	 13	402.5	84.6	 30
316	 13	538.3	104.9	 30
317	 13	239.8	47.6	 30
318	 13	3377.3	518.0	 30
319	 13	258.3	60.6	 36
320	 13	140.3	23.7	 30
321	 13	279.3	51.5	 30
322	 13	331.0	50.6	 30
323	 13	102.0	18.4	 30
324	 13	119.8	32.2	 36
325	 13	163.0	38.2	 30
326	 13	92.5	26.2	 30
327	 13	2267.5	404.6	 30
328	 13	131.0	31.0	 30
329	 13	479.8	100.4	 36
330	 13	147.5	27.5	 30
331	 13	172.0	26.5	 30
332	 13	136.0	34.3	 30
333	 13	310.0	57.6	 30
334	 13	737.0	211.6	 36
335	 13	475.5	101.6	 30
336	 13	196.3	30.7	 30
337	 13	120.0	29.2	 30
338	 13	162.0	32.3	 25
339	 13	163.3	36.9	 30
340	 13	742.0	137.3	 25
341	 13	135.0	29.0	 25
342	 13	387.0	55.5	 25
343	 13	148.0	28.4	 25
344	 13	634.8	139.6	 30
345	 13	783.0	163.9	 25
346	 13	176.0	41.8	 25
347	 13	921.0	106.6	 25
348	 13	148.0	30.2	 25
349	 13	132.5	24.8	 30
350	 13	110.0	18.9	 25
351	 13	158.0	36.7	 25
352	 13	127.0	32.6	 25
353	 13	132.0	21.1	 25
354	 13	96.5	26.9	 30
355	 13	209.0	48.2	 25
356	 13	118.0	25.4	 25
357	 13	319.0	72.0	 25
358	 13	1693.0	211.4	 25
359	 13	504.3	119.4	 30
360	 13	138.0	29.3	 25
361	 13	459.0	73.3	 25
362	 13	216.0	34.4	 25
363	 13	131.0	28.9	 25
364	 13	65.0	28.8	 30
365	 13	182.0	62.5	 25
366	 13	155.0	32.9	 25
367	 13	224.0	36.3	 25
368	 13	277.0	59.6	 25
369	 13	2370.0	573.5	 30
370	 13	174.0	28.2	 25
371	 13	176.0	30.5	 25
372	 13	289.0	46.3	 25
373	 13	742.0	73.3	 25
374	 13	167.8	29.6	 30
375	 13	167.0	34.1	 25
376	 13	271.0	53.2	 25
377	 13	1118.0	180.6	 25
378	 13	169.0	39.1	 25
379	 13	264.0	54.6	 30
380	 13	84.0	19.4	 25
381	 13	98.0	19.5	 25
382	 13	152.0	26.9	 25
383	 13	319.0	62.6	 25
384	 13	197.0	28.6	 30
385	 13	140.0	33.6	 25
386	 13	80.0	20.7	 25
387	 13	179.0	38.4	 25
388	 13	260.0	34.0	 25
389	 13	977.3	247.1	 30
390	 13	138.0	24.1	 25
391	 13	105.0	23.3	 25
392	 13	339.0	54.5	 25
393	 13	184.0	34.6	 25
394	 13	432.0	94.6	 30
395	 13	108.0	22.5	 25
396	 13	392.0	112.7	 25
397	 13	97.0	76.3	 25
398	 13	215.0	34.1	 25
399	 13	254.5	50.3	 30
400	 13	315.0	57.9	 25
401	 13	267.0	36.2	 25
402	 13	201.0	35.3	 25
403	 13	148.0	31.9	 25
404	 13	636.8	132.9	 30
405	 13	183.0	35.0	 25
406	 13	204.0	39.4	 25
407	 13	160.0	27.9	 25
408	 13	168.0	28.9	 25
409	 13	167.8	32.3	 30
410	 13	92.0	22.5	 25
411	 13	108.0	21.0	 25
412	 13	141.0	33.5	 25
413	 13	201.0	36.5	 25
414	 13	174.0	37.9	 30
415	 13	422.0	107.8	 25
416	 13	95.0	22.0	 25
417	 13	229.0	42.4	 25
418	 13	289.0	65.8	 25
419	 13	99.5	21.3	 30
420	 13	106.0	23.3	 25
421	 13	208.0	47.7	 25
422	 13	3611.0	531.5	 25
423	 13	348.0	53.1	 25
424	 13	166.0	38.5	 30
425	 13	537.0	101.3	 25
426	 13	378.0	44.8	 25
427	 13	817.0	138.5	 25
428	 13	205.0	44.3	 25
429	 13	77.8	14.1	 30
430	 13	116.0	27.3	 25
431	 13	123.0	31.1	 25
432	 13	91.0	20.6	 25
433	 13	175.3	31.9	 30
434	 13	289.3	70.8	 36
435	 13	133.5	28.7	 30
436	 13	377.5	53.7	 30
437	 13	178.3	27.8	 30
438	 13	151.8	21.6	 30
439	 13	2015.3	410.7	 36
440	 13	189.5	34.5	 30
441	 13	1353.8	257.4	 30
442	 13	499.8	76.1	 30
443	 13	84.8	23.7	 30
444	 13	345.5	50.4	 36
445	 13	235.8	34.3	 30
446	 13	188.5	45.2	 30
447	 13	72.8	16.6	 30
448	 13	134.5	31.6	 30
449	 13	126.3	30.3	 36
450	 13	2479.8	660.5	 30
451	 13	101.8	23.0	 30
452	 13	573.0	122.1	 30
453	 13	4530.3	846.5	 30
454	 13	91.0	23.5	 36
455	 13	3576.5	862.3	 30
456	 13	166.8	34.2	 30
457	 13	340.0	60.9	 25
458	 13	115.0	20.1	 25
459	 13	169.8	20.9	 30
460	 13	688.0	144.4	 25
461	 13	223.0	40.8	 25
462	 13	350.0	54.3	 25
463	 13	1325.0	140.2	 25
464	 13	72.0	13.9	 25
465	 13	91.5	21.9	 30
466	 13	120.0	19.7	 25
467	 13	194.0	22.8	 25
468	 13	266.0	38.2	 25
469	 13	898.0	126.0	 25
470	 13	112.8	21.2	 30
471	 13	121.0	25.4	 25
472	 13	165.0	30.1	 25
473	 13	123.0	25.4	 25
474	 13	88.0	16.1	 25
475	 13	90.5	19.1	 30
476	 13	111.0	17.9	 25
477	 13	215.0	35.8	 25
478	 13	163.0	28.0	 25
479	 13	149.0	27.4	 25
480	 13	137.0	37.6	 30
481	 13	851.0	182.0	 25
482	 13	99.0	21.6	 25
483	 13	106.0	20.1	 25
484	 13	302.0	34.9	 25
485	 13	1130.8	282.9	 30
486	 13	494.0	64.1	 25
487	 13	454.0	51.0	 25
488	 13	570.0	67.5	 25
489	 13	363.0	54.1	 25
490	 13	269.3	40.0	 30
491	 13	506.0	102.4	 25
492	 13	492.0	70.6	 25
493	 13	1028.0	141.7	 25
494	 13	159.0	27.0	 25
495	 13	384.5	47.8	 30
496	 13	147.0	34.5	 25
497	 13	102.0	24.8	 25
498	 13	87.0	20.0	 25
499	 13	90.0	13.4	 25
500	 13	132.0	78.2	 30
501	 13	161.0	28.4	 25
502	 13	128.0	23.5	 25
503	 13	184.0	38.1	 25
504	 13	173.0	32.0	 25
505	 13	170.8	34.1	 30
506	 13	180.0	37.6	 25
507	 13	230.0	41.4	 25
508	 13	254.0	63.1	 25
509	 13	144.0	26.2	 25
510	 13	131.3	24.6	 30
511	 13	161.0	35.4	 25
512	 13	140.0	27.3	 25
513	 13	72.0	20.5	 25
514	 13	315.0	72.7	 25
515	 13	186.8	30.1	 30
516	 13	178.0	38.0	 25
517	 13	201.0	47.4	 25
518	 13	102.0	18.4	 25
519	 13	174.0	35.3	 25
520	 13	676.0	117.1	 30
521	 13	211.0	50.7	 25
522	 13	92.0	32.5	 25
523	 13	96.0	19.2	 25
524	 13	188.0	38.2	 25
525	 13	86.0	18.4	 30
526	 13	120.0	27.3	 25
527	 13	124.0	25.8	 25
528	 13	105.0	29.8	 25
529	 13	126.0	21.2	 25
530	 13	83.8	17.6	 30
531	 13	275.0	36.1	 25
532	 13	603.0	127.2	 25
533	 13	122.0	23.2	 25
534	 13	280.0	42.8	 25
535	 13	225.0	42.7	 30
536	 13	94.0	19.5	 25
537	 13	925.0	155.6	 25
538	 13	217.0	32.7	 25
539	 13	141.0	30.9	 25
540	 13	131.5	43.4	 30
541	 13	5146.0	1203.8	 25
542	 13	107.0	20.1	 25
543	 13	383.0	48.7	 25
544	 13	78.0	18.0	 25
545	 13	150.5	26.0	 30
546	 13	106.0	15.2	 25
547	 13	92.0	21.6	 25
548	 13	133.0	21.6	 25
549	 13	147.0	23.0	 25
550	 13	136.3	30.3	 30
551	 13	135.0	33.2	 25
552	 13	154.0	36.4	 30
553	 13	153.8	22.9	 30
554	 13	320.8	58.7	 30
555	 13	157.3	30.8	 36
556	 13	151.5	34.9	 30
557	 13	160.0	31.3	 30
558	 13	248.0	50.5	 30
559	 13	295.5	48.6	 30
560	 13	371.3	68.9	 36
561	 13	143.0	31.9	 30
562	 13	122.3	25.6	 30
563	 13	641.8	122.8	 30
564	 13	393.3	60.9	 30
565	 13	867.5	192.3	 36
566	 13	450.8	75.0	 30
567	 13	263.8	61.4	 30
568	 13	121.8	27.5	 30
569	 13	83.5	15.6	 30
570	 13	131.3	31.8	 36
571	 13	245.0	46.7	 30
572	 13	193.8	29.7	 30
573	 13	396.5	66.0	 30
574	 13	1053.5	137.3	 30
575	 13	536.3	127.5	 36
576	 13	87.0	22.4	 25
577	 13	134.0	26.2	 25
578	 13	117.0	18.0	 25
579	 13	193.0	35.2	 25
580	 13	135.0	57.3	 30
581	 13	6278.0	1848.1	 25
582	 13	230.0	44.8	 25
583	 13	113.0	28.2	 25
584	 13	1042.0	89.0	 25
585	 13	245.3	38.0	 30
586	 13	403.0	65.8	 25
587	 13	207.0	37.6	 25
588	 13	190.0	35.6	 25
589	 13	93.0	17.7	 25
590	 13	96.5	15.6	 30
591	 13	1132.0	243.4	 25
592	 13	244.0	32.5	 25
593	 13	125.0	20.4	 25
594	 13	99.0	25.6	 25
595	 13	202.5	47.6	 30
596	 13	92.0	23.9	 25
597	 13	101.0	22.4	 25
598	 13	164.0	21.6	 25
599	 13	253.0	33.8	 25
600	 13	9653.0	2737.0	 30
601	 13	202.0	35.5	 25
602	 13	217.0	49.1	 25
603	 13	205.0	36.1	 25
604	 13	125.0	21.7	 25
605	 13	120.0	23.4	 30
606	 13	113.0	22.1	 25
607	 13	351.0	60.4	 25
608	 13	333.0	54.4	 25
609	 13	124.0	19.8	 25
610	 13	253.0	41.7	 30
611	 13	187.0	24.3	 25
612	 13	493.0	77.6	 25
613	 13	169.0	29.4	 25
614	 13	877.0	106.2	 25
615	 13	176.8	23.7	 30
616	 13	207.0	40.1	 25
617	 13	458.0	66.7	 25
618	 13	96.0	25.1	 25
619	 13	119.0	19.2	 25
620	 13	246.8	33.6	 30
621	 13	355.0	76.0	 25
622	 13	90.0	21.0	 25
623	 13	140.0	26.4	 25
624	 13	323.0	43.7	 25
625	 13	118.8	28.6	 30
626	 13	5026.0	1230.9	 25
627	 13	139.0	26.4	 25
628	 13	247.0	55.8	 25
629	 13	92.0	16.5	 25
630	 13	117.5	18.3	 30
631	 13	564.0	106.5	 25
632	 13	535.0	88.3	 25
633	 13	1480.0	265.7	 25
634	 13	80.0	16.7	 25
635	 13	125.5	54.5	 30
636	 13	234.0	27.4	 25
637	 13	1094.0	189.8	 25
638	 13	257.0	51.2	 25
639	 13	215.0	37.9	 25
640	 13	123.0	23.1	 30
641	 13	352.0	55.5	 25
642	 13	344.0	66.3	 25
643	 13	228.0	32.7	 25
644	 13	222.0	30.8	 25
645	 13	150.8	26.9	 30
646	 13	628.0	133.0	 25
647	 13	102.0	15.3	 25
648	 13	135.0	21.3	 25
649	 13	251.0	36.3	 25
650	 13	747.0	141.0	 30
651	 13	158.0	29.1	 25
652	 13	74.0	14.4	 25
653	 13	170.0	32.9	 25
654	 13	80.0	19.6	 25
655	 13	146.0	25.7	 30
656	 13	3538.0	808.4	 25
657	 13	108.0	20.4	 25
658	 13	124.0	32.2	 25
659	 13	222.0	32.7	 25
660	 13	147.3	27.5	 30
661	 13	198.0	32.4	 25
662	 13	116.0	24.3	 25
663	 13	7208.0	1337.6	 25
664	 13	565.0	42.7	 25
665	 13	188.8	37.8	 30
666	 13	234.0	50.0	 25
667	 13	87.0	12.7	 25
668	 13	98.0	18.4	 25
669	 13	151.0	28.0	 25
670	 13	780.5	180.3	 36
671	 13	599.3	151.8	 30
672	 13	191.5	27.5	 30
673	 13	257.5	52.0	 30
674	 13	180.3	31.7	 30
675	 13	286.5	45.1	 36
676	 13	485.0	76.7	 30
677	 13	99.0	14.2	 30
678	 13	102.8	23.4	 30
679	 13	145.5	25.8	 30
680	 13	318.5	60.4	 36
681	 13	101.8	10.5	 30
682	 13	126.5	28.8	 30
683	 13	253.0	42.9	 30
684	 13	122.5	20.8	 30
685	 13	82.0	10.3	 36
686	 13	354.3	56.7	 30
687	 13	3061.5	660.7	 30
688	 13	964.5	168.4	 30
689	 13	259.8	37.7	 30
690	 13	134.8	19.2	 36
691	 13	110.0	18.6	 30
692	 13	354.8	55.0	 30
693	 13	225.5	42.9	 30
694	 13	108.0	17.2	 25
695	 13	493.0	116.5	 30
696	 13	95.0	17.7	 25
697	 13	121.0	15.7	 25
698	 13	103.0	19.8	 25
699	 13	81.0	12.3	 25
700	 13	201.0	30.2	 30
701	 13	113.0	13.8	 25
702	 13	350.0	39.5	 25
703	 13	8691.0	1078.3	 25
704	 13	959.0	128.8	 25
705	 13	149.3	32.7	 30
706	 13	525.0	58.1	 25
707	 13	293.0	29.9	 25
708	 13	103.0	20.6	 25
709	 13	393.0	63.9	 25
710	 13	830.8	180.4	 30
711	 13	213.0	34.5	 25
  0	 14	18713.0	2431.0	 25
  1	 14	108.0	24.7	 25
  2	 14	286.0	76.0	 25
  3	 14	159.8	30.5	 30
  4	 14	933.0	154.8	 25
  5	 14	103.0	19.1	 25
  6	 14	117.0	28.8	 25
  7	 14	75.0	16.5	 25
  8	 14	120.8	30.0	 30
  9	 14	206.0	46.6	 25
 10	 14	110.0	21.5	 25
 11	 14	135.0	31.6	 25
 12	 14	490.0	87.7	 25
 13	 14	280.0	50.9	 30
 14	 14	183.0	28.8	 25
 15	 14	210.0	36.6	 25
 16	 14	94.0	15.7	 25
 17	 14	312.0	49.9	 25
 18	 14	767.5	91.3	 30
 19	 14	224.0	41.4	 25
 20	 14	159.0	30.0	 25
 21	 14	165.0	27.2	 25
 22	 14	181.0	33.8	 25
 23	 14	137.5	27.2	 30
 24	 14	93.0	19.5	 25
 25	 14	124.0	26.0	 25
 26	 14	91.0	20.1	 25
 27	 14	181.0	50.2	 25
 28	 14	148.5	31.9	 30
 29	 14	88.0	17.7	 25
 30	 14	109.0	19.8	 25
 31	 14	97.0	20.0	 25
 32	 14	172.0	22.5	 25
 33	 14	139.3	32.1	 30
 34	 14	100.0	26.6	 25
 35	 14	76.0	17.5	 25
 36	 14	145.0	26.7	 25
 37	 14	319.0	38.5	 25
 38	 14	609.8	117.3	 30
 39	 14	138.0	30.9	 25
 40	 14	107.0	23.0	 25
 41	 14	102.0	24.6	 25
 42	 14	84.0	20.9	 25
 43	 14	122.8	32.6	 30
 44	 14	503.0	78.2	 25
 45	 14	83.0	17.3	 25
 46	 14	85.0	20.1	 25
 47	 14	91.0	23.6	 25
 48	 14	99.0	25.2	 30
 49	 14	147.0	26.4	 25
 50	 14	99.0	22.9	 25
 51	 14	89.0	17.9	 25
 52	 14	94.0	20.6	 25
 53	 14	139.5	24.8	 36
 54	 14	103.5	25.5	 30
 55	 14	114.8	21.1	 30
 56	 14	111.8	26.1	 30
 57	 14	97.8	22.4	 30
 58	 14	428.3	82.7	 36
 59	 14	160.5	33.2	 30
 60	 14	320.8	50.3	 30
 61	 14	136.5	23.2	 30
 62	 14	108.5	25.5	 30
 63	 14	183.0	44.9	 36
 64	 14	114.5	26.7	 30
 65	 14	127.0	25.9	 30
 66	 14	397.8	103.2	 30
 67	 14	100.8	20.9	 30
 68	 14	290.0	59.0	 36
 69	 14	137.8	27.8	 30
 70	 14	205.5	40.2	 30
 71	 14	353.5	54.5	 30
 72	 14	107.3	24.0	 30
 73	 14	218.3	38.4	 36
 74	 14	113.3	27.0	 30
 75	 14	92.0	20.6	 30
 76	 14	260.8	44.0	 30
 77	 14	113.0	23.5	 25
 78	 14	127.3	28.8	 30
 79	 14	274.0	54.7	 25
 80	 14	164.0	33.1	 25
 81	 14	130.0	20.7	 25
 82	 14	127.0	26.7	 25
 83	 14	235.5	53.9	 30
 84	 14	263.0	44.8	 25
 85	 14	203.0	32.2	 25
 86	 14	137.0	30.5	 25
 87	 14	153.0	23.5	 25
 88	 14	338.5	61.0	 30
 89	 14	313.0	65.5	 25
 90	 14	175.0	28.6	 25
 91	 14	86.0	19.0	 25
 92	 14	107.0	24.7	 25
 93	 14	538.0	125.9	 30
 94	 14	135.0	26.4	 25
 95	 14	97.0	25.7	 25
 96	 14	111.0	21.1	 25
 97	 14	128.0	26.8	 25
 98	 14	187.0	30.8	 25
 99	 14	212.0	35.9	 30
100	 14	88.0	19.2	 25
101	 14	209.0	42.9	 25
102	 14	402.0	68.9	 25
103	 14	281.0	51.3	 25
104	 14	162.5	28.5	 30
105	 14	205.0	34.4	 25
106	 14	114.0	21.8	 25
107	 14	135.0	27.0	 25
108	 14	127.0	21.4	 25
109	 14	311.8	51.4	 30
110	 14	154.0	29.1	 25
111	 14	144.0	39.5	 25
112	 14	302.0	49.2	 25
113	 14	145.0	25.4	 25
114	 14	107.8	24.2	 30
115	 14	295.0	45.2	 25
116	 14	176.0	33.6	 25
117	 14	140.0	31.6	 25
118	 14	417.0	41.1	 25
119	 14	102.8	27.7	 30
120	 14	120.0	22.8	 25
121	 14	84.0	20.6	 25
122	 14	207.0	33.8	 25
123	 14	143.0	20.6	 25
124	 14	188.5	34.0	 30
125	 14	187.0	35.7	 25
126	 14	152.0	29.6	 25
127	 14	103.0	24.5	 25
128	 14	139.0	26.5	 25
129	 14	93.3	20.0	 30
130	 14	178.0	25.8	 25
131	 14	179.0	23.5	 25
132	 14	131.0	23.5	 25
133	 14	443.0	61.3	 25
134	 14	106.0	22.2	 30
135	 14	95.0	24.9	 25
136	 14	362.0	46.4	 25
137	 14	185.0	40.0	 25
138	 14	331.0	58.9	 25
139	 14	92.5	36.2	 30
140	 14	142.0	24.2	 25
141	 14	111.0	24.4	 25
142	 14	116.0	23.6	 25
143	 14	144.0	25.5	 25
144	 14	111.8	22.5	 30
145	 14	129.0	24.4	 25
146	 14	115.0	33.1	 25
147	 14	78.0	12.2	 25
148	 14	284.0	37.2	 25
149	 14	423.3	83.9	 30
150	 14	157.0	28.9	 25
151	 14	91.0	24.3	 25
152	 14	159.0	28.3	 25
153	 14	213.0	45.0	 25
154	 14	139.0	26.6	 30
155	 14	2321.0	394.1	 25
156	 14	111.0	27.5	 25
157	 14	143.0	28.3	 25
158	 14	203.0	35.2	 25
159	 14	170.5	33.3	 30
160	 14	185.0	30.3	 25
161	 14	124.0	22.9	 25
162	 14	94.0	22.1	 25
163	 14	100.0	21.7	 25
164	 14	105.0	19.6	 30
165	 14	110.0	23.4	 25
166	 14	153.0	38.2	 25
167	 14	280.0	56.0	 25
168	 14	348.0	41.7	 25
169	 14	209.0	49.3	 30
170	 14	249.0	25.9	 25
171	 14	213.8	37.1	 30
172	 14	294.3	46.3	 30
173	 14	186.0	29.6	 30
174	 14	668.8	164.5	 36
175	 14	91.0	19.8	 30
176	 14	110.5	18.8	 30
177	 14	126.0	27.0	 30
178	 14	86.0	21.8	 30
179	 14	144.0	25.6	 36
180	 14	157.0	28.5	 30
181	 14	284.5	33.1	 30
182	 14	127.3	27.9	 30
183	 14	94.8	21.0	 30
184	 14	99.5	23.7	 36
185	 14	90.8	22.1	 30
186	 14	102.8	19.9	 30
187	 14	109.8	25.4	 30
188	 14	126.3	21.5	 30
189	 14	133.0	23.2	 36
190	 14	137.5	27.8	 30
191	 14	166.8	30.4	 30
192	 14	136.0	21.2	 30
193	 14	93.3	21.7	 30
194	 14	103.3	21.4	 36
195	 14	150.5	30.0	 30
196	 14	165.0	28.4	 25
197	 14	151.0	26.6	 25
198	 14	86.0	18.9	 25
199	 14	105.3	30.2	 30
200	 14	112.0	22.8	 25
201	 14	320.0	39.9	 25
202	 14	505.0	100.5	 25
203	 14	188.0	34.8	 25
204	 14	493.5	110.0	 30
205	 14	100.0	13.9	 25
206	 14	100.0	19.1	 25
207	 14	201.0	25.5	 25
208	 14	105.0	17.4	 25
209	 14	139.5	26.5	 30
210	 14	84.0	18.6	 25
211	 14	70.0	8.9	 25
212	 14	129.0	23.6	 25
213	 14	135.0	27.8	 25
214	 14	71.8	16.0	 30
215	 14	72.0	13.4	 25
216	 14	93.0	15.9	 25
217	 14	114.0	24.7	 25
218	 14	172.0	30.2	 25
219	 14	132.5	34.4	 30
220	 14	107.0	19.0	 25
221	 14	128.0	26.4	 25
222	 14	161.0	27.1	 25
223	 14	252.0	41.0	 25
224	 14	499.5	97.5	 30
225	 14	144.0	25.2	 25
226	 14	154.0	23.9	 25
227	 14	158.0	24.9	 25
228	 14	125.0	29.1	 25
229	 14	903.0	188.1	 30
230	 14	150.0	24.2	 25
231	 14	81.0	19.8	 25
232	 14	145.0	22.3	 25
233	 14	97.0	22.5	 25
234	 14	113.0	21.7	 30
235	 14	110.0	22.4	 25
236	 14	165.0	28.9	 25
237	 14	290.0	46.8	 25
238	 14	180.0	28.3	 25
239	 14	89.0	21.4	 30
240	 14	105.0	24.7	 25
241	 14	208.0	41.6	 25
242	 14	230.0	39.5	 25
243	 14	240.0	47.5	 25
244	 14	123.8	23.6	 30
245	 14	221.0	34.0	 25
246	 14	89.0	17.6	 25
247	 14	137.0	13.7	 25
248	 14	192.0	27.4	 25
249	 14	193.8	30.6	 30
250	 14	303.0	35.1	 25
251	 14	240.0	32.8	 25
252	 14	134.0	26.4	 25
253	 14	153.0	16.9	 25
254	 14	123.8	29.6	 30
255	 14	128.0	26.2	 25
256	 14	105.0	15.8	 25
257	 14	166.0	28.1	 25
258	 14	391.0	52.4	 25
259	 14	247.8	42.5	 30
260	 14	381.0	64.0	 25
261	 14	86.0	17.2	 25
262	 14	214.0	38.5	 25
263	 14	93.0	15.2	 25
264	 14	476.0	46.2	 30
265	 14	247.0	38.8	 25
266	 14	193.0	41.0	 25
267	 14	222.0	20.6	 25
268	 14	145.0	24.3	 25
269	 14	905.3	91.3	 30
270	 14	993.0	210.8	 25
271	 14	94.0	19.6	 25
272	 14	178.0	32.3	 25
273	 14	210.0	33.5	 25
274	 14	105.0	24.3	 30
275	 14	124.0	25.9	 25
276	 14	136.0	18.9	 25
277	 14	127.0	26.1	 25
278	 14	687.0	119.1	 25
279	 14	119.8	21.6	 30
280	 14	222.0	39.2	 25
281	 14	127.0	26.3	 25
282	 14	102.0	21.4	 25
283	 14	75.0	16.1	 25
284	 14	107.5	20.7	 30
285	 14	138.0	19.7	 25
286	 14	106.0	20.1	 25
287	 14	108.0	17.9	 25
288	 14	94.0	16.2	 25
289	 14	108.8	21.4	 30
290	 14	221.5	30.9	 30
291	 14	214.0	42.8	 30
292	 14	173.8	20.6	 30
293	 14	126.0	19.5	 30
294	 14	98.8	16.0	 36
295	 14	129.0	21.1	 30
296	 14	111.8	17.1	 30
297	 14	498.5	116.3	 30
298	 14	164.5	27.8	 30
299	 14	257.5	38.9	 36
300	 14	635.8	127.9	 30
301	 14	127.8	27.2	 30
302	 14	103.8	20.7	 30
303	 14	800.3	182.9	 30
304	 14	152.3	34.1	 36
305	 14	100.8	15.6	 30
306	 14	98.8	16.9	 30
307	 14	93.3	15.4	 30
308	 14	87.0	13.2	 30
309	 14	98.3	19.0	 36
310	 14	127.8	26.7	 30
311	 14	196.0	30.3	 30
312	 14	177.3	41.8	 30
313	 14	82.3	18.3	 30
314	 14	275.8	47.2	 30
315	 14	171.0	27.8	 25
316	 14	192.0	30.2	 25
317	 14	105.0	18.8	 25
318	 14	729.0	135.0	 25
319	 14	153.8	22.9	 30
320	 14	108.0	26.0	 25
321	 14	327.0	36.7	 25
322	 14	390.0	48.6	 25
323	 14	86.0	15.1	 25
324	 14	162.8	35.3	 30
325	 14	214.0	34.3	 25
326	 14	92.0	17.4	 25
327	 14	247.0	49.8	 25
328	 14	87.0	15.9	 25
329	 14	241.0	38.0	 30
330	 14	98.0	20.6	 25
331	 14	179.0	27.2	 25
332	 14	113.0	22.1	 25
333	 14	117.0	28.6	 25
334	 14	144.0	28.9	 30
335	 14	121.0	19.8	 25
336	 14	231.0	48.8	 25
337	 14	94.0	14.4	 25
338	 14	111.0	16.2	 25
339	 14	103.0	18.1	 30
340	 14	138.0	26.8	 25
341	 14	170.0	19.1	 25
342	 14	216.0	23.2	 25
343	 14	112.0	22.0	 25
344	 14	278.8	60.6	 30
345	 14	247.0	43.9	 25
346	 14	110.0	16.8	 25
347	 14	301.0	54.4	 25
348	 14	107.0	17.2	 25
349	 14	101.0	28.7	 30
350	 14	108.0	18.4	 25
351	 14	145.0	23.0	 25
352	 14	77.0	12.6	 25
353	 14	97.0	16.7	 25
354	 14	74.0	13.6	 30
355	 14	108.0	30.8	 25
356	 14	132.0	19.2	 25
357	 14	93.0	17.2	 25
358	 14	168.0	22.3	 25
359	 14	136.3	18.4	 30
360	 14	144.0	22.5	 25
361	 14	665.0	108.8	 25
362	 14	226.0	36.6	 25
363	 14	127.0	18.9	 25
364	 14	81.0	12.7	 30
365	 14	146.0	24.5	 25
366	 14	147.0	20.8	 25
367	 14	201.0	20.2	 25
368	 14	189.0	27.6	 25
369	 14	604.8	143.7	 30
370	 14	120.0	19.0	 25
371	 14	90.0	14.6	 25
372	 14	243.0	28.9	 25
373	 14	217.0	30.8	 25
374	 14	121.3	20.0	 30
375	 14	123.0	22.9	 25
376	 14	187.0	25.8	 25
377	 14	226.0	38.6	 25
378	 14	108.0	15.3	 25
379	 14	130.0	31.4	 30
380	 14	103.0	19.6	 25
381	 14	86.0	12.2	 25
382	 14	114.0	20.5	 25
383	 14	107.0	21.5	 25
384	 14	158.5	29.6	 30
385	 14	123.0	15.4	 25
386	 14	108.0	21.3	 25
387	 14	142.0	19.5	 25
388	 14	101.0	11.4	 25
389	 14	293.3	56.7	 30
390	 14	120.0	22.5	 25
391	 14	76.0	16.3	 25
392	 14	95.0	16.6	 25
393	 14	222.0	30.8	 25
394	 14	190.8	19.2	 30
395	 14	132.0	30.9	 25
396	 14	180.0	29.1	 25
397	 14	93.0	18.9	 25
398	 14	157.0	34.5	 25
399	 14	223.8	43.9	 30
400	 14	155.0	28.5	 25
401	 14	167.0	24.4	 25
402	 14	156.0	19.6	 25
403	 14	144.0	17.4	 25
404	 14	144.3	31.9	 30
405	 14	106.0	15.8	 25
406	 14	122.0	18.0	 25
407	 14	106.0	18.7	 25
408	 14	124.0	24.2	 25
409	 14	99.0	15.5	 36
410	 14	89.8	15.3	 30
411	 14	94.5	21.9	 30
412	 14	102.8	23.2	 30
413	 14	146.8	28.6	 30
414	 14	110.0	16.7	 36
415	 14	109.0	16.7	 30
416	 14	96.3	19.9	 30
417	 14	148.5	15.8	 30
418	 14	197.0	26.8	 30
419	 14	104.0	22.6	 36
420	 14	163.8	21.8	 30
421	 14	98.5	31.6	 30
422	 14	747.8	120.8	 30
423	 14	139.5	16.5	 30
424	 14	90.3	13.2	 36
425	 14	249.3	28.0	 30
426	 14	191.8	26.0	 30
427	 14	152.3	20.0	 30
428	 14	99.0	20.0	 30
429	 14	73.3	13.2	 36
430	 14	81.8	19.0	 30
431	 14	98.5	18.9	 30
432	 14	137.5	18.6	 30
433	 14	117.0	21.6	 25
434	 14	109.0	19.5	 25
435	 14	163.3	37.8	 30
436	 14	170.0	24.1	 25
437	 14	108.0	18.0	 25
438	 14	113.0	21.8	 25
439	 14	464.0	52.7	 25
440	 14	546.5	83.6	 30
441	 14	243.0	42.4	 25
442	 14	641.0	56.2	 25
443	 14	93.0	17.1	 25
444	 14	370.0	52.3	 25
445	 14	139.5	24.9	 30
446	 14	78.0	16.2	 25
447	 14	80.0	12.4	 25
448	 14	102.0	19.1	 25
449	 14	84.0	13.0	 25
450	 14	700.8	164.0	 30
451	 14	103.0	12.1	 25
452	 14	114.0	24.8	 25
453	 14	551.0	91.6	 25
454	 14	85.0	15.0	 25
455	 14	1052.0	251.2	 30
456	 14	161.0	37.8	 25
457	 14	964.0	155.2	 25
458	 14	112.0	21.9	 25
459	 14	124.0	26.6	 25
460	 14	504.0	98.5	 30
461	 14	104.0	22.5	 25
462	 14	118.0	17.9	 25
463	 14	233.0	40.9	 25
464	 14	77.0	28.4	 25
465	 14	112.0	22.8	 30
466	 14	99.0	15.8	 25
467	 14	158.0	28.7	 25
468	 14	135.0	36.6	 25
469	 14	142.0	22.9	 25
470	 14	129.8	20.4	 30
471	 14	103.0	11.6	 25
472	 14	110.0	24.7	 25
473	 14	115.0	18.5	 25
474	 14	117.0	29.4	 25
475	 14	91.5	15.1	 30
476	 14	109.0	20.3	 25
477	 14	182.0	30.9	 25
478	 14	233.0	38.7	 25
479	 14	108.0	15.2	 25
480	 14	150.8	20.2	 30
481	 14	148.0	18.5	 25
482	 14	88.0	16.5	 25
483	 14	98.0	20.9	 25
484	 14	139.0	29.2	 25
485	 14	224.8	47.5	 30
486	 14	148.0	27.1	 25
487	 14	325.0	39.9	 25
488	 14	481.0	52.6	 25
489	 14	392.0	68.2	 25
490	 14	127.8	21.7	 30
491	 14	157.0	30.2	 25
492	 14	251.0	32.5	 25
493	 14	316.0	55.7	 25
494	 14	127.0	23.8	 25
495	 14	185.0	25.6	 30
496	 14	121.0	28.8	 25
497	 14	78.0	16.5	 25
498	 14	101.0	14.5	 25
499	 14	86.0	22.0	 25
500	 14	95.3	14.9	 30
501	 14	129.0	20.7	 25
502	 14	101.0	14.5	 25
503	 14	92.0	17.7	 25
504	 14	90.0	10.4	 25
505	 14	89.5	18.0	 30
506	 14	98.0	14.7	 25
507	 14	76.0	14.1	 25
508	 14	87.0	14.7	 25
509	 14	114.0	21.1	 25
510	 14	113.3	23.4	 30
511	 14	122.0	19.5	 25
512	 14	105.0	20.5	 25
513	 14	78.0	19.6	 25
514	 14	107.0	17.7	 25
515	 14	188.3	26.2	 30
516	 14	514.0	102.5	 25
517	 14	105.0	16.2	 25
518	 14	98.0	18.3	 25
519	 14	183.0	26.6	 25
520	 14	276.0	41.5	 30
521	 14	159.0	25.9	 25
522	 14	82.0	19.9	 25
523	 14	95.0	16.0	 25
524	 14	149.0	22.2	 25
525	 14	89.3	19.8	 30
526	 14	115.0	22.8	 25
527	 14	101.5	15.8	 30
528	 14	118.0	21.4	 30
529	 14	116.0	24.6	 30
530	 14	94.3	24.0	 36
531	 14	147.0	27.7	 30
532	 14	299.8	45.8	 30
533	 14	100.5	24.0	 30
534	 14	318.0	42.4	 30
535	 14	140.8	28.4	 36
536	 14	86.5	16.9	 30
537	 14	174.8	34.4	 30
538	 14	138.5	41.8	 30
539	 14	97.8	21.2	 30
540	 14	108.3	20.3	 36
541	 14	548.0	100.4	 30
542	 14	100.5	17.9	 30
543	 14	157.8	26.6	 30
544	 14	83.5	14.6	 30
545	 14	474.8	93.5	 36
546	 14	94.0	15.8	 30
547	 14	73.8	16.7	 30
548	 14	121.3	15.5	 30
549	 14	220.0	24.6	 30
550	 14	162.5	30.8	 36
551	 14	152.8	33.7	 30
552	 14	211.0	27.0	 25
553	 14	126.0	34.2	 25
554	 14	287.0	32.1	 25
555	 14	96.0	18.5	 30
556	 14	171.0	33.0	 25
557	 14	110.0	21.9	 25
558	 14	130.0	27.1	 25
559	 14	146.0	30.9	 25
560	 14	187.8	37.4	 30
561	 14	160.0	44.0	 25
562	 14	131.0	24.5	 25
563	 14	218.0	46.4	 25
564	 14	223.0	34.3	 25
565	 14	177.0	26.1	 30
566	 14	209.0	35.3	 25
567	 14	335.0	56.1	 25
568	 14	156.0	28.3	 25
569	 14	72.0	17.3	 25
570	 14	339.3	51.2	 30
571	 14	496.0	79.2	 25
572	 14	149.0	28.2	 25
573	 14	403.0	76.0	 25
574	 14	363.0	40.3	 25
575	 14	307.8	68.4	 30
576	 14	89.0	18.7	 25
577	 14	102.0	19.7	 25
578	 14	105.0	15.7	 25
579	 14	160.0	40.2	 25
580	 14	85.3	23.1	 30
581	 14	562.0	159.4	 25
582	 14	148.0	20.4	 25
583	 14	135.0	23.1	 25
584	 14	378.0	56.3	 25
585	 14	284.5	43.5	 30
586	 14	208.0	33.3	 25
587	 14	140.0	26.7	 25
588	 14	112.0	26.6	 25
589	 14	88.0	16.3	 25
590	 14	80.0	18.0	 30
591	 14	287.0	56.4	 25
592	 14	395.0	64.1	 25
593	 14	102.0	17.3	 25
594	 14	118.0	31.7	 25
595	 14	124.0	30.1	 30
596	 14	80.0	15.9	 25
597	 14	118.0	24.5	 25
598	 14	106.0	16.5	 25
599	 14	149.0	24.8	 25
600	 14	2633.5	719.7	 30
601	 14	300.0	48.6	 25
602	 14	134.0	21.5	 25
603	 14	176.0	38.3	 25
604	 14	114.0	28.2	 25
605	 14	84.0	16.0	 30
606	 14	147.0	30.9	 25
607	 14	141.0	35.3	 25
608	 14	121.0	30.4	 25
609	 14	115.0	26.9	 25
610	 14	353.0	47.3	 30
611	 14	198.0	31.6	 25
612	 14	112.0	21.2	 25
613	 14	158.0	34.7	 25
614	 14	247.0	41.4	 25
615	 14	291.0	47.5	 30
616	 14	153.0	33.7	 25
617	 14	131.0	23.5	 25
618	 14	89.0	26.3	 25
619	 14	88.0	16.1	 25
620	 14	179.0	45.4	 30
621	 14	234.0	52.6	 25
622	 14	75.0	12.4	 25
623	 14	124.0	22.0	 25
624	 14	195.0	25.2	 25
625	 14	112.3	19.6	 30
626	 14	609.0	126.3	 25
627	 14	140.0	22.4	 25
628	 14	236.0	33.2	 25
629	 14	78.0	20.7	 25
630	 14	103.8	17.6	 30
631	 14	169.0	25.2	 25
632	 14	165.0	38.5	 25
633	 14	425.0	72.9	 25
634	 14	72.0	15.9	 25
635	 14	151.8	34.5	 30
636	 14	152.0	33.2	 25
637	 14	345.0	69.5	 25
638	 14	219.0	42.7	 25
639	 14	384.0	52.8	 25
640	 14	102.3	23.6	 30
641	 14	399.0	63.1	 25
642	 14	295.0	42.6	 25
643	 14	339.0	49.7	 25
644	 14	114.0	21.8	 25
645	 14	99.8	18.2	 30
646	 14	203.5	47.2	 30
647	 14	120.3	33.3	 30
648	 14	103.8	18.7	 30
649	 14	101.5	24.5	 30
650	 14	305.3	64.0	 36
651	 14	172.8	34.7	 30
652	 14	77.8	19.9	 30
653	 14	103.5	24.6	 30
654	 14	94.0	27.7	 30
655	 14	111.3	33.0	 36
656	 14	756.5	219.6	 30
657	 14	89.8	19.1	 30
658	 14	90.5	20.5	 30
659	 14	253.8	39.4	 30
660	 14	78.3	21.4	 36
661	 14	179.3	36.6	 30
662	 14	101.3	33.0	 30
663	 14	924.8	185.5	 30
664	 14	235.0	31.6	 30
665	 14	288.3	51.0	 36
666	 14	311.8	57.0	 30
667	 14	118.0	20.5	 30
668	 14	88.8	21.1	 30
669	 14	182.0	38.5	 30
670	 14	551.3	99.9	 30
671	 14	148.0	32.9	 25
672	 14	147.0	30.1	 25
673	 14	198.0	33.2	 25
674	 14	134.0	27.5	 25
675	 14	159.8	27.6	 30
676	 14	250.0	64.8	 25
677	 14	105.0	14.9	 25
678	 14	92.0	16.2	 25
679	 14	96.0	25.3	 25
680	 14	167.5	33.9	 30
681	 14	129.0	26.1	 25
682	 14	79.0	15.9	 25
683	 14	203.0	24.2	 25
684	 14	102.0	23.4	 25
685	 14	78.8	17.8	 30
686	 14	201.0	38.5	 25
687	 14	594.0	98.9	 25
688	 14	372.0	55.0	 25
689	 14	141.0	28.0	 25
690	 14	141.8	37.8	 30
691	 14	93.0	16.9	 25
692	 14	163.0	28.3	 25
693	 14	158.0	24.7	 25
694	 14	119.0	29.0	 25
695	 14	201.5	64.7	 30
696	 14	87.0	14.3	 25
697	 14	100.0	19.8	 25
698	 14	105.0	21.9	 25
699	 14	86.0	19.9	 25
700	 14	156.8	30.7	 30
701	 14	151.0	30.4	 25
702	 14	551.0	72.9	 25
703	 14	1322.0	239.8	 25
704	 14	336.0	61.5	 25
705	 14	188.8	30.9	 30
706	 14	333.0	50.6	 25
707	 14	213.0	40.2	 25
708	 14	114.0	26.1	 25
709	 14	183.0	32.2	 25
710	 14	330.3	65.7	 30
711	 14	26187.0	5465.6	 25
  0	 15	184.0	31.7	 25
  1	 15	191.0	38.2	 25
  2	 15	284.0	30.9	 25
  3	 15	133.3	27.7	 30
  4	 15	202.0	35.0	 25
  5	 15	1481.0	161.4	 25
  6	 15	244.0	41.5	 25
  7	 15	131.0	23.1	 25
  8	 15	101.5	15.9	 30
  9	 15	1156.0	192.4	 25
 10	 15	117.0	23.4	 25
 11	 15	100.0	20.7	 25
 12	 15	429.0	65.4	 25
 13	 15	362.0	49.3	 30
 14	 15	185.0	19.3	 25
 15	 15	219.0	28.0	 25
 16	 15	209.0	27.0	 25
 17	 15	487.0	46.3	 25
 18	 15	498.0	72.7	 30
 19	 15	1089.0	177.4	 25
 20	 15	212.0	35.3	 25
 21	 15	169.0	26.2	 25
 22	 15	208.0	26.3	 25
 23	 15	222.0	35.5	 30
 24	 15	103.0	22.7	 25
 25	 15	167.0	25.7	 25
 26	 15	89.0	13.7	 25
 27	 15	103.0	15.3	 25
 28	 15	476.0	114.8	 30
 29	 15	124.5	19.6	 30
 30	 15	4210.3	773.8	 30
 31	 15	293.8	39.6	 30
 32	 15	309.0	51.5	 30
 33	 15	90.3	13.9	 36
 34	 15	76.3	16.7	 30
 35	 15	108.0	14.5	 30
 36	 15	677.5	93.5	 30
 37	 15	379.3	42.7	 30
 38	 15	423.8	52.4	 36
 39	 15	328.5	56.6	 30
 40	 15	120.0	20.2	 30
 41	 15	1475.5	204.3	 30
 42	 15	304.8	55.4	 30
 43	 15	105.3	20.7	 36
 44	 15	233.0	35.3	 30
 45	 15	463.5	94.0	 30
 46	 15	283.3	41.5	 30
 47	 15	428.5	80.9	 30
 48	 15	204.5	35.8	 36
 49	 15	1041.8	229.5	 30
 50	 15	475.3	60.2	 30
 51	 15	298.3	40.3	 30
 52	 15	129.5	22.7	 30
 53	 15	228.3	36.8	 30
 54	 15	183.0	38.4	 25
 55	 15	101.0	17.3	 25
 56	 15	126.0	18.0	 25
 57	 15	248.0	38.4	 25
 58	 15	116.0	25.6	 30
 59	 15	77.0	19.8	 25
 60	 15	178.0	38.4	 25
 61	 15	165.0	23.2	 25
 62	 15	141.0	19.4	 25
 63	 15	374.8	67.5	 30
 64	 15	153.0	19.1	 25
 65	 15	285.0	29.3	 25
 66	 15	2500.0	235.8	 25
 67	 15	169.0	17.9	 25
 68	 15	366.0	29.1	 25
 69	 15	2626.8	513.7	 30
 70	 15	102.0	10.7	 25
 71	 15	290.0	42.9	 25
 72	 15	143.0	20.9	 25
 73	 15	219.0	31.4	 25
 74	 15	424.5	75.5	 30
 75	 15	261.0	35.1	 25
 76	 15	95.0	11.9	 25
 77	 15	148.0	24.8	 25
 78	 15	196.0	23.5	 25
 79	 15	565.0	116.3	 30
 80	 15	139.0	29.4	 25
 81	 15	123.0	21.3	 25
 82	 15	117.0	20.5	 25
 83	 15	133.0	22.4	 25
 84	 15	5280.0	1003.9	 30
 85	 15	1628.0	302.9	 25
 86	 15	410.0	76.6	 25
 87	 15	245.0	29.8	 25
 88	 15	1269.0	140.5	 25
 89	 15	318.3	42.4	 30
 90	 15	164.0	29.1	 25
 91	 15	150.0	28.2	 25
 92	 15	115.0	24.1	 25
 93	 15	145.0	25.8	 25
 94	 15	151.3	24.0	 30
 95	 15	151.0	21.8	 25
 96	 15	135.0	18.4	 25
 97	 15	188.0	28.4	 25
 98	 15	195.0	33.6	 25
 99	 15	103.0	19.3	 30
100	 15	107.0	21.2	 25
101	 15	486.0	55.4	 25
102	 15	536.0	74.7	 25
103	 15	516.0	63.8	 25
104	 15	1191.3	247.6	 30
105	 15	123.0	35.0	 25
106	 15	302.0	50.3	 25
107	 15	3705.0	416.3	 25
108	 15	1793.0	124.9	 25
109	 15	532.5	57.2	 30
110	 15	210.0	39.5	 25
111	 15	462.0	69.5	 25
112	 15	647.0	91.9	 25
113	 15	108.0	12.6	 25
114	 15	503.3	77.0	 30
115	 15	139.0	30.9	 25
116	 15	309.0	42.6	 25
117	 15	440.0	57.1	 25
118	 15	464.0	64.9	 25
119	 15	90.8	17.1	 30
120	 15	268.0	40.9	 25
121	 15	531.0	83.5	 25
122	 15	69.0	13.1	 25
123	 15	312.0	56.1	 25
124	 15	101.8	19.2	 30
125	 15	186.0	35.2	 25
126	 15	83.0	13.6	 25
127	 15	205.0	32.7	 25
128	 15	1988.0	279.6	 25
129	 15	158.3	36.7	 30
130	 15	229.0	36.6	 25
131	 15	116.0	19.5	 25
132	 15	125.0	22.3	 25
133	 15	124.0	16.8	 25
134	 15	166.3	45.4	 30
135	 15	158.0	23.6	 25
136	 15	295.0	49.5	 25
137	 15	503.0	55.5	 25
138	 15	274.0	33.2	 25
139	 15	320.0	58.9	 30
140	 15	475.0	82.9	 25
141	 15	183.0	30.1	 25
142	 15	1089.0	175.5	 25
143	 15	694.0	80.4	 25
144	 15	352.0	55.2	 30
145	 15	1087.0	179.1	 25
146	 15	117.0	22.5	 25
147	 15	155.5	30.7	 30
148	 15	594.3	93.3	 30
149	 15	180.5	34.0	 36
150	 15	142.0	27.0	 30
151	 15	374.5	50.0	 30
152	 15	186.5	39.5	 30
153	 15	62.3	9.0	 30
154	 15	88.0	18.5	 36
155	 15	514.3	91.5	 30
156	 15	393.0	43.7	 30
157	 15	453.5	61.8	 30
158	 15	183.0	33.3	 30
159	 15	297.3	39.6	 36
160	 15	136.8	16.6	 30
161	 15	205.8	28.1	 30
162	 15	372.3	58.6	 30
163	 15	585.8	68.9	 30
164	 15	221.0	38.6	 36
165	 15	148.5	26.8	 30
166	 15	109.8	21.4	 30
167	 15	166.8	37.3	 30
168	 15	223.8	42.5	 30
169	 15	238.8	43.5	 36
170	 15	318.5	59.9	 30
171	 15	277.0	29.6	 25
172	 15	1605.0	154.5	 25
173	 15	379.0	42.6	 25
174	 15	149.5	36.6	 30
175	 15	96.0	19.8	 25
176	 15	243.0	32.3	 25
177	 15	367.0	33.1	 25
178	 15	233.0	33.4	 25
179	 15	119.5	17.3	 30
180	 15	233.0	44.1	 25
181	 15	100.0	23.5	 25
182	 15	134.0	24.6	 25
183	 15	174.0	25.9	 25
184	 15	181.8	33.3	 30
185	 15	97.0	16.8	 25
186	 15	157.0	20.2	 25
187	 15	198.0	30.7	 25
188	 15	467.0	54.2	 25
189	 15	181.5	34.2	 30
190	 15	98.0	19.0	 25
191	 15	71.0	15.4	 25
192	 15	251.0	33.1	 25
193	 15	340.0	51.3	 25
194	 15	83.8	14.8	 30
195	 15	266.0	44.3	 25
196	 15	287.0	32.4	 25
197	 15	174.0	26.1	 25
198	 15	99.0	20.6	 25
199	 15	83.3	19.3	 30
200	 15	385.0	65.7	 25
201	 15	148.0	29.7	 25
202	 15	108.0	25.2	 25
203	 15	136.0	28.0	 25
204	 15	431.0	65.7	 30
205	 15	122.0	27.8	 25
206	 15	187.0	21.9	 25
207	 15	1325.0	310.9	 25
208	 15	149.0	24.4	 25
209	 15	299.0	55.9	 30
210	 15	163.0	28.0	 25
211	 15	218.0	42.4	 25
212	 15	85.0	18.6	 25
213	 15	93.0	23.3	 25
214	 15	179.8	25.6	 30
215	 15	107.0	21.4	 25
216	 15	126.0	22.9	 25
217	 15	108.0	12.9	 25
218	 15	167.0	31.5	 25
219	 15	160.8	33.9	 30
220	 15	149.0	28.0	 25
221	 15	168.0	29.8	 25
222	 15	3732.0	445.2	 25
223	 15	457.0	78.7	 25
224	 15	150.5	22.4	 30
225	 15	389.0	55.0	 25
226	 15	546.0	100.4	 25
227	 15	275.0	48.3	 25
228	 15	175.0	34.5	 25
229	 15	563.0	95.6	 30
230	 15	161.0	26.4	 25
231	 15	455.0	67.7	 25
232	 15	210.0	44.8	 25
233	 15	580.0	92.6	 25
234	 15	78.3	17.2	 30
235	 15	106.0	25.7	 25
236	 15	126.0	25.7	 25
237	 15	112.0	28.8	 25
238	 15	107.0	28.5	 25
239	 15	98.3	23.7	 30
240	 15	114.0	15.4	 25
241	 15	151.0	26.1	 25
242	 15	105.0	20.0	 25
243	 15	172.0	33.7	 25
244	 15	202.3	56.7	 30
245	 15	108.0	20.0	 25
246	 15	276.0	41.0	 25
247	 15	486.0	69.0	 25
248	 15	614.0	70.0	 25
249	 15	326.0	37.0	 30
250	 15	3945.0	925.5	 25
251	 15	132.0	22.7	 25
252	 15	382.0	45.4	 25
253	 15	156.0	33.0	 25
254	 15	182.0	38.2	 30
255	 15	186.0	38.1	 25
256	 15	520.0	89.3	 25
257	 15	132.0	24.3	 25
258	 15	3901.0	582.2	 25
259	 15	115.5	15.3	 30
260	 15	152.0	27.2	 25
261	 15	292.0	57.0	 25
262	 15	283.0	44.4	 25
263	 15	1536.0	235.4	 25
264	 15	321.3	73.4	 30
265	 15	137.0	30.9	 25
266	 15	649.8	139.8	 30
267	 15	152.0	28.3	 30
268	 15	254.3	35.7	 30
269	 15	85.0	18.6	 36
270	 15	88.3	18.2	 30
271	 15	87.8	17.3	 30
272	 15	375.8	75.2	 30
273	 15	426.0	54.3	 30
274	 15	133.5	23.8	 36
275	 15	86.8	17.2	 30
276	 15	167.3	39.5	 30
277	 15	493.5	104.1	 30
278	 15	92.0	27.1	 30
279	 15	267.0	56.7	 36
280	 15	111.3	27.7	 30
281	 15	177.8	33.0	 30
282	 15	104.0	26.2	 30
283	 15	87.5	25.0	 30
284	 15	94.0	21.0	 36
285	 15	155.5	29.2	 30
286	 15	195.8	34.5	 30
287	 15	129.5	18.6	 30
288	 15	1895.0	345.5	 30
289	 15	204.3	35.4	 36
290	 15	3341.0	826.4	 25
291	 15	166.0	31.3	 25
292	 15	186.0	36.0	 25
293	 15	203.0	42.5	 25
294	 15	1663.8	434.7	 30
295	 15	188.0	35.4	 25
296	 15	166.0	31.4	 25
297	 15	325.0	76.4	 25
298	 15	278.0	40.2	 25
299	 15	113.8	19.7	 30
300	 15	1296.0	316.9	 25
301	 15	172.0	28.0	 25
302	 15	626.0	106.3	 25
303	 15	152.0	31.3	 25
304	 15	94.8	26.4	 30
305	 15	350.0	86.9	 25
306	 15	277.0	44.2	 25
307	 15	142.0	25.2	 25
308	 15	106.0	19.3	 25
309	 15	215.5	36.6	 30
310	 15	413.0	105.5	 25
311	 15	180.0	27.9	 25
312	 15	3785.0	774.8	 25
313	 15	165.0	32.8	 25
314	 15	257.3	54.3	 30
315	 15	225.0	45.6	 25
316	 15	192.0	33.9	 25
317	 15	80.0	14.1	 25
318	 15	133.0	24.5	 25
319	 15	2808.3	557.3	 30
320	 15	573.0	96.1	 25
321	 15	200.0	31.3	 25
322	 15	107.0	20.4	 25
323	 15	4582.0	424.8	 25
324	 15	176.0	41.0	 30
325	 15	93.0	41.4	 25
326	 15	177.0	32.0	 25
327	 15	199.0	46.5	 25
328	 15	1760.0	213.8	 25
329	 15	470.3	87.2	 30
330	 15	115.0	21.7	 25
331	 15	175.0	23.8	 25
332	 15	88.0	18.1	 25
333	 15	91.0	16.1	 25
334	 15	142.8	33.6	 30
335	 15	119.0	31.0	 25
336	 15	353.0	54.1	 25
337	 15	161.0	25.9	 25
338	 15	96.0	28.2	 25
339	 15	127.8	26.2	 30
340	 15	112.0	26.1	 25
341	 15	304.0	36.3	 25
342	 15	184.0	30.7	 25
343	 15	141.0	23.2	 25
344	 15	178.0	38.0	 30
345	 15	378.0	62.2	 25
346	 15	1762.0	403.3	 25
347	 15	129.0	22.3	 25
348	 15	100.0	15.5	 25
349	 15	470.5	109.9	 30
350	 15	88.0	20.3	 25
351	 15	556.0	106.1	 25
352	 15	202.0	47.6	 25
353	 15	77.0	16.6	 25
354	 15	244.0	28.8	 30
355	 15	356.0	61.4	 25
356	 15	125.0	28.1	 25
357	 15	249.0	40.2	 25
358	 15	118.0	26.0	 25
359	 15	2415.8	535.6	 30
360	 15	127.0	21.2	 25
361	 15	407.0	79.4	 25
362	 15	2184.0	906.9	 25
363	 15	214.0	72.2	 25
364	 15	163.8	35.2	 30
365	 15	149.0	19.2	 25
366	 15	129.0	18.5	 25
367	 15	251.0	50.7	 25
368	 15	638.0	68.3	 25
369	 15	177.5	26.2	 30
370	 15	125.0	18.1	 25
371	 15	131.0	33.8	 25
372	 15	2033.0	366.1	 25
373	 15	135.0	25.4	 25
374	 15	164.3	30.0	 30
375	 15	181.0	43.3	 25
376	 15	143.0	31.2	 25
377	 15	99.0	13.8	 25
378	 15	82.0	13.4	 25
379	 15	162.8	34.9	 30
380	 15	98.0	14.1	 25
381	 15	90.0	17.5	 25
382	 15	150.0	39.6	 25
383	 15	440.0	77.3	 25
384	 15	120.0	29.0	 30
385	 15	152.8	21.2	 30
386	 15	567.8	127.1	 30
387	 15	97.3	27.6	 30
388	 15	222.3	37.4	 30
389	 15	858.8	227.5	 36
390	 15	108.3	25.6	 30
391	 15	344.0	66.1	 30
392	 15	86.0	15.0	 30
393	 15	174.3	35.5	 30
394	 15	127.5	25.0	 36
395	 15	415.5	90.4	 30
396	 15	128.3	24.1	 30
397	 15	102.3	18.1	 30
398	 15	827.3	169.3	 30
399	 15	4213.3	950.2	 36
400	 15	140.8	22.7	 30
401	 15	773.5	167.2	 30
402	 15	504.3	105.2	 30
403	 15	93.5	16.6	 30
404	 15	1899.8	340.3	 30
405	 15	4524.0	1087.0	 36
406	 15	210.0	45.9	 30
407	 15	202.5	28.5	 30
408	 15	588.8	111.4	 30
409	 15	574.0	68.4	 25
410	 15	4856.0	781.3	 30
411	 15	167.0	51.2	 25
412	 15	156.0	24.7	 25
413	 15	495.0	63.4	 25
414	 15	146.0	35.0	 25
415	 15	234.3	43.9	 30
416	 15	233.0	37.0	 25
417	 15	223.0	42.5	 25
418	 15	1680.0	159.4	 25
419	 15	385.0	51.3	 25
420	 15	458.3	72.2	 30
421	 15	818.0	130.1	 25
422	 15	266.0	47.6	 25
423	 15	409.0	47.7	 25
424	 15	111.0	25.0	 25
425	 15	156.5	30.9	 30
426	 15	106.0	22.6	 25
427	 15	136.0	28.9	 25
428	 15	86.0	24.8	 25
429	 15	77.0	20.2	 25
430	 15	238.8	38.7	 30
431	 15	811.0	124.3	 25
432	 15	763.0	124.6	 25
433	 15	556.0	80.5	 25
434	 15	68.0	13.7	 25
435	 15	192.5	39.5	 30
436	 15	190.0	41.2	 25
437	 15	201.0	36.2	 25
438	 15	613.0	69.6	 25
439	 15	96.0	26.2	 25
440	 15	159.3	38.1	 30
441	 15	112.0	22.1	 25
442	 15	153.0	28.3	 25
443	 15	172.0	38.6	 25
444	 15	482.0	61.4	 25
445	 15	169.8	25.8	 30
446	 15	144.0	27.9	 25
447	 15	135.0	40.9	 25
448	 15	83.0	26.2	 25
449	 15	419.0	63.4	 25
450	 15	107.8	27.0	 30
451	 15	126.0	26.3	 25
452	 15	140.0	22.4	 25
453	 15	113.0	26.7	 25
454	 15	208.0	32.4	 25
455	 15	106.0	22.2	 30
456	 15	354.0	51.7	 25
457	 15	216.0	49.7	 25
458	 15	76.0	16.2	 25
459	 15	68.0	8.7	 25
460	 15	1518.3	365.6	 30
461	 15	534.0	120.4	 25
462	 15	998.0	189.9	 25
463	 15	135.0	26.9	 25
464	 15	347.0	49.5	 25
465	 15	88.0	17.6	 30
466	 15	218.0	42.4	 25
467	 15	246.0	34.0	 25
468	 15	345.0	74.4	 25
469	 15	72.0	12.0	 25
470	 15	126.8	32.4	 30
471	 15	197.0	45.6	 25
472	 15	110.0	21.2	 25
473	 15	182.0	25.8	 25
474	 15	1063.0	200.3	 25
475	 15	380.5	66.5	 30
476	 15	95.0	25.6	 25
477	 15	315.0	52.3	 25
478	 15	217.0	39.6	 25
479	 15	142.0	32.4	 25
480	 15	108.8	25.2	 30
481	 15	180.0	30.6	 25
482	 15	119.0	18.6	 25
483	 15	155.0	31.4	 25
484	 15	268.0	40.2	 25
485	 15	104.3	23.7	 30
486	 15	131.0	27.1	 25
487	 15	93.0	17.7	 25
488	 15	225.0	48.0	 25
489	 15	302.0	51.8	 25
490	 15	304.0	54.1	 30
491	 15	950.0	216.5	 25
492	 15	3039.0	662.3	 25
493	 15	120.0	25.3	 25
494	 15	126.0	32.3	 25
495	 15	220.0	41.7	 30
496	 15	605.0	152.2	 25
497	 15	216.0	47.9	 25
498	 15	127.0	34.2	 25
499	 15	227.0	39.0	 25
500	 15	152.3	40.6	 30
501	 15	151.0	27.9	 25
502	 15	101.0	22.1	 25
503	 15	77.8	22.4	 30
504	 15	135.3	78.2	 30
505	 15	201.5	39.9	 36
506	 15	131.5	35.0	 30
507	 15	146.3	36.9	 30
508	 15	201.3	32.4	 30
509	 15	126.8	27.8	 30
510	 15	161.8	37.7	 36
511	 15	165.0	36.4	 30
512	 15	251.0	53.7	 30
513	 15	199.8	46.8	 30
514	 15	108.3	23.0	 30
515	 15	119.3	20.1	 36
516	 15	3257.0	783.0	 30
517	 15	82.8	19.5	 30
518	 15	163.5	32.7	 30
519	 15	493.0	100.8	 30
520	 15	1111.5	314.6	 36
521	 15	392.3	90.2	 30
522	 15	137.8	33.4	 30
523	 15	213.0	42.5	 30
524	 15	268.0	50.3	 30
525	 15	165.8	34.1	 36
526	 15	139.0	34.5	 30
527	 15	1257.0	279.0	 25
528	 15	139.0	25.0	 25
529	 15	123.0	26.5	 25
530	 15	174.5	39.9	 30
531	 15	145.0	41.5	 25
532	 15	186.0	38.3	 25
533	 15	98.0	26.2	 25
534	 15	103.0	21.0	 25
535	 15	160.0	24.5	 30
536	 15	107.0	30.3	 25
537	 15	185.0	28.2	 25
538	 15	282.0	46.4	 25
539	 15	1185.0	205.2	 25
540	 15	728.3	179.2	 30
541	 15	164.0	27.0	 25
542	 15	319.0	40.6	 25
543	 15	375.0	81.5	 25
544	 15	146.0	28.5	 25
545	 15	132.8	23.0	 30
546	 15	181.0	36.7	 25
547	 15	105.0	20.7	 25
548	 15	353.0	60.4	 25
549	 15	1484.0	127.5	 25
550	 15	102.5	21.4	 30
551	 15	89.0	18.7	 25
552	 15	383.0	77.4	 25
553	 15	135.0	36.8	 25
554	 15	189.0	32.1	 25
555	 15	112.8	25.3	 30
556	 15	405.0	86.7	 25
557	 15	118.0	35.0	 25
558	 15	110.0	24.1	 25
559	 15	249.0	47.1	 25
560	 15	181.8	47.0	 30
561	 15	259.0	62.2	 25
562	 15	102.0	22.1	 25
563	 15	794.0	121.8	 25
564	 15	166.0	30.3	 25
565	 15	319.5	62.2	 30
566	 15	1466.0	367.8	 25
567	 15	3891.0	716.4	 25
568	 15	166.0	27.9	 25
569	 15	181.0	27.1	 25
570	 15	284.5	47.6	 30
571	 15	299.0	60.8	 25
572	 15	701.0	63.5	 25
573	 15	257.0	52.3	 25
574	 15	966.0	135.0	 25
575	 15	725.5	170.8	 30
576	 15	92.0	19.2	 25
577	 15	88.0	22.4	 25
578	 15	1824.0	294.6	 25
579	 15	490.0	45.0	 25
580	 15	412.0	70.0	 30
581	 15	467.0	77.5	 25
582	 15	512.0	114.6	 25
583	 15	82.0	23.8	 25
584	 15	94.0	22.9	 25
585	 15	928.3	213.5	 30
586	 15	261.0	53.8	 25
587	 15	146.0	29.5	 25
588	 15	98.0	25.6	 25
589	 15	92.0	17.2	 25
590	 15	417.8	108.1	 30
591	 15	1113.0	263.2	 25
592	 15	566.0	153.9	 25
593	 15	108.0	21.5	 25
594	 15	322.0	41.6	 25
595	 15	134.0	31.4	 30
596	 15	145.0	30.4	 25
597	 15	6217.0	1182.7	 25
598	 15	121.0	28.1	 25
599	 15	136.0	25.7	 25
600	 15	134.0	25.2	 30
601	 15	120.0	23.8	 25
602	 15	486.0	122.8	 25
603	 15	116.0	20.3	 25
604	 15	173.0	28.1	 25
605	 15	111.0	20.3	 30
606	 15	97.0	25.0	 25
607	 15	184.0	32.0	 25
608	 15	218.0	41.6	 25
609	 15	213.0	35.9	 25
610	 15	1084.5	247.8	 30
611	 15	197.0	37.8	 25
612	 15	325.0	45.5	 25
613	 15	137.0	30.9	 25
614	 15	216.0	29.4	 25
615	 15	6289.8	1674.3	 30
616	 15	190.0	32.6	 25
617	 15	266.0	50.2	 25
618	 15	81.0	24.2	 25
619	 15	117.0	24.1	 25
620	 15	107.0	22.4	 30
621	 15	938.0	194.4	 25
622	 15	78.5	18.2	 30
623	 15	143.0	26.8	 30
624	 15	870.8	154.1	 30
625	 15	85.5	15.7	 36
626	 15	99.5	22.7	 30
627	 15	1098.3	252.3	 30
628	 15	558.0	92.2	 30
629	 15	121.0	21.0	 30
630	 15	115.3	22.3	 36
631	 15	74.5	15.7	 30
632	 15	102.8	19.0	 30
633	 15	993.0	216.2	 30
634	 15	639.8	91.2	 30
635	 15	156.5	29.5	 36
636	 15	369.3	83.9	 30
637	 15	168.8	32.7	 30
638	 15	212.0	37.2	 30
639	 15	276.3	33.1	 30
640	 15	190.3	34.8	 36
641	 15	148.5	39.6	 30
642	 15	155.5	42.5	 30
643	 15	248.5	42.9	 30
644	 15	469.3	62.2	 30
645	 15	410.3	86.8	 36
646	 15	140.0	32.1	 25
647	 15	460.0	54.4	 25
648	 15	269.0	37.3	 25
649	 15	623.0	87.5	 25
650	 15	107.8	26.2	 30
651	 15	471.0	86.9	 25
652	 15	247.0	47.1	 25
653	 15	175.0	24.6	 25
654	 15	2191.0	149.4	 25
655	 15	130.0	24.5	 30
656	 15	1008.0	203.0	 25
657	 15	111.0	22.1	 25
658	 15	73.0	17.0	 25
659	 15	156.0	34.6	 25
660	 15	146.3	27.4	 30
661	 15	89.0	19.1	 25
662	 15	105.0	19.0	 25
663	 15	173.0	30.2	 25
664	 15	328.0	56.2	 25
665	 15	179.8	29.3	 30
666	 15	350.0	63.3	 25
667	 15	140.0	28.0	 25
668	 15	134.0	23.9	 25
669	 15	120.0	26.5	 25
670	 15	214.5	37.6	 30
671	 15	191.0	24.5	 25
672	 15	219.0	36.0	 25
673	 15	322.0	36.1	 25
674	 15	213.0	37.1	 25
675	 15	112.5	24.1	 30
676	 15	122.0	17.5	 25
677	 15	328.0	46.8	 25
678	 15	189.0	32.7	 25
679	 15	235.0	36.1	 25
680	 15	142.8	23.3	 30
681	 15	178.0	25.2	 25
682	 15	233.0	54.6	 25
683	 15	352.0	77.5	 25
684	 15	758.0	118.5	 25
685	 15	146.5	22.7	 30
686	 15	106.0	20.1	 25
687	 15	144.0	22.8	 25
688	 15	136.0	29.7	 25
689	 15	161.0	38.2	 25
690	 15	506.5	97.5	 30
691	 15	170.0	34.4	 25
692	 15	305.0	49.1	 25
693	 15	318.0	40.4	 25
694	 15	104.0	23.3	 25
695	 15	105.5	23.0	 30
696	 15	335.0	63.9	 25
697	 15	5224.0	775.1	 25
698	 15	146.0	31.4	 25
699	 15	2190.0	253.8	 25
700	 15	98.8	21.1	 30
701	 15	112.0	19.9	 25
702	 15	198.0	39.5	 25
703	 15	107.0	16.0	 25
704	 15	144.0	28.3	 25
705	 15	4731.3	1234.3	 30
706	 15	448.0	70.5	 25
707	 15	218.0	31.5	 25
708	 15	148.0	29.0	 25
709	 15	140.0	31.1	 25
710	 15	173.3	22.7	 30
711	 15	205.0	28.7	 25
  0	 16	19174.0	2973.6	 25
  1	 16	138.0	27.7	 25
  2	 16	184.0	26.7	 25
  3	 16	129.8	24.3	 30
  4	 16	197.8	39.7	 30
  5	 16	439.8	80.9	 30
  6	 16	175.8	36.4	 30
  7	 16	117.5	18.1	 30
  8	 16	90.0	19.2	 36
  9	 16	344.3	57.7	 30
 10	 16	124.5	21.7	 30
 11	 16	106.8	21.6	 30
 12	 16	307.5	63.0	 30
 13	 16	140.0	31.4	 36
 14	 16	241.5	35.4	 30
 15	 16	216.0	26.2	 30
 16	 16	184.8	26.9	 30
 17	 16	246.0	37.8	 30
 18	 16	165.0	38.4	 36
 19	 16	276.3	56.2	 30
 20	 16	165.0	30.0	 30
 21	 16	190.5	40.6	 30
 22	 16	109.5	20.0	 30
 23	 16	116.5	31.6	 36
 24	 16	74.0	17.0	 30
 25	 16	109.5	20.9	 30
 26	 16	75.0	16.5	 30
 27	 16	135.3	20.4	 30
 28	 16	240.3	41.3	 36
 29	 16	112.0	26.7	 25
 30	 16	1114.0	210.7	 25
 31	 16	188.0	35.4	 25
 32	 16	202.0	44.7	 25
 33	 16	108.3	27.8	 30
 34	 16	93.0	22.9	 25
 35	 16	176.0	33.4	 25
 36	 16	370.0	51.2	 25
 37	 16	432.0	49.7	 25
 38	 16	326.0	51.0	 25
 39	 16	156.5	33.0	 30
 40	 16	166.0	25.0	 25
 41	 16	225.0	61.5	 25
 42	 16	128.0	23.5	 25
 43	 16	125.0	30.2	 25
 44	 16	282.8	47.3	 30
 45	 16	203.0	32.1	 25
 46	 16	310.0	43.3	 25
 47	 16	127.0	22.4	 25
 48	 16	118.0	35.2	 25
 49	 16	336.0	68.9	 30
 50	 16	198.0	39.9	 25
 51	 16	221.0	36.7	 25
 52	 16	179.0	28.2	 25
 53	 16	170.0	31.1	 25
 54	 16	97.3	24.1	 30
 55	 16	121.0	26.2	 25
 56	 16	108.0	23.1	 25
 57	 16	132.0	29.9	 25
 58	 16	93.0	19.6	 25
 59	 16	78.0	15.6	 30
 60	 16	140.0	35.5	 25
 61	 16	93.0	25.0	 25
 62	 16	123.0	23.3	 25
 63	 16	98.0	21.3	 25
 64	 16	156.8	28.7	 30
 65	 16	129.0	20.3	 25
 66	 16	496.0	71.3	 25
 67	 16	123.0	24.5	 25
 68	 16	404.0	65.0	 25
 69	 16	1478.0	264.2	 30
 70	 16	101.0	24.5	 25
 71	 16	140.0	34.1	 25
 72	 16	247.0	49.0	 25
 73	 16	245.0	38.8	 25
 74	 16	183.5	38.4	 30
 75	 16	280.0	30.7	 25
 76	 16	249.0	34.8	 25
 77	 16	110.0	25.2	 25
 78	 16	137.0	32.3	 25
 79	 16	121.5	27.8	 30
 80	 16	78.0	15.1	 25
 81	 16	131.0	25.1	 25
 82	 16	159.0	32.8	 25
 83	 16	218.0	45.1	 25
 84	 16	1106.0	243.8	 30
 85	 16	146.0	28.0	 25
 86	 16	166.0	32.4	 25
 87	 16	278.0	50.5	 25
 88	 16	287.0	34.5	 25
 89	 16	149.8	27.2	 30
 90	 16	113.0	20.7	 25
 91	 16	194.0	36.8	 25
 92	 16	88.0	13.5	 25
 93	 16	77.0	18.1	 25
 94	 16	201.8	25.5	 30
 95	 16	100.0	20.6	 25
 96	 16	107.0	18.5	 25
 97	 16	78.0	16.2	 25
 98	 16	93.0	21.4	 25
 99	 16	102.3	25.7	 30
100	 16	94.0	16.0	 25
101	 16	107.0	29.1	 25
102	 16	269.0	49.9	 25
103	 16	204.0	36.8	 25
104	 16	230.5	51.6	 30
105	 16	95.0	18.8	 25
106	 16	167.0	34.9	 25
107	 16	905.0	123.7	 25
108	 16	508.0	80.0	 25
109	 16	440.0	73.3	 30
110	 16	158.0	25.5	 25
111	 16	142.0	26.5	 25
112	 16	132.0	28.2	 25
113	 16	135.0	29.4	 25
114	 16	207.5	43.2	 30
115	 16	117.0	24.0	 25
116	 16	252.0	32.4	 25
117	 16	254.0	36.6	 25
118	 16	223.0	50.8	 25
119	 16	91.3	18.1	 30
120	 16	141.0	27.2	 25
121	 16	158.0	39.5	 25
122	 16	81.0	25.6	 25
123	 16	122.0	28.4	 30
124	 16	91.5	17.6	 36
125	 16	106.0	33.0	 30
126	 16	70.0	15.0	 30
127	 16	142.8	24.0	 30
128	 16	340.5	72.7	 30
129	 16	151.8	31.9	 36
130	 16	185.3	31.8	 30
131	 16	164.3	30.5	 30
132	 16	108.8	26.9	 30
133	 16	159.3	31.6	 30
134	 16	103.3	28.8	 36
135	 16	114.8	23.7	 30
136	 16	127.5	22.2	 30
137	 16	269.0	57.2	 30
138	 16	382.8	65.2	 30
139	 16	112.3	26.1	 36
140	 16	131.0	27.9	 30
141	 16	93.0	17.2	 30
142	 16	302.0	61.5	 30
143	 16	234.8	40.3	 30
144	 16	545.8	67.3	 36
145	 16	358.0	79.5	 30
146	 16	152.3	37.8	 30
147	 16	231.0	36.4	 25
148	 16	339.0	74.4	 25
149	 16	368.8	65.0	 30
150	 16	119.0	23.9	 25
151	 16	206.0	36.6	 25
152	 16	119.0	29.4	 25
153	 16	88.0	18.8	 25
154	 16	117.8	25.7	 30
155	 16	242.0	33.8	 25
156	 16	399.0	63.0	 25
157	 16	187.0	45.8	 25
158	 16	189.0	36.4	 25
159	 16	205.3	46.0	 30
160	 16	104.0	32.0	 25
161	 16	144.0	24.5	 25
162	 16	145.0	27.5	 25
163	 16	230.0	44.0	 25
164	 16	196.8	35.5	 30
165	 16	120.0	25.7	 25
166	 16	83.0	16.2	 25
167	 16	104.0	22.7	 25
168	 16	173.0	34.3	 25
169	 16	258.0	37.2	 30
170	 16	282.0	49.0	 25
171	 16	194.0	62.4	 25
172	 16	603.0	86.6	 25
173	 16	995.0	101.1	 25
174	 16	112.3	21.1	 30
175	 16	153.0	31.3	 25
176	 16	140.0	30.9	 25
177	 16	206.0	35.8	 25
178	 16	193.0	32.7	 25
179	 16	122.8	31.1	 30
180	 16	88.0	17.4	 25
181	 16	99.0	44.6	 25
182	 16	103.0	22.9	 25
183	 16	122.0	14.7	 25
184	 16	154.0	28.4	 30
185	 16	78.0	13.7	 25
186	 16	185.0	29.2	 25
187	 16	137.0	23.7	 25
188	 16	260.0	44.2	 25
189	 16	210.0	53.2	 30
190	 16	91.0	27.4	 25
191	 16	80.0	23.8	 25
192	 16	114.0	27.3	 25
193	 16	138.0	26.3	 25
194	 16	91.3	23.5	 30
195	 16	143.0	25.0	 25
196	 16	217.0	45.5	 25
197	 16	175.0	39.1	 25
198	 16	111.0	27.6	 25
199	 16	125.5	25.6	 30
200	 16	271.0	59.7	 25
201	 16	128.0	24.5	 25
202	 16	77.0	16.7	 25
203	 16	102.0	21.5	 25
204	 16	166.0	35.9	 30
205	 16	102.0	22.8	 25
206	 16	136.0	36.6	 25
207	 16	551.0	88.6	 25
208	 16	116.0	24.8	 25
209	 16	131.8	29.1	 30
210	 16	142.0	30.1	 25
211	 16	150.0	30.4	 25
212	 16	100.0	28.5	 25
213	 16	127.0	21.4	 25
214	 16	147.0	34.8	 30
215	 16	108.0	22.1	 25
216	 16	109.0	26.8	 25
217	 16	108.0	23.0	 25
218	 16	117.0	25.1	 25
219	 16	158.8	30.9	 30
220	 16	176.0	34.0	 25
221	 16	102.0	24.8	 25
222	 16	851.0	114.4	 25
223	 16	107.0	23.7	 25
224	 16	117.0	26.8	 30
225	 16	210.0	43.2	 25
226	 16	251.0	40.8	 25
227	 16	119.0	22.0	 25
228	 16	113.0	24.9	 25
229	 16	355.8	62.2	 30
230	 16	176.0	35.6	 25
231	 16	169.0	28.9	 25
232	 16	108.0	25.6	 25
233	 16	257.0	36.3	 25
234	 16	76.3	24.5	 30
235	 16	78.0	18.6	 25
236	 16	90.0	19.2	 25
237	 16	112.0	23.1	 25
238	 16	113.0	19.8	 25
239	 16	94.3	23.9	 30
240	 16	94.0	20.2	 25
241	 16	279.0	57.2	 25
242	 16	96.3	20.7	 30
243	 16	255.8	50.1	 30
244	 16	120.3	24.4	 36
245	 16	107.8	30.5	 30
246	 16	323.5	49.6	 30
247	 16	221.0	44.5	 30
248	 16	501.8	52.3	 30
249	 16	226.0	51.8	 36
250	 16	720.8	140.7	 30
251	 16	148.8	25.2	 30
252	 16	457.5	50.9	 30
253	 16	126.0	23.5	 30
254	 16	93.5	20.6	 36
255	 16	131.8	27.6	 30
256	 16	252.5	50.3	 30
257	 16	87.8	22.3	 30
258	 16	827.3	182.1	 30
259	 16	134.8	25.8	 36
260	 16	123.5	28.2	 30
261	 16	122.3	29.0	 30
262	 16	108.5	19.8	 30
263	 16	265.3	60.5	 30
264	 16	100.0	27.8	 36
265	 16	123.0	30.0	 30
266	 16	142.0	29.4	 25
267	 16	124.0	17.5	 25
268	 16	180.0	39.5	 25
269	 16	90.8	18.1	 30
270	 16	108.0	26.4	 25
271	 16	86.0	21.5	 25
272	 16	85.0	17.6	 25
273	 16	172.0	25.9	 25
274	 16	94.3	22.9	 30
275	 16	94.0	21.1	 25
276	 16	101.0	23.2	 25
277	 16	145.0	28.5	 25
278	 16	78.0	20.6	 25
279	 16	122.8	29.0	 30
280	 16	169.0	35.1	 25
281	 16	147.0	32.5	 25
282	 16	93.0	24.3	 25
283	 16	82.0	18.0	 25
284	 16	121.5	19.6	 30
285	 16	175.0	28.8	 25
286	 16	118.0	22.3	 25
287	 16	131.0	33.6	 25
288	 16	406.0	63.4	 25
289	 16	173.8	33.8	 30
290	 16	287.0	63.1	 25
291	 16	163.0	35.9	 25
292	 16	114.0	22.5	 25
293	 16	117.0	21.6	 25
294	 16	561.8	142.2	 30
295	 16	106.0	22.7	 25
296	 16	117.0	28.8	 25
297	 16	162.0	24.6	 25
298	 16	115.0	20.7	 25
299	 16	126.3	27.4	 30
300	 16	382.0	97.7	 25
301	 16	87.0	24.1	 25
302	 16	169.0	41.3	 25
303	 16	160.0	29.4	 25
304	 16	128.0	26.1	 30
305	 16	177.0	32.3	 25
306	 16	196.0	42.9	 25
307	 16	198.0	43.8	 25
308	 16	116.0	16.1	 25
309	 16	157.3	43.1	 30
310	 16	208.0	47.4	 25
311	 16	145.0	26.2	 25
312	 16	341.0	82.3	 25
313	 16	119.0	24.0	 25
314	 16	216.8	47.3	 30
315	 16	114.0	30.9	 25
316	 16	189.0	46.3	 25
317	 16	93.0	24.1	 25
318	 16	192.0	32.4	 25
319	 16	615.0	117.0	 30
320	 16	230.0	37.3	 25
321	 16	95.0	16.5	 25
322	 16	89.0	17.6	 25
323	 16	1103.0	163.4	 25
324	 16	120.5	43.0	 30
325	 16	73.0	17.2	 25
326	 16	104.0	25.4	 25
327	 16	190.0	30.6	 25
328	 16	315.0	58.9	 25
329	 16	283.3	52.3	 30
330	 16	142.0	27.5	 25
331	 16	124.0	23.7	 25
332	 16	114.0	23.4	 25
333	 16	144.0	29.8	 25
334	 16	154.5	33.2	 30
335	 16	125.0	28.2	 25
336	 16	242.0	42.0	 25
337	 16	241.0	43.2	 25
338	 16	85.0	20.0	 25
339	 16	134.0	23.1	 30
340	 16	77.0	15.8	 25
341	 16	181.0	25.6	 25
342	 16	160.0	28.8	 25
343	 16	101.0	22.3	 25
344	 16	185.8	29.9	 30
345	 16	249.0	44.9	 25
346	 16	1139.0	220.9	 25
347	 16	152.0	24.7	 25
348	 16	125.0	20.8	 25
349	 16	185.0	41.5	 30
350	 16	90.0	17.1	 25
351	 16	283.0	64.0	 25
352	 16	131.0	32.6	 25
353	 16	80.0	20.6	 25
354	 16	217.0	71.7	 30
355	 16	368.0	43.3	 25
356	 16	111.0	22.7	 25
357	 16	138.0	26.5	 25
358	 16	95.0	22.4	 25
359	 16	575.0	115.4	 30
360	 16	153.0	28.1	 30
361	 16	217.8	58.1	 30
362	 16	322.0	127.4	 30
363	 16	276.8	63.3	 30
364	 16	161.3	37.1	 36
365	 16	141.5	41.0	 30
366	 16	158.8	28.3	 30
367	 16	214.5	49.6	 30
368	 16	1178.0	148.5	 30
369	 16	153.3	27.0	 36
370	 16	139.5	29.9	 30
371	 16	170.5	31.3	 30
372	 16	338.0	89.3	 30
373	 16	131.3	27.8	 30
374	 16	170.0	28.4	 30
375	 16	96.8	17.6	 36
376	 16	117.8	26.2	 30
377	 16	75.8	17.4	 30
378	 16	92.0	20.2	 30
379	 16	137.5	24.3	 30
380	 16	116.5	21.2	 36
381	 16	81.0	18.4	 30
382	 16	145.5	21.7	 30
383	 16	211.8	62.2	 30
384	 16	123.3	31.6	 30
385	 16	121.5	19.1	 30
386	 16	279.0	53.5	 25
387	 16	114.0	27.0	 25
388	 16	105.0	21.8	 25
389	 16	175.0	31.1	 25
390	 16	81.8	15.1	 30
391	 16	163.0	26.4	 25
392	 16	132.0	31.8	 25
393	 16	134.0	32.1	 25
394	 16	104.0	28.5	 25
395	 16	111.8	30.5	 30
396	 16	143.0	24.0	 25
397	 16	152.0	29.5	 25
398	 16	246.0	50.5	 25
399	 16	995.0	200.8	 25
400	 16	181.8	33.0	 30
401	 16	199.0	44.6	 25
402	 16	301.0	33.8	 25
403	 16	104.0	21.1	 25
404	 16	325.0	59.7	 25
405	 16	418.3	91.7	 30
406	 16	149.0	25.4	 25
407	 16	189.0	27.2	 25
408	 16	547.0	99.5	 25
409	 16	155.0	27.8	 25
410	 16	1028.3	251.5	 30
411	 16	246.0	50.3	 25
412	 16	107.0	17.3	 25
413	 16	233.0	38.1	 25
414	 16	108.0	18.8	 25
415	 16	91.5	18.6	 30
416	 16	161.0	28.8	 25
417	 16	173.0	35.0	 25
418	 16	226.0	41.7	 25
419	 16	269.0	56.6	 25
420	 16	198.8	38.8	 30
421	 16	149.0	28.9	 25
422	 16	221.0	38.2	 25
423	 16	246.0	41.5	 25
424	 16	89.0	17.0	 25
425	 16	155.0	29.4	 30
426	 16	98.0	18.5	 25
427	 16	78.0	19.3	 25
428	 16	72.0	12.6	 25
429	 16	89.0	25.7	 25
430	 16	267.3	37.0	 30
431	 16	147.0	22.2	 25
432	 16	167.0	19.5	 25
433	 16	166.0	37.3	 25
434	 16	85.0	16.9	 25
435	 16	253.8	45.9	 30
436	 16	151.0	28.7	 25
437	 16	151.0	20.2	 25
438	 16	141.0	29.0	 25
439	 16	102.0	20.8	 25
440	 16	136.3	29.6	 30
441	 16	84.0	18.1	 25
442	 16	160.0	18.9	 25
443	 16	112.0	26.5	 25
444	 16	124.0	19.9	 25
445	 16	132.8	25.2	 30
446	 16	105.0	11.5	 25
447	 16	95.0	25.2	 25
448	 16	84.0	16.5	 25
449	 16	127.0	20.7	 25
450	 16	99.8	18.3	 30
451	 16	108.0	22.0	 25
452	 16	117.0	20.2	 25
453	 16	113.0	18.4	 25
454	 16	125.0	18.1	 25
455	 16	116.8	19.3	 30
456	 16	375.0	43.0	 25
457	 16	123.0	24.9	 25
458	 16	97.0	21.4	 25
459	 16	79.0	20.7	 25
460	 16	370.8	69.3	 30
461	 16	145.0	24.2	 25
462	 16	385.0	38.1	 25
463	 16	152.0	34.8	 25
464	 16	122.0	21.3	 25
465	 16	91.8	20.4	 30
466	 16	220.0	29.7	 25
467	 16	320.0	33.6	 25
468	 16	164.0	27.5	 25
469	 16	96.0	24.8	 25
470	 16	112.0	22.2	 30
471	 16	116.0	17.5	 25
472	 16	126.0	20.3	 25
473	 16	259.0	46.8	 25
474	 16	381.0	59.7	 25
475	 16	124.5	21.6	 30
476	 16	80.0	18.9	 25
477	 16	134.0	25.6	 25
478	 16	102.0	20.7	 25
479	 16	122.5	22.1	 30
480	 16	90.3	23.4	 36
481	 16	99.5	20.4	 30
482	 16	90.8	15.7	 30
483	 16	102.0	19.1	 30
484	 16	266.3	48.1	 30
485	 16	91.3	19.1	 36
486	 16	84.8	22.6	 30
487	 16	120.8	24.7	 30
488	 16	155.8	24.5	 30
489	 16	419.5	44.6	 30
490	 16	171.3	24.2	 36
491	 16	162.5	29.9	 30
492	 16	366.0	99.1	 30
493	 16	117.8	16.9	 30
494	 16	139.5	33.6	 30
495	 16	284.5	54.6	 36
496	 16	259.3	59.3	 30
497	 16	135.3	22.3	 30
498	 16	151.5	23.8	 30
499	 16	204.0	25.8	 30
500	 16	306.5	55.7	 36
501	 16	77.8	17.4	 30
502	 16	75.5	16.3	 30
503	 16	103.0	22.1	 25
504	 16	100.0	17.0	 25
505	 16	235.0	53.8	 30
506	 16	124.0	17.2	 25
507	 16	125.0	23.0	 25
508	 16	196.0	37.4	 25
509	 16	218.0	21.0	 25
510	 16	214.8	44.6	 30
511	 16	203.0	31.9	 25
512	 16	193.0	32.1	 25
513	 16	109.0	18.6	 25
514	 16	83.0	15.4	 25
515	 16	121.8	25.7	 30
516	 16	766.0	181.5	 25
517	 16	94.0	19.3	 25
518	 16	147.0	29.3	 25
519	 16	145.0	19.2	 25
520	 16	304.0	31.1	 30
521	 16	172.0	49.2	 25
522	 16	110.0	17.5	 25
523	 16	116.0	22.1	 25
524	 16	165.0	20.1	 25
525	 16	94.5	23.7	 30
526	 16	132.0	26.0	 25
527	 16	346.0	57.4	 25
528	 16	95.0	18.7	 25
529	 16	113.0	16.5	 25
530	 16	150.3	29.1	 30
531	 16	182.0	29.2	 25
532	 16	108.0	15.8	 25
533	 16	74.0	11.9	 25
534	 16	101.0	15.1	 25
535	 16	186.8	26.1	 30
536	 16	113.0	21.1	 25
537	 16	260.0	61.6	 25
538	 16	131.0	15.7	 25
539	 16	147.0	22.3	 25
540	 16	168.8	29.2	 30
541	 16	141.0	15.5	 25
542	 16	258.0	38.3	 25
543	 16	178.0	19.3	 25
544	 16	90.0	18.3	 25
545	 16	131.0	19.3	 30
546	 16	130.0	29.5	 25
547	 16	91.0	19.8	 25
548	 16	184.0	25.6	 25
549	 16	1103.0	123.4	 25
550	 16	85.0	14.9	 30
551	 16	113.0	18.3	 25
552	 16	105.0	20.2	 25
553	 16	115.0	16.2	 25
554	 16	127.0	19.5	 25
555	 16	96.5	14.5	 30
556	 16	115.0	15.6	 25
557	 16	103.0	19.3	 25
558	 16	114.0	24.7	 25
559	 16	141.0	20.0	 25
560	 16	114.8	23.0	 30
561	 16	210.0	35.2	 25
562	 16	101.0	19.3	 25
563	 16	295.0	38.3	 25
564	 16	106.0	21.4	 25
565	 16	185.5	32.8	 30
566	 16	166.0	22.9	 25
567	 16	419.0	61.7	 25
568	 16	117.0	24.7	 25
569	 16	185.0	30.1	 25
570	 16	301.0	28.6	 30
571	 16	173.0	32.9	 25
572	 16	339.0	37.5	 25
573	 16	241.0	50.9	 25
574	 16	503.0	50.8	 25
575	 16	365.0	71.6	 30
576	 16	89.0	21.0	 25
577	 16	78.0	12.0	 25
578	 16	323.0	58.1	 25
579	 16	347.0	44.5	 25
580	 16	348.8	39.4	 30
581	 16	334.0	76.5	 25
582	 16	293.0	43.8	 25
583	 16	107.0	20.5	 25
584	 16	95.0	18.2	 25
585	 16	232.3	45.2	 30
586	 16	253.0	25.3	 25
587	 16	155.0	27.7	 25
588	 16	116.0	20.3	 25
589	 16	81.0	17.4	 25
590	 16	105.5	20.8	 30
591	 16	174.0	28.0	 25
592	 16	166.0	34.8	 25
593	 16	93.0	14.1	 25
594	 16	200.0	29.8	 25
595	 16	91.3	17.9	 30
596	 16	275.0	54.2	 25
597	 16	668.0	120.1	 25
598	 16	129.5	26.1	 30
599	 16	103.0	16.8	 30
600	 16	157.3	33.9	 36
601	 16	91.5	17.7	 30
602	 16	156.5	24.5	 30
603	 16	104.8	13.9	 30
604	 16	102.3	17.4	 30
605	 16	95.3	20.8	 36
606	 16	92.0	16.1	 30
607	 16	142.8	28.0	 30
608	 16	176.8	24.5	 30
609	 16	133.0	20.2	 30
610	 16	163.5	41.3	 36
611	 16	118.3	21.8	 30
612	 16	176.0	23.1	 30
613	 16	119.8	17.5	 30
614	 16	152.3	75.1	 30
615	 16	799.8	267.3	 36
616	 16	163.0	29.9	 30
617	 16	130.3	21.6	 30
618	 16	72.5	14.5	 30
619	 16	114.0	25.8	 30
620	 16	101.0	17.2	 36
621	 16	264.0	72.8	 30
622	 16	68.0	10.0	 25
623	 16	94.0	18.5	 25
624	 16	371.0	49.8	 25
625	 16	90.5	11.1	 30
626	 16	68.0	14.2	 25
627	 16	214.0	28.0	 25
628	 16	602.0	61.3	 25
629	 16	121.0	18.0	 25
630	 16	152.0	24.0	 30
631	 16	71.0	11.2	 25
632	 16	83.0	14.2	 25
633	 16	448.0	69.3	 25
634	 16	230.0	32.2	 25
635	 16	120.8	28.0	 30
636	 16	112.0	28.6	 25
637	 16	113.0	20.9	 25
638	 16	193.0	27.8	 25
639	 16	145.0	30.4	 25
640	 16	130.5	26.4	 30
641	 16	215.0	45.2	 25
642	 16	120.0	16.7	 25
643	 16	213.0	26.3	 25
644	 16	215.0	27.7	 25
645	 16	128.0	21.1	 30
646	 16	83.0	18.6	 25
647	 16	202.0	26.5	 25
648	 16	347.0	43.1	 25
649	 16	158.0	19.2	 25
650	 16	83.5	18.8	 30
651	 16	140.0	19.7	 25
652	 16	113.0	12.2	 25
653	 16	99.0	16.4	 25
654	 16	278.0	47.1	 25
655	 16	124.0	23.8	 30
656	 16	145.0	21.7	 25
657	 16	94.0	17.6	 25
658	 16	85.0	13.1	 25
659	 16	107.0	19.2	 25
660	 16	103.0	21.9	 30
661	 16	80.0	13.9	 25
662	 16	85.0	18.9	 25
663	 16	94.0	17.0	 25
664	 16	173.0	19.4	 25
665	 16	135.8	17.8	 30
666	 16	152.0	25.2	 25
667	 16	102.0	20.0	 25
668	 16	155.0	29.3	 25
669	 16	155.0	17.5	 25
670	 16	257.8	34.5	 30
671	 16	194.0	26.5	 25
672	 16	206.0	30.7	 25
673	 16	153.0	21.5	 25
674	 16	78.0	11.1	 25
675	 16	87.0	17.5	 30
676	 16	88.0	15.9	 25
677	 16	151.0	32.6	 25
678	 16	176.0	37.0	 25
679	 16	224.0	29.8	 25
680	 16	231.0	33.9	 30
681	 16	242.0	35.0	 25
682	 16	155.0	13.7	 25
683	 16	113.0	24.0	 25
684	 16	140.0	27.1	 25
685	 16	119.0	20.7	 30
686	 16	111.0	24.8	 25
687	 16	115.0	27.2	 25
688	 16	104.0	15.2	 25
689	 16	160.0	28.4	 25
690	 16	138.3	24.7	 30
691	 16	206.0	35.3	 25
692	 16	269.0	31.1	 25
693	 16	264.0	38.7	 25
694	 16	77.0	13.8	 25
695	 16	89.0	13.5	 30
696	 16	180.0	26.9	 25
697	 16	649.0	132.5	 25
698	 16	118.0	14.1	 25
699	 16	992.0	145.0	 25
700	 16	101.5	18.3	 30
701	 16	96.0	14.7	 25
702	 16	91.0	21.4	 25
703	 16	115.0	22.4	 25
704	 16	111.0	22.7	 25
705	 16	1378.8	318.0	 30
706	 16	285.0	46.6	 25
707	 16	151.0	21.8	 25
708	 16	150.0	24.0	 25
709	 16	275.0	38.0	 25
710	 16	254.0	45.7	 25
711	 16	25919.8	6311.8	 30
  0	 17	166.8	27.7	 30
  1	 17	1130.0	199.6	 30
  2	 17	108.3	24.1	 30
  3	 17	335.0	71.2	 36
  4	 17	109.0	28.4	 25
  5	 17	161.0	30.7	 25
  6	 17	179.0	28.1	 25
  7	 17	132.0	27.9	 25
  8	 17	125.0	27.7	 25
  9	 17	537.3	92.9	 30
 10	 17	208.0	25.7	 25
 11	 17	153.0	35.8	 25
 12	 17	164.0	29.3	 25
 13	 17	247.0	41.1	 25
 14	 17	439.5	79.0	 30
 15	 17	383.0	59.6	 25
 16	 17	168.0	27.8	 25
 17	 17	180.0	32.3	 25
 18	 17	422.0	55.0	 25
 19	 17	216.0	30.6	 30
 20	 17	343.0	75.3	 25
 21	 17	212.0	38.1	 25
 22	 17	168.0	32.6	 25
 23	 17	79.0	17.3	 25
 24	 17	166.8	31.1	 30
 25	 17	159.0	37.1	 25
 26	 17	187.0	35.3	 25
 27	 17	108.0	22.8	 25
 28	 17	392.0	74.8	 25
 29	 17	97.5	23.6	 30
 30	 17	95.0	21.4	 25
 31	 17	336.0	45.3	 25
 32	 17	155.0	30.0	 25
 33	 17	935.0	107.5	 25
 34	 17	195.5	30.0	 30
 35	 17	294.0	44.0	 25
 36	 17	1766.0	206.9	 25
 37	 17	108.0	18.2	 25
 38	 17	4547.0	492.8	 25
 39	 17	245.5	54.9	 30
 40	 17	110.0	28.1	 25
 41	 17	179.0	20.0	 25
 42	 17	1005.0	126.5	 25
 43	 17	1058.0	123.0	 25
 44	 17	314.3	56.6	 30
 45	 17	143.0	27.5	 25
 46	 17	130.0	22.2	 25
 47	 17	94.0	18.0	 25
 48	 17	136.0	29.2	 25
 49	 17	243.0	41.7	 30
 50	 17	214.0	35.3	 25
 51	 17	156.0	34.7	 25
 52	 17	254.0	50.1	 25
 53	 17	1376.0	133.9	 25
 54	 17	125.8	26.7	 30
 55	 17	136.0	30.2	 25
 56	 17	462.0	74.5	 25
 57	 17	182.0	35.7	 25
 58	 17	553.0	59.8	 25
 59	 17	275.5	38.9	 30
 60	 17	320.0	56.1	 25
 61	 17	132.0	22.0	 25
 62	 17	198.0	40.8	 25
 63	 17	288.0	36.3	 25
 64	 17	106.5	22.2	 30
 65	 17	1946.0	461.3	 25
 66	 17	148.0	21.7	 25
 67	 17	614.0	98.7	 25
 68	 17	231.0	35.6	 25
 69	 17	503.0	73.5	 30
 70	 17	171.0	33.0	 25
 71	 17	96.0	24.3	 25
 72	 17	180.0	30.9	 25
 73	 17	65.0	14.7	 25
 74	 17	318.8	60.9	 30
 75	 17	84.0	15.8	 25
 76	 17	67.0	14.7	 25
 77	 17	131.0	35.6	 25
 78	 17	117.0	22.9	 25
 79	 17	118.5	25.4	 30
 80	 17	118.0	26.0	 25
 81	 17	192.0	30.2	 25
 82	 17	334.0	52.9	 25
 83	 17	98.0	20.4	 25
 84	 17	96.3	20.5	 30
 85	 17	115.0	22.8	 25
 86	 17	1158.0	172.4	 25
 87	 17	1530.0	213.1	 25
 88	 17	142.0	33.6	 25
 89	 17	124.3	22.0	 30
 90	 17	550.0	106.3	 25
 91	 17	199.0	34.0	 25
 92	 17	421.0	59.4	 25
 93	 17	221.0	43.4	 25
 94	 17	1418.5	316.0	 30
 95	 17	94.0	21.2	 25
 96	 17	98.0	23.4	 25
 97	 17	236.0	45.2	 25
 98	 17	315.0	42.4	 25
 99	 17	104.3	20.5	 36
100	 17	89.8	21.5	 30
101	 17	95.0	18.9	 30
102	 17	113.0	17.8	 30
103	 17	243.5	48.3	 30
104	 17	116.8	23.4	 36
105	 17	280.0	48.1	 30
106	 17	203.3	37.9	 30
107	 17	135.0	27.9	 30
108	 17	279.8	61.9	 30
109	 17	216.8	30.4	 36
110	 17	178.3	22.1	 30
111	 17	314.8	44.9	 30
112	 17	1755.3	234.6	 30
113	 17	95.5	16.7	 30
114	 17	94.3	18.7	 36
115	 17	124.8	19.7	 30
116	 17	158.8	26.6	 30
117	 17	207.0	36.2	 30
118	 17	400.8	57.2	 30
119	 17	118.8	27.4	 36
120	 17	78.0	15.3	 30
121	 17	146.0	33.2	 30
122	 17	1877.8	296.4	 30
123	 17	634.0	112.1	 25
124	 17	256.5	55.9	 30
125	 17	148.0	21.5	 25
126	 17	90.0	17.7	 25
127	 17	662.0	110.9	 25
128	 17	175.0	40.1	 25
129	 17	374.8	85.2	 30
130	 17	251.0	39.5	 25
131	 17	3286.0	563.5	 25
132	 17	195.0	34.5	 25
133	 17	203.0	29.5	 25
134	 17	672.0	95.5	 30
135	 17	1992.0	370.2	 25
136	 17	118.0	20.5	 25
137	 17	92.0	19.0	 25
138	 17	87.0	42.5	 25
139	 17	106.3	22.1	 30
140	 17	155.0	31.2	 25
141	 17	118.0	17.2	 25
142	 17	238.0	19.7	 25
143	 17	632.0	70.8	 25
144	 17	147.5	29.0	 30
145	 17	378.0	66.7	 25
146	 17	304.0	42.5	 25
147	 17	222.0	48.7	 25
148	 17	103.0	24.7	 25
149	 17	93.5	17.0	 30
150	 17	324.0	58.0	 25
151	 17	790.0	168.0	 25
152	 17	187.0	26.3	 25
153	 17	587.0	83.4	 25
154	 17	98.8	19.6	 30
155	 17	129.0	29.7	 25
156	 17	216.0	35.6	 25
157	 17	94.0	20.0	 25
158	 17	120.0	26.5	 25
159	 17	117.0	38.1	 30
160	 17	136.0	25.2	 25
161	 17	13411.0	2007.8	 25
162	 17	312.0	38.8	 25
163	 17	106.0	21.2	 25
164	 17	720.5	131.3	 30
165	 17	3222.0	544.4	 25
166	 17	743.0	110.4	 25
167	 17	93.0	13.9	 25
168	 17	78.0	17.0	 25
169	 17	149.5	31.0	 30
170	 17	117.0	25.6	 25
171	 17	185.0	37.7	 25
172	 17	1342.0	155.8	 25
173	 17	134.0	19.1	 25
174	 17	100.3	23.7	 30
175	 17	233.0	35.1	 25
176	 17	93.0	16.1	 25
177	 17	105.0	21.7	 25
178	 17	252.0	39.6	 25
179	 17	92.5	18.0	 30
180	 17	80.0	16.8	 25
181	 17	90.0	17.3	 25
182	 17	124.0	26.6	 25
183	 17	170.0	32.0	 25
184	 17	111.8	22.1	 30
185	 17	137.0	21.4	 25
186	 17	108.0	19.0	 25
187	 17	1941.0	337.0	 25
188	 17	204.0	34.4	 25
189	 17	193.8	32.1	 30
190	 17	98.0	18.4	 25
191	 17	182.0	40.8	 25
192	 17	421.0	57.9	 25
193	 17	79.0	19.0	 25
194	 17	197.0	39.2	 30
195	 17	66.0	13.3	 25
196	 17	81.0	15.8	 25
197	 17	251.0	37.1	 25
198	 17	173.0	26.8	 25
199	 17	117.0	23.6	 30
200	 17	345.0	33.2	 25
201	 17	120.0	25.8	 25
202	 17	443.0	54.5	 25
203	 17	75.0	14.8	 25
204	 17	87.0	15.3	 30
205	 17	266.0	42.0	 25
206	 17	113.0	23.0	 25
207	 17	142.0	27.9	 25
208	 17	185.0	29.5	 25
209	 17	87.0	17.7	 30
210	 17	176.0	25.1	 25
211	 17	112.0	23.8	 25
212	 17	91.0	13.2	 25
213	 17	89.0	19.4	 25
214	 17	201.5	32.7	 30
215	 17	100.0	20.9	 25
216	 17	149.0	33.3	 25
217	 17	118.0	31.3	 25
218	 17	102.5	19.0	 30
219	 17	122.0	23.3	 36
220	 17	161.5	33.1	 30
221	 17	108.5	18.7	 30
222	 17	88.0	16.8	 30
223	 17	116.3	17.8	 30
224	 17	191.0	33.4	 36
225	 17	113.8	24.5	 30
226	 17	386.0	54.3	 30
227	 17	2224.8	361.7	 30
228	 17	774.3	141.8	 30
229	 17	2293.8	588.4	 36
230	 17	103.5	19.6	 30
231	 17	131.0	23.3	 30
232	 17	136.0	21.7	 30
233	 17	257.5	28.0	 30
234	 17	126.5	28.3	 36
235	 17	129.5	19.7	 30
236	 17	105.0	17.0	 30
237	 17	105.8	21.7	 30
238	 17	76.5	16.0	 30
239	 17	182.5	35.1	 36
240	 17	195.3	46.2	 30
241	 17	94.3	16.8	 30
242	 17	82.0	15.2	 25
243	 17	118.0	20.1	 25
244	 17	105.5	20.2	 30
245	 17	101.0	13.1	 25
246	 17	1882.0	320.8	 25
247	 17	1669.0	213.1	 25
248	 17	634.0	45.3	 25
249	 17	995.8	174.2	 30
250	 17	535.0	87.8	 25
251	 17	474.0	69.7	 25
252	 17	456.0	62.3	 25
253	 17	405.0	46.7	 25
254	 17	347.3	43.0	 30
255	 17	277.0	33.6	 25
256	 17	114.0	17.7	 25
257	 17	108.0	22.5	 25
258	 17	383.0	66.9	 25
259	 17	252.0	43.5	 30
260	 17	160.0	22.9	 25
261	 17	102.0	16.2	 25
262	 17	174.0	32.7	 25
263	 17	464.0	35.2	 25
264	 17	79.8	15.9	 30
265	 17	308.0	58.7	 25
266	 17	98.0	17.0	 25
267	 17	90.0	15.7	 25
268	 17	409.0	49.7	 25
269	 17	233.0	43.5	 30
270	 17	454.0	67.5	 25
271	 17	242.0	39.9	 25
272	 17	153.0	22.6	 25
273	 17	118.0	17.5	 25
274	 17	458.5	103.2	 30
275	 17	100.0	14.9	 25
276	 17	199.0	27.5	 25
277	 17	118.0	23.5	 25
278	 17	85.0	21.7	 25
279	 17	320.5	61.9	 30
280	 17	126.0	23.9	 25
281	 17	125.0	28.0	 25
282	 17	253.0	35.5	 25
283	 17	158.0	33.5	 25
284	 17	119.0	22.2	 30
285	 17	693.0	159.5	 25
286	 17	101.0	17.6	 25
287	 17	97.0	17.2	 25
288	 17	317.0	38.3	 25
289	 17	343.3	78.7	 30
290	 17	216.0	43.2	 25
291	 17	100.0	19.0	 25
292	 17	110.0	18.3	 25
293	 17	550.0	68.1	 25
294	 17	475.8	104.8	 30
295	 17	103.0	13.9	 25
296	 17	105.0	25.0	 25
297	 17	908.0	206.6	 25
298	 17	398.0	59.7	 25
299	 17	117.8	15.5	 30
300	 17	172.0	31.0	 25
301	 17	146.0	26.2	 25
302	 17	358.0	37.8	 25
303	 17	419.0	70.3	 25
304	 17	155.5	22.2	 30
305	 17	161.0	28.3	 25
306	 17	206.0	37.6	 25
307	 17	242.0	40.3	 25
308	 17	480.0	75.5	 25
309	 17	361.0	73.5	 30
310	 17	89.0	12.6	 25
311	 17	130.0	24.2	 25
312	 17	107.0	18.1	 25
313	 17	80.0	10.9	 25
314	 17	77.3	17.8	 30
315	 17	73.0	15.4	 25
316	 17	86.0	15.4	 25
317	 17	195.0	28.7	 25
318	 17	199.0	33.3	 25
319	 17	231.8	52.0	 30
320	 17	153.0	24.6	 25
321	 17	164.0	17.5	 25
322	 17	104.0	16.4	 25
323	 17	162.0	17.7	 25
324	 17	121.0	15.7	 30
325	 17	221.0	38.5	 25
326	 17	159.0	25.6	 25
327	 17	6309.0	871.7	 25
328	 17	252.0	36.5	 25
329	 17	4489.0	1030.9	 30
330	 17	349.0	65.6	 25
331	 17	120.0	24.8	 25
332	 17	1184.0	159.2	 25
333	 17	117.0	14.4	 25
334	 17	347.3	88.2	 30
335	 17	133.0	26.0	 25
336	 17	405.3	78.4	 30
337	 17	107.3	25.8	 30
338	 17	96.5	13.2	 30
339	 17	132.0	20.6	 36
340	 17	149.5	22.3	 30
341	 17	95.8	19.8	 30
342	 17	244.8	40.0	 30
343	 17	78.8	13.6	 30
344	 17	506.5	56.4	 30
345	 17	279.0	31.0	 36
346	 17	1379.8	251.0	 30
347	 17	128.0	20.8	 30
348	 17	88.3	17.4	 30
349	 17	93.5	22.9	 30
350	 17	84.0	18.4	 36
351	 17	687.5	166.6	 30
352	 17	358.5	72.3	 30
353	 17	154.0	21.6	 30
354	 17	101.0	19.9	 30
355	 17	98.3	16.7	 36
356	 17	215.5	42.2	 30
357	 17	230.3	34.9	 30
358	 17	141.8	31.7	 30
359	 17	157.5	26.4	 30
360	 17	164.0	26.6	 30
361	 17	235.0	33.1	 25
362	 17	284.0	41.5	 25
363	 17	384.0	59.1	 25
364	 17	152.0	31.0	 25
365	 17	178.0	30.5	 30
366	 17	144.0	19.1	 25
367	 17	1982.0	334.6	 25
368	 17	1225.0	132.9	 25
369	 17	89.0	18.4	 25
370	 17	90.3	16.6	 30
371	 17	492.0	78.0	 25
372	 17	115.0	64.1	 25
373	 17	144.0	18.9	 25
374	 17	133.0	24.0	 25
375	 17	155.8	24.4	 30
376	 17	216.0	25.2	 25
377	 17	132.0	18.4	 25
378	 17	115.0	24.6	 25
379	 17	1066.0	136.8	 25
380	 17	126.8	28.1	 30
381	 17	110.0	18.6	 25
382	 17	139.0	22.3	 25
383	 17	147.0	19.0	 25
384	 17	143.0	23.6	 25
385	 17	164.8	37.6	 30
386	 17	228.0	39.6	 25
387	 17	113.0	24.6	 25
388	 17	165.0	24.4	 25
389	 17	185.0	29.2	 25
390	 17	860.0	190.6	 30
391	 17	129.0	25.7	 25
392	 17	87.0	15.5	 25
393	 17	100.0	15.5	 25
394	 17	68.0	8.8	 25
395	 17	104.0	20.3	 30
396	 17	189.0	35.5	 25
397	 17	955.0	117.9	 25
398	 17	117.0	26.6	 25
399	 17	90.0	21.3	 25
400	 17	118.5	21.5	 30
401	 17	532.0	75.4	 25
402	 17	121.0	17.5	 25
403	 17	2407.0	177.8	 25
404	 17	109.0	19.5	 25
405	 17	213.5	33.8	 30
406	 17	653.0	102.7	 25
407	 17	930.0	166.9	 25
408	 17	108.0	21.8	 25
409	 17	181.0	22.7	 25
410	 17	170.5	26.4	 30
411	 17	2709.0	389.7	 25
412	 17	144.0	26.9	 25
413	 17	120.0	23.0	 25
414	 17	176.0	31.1	 25
415	 17	109.8	14.4	 30
416	 17	284.0	45.1	 25
417	 17	367.0	58.8	 25
418	 17	137.0	25.6	 25
419	 17	431.0	50.2	 25
420	 17	157.0	24.8	 30
421	 17	176.0	27.9	 25
422	 17	4592.0	657.3	 25
423	 17	186.0	27.2	 25
424	 17	419.0	57.3	 25
425	 17	1406.5	266.8	 30
426	 17	109.0	16.1	 25
427	 17	115.0	23.3	 25
428	 17	136.0	24.1	 25
429	 17	232.0	45.1	 25
430	 17	119.0	19.1	 30
431	 17	225.0	29.2	 25
432	 17	120.0	22.1	 25
433	 17	146.0	18.2	 25
434	 17	312.0	63.6	 25
435	 17	331.0	59.7	 30
436	 17	221.0	37.1	 25
437	 17	174.0	28.2	 25
438	 17	341.0	55.3	 25
439	 17	643.0	66.4	 25
440	 17	132.3	24.9	 30
441	 17	89.0	18.7	 25
442	 17	291.0	59.1	 25
443	 17	271.0	53.1	 25
444	 17	489.0	58.7	 25
445	 17	621.3	138.4	 30
446	 17	167.0	22.6	 25
447	 17	141.0	22.9	 25
448	 17	88.0	12.4	 25
449	 17	91.0	20.5	 25
450	 17	125.3	24.0	 30
451	 17	138.0	20.1	 25
452	 17	239.0	39.2	 25
453	 17	120.0	22.3	 25
454	 17	183.0	20.4	 25
455	 17	6518.3	1417.8	 36
456	 17	246.5	21.4	 30
457	 17	168.0	32.4	 30
458	 17	180.8	37.7	 30
459	 17	94.8	17.1	 30
460	 17	104.3	19.3	 36
461	 17	93.5	23.7	 30
462	 17	190.3	26.7	 30
463	 17	91.5	16.7	 30
464	 17	195.3	42.4	 30
465	 17	540.8	134.6	 36
466	 17	666.8	131.4	 30
467	 17	278.0	40.4	 30
468	 17	164.5	30.0	 30
469	 17	745.5	143.2	 30
470	 17	149.0	25.3	 36
471	 17	142.5	28.6	 30
472	 17	415.0	68.6	 30
473	 17	185.3	34.9	 30
474	 17	85.8	24.6	 30
475	 17	247.3	53.1	 36
476	 17	133.5	23.6	 30
477	 17	148.0	24.6	 30
478	 17	136.5	21.5	 30
479	 17	83.0	15.6	 25
480	 17	94.8	20.3	 30
481	 17	110.0	17.9	 25
482	 17	88.0	22.8	 25
483	 17	416.0	49.4	 25
484	 17	149.0	23.8	 25
485	 17	153.3	35.9	 30
486	 17	98.0	16.8	 25
487	 17	436.0	73.2	 25
488	 17	281.0	34.0	 25
489	 17	517.0	54.5	 25
490	 17	333.0	70.5	 30
491	 17	842.0	203.8	 25
492	 17	100.0	21.4	 25
493	 17	348.0	49.5	 25
494	 17	582.0	66.0	 25
495	 17	191.0	34.7	 30
496	 17	159.0	39.6	 25
497	 17	130.0	19.2	 25
498	 17	130.0	21.6	 25
499	 17	114.0	18.3	 25
500	 17	139.8	24.4	 30
501	 17	172.0	35.6	 25
502	 17	156.0	29.5	 25
503	 17	83.0	17.5	 25
504	 17	114.0	25.9	 25
505	 17	392.8	92.7	 30
506	 17	124.0	18.8	 25
507	 17	1371.0	227.2	 25
508	 17	186.0	31.4	 25
509	 17	421.0	44.8	 25
510	 17	567.8	148.8	 30
511	 17	916.0	225.3	 25
512	 17	123.0	24.9	 25
513	 17	854.0	116.5	 25
514	 17	169.0	35.5	 25
515	 17	123.0	28.3	 30
516	 17	101.0	22.9	 25
517	 17	94.0	20.2	 25
518	 17	455.0	97.0	 25
519	 17	103.0	19.4	 25
520	 17	851.0	199.0	 30
521	 17	628.0	152.5	 25
522	 17	1515.0	402.4	 25
523	 17	848.0	163.9	 25
524	 17	150.0	25.0	 25
525	 17	102.5	19.1	 30
526	 17	1317.0	423.2	 25
527	 17	93.0	21.4	 25
528	 17	179.0	25.8	 25
529	 17	1014.0	161.2	 25
530	 17	400.8	79.0	 30
531	 17	643.0	176.9	 25
532	 17	163.0	39.8	 25
533	 17	95.0	24.7	 25
534	 17	101.0	24.7	 25
535	 17	303.3	82.8	 30
536	 17	162.0	28.0	 25
537	 17	143.0	33.6	 25
538	 17	137.0	20.8	 25
539	 17	192.0	31.7	 25
540	 17	229.0	43.1	 30
541	 17	123.0	19.4	 25
542	 17	149.0	25.8	 25
543	 17	99.0	21.2	 25
544	 17	312.0	54.3	 25
545	 17	147.5	28.1	 30
546	 17	1041.0	250.5	 25
547	 17	97.0	24.1	 25
548	 17	280.0	37.1	 25
549	 17	382.0	71.5	 25
550	 17	96.3	16.2	 30
551	 17	99.0	22.1	 25
552	 17	342.0	46.2	 25
553	 17	328.0	54.9	 25
554	 17	460.0	61.8	 25
555	 17	242.0	49.8	 30
556	 17	136.0	20.2	 25
557	 17	132.0	21.2	 25
558	 17	272.0	34.3	 25
559	 17	967.0	187.9	 25
560	 17	147.3	55.3	 30
561	 17	1224.0	253.1	 25
562	 17	106.0	17.5	 25
563	 17	1009.0	134.2	 25
564	 17	114.0	18.6	 25
565	 17	247.5	56.0	 30
566	 17	2335.0	614.7	 25
567	 17	119.0	20.1	 25
568	 17	279.0	43.2	 25
569	 17	875.0	123.7	 25
570	 17	1895.5	508.5	 30
571	 17	567.0	109.9	 25
572	 17	245.0	45.7	 25
573	 17	175.0	22.1	 25
574	 17	294.5	43.2	 30
575	 17	403.8	74.9	 36
576	 17	114.5	28.9	 30
577	 17	147.5	28.3	 30
578	 17	155.0	25.2	 30
579	 17	150.3	30.4	 30
580	 17	1152.0	265.9	 36
581	 17	414.5	73.7	 30
582	 17	229.3	52.1	 30
583	 17	168.0	31.6	 30
584	 17	350.0	44.0	 30
585	 17	163.8	29.2	 36
586	 17	208.8	33.3	 30
587	 17	1472.0	329.0	 30
588	 17	78.8	15.8	 30
589	 17	76.5	16.6	 30
590	 17	318.0	83.4	 36
591	 17	187.0	42.0	 30
592	 17	208.0	40.7	 30
593	 17	138.5	24.9	 30
594	 17	153.0	29.8	 30
595	 17	89.3	22.3	 36
596	 17	191.3	27.6	 30
597	 17	644.5	147.3	 30
598	 17	102.0	26.3	 25
599	 17	180.0	32.3	 25
600	 17	294.0	59.0	 30
601	 17	121.0	19.0	 25
602	 17	154.0	28.9	 25
603	 17	91.0	18.0	 25
604	 17	111.0	23.0	 25
605	 17	213.0	43.9	 30
606	 17	93.0	23.0	 25
607	 17	99.0	21.3	 25
608	 17	106.0	18.5	 25
609	 17	185.0	30.3	 25
610	 17	84.5	22.1	 30
611	 17	274.0	68.8	 25
612	 17	149.0	28.4	 25
613	 17	82.0	24.4	 25
614	 17	109.0	17.2	 25
615	 17	156.5	30.5	 30
616	 17	95.0	25.9	 25
617	 17	348.0	70.3	 25
618	 17	97.0	22.4	 25
619	 17	84.0	14.0	 25
620	 17	620.8	152.8	 30
621	 17	113.0	26.0	 25
622	 17	146.0	44.8	 25
623	 17	226.0	27.0	 25
624	 17	86.0	16.9	 25
625	 17	88.8	17.5	 30
626	 17	100.0	18.1	 25
627	 17	202.0	38.7	 25
628	 17	420.0	66.1	 25
629	 17	3919.0	471.0	 25
630	 17	541.8	103.0	 30
631	 17	3738.0	864.3	 25
632	 17	202.0	34.8	 25
633	 17	148.0	36.4	 25
634	 17	141.0	23.0	 25
635	 17	274.0	58.0	 30
636	 17	93.0	41.3	 25
637	 17	101.0	25.3	 25
638	 17	250.0	41.6	 25
639	 17	106.0	16.4	 25
640	 17	86.5	22.7	 30
641	 17	99.0	21.2	 25
642	 17	236.0	35.4	 25
643	 17	305.0	50.3	 25
644	 17	230.0	30.6	 25
645	 17	780.8	192.5	 30
646	 17	97.0	21.3	 25
647	 17	137.0	26.2	 25
648	 17	151.0	36.0	 25
649	 17	1060.0	153.1	 25
650	 17	248.5	57.4	 30
651	 17	128.0	25.0	 25
652	 17	860.0	218.5	 25
653	 17	156.0	35.1	 25
654	 17	172.0	33.3	 25
655	 17	832.0	141.2	 30
656	 17	705.0	84.5	 25
657	 17	215.0	35.2	 25
658	 17	374.0	61.0	 25
659	 17	321.0	54.1	 25
660	 17	371.5	79.3	 30
661	 17	1290.0	302.0	 25
662	 17	301.0	61.6	 25
663	 17	161.0	34.4	 25
664	 17	107.0	24.7	 25
665	 17	189.3	40.6	 30
666	 17	417.0	77.6	 25
667	 17	245.0	40.4	 25
668	 17	824.0	83.5	 25
669	 17	128.0	27.3	 25
670	 17	103.8	24.0	 30
671	 17	183.0	31.5	 25
672	 17	233.0	42.6	 25
673	 17	107.0	26.1	 25
674	 17	335.0	65.1	 25
675	 17	112.8	26.5	 30
676	 17	88.0	24.3	 25
677	 17	111.0	23.6	 25
678	 17	98.0	20.4	 25
679	 17	94.0	18.8	 25
680	 17	148.0	30.9	 25
681	 17	117.0	29.6	 30
682	 17	197.0	29.5	 25
683	 17	77.0	14.1	 25
684	 17	140.0	27.3	 25
685	 17	140.0	30.8	 25
686	 17	93.5	18.1	 30
687	 17	92.0	17.7	 25
688	 17	91.0	26.8	 25
689	 17	210.0	41.9	 25
690	 17	364.0	59.5	 25
691	 17	110.0	22.1	 30
692	 17	176.5	40.6	 30
693	 17	410.0	85.7	 30
694	 17	130.0	25.0	 30
695	 17	214.8	33.7	 30
696	 17	244.0	41.5	 36
697	 17	107.8	21.3	 30
698	 17	166.5	34.8	 30
699	 17	166.5	29.6	 30
700	 17	146.0	36.2	 30
701	 17	93.3	19.9	 36
702	 17	183.3	41.0	 30
703	 17	102.0	21.6	 30
704	 17	222.5	42.6	 30
705	 17	204.0	45.1	 30
706	 17	299.3	48.9	 36
707	 17	820.3	131.4	 30
708	 17	237.5	31.0	 30
709	 17	336.0	67.5	 30
710	 17	292.0	57.2	 30
711	 17	215.0	29.7	 36
  0	 18	18913.0	2515.0	 25
  1	 18	180.0	32.2	 25
  2	 18	110.0	25.0	 25
  3	 18	253.0	30.9	 25
  4	 18	81.3	15.0	 30
  5	 18	164.0	29.9	 25
  6	 18	181.0	20.1	 25
  7	 18	103.0	24.8	 25
  8	 18	106.0	17.9	 25
  9	 18	205.3	33.2	 30
 10	 18	229.0	38.8	 25
 11	 18	101.0	20.6	 25
 12	 18	108.0	19.8	 25
 13	 18	235.0	27.9	 25
 14	 18	230.8	30.5	 30
 15	 18	229.0	47.5	 25
 16	 18	102.0	22.6	 25
 17	 18	126.0	20.5	 25
 18	 18	490.0	65.3	 25
 19	 18	154.0	25.2	 30
 20	 18	1192.0	143.1	 25
 21	 18	185.0	28.5	 25
 22	 18	177.0	28.0	 25
 23	 18	115.0	19.6	 25
 24	 18	108.0	22.2	 30
 25	 18	140.0	21.6	 25
 26	 18	115.0	25.8	 25
 27	 18	88.0	18.2	 25
 28	 18	385.0	61.0	 25
 29	 18	86.0	16.2	 30
 30	 18	90.0	21.9	 25
 31	 18	243.0	31.8	 25
 32	 18	147.0	30.2	 25
 33	 18	185.0	23.0	 25
 34	 18	146.5	24.3	 30
 35	 18	297.0	38.1	 25
 36	 18	367.0	57.9	 25
 37	 18	109.0	25.7	 25
 38	 18	921.0	148.0	 25
 39	 18	196.8	35.8	 30
 40	 18	120.0	24.4	 25
 41	 18	106.0	21.6	 25
 42	 18	228.0	33.5	 25
 43	 18	262.0	37.3	 25
 44	 18	317.3	46.7	 30
 45	 18	98.0	22.0	 25
 46	 18	110.0	24.8	 25
 47	 18	106.0	24.8	 25
 48	 18	84.0	16.6	 25
 49	 18	141.8	25.6	 30
 50	 18	133.0	25.1	 25
 51	 18	178.0	38.9	 25
 52	 18	155.0	20.9	 25
 53	 18	268.0	34.9	 25
 54	 18	210.3	45.8	 30
 55	 18	184.0	37.2	 25
 56	 18	296.0	51.6	 25
 57	 18	136.0	27.0	 25
 58	 18	135.0	21.6	 25
 59	 18	157.0	23.9	 30
 60	 18	177.0	37.0	 25
 61	 18	138.0	43.9	 25
 62	 18	147.0	23.3	 25
 63	 18	144.0	25.2	 25
 64	 18	168.5	22.7	 30
 65	 18	338.0	76.9	 25
 66	 18	106.0	15.8	 25
 67	 18	160.0	29.9	 25
 68	 18	140.0	22.9	 25
 69	 18	199.0	41.0	 30
 70	 18	121.0	22.4	 25
 71	 18	122.0	26.2	 25
 72	 18	120.0	21.3	 25
 73	 18	63.0	13.2	 25
 74	 18	145.5	26.3	 30
 75	 18	75.5	15.3	 30
 76	 18	120.8	15.9	 30
 77	 18	129.0	23.0	 30
 78	 18	72.5	16.0	 30
 79	 18	93.8	22.7	 36
 80	 18	149.5	30.4	 30
 81	 18	138.5	22.2	 30
 82	 18	128.0	40.6	 30
 83	 18	145.8	43.4	 30
 84	 18	149.5	24.4	 36
 85	 18	111.8	20.4	 30
 86	 18	357.5	49.5	 30
 87	 18	349.8	58.0	 30
 88	 18	119.5	19.1	 30
 89	 18	132.3	21.7	 36
 90	 18	319.8	44.7	 30
 91	 18	138.5	28.6	 30
 92	 18	162.3	36.5	 30
 93	 18	118.0	23.0	 30
 94	 18	391.3	105.3	 36
 95	 18	77.8	16.7	 30
 96	 18	102.0	20.0	 30
 97	 18	138.0	30.7	 30
 98	 18	192.5	28.5	 30
 99	 18	97.5	20.9	 30
100	 18	150.0	26.6	 25
101	 18	101.0	17.3	 25
102	 18	113.0	19.8	 25
103	 18	119.0	23.9	 25
104	 18	103.8	21.1	 30
105	 18	318.0	34.5	 25
106	 18	284.0	48.2	 25
107	 18	122.0	30.8	 25
108	 18	130.0	30.3	 25
109	 18	171.8	22.1	 30
110	 18	115.0	25.3	 25
111	 18	154.0	29.3	 25
112	 18	485.0	83.3	 25
113	 18	85.0	20.3	 25
114	 18	89.5	21.9	 30
115	 18	120.0	24.2	 25
116	 18	106.0	28.2	 25
117	 18	357.0	56.9	 25
118	 18	170.0	21.4	 25
119	 18	100.8	19.7	 30
120	 18	92.0	13.0	 25
121	 18	133.0	26.4	 25
122	 18	234.0	34.3	 25
123	 18	156.0	30.5	 25
124	 18	94.0	18.5	 30
125	 18	133.0	38.7	 25
126	 18	96.0	21.3	 25
127	 18	294.0	46.1	 25
128	 18	185.0	29.6	 25
129	 18	142.0	27.7	 30
130	 18	95.0	13.9	 25
131	 18	323.0	66.1	 25
132	 18	122.0	19.6	 25
133	 18	154.0	33.2	 25
134	 18	439.0	73.7	 30
135	 18	402.0	71.2	 25
136	 18	425.0	52.4	 25
137	 18	82.0	17.7	 25
138	 18	88.0	16.5	 25
139	 18	107.0	20.1	 30
140	 18	96.0	20.7	 25
141	 18	127.0	25.6	 25
142	 18	218.0	20.8	 25
143	 18	581.0	66.6	 25
144	 18	112.0	22.2	 30
145	 18	141.0	30.4	 25
146	 18	157.0	22.9	 25
147	 18	101.0	23.9	 25
148	 18	112.0	22.5	 25
149	 18	97.8	19.7	 30
150	 18	90.0	21.5	 25
151	 18	187.0	35.0	 25
152	 18	114.0	17.9	 25
153	 18	243.0	40.7	 25
154	 18	90.5	21.8	 30
155	 18	100.0	21.3	 25
156	 18	127.0	29.2	 25
157	 18	93.0	14.6	 25
158	 18	96.0	24.2	 25
159	 18	103.8	18.6	 30
160	 18	119.0	23.0	 25
161	 18	4263.0	690.2	 25
162	 18	111.0	19.4	 25
163	 18	93.0	19.5	 25
164	 18	164.5	34.7	 30
165	 18	609.0	120.0	 25
166	 18	130.0	27.7	 25
167	 18	95.0	19.4	 25
168	 18	88.0	17.3	 25
169	 18	82.3	25.3	 30
170	 18	114.0	19.9	 25
171	 18	149.0	31.7	 25
172	 18	572.0	64.9	 25
173	 18	135.0	24.4	 25
174	 18	106.8	20.9	 30
175	 18	134.0	24.9	 25
176	 18	74.0	14.7	 25
177	 18	130.0	30.9	 25
178	 18	212.0	36.2	 25
179	 18	91.8	24.7	 30
180	 18	78.0	11.3	 25
181	 18	171.0	32.2	 25
182	 18	216.0	39.9	 25
183	 18	273.0	34.8	 25
184	 18	98.0	19.5	 30
185	 18	108.0	21.0	 25
186	 18	92.0	14.4	 25
187	 18	271.0	51.1	 25
188	 18	102.0	21.5	 25
189	 18	120.5	24.9	 30
190	 18	92.0	19.7	 25
191	 18	145.0	33.9	 25
192	 18	285.0	57.6	 25
193	 18	87.0	18.2	 25
194	 18	98.5	30.4	 36
195	 18	74.8	21.2	 30
196	 18	88.0	16.3	 30
197	 18	99.8	20.9	 30
198	 18	107.8	18.9	 30
199	 18	97.3	20.8	 36
200	 18	210.8	40.9	 30
201	 18	135.0	32.5	 30
202	 18	144.5	32.1	 30
203	 18	92.3	23.8	 30
204	 18	87.3	21.1	 36
205	 18	245.8	43.2	 30
206	 18	123.3	36.7	 30
207	 18	93.5	17.6	 30
208	 18	86.3	15.0	 30
209	 18	113.0	26.2	 36
210	 18	149.5	31.0	 30
211	 18	85.8	21.4	 30
212	 18	77.0	13.6	 30
213	 18	82.0	16.3	 30
214	 18	133.8	25.1	 36
215	 18	80.5	20.1	 30
216	 18	162.5	26.4	 30
217	 18	115.0	27.6	 30
218	 18	128.0	26.5	 25
219	 18	104.5	25.6	 30
220	 18	104.0	37.0	 25
221	 18	182.0	37.6	 25
222	 18	73.0	13.2	 25
223	 18	92.0	18.0	 25
224	 18	151.0	28.3	 30
225	 18	145.0	27.8	 25
226	 18	174.0	33.2	 25
227	 18	269.0	42.4	 25
228	 18	313.0	53.3	 25
229	 18	401.3	80.5	 30
230	 18	137.0	26.7	 25
231	 18	120.0	20.6	 25
232	 18	179.0	31.3	 25
233	 18	134.0	35.9	 25
234	 18	111.3	27.2	 30
235	 18	209.0	511.3	 25
236	 18	117.0	26.0	 25
237	 18	91.0	15.9	 25
238	 18	102.0	23.3	 25
239	 18	126.0	24.4	 30
240	 18	103.0	27.1	 25
241	 18	85.0	22.7	 25
242	 18	63.0	14.5	 25
243	 18	79.0	20.3	 25
244	 18	96.8	21.1	 30
245	 18	164.0	39.5	 25
246	 18	230.0	45.4	 25
247	 18	607.0	98.0	 25
248	 18	252.0	32.1	 25
249	 18	437.8	80.0	 30
250	 18	377.0	57.3	 25
251	 18	254.0	37.5	 25
252	 18	319.0	46.5	 25
253	 18	424.0	59.8	 25
254	 18	266.3	29.6	 30
255	 18	129.0	32.8	 25
256	 18	113.0	27.1	 25
257	 18	97.0	20.5	 25
258	 18	220.0	37.1	 25
259	 18	138.3	26.2	 30
260	 18	107.0	31.6	 25
261	 18	83.0	14.8	 25
262	 18	123.0	33.2	 25
263	 18	248.0	37.5	 25
264	 18	91.0	22.0	 30
265	 18	122.0	28.8	 25
266	 18	121.0	22.2	 25
267	 18	119.0	19.1	 25
268	 18	135.0	25.5	 25
269	 18	122.5	23.0	 30
270	 18	158.0	29.0	 25
271	 18	282.0	64.8	 25
272	 18	105.0	18.2	 25
273	 18	139.0	27.8	 25
274	 18	183.8	31.2	 30
275	 18	107.0	16.4	 25
276	 18	109.0	34.7	 25
277	 18	87.0	19.5	 25
278	 18	89.0	18.5	 25
279	 18	110.3	29.1	 30
280	 18	92.0	23.3	 25
281	 18	109.0	22.9	 25
282	 18	190.0	34.8	 25
283	 18	168.0	28.9	 25
284	 18	105.8	29.1	 30
285	 18	278.0	63.3	 25
286	 18	90.0	24.3	 25
287	 18	104.0	21.2	 25
288	 18	348.0	46.2	 25
289	 18	128.0	23.5	 30
290	 18	242.0	41.2	 25
291	 18	90.0	16.0	 25
292	 18	124.0	22.8	 25
293	 18	210.0	42.7	 25
294	 18	186.8	32.1	 30
295	 18	108.0	21.4	 25
296	 18	81.0	20.3	 25
297	 18	148.0	23.9	 25
298	 18	138.0	33.5	 25
299	 18	118.5	23.3	 30
300	 18	234.0	54.0	 25
301	 18	119.0	24.8	 25
302	 18	126.0	24.0	 25
303	 18	218.0	49.6	 25
304	 18	168.8	27.1	 30
305	 18	110.0	20.5	 25
306	 18	129.0	27.8	 25
307	 18	251.0	45.5	 25
308	 18	141.0	26.1	 25
309	 18	222.5	34.7	 30
310	 18	102.0	26.6	 25
311	 18	118.0	29.0	 25
312	 18	133.5	22.6	 30
313	 18	120.8	26.3	 30
314	 18	77.3	19.7	 30
315	 18	90.5	20.7	 36
316	 18	87.5	21.7	 30
317	 18	141.0	27.9	 30
318	 18	121.5	22.8	 30
319	 18	130.3	30.6	 30
320	 18	84.0	21.4	 36
321	 18	175.8	31.0	 30
322	 18	197.0	41.1	 30
323	 18	158.3	30.2	 30
324	 18	155.8	38.9	 30
325	 18	123.5	26.4	 36
326	 18	96.5	19.4	 30
327	 18	1514.5	340.1	 30
328	 18	224.0	41.8	 30
329	 18	703.8	151.1	 30
330	 18	144.8	27.0	 36
331	 18	106.8	24.6	 30
332	 18	262.0	43.4	 30
333	 18	149.8	29.6	 30
334	 18	234.0	44.0	 30
335	 18	82.0	16.3	 36
336	 18	115.0	26.0	 25
337	 18	126.0	24.3	 25
338	 18	98.0	24.8	 25
339	 18	100.0	20.6	 25
340	 18	117.5	20.3	 30
341	 18	92.0	16.4	 25
342	 18	157.0	37.0	 25
343	 18	89.0	16.5	 25
344	 18	277.0	54.2	 25
345	 18	217.3	37.0	 30
346	 18	297.0	54.0	 25
347	 18	108.0	21.8	 25
348	 18	88.0	24.8	 25
349	 18	84.0	18.3	 25
350	 18	66.0	14.2	 30
351	 18	171.0	32.1	 25
352	 18	127.0	22.9	 25
353	 18	142.0	22.0	 25
354	 18	94.0	24.3	 25
355	 18	77.5	20.7	 30
356	 18	160.0	44.6	 25
357	 18	172.0	38.5	 25
358	 18	139.0	26.6	 25
359	 18	106.0	22.5	 25
360	 18	130.5	30.2	 30
361	 18	112.0	22.7	 25
362	 18	257.0	50.4	 25
363	 18	262.0	45.5	 25
364	 18	118.0	22.8	 25
365	 18	115.3	25.3	 30
366	 18	118.0	28.5	 25
367	 18	544.0	98.0	 25
368	 18	324.0	28.4	 25
369	 18	84.0	26.1	 25
370	 18	72.8	21.1	 30
371	 18	131.0	30.4	 25
372	 18	152.0	27.4	 25
373	 18	142.0	30.2	 25
374	 18	115.0	27.8	 25
375	 18	132.5	32.2	 30
376	 18	141.0	30.9	 25
377	 18	91.0	14.5	 25
378	 18	111.0	29.9	 25
379	 18	290.0	70.4	 25
380	 18	118.0	26.0	 30
381	 18	123.0	26.9	 25
382	 18	158.0	30.7	 25
383	 18	100.0	20.6	 25
384	 18	132.0	26.0	 25
385	 18	127.0	33.0	 30
386	 18	94.0	29.0	 25
387	 18	94.0	20.5	 25
388	 18	108.0	17.4	 25
389	 18	792.0	85.7	 25
390	 18	187.5	37.2	 30
391	 18	117.0	28.4	 25
392	 18	72.0	13.9	 25
393	 18	99.0	23.8	 25
394	 18	88.0	21.5	 25
395	 18	104.8	26.3	 30
396	 18	155.0	24.5	 25
397	 18	386.0	61.9	 25
398	 18	105.0	25.8	 25
399	 18	89.0	21.3	 25
400	 18	98.0	20.1	 30
401	 18	141.0	23.0	 25
402	 18	85.0	24.7	 25
403	 18	514.0	73.8	 25
404	 18	101.0	20.4	 25
405	 18	113.3	22.9	 30
406	 18	237.0	47.1	 25
407	 18	335.0	61.6	 25
408	 18	99.0	26.0	 25
409	 18	175.0	30.7	 25
410	 18	106.3	25.5	 30
411	 18	669.0	96.2	 25
412	 18	317.0	50.5	 25
413	 18	173.0	34.9	 25
414	 18	156.0	28.0	 25
415	 18	97.5	23.7	 30
416	 18	105.0	23.9	 25
417	 18	155.0	32.9	 25
418	 18	216.0	39.1	 25
419	 18	206.0	32.5	 25
420	 18	128.0	21.9	 30
421	 18	104.0	22.8	 25
422	 18	769.0	129.8	 25
423	 18	212.0	31.1	 25
424	 18	158.0	31.6	 25
425	 18	126.5	30.4	 30
426	 18	110.0	30.9	 25
427	 18	110.0	26.0	 25
428	 18	110.0	29.1	 25
429	 18	163.0	32.0	 25
430	 18	84.3	20.1	 30
431	 18	133.3	25.3	 30
432	 18	112.5	27.5	 30
433	 18	119.3	28.8	 30
434	 18	155.0	31.1	 30
435	 18	137.5	27.4	 36
436	 18	188.8	31.1	 30
437	 18	176.0	38.3	 30
438	 18	128.8	20.3	 30
439	 18	297.8	49.7	 30
440	 18	149.5	38.1	 36
441	 18	78.0	19.8	 30
442	 18	155.3	35.6	 30
443	 18	206.8	31.7	 30
444	 18	128.0	21.3	 30
445	 18	170.5	36.7	 36
446	 18	146.8	23.3	 30
447	 18	145.0	28.4	 30
448	 18	83.0	22.1	 30
449	 18	81.0	18.4	 30
450	 18	113.8	28.9	 36
451	 18	163.8	31.4	 30
452	 18	142.8	23.6	 30
453	 18	140.5	33.7	 30
454	 18	246.0	30.4	 30
455	 18	389.5	103.2	 30
456	 18	200.0	30.0	 25
457	 18	211.0	39.9	 25
458	 18	132.0	39.0	 25
459	 18	97.0	21.6	 25
460	 18	103.8	19.8	 30
461	 18	114.0	27.5	 25
462	 18	103.0	16.5	 25
463	 18	98.0	19.0	 25
464	 18	96.0	27.3	 25
465	 18	130.0	24.7	 30
466	 18	235.0	35.7	 25
467	 18	326.0	55.1	 25
468	 18	138.0	36.0	 25
469	 18	227.0	31.3	 25
470	 18	219.5	46.6	 30
471	 18	123.0	26.2	 25
472	 18	133.0	21.3	 25
473	 18	95.0	20.1	 25
474	 18	77.0	16.1	 25
475	 18	156.3	44.5	 30
476	 18	112.0	24.0	 25
477	 18	176.0	36.4	 25
478	 18	103.0	27.9	 25
479	 18	116.0	26.4	 25
480	 18	118.5	27.9	 30
481	 18	93.0	17.5	 25
482	 18	68.0	19.8	 25
483	 18	236.0	37.5	 25
484	 18	130.0	23.2	 25
485	 18	77.0	20.0	 30
486	 18	117.0	29.9	 25
487	 18	136.0	30.7	 25
488	 18	135.0	36.1	 25
489	 18	662.0	62.0	 25
490	 18	181.3	40.6	 30
491	 18	224.0	45.8	 25
492	 18	96.0	21.3	 25
493	 18	165.0	36.8	 25
494	 18	392.0	61.6	 25
495	 18	265.0	47.9	 30
496	 18	271.0	64.6	 25
497	 18	107.0	32.8	 25
498	 18	121.0	24.2	 25
499	 18	142.0	30.7	 25
500	 18	117.3	24.8	 30
501	 18	90.0	23.9	 25
502	 18	209.0	40.5	 25
503	 18	89.0	21.2	 25
504	 18	178.0	33.7	 25
505	 18	131.8	26.4	 30
506	 18	114.0	24.0	 25
507	 18	208.0	40.6	 25
508	 18	157.0	30.4	 25
509	 18	399.0	50.5	 25
510	 18	110.5	21.2	 30
511	 18	137.0	29.6	 25
512	 18	140.0	23.1	 25
513	 18	304.0	50.1	 25
514	 18	92.0	15.1	 25
515	 18	120.8	26.0	 30
516	 18	62.0	12.7	 25
517	 18	97.0	15.3	 25
518	 18	97.0	20.2	 25
519	 18	164.0	30.9	 25
520	 18	551.3	91.5	 30
521	 18	153.0	23.1	 25
522	 18	441.0	77.6	 25
523	 18	288.0	45.7	 25
524	 18	119.0	22.2	 25
525	 18	114.8	24.6	 30
526	 18	284.0	67.4	 25
527	 18	88.0	16.5	 25
528	 18	117.0	27.6	 25
529	 18	349.0	70.5	 25
530	 18	141.5	19.4	 30
531	 18	127.0	25.4	 25
532	 18	121.0	22.5	 25
533	 18	94.0	13.6	 25
534	 18	96.0	22.6	 25
535	 18	107.8	26.6	 30
536	 18	87.0	16.4	 25
537	 18	78.0	16.9	 25
538	 18	101.0	22.6	 25
539	 18	173.0	33.5	 25
540	 18	112.0	22.4	 30
541	 18	88.0	26.4	 25
542	 18	99.0	22.2	 25
543	 18	85.0	17.4	 25
544	 18	129.0	23.7	 25
545	 18	133.0	30.7	 30
546	 18	236.0	34.2	 25
547	 18	95.0	19.8	 25
548	 18	327.0	42.6	 25
549	 18	203.3	32.3	 30
550	 18	83.3	15.4	 36
551	 18	83.8	18.6	 30
552	 18	165.0	34.2	 30
553	 18	321.0	52.0	 30
554	 18	355.8	53.1	 30
555	 18	112.0	23.0	 36
556	 18	163.0	30.7	 30
557	 18	131.0	29.7	 30
558	 18	129.0	23.8	 30
559	 18	222.8	46.1	 30
560	 18	205.0	64.3	 36
561	 18	356.0	63.5	 30
562	 18	133.0	25.7	 30
563	 18	241.0	42.9	 30
564	 18	101.8	22.3	 30
565	 18	103.3	24.5	 36
566	 18	459.0	72.8	 30
567	 18	240.3	39.9	 30
568	 18	109.5	24.7	 30
569	 18	361.5	60.2	 30
570	 18	294.8	72.0	 36
571	 18	261.0	46.4	 30
572	 18	301.3	44.6	 30
573	 18	161.0	36.5	 30
574	 18	335.0	35.3	 25
575	 18	286.0	54.1	 30
576	 18	168.0	34.7	 25
577	 18	144.0	29.6	 25
578	 18	76.0	14.7	 25
579	 18	155.0	32.2	 25
580	 18	348.8	71.6	 30
581	 18	242.0	46.8	 25
582	 18	160.0	21.7	 25
583	 18	122.0	21.0	 25
584	 18	217.0	40.3	 25
585	 18	201.3	28.9	 30
586	 18	125.0	22.3	 25
587	 18	418.0	74.4	 25
588	 18	80.0	22.2	 25
589	 18	77.0	16.9	 25
590	 18	112.8	25.6	 30
591	 18	109.0	21.3	 25
592	 18	154.0	20.6	 25
593	 18	392.0	72.0	 25
594	 18	180.0	33.8	 25
595	 18	93.0	21.3	 30
596	 18	200.0	30.9	 25
597	 18	298.0	58.7	 25
598	 18	100.0	14.2	 25
599	 18	126.0	18.3	 25
600	 18	176.5	35.4	 30
601	 18	1253.0	341.4	 25
602	 18	131.0	24.6	 25
603	 18	124.0	29.2	 25
604	 18	154.0	24.8	 25
605	 18	118.5	20.2	 30
606	 18	90.0	23.6	 25
607	 18	83.0	22.5	 25
608	 18	126.0	24.9	 25
609	 18	381.0	39.4	 25
610	 18	84.0	13.8	 30
611	 18	191.0	33.4	 25
612	 18	113.0	29.0	 25
613	 18	83.0	12.8	 25
614	 18	154.0	31.0	 25
615	 18	104.5	21.2	 30
616	 18	110.0	24.9	 25
617	 18	112.0	22.7	 25
618	 18	87.0	15.9	 25
619	 18	154.0	29.2	 25
620	 18	117.8	21.0	 30
621	 18	122.0	23.3	 25
622	 18	100.0	21.0	 25
623	 18	123.0	27.5	 25
624	 18	87.0	20.0	 25
625	 18	93.8	18.2	 30
626	 18	108.0	22.3	 25
627	 18	148.0	24.0	 25
628	 18	322.0	50.2	 25
629	 18	804.0	93.3	 25
630	 18	449.0	61.4	 30
631	 18	682.0	140.1	 25
632	 18	107.0	18.4	 25
633	 18	140.0	24.0	 25
634	 18	88.0	21.7	 25
635	 18	877.8	111.6	 30
636	 18	130.0	24.2	 25
637	 18	102.0	20.8	 25
638	 18	290.0	50.6	 25
639	 18	91.0	15.7	 25
640	 18	95.0	19.4	 30
641	 18	84.0	16.4	 25
642	 18	126.0	23.5	 25
643	 18	316.0	55.0	 25
644	 18	235.0	32.8	 25
645	 18	174.3	43.2	 30
646	 18	90.0	18.6	 25
647	 18	99.0	24.4	 25
648	 18	164.0	33.4	 25
649	 18	335.0	44.0	 25
650	 18	148.0	28.6	 25
651	 18	104.8	20.7	 30
652	 18	122.0	31.3	 25
653	 18	207.0	34.5	 25
654	 18	216.0	36.4	 25
655	 18	613.0	89.3	 25
656	 18	638.3	85.4	 30
657	 18	193.0	18.8	 25
658	 18	195.0	31.7	 25
659	 18	374.0	49.7	 25
660	 18	261.0	32.6	 25
661	 18	371.8	60.6	 30
662	 18	117.0	22.8	 25
663	 18	123.0	27.5	 25
664	 18	114.0	25.7	 25
665	 18	257.0	54.8	 25
666	 18	194.5	45.3	 30
667	 18	112.0	20.2	 25
668	 18	236.8	52.3	 30
669	 18	88.5	13.9	 30
670	 18	91.5	16.7	 30
671	 18	161.5	28.0	 36
672	 18	199.5	32.7	 30
673	 18	122.8	23.8	 30
674	 18	221.8	32.8	 30
675	 18	87.3	15.9	 30
676	 18	104.5	23.1	 36
677	 18	95.8	18.1	 30
678	 18	106.8	15.0	 30
679	 18	85.8	16.2	 30
680	 18	276.3	39.0	 30
681	 18	97.0	17.3	 36
682	 18	153.0	25.5	 30
683	 18	107.8	27.7	 30
684	 18	149.0	20.3	 30
685	 18	107.5	21.6	 30
686	 18	129.8	29.2	 36
687	 18	112.8	21.8	 30
688	 18	72.8	10.9	 30
689	 18	136.8	19.1	 30
690	 18	125.8	16.5	 30
691	 18	102.3	17.3	 36
692	 18	116.0	22.4	 25
693	 18	109.0	18.1	 25
694	 18	91.0	19.9	 25
695	 18	129.0	38.2	 25
696	 18	109.8	15.6	 30
697	 18	143.0	22.7	 25
698	 18	154.0	41.2	 25
699	 18	242.0	40.6	 25
700	 18	96.0	18.1	 25
701	 18	93.5	18.0	 30
702	 18	114.0	20.0	 25
703	 18	106.0	18.7	 25
704	 18	175.0	38.0	 25
705	 18	108.0	18.4	 25
706	 18	336.8	44.2	 30
707	 18	638.0	83.1	 25
708	 18	246.0	33.1	 25
709	 18	177.0	37.1	 25
710	 18	162.0	37.0	 25
711	 18	26293.5	5772.9	 30
  0	 19	167.0	27.8	 25
  1	 19	1048.0	166.5	 25
  2	 19	111.0	25.1	 25
  3	 19	699.0	128.1	 25
  4	 19	108.0	27.3	 30
  5	 19	83.0	17.9	 25
  6	 19	142.0	24.2	 25
  7	 19	692.0	73.0	 25
  8	 19	277.0	36.7	 25
  9	 19	99.5	17.5	 30
 10	 19	259.0	47.2	 25
 11	 19	274.0	43.8	 25
 12	 19	156.0	31.1	 25
 13	 19	139.0	25.4	 25
 14	 19	200.3	40.8	 30
 15	 19	114.0	26.1	 25
 16	 19	597.0	74.2	 25
 17	 19	164.0	40.7	 25
 18	 19	461.0	83.7	 25
 19	 19	112.3	24.8	 30
 20	 19	201.0	40.0	 25
 21	 19	134.0	30.4	 25
 22	 19	223.0	46.8	 25
 23	 19	123.0	23.2	 25
 24	 19	201.0	41.5	 30
 25	 19	1011.0	136.9	 25
 26	 19	274.0	49.7	 25
 27	 19	198.0	44.9	 25
 28	 19	372.0	57.6	 25
 29	 19	289.8	41.9	 30
 30	 19	189.0	29.1	 25
 31	 19	228.0	32.3	 25
 32	 19	201.0	40.6	 25
 33	 19	129.0	25.7	 25
 34	 19	107.8	18.7	 30
 35	 19	155.0	34.5	 25
 36	 19	289.0	53.1	 25
 37	 19	100.0	29.1	 25
 38	 19	1458.0	264.9	 25
 39	 19	127.0	31.4	 30
 40	 19	4489.0	794.1	 25
 41	 19	401.0	70.6	 25
 42	 19	304.0	40.9	 25
 43	 19	329.0	55.1	 25
 44	 19	1259.5	243.2	 30
 45	 19	163.0	20.4	 25
 46	 19	118.0	23.1	 25
 47	 19	575.0	81.8	 25
 48	 19	464.0	83.6	 25
 49	 19	568.8	138.4	 30
 50	 19	86.0	20.0	 25
 51	 19	358.3	56.0	 30
 52	 19	155.8	24.0	 30
 53	 19	140.3	30.0	 30
 54	 19	347.3	63.1	 36
 55	 19	971.5	156.1	 30
 56	 19	385.0	68.0	 30
 57	 19	344.8	60.0	 30
 58	 19	329.8	75.4	 30
 59	 19	413.8	92.8	 36
 60	 19	132.5	25.4	 30
 61	 19	456.8	102.3	 30
 62	 19	163.3	37.3	 30
 63	 19	70.0	18.3	 30
 64	 19	88.0	22.0	 36
 65	 19	78.8	17.4	 30
 66	 19	186.5	40.4	 30
 67	 19	133.0	33.7	 30
 68	 19	171.0	38.6	 30
 69	 19	153.0	30.1	 36
 70	 19	2462.5	559.4	 30
 71	 19	98.0	25.2	 30
 72	 19	1108.5	202.6	 30
 73	 19	138.8	25.9	 30
 74	 19	230.3	54.2	 36
 75	 19	197.0	35.9	 25
 76	 19	202.0	32.0	 25
 77	 19	571.0	81.3	 25
 78	 19	357.0	60.4	 25
 79	 19	102.0	23.6	 30
 80	 19	156.0	30.1	 25
 81	 19	143.0	31.1	 25
 82	 19	916.0	114.8	 25
 83	 19	776.0	88.6	 25
 84	 19	173.8	41.0	 30
 85	 19	122.0	26.6	 25
 86	 19	148.0	31.7	 25
 87	 19	290.0	50.8	 25
 88	 19	615.0	64.9	 25
 89	 19	226.0	43.3	 30
 90	 19	104.0	22.3	 25
 91	 19	147.0	41.2	 25
 92	 19	1408.0	141.6	 25
 93	 19	79.0	19.0	 25
 94	 19	123.8	25.3	 30
 95	 19	218.0	38.8	 25
 96	 19	835.0	84.8	 25
 97	 19	1235.0	150.7	 25
 98	 19	340.0	49.3	 25
 99	 19	168.8	35.9	 30
100	 19	135.0	34.0	 25
101	 19	95.0	18.9	 25
102	 19	2091.0	213.8	 25
103	 19	183.0	37.5	 25
104	 19	92.3	18.0	 30
105	 19	1521.0	236.4	 25
106	 19	127.0	28.1	 25
107	 19	113.0	23.3	 25
108	 19	130.0	33.1	 25
109	 19	139.3	27.8	 30
110	 19	97.0	20.8	 25
111	 19	1934.0	174.3	 25
112	 19	266.0	41.8	 25
113	 19	1330.0	122.6	 25
114	 19	1532.0	192.0	 30
115	 19	128.0	24.3	 25
116	 19	186.0	43.6	 25
117	 19	1106.0	133.0	 25
118	 19	177.0	37.3	 25
119	 19	142.8	28.1	 30
120	 19	133.0	23.6	 25
121	 19	213.0	35.8	 25
122	 19	247.0	38.1	 25
123	 19	101.0	19.1	 25
124	 19	167.8	34.8	 30
125	 19	278.0	48.9	 25
126	 19	113.0	30.6	 25
127	 19	124.0	22.0	 25
128	 19	1509.0	102.1	 25
129	 19	186.0	49.4	 30
130	 19	106.0	29.7	 25
131	 19	193.0	41.8	 25
132	 19	264.0	48.8	 25
133	 19	384.0	49.5	 25
134	 19	170.8	26.0	 30
135	 19	210.0	33.1	 25
136	 19	734.0	124.3	 25
137	 19	362.0	51.4	 25
138	 19	180.0	27.0	 25
139	 19	113.5	30.3	 30
140	 19	135.0	27.4	 25
141	 19	843.0	106.4	 25
142	 19	311.0	66.1	 25
143	 19	199.0	42.1	 25
144	 19	186.0	39.6	 30
145	 19	230.0	40.0	 25
146	 19	301.0	59.8	 25
147	 19	210.0	45.2	 25
148	 19	112.0	23.0	 25
149	 19	125.5	31.0	 30
150	 19	305.0	55.5	 25
151	 19	275.0	65.2	 25
152	 19	90.0	24.1	 25
153	 19	133.0	26.0	 25
154	 19	110.5	23.7	 30
155	 19	125.0	24.2	 25
156	 19	90.0	22.7	 25
157	 19	201.0	33.7	 25
158	 19	90.0	20.2	 25
159	 19	86.5	21.8	 30
160	 19	130.0	28.8	 25
161	 19	115.0	28.3	 25
162	 19	892.0	136.4	 25
163	 19	257.0	51.3	 25
164	 19	350.3	69.6	 30
165	 19	131.0	23.9	 25
166	 19	77.0	20.4	 25
167	 19	110.0	24.4	 25
168	 19	122.0	30.0	 25
169	 19	104.3	21.4	 36
170	 19	170.8	35.7	 30
171	 19	324.0	47.6	 30
172	 19	159.3	32.6	 30
173	 19	440.0	54.4	 30
174	 19	172.0	29.1	 36
175	 19	147.5	29.1	 30
176	 19	147.3	33.4	 30
177	 19	118.8	29.3	 30
178	 19	120.5	25.8	 30
179	 19	119.3	29.6	 36
180	 19	103.8	26.8	 30
181	 19	177.8	34.9	 30
182	 19	121.5	27.0	 30
183	 19	81.8	21.0	 30
184	 19	185.8	40.0	 36
185	 19	111.5	20.8	 30
186	 19	116.8	24.9	 30
187	 19	221.8	32.7	 30
188	 19	143.5	29.9	 30
189	 19	160.5	36.7	 36
190	 19	103.5	20.1	 30
191	 19	107.0	16.2	 30
192	 19	288.8	51.7	 30
193	 19	109.8	23.7	 30
194	 19	524.8	88.9	 30
195	 19	144.0	31.4	 25
196	 19	166.0	31.7	 25
197	 19	111.0	24.1	 25
198	 19	111.0	19.0	 25
199	 19	97.5	31.1	 30
200	 19	221.0	36.5	 25
201	 19	458.0	73.2	 25
202	 19	710.0	128.7	 25
203	 19	230.0	32.2	 25
204	 19	355.8	53.3	 30
205	 19	306.0	63.1	 25
206	 19	1793.0	205.8	 25
207	 19	199.0	29.8	 25
208	 19	200.0	32.1	 25
209	 19	168.8	31.9	 30
210	 19	158.0	30.1	 25
211	 19	107.0	22.7	 25
212	 19	98.0	25.3	 25
213	 19	706.0	63.8	 25
214	 19	97.5	15.0	 30
215	 19	192.0	49.6	 25
216	 19	1327.0	210.6	 25
217	 19	246.0	46.5	 25
218	 19	387.0	44.4	 25
219	 19	238.5	45.8	 30
220	 19	3698.0	723.1	 25
221	 19	225.0	45.0	 25
222	 19	202.0	37.1	 25
223	 19	137.0	25.7	 25
224	 19	1665.3	282.0	 30
225	 19	571.0	127.7	 25
226	 19	144.0	25.0	 25
227	 19	165.0	30.2	 25
228	 19	554.0	64.4	 25
229	 19	122.0	31.1	 30
230	 19	10683.0	2343.6	 25
231	 19	119.0	27.2	 25
232	 19	93.0	20.5	 25
233	 19	211.0	34.3	 25
234	 19	163.3	39.8	 30
235	 19	107.0	17.4	 25
236	 19	207.0	34.4	 25
237	 19	396.0	73.4	 25
238	 19	79.0	20.4	 25
239	 19	1133.3	280.8	 30
240	 19	70.0	17.1	 25
241	 19	112.0	18.0	 25
242	 19	154.0	32.7	 25
243	 19	119.0	35.2	 25
244	 19	91.3	12.6	 30
245	 19	1735.0	283.3	 25
246	 19	115.0	21.4	 25
247	 19	109.0	23.8	 25
248	 19	84.0	21.6	 25
249	 19	113.0	17.7	 30
250	 19	114.0	51.4	 25
251	 19	750.0	95.8	 25
252	 19	204.0	39.0	 25
253	 19	1077.0	120.8	 25
254	 19	329.8	58.2	 30
255	 19	134.0	23.8	 25
256	 19	190.0	33.9	 25
257	 19	360.0	60.5	 25
258	 19	262.0	43.9	 25
259	 19	190.3	39.3	 30
260	 19	81.0	19.8	 25
261	 19	124.0	21.3	 25
262	 19	246.0	36.8	 25
263	 19	85.0	18.6	 25
264	 19	118.5	24.8	 30
265	 19	139.0	19.7	 25
266	 19	150.0	28.0	 25
267	 19	18261.0	2731.2	 25
268	 19	334.0	39.5	 25
269	 19	1975.0	427.0	 30
270	 19	103.0	16.5	 25
271	 19	104.0	19.8	 25
272	 19	835.0	124.4	 25
273	 19	3317.0	361.4	 25
274	 19	79.8	16.0	 30
275	 19	121.0	28.6	 25
276	 19	91.0	22.9	 25
277	 19	178.0	32.8	 25
278	 19	131.0	23.7	 25
279	 19	216.0	46.1	 30
280	 19	145.0	22.4	 25
281	 19	709.0	146.4	 25
282	 19	111.0	17.2	 25
283	 19	121.0	29.2	 25
284	 19	1995.5	509.4	 30
285	 19	5020.0	1456.8	 25
286	 19	136.0	33.8	 25
287	 19	152.0	30.1	 25
288	 19	96.0	19.5	 30
289	 19	154.5	27.3	 30
290	 19	118.3	18.9	 36
291	 19	940.0	217.5	 30
292	 19	143.0	28.7	 30
293	 19	478.8	80.0	 30
294	 19	226.8	41.8	 30
295	 19	196.0	43.5	 36
296	 19	683.3	173.3	 30
297	 19	94.8	15.7	 30
298	 19	130.5	19.4	 30
299	 19	158.5	28.5	 30
300	 19	153.8	27.2	 36
301	 19	170.3	48.7	 30
302	 19	115.8	21.4	 30
303	 19	185.0	33.7	 30
304	 19	127.8	26.4	 30
305	 19	117.8	22.5	 36
306	 19	2542.0	710.8	 30
307	 19	112.0	25.2	 30
308	 19	252.0	36.8	 30
309	 19	130.5	21.4	 30
310	 19	236.8	41.2	 36
311	 19	318.0	76.3	 30
312	 19	94.0	21.5	 25
313	 19	429.0	63.3	 25
314	 19	257.0	38.0	 25
315	 19	275.5	46.0	 30
316	 19	171.0	34.7	 25
317	 19	260.0	37.8	 25
318	 19	4346.0	385.7	 25
319	 19	224.0	32.3	 25
320	 19	162.0	20.3	 30
321	 19	282.0	57.0	 25
322	 19	246.0	25.7	 25
323	 19	295.0	47.3	 25
324	 19	192.0	36.4	 25
325	 19	113.0	17.8	 30
326	 19	121.0	22.1	 25
327	 19	167.0	29.7	 25
328	 19	194.0	26.8	 25
329	 19	236.0	26.8	 25
330	 19	190.8	28.4	 30
331	 19	184.0	32.0	 25
332	 19	213.0	40.8	 25
333	 19	335.0	44.9	 25
334	 19	106.0	22.1	 25
335	 19	138.0	29.4	 30
336	 19	200.0	31.9	 25
337	 19	582.0	77.2	 25
338	 19	263.0	25.8	 25
339	 19	998.0	114.4	 25
340	 19	212.0	31.8	 30
341	 19	260.0	44.5	 25
342	 19	502.0	72.7	 25
343	 19	191.0	36.5	 25
344	 19	251.0	34.8	 25
345	 19	595.3	73.1	 30
346	 19	1443.0	275.1	 25
347	 19	125.0	19.1	 25
348	 19	217.0	38.0	 25
349	 19	143.0	24.0	 25
350	 19	80.5	14.8	 30
351	 19	160.0	35.5	 25
352	 19	1363.0	229.6	 25
353	 19	3703.0	467.4	 25
354	 19	201.0	36.9	 25
355	 19	120.0	27.9	 30
356	 19	80.0	17.8	 25
357	 19	134.0	21.9	 25
358	 19	113.0	20.8	 25
359	 19	364.0	44.6	 25
360	 19	375.5	49.1	 30
361	 19	234.0	40.8	 25
362	 19	245.0	37.5	 25
363	 19	332.0	52.6	 25
364	 19	95.0	12.0	 25
365	 19	766.8	133.5	 30
366	 19	1001.0	166.3	 25
367	 19	206.0	27.1	 25
368	 19	161.0	33.0	 25
369	 19	93.0	16.1	 25
370	 19	639.0	155.4	 30
371	 19	129.0	24.4	 25
372	 19	126.0	23.2	 25
373	 19	104.0	18.0	 25
374	 19	220.0	38.1	 25
375	 19	106.8	17.6	 30
376	 19	219.0	34.6	 25
377	 19	151.0	23.0	 25
378	 19	300.0	40.8	 25
379	 19	103.0	19.6	 25
380	 19	146.5	34.2	 30
381	 19	619.0	124.8	 25
382	 19	100.0	15.3	 25
383	 19	171.0	25.2	 25
384	 19	175.0	28.1	 25
385	 19	106.8	17.7	 30
386	 19	1964.0	339.6	 25
387	 19	154.0	22.8	 25
388	 19	367.0	50.2	 25
389	 19	1440.0	186.5	 25
390	 19	280.0	42.3	 30
391	 19	292.0	41.2	 25
392	 19	233.0	44.8	 25
393	 19	127.0	25.3	 25
394	 19	104.0	18.5	 25
395	 19	87.8	13.8	 30
396	 19	182.0	24.1	 25
397	 19	138.0	25.1	 25
398	 19	106.0	20.8	 25
399	 19	245.0	34.5	 25
400	 19	126.8	22.8	 30
401	 19	98.0	17.7	 25
402	 19	101.0	21.2	 25
403	 19	291.0	44.0	 25
404	 19	152.0	29.2	 25
405	 19	144.5	30.0	 30
406	 19	116.0	21.0	 25
407	 19	74.0	15.1	 30
408	 19	82.8	18.3	 30
409	 19	84.5	12.5	 30
410	 19	138.0	26.0	 36
411	 19	168.8	31.3	 30
412	 19	1067.3	147.9	 30
413	 19	226.8	35.0	 30
414	 19	1973.5	320.3	 30
415	 19	134.5	25.4	 36
416	 19	232.3	47.4	 30
417	 19	131.8	20.4	 30
418	 19	122.3	14.4	 30
419	 19	230.3	34.3	 30
420	 19	95.3	17.1	 36
421	 19	112.3	21.4	 30
422	 19	124.8	23.5	 30
423	 19	119.8	16.4	 30
424	 19	114.8	18.5	 30
425	 19	141.0	23.9	 36
426	 19	2914.0	654.2	 30
427	 19	997.5	192.5	 30
428	 19	144.8	17.9	 30
429	 19	1851.8	285.6	 30
430	 19	142.0	17.8	 36
431	 19	428.0	61.3	 25
432	 19	173.0	22.7	 25
433	 19	203.0	26.0	 25
434	 19	108.0	21.4	 25
435	 19	462.5	62.7	 30
436	 19	88.0	18.5	 25
437	 19	462.0	69.0	 25
438	 19	97.0	16.4	 25
439	 19	85.0	17.9	 25
440	 19	213.8	35.4	 30
441	 19	936.0	137.4	 25
442	 19	200.0	27.2	 25
443	 19	208.0	23.3	 25
444	 19	325.0	43.4	 25
445	 19	174.8	35.0	 30
446	 19	944.0	189.0	 25
447	 19	116.0	21.6	 25
448	 19	127.0	18.0	 25
449	 19	73.0	9.8	 25
450	 19	201.3	29.5	 30
451	 19	148.0	28.6	 25
452	 19	148.0	19.9	 25
453	 19	244.0	30.4	 25
454	 19	84.0	13.3	 25
455	 19	177.0	34.5	 30
456	 19	161.0	26.5	 25
457	 19	249.0	42.0	 25
458	 19	217.0	31.3	 25
459	 19	83.0	19.4	 25
460	 19	885.5	199.9	 30
461	 19	3131.0	614.8	 25
462	 19	126.0	27.4	 25
463	 19	213.0	26.4	 25
464	 19	83.0	17.2	 25
465	 19	78.8	16.2	 30
466	 19	121.0	19.9	 25
467	 19	176.0	24.9	 25
468	 19	121.0	19.9	 25
469	 19	358.0	60.1	 25
470	 19	156.0	25.0	 30
471	 19	192.0	24.2	 25
472	 19	205.0	25.2	 25
473	 19	336.0	42.7	 25
474	 19	93.0	16.8	 25
475	 19	212.8	28.1	 30
476	 19	113.0	16.0	 25
477	 19	131.0	22.9	 25
478	 19	129.0	30.7	 25
479	 19	123.0	20.8	 25
480	 19	109.8	16.7	 30
481	 19	337.0	46.2	 25
482	 19	82.0	9.5	 25
483	 19	82.0	13.0	 25
484	 19	100.0	23.0	 25
485	 19	2259.8	576.9	 30
486	 19	123.0	28.2	 25
487	 19	157.0	24.4	 25
488	 19	225.0	34.3	 25
489	 19	110.0	19.0	 25
490	 19	406.0	68.8	 30
491	 19	577.0	118.0	 25
492	 19	252.0	40.9	 25
493	 19	259.0	38.1	 25
494	 19	387.0	47.5	 25
495	 19	288.3	49.4	 30
496	 19	239.0	45.4	 25
497	 19	250.0	58.9	 25
498	 19	201.0	27.6	 25
499	 19	110.0	18.4	 25
500	 19	72.8	11.9	 30
501	 19	102.0	15.4	 25
502	 19	80.0	13.7	 25
503	 19	106.0	18.2	 25
504	 19	147.0	31.7	 25
505	 19	208.8	39.8	 30
506	 19	472.0	104.0	 25
507	 19	133.0	28.6	 25
508	 19	193.0	38.0	 25
509	 19	115.0	14.9	 25
510	 19	131.5	27.0	 30
511	 19	2395.0	718.9	 25
512	 19	124.0	21.0	 25
513	 19	84.0	13.9	 25
514	 19	772.0	100.8	 25
515	 19	83.0	13.5	 30
516	 19	120.0	22.2	 25
517	 19	178.0	29.2	 25
518	 19	175.0	22.7	 25
519	 19	431.0	95.1	 25
520	 19	133.8	19.6	 30
521	 19	262.0	55.9	 25
522	 19	425.0	65.3	 25
523	 19	1722.0	458.3	 25
524	 19	185.0	28.8	 25
525	 19	218.8	56.3	 36
526	 19	110.3	25.5	 30
527	 19	158.0	37.8	 30
528	 19	1802.8	423.7	 30
529	 19	313.3	60.8	 30
530	 19	1237.0	385.2	 36
531	 19	222.5	49.7	 30
532	 19	732.3	175.1	 30
533	 19	279.8	55.4	 30
534	 19	114.8	19.1	 30
535	 19	89.5	17.7	 36
536	 19	201.5	47.5	 30
537	 19	200.8	37.2	 30
538	 19	94.5	13.4	 30
539	 19	111.5	21.9	 30
540	 19	214.8	42.6	 36
541	 19	137.5	25.4	 30
542	 19	114.8	23.3	 30
543	 19	98.3	29.1	 30
544	 19	115.0	19.6	 30
545	 19	151.0	38.1	 36
546	 19	144.8	24.0	 30
547	 19	283.0	57.9	 30
548	 19	258.8	53.8	 30
549	 19	85.0	29.7	 25
550	 19	521.5	117.0	 30
551	 19	96.0	19.1	 25
552	 19	155.0	29.4	 25
553	 19	166.0	33.5	 25
554	 19	94.0	30.0	 25
555	 19	2473.3	708.0	 30
556	 19	1065.0	253.4	 25
557	 19	349.0	68.1	 25
558	 19	674.0	100.0	 25
559	 19	157.0	31.6	 25
560	 19	127.8	25.8	 30
561	 19	105.0	20.8	 25
562	 19	212.0	22.6	 25
563	 19	155.0	25.4	 25
564	 19	445.0	72.1	 25
565	 19	120.5	23.5	 30
566	 19	144.0	23.3	 25
567	 19	1217.0	230.0	 25
568	 19	201.0	33.0	 25
569	 19	1767.0	166.2	 25
570	 19	155.0	25.5	 30
571	 19	145.0	25.2	 25
572	 19	1751.0	352.1	 25
573	 19	195.0	46.5	 25
574	 19	151.0	57.4	 25
575	 19	317.0	73.9	 30
576	 19	151.0	23.6	 25
577	 19	174.0	19.3	 25
578	 19	636.0	96.0	 25
579	 19	112.0	26.7	 25
580	 19	114.0	22.1	 30
581	 19	374.0	64.9	 25
582	 19	291.0	50.0	 25
583	 19	188.0	27.9	 25
584	 19	235.0	34.5	 25
585	 19	132.8	21.1	 30
586	 19	171.0	31.3	 25
587	 19	412.0	95.6	 25
588	 19	139.0	18.1	 25
589	 19	121.0	24.4	 25
590	 19	558.8	128.3	 30
591	 19	440.0	65.6	 25
592	 19	881.0	155.9	 25
593	 19	95.0	18.0	 25
594	 19	152.0	27.4	 25
595	 19	297.0	51.8	 30
596	 19	852.0	218.2	 25
597	 19	169.0	35.1	 25
598	 19	101.0	17.3	 25
599	 19	116.0	16.3	 25
600	 19	110.5	16.0	 30
601	 19	99.0	14.9	 25
602	 19	124.0	25.4	 25
603	 19	149.0	21.5	 25
604	 19	92.0	22.7	 25
605	 19	243.0	40.1	 30
606	 19	92.0	21.4	 25
607	 19	242.0	39.4	 25
608	 19	523.0	83.2	 25
609	 19	93.0	17.5	 25
610	 19	83.0	19.0	 30
611	 19	1059.0	244.4	 25
612	 19	335.0	43.5	 25
613	 19	1257.0	162.0	 25
614	 19	589.0	100.2	 25
615	 19	127.3	26.6	 30
616	 19	288.0	43.9	 25
617	 19	522.0	121.1	 25
618	 19	91.0	25.1	 25
619	 19	125.0	25.4	 25
620	 19	1656.0	269.6	 25
621	 19	391.0	87.6	 30
622	 19	120.0	19.9	 25
623	 19	124.0	18.7	 25
624	 19	153.0	26.5	 25
625	 19	215.0	33.4	 25
626	 19	112.0	21.3	 30
627	 19	161.0	18.8	 25
628	 19	170.0	30.7	 25
629	 19	184.0	32.8	 25
630	 19	180.0	25.8	 25
631	 19	132.0	33.1	 30
632	 19	116.0	21.1	 25
633	 19	393.0	56.0	 25
634	 19	132.0	24.4	 25
635	 19	267.0	54.7	 25
636	 19	333.8	73.4	 30
637	 19	116.0	15.7	 25
638	 19	95.0	21.8	 25
639	 19	134.0	27.3	 25
640	 19	142.0	24.5	 25
641	 19	228.0	43.7	 30
642	 19	265.0	39.6	 25
643	 19	289.0	34.6	 25
644	 19	1099.3	180.6	 30
645	 19	164.5	26.6	 30
646	 19	154.0	28.4	 36
647	 19	260.8	46.6	 30
648	 19	110.5	21.9	 30
649	 19	105.0	18.3	 30
650	 19	455.5	82.0	 30
651	 19	147.0	27.8	 36
652	 19	246.8	50.1	 30
653	 19	105.5	25.2	 30
654	 19	297.8	40.7	 30
655	 19	113.3	22.2	 30
656	 19	186.5	38.9	 36
657	 19	120.8	25.9	 30
658	 19	202.5	30.4	 30
659	 19	200.5	28.6	 30
660	 19	279.5	37.0	 30
661	 19	355.3	56.7	 36
662	 19	164.3	17.6	 30
663	 19	156.0	30.2	 30
664	 19	136.8	27.2	 30
665	 19	829.3	118.8	 30
666	 19	134.3	24.4	 36
667	 19	114.0	14.2	 30
668	 19	227.0	30.7	 25
669	 19	128.0	27.4	 25
670	 19	3150.0	338.3	 25
671	 19	140.0	24.6	 30
672	 19	199.0	33.4	 25
673	 19	217.0	37.6	 25
674	 19	729.0	71.8	 25
675	 19	128.0	18.6	 25
676	 19	68.8	13.1	 30
677	 19	100.0	23.8	 25
678	 19	189.0	30.6	 25
679	 19	168.0	27.0	 25
680	 19	402.0	71.6	 25
681	 19	283.8	55.3	 30
682	 19	3555.0	785.9	 25
683	 19	297.0	41.9	 25
684	 19	319.0	48.6	 25
685	 19	406.0	34.8	 25
686	 19	161.0	23.7	 30
687	 19	136.0	29.6	 25
688	 19	88.0	11.4	 25
689	 19	95.0	18.5	 25
690	 19	338.0	37.0	 25
691	 19	121.8	26.6	 30
692	 19	86.0	16.3	 25
693	 19	203.0	35.9	 25
694	 19	584.0	95.6	 25
695	 19	332.0	62.6	 25
696	 19	204.8	42.7	 30
697	 19	700.0	164.4	 25
698	 19	197.0	31.5	 25
699	 19	296.0	46.6	 25
700	 19	90.0	18.4	 25
701	 19	222.5	42.3	 30
702	 19	2350.0	483.6	 25
703	 19	209.0	28.5	 25
704	 19	215.0	40.8	 25
705	 19	222.0	31.5	 25
706	 19	175.8	26.0	 30
707	 19	224.0	31.5	 25
708	 19	2271.0	398.7	 25
709	 19	147.0	21.6	 25
710	 19	129.0	21.1	 25
711	 19	185.0	28.5	 30
  0	 20	19012.0	2680.8	 25
  1	 20	208.0	28.5	 25
  2	 20	171.0	43.6	 25
  3	 20	214.0	42.1	 25
  4	 20	137.8	27.3	 30
  5	 20	89.0	15.8	 25
  6	 20	186.0	34.4	 25
  7	 20	193.0	19.6	 25
  8	 20	161.0	26.4	 25
  9	 20	100.8	25.3	 30
 10	 20	120.0	22.2	 25
 11	 20	121.0	28.7	 25
 12	 20	121.0	27.0	 25
 13	 20	158.0	21.6	 25
 14	 20	157.3	33.8	 30
 15	 20	114.0	20.3	 25
 16	 20	229.0	39.1	 25
 17	 20	200.0	38.5	 25
 18	 20	188.0	31.1	 25
 19	 20	134.8	18.9	 30
 20	 20	187.0	30.9	 25
 21	 20	102.0	19.2	 25
 22	 20	182.0	36.0	 25
 23	 20	97.0	15.9	 25
 24	 20	159.0	29.0	 30
 25	 20	208.0	34.9	 25
 26	 20	204.0	32.5	 25
 27	 20	183.8	36.5	 30
 28	 20	1434.0	243.2	 30
 29	 20	246.8	47.9	 36
 30	 20	225.8	36.4	 30
 31	 20	178.8	25.8	 30
 32	 20	121.0	17.9	 30
 33	 20	99.5	23.4	 30
 34	 20	106.0	23.3	 36
 35	 20	107.3	18.0	 30
 36	 20	322.3	54.9	 30
 37	 20	77.0	15.8	 30
 38	 20	233.0	36.3	 30
 39	 20	95.3	21.3	 36
 40	 20	1231.5	311.1	 30
 41	 20	122.5	27.0	 30
 42	 20	266.8	55.4	 30
 43	 20	138.0	28.1	 30
 44	 20	337.3	63.1	 36
 45	 20	194.8	36.3	 30
 46	 20	99.8	18.4	 30
 47	 20	111.8	24.7	 30
 48	 20	216.8	37.6	 30
 49	 20	162.5	36.6	 36
 50	 20	92.0	12.8	 30
 51	 20	192.0	40.5	 25
 52	 20	124.0	23.9	 25
 53	 20	144.0	22.4	 25
 54	 20	164.8	32.4	 30
 55	 20	326.0	56.7	 25
 56	 20	128.0	21.3	 25
 57	 20	171.0	32.9	 25
 58	 20	152.0	25.8	 25
 59	 20	110.3	23.5	 30
 60	 20	183.0	25.2	 25
 61	 20	127.0	25.4	 25
 62	 20	284.0	37.0	 25
 63	 20	82.0	14.9	 25
 64	 20	74.8	11.3	 30
 65	 20	102.0	16.2	 25
 66	 20	141.0	26.5	 25
 67	 20	140.0	18.2	 25
 68	 20	182.0	32.2	 25
 69	 20	124.8	26.7	 30
 70	 20	233.0	43.8	 25
 71	 20	97.0	18.0	 25
 72	 20	338.0	49.8	 25
 73	 20	92.0	20.4	 25
 74	 20	131.8	29.5	 30
 75	 20	88.0	18.3	 25
 76	 20	160.0	22.4	 25
 77	 20	416.0	43.9	 25
 78	 20	128.0	25.2	 25
 79	 20	86.3	17.1	 30
 80	 20	89.0	17.9	 25
 81	 20	203.0	35.1	 25
 82	 20	181.0	25.2	 25
 83	 20	311.0	61.8	 25
 84	 20	116.0	18.3	 30
 85	 20	120.0	23.8	 25
 86	 20	106.0	32.5	 25
 87	 20	108.0	22.0	 25
 88	 20	169.0	22.8	 25
 89	 20	110.5	18.2	 30
 90	 20	108.0	19.4	 25
 91	 20	104.0	16.1	 25
 92	 20	1444.0	210.2	 25
 93	 20	71.0	17.2	 25
 94	 20	75.8	16.1	 30
 95	 20	124.0	23.6	 25
 96	 20	159.0	34.9	 25
 97	 20	181.0	29.1	 25
 98	 20	343.0	47.1	 25
 99	 20	132.5	21.6	 30
100	 20	98.0	15.1	 25
101	 20	84.0	14.3	 25
102	 20	194.0	26.4	 25
103	 20	116.0	18.5	 25
104	 20	75.5	17.3	 30
105	 20	154.0	22.5	 25
106	 20	70.0	15.4	 25
107	 20	79.0	14.4	 25
108	 20	133.0	27.9	 25
109	 20	161.5	23.4	 30
110	 20	104.0	25.1	 25
111	 20	532.0	104.4	 25
112	 20	183.0	30.6	 25
113	 20	153.0	19.2	 25
114	 20	226.5	40.7	 30
115	 20	230.0	36.5	 25
116	 20	104.0	22.1	 25
117	 20	343.0	36.7	 25
118	 20	193.0	24.4	 25
119	 20	100.8	17.2	 30
120	 20	85.0	13.5	 25
121	 20	119.0	29.7	 25
122	 20	95.0	18.5	 25
123	 20	88.0	23.9	 25
124	 20	104.3	25.9	 30
125	 20	190.0	33.2	 25
126	 20	133.0	27.0	 25
127	 20	87.0	15.9	 25
128	 20	279.0	38.6	 25
129	 20	103.0	20.7	 30
130	 20	91.0	20.7	 25
131	 20	111.0	14.9	 25
132	 20	116.0	19.7	 25
133	 20	115.0	25.0	 25
134	 20	168.8	28.3	 30
135	 20	179.0	19.8	 25
136	 20	184.0	34.1	 25
137	 20	180.0	23.5	 25
138	 20	75.0	13.3	 25
139	 20	91.5	15.3	 30
140	 20	78.0	17.6	 25
141	 20	148.0	24.0	 25
142	 20	143.0	24.9	 25
143	 20	183.0	28.6	 25
144	 20	113.8	17.8	 30
145	 20	184.8	33.9	 30
146	 20	162.3	24.4	 30
147	 20	153.5	23.5	 30
148	 20	303.8	43.8	 30
149	 20	84.5	14.4	 36
150	 20	108.5	22.7	 30
151	 20	287.3	54.9	 30
152	 20	80.8	13.1	 30
153	 20	118.8	22.4	 30
154	 20	95.3	24.4	 36
155	 20	91.5	16.1	 30
156	 20	92.5	17.3	 30
157	 20	132.5	28.6	 30
158	 20	92.8	15.2	 30
159	 20	112.0	21.2	 36
160	 20	80.8	18.1	 30
161	 20	83.3	19.4	 30
162	 20	230.0	40.7	 30
163	 20	84.5	11.3	 30
164	 20	93.0	17.6	 36
165	 20	99.0	24.9	 30
166	 20	81.0	14.9	 30
167	 20	75.0	14.4	 30
168	 20	86.8	20.7	 30
169	 20	148.8	20.4	 30
170	 20	192.0	32.0	 25
171	 20	160.0	23.1	 25
172	 20	146.0	23.1	 25
173	 20	259.0	34.9	 25
174	 20	231.8	46.7	 30
175	 20	95.0	13.5	 25
176	 20	112.0	30.2	 25
177	 20	121.0	22.5	 25
178	 20	105.0	16.5	 25
179	 20	117.8	20.4	 30
180	 20	81.0	30.7	 25
181	 20	106.0	18.5	 25
182	 20	151.0	23.3	 25
183	 20	102.0	22.3	 25
184	 20	119.3	26.3	 30
185	 20	93.0	14.3	 25
186	 20	106.0	18.3	 25
187	 20	163.0	24.7	 25
188	 20	170.0	41.0	 25
189	 20	173.8	28.3	 30
190	 20	84.0	23.9	 25
191	 20	88.0	12.3	 25
192	 20	174.0	33.2	 25
193	 20	82.0	13.5	 25
194	 20	196.5	31.6	 30
195	 20	146.0	21.7	 25
196	 20	128.0	18.3	 25
197	 20	101.0	21.7	 25
198	 20	100.0	17.8	 25
199	 20	125.0	21.1	 30
200	 20	280.0	35.1	 25
201	 20	154.0	25.9	 25
202	 20	802.0	98.4	 25
203	 20	127.0	21.9	 25
204	 20	152.5	28.8	 30
205	 20	98.0	13.7	 25
206	 20	445.0	75.0	 25
207	 20	165.0	20.9	 25
208	 20	152.0	25.4	 25
209	 20	171.8	32.0	 30
210	 20	129.0	18.6	 25
211	 20	82.0	15.2	 25
212	 20	90.0	16.9	 25
213	 20	723.0	75.6	 25
214	 20	89.0	19.2	 30
215	 20	85.0	11.3	 25
216	 20	140.0	15.8	 25
217	 20	183.0	25.4	 25
218	 20	129.0	26.7	 25
219	 20	201.5	30.0	 30
220	 20	701.0	133.2	 25
221	 20	109.0	17.8	 25
222	 20	132.0	25.1	 25
223	 20	143.0	24.7	 25
224	 20	1196.0	212.2	 30
225	 20	284.0	47.6	 25
226	 20	92.0	18.7	 25
227	 20	224.0	38.3	 25
228	 20	208.0	30.0	 25
229	 20	154.8	27.1	 30
230	 20	2625.0	551.2	 25
231	 20	98.0	19.3	 25
232	 20	94.0	23.3	 25
233	 20	307.0	38.5	 25
234	 20	98.3	17.2	 30
235	 20	89.0	16.9	 25
236	 20	90.0	15.9	 25
237	 20	126.0	26.6	 25
238	 20	90.0	25.0	 25
239	 20	154.8	26.7	 30
240	 20	76.0	14.3	 25
241	 20	108.0	18.4	 25
242	 20	127.0	21.5	 25
243	 20	77.0	12.6	 25
244	 20	105.8	16.0	 30
245	 20	388.0	74.3	 25
246	 20	114.0	20.9	 25
247	 20	92.0	18.5	 25
248	 20	84.0	11.9	 25
249	 20	95.8	22.6	 30
250	 20	94.0	15.6	 25
251	 20	205.0	44.6	 25
252	 20	116.0	20.5	 25
253	 20	393.0	124.2	 25
254	 20	191.0	23.7	 30
255	 20	146.0	17.3	 25
256	 20	292.0	31.6	 25
257	 20	268.0	37.2	 25
258	 20	156.0	22.9	 25
259	 20	117.0	19.7	 25
260	 20	90.0	18.3	 30
261	 20	103.0	20.1	 25
262	 20	147.0	23.2	 25
263	 20	71.0	13.0	 25
264	 20	103.3	22.7	 30
265	 20	104.3	18.7	 36
266	 20	107.8	13.9	 30
267	 20	3410.0	798.9	 30
268	 20	159.5	39.6	 30
269	 20	206.8	45.2	 30
270	 20	135.0	32.2	 36
271	 20	84.8	13.9	 30
272	 20	224.8	40.8	 30
273	 20	682.8	144.6	 30
274	 20	72.3	14.0	 30
275	 20	73.8	15.0	 36
276	 20	80.8	16.4	 30
277	 20	187.3	28.6	 30
278	 20	118.8	22.4	 30
279	 20	122.3	24.3	 30
280	 20	103.3	17.0	 36
281	 20	135.5	29.8	 30
282	 20	90.3	24.8	 30
283	 20	136.0	24.3	 30
284	 20	723.0	136.5	 30
285	 20	1150.8	259.2	 36
286	 20	133.0	26.3	 30
287	 20	99.3	16.8	 30
288	 20	140.0	23.4	 25
289	 20	117.0	19.9	 25
290	 20	119.8	19.2	 30
291	 20	277.0	40.0	 25
292	 20	106.0	19.4	 25
293	 20	238.0	44.9	 25
294	 20	87.0	14.5	 25
295	 20	96.8	16.2	 30
296	 20	217.0	38.0	 25
297	 20	102.0	18.1	 25
298	 20	120.0	19.3	 25
299	 20	90.0	11.3	 25
300	 20	93.5	19.2	 30
301	 20	124.0	25.6	 25
302	 20	119.0	27.1	 25
303	 20	138.0	27.9	 25
304	 20	117.0	17.5	 25
305	 20	98.3	21.3	 30
306	 20	471.0	111.1	 25
307	 20	139.0	19.6	 25
308	 20	301.0	55.3	 25
309	 20	126.0	20.9	 25
310	 20	320.8	44.2	 30
311	 20	115.0	17.9	 25
312	 20	83.0	16.8	 25
313	 20	224.0	27.8	 25
314	 20	134.0	27.7	 25
315	 20	257.0	40.1	 30
316	 20	386.0	62.8	 25
317	 20	240.0	26.2	 25
318	 20	2025.0	236.8	 25
319	 20	137.0	23.6	 25
320	 20	177.3	33.5	 30
321	 20	124.0	20.5	 25
322	 20	159.0	22.4	 25
323	 20	198.0	38.7	 25
324	 20	105.0	16.6	 25
325	 20	94.5	18.3	 30
326	 20	102.0	19.4	 25
327	 20	111.0	16.3	 25
328	 20	163.0	20.9	 25
329	 20	161.0	29.3	 25
330	 20	107.8	19.1	 30
331	 20	107.0	31.8	 25
332	 20	314.0	39.5	 25
333	 20	104.0	20.5	 25
334	 20	130.0	20.6	 25
335	 20	112.8	27.5	 30
336	 20	129.0	21.6	 25
337	 20	388.0	45.9	 25
338	 20	296.0	26.1	 25
339	 20	361.0	33.5	 25
340	 20	176.8	25.7	 30
341	 20	152.0	19.4	 25
342	 20	136.0	21.6	 25
343	 20	131.0	24.5	 25
344	 20	127.0	21.7	 25
345	 20	375.0	39.3	 30
346	 20	244.0	32.4	 25
347	 20	141.0	20.3	 25
348	 20	102.0	16.9	 25
349	 20	102.0	19.0	 25
350	 20	80.8	22.1	 30
351	 20	157.0	35.9	 25
352	 20	198.0	30.6	 25
353	 20	458.0	80.8	 25
354	 20	130.0	25.0	 25
355	 20	94.8	14.7	 30
356	 20	91.0	19.4	 25
357	 20	117.0	34.6	 25
358	 20	90.0	20.0	 25
359	 20	610.0	46.2	 25
360	 20	1831.5	310.6	 30
361	 20	169.0	25.2	 25
362	 20	135.0	25.1	 25
363	 20	147.0	28.2	 25
364	 20	98.0	23.6	 25
365	 20	207.5	37.3	 30
366	 20	248.0	28.9	 25
367	 20	175.0	34.2	 25
368	 20	149.0	37.2	 25
369	 20	99.0	18.0	 25
370	 20	130.8	25.1	 30
371	 20	88.0	13.4	 25
372	 20	127.0	19.4	 25
373	 20	93.0	19.8	 25
374	 20	129.0	23.4	 25
375	 20	101.8	19.9	 30
376	 20	155.0	20.5	 25
377	 20	152.0	32.2	 25
378	 20	202.0	40.4	 25
379	 20	141.0	28.8	 25
380	 20	90.0	21.8	 30
381	 20	180.0	26.7	 25
382	 20	94.5	17.4	 30
383	 20	83.3	17.3	 30
384	 20	98.0	16.9	 30
385	 20	109.3	22.4	 36
386	 20	424.0	105.2	 30
387	 20	95.8	17.0	 30
388	 20	149.3	27.4	 30
389	 20	260.0	38.5	 30
390	 20	210.0	37.2	 36
391	 20	195.5	31.9	 30
392	 20	157.0	28.4	 30
393	 20	104.5	21.4	 30
394	 20	91.8	15.5	 30
395	 20	66.3	15.3	 36
396	 20	163.5	25.4	 30
397	 20	155.0	30.3	 30
398	 20	103.3	16.9	 30
399	 20	286.3	46.6	 30
400	 20	170.8	31.4	 36
401	 20	107.0	32.2	 30
402	 20	106.5	20.0	 30
403	 20	197.3	28.4	 30
404	 20	116.5	21.9	 30
405	 20	132.0	26.4	 36
406	 20	92.0	20.6	 30
407	 20	77.0	11.4	 25
408	 20	89.0	14.1	 25
409	 20	90.0	19.0	 25
410	 20	162.0	29.0	 30
411	 20	180.0	23.9	 25
412	 20	174.0	25.7	 25
413	 20	174.0	25.9	 25
414	 20	286.0	31.3	 25
415	 20	130.8	18.8	 30
416	 20	93.0	21.8	 25
417	 20	232.0	35.3	 25
418	 20	112.0	18.9	 25
419	 20	83.0	19.0	 25
420	 20	79.8	18.7	 30
421	 20	147.0	20.5	 25
422	 20	119.0	19.8	 25
423	 20	160.0	23.2	 25
424	 20	94.0	18.7	 25
425	 20	94.3	14.9	 30
426	 20	326.0	59.2	 25
427	 20	276.0	42.0	 25
428	 20	136.0	22.5	 25
429	 20	207.0	32.2	 25
430	 20	133.8	18.4	 30
431	 20	233.0	30.1	 25
432	 20	113.0	13.1	 25
433	 20	157.0	28.6	 25
434	 20	142.0	29.9	 25
435	 20	274.8	42.5	 30
436	 20	99.0	19.7	 25
437	 20	180.0	44.2	 25
438	 20	75.0	16.5	 25
439	 20	100.0	16.0	 25
440	 20	107.8	19.3	 30
441	 20	116.0	22.1	 25
442	 20	227.0	53.0	 25
443	 20	105.0	17.6	 25
444	 20	191.0	31.3	 25
445	 20	243.3	33.0	 30
446	 20	200.0	38.3	 25
447	 20	103.0	15.3	 25
448	 20	104.0	18.8	 25
449	 20	113.0	28.2	 25
450	 20	140.0	22.2	 30
451	 20	128.0	24.4	 25
452	 20	276.0	31.7	 25
453	 20	115.0	22.3	 25
454	 20	83.0	15.2	 25
455	 20	293.0	33.8	 30
456	 20	168.0	25.9	 25
457	 20	198.0	32.4	 25
458	 20	118.0	28.0	 25
459	 20	78.0	13.9	 25
460	 20	206.0	49.6	 30
461	 20	683.0	156.0	 25
462	 20	86.0	18.6	 25
463	 20	112.0	24.0	 25
464	 20	73.0	17.3	 25
465	 20	88.3	17.0	 30
466	 20	120.0	25.7	 25
467	 20	150.0	31.8	 25
468	 20	153.0	28.0	 25
469	 20	239.0	39.0	 25
470	 20	148.0	22.6	 30
471	 20	125.0	18.1	 25
472	 20	114.0	25.3	 25
473	 20	236.0	26.8	 25
474	 20	133.0	29.2	 25
475	 20	124.5	21.7	 30
476	 20	106.0	17.2	 25
477	 20	125.0	21.1	 25
478	 20	119.0	17.8	 25
479	 20	127.0	19.1	 25
480	 20	100.8	16.3	 30
481	 20	170.0	37.2	 25
482	 20	93.0	29.1	 25
483	 20	85.0	13.4	 25
484	 20	104.0	16.0	 25
485	 20	241.8	59.1	 30
486	 20	110.0	15.4	 25
487	 20	100.0	29.4	 25
488	 20	409.0	45.6	 25
489	 20	123.0	24.7	 25
490	 20	157.8	28.5	 30
491	 20	478.0	96.1	 25
492	 20	114.0	22.6	 25
493	 20	275.0	37.5	 25
494	 20	157.0	23.1	 25
495	 20	148.5	28.7	 30
496	 20	120.0	15.1	 25
497	 20	138.0	28.6	 25
498	 20	125.0	24.5	 25
499	 20	90.0	16.7	 25
500	 20	91.0	18.1	 30
501	 20	87.0	19.8	 30
502	 20	101.5	23.8	 30
503	 20	115.8	16.6	 30
504	 20	126.8	28.8	 30
505	 20	107.0	18.0	 36
506	 20	147.3	24.6	 30
507	 20	146.8	26.1	 30
508	 20	113.3	21.4	 30
509	 20	122.0	23.7	 30
510	 20	136.8	23.4	 36
511	 20	676.5	210.8	 30
512	 20	95.0	21.8	 30
513	 20	91.8	15.9	 30
514	 20	359.8	71.3	 30
515	 20	88.0	12.3	 36
516	 20	112.5	23.9	 30
517	 20	153.8	24.8	 30
518	 20	147.0	33.0	 30
519	 20	239.8	62.5	 30
520	 20	159.3	30.4	 36
521	 20	162.8	28.9	 30
522	 20	177.8	40.7	 30
523	 20	585.0	131.9	 30
524	 20	228.0	36.9	 30
525	 20	112.3	28.2	 30
526	 20	107.0	23.3	 25
527	 20	94.0	20.5	 25
528	 20	191.0	45.0	 25
529	 20	146.0	24.1	 25
530	 20	152.3	31.3	 30
531	 20	103.0	23.8	 25
532	 20	158.0	31.6	 25
533	 20	104.0	19.8	 25
534	 20	130.0	21.7	 25
535	 20	101.8	19.9	 30
536	 20	220.0	50.3	 25
537	 20	114.0	23.5	 25
538	 20	99.0	25.5	 25
539	 20	120.0	21.2	 25
540	 20	107.8	16.2	 30
541	 20	160.0	31.0	 25
542	 20	226.0	53.4	 25
543	 20	86.0	20.6	 25
544	 20	109.0	21.5	 25
545	 20	80.0	15.4	 30
546	 20	108.0	19.3	 25
547	 20	129.0	27.0	 25
548	 20	95.0	20.0	 25
549	 20	90.0	22.3	 25
550	 20	91.8	23.8	 30
551	 20	77.0	15.0	 25
552	 20	101.0	23.0	 25
553	 20	167.0	27.4	 25
554	 20	98.0	21.7	 25
555	 20	189.5	50.2	 30
556	 20	319.0	65.3	 25
557	 20	131.0	29.9	 25
558	 20	115.0	21.7	 25
559	 20	103.0	20.2	 25
560	 20	113.8	15.8	 30
561	 20	94.0	20.8	 25
562	 20	289.0	38.1	 25
563	 20	112.0	19.0	 25
564	 20	111.0	35.4	 25
565	 20	159.8	31.2	 30
566	 20	183.0	46.2	 25
567	 20	570.0	98.4	 25
568	 20	121.0	22.6	 25
569	 20	626.0	60.1	 25
570	 20	133.0	18.0	 30
571	 20	148.0	28.2	 25
572	 20	404.0	65.7	 25
573	 20	102.0	24.1	 25
574	 20	97.0	22.8	 25
575	 20	159.5	31.9	 30
576	 20	107.0	22.1	 25
577	 20	174.0	18.3	 25
578	 20	204.0	37.8	 25
579	 20	116.0	20.6	 25
580	 20	118.3	23.1	 30
581	 20	144.0	25.7	 25
582	 20	160.0	27.7	 25
583	 20	134.0	24.1	 25
584	 20	272.0	29.9	 25
585	 20	112.0	27.6	 30
586	 20	89.0	15.3	 25
587	 20	220.0	53.7	 25
588	 20	101.0	22.0	 25
589	 20	197.0	32.2	 25
590	 20	115.0	24.8	 25
591	 20	72.5	13.9	 30
592	 20	140.0	27.2	 25
593	 20	94.0	17.5	 25
594	 20	92.0	21.8	 25
595	 20	165.0	32.2	 25
596	 20	283.8	62.8	 30
597	 20	202.0	39.8	 25
598	 20	173.0	33.2	 25
599	 20	155.0	30.3	 25
600	 20	188.0	39.8	 25
601	 20	110.0	24.2	 30
602	 20	109.0	20.1	 25
603	 20	154.0	27.5	 25
604	 20	122.0	25.1	 25
605	 20	198.0	38.7	 25
606	 20	80.0	16.2	 30
607	 20	131.0	24.2	 25
608	 20	282.0	52.1	 25
609	 20	131.0	27.6	 25
610	 20	79.0	11.7	 25
611	 20	262.8	50.3	 30
612	 20	178.0	40.5	 25
613	 20	239.0	41.3	 25
614	 20	218.0	37.9	 25
615	 20	228.0	51.7	 25
616	 20	167.5	38.8	 30
617	 20	119.0	25.8	 25
618	 20	87.0	15.3	 25
619	 20	91.0	17.3	 25
620	 20	316.0	71.1	 30
621	 20	146.3	32.4	 36
622	 20	102.8	22.2	 30
623	 20	137.3	29.8	 30
624	 20	115.8	20.3	 30
625	 20	149.8	22.1	 30
626	 20	105.3	23.8	 36
627	 20	186.5	32.6	 30
628	 20	182.8	33.1	 30
629	 20	104.5	21.2	 30
630	 20	167.3	29.2	 30
631	 20	97.0	23.5	 36
632	 20	101.0	26.2	 30
633	 20	248.8	38.0	 30
634	 20	235.0	41.2	 30
635	 20	158.8	33.2	 30
636	 20	131.5	23.1	 36
637	 20	177.0	33.3	 30
638	 20	100.5	24.5	 30
639	 20	94.0	30.9	 30
640	 20	160.3	25.3	 30
641	 20	207.5	40.6	 36
642	 20	110.0	23.8	 30
643	 20	230.0	35.8	 30
644	 20	257.0	39.4	 25
645	 20	137.0	23.2	 25
646	 20	97.0	27.9	 30
647	 20	115.0	22.4	 25
648	 20	136.0	31.2	 25
649	 20	126.0	33.5	 25
650	 20	118.0	23.0	 25
651	 20	207.5	36.7	 30
652	 20	198.0	49.6	 25
653	 20	105.0	25.1	 25
654	 20	136.0	43.0	 25
655	 20	104.0	20.1	 25
656	 20	153.0	25.6	 30
657	 20	109.0	21.5	 25
658	 20	132.0	37.1	 25
659	 20	296.0	46.1	 25
660	 20	175.0	26.3	 25
661	 20	182.0	36.9	 30
662	 20	162.0	31.2	 25
663	 20	171.0	23.2	 25
664	 20	131.0	35.3	 25
665	 20	648.0	88.8	 25
666	 20	146.0	28.8	 30
667	 20	144.0	27.3	 25
668	 20	102.0	19.3	 25
669	 20	151.0	31.9	 25
670	 20	749.0	98.5	 25
671	 20	114.8	23.7	 30
672	 20	126.0	32.2	 25
673	 20	120.0	30.6	 25
674	 20	272.0	46.5	 25
675	 20	85.0	19.9	 25
676	 20	70.0	19.5	 30
677	 20	93.0	20.7	 25
678	 20	135.0	31.7	 25
679	 20	97.0	20.7	 25
680	 20	85.0	24.1	 25
681	 20	113.0	21.1	 30
682	 20	400.0	76.6	 25
683	 20	225.0	37.2	 25
684	 20	234.0	35.8	 25
685	 20	130.0	30.5	 25
686	 20	130.3	25.5	 30
687	 20	133.0	39.4	 25
688	 20	73.0	17.3	 25
689	 20	100.0	25.6	 25
690	 20	176.0	49.2	 25
691	 20	98.8	29.7	 30
692	 20	80.0	16.3	 25
693	 20	96.0	28.3	 25
694	 20	100.0	25.6	 25
695	 20	285.0	56.2	 25
696	 20	96.8	20.8	 30
697	 20	162.0	28.5	 25
698	 20	109.0	29.5	 25
699	 20	86.0	19.3	 25
700	 20	84.0	22.4	 25
701	 20	131.0	32.0	 30
702	 20	497.0	71.3	 25
703	 20	119.0	21.0	 25
704	 20	117.0	24.1	 25
705	 20	148.0	25.6	 25
706	 20	122.5	22.6	 30
707	 20	201.0	33.6	 25
708	 20	215.0	41.9	 25
709	 20	113.0	22.3	 25
710	 20	151.0	28.1	 25
711	 20	26632.5	6428.2	 30
  0	 21	157.0	21.1	 25
  1	 21	82.0	18.4	 25
  2	 21	94.8	18.7	 30
  3	 21	106.3	16.9	 30
  4	 21	98.0	18.6	 36
  5	 21	160.3	37.1	 30
  6	 21	4105.3	469.1	 30
  7	 21	417.8	80.4	 30
  8	 21	2760.8	371.5	 30
  9	 21	178.3	31.1	 36
 10	 21	122.5	23.2	 30
 11	 21	288.8	44.2	 30
 12	 21	1886.3	259.1	 30
 13	 21	178.3	34.2	 30
 14	 21	172.5	30.5	 36
 15	 21	107.0	22.5	 30
 16	 21	376.3	70.8	 30
 17	 21	110.8	19.1	 30
 18	 21	144.8	22.8	 30
 19	 21	793.8	146.8	 36
 20	 21	223.0	32.4	 30
 21	 21	128.8	27.0	 30
 22	 21	137.5	24.5	 30
 23	 21	155.3	30.3	 30
 24	 21	98.0	23.8	 36
 25	 21	172.0	19.4	 30
 26	 21	153.5	37.0	 30
 27	 21	378.0	42.5	 25
 28	 21	322.0	52.9	 25
 29	 21	419.5	84.7	 30
 30	 21	94.0	16.1	 25
 31	 21	149.0	27.3	 25
 32	 21	206.0	27.8	 25
 33	 21	128.0	19.9	 25
 34	 21	2211.8	372.1	 30
 35	 21	211.0	42.0	 25
 36	 21	100.0	17.3	 25
 37	 21	377.0	52.3	 25
 38	 21	249.0	29.3	 25
 39	 21	655.5	130.3	 30
 40	 21	294.0	58.0	 25
 41	 21	249.0	54.2	 25
 42	 21	104.0	18.5	 25
 43	 21	159.0	19.6	 25
 44	 21	194.0	33.1	 30
 45	 21	173.0	31.0	 25
 46	 21	153.0	23.6	 25
 47	 21	86.0	17.8	 25
 48	 21	82.0	17.2	 25
 49	 21	116.3	21.6	 30
 50	 21	119.0	13.8	 25
 51	 21	2708.0	483.9	 25
 52	 21	214.0	44.9	 25
 53	 21	208.0	24.2	 25
 54	 21	308.5	62.8	 30
 55	 21	297.0	47.9	 25
 56	 21	104.0	16.1	 25
 57	 21	88.0	20.6	 25
 58	 21	524.0	88.0	 25
 59	 21	485.5	93.0	 30
 60	 21	263.0	40.6	 25
 61	 21	360.0	60.2	 25
 62	 21	1403.0	150.2	 25
 63	 21	133.0	24.4	 25
 64	 21	150.0	29.2	 30
 65	 21	241.0	38.3	 25
 66	 21	151.0	29.6	 25
 67	 21	72.0	15.4	 25
 68	 21	491.0	51.2	 25
 69	 21	152.5	21.2	 30
 70	 21	236.0	40.4	 25
 71	 21	227.0	42.1	 25
 72	 21	144.0	21.3	 25
 73	 21	119.0	19.8	 25
 74	 21	71.8	21.5	 30
 75	 21	155.0	31.2	 25
 76	 21	126.0	24.2	 25
 77	 21	176.0	27.7	 25
 78	 21	412.0	48.3	 25
 79	 21	86.8	13.5	 30
 80	 21	77.0	15.9	 25
 81	 21	97.0	18.7	 25
 82	 21	91.0	14.4	 25
 83	 21	190.0	38.2	 25
 84	 21	83.8	20.3	 30
 85	 21	111.0	14.8	 25
 86	 21	402.0	59.7	 25
 87	 21	274.0	39.2	 25
 88	 21	154.0	21.2	 25
 89	 21	337.8	73.0	 30
 90	 21	133.0	25.4	 25
 91	 21	98.0	20.8	 25
 92	 21	105.0	18.4	 25
 93	 21	105.0	32.8	 25
 94	 21	349.8	70.5	 30
 95	 21	77.0	15.9	 25
 96	 21	107.0	13.1	 25
 97	 21	157.0	33.1	 25
 98	 21	352.0	51.3	 25
 99	 21	806.3	149.7	 30
100	 21	365.0	57.8	 25
101	 21	124.0	23.8	 25
102	 21	148.0	22.0	 25
103	 21	77.0	15.2	 25
104	 21	371.3	80.5	 30
105	 21	88.0	19.9	 25
106	 21	1770.0	208.7	 25
107	 21	740.0	86.2	 25
108	 21	289.0	45.5	 25
109	 21	98.5	16.9	 30
110	 21	71.0	11.9	 25
111	 21	722.0	406.4	 25
112	 21	359.0	66.3	 25
113	 21	98.0	15.6	 25
114	 21	993.0	226.4	 30
115	 21	152.0	15.4	 25
116	 21	218.0	25.6	 25
117	 21	453.0	77.0	 25
118	 21	460.0	50.0	 25
119	 21	94.8	25.0	 30
120	 21	581.0	115.1	 25
121	 21	74.8	12.1	 30
122	 21	133.0	34.6	 30
123	 21	84.8	13.2	 30
124	 21	126.8	29.8	 36
125	 21	101.5	26.6	 30
126	 21	103.8	23.0	 30
127	 21	112.0	20.9	 30
128	 21	1465.8	232.0	 30
129	 21	96.5	20.8	 36
130	 21	128.3	22.3	 30
131	 21	611.8	113.1	 30
132	 21	109.0	22.5	 30
133	 21	303.0	50.2	 30
134	 21	109.8	28.7	 36
135	 21	138.3	21.9	 30
136	 21	91.0	23.2	 30
137	 21	136.0	28.6	 30
138	 21	205.0	35.2	 30
139	 21	267.8	47.4	 36
140	 21	146.5	24.2	 30
141	 21	107.8	21.4	 30
142	 21	428.0	78.9	 30
143	 21	259.8	38.5	 30
144	 21	153.3	25.9	 36
145	 21	92.0	21.0	 25
146	 21	341.0	52.4	 25
147	 21	123.0	22.4	 25
148	 21	226.0	33.6	 25
149	 21	81.8	17.1	 30
150	 21	147.0	24.1	 25
151	 21	200.0	97.3	 25
152	 21	95.0	16.9	 25
153	 21	199.0	32.9	 25
154	 21	157.8	32.3	 30
155	 21	746.0	138.8	 25
156	 21	373.0	43.4	 25
157	 21	338.0	42.4	 25
158	 21	121.0	17.0	 25
159	 21	215.5	36.6	 30
160	 21	158.0	35.7	 25
161	 21	158.0	35.3	 25
162	 21	95.0	19.9	 25
163	 21	1196.0	147.4	 25
164	 21	94.5	20.4	 30
165	 21	117.0	22.4	 25
166	 21	96.0	18.8	 25
167	 21	179.0	28.8	 25
168	 21	131.0	33.5	 25
169	 21	98.8	20.7	 30
170	 21	118.0	23.3	 25
171	 21	110.0	25.2	 25
172	 21	105.0	18.4	 25
173	 21	162.0	27.6	 25
174	 21	138.5	27.3	 30
175	 21	153.0	24.0	 25
176	 21	136.0	18.0	 25
177	 21	164.0	33.9	 25
178	 21	109.0	19.2	 25
179	 21	95.0	15.9	 30
180	 21	149.0	24.6	 25
181	 21	132.0	25.8	 25
182	 21	521.0	75.4	 25
183	 21	357.0	38.8	 25
184	 21	308.5	39.0	 30
185	 21	4211.0	403.2	 25
186	 21	154.0	36.8	 25
187	 21	346.0	52.2	 25
188	 21	230.0	36.1	 25
189	 21	232.0	44.8	 30
190	 21	183.0	38.3	 25
191	 21	111.0	18.3	 25
192	 21	226.0	41.1	 25
193	 21	157.0	29.1	 25
194	 21	218.0	30.1	 30
195	 21	616.0	105.4	 25
196	 21	87.0	16.0	 25
197	 21	191.0	42.6	 25
198	 21	137.0	26.0	 25
199	 21	172.0	35.0	 30
200	 21	224.0	55.7	 25
201	 21	203.0	32.5	 25
202	 21	162.0	42.5	 25
203	 21	263.0	43.9	 25
204	 21	556.8	108.3	 30
205	 21	134.0	28.2	 25
206	 21	608.0	79.8	 25
207	 21	420.0	53.8	 25
208	 21	221.0	46.8	 25
209	 21	93.8	31.4	 30
210	 21	124.0	26.8	 25
211	 21	165.0	30.5	 25
212	 21	213.0	35.2	 25
213	 21	148.0	18.5	 25
214	 21	576.8	128.2	 30
215	 21	122.0	26.1	 25
216	 21	132.0	30.7	 25
217	 21	247.0	37.7	 25
218	 21	131.0	22.3	 25
219	 21	153.5	36.1	 30
220	 21	194.0	46.4	 25
221	 21	126.0	31.7	 25
222	 21	162.0	27.2	 25
223	 21	117.0	89.6	 25
224	 21	209.8	41.9	 30
225	 21	154.0	31.3	 25
226	 21	118.0	28.4	 25
227	 21	168.0	32.7	 25
228	 21	451.0	65.6	 25
229	 21	139.0	24.5	 25
230	 21	140.0	31.5	 30
231	 21	129.0	21.9	 25
232	 21	135.0	25.9	 25
233	 21	474.0	77.1	 25
234	 21	111.0	21.9	 25
235	 21	325.0	76.4	 30
236	 21	139.0	21.8	 25
237	 21	96.0	21.7	 25
238	 21	129.0	35.9	 25
239	 21	118.0	27.8	 25
240	 21	1032.5	236.8	 36
241	 21	581.8	108.6	 30
242	 21	148.8	28.1	 30
243	 21	181.8	33.7	 30
244	 21	1760.8	240.7	 30
245	 21	190.8	34.0	 36
246	 21	354.5	65.3	 30
247	 21	866.3	181.9	 30
248	 21	91.3	15.3	 30
249	 21	107.8	25.2	 30
250	 21	128.3	23.2	 36
251	 21	124.8	25.8	 30
252	 21	100.8	20.3	 30
253	 21	222.0	48.6	 30
254	 21	234.8	45.6	 30
255	 21	167.5	28.4	 36
256	 21	417.8	73.1	 30
257	 21	235.5	44.0	 30
258	 21	123.5	27.0	 30
259	 21	99.0	18.9	 30
260	 21	204.5	46.6	 36
261	 21	311.5	51.6	 30
262	 21	179.3	30.4	 30
263	 21	132.5	30.2	 30
264	 21	735.0	102.2	 25
265	 21	167.0	36.7	 30
266	 21	554.0	109.0	 25
267	 21	96.0	21.7	 25
268	 21	332.0	51.1	 25
269	 21	79.0	22.2	 25
270	 21	97.5	22.3	 30
271	 21	82.0	14.6	 25
272	 21	97.0	15.3	 25
273	 21	96.0	22.2	 25
274	 21	113.0	26.1	 25
275	 21	125.0	24.2	 30
276	 21	72.0	15.4	 25
277	 21	164.0	35.3	 25
278	 21	223.0	42.8	 25
279	 21	152.0	29.9	 25
280	 21	103.0	21.8	 30
281	 21	267.0	54.2	 25
282	 21	151.0	30.9	 25
283	 21	98.0	23.0	 25
284	 21	121.0	33.4	 25
285	 21	133.3	23.1	 30
286	 21	349.0	80.7	 25
287	 21	501.0	63.2	 25
288	 21	150.0	34.5	 25
289	 21	433.0	64.7	 25
290	 21	98.3	22.8	 30
291	 21	131.0	26.3	 25
292	 21	984.0	181.8	 25
293	 21	119.0	31.9	 25
294	 21	342.0	74.1	 25
295	 21	208.3	30.5	 30
296	 21	99.0	22.7	 25
297	 21	110.0	18.7	 25
298	 21	176.0	36.3	 25
299	 21	267.0	39.3	 25
300	 21	77.8	13.8	 30
301	 21	85.0	17.6	 25
302	 21	1319.0	240.4	 25
303	 21	403.0	57.2	 25
304	 21	119.0	29.0	 25
305	 21	96.8	21.0	 30
306	 21	143.0	31.2	 25
307	 21	285.0	45.2	 25
308	 21	102.0	21.8	 25
309	 21	492.0	60.2	 25
310	 21	4496.0	1225.9	 30
311	 21	1283.0	184.9	 25
312	 21	169.0	31.7	 25
313	 21	708.0	108.4	 25
314	 21	102.0	20.7	 25
315	 21	93.8	20.1	 30
316	 21	162.0	36.2	 25
317	 21	235.0	30.3	 25
318	 21	137.0	28.4	 25
319	 21	119.0	26.3	 25
320	 21	150.8	38.2	 30
321	 21	139.0	65.8	 25
322	 21	160.0	38.4	 25
323	 21	175.0	30.8	 25
324	 21	175.0	32.5	 25
325	 21	179.5	40.1	 30
326	 21	125.0	21.6	 25
327	 21	122.0	28.9	 25
328	 21	89.0	20.6	 25
329	 21	109.0	24.5	 25
330	 21	292.3	54.9	 30
331	 21	624.0	135.2	 25
332	 21	160.0	24.7	 25
333	 21	581.0	111.0	 25
334	 21	103.0	30.8	 25
335	 21	261.5	57.0	 30
336	 21	206.0	40.6	 25
337	 21	130.0	28.2	 25
338	 21	723.0	90.0	 25
339	 21	177.0	28.2	 25
340	 21	378.8	92.8	 30
341	 21	143.0	22.6	 25
342	 21	174.0	45.1	 25
343	 21	97.0	17.3	 25
344	 21	109.0	23.2	 25
345	 21	148.8	31.1	 30
346	 21	281.0	55.4	 25
347	 21	124.0	29.9	 25
348	 21	112.0	22.4	 25
349	 21	82.0	18.6	 25
350	 21	205.3	41.3	 30
351	 21	143.0	38.0	 25
352	 21	107.0	30.5	 25
353	 21	3194.0	518.9	 25
354	 21	149.0	23.8	 25
355	 21	203.5	33.0	 30
356	 21	124.0	23.4	 25
357	 21	140.0	36.1	 25
358	 21	176.0	43.6	 30
359	 21	100.5	26.9	 30
360	 21	670.8	141.8	 36
361	 21	121.8	29.2	 30
362	 21	110.8	31.2	 30
363	 21	100.5	23.2	 30
364	 21	782.8	115.7	 30
365	 21	217.3	42.3	 36
366	 21	697.8	117.2	 30
367	 21	374.0	66.9	 30
368	 21	151.5	37.0	 30
369	 21	153.0	38.3	 30
370	 21	139.5	60.0	 36
371	 21	131.0	21.2	 30
372	 21	204.8	39.3	 30
373	 21	102.3	20.4	 30
374	 21	80.8	19.3	 30
375	 21	81.8	19.4	 36
376	 21	610.3	126.4	 30
377	 21	364.8	55.9	 30
378	 21	270.3	58.5	 30
379	 21	315.3	50.0	 30
380	 21	108.5	27.2	 36
381	 21	204.0	44.1	 30
382	 21	325.0	58.4	 25
383	 21	859.0	127.8	 25
384	 21	136.0	29.4	 25
385	 21	102.5	24.7	 30
386	 21	381.0	77.2	 25
387	 21	90.0	30.4	 25
388	 21	231.0	36.3	 25
389	 21	271.0	55.9	 25
390	 21	127.5	31.5	 30
391	 21	258.0	27.3	 25
392	 21	108.0	23.0	 25
393	 21	155.0	23.3	 25
394	 21	139.0	38.5	 25
395	 21	95.8	28.4	 30
396	 21	103.0	25.3	 25
397	 21	139.0	18.2	 25
398	 21	692.0	81.9	 25
399	 21	288.0	48.7	 25
400	 21	260.3	55.3	 30
401	 21	83.0	17.8	 25
402	 21	161.0	26.6	 25
403	 21	121.0	28.5	 25
404	 21	478.0	54.5	 25
405	 21	118.8	26.3	 30
406	 21	193.0	43.7	 25
407	 21	447.0	77.6	 25
408	 21	108.0	20.5	 25
409	 21	87.0	20.7	 25
410	 21	208.3	44.4	 30
411	 21	306.0	53.3	 25
412	 21	206.0	38.8	 25
413	 21	305.0	49.1	 25
414	 21	264.0	35.3	 25
415	 21	372.3	53.3	 30
416	 21	636.0	109.9	 25
417	 21	282.0	63.7	 25
418	 21	250.0	39.2	 25
419	 21	1073.0	118.8	 25
420	 21	103.3	22.4	 30
421	 21	211.0	35.1	 25
422	 21	138.0	23.8	 25
423	 21	915.0	87.7	 25
424	 21	127.0	28.3	 25
425	 21	180.0	32.8	 30
426	 21	182.0	30.2	 25
427	 21	119.0	27.4	 25
428	 21	116.0	26.9	 25
429	 21	140.0	34.2	 25
430	 21	76.5	17.7	 30
431	 21	249.0	48.4	 25
432	 21	238.0	56.7	 25
433	 21	367.0	48.1	 25
434	 21	179.0	37.5	 25
435	 21	685.0	144.7	 30
436	 21	193.0	45.9	 25
437	 21	105.0	20.3	 25
438	 21	121.0	22.7	 25
439	 21	151.0	34.6	 25
440	 21	406.5	96.0	 30
441	 21	93.0	21.8	 25
442	 21	319.0	55.7	 25
443	 21	138.0	29.3	 25
444	 21	118.0	26.2	 25
445	 21	170.5	36.4	 30
446	 21	118.0	25.6	 25
447	 21	163.0	26.7	 25
448	 21	173.0	34.8	 25
449	 21	115.0	24.1	 25
450	 21	107.0	24.9	 30
451	 21	110.0	30.0	 25
452	 21	680.0	137.5	 25
453	 21	160.0	29.5	 25
454	 21	2850.0	352.7	 25
455	 21	149.5	34.2	 30
456	 21	160.0	32.1	 25
457	 21	434.0	66.2	 25
458	 21	277.0	49.5	 25
459	 21	103.0	21.6	 25
460	 21	2495.3	602.6	 30
461	 21	172.0	42.6	 25
462	 21	94.0	18.8	 25
463	 21	233.0	33.3	 25
464	 21	108.0	24.8	 25
465	 21	688.5	109.9	 30
466	 21	97.0	20.8	 25
467	 21	120.0	21.9	 25
468	 21	112.0	19.1	 25
469	 21	254.0	64.3	 25
470	 21	387.8	90.2	 30
471	 21	108.0	21.5	 25
472	 21	191.0	40.8	 25
473	 21	320.0	48.6	 25
474	 21	213.0	41.5	 25
475	 21	2272.8	589.5	 30
476	 21	192.0	38.6	 25
477	 21	198.8	44.4	 30
478	 21	76.8	16.8	 30
479	 21	168.0	35.3	 30
480	 21	116.8	23.8	 36
481	 21	177.3	42.9	 30
482	 21	8352.5	1852.8	 30
483	 21	223.3	36.5	 30
484	 21	266.0	43.1	 30
485	 21	91.8	19.9	 36
486	 21	112.8	27.4	 30
487	 21	102.8	23.2	 30
488	 21	123.8	31.0	 30
489	 21	110.0	26.4	 30
490	 21	145.0	34.5	 36
491	 21	254.8	60.2	 30
492	 21	86.0	27.0	 30
493	 21	160.3	29.2	 30
494	 21	125.3	23.6	 30
495	 21	158.3	52.2	 36
496	 21	313.3	70.3	 30
497	 21	131.8	39.9	 30
498	 21	181.5	43.3	 30
499	 21	196.3	39.3	 30
500	 21	1123.8	316.9	 36
501	 21	283.0	59.7	 25
502	 21	129.0	23.0	 25
503	 21	165.0	25.7	 25
504	 21	407.0	72.1	 25
505	 21	120.8	26.7	 30
506	 21	127.0	24.0	 25
507	 21	103.0	19.3	 25
508	 21	223.0	36.3	 25
509	 21	160.0	40.5	 25
510	 21	129.8	25.4	 30
511	 21	234.0	66.3	 25
512	 21	397.0	69.4	 25
513	 21	725.0	108.1	 25
514	 21	461.0	91.2	 25
515	 21	202.3	38.7	 30
516	 21	147.0	25.2	 25
517	 21	302.0	54.3	 25
518	 21	286.0	42.3	 25
519	 21	308.0	56.9	 25
520	 21	9437.0	3125.5	 30
521	 21	716.0	190.4	 25
522	 21	270.0	61.8	 25
523	 21	215.0	30.0	 25
524	 21	141.0	23.4	 25
525	 21	160.3	33.5	 30
526	 21	325.0	61.0	 25
527	 21	154.0	29.0	 25
528	 21	148.0	23.3	 25
529	 21	720.0	134.0	 25
530	 21	142.8	21.0	 30
531	 21	186.0	38.0	 25
532	 21	184.0	30.6	 25
533	 21	124.0	25.4	 25
534	 21	88.0	19.1	 25
535	 21	282.3	70.1	 30
536	 21	116.0	32.6	 25
537	 21	170.0	25.4	 25
538	 21	93.0	22.9	 25
539	 21	1716.0	251.3	 25
540	 21	417.3	111.2	 30
541	 21	147.0	29.5	 25
542	 21	293.0	46.0	 25
543	 21	105.0	21.9	 25
544	 21	85.0	24.4	 25
545	 21	74.5	21.7	 30
546	 21	95.0	21.6	 25
547	 21	108.0	21.8	 25
548	 21	287.0	61.5	 25
549	 21	225.0	32.0	 25
550	 21	276.8	58.3	 30
551	 21	97.0	18.2	 25
552	 21	124.0	22.5	 25
553	 21	133.0	27.1	 25
554	 21	96.0	24.5	 25
555	 21	314.3	74.7	 30
556	 21	138.0	27.2	 25
557	 21	150.0	20.8	 25
558	 21	101.0	76.4	 25
559	 21	443.0	55.6	 25
560	 21	365.0	37.1	 25
561	 21	113.0	23.3	 30
562	 21	257.0	78.3	 25
563	 21	752.0	131.5	 25
564	 21	107.0	18.0	 25
565	 21	331.0	42.6	 25
566	 21	104.5	31.5	 30
567	 21	696.0	100.6	 25
568	 21	212.0	43.4	 25
569	 21	308.0	45.7	 25
570	 21	169.0	25.3	 25
571	 21	729.0	196.6	 30
572	 21	98.0	17.4	 25
573	 21	116.0	23.2	 25
574	 21	388.0	60.6	 25
575	 21	689.0	88.3	 25
576	 21	105.0	21.6	 30
577	 21	429.0	78.6	 25
578	 21	91.0	16.6	 25
579	 21	154.0	27.7	 25
580	 21	452.0	57.8	 25
581	 21	260.5	43.2	 30
582	 21	143.0	24.3	 25
583	 21	188.0	26.1	 25
584	 21	13812.0	1576.8	 25
585	 21	303.0	49.8	 25
586	 21	134.8	30.3	 30
587	 21	859.0	169.1	 25
588	 21	258.0	56.8	 25
589	 21	102.0	24.2	 25
590	 21	122.0	30.4	 25
591	 21	183.3	38.6	 30
592	 21	102.0	17.0	 25
593	 21	129.0	19.3	 25
594	 21	90.0	15.0	 25
595	 21	146.0	32.2	 25
596	 21	140.5	25.4	 36
597	 21	131.5	23.9	 30
598	 21	119.0	20.8	 30
599	 21	295.0	39.7	 30
600	 21	168.5	24.8	 30
601	 21	102.3	19.9	 36
602	 21	329.0	67.2	 30
603	 21	903.0	175.7	 30
604	 21	338.3	51.2	 30
605	 21	171.3	24.5	 30
606	 21	471.3	103.4	 36
607	 21	92.8	17.0	 30
608	 21	229.5	46.2	 30
609	 21	168.0	29.3	 30
610	 21	246.5	26.5	 30
611	 21	348.0	67.1	 36
612	 21	81.5	16.5	 30
613	 21	109.3	18.7	 30
614	 21	408.0	71.7	 30
615	 21	204.0	30.7	 30
616	 21	329.0	66.5	 36
617	 21	172.0	38.1	 30
618	 21	97.8	15.9	 30
619	 21	97.0	17.7	 30
620	 21	237.0	35.0	 25
621	 21	191.0	39.4	 30
622	 21	629.0	115.0	 25
623	 21	132.0	26.1	 25
624	 21	227.0	35.6	 25
625	 21	218.0	29.5	 25
626	 21	110.8	20.4	 30
627	 21	131.0	29.5	 25
628	 21	88.0	17.6	 25
629	 21	230.0	36.0	 25
630	 21	1339.0	140.7	 25
631	 21	141.8	28.1	 30
632	 21	497.0	74.1	 25
633	 21	313.0	42.3	 25
634	 21	1444.0	140.6	 25
635	 21	177.0	33.5	 25
636	 21	1309.0	293.8	 30
637	 21	656.0	116.9	 25
638	 21	1263.0	212.8	 25
639	 21	676.0	74.4	 25
640	 21	179.0	23.9	 25
641	 21	493.0	93.1	 30
642	 21	400.0	56.1	 25
643	 21	2741.0	318.4	 25
644	 21	488.0	51.9	 25
645	 21	229.0	35.6	 25
646	 21	278.8	40.2	 30
647	 21	737.0	140.9	 25
648	 21	112.0	19.4	 25
649	 21	244.0	40.0	 25
650	 21	126.0	24.0	 25
651	 21	1227.8	284.0	 30
652	 21	113.0	15.4	 25
653	 21	236.0	39.0	 25
654	 21	178.0	26.1	 25
655	 21	252.0	32.7	 25
656	 21	168.8	25.3	 30
657	 21	1322.0	216.7	 25
658	 21	112.0	10.9	 25
659	 21	309.0	40.2	 25
660	 21	109.0	16.1	 25
661	 21	151.0	26.5	 30
662	 21	538.0	123.1	 25
663	 21	413.0	56.8	 25
664	 21	102.0	25.8	 25
665	 21	89.0	14.5	 25
666	 21	205.3	25.9	 30
667	 21	348.0	55.9	 25
668	 21	250.0	56.1	 25
669	 21	335.0	35.1	 25
670	 21	440.0	51.4	 25
671	 21	95.8	18.6	 30
672	 21	115.0	21.4	 25
673	 21	100.0	15.7	 25
674	 21	154.0	30.5	 25
675	 21	152.0	21.1	 25
676	 21	157.3	28.3	 30
677	 21	83.0	19.3	 25
678	 21	228.0	26.1	 25
679	 21	190.0	18.3	 25
680	 21	331.0	44.1	 25
681	 21	219.0	42.8	 30
682	 21	200.0	35.3	 25
683	 21	171.0	27.4	 25
684	 21	424.0	86.5	 25
685	 21	170.0	17.6	 25
686	 21	231.0	37.4	 30
687	 21	176.0	20.5	 25
688	 21	206.0	41.7	 25
689	 21	105.0	14.0	 25
690	 21	142.0	25.3	 25
691	 21	132.8	23.0	 30
692	 21	98.0	15.2	 25
693	 21	378.0	58.1	 25
694	 21	76.0	17.6	 25
695	 21	931.0	100.4	 25
696	 21	579.3	91.7	 30
697	 21	252.0	26.9	 25
698	 21	1635.0	280.0	 25
699	 21	94.0	15.1	 25
700	 21	70.0	13.9	 25
701	 21	88.0	15.9	 30
702	 21	98.0	23.3	 25
703	 21	183.0	25.0	 25
704	 21	168.0	21.1	 25
705	 21	121.0	21.8	 25
706	 21	245.8	42.2	 30
707	 21	217.0	47.4	 25
708	 21	382.0	54.5	 25
709	 21	115.0	21.0	 25
710	 21	154.0	22.5	 25
711	 21	190.8	36.2	 30
  0	 22	19576.3	3636.9	 30
  1	 22	109.8	33.0	 30
  2	 22	79.0	19.0	 25
  3	 22	71.0	20.9	 25
  4	 22	104.8	27.1	 30
  5	 22	207.0	43.3	 25
  6	 22	459.0	72.2	 25
  7	 22	839.0	104.6	 25
  8	 22	392.0	69.9	 25
  9	 22	145.0	35.2	 30
 10	 22	98.0	21.0	 25
 11	 22	141.0	27.7	 25
 12	 22	452.0	54.1	 25
 13	 22	186.0	45.9	 25
 14	 22	75.0	17.2	 30
 15	 22	103.0	23.8	 25
 16	 22	159.0	43.4	 25
 17	 22	101.0	16.5	 25
 18	 22	109.0	30.4	 25
 19	 22	205.3	34.1	 30
 20	 22	330.0	56.4	 25
 21	 22	141.0	36.8	 25
 22	 22	127.0	29.1	 25
 23	 22	104.0	23.9	 25
 24	 22	74.5	26.1	 30
 25	 22	143.0	30.8	 25
 26	 22	248.0	56.7	 25
 27	 22	164.0	32.2	 25
 28	 22	141.0	36.2	 25
 29	 22	167.5	36.5	 30
 30	 22	100.0	27.2	 25
 31	 22	128.0	28.7	 25
 32	 22	152.0	29.0	 25
 33	 22	153.0	22.5	 25
 34	 22	696.8	100.2	 30
 35	 22	248.0	31.7	 25
 36	 22	116.0	24.6	 25
 37	 22	279.0	50.3	 25
 38	 22	97.0	22.1	 25
 39	 22	159.3	36.7	 30
 40	 22	100.0	24.5	 25
 41	 22	93.0	21.7	 25
 42	 22	105.0	23.0	 25
 43	 22	111.0	23.3	 25
 44	 22	121.8	28.5	 30
 45	 22	114.0	32.5	 25
 46	 22	124.0	29.8	 25
 47	 22	100.0	21.1	 25
 48	 22	96.0	24.3	 25
 49	 22	122.3	33.6	 30
 50	 22	155.0	23.9	 25
 51	 22	282.0	57.1	 25
 52	 22	95.0	17.6	 25
 53	 22	121.0	21.2	 25
 54	 22	155.0	32.3	 30
 55	 22	139.0	34.0	 25
 56	 22	109.0	27.5	 25
 57	 22	79.0	18.8	 25
 58	 22	110.0	35.6	 25
 59	 22	275.0	61.2	 30
 60	 22	247.0	48.4	 25
 61	 22	305.0	47.7	 25
 62	 22	511.0	72.3	 25
 63	 22	124.0	21.9	 25
 64	 22	254.0	41.3	 30
 65	 22	140.0	39.7	 25
 66	 22	96.0	20.0	 25
 67	 22	96.0	21.3	 25
 68	 22	110.0	29.1	 25
 69	 22	114.0	32.3	 30
 70	 22	204.0	48.2	 25
 71	 22	99.0	27.3	 25
 72	 22	95.0	21.5	 25
 73	 22	89.0	18.3	 25
 74	 22	92.3	22.2	 30
 75	 22	105.0	33.8	 25
 76	 22	135.0	30.1	 25
 77	 22	215.0	39.0	 25
 78	 22	126.0	29.2	 25
 79	 22	88.5	17.9	 30
 80	 22	83.0	23.8	 25
 81	 22	78.0	26.7	 25
 82	 22	156.0	35.7	 25
 83	 22	125.0	34.4	 25
 84	 22	82.8	22.1	 30
 85	 22	105.0	28.9	 25
 86	 22	155.0	35.0	 25
 87	 22	383.0	51.6	 25
 88	 22	137.0	28.5	 25
 89	 22	170.5	33.8	 30
 90	 22	181.0	37.6	 25
 91	 22	123.0	35.8	 25
 92	 22	108.0	18.6	 25
 93	 22	127.0	28.3	 25
 94	 22	142.8	28.4	 30
 95	 22	90.0	20.5	 25
 96	 22	129.0	32.9	 25
 97	 22	157.8	35.9	 30
 98	 22	151.8	28.5	 30
 99	 22	235.8	48.0	 36
100	 22	156.0	28.8	 30
101	 22	104.8	28.5	 30
102	 22	97.8	24.2	 30
103	 22	77.3	16.9	 30
104	 22	122.3	27.7	 36
105	 22	108.8	24.8	 30
106	 22	381.8	101.8	 30
107	 22	232.5	30.6	 30
108	 22	149.8	37.5	 30
109	 22	81.3	17.3	 36
110	 22	77.3	18.4	 30
111	 22	111.0	30.7	 30
112	 22	136.0	21.7	 30
113	 22	106.8	26.1	 30
114	 22	359.3	81.5	 36
115	 22	202.8	37.3	 30
116	 22	141.0	28.3	 30
117	 22	120.0	22.3	 30
118	 22	98.5	19.3	 30
119	 22	94.8	17.9	 36
120	 22	113.8	27.9	 30
121	 22	91.0	15.6	 25
122	 22	92.0	26.7	 25
123	 22	86.0	20.4	 25
124	 22	107.5	22.2	 30
125	 22	87.0	23.9	 25
126	 22	98.0	24.1	 25
127	 22	238.0	378.0	 25
128	 22	256.0	46.6	 25
129	 22	86.5	16.0	 30
130	 22	127.0	23.9	 25
131	 22	240.0	38.3	 25
132	 22	109.0	14.9	 25
133	 22	161.0	44.2	 25
134	 22	107.3	21.2	 30
135	 22	219.0	31.0	 25
136	 22	118.0	26.4	 25
137	 22	189.0	32.5	 25
138	 22	240.0	39.5	 25
139	 22	148.8	28.2	 30
140	 22	93.0	17.8	 25
141	 22	118.0	27.2	 25
142	 22	192.0	32.0	 25
143	 22	143.0	26.7	 25
144	 22	129.0	27.0	 30
145	 22	102.0	30.1	 25
146	 22	231.0	25.9	 25
147	 22	106.0	28.3	 25
148	 22	83.0	17.9	 25
149	 22	92.3	20.2	 30
150	 22	126.0	29.5	 25
151	 22	152.0	29.4	 25
152	 22	87.0	17.6	 25
153	 22	146.0	26.7	 25
154	 22	183.5	30.4	 30
155	 22	355.0	66.7	 25
156	 22	134.0	20.9	 25
157	 22	129.0	18.9	 25
158	 22	100.0	16.0	 25
159	 22	207.8	33.6	 30
160	 22	82.0	15.2	 25
161	 22	115.0	23.0	 25
162	 22	80.0	22.6	 25
163	 22	217.0	43.0	 25
164	 22	101.0	18.0	 30
165	 22	76.0	12.8	 25
166	 22	90.0	20.9	 25
167	 22	119.0	19.7	 25
168	 22	107.0	23.9	 25
169	 22	87.5	19.1	 30
170	 22	106.0	22.2	 25
171	 22	76.0	18.5	 25
172	 22	85.0	23.2	 25
173	 22	123.0	24.9	 25
174	 22	128.0	29.4	 30
175	 22	106.0	21.6	 25
176	 22	105.0	19.1	 25
177	 22	169.0	33.6	 25
178	 22	82.0	22.6	 25
179	 22	114.5	24.8	 30
180	 22	137.0	19.9	 25
181	 22	78.0	12.9	 25
182	 22	235.0	45.4	 25
183	 22	288.0	33.6	 25
184	 22	198.5	31.9	 30
185	 22	584.0	108.8	 25
186	 22	91.0	21.1	 25
187	 22	96.0	21.2	 25
188	 22	141.0	25.6	 25
189	 22	161.3	28.0	 30
190	 22	160.0	29.7	 25
191	 22	126.0	18.6	 25
192	 22	73.0	17.7	 25
193	 22	85.0	16.9	 25
194	 22	758.3	108.6	 30
195	 22	304.0	42.2	 25
196	 22	107.0	21.6	 25
197	 22	360.0	49.7	 25
198	 22	157.0	28.9	 25
199	 22	146.0	28.4	 25
200	 22	100.3	25.6	 30
201	 22	108.0	13.1	 25
202	 22	85.0	23.2	 25
203	 22	179.0	32.0	 25
204	 22	257.0	37.5	 25
205	 22	247.5	39.9	 30
206	 22	423.0	69.8	 25
207	 22	169.0	31.4	 25
208	 22	126.0	26.2	 25
209	 22	96.0	20.1	 25
210	 22	91.0	23.9	 30
211	 22	119.0	27.6	 25
212	 22	173.0	25.9	 25
213	 22	157.0	38.2	 25
214	 22	108.0	23.7	 25
215	 22	94.0	15.1	 36
216	 22	91.0	15.2	 30
217	 22	113.8	23.2	 30
218	 22	99.8	19.5	 30
219	 22	113.3	20.6	 30
220	 22	129.8	23.7	 36
221	 22	105.0	16.1	 30
222	 22	91.5	20.5	 30
223	 22	90.0	20.8	 30
224	 22	343.0	62.2	 30
225	 22	140.0	28.3	 36
226	 22	110.0	30.5	 30
227	 22	137.0	24.8	 30
228	 22	439.3	69.1	 30
229	 22	88.3	18.4	 30
230	 22	130.3	20.0	 36
231	 22	147.8	25.8	 30
232	 22	135.0	21.1	 30
233	 22	253.3	46.2	 30
234	 22	200.5	27.7	 30
235	 22	120.0	27.3	 36
236	 22	102.8	35.8	 30
237	 22	100.8	16.2	 30
238	 22	123.5	27.0	 30
239	 22	114.3	17.8	 30
240	 22	214.3	41.9	 30
241	 22	172.0	30.9	 25
242	 22	107.0	17.5	 25
243	 22	81.0	12.4	 25
244	 22	484.0	88.9	 25
245	 22	229.5	28.9	 30
246	 22	235.0	30.6	 25
247	 22	211.0	42.4	 25
248	 22	73.0	10.8	 25
249	 22	84.0	14.1	 25
250	 22	144.8	30.9	 30
251	 22	206.0	33.3	 25
252	 22	79.0	22.3	 25
253	 22	164.0	26.2	 25
254	 22	124.0	18.9	 25
255	 22	99.8	12.5	 30
256	 22	134.0	24.6	 25
257	 22	163.0	32.8	 25
258	 22	119.0	24.3	 25
259	 22	117.0	24.8	 25
260	 22	94.5	22.3	 30
261	 22	200.0	34.1	 25
262	 22	112.0	18.8	 25
263	 22	148.0	21.3	 25
264	 22	135.0	21.3	 25
265	 22	133.3	20.6	 30
266	 22	162.0	33.4	 25
267	 22	103.0	16.7	 25
268	 22	131.0	28.1	 25
269	 22	67.0	19.1	 25
270	 22	87.0	15.5	 30
271	 22	110.0	19.5	 25
272	 22	166.0	21.1	 25
273	 22	97.0	18.1	 25
274	 22	155.0	26.9	 25
275	 22	72.8	12.1	 30
276	 22	87.0	15.7	 25
277	 22	118.0	22.2	 25
278	 22	240.0	26.8	 25
279	 22	134.0	22.7	 25
280	 22	83.3	15.1	 30
281	 22	78.0	12.8	 25
282	 22	107.0	18.5	 25
283	 22	84.0	14.5	 25
284	 22	115.0	20.6	 25
285	 22	149.3	23.7	 30
286	 22	163.0	21.5	 25
287	 22	398.0	51.1	 25
288	 22	132.0	30.9	 25
289	 22	372.0	37.4	 25
290	 22	110.3	25.9	 30
291	 22	100.0	20.6	 25
292	 22	197.0	39.4	 25
293	 22	160.0	30.7	 25
294	 22	379.0	51.2	 25
295	 22	325.3	60.3	 30
296	 22	92.0	13.9	 25
297	 22	103.0	19.5	 25
298	 22	146.0	26.2	 25
299	 22	295.0	35.9	 25
300	 22	86.0	20.6	 30
301	 22	80.0	19.2	 25
302	 22	305.0	47.2	 25
303	 22	146.0	28.2	 25
304	 22	102.0	16.4	 25
305	 22	124.8	20.8	 30
306	 22	89.0	12.7	 25
307	 22	211.0	34.1	 25
308	 22	106.0	26.9	 25
309	 22	269.0	32.6	 25
310	 22	1237.3	273.8	 30
311	 22	272.0	41.1	 25
312	 22	138.0	23.5	 25
313	 22	440.0	54.9	 25
314	 22	93.0	18.2	 25
315	 22	78.3	17.3	 30
316	 22	91.0	17.1	 25
317	 22	149.0	32.0	 25
318	 22	118.0	34.9	 25
319	 22	103.0	16.3	 25
320	 22	86.5	15.8	 30
321	 22	104.0	13.6	 25
322	 22	104.0	13.6	 25
323	 22	1490.0	145.8	 25
324	 22	700.0	93.0	 25
325	 22	90.8	14.5	 30
326	 22	108.0	20.6	 25
327	 22	187.0	54.1	 25
328	 22	161.0	28.5	 25
329	 22	70.0	11.4	 25
330	 22	262.3	47.9	 30
331	 22	198.0	28.2	 25
332	 22	282.0	38.4	 25
333	 22	190.0	31.8	 25
334	 22	70.0	14.8	 30
335	 22	130.0	26.7	 36
336	 22	98.3	21.5	 30
337	 22	91.0	15.5	 30
338	 22	229.0	25.7	 30
339	 22	136.0	21.8	 30
340	 22	195.5	29.7	 36
341	 22	196.5	23.3	 30
342	 22	129.0	47.2	 30
343	 22	80.8	14.5	 30
344	 22	89.5	20.5	 30
345	 22	119.8	24.6	 36
346	 22	99.8	18.8	 30
347	 22	102.0	20.7	 30
348	 22	116.0	15.8	 30
349	 22	86.8	18.5	 30
350	 22	107.5	19.4	 36
351	 22	102.8	18.3	 30
352	 22	134.8	21.9	 30
353	 22	408.3	91.7	 30
354	 22	123.0	20.4	 30
355	 22	140.5	24.1	 36
356	 22	120.8	26.5	 30
357	 22	144.0	32.1	 30
358	 22	91.0	23.2	 25
359	 22	83.0	17.3	 25
360	 22	126.8	23.2	 30
361	 22	103.0	17.7	 25
362	 22	77.0	15.3	 25
363	 22	91.0	19.5	 25
364	 22	382.0	69.4	 25
365	 22	186.8	39.0	 30
366	 22	269.0	35.9	 25
367	 22	261.0	62.1	 25
368	 22	104.0	16.1	 25
369	 22	123.0	16.0	 25
370	 22	87.5	13.6	 30
371	 22	86.0	16.1	 25
372	 22	102.0	18.3	 25
373	 22	71.0	13.6	 25
374	 22	104.0	15.2	 25
375	 22	115.8	23.1	 30
376	 22	217.0	36.3	 25
377	 22	135.0	24.9	 25
378	 22	116.0	23.6	 25
379	 22	181.0	20.9	 25
380	 22	266.8	56.9	 30
381	 22	110.0	15.7	 25
382	 22	184.0	29.5	 25
383	 22	214.0	40.5	 25
384	 22	151.0	37.2	 25
385	 22	85.8	15.7	 30
386	 22	145.0	38.2	 25
387	 22	83.0	12.9	 25
388	 22	132.0	27.6	 25
389	 22	110.0	20.1	 25
390	 22	133.8	21.3	 30
391	 22	162.0	20.5	 25
392	 22	79.0	11.4	 25
393	 22	105.0	18.8	 25
394	 22	78.0	12.5	 25
395	 22	91.0	20.3	 30
396	 22	87.0	15.6	 25
397	 22	147.0	21.0	 25
398	 22	163.0	24.7	 25
399	 22	219.0	36.8	 25
400	 22	125.5	23.2	 30
401	 22	92.0	11.7	 25
402	 22	121.0	24.2	 25
403	 22	114.0	20.0	 25
404	 22	135.0	16.3	 25
405	 22	105.0	21.2	 30
406	 22	119.0	13.7	 25
407	 22	101.0	19.4	 25
408	 22	88.0	12.8	 25
409	 22	103.0	22.4	 25
410	 22	139.3	28.8	 30
411	 22	282.0	34.1	 25
412	 22	230.0	30.6	 25
413	 22	282.0	32.4	 25
414	 22	172.0	33.8	 25
415	 22	149.5	25.9	 30
416	 22	255.0	35.6	 25
417	 22	186.0	32.0	 25
418	 22	287.0	41.3	 25
419	 22	305.0	34.2	 25
420	 22	87.5	22.1	 30
421	 22	104.0	24.3	 25
422	 22	135.0	30.1	 25
423	 22	441.0	50.8	 25
424	 22	88.0	26.1	 25
425	 22	118.0	24.0	 30
426	 22	154.0	40.4	 25
427	 22	167.0	23.7	 25
428	 22	248.0	31.4	 25
429	 22	106.0	22.5	 25
430	 22	106.8	24.8	 30
431	 22	133.0	19.4	 25
432	 22	152.0	23.3	 25
433	 22	97.0	19.9	 25
434	 22	1514.0	244.2	 25
435	 22	185.3	40.1	 30
436	 22	123.0	29.5	 25
437	 22	116.0	26.2	 25
438	 22	139.0	19.6	 25
439	 22	155.0	22.3	 25
440	 22	169.3	34.3	 30
441	 22	76.0	11.6	 25
442	 22	123.0	28.2	 25
443	 22	102.0	18.5	 25
444	 22	140.0	28.4	 25
445	 22	106.5	24.7	 30
446	 22	157.0	19.6	 25
447	 22	108.0	17.4	 25
448	 22	84.0	12.0	 25
449	 22	109.0	22.1	 25
450	 22	83.8	15.2	 30
451	 22	134.0	21.0	 25
452	 22	260.0	38.5	 25
453	 22	112.8	18.6	 30
454	 22	621.5	126.9	 30
455	 22	124.3	21.9	 36
456	 22	113.8	23.1	 30
457	 22	267.3	39.1	 30
458	 22	185.5	29.7	 30
459	 22	111.3	22.5	 30
460	 22	398.8	108.7	 36
461	 22	107.3	28.1	 30
462	 22	81.5	15.2	 30
463	 22	261.8	38.6	 30
464	 22	89.5	34.5	 30
465	 22	605.8	88.9	 36
466	 22	89.8	16.3	 30
467	 22	103.0	16.6	 30
468	 22	182.8	22.8	 30
469	 22	241.8	66.6	 30
470	 22	182.3	29.1	 36
471	 22	86.8	20.6	 30
472	 22	206.0	28.3	 30
473	 22	281.5	47.6	 30
474	 22	314.5	38.4	 30
475	 22	428.3	120.3	 36
476	 22	249.8	52.9	 30
477	 22	127.0	26.8	 25
478	 22	83.0	17.7	 25
479	 22	133.0	23.8	 25
480	 22	112.0	22.0	 30
481	 22	120.0	19.5	 25
482	 22	967.0	217.0	 25
483	 22	149.0	27.7	 25
484	 22	196.0	38.8	 25
485	 22	106.8	24.1	 30
486	 22	106.0	20.2	 25
487	 22	84.0	19.9	 25
488	 22	105.0	24.7	 25
489	 22	97.0	17.0	 25
490	 22	142.5	24.9	 30
491	 22	256.0	41.9	 25
492	 22	69.0	13.8	 25
493	 22	95.0	16.4	 25
494	 22	128.0	19.9	 25
495	 22	109.3	74.1	 30
496	 22	179.0	36.6	 25
497	 22	173.0	26.3	 25
498	 22	191.0	33.5	 25
499	 22	111.0	20.6	 25
500	 22	166.8	29.8	 30
501	 22	213.0	43.4	 25
502	 22	180.0	33.8	 25
503	 22	97.0	23.5	 25
504	 22	125.0	23.1	 25
505	 22	89.0	18.1	 30
506	 22	132.0	21.9	 25
507	 22	80.0	18.9	 25
508	 22	130.0	20.6	 25
509	 22	82.0	14.4	 25
510	 22	127.5	22.6	 30
511	 22	113.0	16.1	 25
512	 22	187.0	35.6	 25
513	 22	152.0	19.0	 25
514	 22	279.0	36.2	 25
515	 22	147.3	26.5	 30
516	 22	305.0	61.4	 25
517	 22	478.0	49.5	 25
518	 22	487.0	86.7	 25
519	 22	204.0	34.9	 25
520	 22	3238.8	1040.9	 30
521	 22	233.0	39.6	 25
522	 22	282.0	46.8	 25
523	 22	168.0	35.0	 25
524	 22	111.0	25.9	 25
525	 22	113.3	28.2	 30
526	 22	314.0	67.8	 25
527	 22	149.0	25.6	 25
528	 22	96.0	14.0	 25
529	 22	125.0	20.5	 25
530	 22	114.0	21.7	 25
531	 22	126.3	23.3	 30
532	 22	139.0	25.9	 25
533	 22	101.0	15.5	 25
534	 22	91.0	22.9	 25
535	 22	118.0	23.6	 25
536	 22	121.5	19.7	 30
537	 22	130.0	23.7	 25
538	 22	96.0	22.4	 25
539	 22	466.0	83.1	 25
540	 22	259.0	38.5	 25
541	 22	155.0	23.6	 30
542	 22	132.0	18.4	 25
543	 22	79.0	16.0	 25
544	 22	88.0	17.9	 25
545	 22	116.0	25.1	 25
546	 22	111.8	25.3	 30
547	 22	98.0	15.2	 25
548	 22	167.0	21.8	 25
549	 22	94.0	20.9	 25
550	 22	103.0	14.3	 25
551	 22	90.0	18.0	 30
552	 22	115.0	24.5	 25
553	 22	61.0	17.3	 25
554	 22	99.0	17.7	 25
555	 22	227.0	34.1	 25
556	 22	124.3	18.3	 30
557	 22	108.0	17.2	 25
558	 22	83.0	15.5	 25
559	 22	152.0	31.6	 25
560	 22	202.0	24.5	 25
561	 22	120.0	23.9	 30
562	 22	150.0	30.7	 25
563	 22	262.0	43.8	 25
564	 22	95.0	28.8	 25
565	 22	131.0	21.0	 25
566	 22	106.0	15.6	 30
567	 22	516.0	60.1	 25
568	 22	173.0	23.5	 25
569	 22	145.0	30.2	 25
570	 22	258.0	38.7	 25
571	 22	207.5	41.6	 30
572	 22	108.8	25.7	 30
573	 22	87.8	18.2	 30
574	 22	118.3	23.0	 30
575	 22	232.5	41.2	 30
576	 22	112.5	18.5	 36
577	 22	147.0	21.1	 30
578	 22	92.0	14.1	 30
579	 22	108.0	27.4	 30
580	 22	105.0	22.0	 30
581	 22	225.0	30.2	 36
582	 22	226.0	37.9	 30
583	 22	186.5	43.2	 30
584	 22	1987.5	519.3	 30
585	 22	169.5	33.4	 30
586	 22	96.0	18.5	 36
587	 22	216.3	35.9	 30
588	 22	174.8	30.4	 30
589	 22	98.3	20.9	 30
590	 22	133.3	24.4	 30
591	 22	118.0	25.8	 36
592	 22	104.0	19.9	 30
593	 22	90.8	21.8	 30
594	 22	97.5	14.9	 30
595	 22	89.0	21.1	 30
596	 22	160.0	27.1	 30
597	 22	80.0	17.7	 25
598	 22	159.0	32.2	 25
599	 22	121.0	17.7	 25
600	 22	101.0	20.7	 25
601	 22	123.5	25.2	 30
602	 22	204.0	37.3	 25
603	 22	138.0	24.6	 25
604	 22	127.0	23.5	 25
605	 22	125.0	23.6	 25
606	 22	127.0	22.1	 30
607	 22	92.0	22.7	 25
608	 22	203.0	39.2	 25
609	 22	113.0	19.0	 25
610	 22	170.0	29.9	 25
611	 22	119.5	20.1	 30
612	 22	77.0	14.9	 25
613	 22	95.0	18.4	 25
614	 22	110.0	19.9	 25
615	 22	218.0	37.4	 25
616	 22	133.0	20.8	 30
617	 22	113.0	16.3	 25
618	 22	82.0	15.3	 25
619	 22	89.0	16.7	 25
620	 22	533.0	80.1	 25
621	 22	131.0	27.5	 30
622	 22	198.0	35.8	 25
623	 22	136.0	29.0	 25
624	 22	130.0	25.0	 25
625	 22	135.0	28.8	 25
626	 22	85.0	13.8	 30
627	 22	114.0	18.4	 25
628	 22	101.0	19.6	 25
629	 22	259.0	36.3	 25
630	 22	155.0	20.9	 25
631	 22	148.3	30.2	 30
632	 22	281.0	28.6	 25
633	 22	182.0	32.6	 25
634	 22	387.0	50.2	 25
635	 22	264.0	36.6	 25
636	 22	248.5	44.1	 30
637	 22	156.0	24.2	 25
638	 22	365.0	74.0	 25
639	 22	390.0	26.3	 25
640	 22	135.0	22.4	 25
641	 22	163.5	30.4	 30
642	 22	205.0	33.3	 25
643	 22	349.0	58.5	 25
644	 22	158.0	31.2	 25
645	 22	135.0	32.3	 25
646	 22	140.0	25.9	 30
647	 22	157.0	31.9	 25
648	 22	122.0	25.8	 25
649	 22	146.0	30.2	 25
650	 22	174.0	33.9	 25
651	 22	198.8	26.2	 30
652	 22	166.0	31.1	 25
653	 22	171.0	28.3	 25
654	 22	129.0	28.9	 25
655	 22	115.0	21.0	 25
656	 22	110.8	23.7	 30
657	 22	285.0	42.1	 25
658	 22	113.0	19.5	 25
659	 22	155.0	31.6	 25
660	 22	103.0	15.7	 25
661	 22	237.3	40.0	 30
662	 22	195.0	33.2	 25
663	 22	224.0	30.8	 25
664	 22	105.0	27.5	 25
665	 22	92.0	12.0	 25
666	 22	188.0	36.7	 30
667	 22	148.0	31.0	 25
668	 22	121.0	15.2	 25
669	 22	160.0	20.2	 25
670	 22	129.0	22.8	 25
671	 22	91.0	30.9	 30
672	 22	96.0	16.1	 25
673	 22	96.0	22.5	 25
674	 22	357.0	44.0	 25
675	 22	205.0	28.3	 25
676	 22	183.0	33.3	 30
677	 22	117.0	23.9	 25
678	 22	160.0	36.5	 25
679	 22	156.0	20.6	 25
680	 22	344.0	48.6	 25
681	 22	153.5	21.6	 30
682	 22	107.0	17.4	 25
683	 22	218.0	29.0	 25
684	 22	109.0	25.6	 25
685	 22	130.0	16.9	 25
686	 22	206.0	35.2	 30
687	 22	126.0	27.8	 25
688	 22	101.0	12.8	 25
689	 22	105.0	19.9	 25
690	 22	120.5	22.4	 30
691	 22	113.3	22.0	 36
692	 22	95.0	17.8	 30
693	 22	139.0	30.1	 30
694	 22	71.0	18.2	 30
695	 22	113.0	20.9	 30
696	 22	217.5	34.5	 36
697	 22	262.3	43.0	 30
698	 22	202.8	49.6	 30
699	 22	92.3	17.4	 30
700	 22	71.5	14.4	 30
701	 22	78.8	18.1	 36
702	 22	83.5	19.4	 30
703	 22	314.8	52.1	 30
704	 22	209.0	34.6	 30
705	 22	177.3	33.1	 30
706	 22	127.0	26.2	 36
707	 22	169.5	30.9	 30
708	 22	183.8	38.5	 30
709	 22	132.0	20.6	 30
710	 22	216.5	39.9	 30
711	 22	26343.5	6870.0	 36
  0	 23	175.0	20.1	 25
  1	 23	3275.0	340.2	 25
  2	 23	224.0	28.8	 25
  3	 23	192.0	28.4	 25
  4	 23	372.5	62.6	 30
  5	 23	2024.0	286.4	 25
  6	 23	395.0	29.0	 25
  7	 23	182.0	36.2	 25
  8	 23	207.0	35.4	 25
  9	 23	468.8	64.9	 30
 10	 23	2902.0	486.9	 25
 11	 23	415.0	40.5	 25
 12	 23	316.0	42.3	 25
 13	 23	181.0	21.3	 25
 14	 23	2129.5	357.2	 30
 15	 23	536.0	77.6	 25
 16	 23	956.0	130.3	 25
 17	 23	266.0	44.2	 25
 18	 23	738.0	82.5	 25
 19	 23	458.3	58.3	 30
 20	 23	159.0	28.1	 25
 21	 23	446.0	41.4	 25
 22	 23	226.0	65.4	 25
 23	 23	212.0	38.9	 25
 24	 23	175.3	33.2	 30
 25	 23	130.0	18.9	 25
 26	 23	487.0	70.0	 25
 27	 23	106.0	18.3	 25
 28	 23	163.0	28.2	 25
 29	 23	518.5	99.3	 30
 30	 23	526.0	54.7	 25
 31	 23	157.0	26.7	 25
 32	 23	162.0	19.7	 25
 33	 23	162.0	26.4	 25
 34	 23	156.0	27.1	 30
 35	 23	120.0	22.2	 25
 36	 23	162.0	29.7	 25
 37	 23	945.0	121.3	 25
 38	 23	324.0	40.1	 25
 39	 23	228.0	36.3	 30
 40	 23	210.0	28.8	 25
 41	 23	250.0	32.1	 25
 42	 23	316.0	32.4	 25
 43	 23	217.0	27.4	 25
 44	 23	471.8	62.7	 30
 45	 23	360.0	53.4	 25
 46	 23	291.0	36.5	 25
 47	 23	97.0	20.1	 25
 48	 23	146.0	26.5	 25
 49	 23	166.8	35.0	 30
 50	 23	750.0	139.5	 25
 51	 23	277.0	39.0	 25
 52	 23	169.0	27.4	 25
 53	 23	99.0	21.4	 25
 54	 23	339.8	59.2	 30
 55	 23	138.0	30.3	 25
 56	 23	188.0	18.2	 25
 57	 23	268.0	50.7	 25
 58	 23	106.0	18.5	 25
 59	 23	74.0	14.5	 30
 60	 23	96.0	17.9	 25
 61	 23	339.0	53.2	 25
 62	 23	128.0	16.8	 25
 63	 23	218.0	34.6	 25
 64	 23	284.3	90.2	 30
 65	 23	151.0	18.9	 25
 66	 23	1193.0	238.9	 25
 67	 23	118.0	21.6	 25
 68	 23	106.0	16.8	 25
 69	 23	85.8	14.4	 30
 70	 23	193.0	37.8	 25
 71	 23	91.0	17.2	 25
 72	 23	171.0	20.3	 25
 73	 23	77.8	21.2	 30
 74	 23	97.0	16.9	 36
 75	 23	124.3	21.2	 30
 76	 23	161.0	30.5	 30
 77	 23	112.8	20.6	 30
 78	 23	113.3	23.7	 30
 79	 23	192.5	36.0	 36
 80	 23	95.8	12.2	 30
 81	 23	78.8	13.4	 30
 82	 23	331.0	41.3	 30
 83	 23	177.8	33.6	 30
 84	 23	84.0	15.1	 36
 85	 23	102.8	22.1	 30
 86	 23	109.0	19.7	 30
 87	 23	108.5	19.4	 30
 88	 23	192.0	22.9	 30
 89	 23	226.8	38.0	 36
 90	 23	1153.0	277.4	 30
 91	 23	699.3	109.6	 30
 92	 23	197.8	32.3	 30
 93	 23	88.8	17.7	 30
 94	 23	79.0	15.2	 36
 95	 23	79.8	16.6	 30
 96	 23	129.0	28.3	 30
 97	 23	542.0	80.4	 25
 98	 23	130.0	21.3	 25
 99	 23	109.8	16.5	 30
100	 23	259.0	41.0	 25
101	 23	173.0	36.2	 25
102	 23	189.0	35.4	 25
103	 23	110.0	16.1	 25
104	 23	670.5	131.4	 30
105	 23	242.0	39.9	 25
106	 23	93.0	22.0	 25
107	 23	281.0	34.8	 25
108	 23	568.0	93.0	 25
109	 23	76.8	13.9	 30
110	 23	107.0	19.4	 25
111	 23	101.0	19.3	 25
112	 23	109.0	18.5	 25
113	 23	543.0	79.1	 25
114	 23	100.8	16.9	 30
115	 23	230.0	35.1	 25
116	 23	104.0	30.3	 25
117	 23	116.0	23.9	 25
118	 23	265.0	43.7	 25
119	 23	324.0	76.6	 30
120	 23	102.0	20.5	 25
121	 23	77.0	13.7	 25
122	 23	91.0	18.5	 25
123	 23	130.0	26.5	 25
124	 23	236.8	49.1	 30
125	 23	132.0	22.6	 25
126	 23	150.0	31.8	 25
127	 23	961.0	131.5	 25
128	 23	106.0	16.1	 25
129	 23	384.0	73.8	 30
130	 23	88.0	21.5	 25
131	 23	126.0	27.1	 25
132	 23	255.0	40.1	 25
133	 23	95.0	20.8	 25
134	 23	89.3	18.1	 30
135	 23	94.0	17.7	 25
136	 23	1957.0	217.4	 25
137	 23	225.0	36.4	 25
138	 23	289.0	49.1	 25
139	 23	122.0	12.3	 30
140	 23	117.0	17.8	 25
141	 23	268.0	29.2	 25
142	 23	189.0	31.5	 25
143	 23	106.0	20.9	 25
144	 23	157.3	31.5	 30
145	 23	131.0	18.6	 25
146	 23	126.0	19.0	 25
147	 23	113.0	18.4	 25
148	 23	90.0	18.0	 25
149	 23	125.8	24.0	 30
150	 23	492.0	66.9	 25
151	 23	186.0	29.7	 25
152	 23	143.0	30.8	 25
153	 23	135.0	28.6	 25
154	 23	414.8	87.6	 30
155	 23	84.0	12.8	 25
156	 23	97.0	20.8	 25
157	 23	292.0	49.0	 25
158	 23	151.0	29.9	 25
159	 23	1561.5	362.2	 30
160	 23	110.0	24.1	 25
161	 23	77.0	15.7	 25
162	 23	81.0	12.4	 25
163	 23	145.0	23.7	 25
164	 23	147.0	21.9	 30
165	 23	98.0	14.6	 25
166	 23	256.0	39.7	 25
167	 23	96.0	12.5	 25
168	 23	92.0	18.5	 25
169	 23	137.3	25.6	 30
170	 23	138.0	38.5	 25
171	 23	225.0	41.5	 25
172	 23	113.0	16.9	 25
173	 23	121.0	20.2	 25
174	 23	103.0	20.5	 25
175	 23	130.0	22.9	 30
176	 23	242.0	39.4	 25
177	 23	93.0	15.9	 25
178	 23	157.0	20.9	 25
179	 23	96.0	19.2	 25
180	 23	821.3	157.9	 30
181	 23	91.0	18.6	 25
182	 23	737.0	117.3	 25
183	 23	424.0	62.3	 25
184	 23	988.0	178.8	 25
185	 23	112.8	23.0	 30
186	 23	122.0	18.1	 25
187	 23	87.0	18.5	 25
188	 23	553.0	109.6	 25
189	 23	102.0	16.3	 25
190	 23	119.8	18.7	 30
191	 23	96.8	21.4	 30
192	 23	327.0	53.1	 30
193	 23	103.5	15.0	 30
194	 23	188.5	34.3	 30
195	 23	310.3	58.4	 36
196	 23	265.8	58.6	 30
197	 23	288.5	40.7	 30
198	 23	250.8	48.2	 30
199	 23	228.8	35.6	 30
200	 23	123.0	19.7	 36
201	 23	77.8	20.1	 30
202	 23	234.0	49.6	 30
203	 23	104.8	22.0	 30
204	 23	236.3	39.4	 30
205	 23	400.0	51.1	 36
206	 23	188.5	29.3	 30
207	 23	221.5	38.7	 30
208	 23	217.0	31.7	 30
209	 23	465.5	56.3	 30
210	 23	113.8	21.1	 36
211	 23	197.0	37.8	 30
212	 23	164.5	27.4	 30
213	 23	102.0	23.4	 30
214	 23	241.0	43.2	 30
215	 23	186.5	31.5	 30
216	 23	100.0	19.9	 25
217	 23	142.0	28.3	 25
218	 23	194.0	30.9	 25
219	 23	78.0	15.1	 25
220	 23	128.5	23.0	 30
221	 23	706.0	114.7	 25
222	 23	125.0	26.8	 25
223	 23	82.0	17.7	 25
224	 23	95.0	20.3	 25
225	 23	104.8	18.6	 30
226	 23	115.0	13.4	 25
227	 23	1735.0	169.5	 25
228	 23	97.0	23.0	 25
229	 23	88.0	20.2	 25
230	 23	118.5	19.3	 30
231	 23	174.0	22.4	 25
232	 23	136.0	30.1	 25
233	 23	319.0	52.0	 25
234	 23	285.0	39.7	 25
235	 23	80.0	19.5	 30
236	 23	86.0	17.8	 25
237	 23	151.0	36.8	 25
238	 23	178.0	28.2	 25
239	 23	148.0	23.5	 25
240	 23	148.5	26.3	 30
241	 23	166.0	40.9	 25
242	 23	92.0	17.9	 25
243	 23	2805.0	331.5	 25
244	 23	406.0	44.1	 25
245	 23	164.5	29.4	 30
246	 23	127.0	24.4	 25
247	 23	190.0	26.7	 25
248	 23	378.0	47.3	 25
249	 23	115.0	20.0	 25
250	 23	1428.5	264.7	 30
251	 23	133.0	27.0	 25
252	 23	121.0	28.9	 25
253	 23	103.0	20.6	 25
254	 23	152.0	17.2	 25
255	 23	3241.8	746.4	 30
256	 23	777.0	78.8	 25
257	 23	3994.0	727.7	 25
258	 23	224.0	44.2	 25
259	 23	197.0	24.6	 25
260	 23	90.8	14.7	 30
261	 23	229.0	29.2	 25
262	 23	145.0	36.6	 25
263	 23	168.0	29.0	 25
264	 23	92.0	20.3	 25
265	 23	179.0	36.0	 30
266	 23	150.0	24.7	 25
267	 23	692.0	105.6	 25
268	 23	197.0	30.7	 25
269	 23	122.0	24.2	 25
270	 23	177.0	24.7	 30
271	 23	99.0	22.3	 25
272	 23	2371.0	399.1	 25
273	 23	295.0	43.8	 25
274	 23	90.0	20.7	 25
275	 23	171.3	32.7	 30
276	 23	104.0	14.6	 25
277	 23	2326.0	493.8	 25
278	 23	114.0	24.2	 25
279	 23	352.0	39.0	 25
280	 23	974.0	277.0	 30
281	 23	87.0	14.4	 25
282	 23	56.0	10.8	 25
283	 23	75.0	10.2	 25
284	 23	82.0	15.6	 25
285	 23	162.0	29.6	 30
286	 23	136.0	18.5	 25
287	 23	78.0	17.8	 25
288	 23	139.0	32.5	 25
289	 23	209.0	31.3	 25
290	 23	1461.0	332.0	 30
291	 23	217.0	37.5	 25
292	 23	222.0	31.9	 25
293	 23	85.0	14.7	 25
294	 23	109.0	22.1	 25
295	 23	131.0	21.2	 30
296	 23	163.0	31.4	 25
297	 23	116.0	22.6	 25
298	 23	254.0	34.8	 25
299	 23	141.0	26.3	 25
300	 23	203.5	38.0	 30
301	 23	191.0	39.4	 25
302	 23	163.0	20.7	 25
303	 23	1659.0	231.9	 25
304	 23	80.0	15.9	 25
305	 23	72.5	15.9	 30
306	 23	84.0	16.1	 25
307	 23	100.0	19.3	 25
308	 23	104.0	16.1	 25
309	 23	228.0	40.7	 25
310	 23	120.3	24.3	 36
311	 23	425.8	73.0	 30
312	 23	415.0	72.4	 30
313	 23	128.3	25.5	 30
314	 23	214.3	28.5	 30
315	 23	218.0	42.6	 36
316	 23	1866.8	416.9	 30
317	 23	195.3	25.2	 30
318	 23	388.0	68.9	 30
319	 23	85.5	18.5	 30
320	 23	198.0	42.2	 36
321	 23	177.8	30.3	 30
322	 23	140.5	24.1	 30
323	 23	106.3	21.9	 30
324	 23	3034.0	358.6	 30
325	 23	244.8	44.5	 36
326	 23	159.3	31.4	 30
327	 23	88.0	19.7	 30
328	 23	140.3	20.8	 30
329	 23	140.5	32.6	 30
330	 23	120.5	22.5	 36
331	 23	249.3	38.5	 30
332	 23	655.0	93.1	 30
333	 23	273.5	62.4	 30
334	 23	138.0	23.8	 25
335	 23	318.0	43.0	 30
336	 23	119.0	24.9	 25
337	 23	182.0	23.0	 25
338	 23	194.0	33.4	 25
339	 23	154.0	30.9	 25
340	 23	113.8	22.4	 30
341	 23	462.0	99.6	 25
342	 23	144.0	31.0	 25
343	 23	128.0	24.3	 25
344	 23	103.0	22.3	 25
345	 23	299.0	61.5	 30
346	 23	213.0	44.2	 25
347	 23	157.0	25.6	 25
348	 23	174.0	21.8	 25
349	 23	1075.0	118.3	 25
350	 23	1270.0	263.6	 30
351	 23	279.0	50.2	 25
352	 23	120.0	28.2	 25
353	 23	182.0	32.0	 25
354	 23	223.0	32.5	 25
355	 23	147.8	42.0	 30
356	 23	322.0	58.7	 25
357	 23	126.0	22.8	 25
358	 23	114.0	18.0	 25
359	 23	562.0	71.4	 25
360	 23	72.0	14.0	 30
361	 23	76.0	13.9	 25
362	 23	92.0	15.2	 25
363	 23	91.0	10.6	 25
364	 23	91.0	18.9	 25
365	 23	501.8	93.9	 30
366	 23	121.0	29.4	 25
367	 23	849.0	137.9	 25
368	 23	194.0	31.6	 25
369	 23	232.0	34.8	 25
370	 23	925.8	219.9	 30
371	 23	133.0	21.6	 25
372	 23	129.0	24.4	 25
373	 23	1326.0	192.1	 25
374	 23	178.0	24.1	 25
375	 23	131.8	25.1	 30
376	 23	148.0	22.3	 25
377	 23	132.0	28.7	 25
378	 23	457.0	70.4	 25
379	 23	182.0	22.1	 25
380	 23	258.0	49.6	 30
381	 23	1478.0	219.2	 25
382	 23	197.0	43.6	 25
383	 23	231.0	28.0	 25
384	 23	550.0	46.4	 25
385	 23	116.5	20.6	 30
386	 23	131.0	22.9	 25
387	 23	592.0	82.9	 25
388	 23	105.0	18.2	 25
389	 23	76.0	16.1	 25
390	 23	167.5	33.5	 30
391	 23	281.0	47.4	 25
392	 23	556.0	91.6	 25
393	 23	195.0	27.4	 25
394	 23	300.0	50.2	 25
395	 23	126.5	25.4	 30
396	 23	88.0	18.4	 25
397	 23	82.0	16.0	 25
398	 23	502.0	55.3	 25
399	 23	138.0	32.5	 25
400	 23	162.5	43.0	 30
401	 23	214.0	35.0	 25
402	 23	112.0	19.3	 25
403	 23	112.0	18.7	 25
404	 23	96.0	11.4	 25
405	 23	107.0	21.6	 30
406	 23	126.0	25.5	 25
407	 23	670.0	109.7	 25
408	 23	90.0	15.5	 25
409	 23	386.0	47.7	 25
410	 23	180.0	26.6	 30
411	 23	1496.0	234.3	 25
412	 23	162.0	24.2	 25
413	 23	543.0	73.4	 25
414	 23	284.0	42.6	 25
415	 23	270.8	53.5	 30
416	 23	116.0	24.5	 25
417	 23	227.0	37.8	 25
418	 23	1571.0	152.0	 25
419	 23	471.0	66.0	 25
420	 23	410.8	61.4	 30
421	 23	835.0	125.1	 25
422	 23	272.0	48.8	 25
423	 23	310.0	64.1	 25
424	 23	210.0	26.0	 25
425	 23	428.3	93.5	 30
426	 23	104.0	23.3	 25
427	 23	360.0	42.4	 25
428	 23	503.0	55.4	 25
429	 23	958.0	189.8	 30
430	 23	126.0	25.3	 36
431	 23	96.8	21.1	 30
432	 23	106.5	26.0	 30
433	 23	86.8	19.7	 30
434	 23	571.8	88.6	 30
435	 23	91.0	17.1	 36
436	 23	212.0	42.8	 30
437	 23	137.3	30.4	 30
438	 23	205.8	41.4	 30
439	 23	169.3	33.5	 30
440	 23	97.0	19.8	 36
441	 23	461.5	97.7	 30
442	 23	135.0	34.3	 30
443	 23	292.5	41.4	 30
444	 23	203.0	30.8	 30
445	 23	220.3	58.4	 36
446	 23	147.8	24.2	 30
447	 23	1205.5	246.4	 30
448	 23	157.8	38.1	 30
449	 23	113.0	14.4	 30
450	 23	246.8	59.5	 36
451	 23	105.8	25.7	 30
452	 23	170.3	39.5	 30
453	 23	72.0	16.2	 25
454	 23	386.0	47.3	 25
455	 23	615.3	135.7	 30
456	 23	2098.0	305.0	 25
457	 23	236.0	39.4	 25
458	 23	169.0	40.3	 25
459	 23	206.0	41.9	 25
460	 23	133.5	29.5	 30
461	 23	142.0	27.2	 25
462	 23	113.0	28.9	 25
463	 23	146.0	26.9	 25
464	 23	120.0	29.0	 25
465	 23	225.0	46.6	 30
466	 23	139.0	28.7	 25
467	 23	613.0	125.7	 25
468	 23	166.0	30.5	 25
469	 23	381.0	67.8	 25
470	 23	280.0	49.8	 30
471	 23	323.0	46.4	 25
472	 23	1581.0	325.2	 25
473	 23	409.0	59.7	 25
474	 23	126.0	25.0	 25
475	 23	134.8	34.9	 30
476	 23	182.0	28.9	 25
477	 23	2937.0	590.0	 25
478	 23	154.0	32.9	 25
479	 23	163.0	34.3	 25
480	 23	116.5	18.2	 30
481	 23	165.0	37.5	 25
482	 23	123.0	27.5	 25
483	 23	154.0	32.6	 25
484	 23	86.0	17.5	 25
485	 23	151.3	31.0	 30
486	 23	196.0	49.6	 25
487	 23	106.0	31.0	 25
488	 23	135.0	27.2	 25
489	 23	207.0	37.7	 25
490	 23	304.3	51.0	 30
491	 23	137.0	22.9	 25
492	 23	751.0	181.4	 25
493	 23	80.0	12.5	 25
494	 23	92.0	24.0	 25
495	 23	114.3	23.7	 30
496	 23	280.0	72.4	 25
497	 23	172.0	25.8	 25
498	 23	362.0	52.0	 25
499	 23	112.0	18.3	 25
500	 23	103.0	26.7	 25
501	 23	192.5	38.5	 30
502	 23	204.0	39.8	 25
503	 23	112.0	20.5	 25
504	 23	107.0	20.7	 25
505	 23	146.0	26.6	 25
506	 23	167.8	32.3	 30
507	 23	129.0	24.4	 25
508	 23	170.0	38.2	 25
509	 23	167.0	21.1	 25
510	 23	282.0	50.4	 25
511	 23	143.5	21.6	 30
512	 23	277.0	71.8	 25
513	 23	841.0	159.1	 25
514	 23	108.0	32.4	 25
515	 23	228.0	32.5	 25
516	 23	283.8	46.4	 30
517	 23	515.0	72.3	 25
518	 23	529.0	65.7	 25
519	 23	677.0	106.0	 25
520	 23	133.0	26.8	 25
521	 23	307.0	65.7	 30
522	 23	108.0	22.9	 25
523	 23	100.0	22.3	 25
524	 23	263.0	42.1	 25
525	 23	122.0	25.4	 25
526	 23	188.8	30.2	 30
527	 23	810.0	213.4	 25
528	 23	152.0	35.7	 25
529	 23	690.0	144.7	 25
530	 23	108.0	27.0	 25
531	 23	82.5	23.6	 30
532	 23	170.0	45.3	 25
533	 23	100.0	20.8	 25
534	 23	151.0	29.7	 25
535	 23	153.0	35.3	 25
536	 23	116.5	22.2	 30
537	 23	379.0	90.2	 25
538	 23	120.0	45.8	 25
539	 23	156.0	32.7	 25
540	 23	581.0	76.4	 25
541	 23	234.0	38.9	 30
542	 23	188.0	36.7	 25
543	 23	489.0	88.8	 25
544	 23	323.0	64.4	 25
545	 23	142.0	34.0	 25
546	 23	179.3	46.7	 30
547	 23	140.8	36.2	 30
548	 23	290.3	62.1	 30
549	 23	111.3	21.8	 30
550	 23	283.8	57.3	 30
551	 23	155.8	41.7	 36
552	 23	540.8	134.7	 30
553	 23	93.3	24.6	 30
554	 23	114.8	23.3	 30
555	 23	179.5	34.7	 30
556	 23	138.5	29.3	 36
557	 23	657.5	161.0	 30
558	 23	100.0	30.0	 30
559	 23	241.8	46.9	 30
560	 23	166.8	36.6	 30
561	 23	122.8	32.2	 36
562	 23	465.0	89.6	 30
563	 23	97.3	21.8	 30
564	 23	125.3	24.8	 30
565	 23	102.8	28.0	 30
566	 23	87.5	26.3	 36
567	 23	107.0	23.7	 30
568	 23	101.3	27.4	 30
569	 23	91.0	18.4	 30
570	 23	176.8	29.8	 30
571	 23	105.3	24.9	 36
572	 23	148.0	33.8	 25
573	 23	70.0	23.5	 25
574	 23	126.0	29.0	 25
575	 23	124.0	28.3	 25
576	 23	595.3	150.9	 30
577	 23	207.0	46.5	 25
578	 23	156.0	31.5	 25
579	 23	1288.0	200.4	 25
580	 23	226.0	45.1	 25
581	 23	196.8	45.3	 30
582	 23	140.0	33.1	 25
583	 23	436.0	63.6	 25
584	 23	533.0	81.3	 25
585	 23	168.0	36.0	 25
586	 23	135.0	34.5	 30
587	 23	2801.0	553.8	 25
588	 23	110.0	21.8	 25
589	 23	125.0	24.4	 25
590	 23	110.0	34.1	 25
591	 23	226.0	48.4	 30
592	 23	110.0	21.7	 25
593	 23	149.0	34.1	 25
594	 23	105.0	20.7	 25
595	 23	1240.0	127.9	 25
596	 23	133.5	34.1	 30
597	 23	121.0	30.4	 25
598	 23	111.0	26.8	 25
599	 23	100.0	26.2	 25
600	 23	221.0	44.9	 25
601	 23	539.0	119.3	 30
602	 23	210.0	50.3	 25
603	 23	318.0	63.4	 25
604	 23	465.0	107.9	 25
605	 23	94.0	20.7	 25
606	 23	226.0	59.2	 30
607	 23	191.0	30.0	 25
608	 23	270.0	44.1	 25
609	 23	458.0	50.5	 25
610	 23	295.0	54.6	 25
611	 23	334.0	59.3	 30
612	 23	147.0	25.2	 25
613	 23	99.0	30.3	 25
614	 23	679.0	81.4	 25
615	 23	212.0	42.0	 25
616	 23	183.5	51.0	 30
617	 23	140.0	29.7	 25
618	 23	117.0	28.9	 25
619	 23	93.0	19.3	 25
620	 23	478.0	37.6	 25
621	 23	277.8	65.3	 30
622	 23	312.0	60.6	 25
623	 23	877.0	151.3	 25
624	 23	149.0	34.9	 25
625	 23	110.0	19.5	 25
626	 23	109.0	20.3	 30
627	 23	349.0	68.8	 25
628	 23	144.0	29.0	 25
629	 23	502.0	83.5	 25
630	 23	235.0	45.1	 25
631	 23	567.3	119.8	 30
632	 23	262.0	41.0	 25
633	 23	472.0	70.8	 25
634	 23	191.0	40.2	 25
635	 23	366.0	67.3	 25
636	 23	208.5	38.0	 30
637	 23	149.0	22.3	 25
638	 23	3018.0	589.1	 25
639	 23	132.0	23.4	 25
640	 23	153.0	28.1	 25
641	 23	200.8	50.8	 30
642	 23	207.0	41.1	 25
643	 23	279.0	51.5	 25
644	 23	231.0	47.4	 25
645	 23	106.0	25.2	 25
646	 23	148.8	40.3	 30
647	 23	229.0	36.4	 25
648	 23	141.0	33.8	 25
649	 23	169.0	32.7	 25
650	 23	238.0	51.6	 25
651	 23	150.0	25.9	 30
652	 23	159.0	38.5	 25
653	 23	99.0	18.3	 25
654	 23	595.0	162.4	 25
655	 23	126.0	23.1	 25
656	 23	196.3	38.5	 30
657	 23	786.0	173.8	 25
658	 23	195.0	36.9	 25
659	 23	125.0	41.6	 25
660	 23	174.0	33.8	 25
661	 23	334.3	71.4	 30
662	 23	131.0	29.6	 25
663	 23	1444.0	247.6	 25
664	 23	143.0	30.4	 25
665	 23	169.0	41.2	 25
666	 23	178.0	39.1	 36
667	 23	194.3	31.6	 30
668	 23	411.0	60.9	 30
669	 23	2248.0	368.9	 30
670	 23	228.3	42.0	 30
671	 23	243.0	45.1	 36
672	 23	188.5	40.2	 30
673	 23	596.0	116.6	 30
674	 23	694.5	85.4	 30
675	 23	116.8	26.3	 30
676	 23	136.5	32.8	 36
677	 23	628.8	141.3	 30
678	 23	152.3	28.1	 30
679	 23	358.3	59.1	 30
680	 23	340.5	60.6	 30
681	 23	248.3	41.7	 36
682	 23	235.5	40.7	 30
683	 23	144.8	34.8	 30
684	 23	351.0	69.6	 30
685	 23	124.5	28.5	 30
686	 23	152.8	34.2	 36
687	 23	219.0	48.2	 30
688	 23	222.5	50.7	 30
689	 23	107.0	29.2	 30
690	 23	785.0	100.2	 25
691	 23	93.0	22.0	 30
692	 23	378.0	89.0	 25
693	 23	298.0	61.1	 25
694	 23	127.0	27.7	 25
695	 23	116.0	13.5	 25
696	 23	344.0	62.3	 30
697	 23	1180.0	227.1	 25
698	 23	454.0	84.6	 25
699	 23	318.0	54.8	 25
700	 23	206.0	40.6	 25
701	 23	150.0	27.2	 30
702	 23	176.0	35.1	 25
703	 23	212.0	62.0	 25
704	 23	467.0	84.2	 25
705	 23	102.0	19.7	 25
706	 23	539.5	137.1	 30
707	 23	156.0	35.7	 25
708	 23	192.0	38.2	 25
709	 23	1957.0	278.9	 25
710	 23	150.0	24.8	 25
711	 23	178.8	27.6	 30
  0	 24	20319.0	3538.9	 25
  1	 24	1265.0	134.7	 25
  2	 24	135.0	31.3	 25
  3	 24	159.0	36.5	 25
  4	 24	187.8	25.7	 30
  5	 24	461.0	57.2	 25
  6	 24	160.0	26.2	 25
  7	 24	117.0	28.8	 25
  8	 24	119.0	24.2	 25
  9	 24	277.5	27.5	 30
 10	 24	359.0	76.0	 25
 11	 24	307.0	43.1	 25
 12	 24	119.0	18.4	 25
 13	 24	250.0	63.9	 25
 14	 24	423.3	83.3	 30
 15	 24	316.0	49.2	 25
 16	 24	482.0	73.8	 25
 17	 24	124.0	15.6	 25
 18	 24	566.0	55.3	 25
 19	 24	234.5	48.9	 30
 20	 24	178.0	27.9	 25
 21	 24	198.0	28.9	 25
 22	 24	112.0	23.2	 25
 23	 24	125.0	19.3	 25
 24	 24	115.3	19.1	 30
 25	 24	104.0	23.1	 25
 26	 24	171.0	28.9	 25
 27	 24	117.0	24.7	 25
 28	 24	172.0	28.3	 25
 29	 24	295.8	44.7	 30
 30	 24	420.0	61.1	 25
 31	 24	186.0	31.3	 25
 32	 24	187.0	28.9	 25
 33	 24	84.0	18.1	 25
 34	 24	103.5	18.5	 30
 35	 24	138.0	30.0	 25
 36	 24	123.0	24.5	 25
 37	 24	565.0	72.9	 25
 38	 24	144.0	20.7	 25
 39	 24	135.3	22.2	 30
 40	 24	159.0	30.3	 25
 41	 24	465.0	59.6	 25
 42	 24	382.0	35.2	 25
 43	 24	179.0	32.7	 25
 44	 24	827.3	156.1	 30
 45	 24	166.0	32.4	 25
 46	 24	270.0	36.2	 25
 47	 24	124.0	25.0	 25
 48	 24	142.0	28.2	 30
 49	 24	162.5	29.5	 36
 50	 24	300.0	54.4	 30
 51	 24	698.0	139.8	 30
 52	 24	151.5	43.0	 30
 53	 24	104.8	16.6	 30
 54	 24	156.5	38.1	 36
 55	 24	91.0	20.8	 30
 56	 24	126.3	32.6	 30
 57	 24	145.3	32.4	 30
 58	 24	115.3	20.7	 30
 59	 24	85.8	17.2	 36
 60	 24	94.3	21.7	 30
 61	 24	107.3	23.9	 30
 62	 24	155.0	42.8	 30
 63	 24	122.8	21.5	 30
 64	 24	106.5	26.1	 36
 65	 24	124.8	21.9	 30
 66	 24	169.5	37.4	 30
 67	 24	102.5	26.9	 30
 68	 24	139.8	24.4	 30
 69	 24	117.3	21.5	 36
 70	 24	160.8	35.2	 30
 71	 24	80.5	20.1	 30
 72	 24	82.0	14.6	 30
 73	 24	126.0	25.3	 25
 74	 24	78.0	16.4	 30
 75	 24	120.0	26.8	 25
 76	 24	125.0	28.9	 25
 77	 24	105.0	47.5	 25
 78	 24	99.0	22.6	 25
 79	 24	96.8	26.0	 30
 80	 24	117.0	20.7	 25
 81	 24	88.0	11.9	 25
 82	 24	222.0	50.1	 25
 83	 24	270.0	46.6	 25
 84	 24	99.5	22.1	 30
 85	 24	117.0	28.2	 25
 86	 24	100.0	27.0	 25
 87	 24	79.0	15.5	 25
 88	 24	141.0	23.7	 25
 89	 24	156.3	27.2	 30
 90	 24	235.0	49.1	 25
 91	 24	301.0	64.7	 25
 92	 24	120.0	22.7	 25
 93	 24	80.0	16.3	 25
 94	 24	81.0	13.8	 30
 95	 24	69.0	14.1	 25
 96	 24	99.0	19.6	 25
 97	 24	151.0	27.4	 25
 98	 24	126.0	27.3	 25
 99	 24	139.8	24.5	 30
100	 24	108.0	21.9	 25
101	 24	244.0	39.4	 25
102	 24	95.0	18.9	 25
103	 24	74.0	17.4	 25
104	 24	180.0	38.7	 30
105	 24	112.0	26.4	 25
106	 24	128.0	28.2	 25
107	 24	164.0	30.2	 25
108	 24	141.0	37.1	 25
109	 24	108.8	20.5	 30
110	 24	82.0	14.7	 25
111	 24	59.0	14.7	 25
112	 24	83.0	17.3	 25
113	 24	108.0	24.9	 25
114	 24	102.8	34.8	 30
115	 24	205.0	48.9	 25
116	 24	103.0	17.9	 25
117	 24	131.0	29.9	 25
118	 24	143.0	28.5	 25
119	 24	175.5	42.2	 30
120	 24	86.0	18.9	 25
121	 24	87.0	18.3	 25
122	 24	117.0	28.7	 25
123	 24	82.0	17.7	 25
124	 24	161.8	32.3	 30
125	 24	134.0	31.0	 25
126	 24	222.0	49.0	 25
127	 24	788.0	87.0	 25
128	 24	159.0	24.1	 25
129	 24	137.3	27.1	 30
130	 24	88.0	18.3	 25
131	 24	105.0	24.5	 25
132	 24	123.0	21.0	 25
133	 24	69.0	15.8	 25
134	 24	120.8	31.0	 30
135	 24	79.0	21.6	 25
136	 24	595.0	82.5	 25
137	 24	246.0	30.9	 25
138	 24	146.0	40.3	 25
139	 24	136.0	24.1	 30
140	 24	96.0	84.7	 25
141	 24	91.0	18.0	 25
142	 24	97.0	17.8	 25
143	 24	273.0	46.5	 25
144	 24	341.0	50.1	 25
145	 24	164.0	30.9	 30
146	 24	140.0	24.5	 25
147	 24	515.0	78.0	 25
148	 24	89.0	13.8	 25
149	 24	89.0	15.7	 25
150	 24	507.5	40.0	 30
151	 24	216.0	33.9	 25
152	 24	113.0	20.5	 25
153	 24	209.0	32.4	 25
154	 24	320.0	33.5	 25
155	 24	83.0	18.4	 30
156	 24	75.0	12.7	 25
157	 24	138.0	34.6	 25
158	 24	114.0	25.1	 25
159	 24	626.0	81.0	 25
160	 24	91.0	24.7	 30
161	 24	78.0	15.6	 25
162	 24	70.0	12.7	 25
163	 24	82.0	17.3	 25
164	 24	139.0	29.4	 25
165	 24	112.0	22.6	 30
166	 24	99.0	23.4	 25
167	 24	111.3	29.6	 30
168	 24	93.0	18.3	 30
169	 24	96.8	20.4	 30
170	 24	126.0	26.6	 36
171	 24	213.3	24.1	 30
172	 24	110.0	32.2	 30
173	 24	93.3	21.9	 30
174	 24	104.5	23.4	 30
175	 24	92.8	21.0	 36
176	 24	111.8	32.1	 30
177	 24	122.8	25.9	 30
178	 24	140.3	29.5	 30
179	 24	80.5	19.0	 30
180	 24	236.5	46.2	 36
181	 24	82.5	14.1	 30
182	 24	199.3	54.6	 30
183	 24	111.8	23.1	 30
184	 24	297.0	38.0	 30
185	 24	111.3	21.3	 36
186	 24	92.8	19.4	 30
187	 24	132.5	22.6	 30
188	 24	131.5	29.4	 30
189	 24	94.8	21.7	 30
190	 24	185.5	37.8	 36
191	 24	100.0	17.4	 25
192	 24	112.0	16.0	 25
193	 24	116.0	28.6	 25
194	 24	99.0	20.8	 25
195	 24	174.8	49.4	 30
196	 24	131.0	23.6	 25
197	 24	236.0	33.3	 25
198	 24	162.0	27.8	 25
199	 24	195.0	37.0	 25
200	 24	138.8	34.3	 30
201	 24	94.0	17.2	 25
202	 24	170.0	33.9	 25
203	 24	214.0	39.4	 25
204	 24	110.0	25.7	 25
205	 24	259.3	58.4	 30
206	 24	191.0	42.0	 25
207	 24	217.0	35.0	 25
208	 24	106.0	28.5	 25
209	 24	223.0	35.6	 25
210	 24	116.8	24.7	 30
[truncated: 11,242,852 more chars]
