# Supplementary material for: The transcriptome of syncytia induced by the cyst nematode Heterodera schachtii in Arabidopsis roots
Source: Plant J. 2008 Dec 9;57(5):771–84. doi: 10.1111/j.1365-313X.2008.03727.x (PMC2667683; doi:10.1111/j.1365-313X.2008.03727.x)
Supplement: Supporting Information [file supplFullCELdata.zip › S15A.CEL]

[CEL]
Version=3

[HEADER]
Cols=712
Rows=712
TotalX=712
TotalY=712
OffsetX=0
OffsetY=0
GridCornerUL=146 137
GridCornerUR=5271 148
GridCornerLR=5254 5272
GridCornerLL=130 5262
Axis-invertX=0
AxisInvertY=0
swapXY=0
DatHeader=[0..65146]  T7BiotS3:CLS=5398 RWS=5398 XIN=2  YIN=2  VE=30        2.0 01/25/05 14:11:03 50206230  M10      ATH1-121501.1sq                  6
Algorithm=Percentile
AlgorithmParameters=Percentile:75;CellMargin:2;OutlierHigh:1.500;OutlierLow:1.004;AlgVersion:6.0;FixedCellSize:FALSE;IgnoreOutliersInShiftRows:FALSE;FeatureExtraction:FALSE;UseSubgrids:FALSE;RandomizePixels:FALSE;ErrorBasis:StdvMean;StdMult:1.000000

[INTENSITY]
NumberCells=506944
CellHeader=X	Y	MEAN	STDV	NPIXELS
  0	  0	180.0	25.5	 25
  1	  0	14916.0	2695.4	 25
  2	  0	186.8	29.5	 30
  3	  0	14635.0	3162.2	 25
  4	  0	107.0	18.2	 25
  5	  0	149.0	28.8	 25
  6	  0	13391.0	2523.1	 25
  7	  0	184.0	21.5	 30
  8	  0	12558.0	2968.1	 25
  9	  0	172.0	31.6	 25
 10	  0	11858.0	2450.5	 25
 11	  0	168.0	18.3	 25
 12	  0	12111.8	3003.8	 30
 13	  0	200.0	40.2	 25
 14	  0	12501.0	2488.1	 25
 15	  0	175.0	27.8	 25
 16	  0	12291.0	2508.7	 25
 17	  0	198.8	37.9	 30
 18	  0	12049.0	2840.1	 25
 19	  0	164.3	24.1	 30
 20	  0	11813.0	2467.8	 30
 21	  0	170.8	30.6	 30
 22	  0	11229.3	3054.5	 36
 23	  0	170.5	21.1	 30
 24	  0	11278.0	2818.1	 30
 25	  0	173.5	27.4	 30
 26	  0	11406.0	2620.1	 30
 27	  0	175.5	24.7	 36
 28	  0	11845.5	3372.0	 30
 29	  0	188.0	32.2	 30
 30	  0	11430.3	2654.0	 30
 31	  0	193.5	20.0	 30
 32	  0	11547.3	2657.3	 30
 33	  0	184.0	18.6	 25
 34	  0	12589.0	2197.3	 25
 35	  0	165.0	16.0	 25
 36	  0	12299.0	1655.6	 25
 37	  0	179.8	30.5	 30
 38	  0	12343.0	2688.5	 25
 39	  0	190.0	32.4	 25
 40	  0	11679.0	1798.7	 25
 41	  0	154.0	16.8	 25
 42	  0	11332.8	2638.0	 30
 43	  0	186.0	20.7	 25
 44	  0	11914.0	1932.8	 25
 45	  0	165.0	21.1	 25
 46	  0	12425.0	1562.6	 25
 47	  0	180.0	27.6	 30
 48	  0	12962.0	2995.5	 25
 49	  0	184.0	26.5	 25
 50	  0	12241.0	1827.3	 25
 51	  0	169.0	17.8	 25
 52	  0	11744.8	2758.8	 30
 53	  0	168.0	17.9	 25
 54	  0	11918.0	2242.2	 25
 55	  0	204.0	25.6	 25
 56	  0	12928.0	1726.6	 25
 57	  0	182.5	31.7	 30
 58	  0	12924.0	3059.0	 25
 59	  0	181.0	25.5	 25
 60	  0	12302.0	1947.5	 25
 61	  0	159.0	23.7	 25
 62	  0	12014.3	3073.1	 30
 63	  0	155.0	17.6	 25
 64	  0	11950.0	2375.3	 25
 65	  0	194.0	27.9	 25
 66	  0	12461.0	1851.9	 25
 67	  0	179.0	27.7	 30
 68	  0	11627.0	2725.7	 25
 69	  0	185.0	27.2	 25
 70	  0	12285.0	1874.4	 25
 71	  0	194.0	31.2	 25
 72	  0	12732.5	2789.7	 30
 73	  0	182.0	34.1	 25
 74	  0	12492.0	2231.4	 25
 75	  0	191.0	24.6	 25
 76	  0	11808.0	1687.3	 25
 77	  0	168.5	25.3	 30
 78	  0	11542.0	2681.9	 25
 79	  0	175.0	21.8	 25
 80	  0	11595.0	1745.2	 25
 81	  0	169.0	26.1	 25
 82	  0	11497.0	2757.1	 30
 83	  0	209.0	69.4	 25
 84	  0	11401.3	2384.0	 30
 85	  0	165.3	22.6	 30
 86	  0	11947.5	2294.6	 30
 87	  0	151.0	22.8	 36
 88	  0	11923.3	2816.7	 30
 89	  0	152.0	20.9	 30
 90	  0	11565.5	2205.7	 30
 91	  0	182.3	27.8	 30
 92	  0	10400.0	2760.3	 36
 93	  0	161.5	25.0	 30
 94	  0	10419.8	2313.1	 30
 95	  0	161.3	28.7	 30
 96	  0	10466.3	2057.2	 30
 97	  0	176.5	23.4	 30
 98	  0	11258.0	2527.1	 25
 99	  0	181.0	34.7	 25
100	  0	11293.0	1788.8	 25
101	  0	175.0	32.9	 25
102	  0	10436.0	2434.2	 30
103	  0	184.0	24.6	 25
104	  0	10320.0	1755.9	 25
105	  0	164.0	26.5	 25
106	  0	10498.0	1574.7	 25
107	  0	180.3	26.5	 30
108	  0	10010.0	2136.7	 25
109	  0	188.0	26.1	 25
110	  0	9835.0	1446.5	 25
111	  0	175.0	27.7	 25
112	  0	9666.5	2334.5	 30
113	  0	151.0	24.3	 25
114	  0	10420.0	1695.5	 25
115	  0	167.0	17.4	 25
116	  0	10009.0	1346.1	 25
117	  0	170.8	21.9	 30
118	  0	9934.0	2341.5	 25
119	  0	172.0	28.1	 25
120	  0	9635.0	1616.2	 25
121	  0	172.0	28.7	 25
122	  0	9699.8	2403.0	 30
123	  0	181.0	31.7	 25
124	  0	9840.0	1697.1	 25
125	  0	176.0	26.2	 25
126	  0	10202.0	1331.1	 25
127	  0	188.5	35.6	 30
128	  0	9823.0	2163.7	 25
129	  0	168.0	30.1	 25
130	  0	9722.0	1384.9	 25
131	  0	159.0	22.7	 25
132	  0	9339.5	2147.7	 30
133	  0	169.0	31.2	 25
134	  0	9117.0	1586.5	 25
135	  0	203.0	30.2	 25
136	  0	8949.0	1291.4	 25
137	  0	174.0	26.1	 30
138	  0	8829.0	1685.3	 25
139	  0	169.0	26.8	 25
140	  0	8367.0	1220.5	 25
141	  0	146.0	15.3	 25
142	  0	8648.8	1934.0	 30
143	  0	155.0	19.7	 25
144	  0	8766.0	1453.5	 25
145	  0	185.0	35.5	 25
146	  0	8542.0	1330.1	 25
147	  0	174.0	30.7	 30
148	  0	8680.0	1752.9	 25
149	  0	163.0	20.4	 30
150	  0	8512.8	1740.0	 30
151	  0	162.0	26.0	 30
152	  0	7948.0	2023.2	 36
153	  0	159.5	29.0	 30
154	  0	8205.0	1667.6	 30
155	  0	166.0	25.1	 30
156	  0	8116.8	1780.0	 30
157	  0	188.8	33.6	 30
158	  0	7912.8	1990.6	 36
159	  0	167.3	20.7	 30
160	  0	7729.8	1548.7	 30
161	  0	187.8	30.9	 30
162	  0	7853.0	1587.3	 25
163	  0	170.5	22.9	 30
164	  0	7784.0	1445.2	 25
165	  0	152.0	22.2	 25
166	  0	7953.0	1269.6	 25
167	  0	162.0	19.9	 25
168	  0	7526.8	1689.1	 30
169	  0	155.0	20.7	 25
170	  0	7447.0	1204.5	 25
171	  0	176.0	24.1	 25
172	  0	7561.0	1373.7	 25
173	  0	154.8	29.1	 30
174	  0	7286.0	1182.6	 25
175	  0	175.0	28.6	 25
176	  0	7205.0	944.6	 25
177	  0	159.0	25.0	 25
178	  0	7260.0	1499.1	 30
179	  0	166.0	26.6	 25
180	  0	7295.0	804.9	 25
181	  0	140.0	29.3	 25
182	  0	7294.0	1003.2	 25
183	  0	148.5	19.1	 30
184	  0	6896.0	1013.1	 25
185	  0	141.0	20.4	 25
186	  0	6761.0	936.1	 25
187	  0	168.0	26.4	 25
188	  0	6171.3	1264.2	 30
189	  0	148.0	25.6	 25
190	  0	6366.0	793.5	 25
191	  0	163.0	29.7	 25
192	  0	6634.0	988.1	 25
193	  0	149.5	21.2	 30
194	  0	6594.0	960.2	 25
195	  0	169.0	25.1	 25
196	  0	5760.0	852.3	 25
197	  0	158.0	25.7	 25
198	  0	5932.3	1317.4	 30
199	  0	150.0	26.4	 25
200	  0	6322.0	822.1	 25
201	  0	149.0	21.4	 25
202	  0	6463.0	1003.6	 25
203	  0	157.8	38.7	 30
204	  0	6455.0	965.6	 25
205	  0	161.0	33.9	 25
206	  0	6219.0	942.9	 25
207	  0	153.0	27.3	 25
208	  0	5826.3	1344.8	 30
209	  0	142.0	25.1	 25
210	  0	5650.0	829.9	 25
211	  0	144.0	18.9	 25
212	  0	5620.0	995.0	 25
213	  0	133.0	28.1	 30
214	  0	5452.3	1383.3	 30
215	  0	154.8	32.9	 30
216	  0	5450.8	1245.7	 30
217	  0	148.3	30.2	 30
218	  0	5564.8	1491.8	 36
219	  0	143.0	25.0	 30
220	  0	5787.0	1248.1	 30
221	  0	143.8	30.4	 30
222	  0	6024.3	1388.3	 30
223	  0	134.0	23.5	 36
224	  0	5983.0	1401.8	 30
225	  0	144.5	27.7	 30
226	  0	5904.5	1295.9	 30
227	  0	157.0	33.2	 25
228	  0	5716.8	1341.5	 30
229	  0	142.0	23.8	 25
230	  0	5852.0	991.3	 25
231	  0	153.0	26.4	 25
232	  0	5664.0	1048.6	 25
233	  0	144.8	21.9	 30
234	  0	5650.0	1056.0	 25
235	  0	87.0	20.4	 25
236	  0	2025.0	265.3	 25
237	  0	85.0	23.5	 25
238	  0	129.0	29.2	 30
239	  0	100.0	24.3	 25
240	  0	5802.0	663.4	 25
241	  0	145.0	24.9	 25
242	  0	5894.0	782.6	 25
243	  0	136.0	30.2	 30
244	  0	5670.0	904.3	 25
245	  0	137.0	23.3	 25
246	  0	5576.0	794.2	 25
247	  0	132.0	31.1	 25
248	  0	5711.8	1235.6	 30
249	  0	144.0	22.6	 25
250	  0	6248.0	830.3	 25
251	  0	132.0	22.4	 25
252	  0	6381.0	655.9	 25
253	  0	147.0	27.2	 30
254	  0	6488.0	1185.1	 25
255	  0	162.0	29.5	 25
256	  0	6351.0	902.1	 25
257	  0	164.0	25.7	 25
258	  0	5818.0	1289.1	 30
259	  0	151.0	25.5	 25
260	  0	5918.0	759.7	 25
261	  0	155.0	29.2	 25
262	  0	6047.0	708.7	 25
263	  0	158.8	30.6	 30
264	  0	6270.0	1113.3	 25
265	  0	143.0	25.6	 25
266	  0	5779.0	657.3	 25
267	  0	148.0	33.8	 25
268	  0	5669.8	1234.6	 30
269	  0	152.0	29.1	 25
270	  0	5369.0	713.5	 25
271	  0	161.0	35.7	 25
272	  0	5613.0	778.9	 25
273	  0	156.5	27.9	 30
274	  0	6095.0	1186.7	 25
275	  0	177.0	35.8	 25
276	  0	6575.0	780.5	 25
277	  0	177.0	34.5	 25
278	  0	6164.0	1806.3	 36
279	  0	174.3	35.0	 30
280	  0	6399.8	1632.3	 30
281	  0	140.3	28.4	 30
282	  0	6881.3	1750.0	 30
283	  0	167.0	40.0	 36
284	  0	6843.8	1732.3	 30
285	  0	163.0	44.4	 30
286	  0	6717.0	1555.9	 30
287	  0	160.3	25.9	 30
288	  0	6955.8	1984.9	 36
289	  0	166.5	26.9	 30
290	  0	7191.3	1650.1	 30
291	  0	173.0	32.6	 25
292	  0	6832.0	1671.5	 25
293	  0	162.8	29.5	 30
294	  0	6837.0	1895.1	 25
295	  0	142.0	29.5	 25
296	  0	6593.0	1499.7	 25
297	  0	153.0	26.0	 25
298	  0	7031.3	1838.4	 30
299	  0	147.0	33.1	 25
300	  0	7452.0	1591.9	 25
301	  0	158.0	30.2	 25
302	  0	7846.0	1607.1	 25
303	  0	156.5	30.1	 30
304	  0	8296.0	1796.9	 25
305	  0	154.0	28.6	 25
306	  0	8083.0	1643.3	 25
307	  0	153.0	21.2	 25
308	  0	7663.0	1952.8	 30
309	  0	157.0	32.2	 25
310	  0	7932.0	1601.5	 25
311	  0	147.0	24.6	 25
312	  0	7811.0	1500.8	 25
313	  0	176.3	31.1	 30
314	  0	7985.0	1786.2	 25
315	  0	154.0	26.6	 25
316	  0	8384.0	1439.3	 25
317	  0	173.0	32.6	 25
318	  0	8035.0	2044.9	 30
319	  0	158.0	30.5	 25
320	  0	7946.0	1494.1	 25
321	  0	153.0	25.6	 25
322	  0	7933.0	1007.7	 25
323	  0	164.3	26.0	 30
324	  0	7863.0	1853.3	 25
325	  0	138.0	30.0	 25
326	  0	7910.0	1155.0	 25
327	  0	158.0	39.1	 25
328	  0	7811.5	1834.9	 30
329	  0	165.0	31.7	 25
330	  0	8276.0	1372.8	 25
331	  0	150.0	28.2	 25
332	  0	9281.0	1033.6	 25
333	  0	148.0	25.8	 30
334	  0	9918.0	2174.2	 25
335	  0	169.0	36.7	 25
336	  0	9607.0	1347.8	 25
337	  0	154.0	67.5	 25
338	  0	9193.5	2413.0	 30
339	  0	168.0	22.1	 25
340	  0	9025.0	1564.6	 25
341	  0	177.0	28.9	 25
342	  0	9157.0	1094.9	 25
343	  0	163.3	31.8	 36
344	  0	8844.5	2881.5	 30
345	  0	161.5	24.4	 30
346	  0	9113.0	2549.6	 30
347	  0	172.8	36.4	 30
348	  0	9249.3	3074.9	 36
349	  0	150.0	35.9	 30
350	  0	10563.0	2743.2	 30
351	  0	164.5	32.5	 30
352	  0	10811.5	2826.7	 30
353	  0	186.0	25.8	 36
354	  0	11212.0	3172.2	 30
355	  0	187.8	32.0	 30
356	  0	11637.0	3137.5	 25
357	  0	179.0	38.3	 25
358	  0	11408.0	3480.3	 30
359	  0	165.0	35.0	 25
360	  0	11281.0	3131.6	 25
361	  0	169.0	29.2	 25
362	  0	11306.0	2968.9	 25
363	  0	183.8	29.5	 30
364	  0	10969.0	3036.4	 25
365	  0	200.0	29.1	 25
366	  0	10710.0	2475.3	 25
367	  0	211.0	32.3	 25
368	  0	10195.0	2923.6	 30
369	  0	176.0	27.4	 25
370	  0	10471.0	2502.2	 25
371	  0	175.0	23.2	 25
372	  0	11247.0	2614.6	 25
373	  0	195.0	28.8	 30
374	  0	11128.0	2836.2	 25
375	  0	174.0	30.4	 25
376	  0	11106.0	2508.9	 25
377	  0	181.0	27.2	 25
378	  0	11631.5	2907.3	 30
379	  0	178.0	31.4	 25
380	  0	12142.0	2399.8	 25
381	  0	195.0	28.4	 25
382	  0	11363.0	2325.0	 25
383	  0	169.3	24.2	 30
384	  0	11562.0	2414.0	 25
385	  0	169.0	29.6	 25
386	  0	11855.0	1854.9	 25
387	  0	181.0	30.7	 25
388	  0	11380.5	2738.4	 30
389	  0	192.0	29.9	 25
390	  0	11051.0	1827.1	 25
391	  0	184.0	25.4	 25
392	  0	11076.0	1757.8	 25
393	  0	185.3	22.7	 30
394	  0	10914.0	2394.1	 25
395	  0	180.0	30.0	 25
396	  0	10922.0	1746.5	 25
397	  0	166.0	23.2	 25
398	  0	10643.3	2575.0	 30
399	  0	173.0	37.0	 25
400	  0	10458.0	1591.5	 25
401	  0	197.0	30.0	 25
402	  0	10417.0	1467.1	 25
403	  0	191.0	27.0	 30
404	  0	10526.0	2081.9	 25
405	  0	199.0	29.9	 25
406	  0	10437.0	1266.3	 25
407	  0	224.0	25.1	 25
408	  0	9759.0	2879.4	 36
409	  0	189.3	29.6	 30
410	  0	9831.5	2554.7	 30
411	  0	193.0	49.8	 30
412	  0	9573.8	2516.6	 30
413	  0	172.8	27.6	 36
414	  0	9976.0	2716.3	 30
415	  0	166.5	26.0	 30
416	  0	10123.8	2400.6	 30
417	  0	174.3	30.1	 30
418	  0	9594.0	2920.2	 36
419	  0	190.0	32.3	 30
420	  0	9461.3	2422.4	 30
421	  0	183.0	26.9	 25
422	  0	9070.0	2447.6	 25
423	  0	173.3	34.8	 30
424	  0	9801.0	2758.7	 25
425	  0	199.0	33.7	 25
426	  0	10587.0	2817.0	 25
427	  0	227.0	35.2	 25
428	  0	11171.5	3082.0	 30
429	  0	225.0	37.4	 25
430	  0	11469.0	2552.9	 25
431	  0	193.0	32.1	 25
432	  0	11475.0	2351.0	 25
433	  0	234.0	210.2	 30
434	  0	11216.0	2802.6	 25
435	  0	183.0	21.8	 25
436	  0	11064.0	2385.7	 25
437	  0	219.0	40.2	 25
438	  0	11085.5	2857.9	 30
439	  0	237.0	43.2	 25
440	  0	10682.0	2237.1	 25
441	  0	193.0	28.7	 25
442	  0	10014.0	2033.8	 25
443	  0	200.5	25.9	 30
444	  0	9030.0	2241.7	 25
445	  0	201.0	26.2	 25
446	  0	8539.0	1612.3	 25
447	  0	218.0	43.5	 25
448	  0	8503.8	2202.7	 30
449	  0	204.0	36.5	 25
450	  0	8744.0	1731.2	 25
451	  0	196.0	28.3	 25
452	  0	8486.0	1435.0	 25
453	  0	189.8	31.2	 30
454	  0	8917.0	2033.0	 25
455	  0	176.0	22.9	 25
456	  0	9232.0	1472.8	 25
457	  0	183.0	31.1	 25
458	  0	9494.0	2290.7	 30
459	  0	208.0	35.4	 25
460	  0	9618.0	1784.1	 25
461	  0	185.0	21.1	 25
462	  0	10002.0	1379.8	 25
463	  0	183.8	33.0	 30
464	  0	9778.0	2221.3	 25
465	  0	209.0	37.2	 25
466	  0	9219.0	1492.9	 25
467	  0	195.0	27.3	 25
468	  0	8862.8	2220.0	 30
469	  0	196.0	41.6	 25
470	  0	8795.0	1634.1	 25
471	  0	189.0	27.7	 25
472	  0	131.0	23.8	 25
473	  0	5375.3	1839.0	 36
474	  0	113.3	25.9	 30
475	  0	201.8	35.4	 30
476	  0	103.3	17.0	 30
477	  0	203.3	35.9	 30
478	  0	8585.5	2758.9	 36
479	  0	239.5	53.0	 30
480	  0	8186.8	2392.9	 30
481	  0	183.8	39.7	 30
482	  0	7301.8	2050.4	 30
483	  0	212.3	39.4	 36
484	  0	7847.0	2347.1	 30
485	  0	181.0	19.0	 25
486	  0	8637.0	2229.1	 25
487	  0	170.0	22.2	 25
488	  0	8612.5	2708.8	 30
489	  0	206.0	33.0	 25
490	  0	8358.0	2327.0	 25
491	  0	207.0	26.0	 25
492	  0	8582.0	2081.9	 25
493	  0	184.8	27.7	 30
494	  0	8549.0	2620.8	 25
495	  0	193.0	35.4	 25
496	  0	9599.0	2286.2	 25
497	  0	236.0	47.7	 25
498	  0	9695.5	2891.0	 30
499	  0	220.0	39.5	 25
500	  0	10354.0	2792.4	 25
501	  0	197.0	25.4	 25
502	  0	9781.0	2170.6	 25
503	  0	201.5	24.0	 30
504	  0	9465.0	2783.9	 25
505	  0	208.0	25.4	 25
506	  0	10436.0	2376.7	 25
507	  0	206.0	27.3	 25
508	  0	10543.8	3176.4	 30
509	  0	170.0	32.3	 25
510	  0	10794.0	2560.3	 25
511	  0	169.0	31.9	 25
512	  0	11209.0	2084.9	 25
513	  0	194.0	27.1	 25
514	  0	11001.5	2817.8	 30
515	  0	174.0	32.1	 25
516	  0	10933.0	2153.3	 25
517	  0	226.0	43.8	 25
518	  0	11093.0	1833.4	 25
519	  0	198.8	25.2	 30
520	  0	11869.0	2535.7	 25
521	  0	170.0	23.4	 25
522	  0	11782.0	2175.0	 25
523	  0	226.0	33.5	 25
524	  0	11402.3	2792.0	 30
525	  0	184.0	29.5	 25
526	  0	10932.0	1943.5	 25
527	  0	184.0	28.3	 25
528	  0	11037.0	1969.1	 25
529	  0	203.8	33.0	 30
530	  0	11225.0	2175.0	 25
531	  0	210.0	28.2	 25
532	  0	11056.0	1809.8	 25
533	  0	210.0	24.1	 25
534	  0	10500.3	2593.3	 30
535	  0	164.0	32.8	 25
536	  0	11004.0	2030.8	 25
537	  0	179.5	24.6	 30
538	  0	11347.8	3111.2	 30
539	  0	183.8	32.4	 36
540	  0	11662.3	3412.5	 30
541	  0	187.5	20.7	 30
542	  0	11619.3	3256.5	 30
543	  0	187.8	28.5	 30
544	  0	12067.3	3702.7	 36
545	  0	195.8	29.8	 30
546	  0	12785.8	3457.6	 30
547	  0	173.5	23.3	 30
548	  0	11837.5	2939.2	 30
549	  0	249.3	33.6	 36
550	  0	11627.0	3455.0	 25
551	  0	221.0	28.9	 25
552	  0	12328.0	3111.8	 25
553	  0	204.0	25.7	 25
554	  0	12301.8	3623.7	 30
555	  0	214.0	50.3	 25
556	  0	12291.0	3105.4	 25
557	  0	222.0	35.2	 25
558	  0	12929.0	2638.5	 25
559	  0	194.3	32.6	 30
560	  0	12800.0	3510.6	 25
561	  0	193.0	31.7	 25
562	  0	12137.0	3116.6	 25
563	  0	202.0	26.1	 25
564	  0	12170.0	3618.7	 30
565	  0	174.0	27.0	 25
566	  0	12500.0	3094.7	 25
567	  0	177.0	22.7	 25
568	  0	12274.0	2757.0	 25
569	  0	173.0	27.7	 30
570	  0	12368.0	3090.3	 25
571	  0	198.0	23.6	 25
572	  0	12315.0	2600.9	 25
573	  0	194.0	27.6	 25
574	  0	12121.5	3262.0	 30
575	  0	193.0	20.2	 25
576	  0	12487.0	2954.4	 25
577	  0	192.0	27.4	 25
578	  0	12584.0	2245.7	 25
579	  0	205.8	31.0	 30
580	  0	12296.0	3009.3	 25
581	  0	203.0	29.7	 25
582	  0	12334.0	2321.0	 25
583	  0	199.0	22.5	 25
584	  0	12375.3	3113.7	 30
585	  0	193.0	34.2	 25
586	  0	12306.0	2172.0	 25
587	  0	186.0	22.8	 25
588	  0	12448.0	2168.9	 25
589	  0	191.5	33.0	 30
590	  0	12463.0	2585.6	 25
591	  0	177.0	22.3	 25
592	  0	12232.0	1982.1	 25
593	  0	200.0	37.0	 25
594	  0	12493.5	2996.4	 30
595	  0	176.0	21.9	 25
596	  0	13222.0	2024.6	 25
597	  0	210.0	27.9	 25
598	  0	13193.0	1834.7	 25
599	  0	188.5	43.2	 30
600	  0	13396.0	2482.5	 25
601	  0	214.0	32.3	 25
602	  0	12833.5	3430.8	 30
603	  0	193.0	29.1	 30
604	  0	12639.3	3928.1	 36
605	  0	206.5	28.4	 30
606	  0	12602.3	3615.2	 30
607	  0	198.5	28.8	 30
608	  0	12860.3	3542.3	 30
609	  0	180.0	17.9	 36
610	  0	12554.3	3627.3	 30
611	  0	191.3	26.1	 30
612	  0	12458.5	3281.1	 30
613	  0	187.0	23.1	 30
614	  0	12177.3	3517.7	 36
615	  0	218.0	25.5	 25
616	  0	13036.0	3327.5	 25
617	  0	209.0	27.1	 25
618	  0	13064.0	3363.0	 25
619	  0	207.0	41.4	 30
620	  0	12597.0	3485.1	 25
621	  0	216.0	28.9	 25
622	  0	12682.0	3161.1	 25
623	  0	214.0	30.7	 25
624	  0	12234.0	3449.4	 30
625	  0	196.0	31.9	 25
626	  0	13005.0	2982.6	 25
627	  0	225.0	31.8	 25
628	  0	13296.0	2648.9	 25
629	  0	202.3	24.0	 30
630	  0	13384.0	3288.5	 25
631	  0	200.0	28.5	 25
632	  0	13070.0	2456.5	 25
633	  0	207.0	25.0	 25
634	  0	12524.3	3294.0	 30
635	  0	200.0	27.9	 25
636	  0	13532.0	2669.4	 25
637	  0	190.0	22.8	 25
638	  0	14072.0	2483.1	 25
639	  0	191.8	31.5	 30
640	  0	13798.0	3068.1	 25
641	  0	188.0	23.7	 25
642	  0	13878.0	2326.2	 25
643	  0	229.0	32.5	 25
644	  0	13793.5	3356.7	 30
645	  0	194.0	25.5	 25
646	  0	13938.0	2672.0	 25
647	  0	191.0	22.8	 25
648	  0	13197.0	2339.9	 25
649	  0	246.8	41.3	 30
650	  0	12895.0	2880.4	 25
651	  0	198.0	24.6	 25
652	  0	13507.0	2184.4	 25
653	  0	231.0	34.5	 25
654	  0	13748.0	3304.3	 30
655	  0	208.0	25.6	 25
656	  0	13860.0	2508.3	 25
657	  0	222.0	25.5	 25
658	  0	14161.0	2216.6	 25
659	  0	227.5	33.9	 30
660	  0	14411.0	2434.1	 25
661	  0	242.0	31.5	 25
662	  0	13954.0	2118.5	 25
663	  0	244.0	27.4	 25
664	  0	13658.8	3177.4	 30
665	  0	236.0	27.1	 25
666	  0	13805.0	2153.0	 25
667	  0	210.0	25.2	 30
668	  0	14243.8	3925.5	 30
669	  0	224.0	26.4	 36
670	  0	14313.5	4131.4	 30
671	  0	236.3	31.3	 30
672	  0	14180.5	3681.0	 30
673	  0	206.0	23.0	 30
674	  0	13457.3	4172.2	 36
675	  0	215.8	35.7	 30
676	  0	14617.8	3491.6	 30
677	  0	217.3	23.8	 30
678	  0	13685.5	3451.7	 30
679	  0	232.3	37.4	 36
680	  0	13710.0	3808.1	 25
681	  0	233.0	53.4	 25
682	  0	13876.0	3520.1	 25
683	  0	191.0	26.0	 25
684	  0	13921.3	4050.8	 30
685	  0	204.0	36.3	 25
686	  0	14056.0	3490.1	 25
687	  0	228.0	32.3	 25
688	  0	13687.0	3205.2	 25
689	  0	203.0	29.8	 30
690	  0	14235.0	3823.5	 25
691	  0	229.0	53.7	 25
692	  0	13900.0	3495.1	 25
693	  0	203.0	32.2	 25
694	  0	12968.0	4024.5	 30
695	  0	209.0	27.7	 25
696	  0	13948.0	3312.3	 25
697	  0	222.0	69.3	 25
698	  0	14086.0	3190.1	 25
699	  0	231.0	28.9	 30
700	  0	14288.0	3605.3	 25
701	  0	189.0	24.6	 25
702	  0	14857.0	2775.9	 25
703	  0	240.0	30.8	 25
704	  0	15194.5	3962.4	 30
705	  0	230.0	32.7	 25
706	  0	15881.0	3061.3	 25
707	  0	168.0	28.7	 25
708	  0	354.0	58.0	 25
709	  0	15946.3	3942.8	 30
710	  0	283.0	49.3	 25
711	  0	16642.0	3541.0	 25
  0	  1	14862.0	3331.6	 25
  1	  1	208.0	24.1	 25
  2	  1	13524.0	3528.5	 30
  3	  1	223.0	34.4	 25
  4	  1	78.0	11.2	 25
  5	  1	519.0	107.4	 25
  6	  1	143.0	29.1	 25
  7	  1	158.0	28.9	 36
  8	  1	183.8	34.8	 30
  9	  1	150.5	23.1	 30
 10	  1	905.8	217.9	 30
 11	  1	1663.0	443.8	 30
 12	  1	285.5	59.3	 36
 13	  1	502.8	104.3	 30
 14	  1	592.5	114.9	 30
 15	  1	112.5	18.6	 30
 16	  1	128.8	32.2	 30
 17	  1	115.5	23.4	 36
 18	  1	134.0	31.5	 30
 19	  1	88.0	13.5	 25
 20	  1	1053.0	109.7	 25
 21	  1	207.0	38.9	 25
 22	  1	2742.0	619.1	 30
 23	  1	1991.0	385.8	 25
 24	  1	280.0	48.2	 25
 25	  1	199.0	38.5	 25
 26	  1	163.0	34.9	 25
 27	  1	194.8	34.4	 30
 28	  1	902.0	152.4	 25
 29	  1	544.0	62.1	 25
 30	  1	843.0	135.2	 25
 31	  1	207.0	29.7	 25
 32	  1	438.8	83.1	 30
 33	  1	194.0	38.6	 25
 34	  1	373.0	53.6	 25
 35	  1	354.0	45.7	 25
 36	  1	149.0	35.5	 25
 37	  1	219.8	37.6	 30
 38	  1	211.0	42.2	 25
 39	  1	164.0	37.0	 25
 40	  1	126.0	21.4	 25
 41	  1	194.0	32.9	 25
 42	  1	162.8	31.1	 30
 43	  1	361.0	89.4	 25
 44	  1	109.0	19.6	 25
 45	  1	145.0	22.9	 25
 46	  1	199.0	30.0	 25
 47	  1	296.0	43.8	 30
 48	  1	276.0	44.9	 25
 49	  1	109.0	21.3	 25
 50	  1	112.0	25.5	 25
 51	  1	143.0	24.6	 25
 52	  1	208.0	34.6	 30
 53	  1	534.0	105.1	 25
 54	  1	214.0	36.7	 25
 55	  1	393.0	79.5	 25
 56	  1	8214.0	1542.0	 25
 57	  1	129.0	25.4	 30
 58	  1	305.0	43.6	 25
 59	  1	6347.0	1587.5	 25
 60	  1	261.0	37.4	 25
 61	  1	254.0	48.1	 25
 62	  1	144.3	28.3	 30
 63	  1	132.0	21.0	 25
 64	  1	164.0	25.4	 25
 65	  1	141.0	21.5	 25
 66	  1	937.0	199.2	 25
 67	  1	158.0	21.7	 30
 68	  1	7872.0	2232.1	 25
 69	  1	165.0	29.5	 25
 70	  1	408.0	76.5	 25
 71	  1	208.0	35.3	 30
 72	  1	126.3	30.5	 36
 73	  1	137.0	26.6	 30
 74	  1	516.5	94.1	 30
 75	  1	121.8	21.9	 30
 76	  1	2346.8	509.2	 30
 77	  1	150.0	28.7	 36
 78	  1	152.5	26.3	 30
 79	  1	179.8	30.6	 30
 80	  1	3456.0	696.8	 30
 81	  1	863.8	172.8	 30
 82	  1	326.0	67.4	 36
 83	  1	164.5	30.9	 30
 84	  1	105.0	16.9	 25
 85	  1	724.0	132.8	 25
 86	  1	297.0	61.8	 25
 87	  1	134.8	26.7	 30
 88	  1	2650.0	498.7	 25
 89	  1	467.0	91.0	 25
 90	  1	197.0	33.1	 25
 91	  1	293.0	39.2	 25
 92	  1	805.0	210.8	 30
 93	  1	640.0	184.6	 25
 94	  1	159.0	31.7	 25
 95	  1	2247.0	401.4	 25
 96	  1	416.0	58.2	 25
 97	  1	133.3	21.4	 30
 98	  1	198.0	37.4	 25
 99	  1	147.0	30.4	 25
100	  1	348.0	49.8	 25
101	  1	93.0	17.4	 25
102	  1	114.0	21.7	 30
103	  1	166.0	34.4	 25
104	  1	154.0	36.5	 25
105	  1	172.0	28.0	 25
106	  1	126.0	26.2	 25
107	  1	424.8	74.0	 30
108	  1	148.0	25.7	 25
109	  1	171.0	38.3	 25
110	  1	311.0	72.7	 25
111	  1	146.0	24.5	 25
112	  1	1028.8	241.9	 30
113	  1	97.0	17.3	 25
114	  1	153.0	34.6	 25
115	  1	207.0	34.0	 25
116	  1	558.0	92.0	 25
117	  1	1244.0	179.0	 25
118	  1	194.0	31.6	 30
119	  1	141.0	23.9	 25
120	  1	401.0	53.5	 25
121	  1	281.0	46.9	 25
122	  1	192.0	44.8	 25
123	  1	197.0	41.2	 30
124	  1	600.0	111.3	 25
125	  1	675.0	70.1	 25
126	  1	1144.0	85.3	 25
127	  1	311.0	64.0	 25
128	  1	289.5	58.9	 30
129	  1	187.0	25.7	 25
130	  1	2800.0	376.8	 25
131	  1	266.0	46.4	 25
132	  1	2613.0	577.9	 25
133	  1	185.8	46.3	 30
134	  1	179.0	29.0	 25
135	  1	2828.0	572.1	 25
136	  1	217.8	49.0	 30
137	  1	206.3	33.1	 30
138	  1	128.5	28.0	 36
139	  1	197.8	35.8	 30
140	  1	113.3	20.0	 30
141	  1	100.8	16.5	 30
142	  1	797.3	171.4	 30
143	  1	214.5	45.5	 36
144	  1	154.8	31.5	 30
145	  1	156.0	22.8	 30
146	  1	8835.3	1828.3	 30
147	  1	569.0	86.2	 30
148	  1	117.0	16.9	 36
149	  1	108.0	22.4	 25
150	  1	170.0	29.2	 25
151	  1	113.0	18.4	 25
152	  1	194.0	55.8	 25
153	  1	125.0	21.2	 30
154	  1	137.0	23.0	 25
155	  1	142.0	24.6	 25
156	  1	1838.0	256.6	 25
157	  1	150.0	25.0	 25
158	  1	288.8	46.3	 30
159	  1	144.0	18.3	 25
160	  1	249.0	29.6	 25
161	  1	183.0	31.6	 25
162	  1	154.0	33.0	 25
163	  1	288.3	64.8	 30
164	  1	84.0	15.6	 25
165	  1	180.0	43.7	 25
166	  1	251.0	34.0	 25
167	  1	5046.0	732.8	 25
168	  1	375.3	80.4	 30
169	  1	339.0	60.1	 25
170	  1	424.0	66.5	 25
171	  1	773.0	96.4	 25
172	  1	219.0	45.3	 25
173	  1	510.5	83.7	 30
174	  1	137.0	27.7	 25
175	  1	93.0	12.9	 25
176	  1	129.0	30.7	 25
177	  1	96.0	20.2	 25
178	  1	139.5	30.0	 30
179	  1	700.0	103.1	 25
180	  1	105.0	24.0	 25
181	  1	136.0	21.4	 25
182	  1	1805.0	358.9	 25
183	  1	284.0	55.3	 30
184	  1	2104.0	396.5	 25
185	  1	140.0	27.8	 25
186	  1	286.0	53.3	 25
187	  1	1695.0	388.3	 25
188	  1	140.5	35.2	 30
189	  1	98.0	17.5	 25
190	  1	182.0	21.7	 25
191	  1	98.0	13.5	 25
192	  1	88.0	18.6	 25
193	  1	167.5	29.7	 30
194	  1	151.0	19.8	 25
195	  1	166.0	28.2	 25
196	  1	2197.0	402.3	 25
197	  1	266.0	34.0	 25
198	  1	131.0	28.3	 30
199	  1	219.0	45.0	 25
200	  1	211.0	51.2	 25
201	  1	337.5	52.1	 30
202	  1	327.8	49.6	 30
203	  1	127.5	35.6	 36
204	  1	1786.0	351.6	 30
205	  1	285.0	42.6	 30
206	  1	176.3	32.5	 30
207	  1	111.8	23.8	 30
208	  1	112.3	28.5	 36
209	  1	896.0	203.7	 30
210	  1	322.5	55.6	 30
211	  1	112.8	21.3	 30
212	  1	411.8	78.5	 30
213	  1	376.3	75.9	 36
214	  1	307.0	51.5	 25
215	  1	463.0	71.5	 25
216	  1	400.0	55.8	 25
217	  1	261.0	46.1	 25
218	  1	177.3	27.9	 30
219	  1	161.0	35.6	 25
220	  1	667.0	105.0	 25
221	  1	126.0	31.2	 25
222	  1	83.0	13.6	 25
223	  1	164.0	27.3	 30
224	  1	473.0	60.6	 25
225	  1	142.0	22.6	 25
226	  1	146.0	25.7	 25
227	  1	684.0	60.8	 25
228	  1	786.8	124.4	 30
229	  1	295.0	29.4	 25
230	  1	280.0	33.5	 25
231	  1	118.0	27.6	 25
232	  1	102.0	19.8	 25
233	  1	806.5	192.0	 30
234	  1	163.0	16.9	 25
235	  1	88.0	20.3	 25
236	  1	1080.0	117.9	 25
237	  1	83.0	20.1	 25
238	  1	93.0	22.6	 30
239	  1	94.0	22.6	 25
240	  1	182.0	29.4	 25
241	  1	296.0	54.2	 25
242	  1	149.0	33.3	 25
243	  1	205.8	27.3	 30
244	  1	178.0	29.0	 25
245	  1	155.0	31.7	 25
246	  1	180.0	36.4	 25
247	  1	429.0	54.9	 25
248	  1	537.8	107.8	 30
249	  1	130.0	22.7	 25
250	  1	125.0	25.1	 25
251	  1	115.0	21.8	 25
252	  1	118.0	21.9	 25
253	  1	189.5	27.9	 30
254	  1	409.0	62.4	 25
255	  1	748.0	84.9	 25
256	  1	127.0	18.0	 25
257	  1	2090.0	354.7	 25
258	  1	154.8	29.5	 30
259	  1	2018.0	413.7	 25
260	  1	239.0	37.6	 25
261	  1	194.0	39.7	 25
262	  1	158.0	26.4	 25
263	  1	124.0	21.6	 30
264	  1	100.0	17.2	 25
265	  1	91.0	26.4	 25
266	  1	100.5	18.3	 30
267	  1	80.8	22.1	 30
268	  1	94.0	14.9	 36
269	  1	346.8	52.6	 30
270	  1	275.5	45.4	 30
271	  1	862.0	160.2	 30
272	  1	422.3	71.7	 30
273	  1	131.8	31.1	 36
274	  1	456.3	99.0	 30
275	  1	272.0	55.7	 30
276	  1	973.3	97.1	 30
277	  1	9513.8	1252.0	 30
278	  1	1638.5	337.6	 30
279	  1	98.0	19.1	 25
280	  1	544.0	114.3	 25
281	  1	241.0	34.6	 25
282	  1	260.0	35.6	 25
283	  1	468.8	60.6	 30
284	  1	173.0	26.0	 25
285	  1	936.0	120.9	 25
286	  1	140.0	28.9	 25
287	  1	108.0	18.2	 25
288	  1	124.8	27.6	 30
289	  1	182.0	19.6	 25
290	  1	156.0	27.8	 25
291	  1	196.0	24.0	 25
292	  1	969.0	155.9	 25
293	  1	138.5	23.6	 30
294	  1	230.0	32.9	 25
295	  1	153.0	39.8	 25
296	  1	153.0	23.9	 25
297	  1	125.0	21.8	 25
298	  1	138.0	20.1	 30
299	  1	155.0	32.1	 25
300	  1	399.0	54.0	 25
301	  1	230.0	29.3	 25
302	  1	277.0	43.2	 25
303	  1	735.8	122.7	 30
304	  1	564.0	80.7	 25
305	  1	245.0	44.7	 25
306	  1	115.0	25.5	 25
307	  1	347.0	43.3	 25
308	  1	1107.8	229.3	 30
309	  1	215.0	35.3	 25
310	  1	636.0	91.1	 25
311	  1	349.0	40.0	 25
312	  1	380.0	60.9	 25
313	  1	827.0	187.0	 30
314	  1	136.0	23.2	 25
315	  1	161.0	21.5	 25
316	  1	148.0	26.8	 25
317	  1	108.0	22.5	 25
318	  1	128.8	29.0	 30
319	  1	678.0	153.3	 25
320	  1	431.0	56.4	 25
321	  1	129.0	22.0	 25
322	  1	107.0	19.2	 25
323	  1	125.3	22.2	 30
324	  1	124.0	24.4	 25
325	  1	128.0	22.9	 25
326	  1	114.0	22.1	 25
327	  1	104.0	19.0	 25
328	  1	120.8	20.4	 30
329	  1	116.0	27.7	 25
330	  1	116.5	23.2	 30
331	  1	507.3	70.8	 30
332	  1	298.5	56.8	 30
333	  1	117.5	19.4	 36
334	  1	111.0	24.8	 30
335	  1	113.8	20.0	 30
336	  1	260.5	47.8	 30
337	  1	99.0	22.7	 30
338	  1	125.8	20.2	 36
339	  1	203.8	48.3	 30
340	  1	7635.8	1476.5	 30
341	  1	897.0	107.6	 30
342	  1	143.0	23.3	 30
343	  1	1003.3	280.3	 30
344	  1	119.0	18.5	 25
345	  1	226.0	28.0	 25
346	  1	184.0	23.7	 25
347	  1	743.0	117.5	 25
348	  1	598.5	139.0	 30
349	  1	144.0	17.7	 25
350	  1	176.0	32.3	 25
351	  1	263.0	34.1	 25
352	  1	253.0	48.3	 25
353	  1	177.8	31.8	 30
354	  1	242.0	42.3	 25
355	  1	153.0	25.4	 25
356	  1	1168.0	185.3	 25
357	  1	163.0	22.0	 25
358	  1	1160.8	292.1	 30
359	  1	109.0	26.9	 25
360	  1	176.0	25.5	 25
361	  1	125.0	21.4	 25
362	  1	147.0	18.0	 25
363	  1	215.5	29.8	 30
364	  1	147.0	22.8	 25
365	  1	228.0	35.1	 25
366	  1	134.0	19.3	 25
367	  1	165.0	23.6	 25
368	  1	239.8	41.4	 30
369	  1	280.0	51.5	 25
370	  1	120.0	17.4	 25
371	  1	744.0	122.2	 25
372	  1	165.0	28.7	 25
373	  1	437.8	86.8	 30
374	  1	200.0	34.5	 25
375	  1	294.0	36.9	 25
376	  1	155.0	25.5	 25
377	  1	163.0	28.3	 25
378	  1	652.0	80.6	 30
379	  1	281.0	54.1	 25
380	  1	244.0	35.7	 25
381	  1	2450.0	320.3	 25
382	  1	140.0	20.7	 25
383	  1	155.8	18.2	 30
384	  1	138.0	32.9	 25
385	  1	157.0	19.5	 25
386	  1	182.0	25.8	 25
387	  1	105.0	22.0	 25
388	  1	188.0	24.6	 30
389	  1	200.0	22.5	 25
390	  1	8563.0	1168.1	 25
391	  1	110.0	22.2	 25
392	  1	122.0	26.5	 25
393	  1	120.0	19.7	 30
394	  1	175.0	13.7	 25
395	  1	1355.5	254.4	 30
396	  1	164.8	17.0	 30
397	  1	157.0	28.1	 30
398	  1	201.5	29.9	 36
399	  1	158.3	19.4	 30
400	  1	206.0	22.5	 30
401	  1	3066.8	459.4	 30
402	  1	193.3	21.8	 30
403	  1	694.0	154.1	 36
404	  1	386.8	42.8	 30
405	  1	727.8	197.9	 30
406	  1	182.3	33.6	 30
407	  1	267.0	32.7	 30
408	  1	262.8	33.1	 30
409	  1	147.0	26.1	 25
410	  1	105.0	20.7	 25
411	  1	145.0	17.4	 25
412	  1	101.0	20.7	 25
413	  1	109.8	25.6	 30
414	  1	122.0	42.4	 25
415	  1	150.0	28.1	 25
416	  1	1631.0	221.8	 25
417	  1	239.0	32.8	 25
418	  1	203.8	29.7	 30
419	  1	155.0	27.8	 25
420	  1	245.0	27.4	 25
421	  1	187.0	26.9	 25
422	  1	187.0	25.1	 25
423	  1	127.8	21.6	 30
424	  1	824.0	146.7	 25
425	  1	158.0	23.7	 25
426	  1	183.0	22.1	 25
427	  1	327.0	34.4	 25
428	  1	421.0	57.2	 30
429	  1	275.0	46.9	 25
430	  1	1522.0	166.4	 25
431	  1	352.0	37.1	 25
432	  1	180.0	30.0	 25
433	  1	93.8	15.0	 30
434	  1	113.0	22.6	 25
435	  1	114.0	17.7	 25
436	  1	268.0	20.7	 25
437	  1	1034.0	130.7	 25
438	  1	175.5	22.3	 30
439	  1	137.0	28.2	 25
440	  1	178.0	19.8	 25
441	  1	173.0	26.8	 25
442	  1	236.0	31.4	 25
443	  1	596.3	101.3	 30
444	  1	1003.0	232.0	 25
445	  1	138.0	20.4	 25
446	  1	194.0	27.5	 25
447	  1	148.0	22.9	 25
448	  1	245.8	32.1	 30
449	  1	318.0	23.4	 25
450	  1	324.0	37.9	 25
451	  1	261.0	35.8	 25
452	  1	2424.0	287.8	 25
453	  1	480.3	85.3	 30
454	  1	270.0	42.4	 25
455	  1	195.0	28.0	 25
456	  1	373.0	59.2	 25
457	  1	144.0	24.0	 25
458	  1	101.8	18.6	 30
459	  1	144.0	20.1	 25
460	  1	120.0	19.2	 30
461	  1	126.0	18.6	 30
462	  1	235.8	43.5	 30
463	  1	494.3	68.2	 36
464	  1	168.5	30.4	 30
465	  1	215.8	28.2	 30
466	  1	340.8	63.5	 30
467	  1	133.0	22.7	 30
468	  1	244.5	34.3	 36
469	  1	2375.3	490.1	 30
470	  1	146.5	26.9	 30
471	  1	184.8	30.8	 30
472	  1	104.8	15.5	 30
473	  1	2167.0	203.0	 25
474	  1	102.8	22.4	 30
475	  1	120.0	21.3	 25
476	  1	78.0	15.2	 25
477	  1	160.0	21.3	 25
478	  1	205.0	24.0	 25
479	  1	221.8	29.8	 30
480	  1	97.0	33.5	 25
481	  1	90.0	18.2	 25
482	  1	167.0	36.2	 25
483	  1	166.0	22.6	 25
484	  1	147.3	28.7	 30
485	  1	259.0	40.7	 25
486	  1	160.0	21.2	 25
487	  1	151.0	28.3	 25
488	  1	114.0	20.6	 25
489	  1	2088.0	479.7	 30
490	  1	172.0	23.5	 25
491	  1	164.0	25.2	 25
492	  1	379.0	46.3	 25
493	  1	308.0	43.7	 25
494	  1	155.3	18.6	 30
495	  1	494.0	80.7	 25
496	  1	227.0	47.6	 25
497	  1	572.0	74.2	 25
498	  1	970.0	83.2	 25
499	  1	183.3	25.7	 30
500	  1	293.0	36.8	 25
501	  1	1257.0	153.6	 25
502	  1	1498.0	149.1	 25
503	  1	134.0	19.4	 25
504	  1	133.0	18.4	 30
505	  1	359.0	49.5	 25
506	  1	163.0	24.7	 25
507	  1	136.0	23.8	 25
508	  1	200.0	25.1	 25
509	  1	147.5	21.9	 30
510	  1	218.0	35.1	 25
511	  1	104.0	16.1	 25
512	  1	107.0	16.0	 25
513	  1	118.0	19.3	 25
514	  1	246.8	63.3	 30
515	  1	109.0	20.8	 25
516	  1	119.0	21.4	 25
517	  1	1920.0	220.4	 25
518	  1	152.0	32.4	 25
519	  1	1640.8	357.7	 30
520	  1	136.0	25.3	 25
521	  1	131.0	28.8	 25
522	  1	123.0	20.3	 25
523	  1	632.0	83.5	 25
524	  1	225.3	37.7	 36
525	  1	175.5	25.2	 30
526	  1	122.8	18.9	 30
527	  1	205.0	33.8	 30
528	  1	164.3	22.8	 30
529	  1	176.0	30.5	 36
530	  1	249.5	44.9	 30
531	  1	314.5	36.4	 30
532	  1	133.0	31.8	 30
533	  1	109.8	20.7	 30
534	  1	109.0	19.8	 36
535	  1	92.5	17.7	 30
536	  1	106.8	23.5	 30
537	  1	158.0	26.9	 25
538	  1	296.0	42.7	 25
539	  1	128.8	23.8	 30
540	  1	380.0	53.5	 25
541	  1	412.0	47.0	 25
542	  1	220.0	25.6	 25
543	  1	229.0	35.9	 25
544	  1	269.3	47.7	 30
545	  1	218.0	27.8	 25
546	  1	234.0	31.0	 25
547	  1	191.0	34.1	 25
548	  1	201.0	30.0	 25
549	  1	14293.8	3644.4	 30
550	  1	453.0	69.0	 25
551	  1	315.0	36.2	 25
552	  1	5179.0	761.2	 25
553	  1	1979.0	214.7	 25
554	  1	164.5	26.5	 30
555	  1	516.0	101.4	 25
556	  1	181.0	29.9	 25
557	  1	1050.0	142.9	 25
558	  1	184.0	37.5	 25
559	  1	141.0	29.8	 30
560	  1	122.0	18.5	 25
561	  1	305.0	49.1	 25
562	  1	150.0	28.1	 25
563	  1	286.0	45.6	 25
564	  1	298.3	42.7	 30
565	  1	321.0	39.9	 25
566	  1	286.0	35.6	 25
567	  1	283.0	49.4	 25
568	  1	5897.0	567.7	 25
569	  1	457.0	96.6	 30
570	  1	474.0	64.1	 25
571	  1	687.0	89.8	 25
572	  1	168.0	29.0	 25
573	  1	132.0	21.9	 25
574	  1	140.5	27.8	 30
575	  1	399.0	53.4	 25
576	  1	220.0	28.4	 25
577	  1	173.0	30.2	 25
578	  1	99.0	24.0	 25
579	  1	116.0	26.2	 30
580	  1	156.0	18.3	 25
581	  1	186.0	40.5	 25
582	  1	621.0	87.6	 25
583	  1	94.0	23.9	 25
584	  1	173.8	31.0	 30
585	  1	157.0	25.1	 25
586	  1	193.0	36.0	 25
587	  1	781.0	134.3	 25
588	  1	157.0	26.2	 25
589	  1	188.5	34.8	 36
590	  1	231.3	38.7	 30
591	  1	171.0	39.5	 30
592	  1	108.3	21.5	 30
593	  1	178.3	28.1	 30
594	  1	198.3	40.3	 36
595	  1	485.3	78.0	 30
596	  1	8173.3	1287.1	 30
597	  1	282.0	42.8	 30
598	  1	168.3	29.9	 30
599	  1	101.3	19.1	 36
600	  1	167.8	32.6	 30
601	  1	249.0	46.2	 30
602	  1	245.0	41.4	 25
603	  1	2991.0	531.3	 25
604	  1	219.8	30.2	 30
605	  1	120.0	16.4	 25
606	  1	183.0	32.0	 25
607	  1	496.0	71.7	 25
608	  1	143.0	19.5	 25
609	  1	131.8	31.6	 30
610	  1	550.0	80.3	 25
611	  1	181.0	30.6	 25
612	  1	232.0	35.6	 25
613	  1	253.0	72.8	 25
614	  1	508.0	85.7	 30
615	  1	2391.0	519.0	 25
616	  1	126.0	17.7	 25
617	  1	199.0	27.1	 25
618	  1	3559.0	509.0	 25
619	  1	114.0	22.0	 30
620	  1	114.0	22.5	 25
621	  1	108.0	23.0	 25
622	  1	136.0	25.9	 25
623	  1	976.0	145.3	 25
624	  1	581.8	81.5	 30
625	  1	454.0	51.9	 25
626	  1	232.0	30.5	 25
627	  1	4348.0	497.3	 25
628	  1	392.0	49.1	 25
629	  1	1176.3	229.6	 30
630	  1	280.0	45.7	 25
631	  1	140.0	25.0	 25
632	  1	119.0	23.0	 25
633	  1	172.0	25.1	 25
634	  1	139.8	24.9	 30
635	  1	4245.0	792.1	 25
636	  1	220.0	38.3	 25
637	  1	707.0	77.0	 25
638	  1	145.0	31.4	 25
639	  1	376.5	72.0	 30
640	  1	135.0	26.0	 25
641	  1	1024.0	158.0	 25
642	  1	184.0	23.8	 25
643	  1	259.0	40.6	 25
644	  1	257.0	51.3	 30
645	  1	139.0	32.2	 25
646	  1	112.0	20.6	 25
647	  1	190.0	32.4	 25
648	  1	1190.0	185.3	 25
649	  1	131.3	29.5	 30
650	  1	198.0	34.7	 25
651	  1	827.0	119.0	 25
652	  1	4473.0	437.4	 25
653	  1	1170.0	122.7	 25
654	  1	928.3	170.7	 36
655	  1	243.5	35.8	 30
656	  1	271.5	41.6	 30
657	  1	253.5	34.0	 30
658	  1	264.3	74.0	 30
659	  1	147.8	21.7	 36
660	  1	329.3	57.8	 30
661	  1	319.3	49.2	 30
662	  1	14037.8	1921.0	 30
663	  1	4899.0	702.9	 30
664	  1	454.3	56.5	 36
665	  1	342.5	49.9	 30
666	  1	196.0	30.2	 30
667	  1	927.0	122.2	 25
668	  1	426.0	55.0	 25
669	  1	225.3	32.1	 30
670	  1	1311.0	224.3	 25
671	  1	497.0	63.1	 25
672	  1	9765.0	1815.6	 25
673	  1	417.0	39.7	 25
674	  1	2895.0	552.1	 30
675	  1	4399.0	732.0	 25
676	  1	341.0	33.1	 25
677	  1	352.0	39.1	 25
678	  1	326.0	32.5	 25
679	  1	2162.5	474.8	 30
680	  1	1228.0	188.0	 25
681	  1	198.0	34.5	 25
682	  1	358.0	53.5	 25
683	  1	154.0	22.9	 25
684	  1	225.5	36.4	 30
685	  1	196.0	36.5	 25
686	  1	103.0	18.6	 25
687	  1	552.0	65.0	 25
688	  1	277.0	50.2	 25
689	  1	3405.3	855.4	 30
690	  1	790.0	155.0	 25
691	  1	136.0	26.4	 25
692	  1	352.0	51.8	 25
693	  1	136.0	31.0	 25
694	  1	181.3	35.4	 30
695	  1	359.0	59.4	 25
696	  1	171.0	34.8	 25
697	  1	98.0	21.0	 25
698	  1	236.0	37.2	 25
699	  1	136.3	27.9	 30
700	  1	131.0	21.1	 25
701	  1	116.0	22.0	 25
702	  1	379.0	47.7	 25
703	  1	509.0	70.9	 25
704	  1	238.0	32.7	 30
705	  1	799.0	130.6	 25
706	  1	217.0	42.4	 25
707	  1	189.0	40.0	 25
708	  1	14993.0	2105.1	 25
709	  1	338.8	40.1	 30
710	  1	14921.0	3395.1	 25
711	  1	236.0	41.4	 25
  0	  2	196.0	26.7	 30
  1	  2	14189.3	3159.8	 30
  2	  2	205.5	26.9	 36
  3	  2	13877.0	3559.4	 30
  4	  2	96.0	19.8	 30
  5	  2	608.8	74.6	 30
  6	  2	125.0	17.7	 30
  7	  2	156.0	30.9	 30
  8	  2	275.0	46.8	 25
  9	  2	173.0	28.5	 25
 10	  2	247.0	46.9	 25
 11	  2	937.0	123.7	 25
 12	  2	133.8	27.2	 30
 13	  2	262.0	32.9	 25
 14	  2	253.0	34.3	 25
 15	  2	107.0	24.2	 25
 16	  2	93.0	15.6	 25
 17	  2	104.8	17.6	 30
 18	  2	97.0	23.7	 25
 19	  2	86.0	16.8	 25
 20	  2	302.0	55.2	 25
 21	  2	466.0	71.5	 25
 22	  2	676.0	147.2	 30
 23	  2	578.0	84.3	 25
 24	  2	150.0	26.0	 25
 25	  2	231.0	44.5	 25
 26	  2	166.0	39.4	 25
 27	  2	163.0	29.7	 30
 28	  2	211.0	36.9	 25
 29	  2	582.0	55.3	 25
 30	  2	661.0	84.5	 25
 31	  2	141.0	26.2	 25
 32	  2	231.8	40.2	 30
 33	  2	265.0	42.3	 25
 34	  2	660.0	93.7	 25
 35	  2	254.0	45.7	 25
 36	  2	194.0	41.1	 25
 37	  2	134.5	33.2	 30
 38	  2	169.0	35.9	 25
 39	  2	99.0	18.6	 25
 40	  2	102.0	24.1	 25
 41	  2	169.0	25.3	 25
 42	  2	91.3	18.1	 30
 43	  2	88.0	15.1	 25
 44	  2	100.0	17.5	 25
 45	  2	168.0	25.2	 25
 46	  2	330.0	39.0	 25
 47	  2	228.5	38.4	 30
 48	  2	183.0	31.6	 25
 49	  2	113.0	21.6	 25
 50	  2	123.0	23.7	 25
 51	  2	107.0	23.0	 25
 52	  2	100.0	24.0	 30
 53	  2	145.0	20.9	 25
 54	  2	171.0	38.4	 25
 55	  2	1005.0	141.7	 25
 56	  2	2478.0	398.1	 25
 57	  2	144.3	28.7	 30
 58	  2	106.0	17.4	 30
 59	  2	1137.8	258.2	 30
 60	  2	255.8	38.5	 30
 61	  2	105.3	15.2	 30
 62	  2	107.8	23.0	 36
 63	  2	109.0	18.1	 30
 64	  2	126.3	23.4	 30
 65	  2	174.3	43.5	 30
 66	  2	405.8	79.6	 30
 67	  2	143.0	28.4	 36
 68	  2	1607.3	503.2	 30
 69	  2	140.8	22.0	 30
 70	  2	218.3	39.6	 30
 71	  2	161.0	25.2	 25
 72	  2	131.0	22.1	 30
 73	  2	119.0	23.2	 25
 74	  2	230.0	35.4	 25
 75	  2	113.0	15.2	 25
 76	  2	1076.0	187.8	 25
 77	  2	132.0	16.8	 25
 78	  2	140.8	42.1	 30
 79	  2	106.0	12.1	 25
 80	  2	446.0	82.9	 25
 81	  2	588.0	86.0	 25
 82	  2	206.0	36.0	 25
 83	  2	176.5	27.3	 30
 84	  2	125.0	22.3	 25
 85	  2	204.0	26.4	 25
 86	  2	144.0	20.9	 25
 87	  2	146.0	23.1	 25
 88	  2	688.5	150.2	 30
 89	  2	193.0	22.6	 25
 90	  2	146.0	12.5	 25
 91	  2	142.0	21.6	 25
 92	  2	188.0	32.4	 25
 93	  2	137.8	26.9	 30
 94	  2	127.0	23.6	 25
 95	  2	748.0	79.1	 25
 96	  2	280.0	38.5	 25
 97	  2	190.0	31.0	 25
 98	  2	166.5	33.6	 30
 99	  2	124.0	20.4	 25
100	  2	218.0	25.6	 25
101	  2	78.0	17.7	 25
102	  2	91.0	15.9	 25
103	  2	106.5	20.8	 30
104	  2	95.0	27.0	 25
105	  2	145.0	30.4	 25
106	  2	93.0	19.0	 25
107	  2	203.0	30.5	 25
108	  2	360.3	60.6	 30
109	  2	99.0	17.4	 25
110	  2	195.0	44.4	 25
111	  2	200.0	33.6	 25
112	  2	570.0	61.4	 25
113	  2	88.0	23.1	 30
114	  2	77.0	12.6	 25
115	  2	244.0	29.8	 25
116	  2	154.0	17.8	 25
117	  2	298.0	39.9	 25
118	  2	203.0	28.7	 30
119	  2	109.0	31.9	 25
120	  2	262.0	40.0	 25
121	  2	203.0	47.3	 25
122	  2	244.0	32.1	 25
123	  2	131.5	20.2	 36
124	  2	232.8	28.1	 30
125	  2	402.5	65.2	 30
126	  2	270.5	37.6	 30
127	  2	398.0	50.7	 30
128	  2	215.3	35.4	 36
129	  2	236.0	31.9	 30
130	  2	578.8	118.5	 30
131	  2	206.8	31.1	 30
132	  2	351.5	75.7	 30
133	  2	282.0	47.1	 36
134	  2	230.3	40.6	 30
135	  2	535.8	106.4	 30
136	  2	145.0	26.5	 25
137	  2	144.0	23.0	 25
138	  2	84.8	9.5	 30
139	  2	512.0	65.0	 25
140	  2	146.0	19.3	 25
141	  2	89.0	19.6	 25
142	  2	298.0	40.9	 25
143	  2	126.0	16.7	 30
144	  2	147.0	23.6	 25
145	  2	142.0	16.5	 25
146	  2	1493.0	346.1	 25
147	  2	194.0	28.8	 25
148	  2	113.5	17.1	 30
149	  2	105.0	22.0	 25
150	  2	151.0	24.6	 25
151	  2	100.0	12.9	 25
152	  2	108.0	18.9	 25
153	  2	115.8	18.8	 30
154	  2	106.0	14.2	 25
155	  2	107.0	14.6	 25
156	  2	399.0	59.4	 25
157	  2	134.0	17.6	 25
158	  2	166.5	35.2	 30
159	  2	142.0	21.5	 25
160	  2	248.0	40.4	 25
161	  2	373.0	41.4	 25
162	  2	134.0	30.6	 25
163	  2	117.8	21.7	 30
164	  2	92.0	20.8	 25
165	  2	159.0	17.0	 25
166	  2	232.0	35.1	 25
167	  2	1788.0	240.8	 25
168	  2	155.0	21.5	 30
169	  2	171.0	23.5	 25
170	  2	227.0	38.8	 25
171	  2	606.0	60.3	 25
172	  2	149.0	25.9	 25
173	  2	177.3	28.1	 30
174	  2	131.0	16.2	 25
175	  2	97.0	17.0	 25
176	  2	121.0	16.0	 25
177	  2	87.0	12.5	 25
178	  2	107.0	16.6	 30
179	  2	187.0	32.3	 25
180	  2	100.0	20.1	 25
181	  2	149.0	19.1	 25
182	  2	485.0	60.6	 25
183	  2	148.5	26.9	 30
184	  2	261.0	43.1	 25
185	  2	99.0	15.5	 25
186	  2	160.0	31.0	 25
187	  2	290.0	59.2	 25
188	  2	188.0	27.4	 36
189	  2	112.8	21.6	 30
190	  2	258.5	58.4	 30
191	  2	111.0	15.0	 30
192	  2	100.0	15.7	 30
193	  2	129.0	20.3	 36
194	  2	173.0	30.2	 30
195	  2	176.5	25.8	 30
196	  2	468.8	92.3	 30
197	  2	153.3	22.0	 30
198	  2	111.0	20.6	 36
199	  2	152.5	34.3	 30
200	  2	177.8	23.5	 30
201	  2	191.0	31.8	 25
202	  2	132.0	19.7	 25
203	  2	108.8	15.8	 30
204	  2	314.0	46.7	 25
205	  2	197.0	38.2	 25
206	  2	96.0	18.2	 25
207	  2	95.0	11.7	 25
208	  2	96.0	18.6	 30
209	  2	174.0	25.0	 25
210	  2	137.0	22.6	 25
211	  2	91.0	17.2	 25
212	  2	113.0	13.1	 25
213	  2	275.0	38.1	 30
214	  2	252.0	33.2	 25
215	  2	176.0	26.2	 25
216	  2	349.0	40.0	 25
217	  2	203.0	42.2	 25
218	  2	133.5	24.9	 30
219	  2	161.0	30.0	 25
220	  2	341.0	43.8	 25
221	  2	108.0	18.1	 25
222	  2	96.0	17.1	 25
223	  2	124.3	19.8	 30
224	  2	615.0	58.4	 25
225	  2	220.0	31.6	 25
226	  2	167.0	24.1	 25
227	  2	518.0	51.5	 25
228	  2	537.3	78.1	 30
229	  2	235.0	23.6	 25
230	  2	338.0	42.0	 25
231	  2	162.0	13.8	 25
232	  2	68.0	12.0	 25
233	  2	127.8	21.5	 30
234	  2	135.0	22.0	 25
235	  2	89.0	16.6	 25
236	  2	728.0	81.7	 25
237	  2	103.0	29.8	 25
238	  2	114.0	18.3	 30
239	  2	69.0	11.4	 25
240	  2	178.0	23.7	 25
241	  2	113.0	22.8	 25
242	  2	113.0	18.3	 25
243	  2	204.8	24.8	 30
244	  2	165.0	28.1	 25
245	  2	219.0	25.4	 25
246	  2	219.0	27.2	 25
247	  2	360.0	43.9	 25
248	  2	178.3	38.5	 30
249	  2	91.0	15.5	 25
250	  2	83.0	15.9	 25
251	  2	121.0	30.2	 25
252	  2	117.0	19.3	 25
253	  2	168.3	26.8	 36
254	  2	281.8	21.8	 30
255	  2	493.8	63.1	 30
256	  2	124.8	26.4	 30
257	  2	220.5	61.3	 30
258	  2	120.3	20.4	 36
259	  2	369.8	83.2	 30
260	  2	160.0	31.3	 30
261	  2	147.3	32.8	 30
262	  2	102.8	17.4	 30
263	  2	93.0	18.5	 36
264	  2	88.5	18.1	 30
265	  2	81.0	14.3	 30
266	  2	101.0	28.1	 25
267	  2	85.0	14.8	 25
268	  2	88.5	15.4	 30
269	  2	121.0	22.1	 25
270	  2	215.0	25.8	 25
271	  2	176.0	30.0	 25
272	  2	125.0	23.5	 25
273	  2	160.5	31.6	 30
274	  2	187.0	33.1	 25
275	  2	196.0	22.8	 25
276	  2	278.0	47.4	 25
277	  2	2557.0	332.2	 25
278	  2	434.5	70.4	 30
279	  2	106.0	14.9	 25
280	  2	119.0	18.8	 25
281	  2	152.0	25.3	 25
282	  2	232.0	34.1	 25
283	  2	428.3	47.6	 30
284	  2	164.0	23.0	 25
285	  2	195.0	20.0	 25
286	  2	173.0	25.3	 25
287	  2	97.0	12.4	 25
288	  2	127.8	24.3	 30
289	  2	165.0	27.9	 25
290	  2	256.0	39.1	 25
291	  2	151.0	30.8	 25
292	  2	313.0	42.0	 25
293	  2	135.8	18.1	 30
294	  2	279.0	31.9	 25
295	  2	97.0	15.7	 25
296	  2	132.0	21.6	 25
297	  2	130.0	15.8	 25
298	  2	112.8	20.0	 30
299	  2	171.0	26.7	 25
300	  2	545.0	45.1	 25
301	  2	155.0	34.0	 25
302	  2	560.0	60.4	 25
303	  2	490.3	64.7	 30
304	  2	171.0	25.2	 25
305	  2	170.0	34.7	 25
306	  2	103.0	19.9	 25
307	  2	162.0	25.8	 25
308	  2	201.5	25.3	 30
309	  2	195.0	28.8	 25
310	  2	188.0	29.3	 25
311	  2	156.0	96.3	 25
312	  2	135.0	23.2	 25
313	  2	141.0	21.3	 30
314	  2	107.0	21.1	 25
315	  2	134.0	21.2	 25
316	  2	154.0	26.9	 25
317	  2	117.8	22.3	 30
318	  2	81.3	14.9	 36
319	  2	116.8	29.5	 30
320	  2	244.8	34.5	 30
321	  2	131.3	28.0	 30
322	  2	126.8	19.0	 30
323	  2	94.5	17.7	 36
324	  2	116.8	23.5	 30
325	  2	94.0	27.6	 30
326	  2	116.0	26.7	 30
327	  2	156.8	18.7	 30
328	  2	99.3	21.1	 36
329	  2	80.8	16.9	 30
330	  2	96.0	20.4	 25
331	  2	296.0	41.1	 25
332	  2	103.0	24.1	 25
333	  2	118.8	22.8	 30
334	  2	108.0	24.5	 25
335	  2	144.0	29.4	 25
336	  2	102.0	18.2	 25
337	  2	81.0	15.1	 25
338	  2	114.5	27.8	 30
339	  2	179.0	37.2	 25
340	  2	1630.0	328.4	 25
341	  2	219.0	38.1	 25
342	  2	224.0	37.5	 25
343	  2	141.0	27.4	 30
344	  2	103.0	25.8	 25
345	  2	116.0	18.7	 25
346	  2	173.0	28.0	 25
347	  2	216.0	37.2	 25
348	  2	271.8	58.9	 30
349	  2	208.0	34.6	 25
350	  2	182.0	27.5	 25
351	  2	100.0	20.4	 25
352	  2	108.0	18.4	 25
353	  2	121.8	19.8	 30
354	  2	179.0	34.3	 25
355	  2	234.0	33.7	 25
356	  2	303.0	54.3	 25
357	  2	104.0	17.5	 25
358	  2	131.0	32.0	 30
359	  2	78.0	17.8	 25
360	  2	103.0	17.7	 25
361	  2	106.0	27.2	 25
362	  2	137.0	35.6	 25
363	  2	229.3	32.3	 30
364	  2	129.0	21.7	 25
365	  2	174.0	26.3	 25
366	  2	106.0	26.5	 25
367	  2	141.0	22.1	 25
368	  2	130.8	24.9	 30
369	  2	145.0	25.4	 25
370	  2	95.0	21.3	 25
371	  2	180.0	31.2	 25
372	  2	219.0	38.9	 25
373	  2	283.3	37.6	 30
374	  2	155.0	24.5	 25
375	  2	506.0	44.0	 25
376	  2	383.0	43.6	 25
377	  2	131.0	23.3	 25
378	  2	239.3	40.2	 30
379	  2	139.0	26.7	 25
380	  2	103.0	18.6	 25
381	  2	374.0	58.0	 25
382	  2	137.0	29.0	 30
383	  2	188.5	30.8	 36
384	  2	100.0	16.3	 30
385	  2	153.3	35.3	 30
386	  2	130.8	20.7	 30
387	  2	90.8	18.8	 30
388	  2	130.5	28.0	 36
389	  2	147.8	29.5	 30
390	  2	1257.8	368.6	 30
391	  2	105.5	20.8	 30
392	  2	113.8	23.1	 30
393	  2	97.3	18.0	 36
394	  2	165.0	27.3	 30
395	  2	185.0	39.8	 25
396	  2	123.0	18.3	 25
397	  2	148.0	35.5	 25
398	  2	133.8	22.3	 30
399	  2	242.0	37.9	 25
400	  2	193.0	31.2	 25
401	  2	334.0	40.8	 25
402	  2	163.0	27.4	 25
403	  2	216.5	42.8	 30
404	  2	378.0	54.0	 25
405	  2	1159.0	167.9	 25
406	  2	241.0	46.1	 25
407	  2	374.0	53.8	 25
408	  2	325.3	53.0	 30
409	  2	155.0	28.6	 25
410	  2	113.0	29.3	 25
411	  2	99.0	19.3	 25
412	  2	101.0	24.8	 25
413	  2	89.8	25.3	 30
414	  2	83.0	19.0	 25
415	  2	134.0	37.6	 25
416	  2	141.0	27.8	 25
417	  2	201.0	35.0	 25
418	  2	184.3	27.3	 30
419	  2	103.0	27.1	 25
420	  2	139.0	35.1	 25
421	  2	128.0	28.9	 25
422	  2	115.0	31.6	 25
423	  2	135.3	25.6	 30
424	  2	232.0	44.1	 25
425	  2	186.0	32.1	 25
426	  2	225.0	42.8	 25
427	  2	598.0	77.7	 25
428	  2	447.3	88.6	 30
429	  2	234.0	34.5	 25
430	  2	2017.0	291.6	 25
431	  2	397.0	54.4	 25
432	  2	163.0	45.6	 25
433	  2	101.0	21.0	 25
434	  2	91.8	17.9	 30
435	  2	113.0	25.0	 25
436	  2	193.0	24.8	 25
437	  2	299.0	54.2	 25
438	  2	206.0	43.3	 25
439	  2	130.5	25.1	 30
440	  2	124.0	23.8	 25
441	  2	181.0	38.4	 25
442	  2	351.0	49.2	 25
443	  2	1556.0	166.0	 25
444	  2	259.3	39.4	 30
445	  2	162.0	30.9	 25
446	  2	179.0	31.8	 25
447	  2	98.0	19.2	 30
448	  2	107.5	23.1	 30
449	  2	204.0	41.0	 36
450	  2	353.5	49.8	 30
451	  2	189.0	31.0	 30
452	  2	589.8	85.0	 30
453	  2	175.3	34.9	 30
454	  2	287.5	45.7	 36
455	  2	149.8	32.8	 30
456	  2	155.3	27.8	 30
457	  2	427.0	67.6	 30
458	  2	117.0	28.1	 30
459	  2	191.3	34.2	 36
460	  2	118.0	21.9	 25
461	  2	105.0	27.2	 25
462	  2	148.0	30.0	 25
463	  2	198.0	26.3	 25
464	  2	125.0	23.0	 30
465	  2	193.0	42.5	 25
466	  2	142.0	31.8	 25
467	  2	97.0	17.2	 25
468	  2	199.0	45.1	 25
469	  2	1112.8	277.5	 30
470	  2	110.0	31.9	 25
471	  2	180.0	30.3	 25
472	  2	112.0	32.6	 25
473	  2	1109.0	194.6	 25
474	  2	93.0	21.1	 30
475	  2	150.0	33.0	 25
476	  2	76.0	17.6	 25
477	  2	157.0	45.4	 25
478	  2	136.0	25.2	 25
479	  2	123.5	26.0	 30
480	  2	88.0	26.5	 25
481	  2	81.0	14.3	 25
482	  2	93.0	18.9	 25
483	  2	331.0	49.1	 25
484	  2	136.8	22.6	 30
485	  2	207.0	30.9	 25
486	  2	152.0	25.7	 25
487	  2	113.0	17.1	 25
488	  2	111.0	29.7	 25
489	  2	548.0	123.1	 30
490	  2	175.0	34.4	 25
491	  2	126.0	36.8	 25
492	  2	680.0	78.6	 25
493	  2	103.0	17.8	 25
494	  2	166.3	30.3	 30
495	  2	204.0	26.2	 25
496	  2	172.0	40.4	 25
497	  2	202.0	40.6	 25
498	  2	1144.0	166.7	 25
499	  2	169.5	34.6	 30
500	  2	272.0	21.5	 25
501	  2	403.0	55.9	 25
502	  2	230.0	24.3	 25
503	  2	104.0	15.7	 25
504	  2	125.8	27.3	 30
505	  2	169.0	23.9	 25
506	  2	119.0	24.4	 25
507	  2	101.0	25.8	 25
508	  2	90.0	14.4	 25
509	  2	128.8	29.4	 30
510	  2	190.0	30.9	 25
511	  2	102.0	25.3	 25
512	  2	110.0	21.4	 30
513	  2	127.8	30.4	 30
514	  2	217.3	46.2	 36
515	  2	131.3	24.4	 30
516	  2	123.3	29.2	 30
517	  2	391.8	89.9	 30
518	  2	150.8	53.5	 30
519	  2	230.5	39.4	 36
520	  2	142.5	29.9	 30
521	  2	132.5	24.7	 30
522	  2	119.0	30.5	 30
523	  2	202.8	38.8	 30
524	  2	284.3	59.1	 30
525	  2	147.0	26.6	 25
526	  2	98.0	24.3	 25
527	  2	176.0	34.7	 25
528	  2	166.0	22.2	 25
529	  2	140.5	30.7	 30
530	  2	141.0	32.3	 25
531	  2	204.0	33.2	 25
532	  2	89.0	25.1	 25
533	  2	88.0	20.9	 25
534	  2	83.5	17.8	 30
535	  2	99.0	23.4	 25
536	  2	77.0	32.1	 25
537	  2	163.0	35.6	 25
538	  2	295.0	44.4	 25
539	  2	135.8	29.8	 30
540	  2	171.0	46.7	 25
541	  2	215.0	41.9	 25
542	  2	285.0	41.4	 25
543	  2	146.0	31.7	 25
544	  2	173.5	22.9	 30
545	  2	267.0	44.8	 25
546	  2	153.0	19.8	 25
547	  2	173.0	25.7	 25
548	  2	187.0	32.0	 25
549	  2	4974.8	1425.7	 30
550	  2	661.0	121.0	 25
551	  2	327.0	39.0	 25
552	  2	1179.0	232.4	 25
553	  2	531.0	64.1	 25
554	  2	129.5	27.2	 30
555	  2	176.0	31.6	 25
556	  2	138.0	23.7	 25
557	  2	606.0	97.3	 25
558	  2	153.0	28.0	 25
559	  2	155.8	32.9	 30
560	  2	125.0	24.8	 25
561	  2	146.0	22.6	 25
562	  2	190.0	32.7	 25
563	  2	122.0	21.0	 25
564	  2	172.5	31.0	 30
565	  2	229.0	24.2	 25
566	  2	188.0	32.7	 25
567	  2	690.0	62.1	 25
568	  2	865.0	192.3	 25
569	  2	254.8	41.2	 30
570	  2	631.0	54.2	 25
571	  2	1262.0	139.2	 25
572	  2	130.0	24.9	 25
573	  2	137.0	27.3	 25
574	  2	138.3	27.3	 30
575	  2	377.0	49.1	 25
576	  2	341.0	49.9	 30
577	  2	162.3	34.3	 30
578	  2	85.0	19.1	 30
579	  2	119.5	28.2	 36
580	  2	242.8	36.8	 30
581	  2	459.5	44.9	 30
582	  2	354.8	51.0	 30
583	  2	97.8	14.1	 30
584	  2	189.3	34.8	 36
585	  2	142.5	22.6	 30
586	  2	179.0	32.7	 30
587	  2	353.5	76.4	 30
588	  2	121.8	25.5	 30
589	  2	135.0	21.3	 30
590	  2	234.0	28.3	 25
591	  2	137.0	25.5	 25
592	  2	92.0	21.0	 25
593	  2	168.0	36.7	 25
594	  2	112.8	24.3	 30
595	  2	280.0	76.8	 25
596	  2	655.0	110.8	 25
597	  2	164.0	22.7	 25
598	  2	157.0	21.3	 25
599	  2	108.8	18.7	 30
600	  2	140.0	18.7	 25
601	  2	339.0	40.7	 25
602	  2	220.0	19.5	 25
603	  2	390.0	73.4	 25
604	  2	269.8	40.5	 30
605	  2	152.0	47.9	 25
606	  2	188.0	20.8	 25
607	  2	200.0	23.8	 25
608	  2	102.0	18.1	 25
609	  2	110.5	17.5	 30
610	  2	193.0	33.5	 25
611	  2	128.0	18.5	 25
612	  2	165.0	22.4	 25
613	  2	371.0	28.9	 25
614	  2	368.8	48.1	 30
615	  2	688.0	148.2	 25
616	  2	118.0	21.5	 25
617	  2	238.0	40.3	 25
618	  2	865.0	163.5	 25
619	  2	136.3	25.9	 30
620	  2	102.0	14.3	 25
621	  2	106.0	18.6	 25
622	  2	124.0	21.6	 25
623	  2	319.0	35.9	 25
624	  2	351.5	36.7	 30
625	  2	353.0	40.1	 25
626	  2	199.0	29.5	 25
627	  2	900.0	101.7	 25
628	  2	196.0	33.5	 25
629	  2	194.8	31.1	 30
630	  2	172.0	23.1	 25
631	  2	123.0	19.0	 25
632	  2	136.0	28.0	 25
633	  2	171.0	20.9	 25
634	  2	131.5	24.9	 30
635	  2	988.0	192.2	 25
636	  2	124.0	14.4	 25
637	  2	111.0	27.2	 25
638	  2	99.0	14.2	 25
639	  2	137.8	23.8	 30
640	  2	120.0	22.0	 25
641	  2	366.3	68.1	 30
642	  2	195.5	27.8	 30
643	  2	234.8	34.4	 30
644	  2	203.3	29.2	 36
645	  2	113.5	24.4	 30
646	  2	93.8	33.2	 30
647	  2	244.3	29.8	 30
648	  2	402.8	49.7	 30
649	  2	111.0	21.9	 36
650	  2	202.5	38.6	 30
651	  2	430.0	88.7	 30
652	  2	1604.0	263.4	 30
653	  2	727.3	135.6	 30
654	  2	238.0	36.0	 30
655	  2	244.0	44.4	 25
656	  2	177.0	29.4	 25
657	  2	154.0	21.6	 25
658	  2	609.0	59.9	 25
659	  2	146.0	28.6	 30
660	  2	137.0	31.9	 25
661	  2	178.0	34.9	 25
662	  2	2735.0	551.8	 25
663	  2	1063.0	129.8	 25
664	  2	479.8	55.0	 30
665	  2	254.0	27.0	 25
666	  2	172.0	18.1	 25
667	  2	380.0	39.9	 25
668	  2	364.0	44.2	 25
669	  2	194.0	35.2	 30
670	  2	767.0	55.5	 25
671	  2	527.0	71.5	 25
672	  2	623.0	47.6	 25
673	  2	399.0	54.1	 25
674	  2	997.3	156.3	 30
675	  2	567.0	82.2	 25
676	  2	806.0	121.6	 25
677	  2	588.0	64.3	 25
678	  2	201.0	36.3	 25
679	  2	684.0	136.0	 30
680	  2	433.0	68.0	 25
681	  2	124.0	17.6	 25
682	  2	521.0	41.6	 25
683	  2	155.0	16.1	 25
684	  2	155.8	25.8	 30
685	  2	156.0	24.9	 25
686	  2	107.0	19.1	 25
687	  2	494.0	74.6	 25
688	  2	938.0	143.0	 25
689	  2	376.0	85.8	 30
690	  2	298.0	58.3	 25
691	  2	115.0	14.6	 25
692	  2	121.0	14.9	 25
693	  2	124.0	18.2	 25
694	  2	187.8	34.1	 30
695	  2	267.0	38.7	 25
696	  2	134.0	22.7	 25
697	  2	111.0	18.2	 25
698	  2	187.0	20.1	 25
699	  2	103.8	17.1	 30
700	  2	127.0	17.1	 25
701	  2	150.0	27.7	 25
702	  2	200.0	26.2	 25
703	  2	185.0	29.7	 25
704	  2	147.8	21.5	 30
705	  2	366.0	53.8	 25
706	  2	109.8	17.9	 30
707	  2	146.8	27.2	 30
708	  2	350.8	179.1	 30
709	  2	14480.5	4190.5	 36
710	  2	331.5	221.2	 30
711	  2	15371.3	4123.1	 30
  0	  3	15402.0	1820.4	 25
  1	  3	222.0	18.4	 25
  2	  3	13635.8	2875.6	 30
  3	  3	196.0	27.0	 25
  4	  3	71.0	13.0	 25
  5	  3	616.0	85.9	 25
  6	  3	253.0	30.8	 25
  7	  3	88.5	19.1	 30
  8	  3	102.0	21.4	 25
  9	  3	437.0	76.0	 25
 10	  3	222.0	43.1	 25
 11	  3	105.0	17.6	 25
 12	  3	90.0	15.8	 30
 13	  3	115.0	12.5	 25
 14	  3	398.0	66.4	 25
 15	  3	135.0	19.4	 25
 16	  3	95.0	16.9	 25
 17	  3	109.8	21.1	 30
 18	  3	498.0	111.3	 25
 19	  3	89.0	14.0	 25
 20	  3	138.0	23.8	 25
 21	  3	105.0	20.4	 25
 22	  3	150.5	21.6	 30
 23	  3	1220.0	293.8	 25
 24	  3	465.0	70.5	 25
 25	  3	288.0	35.3	 25
 26	  3	137.0	20.5	 25
 27	  3	306.5	76.6	 30
 28	  3	160.0	21.8	 25
 29	  3	202.0	21.5	 25
 30	  3	311.0	48.1	 25
 31	  3	87.0	15.7	 25
 32	  3	240.8	29.4	 30
 33	  3	186.0	35.0	 25
 34	  3	548.0	55.2	 25
 35	  3	3676.0	597.4	 25
 36	  3	753.0	98.0	 25
 37	  3	299.0	35.4	 25
 38	  3	168.8	34.8	 30
 39	  3	160.0	30.1	 25
 40	  3	835.0	180.3	 25
 41	  3	507.0	76.7	 25
 42	  3	651.0	127.2	 25
 43	  3	1052.0	277.0	 30
 44	  3	97.0	18.5	 25
 45	  3	232.8	29.2	 30
 46	  3	231.0	42.5	 30
 47	  3	369.3	69.5	 30
 48	  3	138.0	24.2	 36
 49	  3	239.8	47.5	 30
 50	  3	93.8	19.3	 30
 51	  3	136.0	28.8	 30
 52	  3	91.5	26.2	 30
 53	  3	137.5	21.6	 36
 54	  3	137.8	50.9	 30
 55	  3	733.8	169.3	 30
 56	  3	167.8	25.2	 30
 57	  3	237.5	34.6	 30
 58	  3	282.3	49.7	 30
 59	  3	507.0	50.5	 25
 60	  3	203.0	30.2	 25
 61	  3	134.0	23.3	 25
 62	  3	185.0	24.3	 25
 63	  3	117.8	22.6	 30
 64	  3	91.0	23.6	 25
 65	  3	154.0	36.7	 25
 66	  3	185.0	33.6	 25
 67	  3	1765.0	153.5	 25
 68	  3	433.3	73.3	 30
 69	  3	134.0	30.5	 25
 70	  3	145.0	28.7	 25
 71	  3	123.0	23.6	 25
 72	  3	211.0	19.2	 25
 73	  3	90.0	16.2	 30
 74	  3	273.0	45.2	 25
 75	  3	112.0	26.6	 25
 76	  3	363.0	45.5	 25
 77	  3	298.0	37.5	 25
 78	  3	710.0	129.3	 30
 79	  3	1671.0	268.6	 25
 80	  3	476.0	44.8	 25
 81	  3	4388.0	415.2	 25
 82	  3	1908.0	297.6	 25
 83	  3	235.0	23.0	 30
 84	  3	213.0	38.6	 25
 85	  3	402.0	68.8	 25
 86	  3	125.0	27.2	 25
 87	  3	530.0	54.6	 25
 88	  3	166.5	37.4	 30
 89	  3	157.0	30.4	 25
 90	  3	411.0	54.9	 25
 91	  3	565.0	83.9	 25
 92	  3	132.0	22.7	 25
 93	  3	5475.5	1157.6	 30
 94	  3	471.0	73.1	 25
 95	  3	395.0	64.2	 25
 96	  3	271.0	40.4	 25
 97	  3	582.0	105.9	 25
 98	  3	8844.0	1904.0	 30
 99	  3	417.0	59.3	 25
100	  3	2017.0	440.2	 25
101	  3	273.0	61.5	 25
102	  3	187.0	41.5	 25
103	  3	241.8	48.3	 30
104	  3	85.0	23.8	 25
105	  3	465.0	110.9	 25
106	  3	105.0	26.0	 25
107	  3	214.0	33.2	 25
108	  3	261.0	45.9	 30
109	  3	70.0	17.7	 25
110	  3	121.8	23.5	 30
111	  3	204.0	31.9	 30
112	  3	316.5	48.7	 30
113	  3	122.3	32.9	 36
114	  3	579.8	118.8	 30
115	  3	1227.8	260.6	 30
116	  3	3387.3	810.5	 30
117	  3	2590.3	473.7	 30
118	  3	916.8	166.5	 36
119	  3	1869.0	327.2	 30
120	  3	118.0	20.9	 30
121	  3	491.5	81.0	 30
122	  3	230.8	27.8	 30
123	  3	271.3	38.5	 30
124	  3	409.0	60.5	 25
125	  3	89.0	19.2	 25
126	  3	120.0	22.3	 25
127	  3	118.0	17.6	 25
128	  3	456.5	99.1	 30
129	  3	224.0	44.1	 25
130	  3	493.0	75.6	 25
131	  3	460.0	57.7	 25
132	  3	520.0	65.7	 25
133	  3	161.8	27.0	 30
134	  3	436.0	64.5	 25
135	  3	134.0	26.8	 25
136	  3	298.0	37.2	 25
137	  3	3272.0	544.1	 25
138	  3	481.8	65.4	 30
139	  3	413.0	53.5	 25
140	  3	382.0	50.7	 25
141	  3	356.0	41.2	 25
142	  3	1481.0	232.8	 25
143	  3	1556.8	229.1	 30
144	  3	261.0	42.0	 25
145	  3	201.0	31.7	 25
146	  3	278.0	49.4	 25
147	  3	188.0	30.3	 25
148	  3	214.5	35.6	 30
149	  3	140.0	26.5	 25
150	  3	118.0	16.1	 25
151	  3	365.0	47.9	 25
152	  3	363.0	48.5	 25
153	  3	134.8	24.9	 30
154	  3	1149.0	164.1	 25
155	  3	114.0	19.9	 25
156	  3	1333.0	218.7	 25
157	  3	547.0	60.9	 25
158	  3	187.0	39.0	 30
159	  3	263.0	41.2	 25
160	  3	236.0	45.2	 25
161	  3	126.0	27.6	 25
162	  3	85.0	22.0	 25
163	  3	129.0	24.4	 30
164	  3	121.0	28.3	 25
165	  3	475.0	72.5	 25
166	  3	160.0	43.1	 25
167	  3	830.0	155.0	 25
168	  3	321.5	49.3	 30
169	  3	2953.0	554.8	 25
170	  3	144.0	30.6	 25
171	  3	253.0	46.4	 25
172	  3	112.0	23.6	 25
173	  3	467.0	105.0	 30
174	  3	233.0	47.9	 25
175	  3	901.0	164.5	 30
176	  3	790.5	150.6	 30
177	  3	2074.8	418.2	 30
178	  3	503.5	132.6	 36
179	  3	489.3	108.3	 30
180	  3	464.0	80.7	 30
181	  3	205.0	36.3	 30
182	  3	490.8	109.9	 30
183	  3	1532.3	353.0	 36
184	  3	332.5	61.3	 30
185	  3	688.3	149.5	 30
186	  3	78.0	13.8	 30
187	  3	91.5	20.5	 30
188	  3	175.8	32.7	 30
189	  3	129.0	21.9	 25
190	  3	102.0	44.1	 25
191	  3	92.0	21.7	 25
192	  3	99.0	22.7	 25
193	  3	118.3	20.5	 30
194	  3	270.0	35.0	 25
195	  3	210.0	37.3	 25
196	  3	418.0	53.3	 25
197	  3	290.0	53.9	 25
198	  3	7217.0	1653.7	 30
199	  3	144.0	19.5	 25
200	  3	451.0	68.9	 25
201	  3	194.0	45.4	 25
202	  3	289.0	34.3	 25
203	  3	2654.0	512.4	 30
204	  3	197.0	36.6	 25
205	  3	373.0	42.7	 25
206	  3	358.0	65.4	 25
207	  3	149.0	20.6	 25
208	  3	162.3	33.9	 30
209	  3	541.0	107.8	 25
210	  3	114.0	21.7	 25
211	  3	138.0	28.1	 25
212	  3	113.0	28.9	 25
213	  3	246.0	47.2	 30
214	  3	699.0	75.2	 25
215	  3	184.0	29.5	 25
216	  3	331.0	44.1	 25
217	  3	221.0	31.9	 25
218	  3	166.8	29.2	 30
219	  3	402.0	64.6	 25
220	  3	6670.0	866.7	 25
221	  3	1733.0	207.4	 25
222	  3	351.0	47.2	 25
223	  3	105.0	19.7	 30
224	  3	131.0	28.8	 25
225	  3	227.0	42.2	 25
226	  3	336.0	46.6	 25
227	  3	210.0	40.6	 25
228	  3	415.3	71.5	 30
229	  3	262.0	30.5	 25
230	  3	860.0	91.8	 25
231	  3	1708.0	235.5	 25
232	  3	95.0	95.5	 25
233	  3	125.0	23.7	 30
234	  3	141.0	35.1	 25
235	  3	89.0	28.4	 25
236	  3	85.0	22.6	 25
237	  3	82.0	21.4	 25
238	  3	69.8	17.0	 30
239	  3	76.0	15.2	 25
240	  3	79.0	19.3	 30
241	  3	82.5	19.8	 30
242	  3	89.8	18.1	 30
243	  3	106.5	27.4	 36
244	  3	816.0	176.6	 30
245	  3	2547.0	416.0	 30
246	  3	489.5	64.5	 30
247	  3	123.0	26.6	 30
248	  3	543.5	114.1	 36
249	  3	173.0	29.0	 30
250	  3	355.8	56.1	 30
251	  3	263.0	45.1	 30
252	  3	216.0	45.2	 30
253	  3	531.8	55.0	 30
254	  3	1391.0	158.3	 25
255	  3	691.0	107.5	 25
256	  3	153.0	30.8	 25
257	  3	84.0	18.0	 25
258	  3	92.8	25.6	 30
259	  3	957.0	127.6	 25
260	  3	777.0	112.1	 25
261	  3	110.0	19.0	 25
262	  3	842.0	99.3	 25
263	  3	153.8	32.3	 30
264	  3	1301.0	225.7	 25
265	  3	201.0	43.1	 25
266	  3	115.0	38.6	 25
267	  3	1249.0	192.2	 25
268	  3	427.3	52.6	 30
269	  3	169.0	34.7	 25
270	  3	142.0	32.1	 25
271	  3	80.0	26.8	 25
272	  3	466.0	59.6	 25
273	  3	240.5	35.4	 30
274	  3	146.0	33.0	 25
275	  3	127.0	29.2	 25
276	  3	110.0	23.1	 25
277	  3	336.0	64.1	 25
278	  3	261.8	32.0	 30
279	  3	827.0	82.0	 25
280	  3	215.0	49.3	 25
281	  3	212.0	42.1	 25
282	  3	127.0	26.0	 25
283	  3	259.0	38.6	 30
284	  3	308.0	60.0	 25
285	  3	161.0	35.9	 25
286	  3	133.0	26.3	 25
287	  3	947.0	98.5	 25
288	  3	293.0	70.9	 30
289	  3	110.0	27.1	 25
290	  3	912.0	147.2	 25
291	  3	291.0	39.0	 25
292	  3	212.0	38.9	 25
293	  3	131.8	22.1	 30
294	  3	521.0	88.7	 25
295	  3	1607.0	180.9	 25
296	  3	494.0	80.4	 25
297	  3	214.0	32.9	 25
298	  3	984.0	130.6	 30
299	  3	1975.0	275.9	 25
300	  3	1545.0	115.4	 25
301	  3	2536.0	230.0	 25
302	  3	221.0	36.0	 25
303	  3	229.0	28.7	 30
304	  3	924.0	142.9	 25
305	  3	697.5	83.1	 30
306	  3	602.0	93.1	 30
307	  3	444.3	74.9	 30
308	  3	139.8	26.9	 36
309	  3	141.5	40.6	 30
310	  3	139.0	26.2	 30
311	  3	616.5	112.1	 30
312	  3	557.8	93.9	 30
313	  3	2608.5	522.6	 36
314	  3	360.8	74.0	 30
315	  3	161.5	31.3	 30
316	  3	130.8	30.3	 30
317	  3	146.0	22.6	 25
318	  3	192.8	36.8	 30
319	  3	619.0	95.4	 25
320	  3	587.0	86.0	 25
321	  3	121.0	26.3	 25
322	  3	230.0	27.4	 25
323	  3	92.5	22.7	 30
324	  3	624.0	119.1	 25
325	  3	4440.0	684.6	 25
326	  3	316.0	49.8	 25
327	  3	4669.0	411.5	 25
328	  3	205.0	36.7	 30
329	  3	142.0	23.2	 25
330	  3	126.0	30.6	 25
331	  3	1795.0	219.7	 25
332	  3	98.0	25.0	 25
333	  3	98.0	24.6	 30
334	  3	109.0	25.9	 25
335	  3	127.0	37.0	 25
336	  3	203.0	32.4	 25
337	  3	122.0	24.6	 25
338	  3	1795.0	324.5	 30
339	  3	5671.0	1256.8	 25
340	  3	380.0	69.4	 25
341	  3	135.0	29.5	 25
342	  3	220.0	24.3	 25
343	  3	214.0	37.3	 30
344	  3	139.0	20.3	 25
345	  3	1177.0	232.4	 25
346	  3	833.0	122.0	 25
347	  3	361.0	44.8	 25
348	  3	198.0	51.1	 30
349	  3	13070.0	2612.8	 25
350	  3	215.0	42.6	 25
351	  3	90.0	21.3	 25
352	  3	1744.0	223.1	 25
353	  3	132.5	27.7	 30
354	  3	6488.0	1115.7	 25
355	  3	478.0	75.6	 25
356	  3	1591.0	254.7	 25
357	  3	774.0	83.1	 25
358	  3	219.3	35.8	 30
359	  3	146.0	29.6	 25
360	  3	3114.0	594.2	 25
361	  3	160.0	31.6	 25
362	  3	1494.0	153.6	 25
363	  3	342.0	64.1	 30
364	  3	1485.0	344.5	 25
365	  3	157.0	33.1	 25
366	  3	399.0	56.6	 25
367	  3	134.0	23.1	 25
368	  3	151.8	25.7	 30
369	  3	137.8	22.5	 30
370	  3	185.5	33.5	 30
371	  3	189.8	34.9	 30
372	  3	576.8	56.7	 30
373	  3	325.0	48.6	 36
374	  3	1956.3	314.5	 30
375	  3	1305.3	206.3	 30
376	  3	480.3	49.8	 30
377	  3	317.3	31.3	 30
378	  3	174.5	38.4	 36
379	  3	136.0	28.1	 30
380	  3	133.8	24.5	 30
381	  3	1197.8	181.0	 30
382	  3	157.0	28.1	 25
383	  3	115.0	19.0	 30
384	  3	2061.0	339.8	 25
385	  3	396.0	36.9	 25
386	  3	392.0	51.4	 25
387	  3	222.0	23.6	 25
388	  3	201.0	33.6	 30
389	  3	159.0	28.5	 25
390	  3	128.0	32.4	 25
391	  3	409.0	61.5	 25
392	  3	318.0	49.0	 25
393	  3	342.0	29.8	 25
394	  3	418.8	88.9	 30
395	  3	126.0	29.2	 25
396	  3	181.0	37.8	 25
397	  3	918.0	117.8	 25
398	  3	235.0	25.2	 25
399	  3	182.0	26.9	 30
400	  3	676.0	83.6	 25
401	  3	233.0	31.3	 25
402	  3	106.0	22.3	 25
403	  3	149.0	14.0	 25
404	  3	553.8	78.8	 30
405	  3	156.0	19.4	 25
406	  3	1663.0	231.8	 25
407	  3	174.0	30.9	 25
408	  3	260.0	28.7	 25
409	  3	115.8	21.0	 30
410	  3	213.0	26.4	 25
411	  3	2274.0	367.5	 25
412	  3	143.0	16.5	 25
413	  3	134.0	19.2	 25
414	  3	172.3	27.7	 30
415	  3	703.0	97.1	 25
416	  3	198.0	30.7	 25
417	  3	205.0	32.0	 25
418	  3	137.0	19.3	 25
419	  3	8887.8	1758.9	 30
420	  3	129.0	21.3	 25
421	  3	860.0	108.7	 25
422	  3	400.0	58.2	 25
423	  3	1016.0	102.4	 25
424	  3	179.0	28.0	 30
425	  3	133.0	30.1	 25
426	  3	97.0	18.1	 25
427	  3	192.0	22.9	 25
428	  3	261.0	37.2	 25
429	  3	138.5	21.4	 30
430	  3	130.0	16.7	 25
431	  3	478.0	75.0	 25
432	  3	963.0	102.5	 25
433	  3	223.0	32.8	 25
434	  3	174.0	43.4	 36
435	  3	183.3	27.4	 30
436	  3	136.0	23.7	 30
437	  3	230.8	36.4	 30
438	  3	330.8	60.6	 30
439	  3	2841.8	532.5	 36
440	  3	218.8	39.3	 30
441	  3	164.5	28.2	 30
442	  3	570.8	69.2	 30
443	  3	3082.0	336.9	 30
444	  3	153.0	32.9	 36
445	  3	184.0	21.6	 30
446	  3	188.5	24.8	 30
447	  3	112.0	18.9	 25
448	  3	87.0	20.1	 25
449	  3	107.3	22.7	 30
450	  3	263.0	26.2	 25
451	  3	2541.0	303.5	 25
452	  3	870.0	74.4	 25
453	  3	272.0	37.8	 25
454	  3	179.5	33.3	 30
455	  3	185.0	26.2	 25
456	  3	156.0	18.2	 25
457	  3	272.0	47.8	 25
458	  3	156.0	25.6	 25
459	  3	217.8	47.9	 30
460	  3	1216.0	193.7	 25
461	  3	189.0	32.9	 25
462	  3	234.0	45.0	 25
463	  3	1314.0	163.5	 25
464	  3	449.8	57.1	 30
465	  3	418.0	47.7	 25
466	  3	343.0	46.8	 25
467	  3	4264.0	576.4	 25
468	  3	126.0	18.9	 25
469	  3	124.8	22.8	 30
470	  3	195.0	25.5	 25
471	  3	151.0	18.9	 25
472	  3	120.0	22.9	 25
473	  3	90.0	17.4	 25
474	  3	81.0	17.0	 30
475	  3	100.0	17.9	 25
476	  3	94.0	16.1	 25
477	  3	111.0	14.7	 25
478	  3	185.0	28.4	 25
479	  3	369.5	75.0	 30
480	  3	935.0	162.8	 25
481	  3	258.0	31.7	 25
482	  3	1677.0	265.8	 25
483	  3	113.0	17.1	 25
484	  3	274.3	38.0	 30
485	  3	107.0	19.5	 25
486	  3	131.0	23.5	 25
487	  3	113.0	11.4	 25
488	  3	120.0	20.6	 25
489	  3	515.3	63.7	 30
490	  3	7632.0	1184.4	 25
491	  3	576.0	62.5	 25
492	  3	253.0	25.0	 25
493	  3	5503.0	749.3	 25
494	  3	222.0	32.2	 30
495	  3	93.0	15.9	 25
496	  3	114.0	17.1	 25
497	  3	153.0	18.1	 25
498	  3	161.0	28.9	 25
499	  3	115.0	20.4	 36
500	  3	127.8	20.1	 30
501	  3	187.8	29.7	 30
502	  3	144.8	18.9	 30
503	  3	178.5	55.1	 30
504	  3	398.5	40.9	 36
505	  3	9511.0	1830.2	 30
506	  3	303.5	48.4	 30
507	  3	174.0	34.9	 30
508	  3	190.8	29.4	 30
509	  3	762.5	163.0	 36
510	  3	131.3	20.0	 30
511	  3	358.3	57.6	 30
512	  3	225.0	31.5	 25
513	  3	3230.0	210.6	 25
514	  3	359.3	46.5	 30
515	  3	154.0	24.8	 25
516	  3	351.0	42.0	 25
517	  3	251.0	37.4	 25
518	  3	1696.0	99.8	 25
519	  3	1008.8	124.1	 30
520	  3	361.0	48.8	 25
521	  3	196.0	24.4	 25
522	  3	468.0	62.9	 25
523	  3	732.0	66.6	 25
524	  3	118.5	30.4	 30
525	  3	206.0	43.4	 25
526	  3	112.0	15.5	 25
527	  3	294.0	42.8	 25
528	  3	115.0	23.4	 25
529	  3	139.5	32.1	 30
530	  3	1115.0	99.2	 25
531	  3	681.0	72.0	 25
532	  3	177.0	30.6	 25
533	  3	105.0	22.5	 25
534	  3	966.0	200.7	 30
535	  3	169.0	36.4	 25
536	  3	122.0	19.9	 25
537	  3	166.0	33.0	 25
538	  3	173.0	28.9	 25
539	  3	17021.3	3448.2	 30
540	  3	619.0	55.8	 25
541	  3	189.0	26.1	 25
542	  3	121.0	22.0	 25
543	  3	246.0	37.9	 25
544	  3	401.3	69.6	 30
545	  3	145.0	27.7	 25
546	  3	172.0	23.4	 25
547	  3	136.0	17.2	 25
548	  3	574.0	74.6	 25
549	  3	140.0	23.5	 30
550	  3	762.0	139.8	 25
551	  3	192.0	24.6	 25
552	  3	1728.0	214.7	 25
553	  3	153.0	19.8	 25
554	  3	138.5	20.3	 30
555	  3	123.0	22.9	 25
556	  3	135.0	16.5	 25
557	  3	1417.0	197.8	 25
558	  3	180.0	22.5	 25
559	  3	159.8	27.3	 30
560	  3	126.0	13.0	 25
561	  3	159.0	18.1	 25
562	  3	167.0	21.3	 25
563	  3	663.0	94.0	 25
564	  3	1421.8	286.6	 36
565	  3	1395.3	170.5	 30
566	  3	17023.8	3231.8	 30
567	  3	1596.3	99.6	 30
568	  3	1044.8	133.1	 30
569	  3	378.0	41.4	 36
570	  3	296.3	38.5	 30
571	  3	255.0	41.6	 30
572	  3	341.8	49.6	 30
573	  3	180.0	29.0	 30
574	  3	603.0	61.6	 36
575	  3	591.5	63.0	 30
576	  3	1139.0	158.9	 25
577	  3	757.0	83.3	 25
578	  3	822.0	131.5	 25
579	  3	117.0	21.1	 30
580	  3	2172.0	405.9	 25
581	  3	263.0	41.6	 25
582	  3	1872.0	287.3	 25
583	  3	211.0	32.4	 25
584	  3	622.0	139.2	 30
585	  3	492.0	91.8	 25
586	  3	738.0	121.1	 25
587	  3	178.0	26.7	 25
588	  3	132.0	23.5	 25
589	  3	186.8	31.7	 30
590	  3	244.0	45.3	 25
591	  3	1171.0	148.5	 25
592	  3	521.0	64.0	 25
593	  3	380.0	44.6	 25
594	  3	120.8	15.9	 30
595	  3	203.0	29.0	 25
596	  3	230.0	42.8	 25
597	  3	2228.0	210.7	 25
598	  3	1153.0	115.9	 25
599	  3	152.8	24.8	 30
600	  3	741.0	115.5	 25
601	  3	182.0	28.0	 25
602	  3	162.0	30.1	 25
603	  3	194.0	44.8	 25
604	  3	146.5	27.5	 30
605	  3	220.0	30.9	 25
606	  3	330.0	28.8	 25
607	  3	232.0	43.0	 25
608	  3	1426.0	157.2	 25
609	  3	152.0	28.8	 30
610	  3	1591.0	274.4	 25
611	  3	7350.0	777.5	 25
612	  3	355.0	27.5	 25
613	  3	400.0	50.9	 25
614	  3	108.8	15.7	 30
615	  3	538.0	61.5	 25
616	  3	1384.0	147.9	 25
617	  3	10627.0	1116.3	 25
618	  3	294.0	40.1	 25
619	  3	229.0	67.2	 30
620	  3	760.0	75.4	 25
621	  3	233.0	67.3	 25
622	  3	7534.0	630.0	 25
623	  3	2495.0	230.3	 25
624	  3	866.5	137.2	 30
625	  3	268.0	35.9	 25
626	  3	260.0	38.7	 25
627	  3	363.0	54.7	 25
628	  3	8312.0	1066.6	 30
629	  3	1404.3	133.7	 36
630	  3	1176.5	149.8	 30
631	  3	570.8	155.1	 30
632	  3	5239.0	586.7	 30
633	  3	1357.3	204.9	 30
634	  3	117.3	15.7	 36
635	  3	129.3	23.4	 30
636	  3	1606.5	284.5	 30
637	  3	253.8	25.5	 30
638	  3	246.0	36.5	 30
639	  3	237.5	32.3	 36
640	  3	3583.8	650.3	 30
641	  3	593.0	60.3	 25
642	  3	146.0	39.6	 25
643	  3	1913.0	274.0	 25
644	  3	839.0	160.9	 30
645	  3	1680.0	258.5	 25
646	  3	1783.0	162.2	 25
647	  3	305.0	60.2	 25
648	  3	259.0	22.6	 25
649	  3	217.0	22.6	 30
650	  3	660.0	117.7	 25
651	  3	98.0	28.5	 25
652	  3	2070.0	181.0	 25
653	  3	202.0	30.5	 25
654	  3	656.0	112.8	 30
655	  3	255.0	27.3	 25
656	  3	1126.0	122.3	 25
657	  3	169.0	20.1	 25
658	  3	157.0	23.4	 25
659	  3	1412.8	164.7	 30
660	  3	1156.0	161.0	 25
661	  3	119.0	20.8	 25
662	  3	350.0	44.6	 25
663	  3	6186.0	627.4	 25
664	  3	3113.8	452.4	 30
665	  3	1255.0	193.6	 25
666	  3	147.0	16.0	 25
667	  3	339.0	41.1	 25
668	  3	1185.0	92.9	 25
669	  3	2040.5	268.5	 30
670	  3	546.0	85.7	 25
671	  3	1396.0	86.6	 25
672	  3	1118.0	71.2	 25
673	  3	1242.0	106.4	 25
674	  3	614.8	66.6	 30
675	  3	1478.0	119.8	 25
676	  3	7884.0	890.7	 25
677	  3	3210.0	281.0	 25
678	  3	164.0	22.5	 25
679	  3	2872.0	522.6	 30
680	  3	993.0	140.2	 25
681	  3	308.0	45.3	 25
682	  3	288.0	32.6	 25
683	  3	465.0	52.3	 25
684	  3	3628.0	698.0	 30
685	  3	99.0	17.4	 25
686	  3	174.0	38.9	 25
687	  3	132.0	21.1	 25
688	  3	261.0	37.8	 25
689	  3	532.8	106.1	 30
690	  3	209.0	23.5	 25
691	  3	197.0	38.1	 25
692	  3	306.0	43.9	 25
693	  3	205.3	32.0	 30
694	  3	142.5	33.5	 36
695	  3	167.8	70.4	 30
696	  3	569.8	50.7	 30
697	  3	522.5	90.8	 30
698	  3	96.5	19.2	 30
699	  3	189.3	31.5	 36
700	  3	821.3	157.7	 30
701	  3	1911.0	247.4	 30
702	  3	1038.0	133.8	 30
703	  3	138.5	25.6	 30
704	  3	114.3	20.4	 36
705	  3	87.8	13.2	 30
706	  3	120.0	21.3	 25
707	  3	131.0	22.4	 25
708	  3	13946.0	3713.2	 25
709	  3	271.5	48.2	 30
710	  3	14890.0	4661.4	 25
711	  3	249.0	42.9	 25
  0	  4	109.0	19.5	 25
  1	  4	101.0	18.5	 25
  2	  4	98.0	27.1	 25
  3	  4	83.8	15.4	 30
  4	  4	68.0	15.3	 25
  5	  4	217.0	36.5	 25
  6	  4	233.0	42.8	 25
  7	  4	75.0	19.3	 25
  8	  4	88.0	12.8	 30
  9	  4	258.0	54.3	 25
 10	  4	120.0	23.0	 25
 11	  4	84.0	19.8	 25
 12	  4	81.0	20.4	 25
 13	  4	117.5	24.4	 30
 14	  4	156.0	18.7	 25
 15	  4	172.0	31.8	 25
 16	  4	151.0	30.6	 25
 17	  4	109.0	23.6	 25
 18	  4	189.3	35.8	 30
 19	  4	89.0	18.7	 25
 20	  4	152.0	32.0	 25
 21	  4	112.0	23.6	 25
 22	  4	171.0	25.6	 25
 23	  4	367.5	78.1	 30
 24	  4	162.0	38.5	 25
 25	  4	204.0	35.2	 25
 26	  4	173.0	26.6	 25
 27	  4	163.0	27.9	 25
 28	  4	343.3	69.0	 30
 29	  4	143.0	33.2	 25
 30	  4	225.0	44.8	 25
 31	  4	89.0	19.5	 25
 32	  4	281.0	32.4	 25
 33	  4	139.0	24.2	 36
 34	  4	425.0	51.5	 30
 35	  4	1025.5	182.6	 30
 36	  4	293.3	65.3	 30
 37	  4	304.0	45.8	 30
 38	  4	216.8	41.9	 36
 39	  4	146.0	31.5	 30
 40	  4	400.8	54.5	 30
 41	  4	231.8	43.7	 30
 42	  4	237.8	31.7	 30
 43	  4	247.3	55.4	 36
 44	  4	109.0	34.0	 30
 45	  4	367.0	61.0	 25
 46	  4	188.0	36.0	 25
 47	  4	274.0	64.3	 25
 48	  4	194.0	39.2	 30
 49	  4	95.0	23.1	 25
 50	  4	90.0	28.2	 25
 51	  4	111.0	21.6	 25
 52	  4	99.0	25.9	 25
 53	  4	121.5	23.5	 30
 54	  4	90.0	25.8	 25
 55	  4	187.0	32.6	 25
 56	  4	170.0	36.6	 25
 57	  4	811.0	138.4	 25
 58	  4	188.8	24.7	 30
 59	  4	156.0	26.0	 25
 60	  4	207.0	27.2	 25
 61	  4	112.0	22.9	 25
 62	  4	130.0	22.6	 25
 63	  4	100.3	21.1	 30
 64	  4	111.0	22.3	 25
 65	  4	144.0	28.6	 25
 66	  4	170.0	29.0	 25
 67	  4	476.0	80.4	 25
 68	  4	111.5	25.6	 30
 69	  4	91.0	21.3	 25
 70	  4	131.0	22.0	 25
 71	  4	98.0	21.2	 25
 72	  4	139.0	29.6	 25
 73	  4	97.5	20.3	 30
 74	  4	110.0	28.8	 25
 75	  4	108.0	26.5	 25
 76	  4	224.0	38.8	 25
 77	  4	325.0	36.8	 25
 78	  4	261.0	40.8	 30
 79	  4	386.0	65.7	 25
 80	  4	432.0	68.7	 25
 81	  4	725.0	56.2	 25
 82	  4	397.0	48.3	 25
 83	  4	129.8	22.0	 30
 84	  4	196.0	36.3	 25
 85	  4	82.0	17.8	 25
 86	  4	148.0	29.3	 25
 87	  4	305.0	39.4	 25
 88	  4	117.0	20.9	 30
 89	  4	158.0	24.2	 25
 90	  4	338.0	50.5	 25
 91	  4	156.0	25.9	 25
 92	  4	91.0	23.3	 25
 93	  4	673.8	79.6	 30
 94	  4	170.0	40.1	 25
 95	  4	191.0	22.5	 25
 96	  4	156.0	25.1	 25
 97	  4	208.5	36.5	 30
 98	  4	7080.3	1655.8	 36
 99	  4	187.3	36.5	 30
100	  4	248.0	45.9	 30
101	  4	92.5	24.1	 30
102	  4	123.8	27.5	 30
103	  4	142.8	31.6	 36
104	  4	100.0	26.5	 30
105	  4	150.3	36.7	 30
106	  4	82.8	22.2	 30
107	  4	135.3	27.0	 30
108	  4	175.3	35.9	 36
109	  4	86.0	23.7	 30
110	  4	181.0	34.6	 25
111	  4	110.0	22.0	 25
112	  4	461.0	65.1	 25
113	  4	91.3	22.3	 30
114	  4	306.0	56.7	 25
115	  4	246.0	38.6	 25
116	  4	1170.0	154.7	 25
117	  4	1119.0	137.6	 25
118	  4	528.3	65.0	 30
119	  4	686.0	111.7	 25
120	  4	117.0	20.4	 25
121	  4	163.0	29.5	 25
122	  4	129.0	29.0	 25
123	  4	169.3	29.8	 30
124	  4	211.0	41.7	 25
125	  4	80.0	22.7	 25
126	  4	107.0	26.8	 25
127	  4	136.0	34.2	 25
128	  4	91.8	16.4	 30
129	  4	280.0	44.1	 25
130	  4	206.0	35.2	 25
131	  4	306.0	42.5	 25
132	  4	327.0	30.4	 25
133	  4	172.8	22.2	 30
134	  4	245.0	35.0	 25
135	  4	135.0	22.9	 25
136	  4	345.0	57.2	 25
137	  4	274.0	41.1	 25
138	  4	251.5	62.5	 30
139	  4	557.0	67.6	 25
140	  4	568.0	72.6	 25
141	  4	141.0	24.5	 25
142	  4	296.0	45.5	 25
143	  4	1542.8	229.7	 30
144	  4	355.0	48.0	 25
145	  4	136.0	25.0	 25
146	  4	167.0	27.4	 25
147	  4	140.0	20.4	 25
148	  4	387.8	53.3	 30
149	  4	180.0	26.4	 25
150	  4	124.0	22.4	 25
151	  4	259.0	42.9	 25
152	  4	295.0	41.9	 25
153	  4	208.3	35.3	 30
154	  4	238.0	38.1	 25
155	  4	90.0	22.5	 25
156	  4	355.0	56.7	 25
157	  4	530.0	67.0	 25
158	  4	297.5	38.7	 30
159	  4	281.0	44.2	 25
160	  4	202.0	31.7	 25
161	  4	97.0	23.2	 25
162	  4	92.0	22.0	 30
163	  4	94.5	20.7	 36
164	  4	116.5	26.3	 30
165	  4	241.3	39.4	 30
166	  4	97.0	21.2	 30
167	  4	251.8	33.7	 30
168	  4	264.3	40.8	 36
169	  4	515.3	125.2	 30
170	  4	99.0	19.5	 30
171	  4	153.5	34.0	 30
172	  4	71.0	16.1	 30
173	  4	116.3	30.2	 36
174	  4	158.0	32.6	 30
175	  4	215.0	37.3	 25
176	  4	211.0	25.7	 25
177	  4	554.0	102.3	 25
178	  4	131.8	28.0	 30
179	  4	107.0	22.2	 25
180	  4	189.0	24.6	 25
181	  4	281.0	37.6	 25
182	  4	123.0	22.3	 25
183	  4	643.8	151.9	 30
184	  4	763.0	144.3	 25
185	  4	95.0	15.6	 25
186	  4	82.0	13.0	 25
187	  4	72.0	15.3	 25
188	  4	150.8	26.2	 30
189	  4	142.0	25.8	 25
190	  4	186.0	25.3	 25
191	  4	83.0	15.7	 25
192	  4	81.0	13.5	 25
193	  4	159.8	30.1	 30
194	  4	387.0	38.6	 25
195	  4	166.0	23.7	 25
196	  4	217.0	38.4	 25
197	  4	207.0	35.3	 25
198	  4	902.3	240.3	 30
199	  4	94.0	17.2	 25
200	  4	102.0	19.1	 25
201	  4	100.0	23.1	 25
202	  4	224.0	42.1	 25
203	  4	486.3	105.2	 30
204	  4	172.0	33.9	 25
205	  4	262.0	45.7	 25
206	  4	168.0	39.2	 25
207	  4	114.0	26.4	 25
208	  4	173.3	32.1	 30
209	  4	179.0	28.6	 25
210	  4	119.0	17.0	 25
211	  4	269.0	43.8	 25
212	  4	147.0	28.8	 25
213	  4	139.0	26.8	 30
214	  4	261.0	32.5	 25
215	  4	272.0	29.8	 25
216	  4	174.0	26.7	 25
217	  4	184.0	24.4	 25
218	  4	160.3	30.5	 30
219	  4	599.0	59.7	 25
220	  4	1351.0	200.1	 25
221	  4	375.0	51.8	 25
222	  4	200.0	27.7	 25
223	  4	136.5	23.9	 30
224	  4	128.0	22.3	 25
225	  4	161.0	33.7	 25
226	  4	499.0	48.9	 25
227	  4	121.5	19.8	 30
228	  4	142.3	27.0	 36
229	  4	173.0	30.0	 30
230	  4	265.0	44.0	 30
231	  4	284.3	52.9	 30
232	  4	87.3	17.7	 30
233	  4	107.0	22.0	 36
234	  4	94.5	20.7	 30
235	  4	73.8	15.3	 30
236	  4	86.5	17.5	 30
237	  4	73.8	13.6	 30
238	  4	77.3	13.3	 36
239	  4	80.8	14.4	 30
240	  4	93.0	15.8	 25
241	  4	104.0	15.9	 25
242	  4	77.0	14.6	 25
243	  4	92.3	25.3	 30
244	  4	116.0	18.7	 25
245	  4	343.0	48.9	 25
246	  4	503.0	72.9	 25
247	  4	167.0	24.5	 25
248	  4	283.3	61.4	 30
249	  4	265.0	42.1	 25
250	  4	226.0	38.2	 25
251	  4	198.0	33.8	 25
252	  4	134.0	18.6	 25
253	  4	280.3	32.7	 30
254	  4	602.0	47.4	 25
255	  4	320.0	43.1	 25
256	  4	166.0	26.3	 25
257	  4	73.0	9.5	 25
258	  4	109.0	19.8	 30
259	  4	284.0	44.2	 25
260	  4	174.0	24.4	 25
261	  4	108.0	22.3	 25
262	  4	287.0	54.2	 25
263	  4	205.0	83.5	 30
264	  4	957.0	183.0	 25
265	  4	88.0	17.4	 25
266	  4	109.0	96.4	 25
267	  4	135.0	18.3	 25
268	  4	439.8	104.4	 30
269	  4	144.0	26.8	 25
270	  4	202.0	31.9	 25
271	  4	98.0	16.7	 25
272	  4	171.0	25.5	 25
273	  4	198.8	27.5	 30
274	  4	109.0	26.1	 25
275	  4	83.0	14.0	 25
276	  4	82.0	24.0	 25
277	  4	143.0	23.9	 25
278	  4	201.5	45.0	 30
279	  4	1116.0	112.1	 25
280	  4	295.0	55.0	 25
281	  4	165.0	18.3	 25
282	  4	96.0	20.6	 25
283	  4	209.8	29.5	 30
284	  4	299.0	36.1	 25
285	  4	153.0	37.8	 25
286	  4	160.0	18.0	 25
287	  4	198.0	30.1	 25
288	  4	99.8	14.8	 30
289	  4	102.0	20.2	 25
290	  4	237.0	35.7	 25
291	  4	127.0	23.0	 25
292	  4	157.5	21.9	 30
293	  4	95.0	14.9	 36
294	  4	246.8	45.5	 30
295	  4	503.3	104.0	 30
296	  4	233.3	35.9	 30
297	  4	145.8	22.9	 30
298	  4	832.8	155.1	 36
299	  4	413.8	67.6	 30
300	  4	1112.5	170.3	 30
301	  4	1502.5	314.9	 30
302	  4	409.8	54.5	 30
303	  4	382.8	44.7	 36
304	  4	169.5	35.4	 30
305	  4	244.0	46.1	 25
306	  4	335.0	41.9	 25
307	  4	436.0	53.7	 25
308	  4	242.0	35.8	 30
309	  4	183.0	27.8	 25
310	  4	158.0	24.3	 25
311	  4	216.0	37.9	 25
312	  4	148.0	22.3	 25
313	  4	248.0	46.9	 30
314	  4	128.0	19.2	 25
315	  4	124.0	20.3	 25
316	  4	104.0	18.8	 25
317	  4	99.0	17.8	 25
318	  4	138.8	23.2	 30
319	  4	216.0	35.7	 25
320	  4	282.0	29.6	 25
321	  4	159.0	26.4	 25
322	  4	120.0	19.9	 25
323	  4	86.8	17.8	 30
324	  4	141.0	33.2	 25
325	  4	454.0	82.2	 25
326	  4	179.0	29.9	 25
327	  4	826.0	137.5	 25
328	  4	214.3	33.3	 30
329	  4	109.0	17.2	 25
330	  4	83.0	16.9	 25
331	  4	244.0	40.2	 25
332	  4	105.0	15.1	 25
333	  4	94.8	15.9	 30
334	  4	168.0	30.7	 25
335	  4	115.0	22.5	 25
336	  4	269.0	38.3	 25
337	  4	129.0	23.6	 25
338	  4	480.0	88.3	 30
339	  4	1315.0	314.0	 25
340	  4	152.0	18.5	 25
341	  4	120.0	23.8	 25
342	  4	146.0	19.9	 25
343	  4	118.5	26.5	 30
344	  4	244.0	43.4	 25
345	  4	218.0	26.8	 25
346	  4	463.0	69.0	 25
347	  4	236.0	25.6	 25
348	  4	162.0	24.0	 25
349	  4	3182.3	701.5	 30
350	  4	133.0	30.7	 25
351	  4	93.0	26.4	 25
352	  4	164.0	29.5	 25
353	  4	114.0	25.8	 25
354	  4	1235.5	274.6	 30
355	  4	299.0	36.7	 25
356	  4	255.3	43.8	 30
357	  4	796.5	74.1	 30
358	  4	164.5	31.2	 30
359	  4	106.0	20.1	 36
360	  4	169.0	29.9	 30
361	  4	204.8	25.6	 30
362	  4	325.3	58.8	 30
363	  4	313.0	52.7	 30
364	  4	254.8	46.4	 36
365	  4	249.3	52.9	 30
366	  4	230.5	26.3	 30
367	  4	112.0	22.3	 30
368	  4	143.3	34.9	 30
369	  4	212.0	36.0	 30
370	  4	214.0	30.1	 25
371	  4	150.0	62.6	 25
372	  4	226.0	32.2	 25
373	  4	153.0	22.8	 25
374	  4	217.0	33.1	 30
375	  4	230.0	39.0	 25
376	  4	578.0	97.2	 25
377	  4	219.0	30.3	 25
378	  4	124.0	22.4	 25
379	  4	103.5	23.7	 30
380	  4	122.0	18.9	 25
381	  4	264.0	59.6	 25
382	  4	104.0	12.3	 25
383	  4	125.0	25.3	 25
384	  4	265.0	52.3	 30
385	  4	174.0	40.0	 25
386	  4	335.0	43.1	 25
387	  4	120.0	22.2	 25
388	  4	108.0	15.9	 25
389	  4	160.3	28.3	 30
390	  4	94.0	15.0	 25
391	  4	110.0	16.5	 25
392	  4	239.0	24.6	 25
393	  4	387.0	47.6	 25
394	  4	119.5	59.7	 30
395	  4	135.0	24.1	 25
396	  4	92.0	14.2	 25
397	  4	257.0	51.8	 25
398	  4	95.0	14.9	 25
399	  4	137.8	25.0	 30
400	  4	196.0	32.9	 25
401	  4	210.0	39.7	 25
402	  4	117.0	23.9	 25
403	  4	160.0	24.6	 25
404	  4	331.0	40.9	 30
405	  4	160.0	23.8	 25
406	  4	417.0	53.3	 25
407	  4	95.0	13.5	 25
408	  4	152.0	24.8	 25
409	  4	114.5	23.3	 30
410	  4	214.0	34.2	 25
411	  4	636.0	61.0	 25
412	  4	132.0	22.0	 25
413	  4	152.0	27.0	 25
414	  4	211.8	26.4	 30
415	  4	568.0	61.5	 25
416	  4	142.0	18.0	 25
417	  4	122.0	18.3	 25
418	  4	137.0	22.9	 25
419	  4	1131.5	219.5	 30
420	  4	134.0	20.6	 25
421	  4	292.0	35.6	 30
422	  4	199.8	30.0	 30
423	  4	535.3	78.6	 30
424	  4	159.3	28.7	 36
425	  4	157.0	38.3	 30
426	  4	119.0	24.1	 30
427	  4	137.5	24.8	 30
428	  4	163.0	27.8	 30
429	  4	103.5	21.9	 36
430	  4	106.0	16.9	 30
431	  4	154.8	32.9	 30
432	  4	148.0	27.9	 30
433	  4	119.5	16.5	 30
434	  4	109.0	18.0	 30
435	  4	210.0	34.9	 25
436	  4	106.0	25.4	 25
437	  4	315.0	53.7	 25
438	  4	133.0	21.6	 25
439	  4	365.8	73.7	 30
440	  4	207.0	32.8	 25
441	  4	241.0	27.8	 25
442	  4	300.0	44.7	 25
443	  4	993.0	139.6	 25
444	  4	165.0	20.5	 30
445	  4	93.0	13.2	 25
446	  4	90.0	18.5	 25
447	  4	105.0	15.1	 25
448	  4	89.0	14.3	 25
449	  4	78.5	17.1	 30
450	  4	173.0	21.6	 25
451	  4	757.0	90.3	 25
452	  4	352.0	39.6	 25
453	  4	316.0	43.6	 25
454	  4	106.8	18.1	 30
455	  4	122.0	18.9	 25
456	  4	170.0	25.8	 25
457	  4	222.0	31.8	 25
458	  4	118.0	15.7	 25
459	  4	197.0	27.5	 30
460	  4	624.0	78.4	 25
461	  4	437.0	51.2	 25
462	  4	289.0	46.4	 25
463	  4	239.0	22.3	 25
464	  4	283.3	37.7	 30
465	  4	178.0	29.2	 25
466	  4	305.0	44.9	 25
467	  4	1046.0	193.7	 25
468	  4	145.0	26.5	 25
469	  4	138.8	23.4	 30
470	  4	175.0	20.6	 25
471	  4	131.0	18.5	 25
472	  4	94.0	14.0	 25
473	  4	80.0	11.7	 25
474	  4	85.8	14.1	 30
475	  4	94.0	20.4	 25
476	  4	89.0	16.8	 25
477	  4	134.0	21.3	 25
478	  4	139.0	19.8	 25
479	  4	190.8	25.2	 30
480	  4	235.0	44.3	 25
481	  4	208.0	24.7	 25
482	  4	324.0	48.8	 25
483	  4	122.0	19.5	 25
484	  4	197.3	33.7	 30
485	  4	96.0	13.4	 25
486	  4	104.8	10.9	 30
487	  4	141.5	24.9	 30
488	  4	136.5	23.8	 30
489	  4	224.3	41.2	 36
490	  4	1601.5	441.4	 30
491	  4	255.0	33.5	 30
492	  4	159.8	24.6	 30
493	  4	2147.0	592.9	 30
494	  4	164.8	33.8	 36
495	  4	85.5	19.4	 30
496	  4	102.5	16.0	 30
497	  4	131.0	28.7	 30
498	  4	118.5	19.5	 30
499	  4	150.3	28.8	 30
500	  4	121.0	20.8	 25
501	  4	150.0	24.4	 25
502	  4	215.0	30.2	 25
503	  4	144.0	24.5	 25
504	  4	250.8	35.9	 30
505	  4	1890.0	522.5	 25
506	  4	127.0	18.7	 25
507	  4	182.0	39.2	 25
508	  4	140.0	21.4	 25
509	  4	254.5	37.5	 30
510	  4	153.0	41.0	 25
511	  4	163.0	26.9	 25
512	  4	154.0	27.5	 25
513	  4	1319.0	150.1	 25
514	  4	194.5	27.4	 30
515	  4	134.0	26.1	 25
516	  4	170.0	23.8	 25
517	  4	172.0	35.6	 25
518	  4	1296.0	97.4	 25
519	  4	869.0	91.2	 30
520	  4	853.0	178.6	 25
521	  4	393.0	61.7	 25
522	  4	141.0	28.1	 25
523	  4	565.0	93.5	 25
524	  4	104.0	16.7	 30
525	  4	136.0	22.4	 25
526	  4	112.0	27.1	 25
527	  4	177.0	26.7	 25
528	  4	75.0	10.0	 25
529	  4	165.5	35.4	 30
530	  4	2004.0	284.0	 25
531	  4	171.0	22.9	 25
532	  4	136.0	24.5	 25
533	  4	103.0	20.1	 25
534	  4	307.5	62.1	 30
535	  4	219.0	31.9	 25
536	  4	102.0	14.7	 25
537	  4	251.0	39.0	 25
538	  4	239.0	35.6	 25
539	  4	2055.3	460.2	 30
540	  4	505.0	45.7	 25
541	  4	150.0	25.6	 25
542	  4	107.0	17.2	 25
543	  4	135.0	21.7	 25
544	  4	251.8	46.0	 30
545	  4	120.0	24.7	 25
546	  4	119.0	18.4	 25
547	  4	114.0	23.3	 25
548	  4	145.0	29.9	 25
549	  4	85.0	12.2	 30
550	  4	207.0	31.7	 25
551	  4	162.5	26.4	 30
552	  4	530.5	105.8	 30
553	  4	307.8	59.3	 30
554	  4	117.0	24.3	 36
555	  4	129.8	20.2	 30
556	  4	145.3	29.2	 30
557	  4	531.3	104.0	 30
558	  4	277.5	81.3	 30
559	  4	393.5	98.1	 36
560	  4	124.5	24.7	 30
561	  4	202.5	44.2	 30
562	  4	119.8	27.7	 30
563	  4	1135.0	274.7	 30
564	  4	275.0	63.5	 30
565	  4	595.0	102.6	 25
566	  4	8000.0	2213.8	 25
567	  4	621.0	61.3	 25
568	  4	253.0	35.2	 25
569	  4	286.5	44.0	 30
570	  4	182.0	27.7	 25
571	  4	104.0	30.3	 25
572	  4	182.0	32.1	 25
573	  4	122.0	19.2	 25
574	  4	354.8	54.9	 30
575	  4	258.0	46.1	 25
576	  4	567.0	106.1	 25
577	  4	594.0	117.9	 25
578	  4	212.0	37.5	 25
579	  4	142.5	23.7	 30
580	  4	209.0	46.1	 25
581	  4	175.0	33.4	 25
582	  4	323.0	58.9	 25
583	  4	102.0	17.0	 25
584	  4	169.0	33.5	 30
585	  4	345.0	66.3	 25
586	  4	245.0	51.0	 25
587	  4	241.0	37.8	 25
588	  4	148.0	28.9	 25
589	  4	124.3	23.6	 30
590	  4	159.0	29.8	 25
591	  4	195.0	44.8	 25
592	  4	189.0	53.3	 25
593	  4	183.0	29.1	 25
594	  4	123.3	26.4	 30
595	  4	167.0	27.1	 25
596	  4	641.0	77.6	 25
597	  4	207.0	29.7	 25
598	  4	283.0	41.4	 25
599	  4	160.5	35.2	 30
600	  4	286.0	52.0	 25
601	  4	202.0	39.8	 25
602	  4	123.0	32.6	 25
603	  4	127.0	19.9	 25
604	  4	123.8	23.9	 30
605	  4	181.0	64.7	 25
606	  4	219.0	26.7	 25
607	  4	242.0	39.8	 25
608	  4	808.0	107.1	 25
609	  4	132.8	25.9	 30
610	  4	794.0	173.1	 25
611	  4	980.0	177.0	 25
612	  4	228.0	52.6	 25
613	  4	509.0	38.7	 25
614	  4	111.8	20.3	 30
615	  4	530.8	87.9	 30
616	  4	401.5	89.2	 30
617	  4	2642.8	789.9	 30
618	  4	172.0	42.9	 30
619	  4	145.3	32.9	 36
620	  4	285.8	65.1	 30
621	  4	122.5	30.2	 30
622	  4	1354.3	349.5	 30
623	  4	440.3	110.3	 30
624	  4	265.0	53.4	 36
625	  4	168.8	28.7	 30
626	  4	174.8	82.8	 30
627	  4	1589.0	317.7	 30
628	  4	2328.0	530.3	 25
629	  4	863.8	125.6	 30
630	  4	415.0	82.3	 25
631	  4	1010.0	107.5	 25
632	  4	2285.0	512.6	 25
633	  4	293.0	47.4	 25
634	  4	124.0	30.8	 30
635	  4	149.0	33.7	 25
636	  4	353.0	63.5	 25
637	  4	319.0	61.2	 25
638	  4	162.0	31.9	 25
639	  4	193.8	35.4	 30
640	  4	1485.0	382.0	 25
641	  4	586.0	107.2	 25
642	  4	238.0	32.2	 25
643	  4	290.0	43.2	 25
644	  4	1098.0	285.0	 30
645	  4	410.0	84.7	 25
646	  4	1103.0	168.8	 25
647	  4	255.0	53.7	 25
648	  4	128.0	25.5	 25
649	  4	137.0	26.8	 30
650	  4	129.0	20.2	 25
651	  4	121.0	25.4	 25
652	  4	514.0	66.0	 25
653	  4	360.0	51.2	 25
654	  4	482.3	72.3	 30
655	  4	298.0	52.6	 25
656	  4	242.0	59.9	 25
657	  4	140.0	24.4	 25
658	  4	161.0	77.7	 25
659	  4	564.0	116.3	 30
660	  4	930.0	84.1	 25
661	  4	209.0	35.6	 25
662	  4	354.0	80.0	 25
663	  4	2666.0	363.1	 25
664	  4	740.5	96.8	 30
665	  4	721.0	76.1	 25
666	  4	217.0	45.3	 25
667	  4	248.0	39.9	 25
668	  4	1396.0	173.1	 25
669	  4	414.5	58.3	 30
670	  4	239.0	32.7	 25
671	  4	694.0	80.8	 25
672	  4	1890.0	235.3	 25
673	  4	449.0	54.3	 25
674	  4	430.0	62.5	 30
675	  4	1420.0	149.2	 25
676	  4	2325.0	329.5	 25
677	  4	1065.0	109.5	 25
678	  4	194.0	33.2	 25
679	  4	839.8	164.5	 30
680	  4	450.0	83.8	 30
681	  4	172.3	31.8	 30
682	  4	128.8	27.3	 30
683	  4	138.3	26.4	 30
684	  4	954.0	278.7	 36
685	  4	97.8	19.9	 30
686	  4	106.8	35.4	 30
687	  4	99.0	26.7	 30
688	  4	180.5	36.3	 30
689	  4	176.5	33.1	 36
690	  4	344.8	59.5	 30
691	  4	510.3	76.4	 30
692	  4	447.8	100.2	 30
693	  4	216.0	33.4	 25
694	  4	137.3	28.8	 30
695	  4	91.0	17.7	 25
696	  4	343.0	47.4	 25
697	  4	156.0	24.5	 25
698	  4	136.0	25.0	 25
699	  4	283.0	56.7	 25
700	  4	352.8	46.0	 30
701	  4	640.0	57.3	 25
702	  4	2270.0	512.3	 25
703	  4	130.0	23.5	 25
704	  4	125.0	22.2	 25
705	  4	102.0	19.8	 30
706	  4	141.0	33.6	 25
707	  4	121.0	20.5	 25
708	  4	173.0	35.3	 25
709	  4	132.0	24.4	 25
710	  4	116.0	16.8	 30
711	  4	97.0	17.6	 25
  0	  5	180.0	28.3	 25
  1	  5	1327.0	177.3	 25
  2	  5	177.0	34.1	 25
  3	  5	134.8	32.1	 30
  4	  5	478.0	81.6	 25
  5	  5	147.0	21.4	 25
  6	  5	506.0	63.8	 25
  7	  5	163.0	41.1	 25
  8	  5	1015.0	182.1	 30
  9	  5	181.0	29.5	 25
 10	  5	132.0	31.1	 25
 11	  5	78.0	13.3	 25
 12	  5	204.0	30.8	 25
 13	  5	12209.5	2409.0	 30
 14	  5	12476.0	1823.5	 25
 15	  5	12340.0	2408.7	 25
 16	  5	202.0	41.4	 25
 17	  5	79.0	17.6	 25
 18	  5	156.8	33.6	 30
 19	  5	148.0	23.1	 25
 20	  5	174.0	41.2	 30
 21	  5	158.5	34.4	 30
 22	  5	168.5	33.3	 30
 23	  5	92.3	20.1	 36
 24	  5	161.5	28.7	 30
 25	  5	159.5	22.2	 30
 26	  5	149.0	22.7	 30
 27	  5	135.8	21.1	 30
 28	  5	153.0	25.3	 36
 29	  5	88.0	21.8	 30
 30	  5	179.3	30.1	 30
 31	  5	145.8	25.8	 30
 32	  5	171.0	28.4	 30
 33	  5	175.3	31.3	 30
 34	  5	178.0	25.7	 25
 35	  5	88.0	18.5	 25
 36	  5	214.0	27.3	 25
 37	  5	13389.0	1530.3	 25
 38	  5	13771.5	1361.9	 30
 39	  5	13176.0	2436.9	 25
 40	  5	190.0	31.7	 25
 41	  5	119.0	17.7	 25
 42	  5	14392.0	1466.0	 25
 43	  5	172.8	26.9	 30
 44	  5	167.0	31.4	 25
 45	  5	179.0	34.3	 25
 46	  5	186.0	30.2	 25
 47	  5	76.0	13.0	 25
 48	  5	183.0	35.0	 30
 49	  5	166.0	27.6	 25
 50	  5	186.0	26.4	 25
 51	  5	177.0	23.4	 25
 52	  5	170.0	25.7	 25
 53	  5	80.0	13.7	 30
 54	  5	173.0	28.6	 25
 55	  5	193.0	36.1	 25
 56	  5	168.0	24.1	 25
 57	  5	170.0	27.7	 25
 58	  5	162.0	22.3	 30
 59	  5	67.0	11.7	 25
 60	  5	80.0	14.9	 25
 61	  5	76.0	14.8	 25
 62	  5	163.0	22.5	 25
 63	  5	199.5	30.4	 30
 64	  5	12420.0	2664.9	 25
 65	  5	170.0	18.4	 25
 66	  5	176.0	21.7	 25
 67	  5	82.0	17.9	 25
 68	  5	169.8	31.7	 30
 69	  5	164.0	26.6	 25
 70	  5	182.0	30.4	 25
 71	  5	160.0	28.1	 25
 72	  5	141.0	20.1	 25
 73	  5	103.8	24.8	 30
 74	  5	12850.0	2326.7	 25
 75	  5	172.0	30.7	 25
 76	  5	167.0	30.8	 25
 77	  5	181.0	25.8	 25
 78	  5	184.0	35.7	 30
 79	  5	75.0	10.5	 25
 80	  5	190.0	32.9	 25
 81	  5	193.0	31.4	 25
 82	  5	175.0	28.7	 25
 83	  5	168.0	26.3	 30
 84	  5	188.0	33.0	 30
 85	  5	87.0	15.1	 30
 86	  5	187.3	31.9	 30
 87	  5	196.0	18.8	 30
 88	  5	12634.5	2580.9	 36
 89	  5	177.0	26.0	 30
 90	  5	165.5	32.1	 30
 91	  5	75.8	11.7	 30
 92	  5	83.3	18.2	 30
 93	  5	89.5	16.8	 36
 94	  5	247.3	54.0	 30
 95	  5	111.5	18.7	 30
 96	  5	284.8	45.7	 30
 97	  5	1867.0	235.2	 25
 98	  5	867.3	113.9	 30
 99	  5	432.0	54.0	 25
100	  5	324.0	60.5	 25
101	  5	147.0	20.0	 25
102	  5	143.0	18.6	 25
103	  5	125.3	18.3	 30
104	  5	104.0	22.3	 25
105	  5	103.0	20.8	 25
106	  5	684.0	76.8	 25
107	  5	203.0	29.1	 25
108	  5	145.0	29.4	 30
109	  5	217.0	42.2	 25
110	  5	259.0	29.4	 25
111	  5	135.0	15.8	 25
112	  5	251.0	35.4	 25
113	  5	152.3	30.1	 30
114	  5	107.0	14.9	 25
115	  5	128.0	21.0	 25
116	  5	124.0	13.9	 25
117	  5	615.0	70.9	 25
118	  5	261.8	44.5	 30
119	  5	169.0	25.3	 25
120	  5	161.0	23.6	 25
121	  5	331.0	42.4	 25
122	  5	87.0	16.6	 25
123	  5	128.8	24.9	 30
124	  5	180.0	23.5	 25
125	  5	153.0	24.0	 25
126	  5	144.0	26.8	 25
127	  5	76.0	10.4	 25
128	  5	108.8	19.9	 30
129	  5	111.0	19.5	 25
130	  5	347.0	49.6	 25
131	  5	2369.0	297.1	 25
132	  5	333.0	37.3	 25
133	  5	2289.0	411.7	 30
134	  5	4912.0	715.2	 25
135	  5	3746.0	279.8	 25
136	  5	104.0	20.7	 25
137	  5	418.0	37.6	 25
138	  5	6408.0	1045.0	 30
139	  5	519.0	43.9	 25
140	  5	657.0	74.6	 25
141	  5	2948.0	297.8	 25
142	  5	758.0	90.8	 25
143	  5	154.0	22.0	 30
144	  5	292.0	31.2	 25
145	  5	491.0	53.6	 25
146	  5	731.0	68.6	 25
147	  5	267.0	33.5	 25
148	  5	115.5	23.3	 30
149	  5	214.8	31.8	 30
150	  5	319.5	40.5	 30
151	  5	222.8	25.8	 30
152	  5	1517.5	185.7	 30
153	  5	460.3	63.9	 36
154	  5	142.0	21.7	 30
155	  5	410.5	66.1	 30
156	  5	626.0	86.4	 30
157	  5	237.8	33.4	 30
158	  5	597.3	145.0	 36
159	  5	251.8	35.6	 30
160	  5	315.0	32.4	 30
161	  5	319.0	49.7	 30
162	  5	109.0	18.7	 25
163	  5	368.5	49.6	 30
164	  5	183.0	31.3	 25
165	  5	850.0	89.7	 25
166	  5	723.0	79.5	 25
167	  5	3148.0	488.4	 25
168	  5	612.8	115.2	 30
169	  5	125.0	19.5	 25
170	  5	188.0	26.8	 25
171	  5	101.0	21.9	 25
172	  5	349.0	33.4	 25
173	  5	1165.8	206.3	 30
174	  5	818.0	127.3	 25
175	  5	160.0	25.9	 25
176	  5	2471.0	295.2	 25
177	  5	275.0	46.9	 25
178	  5	107.8	15.6	 30
179	  5	110.0	22.8	 25
180	  5	482.0	72.5	 25
181	  5	1827.0	232.1	 25
182	  5	154.0	28.1	 25
183	  5	446.5	80.3	 30
184	  5	161.0	27.1	 25
185	  5	93.0	15.2	 25
186	  5	102.0	17.4	 25
187	  5	106.0	15.2	 25
188	  5	166.5	54.3	 30
189	  5	405.0	46.0	 25
190	  5	314.0	45.5	 25
191	  5	353.0	31.8	 25
192	  5	636.0	72.9	 25
193	  5	2585.8	431.8	 30
194	  5	633.0	65.9	 25
195	  5	550.0	54.5	 25
196	  5	905.0	71.2	 25
197	  5	800.0	92.5	 25
198	  5	227.0	31.1	 30
199	  5	173.0	22.3	 25
200	  5	124.0	20.6	 25
201	  5	381.0	55.2	 25
202	  5	85.0	17.2	 25
203	  5	170.8	23.2	 30
204	  5	191.0	28.0	 25
205	  5	434.0	73.1	 25
206	  5	92.0	19.8	 25
207	  5	237.0	27.3	 25
208	  5	202.0	39.4	 30
209	  5	221.0	29.5	 25
210	  5	198.0	28.0	 25
211	  5	326.0	50.1	 25
212	  5	185.0	29.7	 25
213	  5	590.3	100.3	 30
214	  5	113.5	18.5	 30
215	  5	291.8	40.2	 30
216	  5	230.0	32.4	 30
217	  5	202.0	35.9	 30
218	  5	223.3	27.6	 36
219	  5	112.5	25.0	 30
220	  5	116.5	18.8	 30
221	  5	221.0	28.8	 30
222	  5	87.0	15.3	 30
223	  5	140.5	30.3	 36
224	  5	87.5	14.7	 30
225	  5	96.5	22.3	 30
226	  5	127.8	18.4	 30
227	  5	944.0	104.6	 25
228	  5	137.3	24.0	 30
229	  5	160.0	27.0	 25
230	  5	106.0	19.6	 25
231	  5	1123.0	113.7	 25
232	  5	100.0	22.5	 25
233	  5	148.3	21.1	 30
234	  5	190.0	29.7	 25
235	  5	1054.0	146.0	 25
236	  5	731.0	61.4	 25
237	  5	140.0	21.2	 25
238	  5	817.3	147.6	 30
239	  5	302.0	52.6	 25
240	  5	2475.0	309.7	 25
241	  5	5209.0	577.6	 25
242	  5	138.0	20.6	 25
243	  5	288.0	36.3	 30
244	  5	1410.0	207.8	 25
245	  5	4253.0	550.4	 25
246	  5	241.0	34.1	 25
247	  5	374.0	51.8	 25
248	  5	262.5	33.8	 30
249	  5	474.0	42.2	 25
250	  5	227.0	43.2	 25
251	  5	1409.0	166.3	 25
252	  5	108.0	13.5	 25
253	  5	1294.5	244.8	 30
254	  5	355.0	36.7	 25
255	  5	350.0	45.7	 25
256	  5	1053.0	121.1	 25
257	  5	234.0	37.9	 25
258	  5	94.0	17.6	 30
259	  5	102.0	13.7	 25
260	  5	250.0	37.3	 25
261	  5	92.0	19.0	 25
262	  5	102.0	21.8	 25
263	  5	170.0	22.7	 30
264	  5	3505.0	714.3	 25
265	  5	314.0	37.2	 25
266	  5	421.0	46.4	 25
267	  5	451.0	46.9	 25
268	  5	1092.0	68.1	 30
269	  5	1903.0	239.6	 25
270	  5	1559.0	200.0	 25
271	  5	142.0	24.8	 25
272	  5	172.0	34.7	 25
273	  5	1071.8	222.8	 30
274	  5	1208.0	232.2	 25
275	  5	243.0	45.2	 25
276	  5	117.0	23.5	 25
277	  5	164.0	26.6	 25
278	  5	1558.8	222.5	 30
279	  5	181.0	30.7	 30
280	  5	337.3	40.7	 30
281	  5	119.0	20.7	 30
282	  5	160.3	28.5	 30
283	  5	396.3	67.7	 36
284	  5	368.5	36.7	 30
285	  5	346.8	41.9	 30
286	  5	753.0	101.6	 30
287	  5	1342.8	204.7	 30
288	  5	469.0	97.4	 36
289	  5	162.5	28.6	 30
290	  5	330.8	54.8	 30
291	  5	375.5	52.9	 30
292	  5	975.0	115.3	 25
293	  5	500.5	105.8	 30
294	  5	880.0	150.9	 25
295	  5	228.0	25.6	 25
296	  5	164.0	27.9	 25
297	  5	343.0	68.5	 25
298	  5	393.8	36.9	 30
299	  5	826.0	90.1	 25
300	  5	3854.0	310.0	 25
301	  5	184.0	27.2	 25
302	  5	1189.0	110.5	 25
303	  5	1932.5	397.2	 30
304	  5	116.0	17.4	 25
305	  5	93.0	13.2	 25
306	  5	416.0	63.2	 25
307	  5	341.0	37.5	 25
308	  5	124.0	24.3	 25
309	  5	188.8	32.0	 30
310	  5	114.0	17.4	 25
311	  5	108.0	19.9	 25
312	  5	103.0	19.8	 25
313	  5	253.0	33.9	 25
314	  5	97.5	20.6	 30
315	  5	119.0	21.5	 25
316	  5	158.0	27.9	 25
317	  5	98.0	14.2	 25
318	  5	1041.0	151.0	 25
319	  5	167.0	25.4	 30
320	  5	364.0	46.7	 25
321	  5	414.0	52.2	 25
322	  5	1712.0	222.2	 25
323	  5	343.0	50.9	 25
324	  5	137.5	23.0	 30
325	  5	220.0	28.4	 25
326	  5	289.0	53.5	 25
327	  5	671.0	101.4	 25
328	  5	194.0	22.3	 25
329	  5	215.3	44.3	 30
330	  5	85.0	22.9	 25
331	  5	657.0	90.2	 25
332	  5	397.0	56.9	 25
333	  5	591.0	64.2	 25
334	  5	1007.5	199.7	 30
335	  5	119.0	25.3	 25
336	  5	356.0	48.2	 25
337	  5	2204.0	168.3	 25
338	  5	402.0	40.5	 25
339	  5	213.8	54.9	 30
340	  5	1463.0	214.4	 25
341	  5	229.0	38.3	 25
342	  5	202.0	37.5	 25
343	  5	304.0	45.5	 25
344	  5	108.8	24.0	 36
345	  5	135.8	32.4	 30
346	  5	785.8	162.3	 30
347	  5	108.8	27.2	 30
348	  5	137.5	19.8	 30
349	  5	432.5	70.8	 36
350	  5	186.3	35.6	 30
351	  5	271.8	56.2	 30
352	  5	579.0	69.2	 30
353	  5	829.5	133.2	 30
354	  5	863.5	194.7	 36
355	  5	106.5	19.2	 30
356	  5	1244.0	163.1	 25
357	  5	6115.0	500.1	 25
358	  5	130.0	20.9	 25
359	  5	136.8	24.1	 30
360	  5	149.0	27.9	 25
361	  5	378.0	41.5	 25
362	  5	356.0	57.4	 25
363	  5	496.0	65.8	 25
364	  5	820.3	181.5	 30
365	  5	99.0	20.0	 25
366	  5	4769.0	473.2	 25
367	  5	122.0	20.7	 25
368	  5	1326.0	185.5	 25
369	  5	1524.5	228.9	 30
370	  5	205.0	30.8	 25
371	  5	209.0	37.9	 25
372	  5	241.0	33.0	 25
373	  5	1744.0	205.4	 25
374	  5	157.0	23.7	 30
375	  5	168.0	34.7	 25
376	  5	161.0	30.0	 25
377	  5	224.0	48.9	 25
378	  5	280.0	47.4	 25
379	  5	204.8	48.6	 30
380	  5	106.0	19.7	 25
381	  5	124.0	25.9	 25
382	  5	109.0	22.1	 25
383	  5	160.0	20.6	 25
384	  5	199.8	24.3	 30
385	  5	105.0	24.6	 25
386	  5	330.0	50.2	 25
387	  5	148.0	30.6	 25
388	  5	272.0	34.2	 25
389	  5	105.5	23.2	 30
390	  5	112.0	23.5	 25
391	  5	140.0	24.3	 25
392	  5	906.0	93.8	 25
393	  5	1848.0	203.9	 25
394	  5	956.8	181.4	 30
395	  5	1760.0	263.6	 25
396	  5	177.0	35.9	 25
397	  5	174.0	38.0	 25
398	  5	288.0	45.5	 25
399	  5	338.8	70.3	 30
400	  5	204.0	49.1	 25
401	  5	181.0	41.6	 25
402	  5	126.0	30.5	 25
403	  5	221.0	30.5	 25
404	  5	2046.5	398.1	 30
405	  5	3623.0	584.9	 25
406	  5	214.0	37.2	 25
407	  5	322.0	41.5	 25
408	  5	185.8	34.0	 30
409	  5	732.5	97.7	 36
410	  5	262.8	34.8	 30
411	  5	792.5	84.1	 30
412	  5	205.0	40.9	 30
413	  5	283.3	34.9	 30
414	  5	596.0	125.4	 36
415	  5	125.3	22.2	 30
416	  5	446.5	75.5	 30
417	  5	384.3	71.2	 30
418	  5	120.8	25.9	 30
419	  5	211.3	41.4	 36
420	  5	505.8	101.0	 30
421	  5	785.0	124.2	 25
422	  5	150.0	26.6	 25
423	  5	149.0	29.7	 25
424	  5	282.0	40.9	 30
425	  5	144.0	29.2	 25
426	  5	284.0	42.9	 25
427	  5	112.0	26.3	 25
428	  5	144.0	24.0	 25
429	  5	148.5	25.5	 30
430	  5	114.0	26.2	 25
431	  5	110.0	26.1	 25
432	  5	162.0	26.9	 25
433	  5	106.0	23.5	 25
434	  5	742.3	159.3	 30
435	  5	115.0	23.6	 25
436	  5	207.0	48.6	 25
437	  5	180.0	31.9	 25
438	  5	143.0	30.9	 25
439	  5	197.5	33.9	 30
440	  5	344.0	73.0	 25
441	  5	199.0	41.1	 25
442	  5	151.0	28.6	 25
443	  5	274.0	44.2	 25
444	  5	140.5	34.7	 30
445	  5	209.0	35.5	 25
446	  5	285.0	54.2	 25
447	  5	261.0	39.1	 25
448	  5	113.0	26.4	 25
449	  5	192.8	36.2	 30
450	  5	161.0	24.5	 25
451	  5	152.0	32.8	 25
452	  5	1056.0	166.0	 25
453	  5	223.0	33.4	 25
454	  5	153.8	27.5	 30
455	  5	99.0	23.2	 25
456	  5	135.0	24.2	 25
457	  5	343.0	54.1	 25
458	  5	1209.0	154.7	 25
459	  5	111.8	25.7	 30
460	  5	125.0	26.4	 25
461	  5	230.0	43.2	 25
462	  5	136.0	29.4	 25
463	  5	109.0	13.6	 25
464	  5	132.3	41.5	 30
465	  5	115.0	22.2	 25
466	  5	234.0	33.2	 25
467	  5	180.0	21.9	 25
468	  5	136.0	25.3	 25
469	  5	239.8	48.2	 30
470	  5	111.0	29.6	 25
471	  5	177.0	35.1	 25
472	  5	301.0	49.9	 25
473	  5	103.0	21.0	 30
474	  5	173.0	28.9	 36
475	  5	140.8	29.5	 30
476	  5	435.0	80.8	 30
477	  5	276.3	51.1	 30
478	  5	193.5	65.0	 30
479	  5	131.5	26.3	 36
480	  5	120.3	21.9	 30
481	  5	336.8	70.6	 30
482	  5	146.5	18.0	 30
483	  5	176.0	33.7	 30
484	  5	189.0	38.5	 36
485	  5	948.5	200.9	 30
486	  5	115.0	22.4	 25
487	  5	160.0	27.3	 25
488	  5	150.0	30.2	 25
489	  5	121.8	23.1	 30
490	  5	109.0	24.2	 25
491	  5	113.0	20.2	 25
492	  5	174.0	31.9	 25
493	  5	186.0	30.8	 25
494	  5	162.0	39.5	 30
495	  5	193.0	29.0	 25
496	  5	93.0	24.1	 25
497	  5	259.0	35.8	 25
498	  5	92.0	23.7	 25
499	  5	123.8	102.4	 30
500	  5	714.0	147.0	 25
501	  5	100.0	22.8	 25
502	  5	159.0	28.0	 25
503	  5	327.0	41.8	 25
504	  5	476.3	110.5	 30
505	  5	110.0	15.7	 25
506	  5	132.0	28.4	 25
507	  5	622.0	104.1	 25
508	  5	1119.0	137.0	 25
509	  5	673.0	75.2	 30
510	  5	19481.0	3894.9	 25
511	  5	399.0	57.9	 25
512	  5	391.0	49.8	 25
513	  5	123.0	37.8	 25
514	  5	786.8	171.2	 30
515	  5	107.0	20.4	 25
516	  5	259.0	34.4	 25
517	  5	217.0	29.5	 25
518	  5	262.0	36.7	 25
519	  5	354.8	77.7	 30
520	  5	142.0	29.0	 25
521	  5	1018.0	127.1	 25
522	  5	2254.0	279.9	 25
523	  5	189.0	31.4	 25
524	  5	159.5	26.7	 30
525	  5	2802.0	479.0	 25
526	  5	177.0	21.0	 25
527	  5	93.0	17.1	 25
528	  5	154.0	27.1	 25
529	  5	194.0	32.0	 30
530	  5	550.0	104.2	 25
531	  5	416.0	59.0	 25
532	  5	161.0	21.8	 25
533	  5	172.0	28.1	 25
534	  5	141.3	24.1	 30
535	  5	135.0	23.5	 25
536	  5	411.0	81.6	 25
537	  5	119.0	19.2	 25
538	  5	233.3	45.9	 30
539	  5	194.0	33.3	 36
540	  5	505.8	75.0	 30
541	  5	484.8	57.5	 30
542	  5	1568.5	192.3	 30
543	  5	2004.3	303.9	 30
544	  5	430.5	96.8	 36
545	  5	147.3	25.5	 30
546	  5	808.8	112.4	 30
547	  5	110.5	20.6	 30
548	  5	808.0	128.3	 30
549	  5	173.8	27.2	 36
550	  5	171.8	21.0	 30
551	  5	1978.0	313.6	 25
552	  5	328.0	62.3	 25
553	  5	634.0	65.4	 25
554	  5	1731.8	447.2	 30
555	  5	189.0	29.4	 25
556	  5	2515.0	404.8	 25
557	  5	191.0	33.8	 25
558	  5	556.0	68.5	 25
559	  5	123.0	25.4	 30
560	  5	311.0	50.0	 25
561	  5	689.0	115.9	 25
562	  5	820.0	119.9	 25
563	  5	125.0	24.5	 25
564	  5	158.3	34.4	 30
565	  5	2085.0	380.5	 25
566	  5	732.0	94.0	 25
567	  5	620.0	56.1	 25
568	  5	428.0	59.3	 25
569	  5	96.0	19.0	 30
570	  5	168.0	28.1	 25
571	  5	5720.0	851.4	 25
572	  5	409.0	59.7	 25
573	  5	649.0	84.6	 25
574	  5	1695.8	409.3	 30
575	  5	189.0	27.4	 25
576	  5	359.0	66.3	 25
577	  5	264.0	28.8	 25
578	  5	117.0	23.3	 25
579	  5	131.5	19.0	 30
580	  5	229.0	43.3	 25
581	  5	667.0	141.6	 25
582	  5	396.0	39.6	 25
583	  5	219.0	27.3	 25
584	  5	1203.8	277.7	 30
585	  5	168.0	19.3	 25
586	  5	309.0	40.6	 25
587	  5	316.0	49.6	 25
588	  5	114.0	22.4	 25
589	  5	89.0	13.2	 30
590	  5	232.0	30.8	 25
591	  5	166.0	28.2	 25
592	  5	147.0	31.9	 25
593	  5	305.0	44.2	 25
594	  5	777.5	146.6	 30
595	  5	2887.0	552.5	 25
596	  5	355.0	51.9	 25
597	  5	232.0	46.4	 25
598	  5	161.0	32.1	 25
599	  5	218.3	27.8	 30
600	  5	146.0	25.3	 25
601	  5	382.0	44.4	 25
602	  5	327.0	34.9	 25
603	  5	224.0	33.7	 30
604	  5	134.5	27.6	 36
605	  5	108.8	20.8	 30
606	  5	121.0	26.9	 30
607	  5	144.8	29.6	 30
608	  5	1043.5	179.5	 30
609	  5	2852.0	648.0	 36
610	  5	480.0	60.9	 30
611	  5	5266.0	879.4	 30
612	  5	491.5	52.8	 30
613	  5	1364.8	132.3	 30
614	  5	2655.0	341.7	 36
615	  5	2266.0	219.2	 25
616	  5	247.0	53.8	 25
617	  5	327.0	46.6	 25
618	  5	443.0	54.9	 25
619	  5	172.8	32.3	 30
620	  5	243.0	34.4	 25
621	  5	102.0	11.4	 25
622	  5	1625.0	143.6	 25
623	  5	158.0	24.8	 25
624	  5	127.5	17.7	 30
625	  5	215.0	38.7	 25
626	  5	1343.0	139.8	 25
627	  5	8852.0	666.7	 25
628	  5	1791.0	131.2	 25
629	  5	522.5	51.2	 30
630	  5	3262.0	466.0	 25
631	  5	294.0	31.7	 25
632	  5	3665.0	410.0	 25
633	  5	133.0	21.3	 25
634	  5	109.0	22.7	 30
635	  5	1438.0	216.3	 25
636	  5	8975.0	979.2	 25
637	  5	317.0	43.4	 25
638	  5	422.0	48.7	 25
639	  5	432.5	76.7	 30
640	  5	147.0	21.7	 25
641	  5	775.0	114.8	 25
642	  5	352.0	38.4	 25
643	  5	483.0	54.3	 25
644	  5	14834.8	3473.0	 30
645	  5	294.0	37.0	 25
646	  5	470.0	48.5	 25
647	  5	529.0	60.6	 25
648	  5	142.0	33.5	 25
649	  5	102.3	16.9	 30
650	  5	109.0	16.8	 25
651	  5	175.0	30.9	 25
652	  5	204.0	29.6	 25
653	  5	448.0	54.9	 25
654	  5	448.3	50.9	 30
655	  5	696.0	93.8	 25
656	  5	129.0	26.5	 25
657	  5	108.0	15.4	 25
658	  5	737.0	69.1	 25
659	  5	155.0	24.9	 25
660	  5	506.5	69.1	 30
661	  5	211.0	26.8	 25
662	  5	1228.0	88.6	 25
663	  5	851.0	72.7	 25
664	  5	144.0	20.0	 25
665	  5	2539.3	348.4	 30
666	  5	166.0	35.2	 25
667	  5	205.8	36.9	 30
668	  5	13986.5	1682.8	 30
669	  5	568.5	42.3	 30
670	  5	6897.3	1406.2	 36
671	  5	242.5	31.9	 30
672	  5	710.8	96.3	 30
673	  5	259.0	41.6	 30
674	  5	218.3	31.0	 30
675	  5	170.3	26.3	 36
676	  5	302.0	51.1	 30
677	  5	335.0	43.5	 30
678	  5	557.8	69.3	 30
679	  5	285.3	46.9	 30
680	  5	275.3	33.2	 30
681	  5	116.0	23.9	 25
682	  5	1178.0	159.0	 25
683	  5	133.0	24.8	 25
684	  5	174.0	25.6	 25
685	  5	280.8	34.3	 30
686	  5	123.0	19.1	 25
687	  5	131.0	21.1	 25
688	  5	2007.0	276.5	 25
689	  5	116.0	15.7	 25
690	  5	2404.8	494.2	 30
691	  5	309.0	53.6	 25
692	  5	266.0	27.6	 25
693	  5	159.0	20.6	 25
694	  5	221.0	37.9	 25
695	  5	141.0	25.0	 30
696	  5	193.0	39.9	 25
697	  5	230.0	40.6	 25
698	  5	1200.0	144.6	 25
699	  5	7543.0	822.1	 25
700	  5	296.3	31.7	 30
701	  5	766.0	103.6	 25
702	  5	284.0	35.1	 25
703	  5	4359.0	393.6	 25
704	  5	319.0	124.7	 25
705	  5	210.5	33.6	 30
706	  5	1295.0	269.5	 25
707	  5	455.0	49.7	 25
708	  5	20207.0	1725.6	 25
709	  5	259.0	42.8	 25
710	  5	282.5	46.1	 30
711	  5	209.0	26.6	 25
  0	  6	15133.0	2704.8	 25
  1	  6	329.0	46.9	 25
  2	  6	370.0	57.0	 25
  3	  6	138.5	18.3	 30
  4	  6	163.0	40.9	 25
  5	  6	129.0	24.7	 25
  6	  6	174.0	30.7	 25
  7	  6	133.8	21.8	 30
  8	  6	230.8	57.2	 36
  9	  6	135.5	28.0	 30
 10	  6	110.0	15.9	 30
 11	  6	90.5	19.5	 30
 12	  6	12661.8	2651.2	 30
 13	  6	209.0	41.0	 36
 14	  6	190.3	59.1	 30
 15	  6	207.0	38.3	 30
 16	  6	12846.5	2590.0	 30
 17	  6	90.3	20.5	 30
 18	  6	181.3	36.1	 36
 19	  6	171.0	30.0	 30
 20	  6	194.0	24.1	 25
 21	  6	187.0	28.1	 25
 22	  6	172.0	45.7	 25
 23	  6	82.5	15.7	 30
 24	  6	166.0	24.7	 25
 25	  6	198.0	25.9	 25
 26	  6	190.0	28.2	 25
 27	  6	187.0	25.4	 25
 28	  6	153.5	24.2	 30
 29	  6	72.0	11.6	 25
 30	  6	179.0	24.2	 25
 31	  6	218.0	39.9	 25
 32	  6	197.0	31.9	 25
 33	  6	171.0	27.0	 30
 34	  6	164.0	27.9	 25
 35	  6	115.0	21.7	 25
 36	  6	14634.0	1807.9	 25
 37	  6	208.0	23.4	 25
 38	  6	195.0	22.6	 30
 39	  6	208.0	25.6	 25
 40	  6	12491.0	1870.8	 25
 41	  6	143.0	23.0	 25
 42	  6	15221.0	1274.6	 25
 43	  6	206.8	32.2	 30
 44	  6	174.0	28.1	 25
 45	  6	175.0	22.7	 25
 46	  6	176.0	24.8	 25
 47	  6	91.0	20.1	 25
 48	  6	159.3	30.8	 30
 49	  6	169.0	26.9	 25
 50	  6	176.0	19.8	 25
 51	  6	164.0	22.5	 25
 52	  6	155.0	19.4	 25
 53	  6	81.8	15.5	 30
 54	  6	196.0	22.9	 25
 55	  6	185.0	32.2	 25
 56	  6	176.0	26.5	 25
 57	  6	174.0	24.8	 25
 58	  6	176.8	27.6	 30
 59	  6	69.0	16.3	 25
 60	  6	64.0	10.6	 25
 61	  6	81.0	18.1	 25
 62	  6	183.0	19.7	 25
 63	  6	13684.8	3550.2	 30
 64	  6	220.0	23.1	 25
 65	  6	13550.0	2760.0	 25
 66	  6	170.0	29.7	 25
 67	  6	82.0	20.7	 25
 68	  6	160.3	25.6	 30
 69	  6	208.0	32.5	 25
 70	  6	12542.0	2646.8	 25
 71	  6	184.0	28.3	 25
 72	  6	184.5	24.0	 30
 73	  6	139.0	26.7	 36
 74	  6	14337.8	2136.0	 30
 75	  6	194.5	32.3	 30
 76	  6	185.8	27.8	 30
 77	  6	206.5	40.5	 30
 78	  6	177.3	28.6	 36
 79	  6	86.8	17.2	 30
 80	  6	178.8	21.7	 30
 81	  6	185.5	30.2	 30
 82	  6	189.0	29.1	 30
 83	  6	181.3	29.4	 36
 84	  6	174.0	30.4	 25
 85	  6	70.0	12.3	 25
 86	  6	163.0	36.5	 25
 87	  6	192.0	28.6	 25
 88	  6	12868.0	2407.7	 30
 89	  6	173.0	21.5	 25
 90	  6	147.0	20.2	 25
 91	  6	66.0	12.4	 25
 92	  6	79.0	21.4	 25
 93	  6	88.5	15.0	 30
 94	  6	154.0	26.1	 25
 95	  6	104.0	23.4	 25
 96	  6	113.0	16.0	 25
 97	  6	315.0	50.4	 25
 98	  6	223.8	31.2	 30
 99	  6	192.0	25.1	 25
100	  6	155.0	37.7	 25
101	  6	250.0	24.7	 25
102	  6	98.0	21.3	 25
103	  6	98.8	20.1	 30
104	  6	114.0	21.8	 25
105	  6	92.0	15.0	 25
106	  6	175.0	25.8	 25
107	  6	249.0	33.4	 25
108	  6	116.3	22.1	 30
109	  6	93.0	19.1	 25
110	  6	236.0	49.8	 25
111	  6	88.0	14.6	 25
112	  6	115.0	30.2	 25
113	  6	99.8	19.3	 30
114	  6	144.0	24.0	 25
115	  6	131.0	22.7	 25
116	  6	168.0	29.1	 25
117	  6	356.0	61.2	 25
118	  6	179.5	33.8	 30
119	  6	261.0	37.6	 25
120	  6	140.0	22.2	 25
121	  6	179.0	19.3	 25
122	  6	69.0	9.4	 25
123	  6	179.0	38.2	 30
124	  6	128.0	27.7	 25
125	  6	102.0	23.8	 25
126	  6	136.0	21.3	 25
127	  6	63.0	11.8	 25
128	  6	142.8	23.3	 30
129	  6	156.0	21.9	 25
130	  6	166.0	27.9	 25
131	  6	912.0	151.6	 25
132	  6	134.0	25.4	 25
133	  6	529.3	104.2	 30
134	  6	1286.0	217.5	 25
135	  6	819.0	65.3	 25
136	  6	128.8	18.5	 30
137	  6	264.3	34.3	 30
138	  6	2431.8	589.5	 36
139	  6	340.0	54.1	 30
140	  6	482.3	53.6	 30
141	  6	1149.5	155.2	 30
142	  6	346.5	35.9	 30
143	  6	164.0	34.9	 36
144	  6	307.8	40.7	 30
145	  6	714.0	81.5	 30
146	  6	191.3	35.1	 30
147	  6	162.8	22.6	 30
148	  6	132.3	24.0	 36
149	  6	209.0	46.5	 25
150	  6	242.0	28.7	 25
151	  6	173.0	27.8	 25
152	  6	705.0	85.3	 25
153	  6	417.8	63.7	 30
154	  6	189.0	33.3	 25
155	  6	485.0	67.3	 25
156	  6	464.0	77.0	 25
157	  6	181.0	27.7	 25
158	  6	172.8	32.5	 30
159	  6	140.0	30.1	 25
160	  6	154.0	25.9	 25
161	  6	180.0	28.8	 25
162	  6	91.0	20.0	 25
163	  6	204.5	41.1	 30
164	  6	138.0	26.0	 25
165	  6	403.0	66.2	 25
166	  6	388.0	41.2	 25
167	  6	237.0	55.2	 25
168	  6	194.3	35.2	 30
169	  6	129.0	36.8	 25
170	  6	139.0	25.6	 25
171	  6	95.0	24.0	 25
172	  6	195.0	28.2	 25
173	  6	200.3	31.2	 30
174	  6	182.0	35.0	 25
175	  6	96.0	20.8	 25
176	  6	704.0	83.8	 25
177	  6	213.0	41.5	 25
178	  6	96.0	20.9	 30
179	  6	86.0	16.7	 25
180	  6	112.0	28.2	 25
181	  6	361.0	58.9	 25
182	  6	103.0	25.8	 25
183	  6	141.5	31.3	 30
184	  6	96.0	24.0	 25
185	  6	89.0	21.7	 25
186	  6	177.0	38.1	 25
187	  6	83.0	16.9	 25
188	  6	101.8	21.8	 30
189	  6	227.0	40.2	 25
190	  6	386.0	102.6	 25
191	  6	379.0	56.0	 25
192	  6	250.0	33.1	 25
193	  6	631.5	115.2	 30
194	  6	417.0	51.7	 25
195	  6	611.0	67.2	 25
196	  6	715.0	71.6	 25
197	  6	222.0	213.3	 25
198	  6	300.5	49.5	 30
199	  6	246.0	36.1	 25
200	  6	90.0	24.7	 25
201	  6	165.8	23.3	 30
202	  6	84.3	25.5	 30
203	  6	140.3	34.5	 36
204	  6	168.5	30.1	 30
205	  6	205.8	34.1	 30
206	  6	120.0	22.9	 30
207	  6	205.3	36.0	 30
208	  6	116.5	31.9	 36
209	  6	93.0	30.7	 30
210	  6	202.5	40.5	 30
211	  6	393.8	63.8	 30
212	  6	237.3	38.0	 30
213	  6	268.0	49.6	 36
214	  6	94.0	25.5	 25
215	  6	428.0	59.0	 25
216	  6	151.0	24.6	 25
217	  6	156.0	32.6	 25
218	  6	309.8	38.6	 30
219	  6	92.0	19.5	 25
220	  6	95.0	21.3	 25
221	  6	123.0	25.9	 25
222	  6	82.0	17.3	 25
223	  6	107.8	28.3	 30
224	  6	95.0	40.5	 25
225	  6	67.0	13.9	 25
226	  6	168.0	31.1	 25
227	  6	218.0	38.4	 25
228	  6	174.0	31.7	 30
229	  6	271.0	42.4	 25
230	  6	125.0	20.3	 25
231	  6	369.0	52.6	 25
232	  6	107.0	16.8	 25
233	  6	130.8	24.8	 30
234	  6	152.0	28.9	 25
235	  6	125.0	30.5	 25
236	  6	189.0	40.0	 25
237	  6	90.0	15.0	 25
238	  6	267.0	70.4	 30
239	  6	102.0	31.2	 25
240	  6	441.0	77.6	 25
241	  6	687.0	109.7	 25
242	  6	108.0	17.3	 25
243	  6	327.0	55.1	 30
244	  6	469.0	61.0	 25
245	  6	953.0	142.0	 25
246	  6	208.0	31.0	 25
247	  6	435.0	57.5	 25
248	  6	248.0	33.1	 30
249	  6	314.0	38.1	 25
250	  6	432.0	54.0	 25
251	  6	196.0	36.6	 25
252	  6	118.0	25.1	 25
253	  6	319.0	64.7	 30
254	  6	1122.0	117.7	 25
255	  6	850.0	108.1	 25
256	  6	1608.0	157.8	 25
257	  6	121.0	25.8	 25
258	  6	113.8	14.2	 30
259	  6	113.0	20.4	 25
260	  6	134.0	26.9	 25
261	  6	96.0	28.5	 25
262	  6	98.0	25.0	 25
263	  6	123.3	28.1	 30
264	  6	1128.0	176.0	 25
265	  6	408.0	62.8	 25
266	  6	705.3	127.9	 30
267	  6	991.5	164.2	 30
268	  6	836.0	137.9	 30
269	  6	1163.3	227.4	 36
270	  6	308.0	55.1	 30
271	  6	129.5	24.5	 30
272	  6	138.5	19.1	 30
273	  6	315.0	51.2	 30
274	  6	464.8	85.7	 36
275	  6	206.5	44.2	 30
276	  6	145.0	27.2	 30
277	  6	136.0	22.2	 30
278	  6	383.5	87.8	 30
279	  6	115.8	27.2	 30
280	  6	205.0	44.6	 25
281	  6	108.0	19.5	 25
282	  6	134.0	39.3	 25
283	  6	309.0	42.4	 25
284	  6	388.8	60.1	 30
285	  6	335.0	51.3	 25
286	  6	517.0	59.2	 25
287	  6	288.0	46.9	 25
288	  6	176.0	32.3	 25
289	  6	146.0	25.5	 30
290	  6	175.0	32.6	 25
291	  6	156.0	26.4	 25
292	  6	151.0	29.4	 25
293	  6	138.0	23.1	 25
294	  6	199.0	44.0	 30
295	  6	173.0	23.3	 25
296	  6	247.0	42.5	 25
297	  6	111.0	26.0	 25
298	  6	363.0	52.0	 25
299	  6	260.0	37.9	 30
300	  6	1200.0	219.6	 25
301	  6	145.0	22.6	 25
302	  6	504.0	115.4	 25
303	  6	834.0	138.7	 25
304	  6	140.0	27.2	 30
305	  6	105.0	26.4	 25
306	  6	308.0	41.0	 25
307	  6	158.0	29.7	 25
308	  6	116.0	19.9	 25
309	  6	108.3	20.1	 30
310	  6	92.0	17.2	 25
311	  6	95.0	23.0	 25
312	  6	124.0	24.8	 25
313	  6	167.0	29.1	 25
314	  6	79.0	17.6	 30
315	  6	128.0	22.2	 25
316	  6	165.0	41.4	 25
317	  6	92.0	17.4	 25
318	  6	352.0	66.7	 25
319	  6	118.0	27.4	 30
320	  6	253.0	45.9	 25
321	  6	260.0	31.3	 25
322	  6	293.0	41.8	 25
323	  6	222.0	52.3	 25
324	  6	181.8	43.0	 30
325	  6	186.0	26.8	 25
326	  6	297.0	35.8	 25
327	  6	726.0	96.5	 25
328	  6	156.0	26.9	 25
329	  6	139.0	27.2	 30
330	  6	119.0	24.1	 25
331	  6	215.8	40.9	 30
332	  6	135.5	29.3	 30
333	  6	426.5	71.7	 30
334	  6	313.8	60.9	 36
335	  6	143.0	24.9	 30
336	  6	255.8	50.9	 30
337	  6	550.0	80.2	 30
338	  6	303.8	45.3	 30
339	  6	508.0	73.5	 36
340	  6	418.3	54.6	 30
341	  6	198.8	40.1	 30
342	  6	115.0	19.5	 30
343	  6	193.3	616.6	 30
344	  6	95.5	16.5	 30
345	  6	80.0	17.2	 25
346	  6	136.0	20.8	 25
347	  6	91.0	20.2	 25
348	  6	130.0	25.0	 25
349	  6	449.5	105.7	 30
350	  6	161.0	25.8	 25
351	  6	142.0	24.1	 25
352	  6	200.0	56.3	 25
353	  6	267.0	40.2	 25
354	  6	416.8	99.4	 30
355	  6	103.0	23.9	 25
356	  6	344.0	58.3	 25
357	  6	2891.0	561.5	 25
358	  6	116.0	22.3	 25
359	  6	145.5	33.7	 30
360	  6	114.0	16.5	 25
361	  6	407.0	77.7	 25
362	  6	201.0	37.7	 25
363	  6	233.0	34.9	 25
364	  6	142.8	23.0	 30
365	  6	105.0	20.0	 25
366	  6	2083.0	368.2	 25
367	  6	233.0	35.9	 25
368	  6	318.0	57.2	 25
369	  6	438.0	95.2	 30
370	  6	110.0	27.5	 25
371	  6	119.0	15.2	 25
372	  6	119.0	28.3	 25
373	  6	534.0	106.8	 25
374	  6	164.0	36.4	 30
375	  6	161.0	30.7	 25
376	  6	115.0	19.6	 25
377	  6	274.0	35.4	 25
378	  6	144.0	23.0	 25
379	  6	141.8	20.0	 30
380	  6	125.0	19.8	 25
381	  6	165.0	43.7	 25
382	  6	164.0	26.3	 25
383	  6	164.0	28.9	 25
384	  6	129.0	25.8	 30
385	  6	114.0	25.2	 25
386	  6	109.0	20.2	 25
387	  6	133.0	21.3	 25
388	  6	265.0	46.5	 25
389	  6	115.5	19.8	 30
390	  6	128.0	22.7	 25
391	  6	232.0	31.4	 25
392	  6	475.0	47.0	 25
393	  6	258.0	40.3	 25
394	  6	166.0	35.0	 30
395	  6	382.0	88.1	 30
396	  6	128.8	30.5	 30
397	  6	171.0	34.4	 30
398	  6	201.8	33.3	 30
399	  6	166.0	27.2	 36
400	  6	168.8	25.9	 30
401	  6	116.8	21.4	 30
402	  6	132.5	16.4	 30
403	  6	179.5	32.7	 30
404	  6	261.3	50.6	 36
405	  6	462.8	99.7	 30
406	  6	242.0	35.7	 30
407	  6	287.5	38.3	 30
408	  6	113.0	20.4	 25
409	  6	230.5	29.3	 30
410	  6	125.0	23.1	 25
411	  6	219.0	35.0	 25
412	  6	235.0	39.6	 25
413	  6	299.0	37.8	 25
414	  6	242.5	33.7	 30
415	  6	165.0	32.6	 25
416	  6	767.0	112.5	 25
417	  6	147.0	15.0	 25
418	  6	89.0	15.6	 25
419	  6	122.8	15.5	 30
420	  6	174.0	30.8	 25
421	  6	202.0	38.0	 25
422	  6	123.0	22.0	 25
423	  6	148.0	27.2	 25
424	  6	230.8	41.7	 30
425	  6	181.0	27.4	 25
426	  6	129.0	28.5	 25
427	  6	137.0	23.2	 25
428	  6	198.0	29.1	 25
429	  6	178.0	24.0	 30
430	  6	118.0	23.9	 25
431	  6	118.0	21.7	 25
432	  6	126.0	37.1	 25
433	  6	94.0	16.6	 25
434	  6	204.3	26.2	 30
435	  6	136.0	23.4	 25
436	  6	127.0	23.7	 25
437	  6	228.0	38.1	 25
438	  6	118.0	23.3	 25
439	  6	130.0	26.5	 30
440	  6	153.0	26.6	 25
441	  6	228.0	47.9	 25
442	  6	136.0	23.3	 25
443	  6	185.0	27.9	 25
444	  6	105.5	21.6	 30
445	  6	102.0	22.7	 25
446	  6	178.0	19.7	 25
447	  6	185.0	30.2	 25
448	  6	108.0	16.9	 25
449	  6	129.5	16.7	 30
450	  6	149.0	23.6	 25
451	  6	154.0	18.7	 25
452	  6	422.0	46.3	 25
453	  6	166.0	25.8	 25
454	  6	106.3	20.2	 30
455	  6	97.0	17.3	 25
456	  6	132.0	16.6	 25
457	  6	123.0	22.3	 25
458	  6	206.0	33.4	 25
459	  6	113.3	21.6	 30
460	  6	109.5	21.8	 30
461	  6	131.8	22.9	 30
462	  6	98.8	22.9	 30
463	  6	139.0	23.2	 30
464	  6	153.3	30.7	 36
465	  6	97.8	16.8	 30
466	  6	189.5	23.0	 30
467	  6	213.5	21.3	 30
468	  6	123.5	22.5	 30
469	  6	125.3	21.1	 36
470	  6	84.8	18.3	 30
471	  6	128.8	24.4	 30
472	  6	112.8	17.7	 30
473	  6	89.0	12.2	 25
474	  6	161.5	24.7	 30
475	  6	119.0	18.6	 25
476	  6	103.0	13.1	 25
477	  6	178.0	37.5	 25
478	  6	202.0	33.1	 25
479	  6	136.3	31.3	 30
480	  6	112.0	18.2	 25
481	  6	140.0	21.0	 25
482	  6	115.0	25.7	 25
483	  6	223.0	31.5	 25
484	  6	148.0	19.9	 30
485	  6	365.0	64.7	 25
486	  6	137.0	23.7	 25
487	  6	105.0	17.7	 25
488	  6	120.0	20.6	 25
489	  6	125.8	19.4	 30
490	  6	140.0	23.6	 25
491	  6	105.0	19.7	 25
492	  6	108.0	18.9	 25
493	  6	140.0	26.3	 25
494	  6	111.8	20.5	 30
495	  6	97.0	15.9	 25
496	  6	117.0	22.7	 25
497	  6	122.0	22.1	 25
498	  6	103.0	15.5	 25
499	  6	92.3	11.3	 30
500	  6	210.0	39.8	 25
501	  6	109.0	24.0	 25
502	  6	150.0	21.9	 25
503	  6	165.0	26.7	 25
504	  6	132.0	26.4	 30
505	  6	106.0	14.1	 25
506	  6	106.0	16.8	 25
507	  6	184.0	24.9	 25
508	  6	272.0	32.0	 25
509	  6	310.5	39.8	 30
510	  6	4061.0	964.9	 25
511	  6	214.0	32.6	 25
512	  6	228.0	32.9	 25
513	  6	88.0	18.6	 25
514	  6	224.8	25.2	 30
515	  6	107.0	15.5	 25
516	  6	462.0	57.9	 25
517	  6	166.0	44.1	 25
518	  6	382.0	50.0	 25
519	  6	167.0	30.5	 30
520	  6	102.0	15.9	 25
521	  6	433.0	60.0	 25
522	  6	492.0	76.6	 25
523	  6	129.0	24.0	 25
524	  6	100.0	11.4	 30
525	  6	1884.0	468.7	 30
526	  6	166.0	23.7	 30
527	  6	93.5	21.2	 30
528	  6	168.8	38.9	 30
529	  6	158.8	35.1	 36
530	  6	114.0	17.1	 30
531	  6	138.0	18.6	 30
532	  6	160.8	24.7	 30
533	  6	151.3	23.7	 30
534	  6	143.0	27.8	 36
535	  6	165.5	30.5	 30
536	  6	160.0	25.0	 30
537	  6	120.8	18.0	 30
538	  6	161.0	28.1	 25
539	  6	311.0	34.4	 30
540	  6	358.0	39.1	 25
541	  6	176.0	27.7	 25
542	  6	400.0	82.6	 25
543	  6	334.0	66.5	 25
544	  6	170.0	30.0	 30
545	  6	91.0	15.9	 25
546	  6	206.0	24.5	 25
547	  6	142.0	21.2	 25
548	  6	201.0	37.6	 25
549	  6	195.5	21.0	 30
550	  6	204.0	35.9	 25
551	  6	372.0	102.6	 25
552	  6	126.0	23.4	 25
553	  6	228.0	30.4	 25
554	  6	488.0	106.1	 30
555	  6	455.0	57.6	 25
556	  6	8288.0	2011.7	 25
557	  6	152.0	20.9	 25
558	  6	212.0	20.9	 25
559	  6	144.0	24.3	 30
560	  6	416.0	52.5	 25
561	  6	305.0	42.5	 25
562	  6	133.0	22.6	 25
563	  6	112.0	19.7	 25
564	  6	121.8	20.9	 30
565	  6	1434.0	288.6	 25
566	  6	249.0	26.6	 25
567	  6	280.0	40.3	 25
568	  6	197.0	24.1	 25
569	  6	107.3	24.0	 30
570	  6	147.0	18.9	 25
571	  6	404.0	80.9	 25
572	  6	246.0	35.3	 25
573	  6	403.0	45.3	 25
574	  6	255.0	36.0	 30
575	  6	278.0	35.9	 25
576	  6	203.0	27.7	 25
577	  6	203.0	35.4	 25
578	  6	141.0	21.8	 25
579	  6	129.0	22.1	 30
580	  6	142.0	17.0	 25
581	  6	153.0	23.4	 25
582	  6	132.0	16.7	 25
583	  6	146.0	27.7	 25
584	  6	309.5	63.4	 30
585	  6	138.0	26.5	 25
586	  6	134.0	19.8	 25
587	  6	174.0	18.4	 25
588	  6	100.0	22.2	 25
589	  6	120.8	21.9	 30
590	  6	198.5	34.7	 30
591	  6	238.8	31.7	 30
592	  6	140.0	17.7	 30
593	  6	331.5	61.2	 30
594	  6	260.5	58.9	 36
595	  6	198.8	48.9	 30
596	  6	121.5	21.5	 30
597	  6	165.0	23.0	 30
598	  6	193.3	27.6	 30
599	  6	210.3	29.9	 36
600	  6	130.8	28.3	 30
601	  6	194.0	26.3	 30
602	  6	168.5	37.8	 30
603	  6	407.0	47.4	 25
604	  6	88.0	14.0	 30
605	  6	99.0	14.6	 25
606	  6	125.0	18.1	 25
607	  6	130.0	26.7	 25
608	  6	206.0	31.5	 25
609	  6	299.5	36.4	 30
610	  6	590.0	88.5	 25
611	  6	850.0	70.9	 25
612	  6	242.0	34.6	 25
613	  6	1096.0	115.0	 25
614	  6	820.5	71.7	 30
615	  6	1346.0	232.6	 25
616	  6	627.0	127.1	 25
617	  6	360.0	44.9	 25
618	  6	218.0	29.2	 25
619	  6	123.0	22.5	 25
620	  6	196.0	50.7	 30
621	  6	98.0	16.4	 25
622	  6	674.0	70.1	 25
623	  6	191.0	29.5	 25
624	  6	107.0	18.1	 25
625	  6	473.5	62.7	 30
626	  6	699.0	75.0	 25
627	  6	2245.0	241.9	 25
628	  6	1292.0	93.4	 25
629	  6	250.0	26.6	 25
630	  6	388.0	63.3	 30
631	  6	265.0	41.0	 25
632	  6	552.0	64.1	 25
633	  6	145.0	29.5	 25
634	  6	114.0	22.8	 25
635	  6	284.0	44.4	 30
636	  6	2241.0	388.1	 25
637	  6	218.0	30.8	 25
638	  6	359.0	42.2	 25
639	  6	120.0	18.9	 25
640	  6	102.8	21.9	 30
641	  6	217.0	45.3	 25
642	  6	268.0	40.3	 25
643	  6	252.0	28.9	 25
644	  6	3179.0	506.1	 25
645	  6	289.8	40.1	 30
646	  6	224.0	26.4	 25
647	  6	191.0	28.1	 25
648	  6	143.0	20.2	 25
649	  6	94.0	17.5	 25
650	  6	94.0	11.8	 30
651	  6	131.0	17.2	 25
652	  6	143.0	27.0	 25
653	  6	194.0	22.3	 25
654	  6	248.0	32.2	 25
655	  6	233.5	73.3	 36
656	  6	129.0	27.2	 30
657	  6	107.8	21.6	 30
658	  6	315.5	41.6	 30
659	  6	185.3	30.3	 30
660	  6	519.5	80.8	 36
661	  6	304.3	55.1	 30
662	  6	1591.3	292.9	 30
663	  6	2403.8	441.2	 30
664	  6	201.5	29.5	 30
665	  6	471.5	95.2	 36
666	  6	117.0	20.6	 30
667	  6	127.0	18.7	 25
668	  6	3588.0	915.6	 25
669	  6	507.0	79.4	 25
670	  6	1037.5	305.8	 30
671	  6	172.0	31.7	 25
672	  6	235.0	37.1	 25
673	  6	149.0	27.2	 25
674	  6	139.0	24.6	 25
675	  6	228.8	44.6	 30
676	  6	263.0	55.7	 25
677	  6	293.0	53.9	 25
678	  6	411.0	58.9	 25
679	  6	174.0	40.8	 25
680	  6	240.0	39.3	 30
681	  6	107.0	19.2	 25
682	  6	207.0	37.5	 25
683	  6	110.0	29.3	 25
684	  6	168.0	24.2	 25
685	  6	183.0	40.7	 30
686	  6	137.0	33.8	 25
687	  6	128.0	17.0	 25
688	  6	278.0	39.7	 25
689	  6	102.0	29.3	 25
690	  6	190.5	41.6	 30
691	  6	152.0	25.6	 25
692	  6	160.0	31.6	 25
693	  6	231.0	41.7	 25
694	  6	126.0	24.5	 25
695	  6	150.5	25.2	 30
696	  6	238.0	43.8	 25
697	  6	541.0	71.6	 25
698	  6	598.0	60.5	 25
699	  6	2469.0	327.5	 25
700	  6	289.8	53.7	 30
701	  6	282.0	49.0	 25
702	  6	190.0	33.2	 25
703	  6	1096.0	125.0	 25
704	  6	7697.0	1151.3	 25
705	  6	132.5	31.5	 30
706	  6	197.0	42.3	 25
707	  6	299.0	47.3	 25
708	  6	4700.0	752.0	 25
709	  6	118.0	27.7	 25
710	  6	140.5	25.1	 30
711	  6	11878.0	2471.9	 25
  0	  7	226.8	37.6	 30
  1	  7	5981.5	1313.8	 30
  2	  7	189.5	42.4	 30
  3	  7	387.3	90.5	 36
  4	  7	90.0	20.9	 30
  5	  7	1091.3	268.5	 30
  6	  7	167.5	27.4	 30
  7	  7	133.0	32.0	 25
  8	  7	1326.0	207.1	 30
  9	  7	436.0	79.1	 25
 10	  7	196.0	33.1	 25
 11	  7	111.0	28.1	 25
 12	  7	13575.0	1268.7	 25
 13	  7	183.8	29.4	 30
 14	  7	181.0	30.8	 25
 15	  7	178.0	27.4	 25
 16	  7	212.0	39.1	 25
 17	  7	105.0	21.4	 25
 18	  7	191.5	33.3	 30
 19	  7	13997.0	1159.1	 25
 20	  7	13929.0	1088.8	 25
 21	  7	13296.0	1414.9	 25
 22	  7	194.0	41.7	 25
 23	  7	120.8	22.5	 30
 24	  7	15148.0	2575.0	 25
 25	  7	199.0	32.4	 25
 26	  7	13293.0	1529.0	 25
 27	  7	12736.0	1377.5	 25
 28	  7	195.0	35.7	 30
 29	  7	94.0	18.0	 25
 30	  7	193.0	24.6	 25
 31	  7	14103.0	1612.6	 25
 32	  7	13852.0	1551.8	 25
 33	  7	13166.8	2910.5	 30
 34	  7	192.0	26.9	 25
 35	  7	146.0	26.3	 25
 36	  7	15796.0	1250.7	 25
 37	  7	191.0	27.4	 25
 38	  7	181.5	45.9	 30
 39	  7	185.0	29.6	 25
 40	  7	186.0	29.6	 25
 41	  7	169.0	24.9	 25
 42	  7	15322.0	1084.8	 25
 43	  7	224.3	38.6	 30
 44	  7	13884.0	1646.9	 25
 45	  7	13224.0	2288.4	 25
 46	  7	195.0	37.0	 25
 47	  7	79.0	17.6	 25
 48	  7	169.8	40.8	 30
 49	  7	167.0	28.5	 25
 50	  7	11278.0	2362.7	 25
 51	  7	189.0	33.7	 25
 52	  7	151.0	36.7	 25
 53	  7	99.8	20.7	 30
 54	  7	14831.0	2203.3	 25
 55	  7	14326.0	1945.6	 25
 56	  7	13879.0	2520.7	 25
 57	  7	171.0	22.9	 25
 58	  7	157.0	31.0	 30
 59	  7	82.8	17.8	 30
 60	  7	89.5	27.6	 30
 61	  7	75.0	18.3	 30
 62	  7	201.3	26.3	 30
 63	  7	14923.8	3276.4	 36
 64	  7	266.0	40.0	 30
 65	  7	14440.0	1861.4	 30
 66	  7	190.0	38.7	 30
 67	  7	76.5	14.3	 30
 68	  7	184.0	32.6	 36
 69	  7	13108.8	2731.2	 30
 70	  7	14389.0	420.6	 30
 71	  7	13180.5	2838.0	 30
 72	  7	175.0	24.5	 25
 73	  7	138.0	29.6	 30
 74	  7	15104.0	2100.6	 25
 75	  7	211.0	33.7	 25
 76	  7	13444.0	1703.4	 25
 77	  7	12836.0	1768.2	 25
 78	  7	189.0	33.0	 30
 79	  7	83.0	17.6	 25
 80	  7	183.0	33.0	 25
 81	  7	13488.0	1589.4	 25
 82	  7	12922.0	1553.9	 25
 83	  7	226.0	36.8	 30
 84	  7	13807.0	2139.4	 25
 85	  7	104.0	21.8	 25
 86	  7	164.0	29.4	 25
 87	  7	187.0	36.0	 25
 88	  7	12750.3	2513.0	 30
 89	  7	172.0	24.0	 25
 90	  7	167.0	28.8	 25
 91	  7	93.0	17.3	 25
 92	  7	76.0	17.6	 25
 93	  7	113.8	27.3	 30
 94	  7	119.0	26.5	 25
 95	  7	149.0	22.9	 25
 96	  7	227.0	37.7	 25
 97	  7	166.0	37.9	 25
 98	  7	337.3	45.7	 30
 99	  7	289.0	44.0	 25
100	  7	443.0	83.7	 25
101	  7	92.0	20.7	 25
102	  7	507.0	43.7	 25
103	  7	94.5	22.1	 30
104	  7	224.0	45.1	 25
105	  7	341.0	60.7	 25
106	  7	5614.0	614.4	 25
107	  7	810.0	140.1	 25
108	  7	169.5	29.1	 30
109	  7	97.0	21.0	 25
110	  7	115.0	28.1	 25
111	  7	180.0	34.6	 25
112	  7	190.0	27.9	 25
113	  7	690.0	129.2	 30
114	  7	1349.0	204.2	 25
115	  7	701.0	88.7	 25
116	  7	293.0	32.6	 25
117	  7	2772.0	265.1	 25
118	  7	585.5	67.5	 30
119	  7	160.0	32.0	 25
120	  7	301.0	41.4	 25
121	  7	166.0	25.8	 25
122	  7	476.0	63.8	 25
123	  7	123.3	27.4	 36
124	  7	558.8	120.9	 30
125	  7	148.3	34.8	 30
126	  7	212.8	37.7	 30
127	  7	133.8	18.5	 30
128	  7	193.3	37.2	 36
129	  7	235.3	36.5	 30
130	  7	625.3	54.6	 30
131	  7	766.8	85.9	 30
132	  7	485.0	64.0	 30
133	  7	159.0	33.7	 36
134	  7	124.8	24.5	 30
135	  7	103.5	23.8	 30
136	  7	523.0	78.7	 25
137	  7	362.0	48.5	 25
138	  7	189.8	33.1	 30
139	  7	1818.0	180.5	 25
140	  7	118.0	16.2	 25
141	  7	1463.0	179.0	 25
142	  7	337.0	30.0	 25
143	  7	7998.8	1629.6	 30
144	  7	123.0	28.7	 25
145	  7	134.0	18.6	 25
146	  7	116.0	23.4	 25
147	  7	775.0	122.5	 25
148	  7	261.0	44.3	 30
149	  7	189.0	40.1	 25
150	  7	145.0	35.5	 25
151	  7	227.0	37.8	 25
152	  7	217.0	39.2	 25
153	  7	133.0	32.8	 30
154	  7	192.0	29.8	 25
155	  7	697.0	73.3	 25
156	  7	169.0	26.3	 25
157	  7	4004.0	511.1	 25
158	  7	191.0	31.5	 30
159	  7	160.0	27.9	 25
160	  7	379.0	47.8	 25
161	  7	116.0	18.2	 25
162	  7	131.0	18.2	 25
163	  7	1639.8	310.4	 30
164	  7	199.0	26.8	 25
165	  7	187.0	30.0	 25
166	  7	231.0	38.3	 25
167	  7	1435.0	194.2	 25
168	  7	1892.3	404.8	 30
169	  7	248.0	34.1	 25
170	  7	136.0	24.9	 25
171	  7	863.0	141.3	 25
172	  7	224.0	39.9	 25
173	  7	119.5	21.4	 30
174	  7	120.0	44.2	 25
175	  7	143.0	25.4	 25
176	  7	904.0	97.1	 25
177	  7	414.0	48.6	 25
178	  7	146.3	29.7	 30
179	  7	84.0	16.8	 25
180	  7	197.0	32.8	 25
181	  7	155.0	19.0	 25
182	  7	118.0	23.7	 25
183	  7	295.3	47.8	 30
184	  7	132.0	32.8	 25
185	  7	890.0	136.3	 25
186	  7	149.0	39.7	 25
187	  7	78.0	15.5	 25
188	  7	111.5	22.9	 36
189	  7	238.0	44.4	 30
190	  7	109.8	22.5	 30
191	  7	327.5	43.3	 30
192	  7	863.3	146.2	 30
193	  7	426.8	46.6	 36
194	  7	10623.5	1506.6	 30
195	  7	2637.8	292.6	 30
196	  7	1921.0	226.9	 30
197	  7	2993.8	257.4	 30
198	  7	256.3	22.8	 36
199	  7	141.0	26.0	 30
200	  7	158.0	25.3	 30
201	  7	1233.0	134.9	 25
202	  7	151.0	28.7	 25
203	  7	123.5	14.6	 30
204	  7	318.0	40.4	 25
205	  7	180.0	26.0	 25
206	  7	121.0	20.5	 25
207	  7	104.0	15.2	 25
208	  7	112.3	18.1	 30
209	  7	129.0	20.2	 25
210	  7	361.0	45.7	 25
211	  7	179.0	41.2	 25
212	  7	170.0	20.7	 25
213	  7	192.5	33.0	 30
214	  7	147.0	22.7	 25
215	  7	171.0	37.3	 25
216	  7	208.0	37.2	 25
217	  7	4917.0	476.9	 25
218	  7	520.0	59.6	 30
219	  7	158.0	29.3	 25
220	  7	383.0	50.1	 25
221	  7	483.0	68.6	 25
222	  7	356.0	51.0	 25
223	  7	99.3	22.2	 30
224	  7	166.0	25.4	 25
225	  7	2567.0	323.6	 25
226	  7	124.0	20.9	 25
227	  7	112.0	20.0	 25
228	  7	98.0	15.0	 25
229	  7	279.0	69.9	 30
230	  7	116.0	20.9	 25
231	  7	92.0	17.0	 25
232	  7	345.0	39.1	 25
233	  7	310.0	33.3	 25
234	  7	225.8	36.8	 30
235	  7	105.0	20.7	 25
236	  7	243.0	33.9	 25
237	  7	146.0	26.4	 25
238	  7	455.0	47.5	 25
239	  7	646.8	148.5	 30
240	  7	726.0	95.9	 25
241	  7	278.0	28.5	 25
242	  7	401.0	46.9	 25
243	  7	206.0	41.5	 25
244	  7	3533.8	589.9	 30
245	  7	110.0	14.9	 25
246	  7	176.0	31.0	 25
247	  7	2045.0	301.9	 25
248	  7	234.0	32.2	 25
249	  7	378.5	65.3	 30
250	  7	112.0	19.8	 25
251	  7	141.0	24.9	 25
252	  7	582.0	68.4	 25
253	  7	2459.3	422.9	 30
254	  7	158.3	25.7	 36
255	  7	1680.5	210.6	 30
256	  7	5325.5	743.8	 30
257	  7	109.0	14.6	 30
258	  7	233.8	32.1	 30
259	  7	123.0	21.6	 36
260	  7	152.8	25.3	 30
261	  7	130.0	23.4	 30
262	  7	217.8	33.6	 30
263	  7	242.3	34.9	 30
264	  7	999.0	191.9	 36
265	  7	163.5	23.4	 30
266	  7	366.0	51.8	 25
267	  7	341.0	42.0	 25
268	  7	107.0	20.9	 25
269	  7	103.0	18.0	 30
270	  7	4494.0	723.4	 25
271	  7	660.0	81.7	 25
272	  7	323.0	42.8	 25
273	  7	4056.0	542.0	 25
274	  7	125.8	25.9	 30
275	  7	1065.0	138.2	 25
276	  7	126.0	26.8	 25
277	  7	786.0	124.9	 25
278	  7	94.0	14.1	 25
279	  7	133.8	24.9	 30
280	  7	100.0	17.0	 25
281	  7	1054.0	135.8	 25
282	  7	1084.0	155.0	 25
283	  7	232.0	34.9	 25
284	  7	286.0	32.8	 30
285	  7	318.0	30.6	 25
286	  7	386.0	30.5	 25
287	  7	139.0	16.8	 25
288	  7	116.0	19.5	 25
289	  7	158.8	22.3	 30
290	  7	178.0	30.8	 25
291	  7	634.0	68.0	 25
292	  7	1155.0	168.4	 25
293	  7	166.0	35.6	 25
294	  7	719.8	133.2	 30
295	  7	152.0	25.8	 25
296	  7	96.0	14.2	 25
297	  7	759.0	92.0	 25
298	  7	367.0	31.1	 25
299	  7	362.5	43.7	 30
300	  7	223.0	31.4	 25
301	  7	221.0	34.4	 25
302	  7	224.0	33.3	 25
303	  7	106.0	17.1	 25
304	  7	114.3	19.0	 30
305	  7	221.0	35.0	 25
306	  7	145.0	24.7	 25
307	  7	6911.0	929.3	 25
308	  7	113.0	17.4	 25
309	  7	225.0	23.1	 30
310	  7	243.0	38.3	 25
311	  7	137.0	28.0	 25
312	  7	208.0	24.8	 25
313	  7	171.0	26.1	 25
314	  7	144.5	24.2	 30
315	  7	591.0	72.1	 25
316	  7	243.0	32.2	 25
317	  7	91.0	18.5	 25
318	  7	350.5	46.8	 30
319	  7	294.8	55.6	 36
320	  7	179.5	23.1	 30
321	  7	127.5	20.7	 30
322	  7	277.5	34.3	 30
323	  7	108.0	16.3	 30
324	  7	140.3	15.7	 36
325	  7	3997.8	866.6	 30
326	  7	2230.8	373.8	 30
327	  7	170.8	24.9	 30
328	  7	230.8	23.6	 30
329	  7	4679.0	865.5	 36
330	  7	1064.5	178.6	 30
331	  7	577.0	83.7	 25
332	  7	215.0	30.8	 25
333	  7	275.0	57.0	 25
334	  7	195.3	31.6	 30
335	  7	195.0	28.1	 25
336	  7	1707.0	227.8	 25
337	  7	2267.0	253.5	 25
338	  7	192.0	33.3	 25
339	  7	998.8	214.3	 30
340	  7	363.0	48.7	 25
341	  7	778.0	115.8	 25
342	  7	954.0	94.0	 25
343	  7	179.0	22.9	 25
344	  7	129.8	22.3	 30
345	  7	128.0	22.0	 25
346	  7	250.0	40.1	 25
347	  7	321.0	46.5	 25
348	  7	1238.0	147.9	 25
349	  7	96.0	12.0	 30
350	  7	238.0	39.8	 25
351	  7	132.0	18.8	 25
352	  7	143.0	24.1	 25
353	  7	199.0	22.8	 25
354	  7	403.0	64.7	 30
355	  7	122.0	19.3	 25
356	  7	114.0	20.2	 25
357	  7	742.0	113.5	 25
358	  7	477.0	64.0	 25
359	  7	167.5	21.1	 30
360	  7	156.0	19.4	 25
361	  7	405.0	45.7	 25
362	  7	102.0	23.7	 25
363	  7	98.0	14.8	 25
364	  7	558.8	96.3	 30
365	  7	136.0	19.8	 25
366	  7	89.0	16.2	 25
367	  7	169.0	25.0	 25
368	  7	361.0	45.5	 25
369	  7	179.3	41.0	 30
370	  7	233.0	42.5	 25
371	  7	171.0	25.6	 25
372	  7	1057.0	115.5	 25
373	  7	1581.0	189.3	 25
374	  7	145.8	17.7	 30
375	  7	422.0	47.3	 25
376	  7	160.0	30.3	 25
377	  7	3520.0	404.8	 25
378	  7	134.0	27.7	 25
379	  7	375.8	45.0	 30
380	  7	277.0	41.7	 25
381	  7	109.0	18.0	 25
382	  7	131.0	16.5	 25
383	  7	125.0	21.7	 30
384	  7	146.3	22.7	 36
385	  7	540.0	80.1	 30
386	  7	642.3	51.1	 30
387	  7	214.8	25.6	 30
388	  7	122.0	23.1	 30
389	  7	147.5	19.8	 36
390	  7	112.8	16.7	 30
391	  7	178.5	27.2	 30
392	  7	255.3	29.7	 30
393	  7	136.8	24.7	 30
394	  7	1177.5	219.9	 36
395	  7	125.0	22.4	 25
396	  7	120.0	135.3	 25
397	  7	142.0	16.3	 25
398	  7	144.0	22.0	 25
399	  7	98.0	18.2	 30
400	  7	738.0	147.7	 25
401	  7	621.0	82.8	 25
402	  7	258.0	33.8	 25
403	  7	1815.0	208.8	 25
404	  7	153.5	21.5	 30
405	  7	163.0	21.8	 25
406	  7	119.0	16.0	 25
407	  7	577.0	50.1	 25
408	  7	96.0	16.6	 25
409	  7	121.0	19.5	 30
410	  7	102.0	19.2	 25
411	  7	128.0	23.8	 25
412	  7	161.0	26.8	 25
413	  7	257.0	29.5	 25
414	  7	486.8	105.7	 30
415	  7	320.0	41.1	 25
416	  7	164.0	32.3	 25
417	  7	210.0	23.2	 25
418	  7	1592.0	191.8	 25
419	  7	387.3	69.0	 30
420	  7	375.0	45.4	 25
421	  7	85.0	16.9	 25
422	  7	172.0	30.6	 25
423	  7	938.0	84.8	 25
424	  7	238.0	40.4	 30
425	  7	129.0	22.9	 25
426	  7	789.0	115.2	 25
427	  7	628.0	62.8	 25
428	  7	156.0	21.0	 25
429	  7	280.5	41.4	 30
430	  7	113.0	22.6	 25
431	  7	113.0	17.7	 25
432	  7	683.0	92.3	 25
433	  7	340.0	35.3	 25
434	  7	180.0	28.7	 30
435	  7	1559.0	123.9	 25
436	  7	182.0	28.0	 25
437	  7	243.0	42.7	 25
438	  7	325.0	37.9	 25
439	  7	193.0	29.7	 30
440	  7	240.0	38.7	 25
441	  7	195.0	31.7	 25
442	  7	88.0	20.4	 25
443	  7	128.0	16.1	 25
444	  7	196.0	25.8	 30
445	  7	305.0	53.2	 25
446	  7	156.0	30.7	 25
447	  7	124.8	25.7	 30
448	  7	157.5	27.9	 30
449	  7	391.8	77.1	 36
450	  7	501.5	179.8	 30
451	  7	194.0	28.1	 30
452	  7	147.0	29.6	 30
453	  7	115.8	22.4	 30
454	  7	1065.8	216.5	 36
455	  7	244.8	39.7	 30
456	  7	84.5	21.0	 30
457	  7	114.0	21.8	 30
458	  7	120.5	21.5	 30
459	  7	140.5	22.6	 36
460	  7	138.0	29.9	 25
461	  7	130.0	39.2	 25
462	  7	372.0	41.9	 25
463	  7	115.0	22.1	 25
464	  7	130.8	25.9	 30
465	  7	659.0	134.6	 25
466	  7	823.0	86.5	 25
467	  7	443.0	77.4	 25
468	  7	104.0	19.0	 25
469	  7	135.8	20.4	 30
470	  7	419.0	66.9	 25
471	  7	165.0	39.6	 25
472	  7	608.0	55.9	 25
473	  7	115.0	29.2	 25
474	  7	335.8	58.6	 30
475	  7	151.0	29.0	 25
476	  7	104.0	22.1	 25
477	  7	129.0	24.0	 25
478	  7	615.0	92.9	 25
479	  7	124.8	23.2	 30
480	  7	156.0	35.9	 25
481	  7	127.0	24.2	 25
482	  7	227.0	27.3	 25
483	  7	567.0	81.9	 25
484	  7	591.0	138.5	 30
485	  7	125.0	28.0	 25
486	  7	413.0	55.7	 25
487	  7	196.0	38.2	 25
488	  7	88.0	21.1	 25
489	  7	247.8	38.0	 30
490	  7	163.0	25.9	 25
491	  7	132.0	31.6	 25
492	  7	140.0	20.9	 25
493	  7	375.0	50.0	 25
494	  7	434.5	89.1	 30
495	  7	212.0	37.2	 25
496	  7	316.0	52.6	 25
497	  7	280.0	31.1	 25
498	  7	194.0	35.4	 25
499	  7	211.8	40.9	 30
500	  7	126.0	25.3	 25
501	  7	325.0	50.4	 25
502	  7	2391.0	407.7	 25
503	  7	111.0	20.6	 25
504	  7	122.0	29.0	 30
505	  7	270.0	39.5	 25
506	  7	242.0	41.4	 25
507	  7	131.0	28.8	 25
508	  7	600.0	76.9	 25
509	  7	115.8	17.1	 30
510	  7	194.0	38.1	 25
511	  7	215.0	37.0	 25
512	  7	299.0	38.8	 30
513	  7	595.8	115.8	 30
514	  7	332.3	62.1	 36
515	  7	386.5	84.8	 30
516	  7	113.0	24.0	 30
517	  7	251.8	44.3	 30
518	  7	195.0	31.8	 30
519	  7	1055.8	245.0	 36
520	  7	244.3	35.5	 30
521	  7	509.8	77.7	 30
522	  7	231.3	42.2	 30
523	  7	9336.0	1305.7	 30
524	  7	169.5	32.8	 36
525	  7	148.0	23.5	 25
526	  7	159.0	30.0	 25
527	  7	179.0	35.3	 25
528	  7	2392.0	352.3	 25
529	  7	1461.5	308.3	 30
530	  7	113.0	21.4	 25
531	  7	135.0	25.3	 25
532	  7	95.0	17.8	 25
533	  7	93.0	17.9	 25
534	  7	85.5	19.9	 30
535	  7	1073.0	196.5	 25
536	  7	3174.0	504.9	 25
537	  7	126.0	30.0	 25
538	  7	611.0	60.2	 25
539	  7	1260.3	247.0	 30
540	  7	366.0	70.0	 25
541	  7	2619.0	398.7	 25
542	  7	153.0	25.3	 25
543	  7	133.0	32.1	 25
544	  7	944.0	214.1	 30
545	  7	152.0	33.3	 25
546	  7	4204.0	698.6	 25
547	  7	146.0	24.0	 25
548	  7	154.0	34.4	 25
549	  7	614.8	92.7	 30
550	  7	305.0	52.9	 25
551	  7	261.0	37.4	 25
552	  7	150.0	25.5	 25
553	  7	160.0	27.3	 25
554	  7	235.8	36.1	 30
555	  7	232.0	38.2	 25
556	  7	167.0	30.5	 25
557	  7	1443.0	223.9	 25
558	  7	5568.0	470.4	 25
559	  7	504.3	65.2	 30
560	  7	626.0	100.3	 25
561	  7	145.0	28.7	 25
562	  7	204.0	37.0	 25
563	  7	144.0	34.6	 25
564	  7	171.3	36.3	 30
565	  7	11436.0	2350.3	 25
566	  7	1053.0	171.1	 25
567	  7	157.0	25.4	 25
568	  7	88.0	17.1	 25
569	  7	121.5	19.0	 30
570	  7	98.0	23.0	 25
571	  7	153.0	33.7	 25
572	  7	562.0	94.0	 25
573	  7	1015.0	104.4	 25
574	  7	1405.0	80.8	 25
575	  7	1812.5	309.0	 30
576	  7	197.0	39.9	 25
577	  7	458.8	102.8	 30
578	  7	241.3	32.8	 30
579	  7	197.0	31.6	 30
580	  7	126.3	27.8	 36
581	  7	358.3	63.5	 30
582	  7	205.0	34.7	 30
583	  7	489.8	95.7	 30
584	  7	746.0	115.2	 30
585	  7	521.5	114.4	 36
586	  7	140.0	28.2	 30
587	  7	281.3	45.1	 30
588	  7	165.3	41.4	 30
589	  7	91.0	17.9	 30
590	  7	121.0	30.9	 30
591	  7	163.0	31.0	 25
592	  7	371.0	57.0	 25
593	  7	301.0	40.7	 25
594	  7	75.0	11.4	 25
595	  7	99.0	24.4	 30
596	  7	223.0	33.6	 25
597	  7	403.0	66.9	 25
598	  7	371.0	70.1	 25
599	  7	605.0	98.4	 25
600	  7	137.0	24.4	 30
601	  7	249.0	40.2	 25
602	  7	640.0	84.5	 25
603	  7	403.0	66.8	 25
604	  7	210.0	49.9	 25
605	  7	136.0	30.3	 30
606	  7	180.0	25.8	 25
607	  7	120.0	23.2	 25
608	  7	441.0	51.7	 25
609	  7	294.0	37.9	 25
610	  7	243.0	47.3	 30
611	  7	9311.0	805.2	 25
612	  7	1030.0	101.3	 25
613	  7	885.0	91.9	 25
614	  7	213.0	41.7	 25
615	  7	856.3	142.0	 30
616	  7	212.0	34.8	 25
617	  7	1579.0	202.7	 25
618	  7	198.0	31.6	 25
619	  7	392.0	40.8	 25
620	  7	223.0	34.9	 30
621	  7	424.0	73.1	 25
622	  7	132.0	21.8	 25
623	  7	213.0	31.6	 25
624	  7	131.0	29.5	 25
625	  7	109.8	38.4	 30
626	  7	793.0	107.1	 25
627	  7	1723.0	151.7	 25
628	  7	892.0	127.2	 25
629	  7	2598.0	169.7	 25
630	  7	497.8	71.7	 30
631	  7	931.0	91.2	 25
632	  7	1618.0	149.1	 25
633	  7	14326.0	789.5	 25
634	  7	1400.0	193.0	 25
635	  7	1031.5	145.4	 30
636	  7	3080.0	444.8	 25
637	  7	262.0	33.9	 25
638	  7	151.0	22.8	 25
639	  7	558.0	64.5	 25
640	  7	193.5	37.9	 30
641	  7	371.0	52.6	 25
642	  7	150.8	31.8	 30
643	  7	271.0	40.7	 30
644	  7	133.3	21.0	 30
645	  7	132.5	31.0	 36
646	  7	3567.0	611.8	 30
647	  7	117.8	28.2	 30
648	  7	568.3	87.8	 30
649	  7	222.5	33.7	 30
650	  7	114.3	22.5	 36
651	  7	343.8	34.8	 30
652	  7	485.3	77.9	 30
653	  7	601.3	70.7	 30
654	  7	290.3	41.8	 30
655	  7	15375.8	2967.1	 30
656	  7	802.0	111.8	 25
657	  7	143.0	25.8	 25
658	  7	646.0	98.2	 25
659	  7	139.0	28.9	 25
660	  7	157.5	30.0	 30
661	  7	382.0	61.7	 25
662	  7	226.0	34.8	 25
663	  7	428.0	115.1	 25
664	  7	290.0	36.2	 25
665	  7	136.8	28.9	 30
666	  7	505.0	80.6	 25
667	  7	144.0	36.0	 25
668	  7	209.0	43.0	 25
669	  7	225.0	30.8	 25
670	  7	313.0	46.4	 30
671	  7	170.0	29.0	 25
672	  7	1119.0	143.2	 25
673	  7	114.0	27.5	 25
674	  7	101.0	16.0	 25
675	  7	119.3	22.2	 30
676	  7	444.0	57.3	 25
677	  7	167.0	34.0	 25
678	  7	2723.0	241.0	 25
679	  7	326.0	64.9	 25
680	  7	791.5	168.4	 30
681	  7	129.0	22.3	 25
682	  7	822.0	79.2	 25
683	  7	216.0	37.0	 25
684	  7	281.0	44.3	 25
685	  7	123.3	30.4	 30
686	  7	411.0	51.7	 25
687	  7	232.0	41.2	 25
688	  7	383.0	45.9	 25
689	  7	184.0	25.3	 25
690	  7	268.8	39.1	 30
691	  7	177.0	23.0	 25
692	  7	199.0	30.0	 25
693	  7	562.0	69.6	 25
694	  7	1041.0	81.4	 25
695	  7	125.0	17.2	 30
696	  7	193.0	40.6	 25
697	  7	666.0	91.9	 25
698	  7	394.0	54.7	 25
699	  7	4559.0	422.8	 25
700	  7	629.3	96.8	 30
701	  7	418.0	51.3	 25
702	  7	729.0	92.5	 25
703	  7	248.0	35.7	 25
704	  7	195.0	30.7	 25
705	  7	286.8	44.8	 30
706	  7	113.0	19.1	 25
707	  7	523.3	93.3	 30
708	  7	198.0	45.6	 30
709	  7	119.8	19.1	 30
710	  7	128.0	19.2	 36
711	  7	244.0	149.0	 30
  0	  8	14927.0	1635.0	 25
  1	  8	1209.0	113.0	 25
  2	  8	106.0	17.3	 25
  3	  8	133.3	17.8	 30
  4	  8	98.0	20.0	 25
  5	  8	351.0	37.0	 25
  6	  8	127.0	28.2	 25
  7	  8	126.0	21.7	 25
  8	  8	180.8	30.3	 30
  9	  8	171.0	29.7	 25
 10	  8	101.0	17.0	 25
 11	  8	116.0	18.5	 25
 12	  8	13585.0	1019.1	 25
 13	  8	207.8	36.9	 30
 14	  8	209.0	30.7	 25
 15	  8	12186.0	1207.3	 25
 16	  8	13700.0	1449.5	 25
 17	  8	118.0	19.8	 25
 18	  8	15608.3	3012.1	 30
 19	  8	252.0	29.9	 25
 20	  8	226.0	22.3	 25
 21	  8	232.0	25.5	 25
 22	  8	13845.0	1690.9	 25
 23	  8	145.3	21.5	 30
 24	  8	16513.0	345.7	 25
 25	  8	14586.0	2242.0	 25
 26	  8	208.0	24.1	 25
 27	  8	186.0	20.3	 25
 28	  8	13381.8	3392.9	 30
 29	  8	118.0	25.0	 25
 30	  8	15676.0	2677.1	 25
 31	  8	255.0	28.5	 25
 32	  8	222.0	20.9	 25
 33	  8	192.5	21.7	 30
 34	  8	14007.0	2809.2	 25
 35	  8	149.0	22.1	 25
 36	  8	15897.0	1352.4	 25
 37	  8	200.0	23.9	 25
 38	  8	145.8	23.4	 30
 39	  8	139.0	21.4	 25
 40	  8	166.0	20.4	 25
 41	  8	218.0	43.1	 25
 42	  8	15806.0	970.5	 25
 43	  8	14690.5	3465.6	 30
 44	  8	212.0	26.9	 25
 45	  8	221.0	31.4	 25
 46	  8	13906.5	2159.7	 30
 47	  8	89.3	31.1	 30
 48	  8	193.3	35.7	 36
 49	  8	174.5	25.9	 30
 50	  8	200.8	33.4	 30
 51	  8	151.8	17.0	 30
 52	  8	170.5	30.1	 30
 53	  8	135.3	22.5	 36
 54	  8	14978.0	2573.8	 30
 55	  8	253.5	40.3	 30
 56	  8	227.3	55.1	 30
 57	  8	13268.0	2343.9	 30
 58	  8	173.3	31.8	 36
 59	  8	76.0	11.1	 25
 60	  8	76.0	11.8	 25
 61	  8	86.0	17.1	 25
 62	  8	219.0	27.2	 25
 63	  8	15018.8	1990.3	 30
 64	  8	14214.0	1546.0	 25
 65	  8	14611.0	2538.6	 25
 66	  8	196.0	25.5	 25
 67	  8	87.0	9.8	 25
 68	  8	182.0	32.8	 30
 69	  8	206.0	26.2	 25
 70	  8	13853.0	1701.9	 25
 71	  8	219.0	34.7	 25
 72	  8	153.0	23.7	 25
 73	  8	127.0	29.6	 30
 74	  8	15318.0	348.0	 25
 75	  8	14161.0	2075.9	 25
 76	  8	227.0	27.4	 25
 77	  8	209.0	26.3	 25
 78	  8	13175.8	3156.5	 30
 79	  8	138.0	22.6	 25
 80	  8	15271.0	2093.9	 25
 81	  8	213.0	19.1	 25
 82	  8	235.0	32.2	 25
 83	  8	14244.0	1957.1	 30
 84	  8	15410.0	2676.4	 25
 85	  8	96.0	26.7	 25
 86	  8	165.0	24.1	 25
 87	  8	216.0	28.6	 25
 88	  8	12829.5	2727.8	 30
 89	  8	179.0	25.3	 25
 90	  8	164.0	21.2	 25
 91	  8	75.0	14.3	 25
 92	  8	78.0	8.4	 25
 93	  8	126.3	15.4	 30
 94	  8	130.0	16.9	 25
 95	  8	197.0	24.8	 25
 96	  8	166.0	25.6	 25
 97	  8	243.0	31.2	 25
 98	  8	260.0	26.9	 30
 99	  8	170.0	27.7	 25
100	  8	105.0	14.6	 25
101	  8	108.0	22.8	 25
102	  8	199.0	35.5	 25
103	  8	78.8	17.6	 30
104	  8	179.0	29.1	 25
105	  8	117.0	23.5	 25
106	  8	778.0	169.1	 25
107	  8	266.0	36.5	 25
108	  8	137.0	21.2	 30
109	  8	78.0	16.7	 25
110	  8	93.0	16.8	 30
111	  8	154.3	23.5	 30
112	  8	226.8	32.5	 30
113	  8	774.5	142.7	 36
114	  8	599.0	76.4	 30
115	  8	328.5	38.3	 30
116	  8	340.5	51.6	 30
117	  8	1315.5	163.0	 30
118	  8	269.3	35.1	 36
119	  8	352.8	36.0	 30
120	  8	187.8	34.7	 30
121	  8	96.5	16.5	 30
122	  8	245.8	32.1	 30
123	  8	94.8	19.2	 30
124	  8	131.0	21.4	 25
125	  8	105.0	17.1	 25
126	  8	352.0	38.5	 25
127	  8	124.0	21.7	 25
128	  8	195.5	32.0	 30
129	  8	145.0	20.1	 25
130	  8	382.0	47.2	 25
131	  8	527.0	45.2	 25
132	  8	378.0	31.1	 25
133	  8	230.5	36.3	 30
134	  8	228.0	22.7	 25
135	  8	214.0	31.0	 25
136	  8	234.0	38.5	 25
137	  8	175.0	29.8	 25
138	  8	167.0	35.4	 30
139	  8	831.0	94.4	 25
140	  8	129.0	39.7	 25
141	  8	160.0	28.1	 25
142	  8	296.0	34.5	 25
143	  8	1199.3	241.2	 30
144	  8	102.0	10.9	 25
145	  8	129.0	18.6	 25
146	  8	97.0	13.7	 25
147	  8	126.0	13.5	 25
148	  8	187.5	24.7	 30
149	  8	162.0	22.1	 25
150	  8	135.0	32.3	 25
151	  8	152.0	32.5	 25
152	  8	181.0	27.5	 25
153	  8	151.8	28.0	 30
154	  8	262.0	30.8	 25
155	  8	280.0	28.8	 25
156	  8	112.0	18.4	 25
157	  8	476.0	58.3	 25
158	  8	180.5	22.6	 30
159	  8	127.0	17.4	 25
160	  8	472.0	48.4	 25
161	  8	151.0	30.3	 25
162	  8	133.0	17.4	 25
163	  8	271.8	40.2	 30
164	  8	175.0	36.2	 25
165	  8	291.0	33.9	 25
166	  8	155.0	16.9	 25
167	  8	415.0	44.4	 25
168	  8	1051.0	176.6	 30
169	  8	181.0	31.3	 25
170	  8	110.0	25.3	 25
171	  8	120.0	35.2	 25
172	  8	106.0	19.3	 25
173	  8	121.3	20.7	 30
174	  8	126.0	19.2	 25
175	  8	145.8	21.7	 30
176	  8	632.8	50.8	 30
177	  8	163.0	34.7	 30
178	  8	169.3	25.7	 36
179	  8	86.3	18.1	 30
180	  8	110.0	17.8	 30
181	  8	163.0	23.8	 30
182	  8	101.0	18.8	 30
183	  8	120.0	21.2	 36
184	  8	96.8	14.4	 30
185	  8	219.8	62.5	 30
186	  8	111.3	25.5	 30
187	  8	80.5	16.3	 30
188	  8	129.0	32.1	 25
189	  8	103.8	25.3	 30
190	  8	100.0	18.1	 25
191	  8	134.0	29.6	 25
192	  8	154.0	19.2	 25
193	  8	370.0	47.0	 25
194	  8	2165.5	383.2	 30
195	  8	532.0	43.1	 25
196	  8	442.0	40.9	 25
197	  8	3853.0	390.9	 25
198	  8	137.0	24.1	 25
199	  8	113.5	19.8	 30
200	  8	209.0	34.4	 25
201	  8	327.0	45.8	 25
202	  8	164.0	24.0	 25
203	  8	169.0	40.1	 25
204	  8	217.5	37.2	 30
205	  8	107.0	16.2	 25
206	  8	253.0	35.6	 25
207	  8	95.0	26.8	 25
208	  8	105.0	19.3	 25
209	  8	101.8	21.2	 30
210	  8	162.0	25.3	 25
211	  8	137.0	27.2	 25
212	  8	128.0	29.8	 25
213	  8	121.0	17.7	 25
214	  8	100.8	18.9	 30
215	  8	119.0	21.7	 25
216	  8	145.0	26.6	 25
217	  8	988.0	136.2	 25
218	  8	553.0	54.7	 25
219	  8	259.8	38.9	 30
220	  8	207.0	33.3	 25
221	  8	264.0	37.5	 25
222	  8	426.0	44.6	 25
223	  8	87.0	15.9	 25
224	  8	254.8	39.6	 30
225	  8	317.0	40.3	 25
226	  8	131.0	28.4	 25
227	  8	104.0	14.1	 25
228	  8	107.0	17.0	 25
229	  8	96.8	26.0	 30
230	  8	106.0	30.5	 25
231	  8	83.0	18.7	 25
232	  8	158.0	39.1	 25
233	  8	145.0	29.7	 25
234	  8	293.0	39.9	 30
235	  8	115.0	22.2	 25
236	  8	183.0	31.1	 25
237	  8	149.0	21.3	 25
238	  8	203.0	40.8	 25
239	  8	203.8	40.1	 30
240	  8	307.8	47.5	 30
241	  8	205.5	25.7	 30
242	  8	282.3	47.0	 30
243	  8	149.8	24.6	 30
244	  8	596.3	98.8	 36
245	  8	139.0	21.0	 30
246	  8	149.8	28.1	 30
247	  8	420.5	58.9	 30
248	  8	273.3	48.9	 30
249	  8	155.3	20.9	 36
250	  8	96.8	21.4	 30
251	  8	101.8	23.2	 30
252	  8	333.8	66.6	 30
253	  8	365.0	53.2	 25
254	  8	131.8	19.7	 30
255	  8	368.0	47.9	 25
256	  8	607.0	98.4	 25
257	  8	174.0	24.4	 25
258	  8	100.0	23.9	 25
259	  8	133.5	32.1	 30
260	  8	122.0	21.5	 25
261	  8	96.0	21.0	 25
262	  8	95.0	22.6	 25
263	  8	151.0	46.9	 25
264	  8	264.0	49.2	 30
265	  8	112.0	23.3	 25
266	  8	119.0	18.9	 25
267	  8	156.0	33.5	 25
268	  8	95.0	19.3	 25
269	  8	103.5	20.4	 30
270	  8	589.0	93.4	 25
271	  8	353.0	45.4	 25
272	  8	151.0	24.8	 25
273	  8	596.0	93.1	 25
274	  8	110.3	22.2	 30
275	  8	259.0	67.5	 25
276	  8	121.0	22.8	 25
277	  8	188.0	29.3	 25
278	  8	121.0	25.2	 25
279	  8	126.5	22.7	 30
280	  8	99.0	15.7	 25
281	  8	278.0	43.7	 25
282	  8	185.0	35.1	 25
283	  8	196.0	29.5	 25
284	  8	245.3	34.0	 30
285	  8	237.0	32.0	 25
286	  8	464.0	87.5	 25
287	  8	110.0	20.1	 25
288	  8	130.0	28.0	 25
289	  8	216.5	32.0	 30
290	  8	232.0	42.4	 25
291	  8	421.0	56.0	 25
292	  8	216.0	44.5	 25
293	  8	123.0	32.3	 25
294	  8	160.0	37.5	 30
295	  8	76.0	14.4	 25
296	  8	75.0	15.6	 25
297	  8	166.0	30.4	 25
298	  8	248.0	34.5	 25
299	  8	366.5	38.3	 30
300	  8	110.0	20.2	 25
301	  8	133.0	23.4	 25
302	  8	141.0	51.4	 25
303	  8	89.0	18.7	 25
304	  8	114.5	18.8	 30
305	  8	135.0	28.3	 30
306	  8	150.3	40.4	 30
307	  8	1251.5	314.4	 30
308	  8	125.0	19.2	 30
309	  8	171.5	30.9	 36
310	  8	154.8	25.0	 30
311	  8	118.8	27.7	 30
312	  8	171.3	35.6	 30
313	  8	140.3	31.7	 30
314	  8	119.5	29.9	 36
315	  8	284.8	51.7	 30
316	  8	154.3	29.7	 30
317	  8	81.5	22.6	 30
318	  8	158.0	24.8	 25
319	  8	116.5	19.5	 30
320	  8	217.0	43.7	 25
321	  8	157.0	30.2	 25
322	  8	183.0	38.6	 25
323	  8	124.0	25.7	 25
324	  8	173.5	30.8	 30
325	  8	412.0	80.2	 25
326	  8	481.0	67.5	 25
327	  8	210.0	29.0	 25
328	  8	202.0	28.9	 25
329	  8	1661.0	283.8	 30
330	  8	1685.0	322.7	 25
331	  8	178.0	26.7	 25
332	  8	128.0	32.9	 25
333	  8	164.0	43.8	 25
334	  8	182.8	33.3	 30
335	  8	115.0	16.9	 25
336	  8	594.0	107.3	 25
337	  8	718.0	120.3	 25
338	  8	159.0	28.0	 25
339	  8	378.3	66.0	 30
340	  8	204.0	32.9	 25
341	  8	386.0	63.0	 25
342	  8	337.0	57.7	 25
343	  8	144.0	31.4	 25
344	  8	92.0	18.5	 30
345	  8	127.0	25.9	 25
346	  8	150.0	30.5	 25
347	  8	145.0	24.5	 25
348	  8	474.0	83.5	 25
349	  8	88.0	17.5	 30
350	  8	178.0	35.5	 25
351	  8	123.0	28.5	 25
352	  8	101.0	24.5	 25
353	  8	133.0	33.9	 25
354	  8	160.8	29.0	 30
355	  8	126.0	21.6	 25
356	  8	186.0	28.9	 25
357	  8	138.0	25.0	 25
358	  8	163.0	30.8	 25
359	  8	197.0	35.1	 30
360	  8	390.0	90.2	 25
361	  8	191.0	23.3	 25
362	  8	98.0	19.6	 25
363	  8	93.0	16.2	 25
364	  8	100.0	23.0	 30
365	  8	148.0	26.4	 25
366	  8	116.0	32.9	 25
367	  8	123.0	23.7	 25
368	  8	165.0	23.6	 25
369	  8	103.8	21.8	 30
370	  8	135.5	36.2	 30
371	  8	231.0	41.4	 30
372	  8	658.0	148.5	 30
373	  8	712.8	133.9	 30
374	  8	108.8	19.4	 36
375	  8	164.8	27.6	 30
376	  8	108.5	21.9	 30
377	  8	771.8	197.9	 30
378	  8	126.3	26.6	 30
379	  8	297.3	55.1	 36
380	  8	174.8	34.5	 30
381	  8	112.5	25.2	 30
382	  8	98.0	22.7	 30
383	  8	131.0	24.4	 25
384	  8	130.5	32.8	 30
385	  8	183.0	31.7	 25
386	  8	835.0	128.6	 25
387	  8	126.0	24.0	 25
388	  8	98.0	22.7	 25
389	  8	175.5	30.8	 30
390	  8	159.0	29.1	 25
391	  8	195.0	26.9	 25
392	  8	124.0	29.1	 25
393	  8	85.0	21.5	 25
394	  8	213.0	38.5	 30
395	  8	102.0	19.7	 25
396	  8	153.0	27.3	 25
397	  8	120.0	22.3	 25
398	  8	161.0	32.9	 25
399	  8	111.3	22.6	 30
400	  8	118.0	20.1	 25
401	  8	116.0	21.1	 25
402	  8	196.0	25.6	 25
403	  8	304.0	37.9	 25
404	  8	139.0	33.8	 30
405	  8	186.0	36.1	 25
406	  8	142.0	26.5	 25
407	  8	558.0	69.0	 25
408	  8	117.0	17.9	 25
409	  8	104.0	22.0	 30
410	  8	128.0	26.8	 25
411	  8	105.0	21.6	 25
412	  8	153.0	31.2	 25
413	  8	200.0	40.1	 25
414	  8	241.8	49.8	 30
415	  8	151.0	25.0	 25
416	  8	290.0	44.9	 25
417	  8	373.0	54.2	 25
418	  8	351.0	58.3	 25
419	  8	208.8	39.6	 30
420	  8	516.0	56.1	 25
421	  8	110.0	20.8	 25
422	  8	207.0	43.7	 25
423	  8	469.0	63.9	 25
424	  8	127.0	25.7	 30
425	  8	125.0	25.3	 25
426	  8	120.0	23.6	 25
427	  8	237.0	40.3	 25
428	  8	151.0	27.0	 25
429	  8	209.5	43.6	 30
430	  8	113.0	21.4	 25
431	  8	189.0	42.3	 25
432	  8	178.0	33.1	 25
433	  8	153.0	29.8	 25
434	  8	106.5	39.4	 36
435	  8	212.5	59.7	 30
436	  8	113.0	32.6	 30
437	  8	307.0	55.0	 30
438	  8	195.8	36.7	 30
439	  8	140.8	29.8	 36
440	  8	164.3	30.3	 30
441	  8	169.5	30.9	 30
442	  8	106.8	20.6	 30
443	  8	109.5	28.6	 30
444	  8	165.0	31.5	 36
445	  8	407.3	97.8	 30
446	  8	205.3	32.2	 30
447	  8	104.0	23.1	 25
448	  8	126.0	29.7	 25
449	  8	171.0	26.3	 30
450	  8	168.0	37.7	 25
451	  8	143.0	33.8	 25
452	  8	157.0	30.5	 25
453	  8	107.0	23.9	 25
454	  8	224.3	48.8	 30
455	  8	127.0	32.7	 25
456	  8	76.0	22.5	 25
457	  8	101.0	26.9	 25
458	  8	97.0	20.7	 25
459	  8	165.5	28.5	 30
460	  8	117.0	22.0	 25
461	  8	97.0	18.3	 25
462	  8	138.0	120.8	 25
463	  8	112.0	17.3	 25
464	  8	126.0	27.4	 30
465	  8	143.0	26.9	 25
466	  8	209.0	39.1	 25
467	  8	122.0	19.4	 25
468	  8	72.0	18.8	 25
469	  8	116.0	25.3	 30
470	  8	150.0	32.8	 25
471	  8	625.0	112.5	 25
472	  8	201.0	29.2	 25
473	  8	101.0	23.5	 25
474	  8	146.5	26.5	 30
475	  8	207.0	34.9	 25
476	  8	109.0	21.6	 25
477	  8	148.0	43.3	 25
478	  8	155.0	21.7	 25
479	  8	105.3	21.5	 30
480	  8	98.0	24.4	 25
481	  8	115.0	20.6	 25
482	  8	122.0	29.9	 25
483	  8	151.0	31.0	 25
484	  8	135.5	26.3	 30
485	  8	131.0	23.4	 25
486	  8	319.0	50.1	 25
487	  8	109.0	21.0	 25
488	  8	88.0	18.2	 25
489	  8	153.0	25.5	 30
490	  8	342.0	57.6	 25
491	  8	148.0	32.0	 25
492	  8	318.0	56.1	 25
493	  8	156.0	31.0	 25
494	  8	178.8	36.2	 30
495	  8	181.0	40.1	 25
496	  8	192.0	36.0	 25
497	  8	388.0	42.9	 25
498	  8	260.0	52.5	 25
499	  8	162.0	33.6	 36
500	  8	100.8	20.7	 30
501	  8	117.0	31.4	 30
502	  8	440.3	110.2	 30
503	  8	142.5	77.4	 30
504	  8	113.3	27.8	 36
505	  8	260.8	40.5	 30
506	  8	198.8	26.3	 30
507	  8	103.8	22.1	 30
508	  8	165.3	36.3	 30
509	  8	104.3	20.2	 36
510	  8	86.5	18.8	 30
511	  8	131.8	28.8	 30
512	  8	189.0	28.7	 25
513	  8	147.0	24.3	 25
514	  8	307.3	56.1	 30
515	  8	176.0	27.8	 25
516	  8	106.0	12.2	 25
517	  8	192.0	33.4	 25
518	  8	130.0	19.7	 25
519	  8	159.8	33.1	 30
520	  8	192.0	37.8	 25
521	  8	270.0	52.4	 25
522	  8	277.0	36.4	 25
523	  8	1619.0	381.4	 25
524	  8	154.0	23.4	 30
525	  8	101.0	16.1	 25
526	  8	110.0	17.0	 25
527	  8	111.0	18.1	 25
528	  8	602.0	151.6	 25
529	  8	278.0	66.5	 30
530	  8	131.0	28.3	 25
531	  8	108.0	18.5	 25
532	  8	85.0	14.1	 25
533	  8	102.0	17.2	 25
534	  8	106.0	15.5	 25
535	  8	490.5	102.4	 30
536	  8	1342.0	310.9	 25
537	  8	146.0	27.7	 25
538	  8	368.0	50.6	 25
539	  8	815.0	83.0	 25
540	  8	323.5	35.5	 30
541	  8	1070.0	168.0	 25
542	  8	147.0	24.6	 25
543	  8	143.0	20.5	 25
544	  8	256.0	37.2	 25
545	  8	91.5	13.0	 30
546	  8	881.0	213.7	 25
547	  8	149.0	26.3	 25
548	  8	167.0	32.5	 25
549	  8	170.0	36.8	 25
550	  8	143.8	18.6	 30
551	  8	139.0	25.0	 25
552	  8	113.0	19.8	 25
553	  8	142.0	20.6	 25
554	  8	158.0	25.0	 25
555	  8	153.5	26.8	 30
556	  8	137.0	29.4	 25
557	  8	394.0	78.8	 25
558	  8	1026.0	163.6	 25
559	  8	815.0	73.7	 25
560	  8	161.0	23.0	 30
561	  8	117.0	34.6	 25
562	  8	144.0	22.1	 25
563	  8	210.0	34.9	 25
564	  8	115.0	22.3	 30
565	  8	741.5	221.6	 36
566	  8	1049.8	242.3	 30
567	  8	113.8	18.3	 30
568	  8	111.5	22.7	 30
569	  8	115.5	20.6	 30
570	  8	112.5	49.6	 36
571	  8	187.0	31.0	 30
572	  8	188.5	25.2	 30
573	  8	451.3	83.0	 30
574	  8	619.0	105.7	 30
575	  8	1295.0	210.7	 36
576	  8	153.0	30.3	 30
577	  8	172.0	25.8	 25
578	  8	170.0	29.5	 25
579	  8	117.0	16.9	 25
580	  8	112.8	16.6	 30
581	  8	142.0	22.3	 25
582	  8	154.0	24.8	 25
583	  8	135.0	27.2	 25
584	  8	191.0	34.0	 25
585	  8	186.0	26.1	 30
586	  8	124.0	22.2	 25
587	  8	166.0	19.6	 25
588	  8	165.0	31.0	 25
589	  8	90.0	13.3	 25
590	  8	92.5	16.7	 30
591	  8	138.0	17.8	 25
592	  8	220.0	36.0	 25
593	  8	139.0	24.0	 25
594	  8	81.0	11.4	 25
595	  8	88.8	17.2	 30
596	  8	230.0	36.9	 25
597	  8	131.0	21.1	 25
598	  8	235.0	48.3	 25
599	  8	254.0	29.3	 25
600	  8	138.3	23.9	 30
601	  8	175.0	22.3	 25
602	  8	1689.0	289.6	 25
603	  8	292.0	45.9	 25
604	  8	438.0	49.9	 25
605	  8	114.5	17.7	 30
606	  8	187.0	23.9	 25
607	  8	109.0	18.0	 25
608	  8	196.0	40.4	 25
609	  8	385.0	42.5	 25
610	  8	165.5	27.8	 30
611	  8	3177.0	409.8	 25
612	  8	572.0	38.1	 25
613	  8	271.0	38.0	 25
614	  8	187.0	26.6	 25
615	  8	584.5	75.9	 30
616	  8	128.0	23.8	 25
617	  8	263.0	46.8	 25
618	  8	166.0	23.5	 25
619	  8	346.0	43.4	 25
620	  8	290.8	28.7	 30
621	  8	328.0	23.9	 25
622	  8	196.0	31.7	 25
623	  8	107.0	19.1	 25
624	  8	113.0	15.7	 25
625	  8	102.3	18.3	 30
626	  8	714.0	117.6	 25
627	  8	396.0	32.8	 25
628	  8	1823.0	89.4	 25
629	  8	530.8	49.5	 30
630	  8	315.5	30.0	 36
631	  8	415.5	28.7	 30
632	  8	3700.5	729.7	 30
633	  8	1892.8	433.7	 30
634	  8	556.8	73.1	 30
635	  8	474.0	71.7	 36
636	  8	345.5	76.4	 30
637	  8	118.5	24.9	 30
638	  8	169.5	37.0	 30
639	  8	177.3	23.7	 30
640	  8	314.3	39.6	 36
641	  8	207.8	22.8	 30
642	  8	304.0	39.3	 25
643	  8	318.0	26.1	 25
644	  8	118.0	28.7	 25
645	  8	88.5	17.5	 30
646	  8	398.0	90.6	 25
647	  8	97.0	15.8	 25
648	  8	230.0	25.8	 25
649	  8	165.0	28.2	 25
650	  8	100.5	17.0	 30
651	  8	177.0	29.6	 25
652	  8	167.0	32.2	 25
653	  8	307.0	57.6	 25
654	  8	304.0	46.1	 25
655	  8	3869.8	1057.0	 30
656	  8	307.0	42.6	 25
657	  8	258.0	36.9	 25
658	  8	127.0	22.0	 25
659	  8	160.0	23.9	 25
660	  8	196.0	24.3	 30
661	  8	129.0	18.4	 25
662	  8	135.0	17.2	 25
663	  8	760.0	105.6	 25
664	  8	395.0	43.3	 25
665	  8	151.8	28.1	 30
666	  8	132.0	20.9	 25
667	  8	134.0	20.0	 25
668	  8	115.0	21.9	 25
669	  8	284.0	37.6	 25
670	  8	385.8	66.5	 30
671	  8	450.0	55.1	 25
672	  8	323.0	35.8	 25
673	  8	126.0	15.1	 25
674	  8	105.0	19.8	 25
675	  8	136.5	33.8	 30
676	  8	305.0	44.6	 25
677	  8	115.0	16.0	 25
678	  8	524.0	54.9	 25
679	  8	190.0	32.2	 25
680	  8	329.0	46.5	 30
681	  8	123.0	14.2	 25
682	  8	221.0	32.6	 25
683	  8	144.0	22.3	 25
684	  8	165.0	20.1	 25
685	  8	191.0	29.7	 30
686	  8	106.0	18.6	 25
687	  8	163.0	30.4	 25
688	  8	183.0	27.5	 25
689	  8	265.0	34.0	 25
690	  8	190.5	31.2	 30
691	  8	233.0	39.6	 25
692	  8	201.0	20.6	 25
693	  8	315.0	47.9	 25
694	  8	455.3	99.4	 30
695	  8	163.0	35.0	 36
696	  8	155.5	28.2	 30
697	  8	213.0	35.3	 30
698	  8	420.8	51.1	 30
699	  8	533.3	109.1	 30
700	  8	1517.8	383.0	 36
701	  8	826.5	99.8	 30
702	  8	502.0	66.3	 30
703	  8	503.3	88.1	 30
704	  8	141.5	26.9	 30
705	  8	168.5	28.9	 36
706	  8	128.8	29.6	 30
707	  8	144.0	26.0	 25
708	  8	118.0	20.1	 25
709	  8	99.0	17.7	 25
710	  8	145.8	26.1	 30
711	  8	11185.0	2986.1	 25
  0	  9	200.0	30.7	 25
  1	  9	1179.0	159.1	 25
  2	  9	139.0	18.1	 25
  3	  9	145.0	25.2	 30
  4	  9	159.0	37.2	 25
  5	  9	1178.0	162.0	 25
  6	  9	104.0	20.7	 25
  7	  9	113.0	26.8	 25
  8	  9	204.5	30.3	 30
  9	  9	147.0	25.9	 25
 10	  9	690.0	79.9	 25
 11	  9	127.0	21.2	 25
 12	  9	13757.0	1059.2	 25
 13	  9	178.8	27.1	 30
 14	  9	175.0	23.6	 25
 15	  9	227.0	114.3	 25
 16	  9	14101.0	1347.7	 25
 17	  9	143.0	19.8	 25
 18	  9	16789.3	2180.0	 30
 19	  9	15794.0	2478.5	 25
 20	  9	15433.0	2498.1	 25
 21	  9	14306.0	2356.5	 25
 22	  9	180.0	28.5	 25
 23	  9	151.0	27.4	 30
 24	  9	16188.0	2443.0	 25
 25	  9	216.0	39.0	 25
 26	  9	192.0	26.5	 25
 27	  9	254.0	37.2	 25
 28	  9	14101.5	3231.0	 30
 29	  9	159.0	23.7	 25
 30	  9	16925.0	399.9	 25
 31	  9	15724.0	3075.8	 25
 32	  9	15512.0	3062.6	 25
 33	  9	14187.0	3638.7	 36
 34	  9	200.3	39.3	 30
 35	  9	139.8	26.0	 30
 36	  9	16021.3	1338.7	 30
 37	  9	199.5	46.9	 30
 38	  9	175.0	31.8	 36
 39	  9	167.0	28.8	 30
 40	  9	198.5	24.8	 30
 41	  9	143.8	20.7	 30
 42	  9	15478.5	1048.0	 30
 43	  9	235.8	41.9	 36
 44	  9	178.8	21.2	 30
 45	  9	219.5	32.3	 30
 46	  9	14182.0	1535.4	 25
 47	  9	117.0	29.3	 25
 48	  9	167.0	28.8	 30
 49	  9	183.0	31.8	 25
 50	  9	12663.0	1889.4	 25
 51	  9	192.0	28.4	 25
 52	  9	185.0	35.7	 25
 53	  9	129.3	29.7	 30
 54	  9	15450.0	306.8	 25
 55	  9	15111.0	892.2	 25
 56	  9	14551.0	1891.7	 25
 57	  9	184.0	25.7	 25
 58	  9	165.5	32.2	 30
 59	  9	75.0	18.9	 25
 60	  9	73.0	12.7	 25
 61	  9	107.0	14.9	 25
 62	  9	16279.0	1624.6	 25
 63	  9	233.8	26.7	 30
 64	  9	239.0	44.1	 25
 65	  9	247.0	45.5	 25
 66	  9	13979.0	1872.3	 25
 67	  9	99.0	25.4	 25
 68	  9	177.0	26.0	 30
 69	  9	188.0	30.9	 25
 70	  9	13259.0	1607.3	 25
 71	  9	204.0	37.3	 25
 72	  9	178.0	30.8	 25
 73	  9	122.5	18.9	 30
 74	  9	14797.0	2191.2	 25
 75	  9	213.0	37.2	 25
 76	  9	181.0	33.7	 25
 77	  9	207.0	30.9	 25
 78	  9	13778.8	2985.3	 30
 79	  9	152.0	17.0	 25
 80	  9	15753.0	1606.8	 25
 81	  9	207.0	48.7	 25
 82	  9	232.0	36.0	 25
 83	  9	14528.8	1713.1	 30
 84	  9	15910.0	2951.1	 25
 85	  9	100.0	23.6	 25
 86	  9	154.0	24.3	 25
 87	  9	209.0	32.8	 25
 88	  9	13085.5	2628.2	 30
 89	  9	177.0	31.4	 25
 90	  9	172.0	33.2	 25
 91	  9	80.0	20.4	 25
 92	  9	83.0	17.0	 25
 93	  9	2210.5	512.9	 30
 94	  9	1436.0	267.0	 25
 95	  9	966.0	196.0	 25
 96	  9	95.0	18.9	 25
 97	  9	307.0	42.0	 25
 98	  9	1457.3	311.9	 36
 99	  9	174.3	33.7	 30
100	  9	283.8	46.0	 30
101	  9	108.3	22.3	 30
102	  9	219.3	32.5	 30
103	  9	1022.3	224.1	 36
104	  9	476.0	107.1	 30
105	  9	149.0	26.6	 30
106	  9	394.8	52.4	 30
107	  9	210.8	28.6	 30
108	  9	1114.3	251.9	 36
109	  9	1056.8	212.9	 30
110	  9	129.0	26.4	 25
111	  9	2242.0	189.5	 25
112	  9	139.0	31.6	 25
113	  9	103.0	30.1	 30
114	  9	161.0	34.7	 25
115	  9	132.0	23.7	 25
116	  9	159.0	29.8	 25
117	  9	495.0	62.6	 25
118	  9	315.0	37.2	 30
119	  9	462.0	53.6	 25
120	  9	252.0	58.5	 25
121	  9	107.0	21.1	 25
122	  9	107.0	26.9	 25
123	  9	1354.3	284.4	 30
124	  9	483.0	81.6	 25
125	  9	89.0	16.4	 25
126	  9	91.0	18.0	 25
127	  9	166.0	22.7	 25
128	  9	224.5	51.8	 30
129	  9	6473.0	1073.7	 25
130	  9	313.0	56.7	 25
131	  9	86.0	18.8	 25
132	  9	516.0	45.1	 25
133	  9	230.8	54.7	 30
134	  9	116.0	22.1	 25
135	  9	136.0	20.8	 25
136	  9	1541.0	209.0	 25
137	  9	523.0	53.8	 25
138	  9	1753.8	221.5	 30
139	  9	861.0	99.0	 25
140	  9	511.0	70.5	 25
141	  9	540.0	69.6	 25
142	  9	273.0	40.0	 25
143	  9	432.8	76.5	 30
144	  9	1079.0	115.9	 25
145	  9	376.0	58.7	 25
146	  9	192.0	30.0	 25
147	  9	4114.0	573.8	 25
148	  9	280.0	47.3	 30
149	  9	3829.0	552.7	 25
150	  9	128.0	24.4	 25
151	  9	4705.0	673.8	 25
152	  9	523.0	86.6	 25
153	  9	150.0	31.2	 25
154	  9	503.8	94.7	 30
155	  9	88.0	24.1	 25
156	  9	178.0	27.8	 25
157	  9	131.0	26.4	 25
158	  9	184.0	32.6	 25
159	  9	297.5	58.9	 30
160	  9	394.0	41.0	 25
161	  9	114.0	26.6	 25
162	  9	157.3	23.7	 30
163	  9	438.0	45.0	 30
164	  9	381.0	65.5	 36
165	  9	467.5	62.8	 30
166	  9	549.5	102.2	 30
167	  9	217.5	52.2	 30
168	  9	369.8	49.1	 30
169	  9	206.3	28.3	 36
170	  9	323.0	46.5	 30
171	  9	215.5	33.7	 30
172	  9	418.0	52.1	 30
173	  9	472.3	60.7	 30
174	  9	1371.0	226.4	 36
175	  9	772.0	86.7	 25
176	  9	3846.0	249.0	 25
177	  9	668.0	75.3	 25
178	  9	550.0	88.2	 25
179	  9	106.8	20.7	 30
180	  9	164.0	32.6	 25
181	  9	685.0	71.9	 25
182	  9	230.0	37.8	 25
183	  9	151.0	26.9	 25
184	  9	228.0	50.8	 30
185	  9	103.0	18.0	 25
186	  9	121.0	28.6	 25
187	  9	399.0	63.6	 25
188	  9	280.0	36.3	 25
189	  9	91.0	30.5	 30
190	  9	101.0	17.9	 25
191	  9	218.0	44.0	 25
192	  9	102.0	20.6	 25
193	  9	703.0	123.0	 25
194	  9	199.5	40.7	 30
195	  9	296.0	38.8	 25
196	  9	236.0	36.4	 25
197	  9	138.0	29.0	 25
198	  9	190.0	30.3	 25
199	  9	562.0	50.2	 30
200	  9	285.0	56.4	 25
201	  9	167.0	30.5	 25
202	  9	142.0	37.6	 25
203	  9	898.0	96.5	 25
204	  9	154.8	33.0	 30
205	  9	191.0	42.9	 25
206	  9	536.0	77.6	 25
207	  9	119.0	22.1	 25
208	  9	1039.0	162.1	 25
209	  9	110.8	25.4	 30
210	  9	308.0	41.4	 25
211	  9	424.0	56.2	 25
212	  9	468.0	74.0	 25
213	  9	93.0	20.8	 25
214	  9	104.3	22.3	 30
215	  9	180.0	38.3	 25
216	  9	143.0	23.4	 25
217	  9	294.0	40.2	 25
218	  9	330.0	50.8	 25
219	  9	160.0	31.5	 30
220	  9	131.0	33.3	 25
221	  9	415.0	48.3	 25
222	  9	391.0	55.3	 25
223	  9	882.0	146.7	 25
224	  9	564.3	70.6	 30
225	  9	144.0	21.4	 25
226	  9	344.0	62.0	 25
227	  9	66.8	13.9	 30
228	  9	225.5	40.8	 30
229	  9	100.3	23.1	 36
230	  9	4259.5	514.4	 30
231	  9	542.3	90.7	 30
232	  9	193.3	42.3	 30
233	  9	117.0	24.3	 30
234	  9	276.5	63.7	 36
235	  9	283.0	57.7	 30
236	  9	156.3	28.5	 30
237	  9	122.0	21.6	 30
238	  9	172.3	36.9	 30
239	  9	93.5	19.5	 36
240	  9	185.0	42.4	 25
241	  9	206.0	39.1	 25
242	  9	2455.0	289.3	 25
243	  9	117.0	26.8	 25
244	  9	183.8	35.1	 30
245	  9	125.0	26.9	 25
246	  9	325.0	38.8	 25
247	  9	1030.0	73.7	 25
248	  9	420.0	69.5	 25
249	  9	178.0	30.8	 30
250	  9	345.0	46.5	 25
251	  9	669.0	73.1	 25
252	  9	214.0	23.3	 25
253	  9	355.0	57.0	 25
254	  9	125.3	23.1	 30
255	  9	963.0	108.8	 25
256	  9	1927.0	188.2	 25
257	  9	134.0	22.2	 25
258	  9	192.0	31.5	 25
259	  9	155.0	31.4	 30
260	  9	301.0	49.5	 25
261	  9	216.0	33.5	 25
262	  9	142.0	32.5	 25
263	  9	159.0	22.9	 25
264	  9	601.5	113.6	 30
265	  9	1777.0	243.6	 25
266	  9	78.0	20.7	 25
267	  9	201.0	43.4	 25
268	  9	134.0	30.1	 25
269	  9	127.5	25.8	 30
270	  9	1492.0	193.1	 25
271	  9	330.0	51.7	 25
272	  9	173.0	33.7	 25
273	  9	373.0	126.6	 25
274	  9	162.8	36.1	 30
275	  9	158.0	33.8	 25
276	  9	91.0	18.7	 25
277	  9	886.0	91.4	 25
278	  9	633.0	92.4	 25
279	  9	111.8	27.9	 30
280	  9	393.0	58.6	 25
281	  9	111.0	18.0	 25
282	  9	162.0	29.5	 25
283	  9	143.0	26.0	 25
284	  9	161.8	31.2	 30
285	  9	1548.0	181.7	 25
286	  9	2774.0	255.8	 25
287	  9	697.0	69.8	 25
288	  9	381.0	34.6	 25
289	  9	3339.3	722.4	 30
290	  9	1638.0	242.7	 25
291	  9	2103.0	201.7	 25
292	  9	334.0	68.9	 30
293	  9	293.0	58.4	 30
294	  9	170.3	27.6	 36
295	  9	330.8	47.2	 30
296	  9	138.8	21.8	 30
297	  9	180.5	33.1	 30
298	  9	223.8	40.7	 30
299	  9	483.3	94.4	 36
300	  9	202.5	25.2	 30
301	  9	218.5	35.1	 30
302	  9	182.8	34.8	 30
303	  9	265.5	49.5	 30
304	  9	275.5	49.0	 36
305	  9	438.0	61.1	 25
306	  9	716.0	94.5	 25
307	  9	9224.0	1020.2	 25
308	  9	158.0	25.0	 25
309	  9	264.5	36.3	 30
310	  9	81.0	21.9	 25
311	  9	163.0	21.6	 25
312	  9	340.0	66.5	 25
313	  9	116.0	22.7	 25
314	  9	148.0	25.1	 30
315	  9	288.0	38.4	 25
316	  9	790.0	83.8	 25
317	  9	186.0	34.2	 25
318	  9	547.0	57.1	 25
319	  9	187.0	31.2	 30
320	  9	89.0	13.7	 25
321	  9	164.0	31.3	 25
322	  9	2918.0	399.7	 25
323	  9	113.0	24.4	 25
324	  9	98.0	21.1	 30
325	  9	228.0	48.6	 25
326	  9	672.0	91.0	 25
327	  9	361.0	50.4	 25
328	  9	187.0	32.8	 25
329	  9	211.8	37.0	 30
330	  9	136.0	17.3	 25
331	  9	257.0	41.9	 25
332	  9	126.0	22.5	 25
333	  9	241.0	31.1	 25
334	  9	188.5	34.9	 30
335	  9	116.0	17.6	 25
336	  9	406.0	46.6	 25
337	  9	164.0	19.4	 25
338	  9	112.0	24.1	 25
339	  9	183.0	29.8	 30
340	  9	215.0	29.7	 25
341	  9	283.0	42.7	 25
342	  9	288.0	68.7	 25
343	  9	268.0	41.2	 25
344	  9	877.8	135.7	 30
345	  9	163.0	22.8	 25
346	  9	1173.0	148.1	 25
347	  9	112.0	17.0	 25
348	  9	188.0	27.3	 25
349	  9	154.0	30.2	 30
350	  9	82.0	15.7	 25
351	  9	158.0	29.2	 25
352	  9	909.0	140.6	 25
353	  9	188.0	31.3	 25
354	  9	276.3	40.8	 30
355	  9	220.0	33.8	 25
356	  9	122.0	22.6	 25
357	  9	119.8	19.6	 30
358	  9	202.8	25.0	 30
359	  9	487.8	93.0	 36
360	  9	1280.5	245.5	 30
361	  9	153.0	21.5	 30
362	  9	372.8	54.8	 30
363	  9	98.5	14.8	 30
364	  9	108.5	18.6	 36
365	  9	2010.0	450.3	 30
366	  9	113.5	21.2	 30
367	  9	95.0	14.1	 30
368	  9	110.3	27.6	 30
369	  9	258.0	43.2	 36
370	  9	164.0	26.2	 25
371	  9	162.0	27.6	 25
372	  9	146.0	20.1	 25
373	  9	243.0	30.7	 25
374	  9	394.3	69.7	 30
375	  9	141.0	35.4	 25
376	  9	120.0	22.8	 25
377	  9	88.0	12.3	 25
378	  9	180.0	31.4	 25
379	  9	83.0	12.6	 30
380	  9	102.0	10.9	 25
381	  9	1915.0	253.4	 25
382	  9	104.0	16.4	 25
383	  9	371.0	34.9	 25
384	  9	196.3	38.9	 30
385	  9	345.0	52.4	 25
386	  9	177.0	19.1	 25
387	  9	266.0	31.0	 25
388	  9	171.0	39.5	 25
389	  9	258.5	30.8	 30
390	  9	269.0	23.6	 25
391	  9	228.0	25.2	 25
392	  9	136.0	25.8	 25
393	  9	109.0	16.9	 25
394	  9	105.8	21.4	 30
395	  9	96.0	19.3	 25
396	  9	173.0	21.0	 25
397	  9	496.0	65.5	 25
398	  9	102.0	17.8	 25
399	  9	112.3	19.7	 30
400	  9	112.0	14.3	 25
401	  9	1195.0	131.5	 25
402	  9	431.0	50.7	 25
403	  9	854.0	121.0	 25
404	  9	302.5	86.1	 30
405	  9	699.0	103.4	 25
406	  9	87.0	14.1	 25
407	  9	109.0	20.5	 25
408	  9	908.0	94.9	 25
409	  9	241.3	44.0	 30
410	  9	987.0	164.4	 25
411	  9	99.0	15.5	 25
412	  9	144.0	24.8	 25
413	  9	145.0	25.4	 25
414	  9	793.0	139.9	 30
415	  9	193.0	32.1	 25
416	  9	131.0	22.4	 25
417	  9	147.0	16.4	 25
418	  9	304.0	32.7	 25
419	  9	321.0	50.1	 30
420	  9	119.0	32.3	 25
421	  9	167.0	21.5	 25
422	  9	143.8	24.0	 30
423	  9	108.3	19.0	 30
424	  9	198.3	26.6	 36
425	  9	173.3	28.3	 30
426	  9	152.0	20.8	 30
427	  9	761.8	113.6	 30
428	  9	1139.0	149.6	 30
429	  9	229.3	34.8	 36
430	  9	191.8	23.2	 30
431	  9	129.3	19.6	 30
432	  9	173.3	27.9	 30
433	  9	104.8	20.1	 30
434	  9	114.3	20.5	 30
435	  9	168.0	32.2	 25
436	  9	237.0	43.1	 25
437	  9	139.0	23.4	 25
438	  9	86.0	13.3	 25
439	  9	140.8	20.2	 30
440	  9	165.0	25.8	 25
441	  9	1179.0	163.1	 25
442	  9	164.0	23.2	 25
443	  9	909.0	121.9	 25
444	  9	272.5	54.2	 30
445	  9	267.0	38.6	 25
446	  9	163.0	24.7	 25
447	  9	112.0	17.8	 25
448	  9	1379.0	164.4	 25
449	  9	177.8	26.9	 30
450	  9	594.0	97.8	 25
451	  9	497.0	44.9	 25
452	  9	107.0	21.1	 25
453	  9	104.0	19.9	 25
454	  9	103.0	15.3	 30
455	  9	110.0	23.0	 25
456	  9	86.0	17.5	 25
457	  9	173.0	28.3	 25
458	  9	316.0	23.4	 25
459	  9	93.8	19.3	 30
460	  9	150.0	26.5	 25
461	  9	2512.0	375.5	 25
462	  9	139.0	23.6	 25
463	  9	108.0	16.0	 25
464	  9	1112.5	217.1	 30
465	  9	693.0	105.8	 25
466	  9	114.0	15.8	 25
467	  9	745.0	122.1	 25
468	  9	504.0	78.9	 25
469	  9	102.8	23.2	 30
470	  9	115.0	21.6	 25
471	  9	110.0	20.8	 25
472	  9	495.0	78.5	 25
473	  9	1042.0	192.4	 25
474	  9	136.5	26.2	 30
475	  9	621.0	128.4	 25
476	  9	140.0	25.4	 25
477	  9	149.0	24.6	 25
478	  9	219.0	40.1	 25
479	  9	189.8	38.5	 30
480	  9	105.0	18.1	 25
481	  9	89.0	15.3	 25
482	  9	296.0	49.8	 25
483	  9	388.0	45.9	 25
484	  9	242.5	44.5	 30
485	  9	102.0	17.0	 25
486	  9	746.0	145.1	 30
487	  9	300.8	51.4	 30
488	  9	1066.8	119.4	 30
489	  9	214.5	39.3	 36
490	  9	3143.5	572.9	 30
491	  9	281.8	42.8	 30
492	  9	92.0	14.1	 30
493	  9	140.8	29.8	 30
494	  9	167.0	31.2	 30
495	  9	163.3	32.8	 36
496	  9	12342.0	1560.6	 30
497	  9	9176.8	1326.4	 30
498	  9	154.0	24.4	 30
499	  9	116.0	24.5	 25
500	  9	209.0	39.8	 30
501	  9	245.0	39.2	 25
502	  9	116.0	18.5	 25
503	  9	136.0	14.7	 25
504	  9	2016.0	249.4	 25
505	  9	325.8	55.9	 30
506	  9	229.0	40.5	 25
507	  9	101.0	20.7	 25
508	  9	475.0	66.8	 25
509	  9	208.0	32.7	 25
510	  9	224.8	34.9	 30
511	  9	240.0	25.6	 25
512	  9	234.0	33.3	 25
513	  9	286.0	46.4	 25
514	  9	369.0	42.9	 25
515	  9	3947.5	736.0	 30
516	  9	106.0	17.1	 25
517	  9	488.0	60.4	 25
518	  9	187.0	29.2	 25
519	  9	162.0	29.2	 25
520	  9	105.8	16.1	 30
521	  9	168.0	32.2	 25
522	  9	595.0	73.7	 25
523	  9	205.0	41.8	 25
524	  9	213.0	29.1	 25
525	  9	603.5	111.2	 30
526	  9	138.0	20.9	 25
527	  9	169.0	30.6	 25
528	  9	124.0	24.1	 25
529	  9	102.0	18.2	 25
530	  9	2424.3	540.9	 30
531	  9	212.0	30.1	 25
532	  9	398.0	53.7	 25
533	  9	1954.0	228.4	 25
534	  9	358.0	35.4	 25
535	  9	136.3	25.4	 30
536	  9	218.0	22.4	 25
537	  9	2657.0	184.3	 25
538	  9	607.0	52.9	 25
539	  9	1004.0	96.0	 25
540	  9	536.5	59.2	 30
541	  9	360.0	61.3	 25
542	  9	181.0	31.8	 25
543	  9	140.0	22.8	 25
544	  9	159.0	23.8	 25
545	  9	246.8	42.5	 30
546	  9	253.0	45.1	 25
547	  9	217.0	35.2	 25
548	  9	103.0	17.3	 25
549	  9	3140.0	366.2	 25
550	  9	1519.3	323.7	 30
551	  9	214.8	34.8	 30
552	  9	107.8	17.5	 30
553	  9	347.8	71.6	 30
554	  9	112.8	23.0	 30
555	  9	155.3	28.9	 36
556	  9	137.3	20.6	 30
557	  9	1101.5	183.0	 30
558	  9	793.0	90.0	 30
559	  9	8277.3	731.8	 30
560	  9	173.0	35.0	 36
561	  9	149.8	16.3	 30
562	  9	93.0	21.1	 30
563	  9	127.5	21.9	 30
564	  9	266.0	34.7	 25
565	  9	93.5	19.5	 30
566	  9	1384.0	310.7	 25
567	  9	239.0	35.8	 25
568	  9	739.0	70.5	 25
569	  9	1408.0	136.9	 25
570	  9	6637.8	1287.5	 30
571	  9	131.0	22.2	 25
572	  9	570.0	74.6	 25
573	  9	579.0	80.5	 25
574	  9	568.0	68.9	 25
575	  9	795.3	142.5	 30
576	  9	179.0	34.7	 25
577	  9	350.0	43.0	 25
578	  9	627.0	84.1	 25
579	  9	868.0	115.6	 25
580	  9	95.0	19.6	 30
581	  9	222.0	38.5	 25
582	  9	104.0	27.9	 25
583	  9	182.0	31.7	 25
584	  9	127.0	22.4	 25
585	  9	3073.3	645.4	 30
586	  9	2495.0	343.2	 25
587	  9	1037.0	120.7	 25
588	  9	265.0	39.4	 25
589	  9	175.0	27.2	 25
590	  9	792.8	139.5	 30
591	  9	456.0	44.2	 25
592	  9	350.0	42.9	 25
593	  9	119.0	25.8	 25
594	  9	108.0	20.7	 25
595	  9	104.0	22.2	 30
596	  9	169.0	25.4	 25
597	  9	118.0	25.6	 25
598	  9	116.0	25.5	 25
599	  9	3290.0	396.0	 25
600	  9	1187.8	254.3	 30
601	  9	329.0	46.0	 25
602	  9	152.0	25.5	 25
603	  9	370.0	54.7	 25
604	  9	191.0	32.4	 25
605	  9	124.0	17.9	 30
606	  9	215.0	26.1	 25
607	  9	286.0	38.2	 25
608	  9	170.0	37.0	 25
609	  9	1449.0	191.1	 25
610	  9	1403.3	162.8	 30
611	  9	895.0	107.3	 25
612	  9	541.0	66.1	 25
613	  9	290.0	70.1	 25
614	  9	197.0	32.6	 25
615	  9	411.8	71.1	 30
616	  9	121.5	17.5	 30
617	  9	181.5	44.5	 30
618	  9	353.0	55.9	 30
619	  9	348.5	43.8	 30
620	  9	620.5	140.2	 36
621	  9	169.8	34.9	 30
622	  9	196.5	34.7	 30
623	  9	484.0	91.3	 30
624	  9	939.3	85.1	 30
625	  9	502.8	161.7	 36
626	  9	195.5	42.9	 30
627	  9	822.8	112.0	 30
628	  9	3146.5	290.7	 30
629	  9	549.0	80.3	 25
630	  9	600.0	75.8	 30
631	  9	481.0	69.8	 25
632	  9	323.0	54.0	 25
633	  9	177.0	26.6	 25
634	  9	470.0	65.5	 25
635	  9	177.5	39.9	 30
636	  9	139.0	32.2	 25
637	  9	347.0	49.6	 25
638	  9	240.0	35.9	 25
639	  9	244.0	46.4	 25
640	  9	289.8	47.9	 30
641	  9	142.0	26.9	 25
642	  9	1257.0	194.5	 25
643	  9	403.0	72.8	 25
644	  9	277.0	39.0	 25
645	  9	126.3	21.3	 30
646	  9	118.0	26.2	 25
647	  9	135.0	25.1	 25
648	  9	148.0	28.2	 25
649	  9	106.0	18.9	 25
650	  9	344.8	56.4	 30
651	  9	105.0	19.9	 25
652	  9	180.0	36.0	 25
653	  9	123.0	24.3	 25
654	  9	168.0	31.9	 25
655	  9	178.0	27.4	 30
656	  9	193.0	34.9	 25
657	  9	385.0	58.4	 25
658	  9	267.0	42.3	 25
659	  9	133.0	28.3	 25
660	  9	449.0	73.6	 30
661	  9	489.0	81.0	 25
662	  9	230.0	38.6	 25
663	  9	119.0	26.2	 25
664	  9	358.0	50.8	 25
665	  9	196.0	35.2	 30
666	  9	169.0	30.7	 25
667	  9	189.0	26.3	 25
668	  9	165.0	33.4	 25
669	  9	286.0	48.3	 25
670	  9	398.0	50.7	 30
671	  9	195.0	54.7	 25
672	  9	1173.0	113.0	 25
673	  9	400.0	58.2	 25
674	  9	384.0	63.4	 25
675	  9	180.5	37.4	 30
676	  9	268.0	43.2	 25
677	  9	176.0	25.4	 25
678	  9	871.0	131.6	 25
679	  9	270.0	50.8	 25
680	  9	161.0	24.9	 30
681	  9	1632.0	222.4	 30
682	  9	6683.0	857.0	 30
683	  9	247.5	39.4	 30
684	  9	181.5	35.1	 30
685	  9	111.3	22.2	 36
686	  9	97.8	27.4	 30
687	  9	184.0	37.3	 30
688	  9	96.3	20.8	 30
689	  9	654.0	118.9	 30
690	  9	164.3	29.7	 36
691	  9	348.8	64.8	 30
692	  9	141.0	29.8	 30
693	  9	7059.0	1070.9	 30
694	  9	179.0	30.8	 25
695	  9	146.8	28.2	 30
696	  9	358.0	62.9	 25
697	  9	176.0	28.1	 25
698	  9	201.0	38.6	 25
699	  9	350.0	49.7	 25
700	  9	198.5	37.8	 30
701	  9	3093.0	455.2	 25
702	  9	175.0	57.0	 25
703	  9	212.0	35.5	 25
704	  9	1545.0	112.9	 25
705	  9	103.8	17.8	 30
706	  9	231.0	42.3	 25
707	  9	822.0	92.2	 25
708	  9	219.0	31.0	 25
709	  9	199.0	49.4	 25
710	  9	206.8	51.0	 30
711	  9	214.0	40.2	 25
  0	 10	15369.0	2241.0	 25
  1	 10	433.0	52.9	 25
  2	 10	102.0	14.9	 25
  3	 10	212.0	44.0	 30
  4	 10	114.0	23.2	 25
  5	 10	279.0	37.7	 25
  6	 10	83.0	16.5	 25
  7	 10	109.0	22.3	 25
  8	 10	127.0	28.8	 30
  9	 10	169.0	35.9	 25
 10	 10	172.0	35.1	 25
 11	 10	108.0	15.6	 25
 12	 10	13759.0	1391.3	 25
 13	 10	202.5	27.2	 30
 14	 10	208.0	34.3	 25
 15	 10	233.0	33.4	 25
 16	 10	14348.0	1193.4	 25
 17	 10	148.0	32.2	 25
 18	 10	16138.8	2614.9	 30
 19	 10	256.0	30.6	 25
 20	 10	223.8	31.0	 30
 21	 10	205.8	26.8	 30
 22	 10	191.8	23.0	 30
 23	 10	153.5	31.1	 36
 24	 10	15650.3	2470.5	 30
 25	 10	200.3	44.9	 30
 26	 10	172.3	33.0	 30
 27	 10	193.8	32.5	 30
 28	 10	13481.0	3085.0	 36
 29	 10	148.3	27.6	 30
 30	 10	16309.0	2247.4	 30
 31	 10	271.8	33.0	 30
 32	 10	252.0	32.1	 30
 33	 10	216.3	34.4	 30
 34	 10	186.0	27.2	 25
 35	 10	113.0	19.4	 25
 36	 10	15211.0	1849.9	 25
 37	 10	214.0	33.7	 25
 38	 10	202.8	28.2	 30
 39	 10	198.0	24.2	 25
 40	 10	12763.0	1688.3	 25
 41	 10	139.0	26.9	 25
 42	 10	15925.0	1060.6	 25
 43	 10	185.5	30.2	 30
 44	 10	174.0	22.0	 25
 45	 10	217.0	36.8	 25
 46	 10	13681.0	1342.8	 25
 47	 10	97.0	17.6	 25
 48	 10	163.3	29.0	 30
 49	 10	226.0	43.1	 25
 50	 10	13505.0	1669.8	 25
 51	 10	200.0	28.2	 25
 52	 10	154.0	28.2	 25
 53	 10	144.5	27.1	 30
 54	 10	15455.0	2998.2	 25
 55	 10	231.0	38.0	 25
 56	 10	197.0	35.7	 25
 57	 10	162.0	29.1	 25
 58	 10	157.0	28.0	 30
 59	 10	79.0	20.8	 25
 60	 10	76.0	17.6	 25
 61	 10	127.0	25.5	 25
 62	 10	16793.0	1252.2	 25
 63	 10	196.8	22.3	 30
 64	 10	175.0	31.9	 25
 65	 10	206.0	31.1	 25
 66	 10	14152.0	1422.0	 25
 67	 10	115.0	37.6	 25
 68	 10	157.8	28.6	 30
 69	 10	213.0	31.9	 25
 70	 10	13493.0	1782.2	 25
 71	 10	171.0	22.0	 25
 72	 10	162.0	33.0	 25
 73	 10	143.3	32.6	 30
 74	 10	14760.0	2627.8	 25
 75	 10	176.0	27.2	 25
 76	 10	192.0	36.4	 25
 77	 10	251.0	73.1	 25
 78	 10	13491.0	2853.4	 30
 79	 10	141.0	27.7	 25
 80	 10	15382.0	1795.2	 25
 81	 10	199.0	22.0	 25
 82	 10	206.0	21.7	 25
 83	 10	14508.8	1773.6	 30
 84	 10	16150.0	3209.3	 25
 85	 10	109.3	18.8	 30
 86	 10	162.8	29.1	 30
 87	 10	215.5	32.7	 30
 88	 10	13464.0	2674.3	 36
 89	 10	170.8	33.3	 30
 90	 10	176.5	23.2	 30
 91	 10	82.8	17.5	 30
 92	 10	82.8	16.8	 30
 93	 10	523.8	123.5	 36
 94	 10	451.8	84.6	 30
 95	 10	326.8	56.6	 30
 96	 10	103.3	24.7	 30
 97	 10	132.5	34.8	 30
 98	 10	178.0	28.1	 30
 99	 10	180.0	24.7	 25
100	 10	202.0	39.7	 25
101	 10	119.0	19.0	 25
102	 10	138.0	16.5	 25
103	 10	189.5	28.4	 30
104	 10	98.0	12.6	 25
105	 10	108.0	28.0	 25
106	 10	170.0	23.1	 25
107	 10	203.0	18.8	 25
108	 10	148.0	22.4	 30
109	 10	306.0	52.7	 25
110	 10	98.0	21.5	 25
111	 10	463.0	84.4	 25
112	 10	115.0	24.2	 25
113	 10	110.0	22.4	 25
114	 10	135.0	23.1	 30
115	 10	120.0	27.2	 25
116	 10	101.0	13.7	 25
117	 10	249.0	29.9	 25
118	 10	295.0	30.3	 25
119	 10	248.3	31.5	 30
120	 10	367.0	49.5	 25
121	 10	99.0	20.0	 25
122	 10	94.0	11.9	 25
123	 10	291.0	42.7	 25
124	 10	117.8	23.3	 30
125	 10	109.0	19.3	 25
126	 10	92.0	16.3	 25
127	 10	139.0	23.6	 25
128	 10	172.0	31.4	 25
129	 10	3683.3	664.1	 30
130	 10	101.0	38.8	 25
131	 10	92.0	20.1	 25
132	 10	665.0	59.0	 25
133	 10	151.0	13.4	 25
134	 10	108.3	24.8	 30
135	 10	135.0	23.5	 25
136	 10	326.0	38.5	 25
137	 10	211.0	26.9	 25
138	 10	925.0	94.0	 25
139	 10	577.3	96.4	 30
140	 10	203.0	30.5	 25
141	 10	148.0	29.6	 25
142	 10	114.0	17.2	 25
143	 10	346.0	33.1	 25
144	 10	373.3	53.0	 30
145	 10	156.0	30.6	 25
146	 10	132.0	22.0	 25
147	 10	1104.0	110.7	 25
148	 10	132.0	24.0	 25
149	 10	348.5	96.6	 36
150	 10	105.0	19.3	 30
151	 10	1366.0	281.1	 30
152	 10	175.5	29.1	 30
153	 10	105.8	19.2	 30
154	 10	135.3	23.1	 36
155	 10	82.8	18.1	 30
156	 10	127.8	16.7	 30
157	 10	95.8	19.2	 30
158	 10	166.8	22.5	 30
159	 10	224.3	36.1	 36
160	 10	170.5	33.6	 30
161	 10	104.8	21.1	 30
162	 10	143.0	23.0	 25
163	 10	603.0	94.9	 25
164	 10	484.0	73.1	 30
165	 10	878.0	111.2	 25
166	 10	187.0	29.1	 25
167	 10	275.0	51.1	 25
168	 10	287.0	29.4	 25
169	 10	132.8	12.9	 30
170	 10	202.0	36.2	 25
171	 10	125.0	17.8	 25
172	 10	197.0	26.6	 25
173	 10	190.0	24.5	 25
174	 10	516.0	68.9	 30
175	 10	362.0	43.6	 25
176	 10	1171.0	127.4	 25
177	 10	247.0	34.2	 25
178	 10	156.0	26.9	 25
179	 10	113.5	17.0	 30
180	 10	97.0	20.4	 25
181	 10	212.0	33.7	 25
182	 10	112.0	21.8	 25
183	 10	95.0	15.1	 25
184	 10	92.5	16.1	 30
185	 10	83.0	12.8	 25
186	 10	141.0	23.4	 25
187	 10	135.0	19.1	 25
188	 10	133.0	16.9	 25
189	 10	97.8	13.6	 30
190	 10	116.0	21.5	 25
191	 10	185.0	29.7	 25
192	 10	101.0	13.5	 25
193	 10	153.0	20.7	 25
194	 10	121.8	13.0	 30
195	 10	143.0	19.3	 25
196	 10	168.0	31.6	 25
197	 10	161.0	24.9	 25
198	 10	183.0	26.8	 25
199	 10	734.5	77.4	 30
200	 10	370.0	44.8	 25
201	 10	136.0	20.9	 25
202	 10	96.0	12.8	 25
203	 10	326.0	35.3	 25
204	 10	216.5	30.8	 30
205	 10	370.0	46.0	 25
206	 10	471.0	44.7	 25
207	 10	107.0	15.5	 25
208	 10	343.0	57.5	 25
209	 10	107.8	19.2	 30
210	 10	119.0	18.1	 25
211	 10	169.0	16.8	 25
212	 10	240.0	27.9	 25
213	 10	129.0	25.0	 25
214	 10	122.5	19.8	 36
215	 10	95.0	11.3	 30
216	 10	157.5	26.0	 30
217	 10	148.3	26.0	 30
218	 10	675.8	109.6	 30
219	 10	156.8	24.8	 36
220	 10	215.8	26.8	 30
221	 10	1091.3	130.3	 30
222	 10	658.8	60.6	 30
223	 10	478.3	56.1	 30
224	 10	528.0	69.1	 36
225	 10	262.3	32.5	 30
226	 10	162.0	30.6	 30
227	 10	87.0	18.5	 25
228	 10	107.0	18.5	 25
229	 10	85.0	10.7	 30
230	 10	1075.0	196.4	 25
231	 10	135.0	25.5	 25
232	 10	135.0	18.9	 25
233	 10	170.0	40.5	 25
234	 10	130.8	24.9	 30
235	 10	142.0	24.6	 25
236	 10	113.0	24.4	 25
237	 10	114.0	19.4	 25
238	 10	234.0	32.1	 25
239	 10	80.8	19.1	 30
240	 10	206.0	34.9	 25
241	 10	194.0	25.5	 25
242	 10	585.0	89.6	 25
243	 10	107.0	19.9	 25
244	 10	193.5	16.9	 30
245	 10	152.0	16.2	 25
246	 10	344.0	43.4	 25
247	 10	629.0	46.6	 25
248	 10	376.0	43.2	 25
249	 10	205.8	35.7	 30
250	 10	102.0	19.1	 25
251	 10	139.0	12.3	 25
252	 10	185.0	19.6	 25
253	 10	151.0	23.6	 25
254	 10	117.5	16.2	 30
255	 10	875.0	91.9	 25
256	 10	652.0	128.4	 25
257	 10	265.0	31.8	 25
258	 10	197.0	31.3	 25
259	 10	107.8	18.5	 30
260	 10	148.0	28.6	 25
261	 10	89.0	16.2	 25
262	 10	104.0	12.1	 25
263	 10	161.0	27.4	 25
264	 10	134.8	19.6	 30
265	 10	248.0	32.6	 25
266	 10	81.0	13.7	 25
267	 10	111.0	18.7	 25
268	 10	95.0	18.7	 25
269	 10	116.0	22.5	 30
270	 10	215.0	26.1	 25
271	 10	180.0	22.6	 25
272	 10	161.0	30.5	 25
273	 10	119.0	25.8	 25
274	 10	122.0	18.4	 30
275	 10	112.0	27.5	 25
276	 10	89.0	18.3	 25
277	 10	179.0	34.5	 25
278	 10	139.0	24.5	 25
279	 10	106.0	18.7	 36
280	 10	266.5	38.0	 30
281	 10	103.0	20.0	 30
282	 10	165.8	34.3	 30
283	 10	122.8	21.9	 30
284	 10	113.5	23.6	 36
285	 10	685.3	115.3	 30
286	 10	668.3	142.2	 30
287	 10	830.0	77.2	 30
288	 10	902.3	81.5	 30
289	 10	864.0	190.2	 36
290	 10	638.3	96.8	 30
291	 10	1055.0	117.0	 30
292	 10	417.0	47.3	 25
293	 10	128.0	24.0	 25
294	 10	113.8	19.7	 30
295	 10	222.0	31.5	 25
296	 10	150.0	20.7	 25
297	 10	234.0	61.3	 25
298	 10	163.0	22.5	 25
299	 10	130.5	21.2	 30
300	 10	146.0	25.2	 25
301	 10	173.0	31.2	 25
302	 10	109.0	17.7	 25
303	 10	166.0	22.6	 25
304	 10	103.8	23.7	 30
305	 10	137.0	25.3	 25
306	 10	163.0	33.0	 25
307	 10	2206.0	315.2	 25
308	 10	131.0	21.3	 25
309	 10	302.3	46.4	 30
310	 10	83.0	12.5	 25
311	 10	147.0	26.2	 25
312	 10	193.0	29.3	 25
313	 10	103.0	14.3	 25
314	 10	148.0	29.4	 30
315	 10	179.0	31.5	 25
316	 10	416.0	66.4	 25
317	 10	373.0	34.5	 25
318	 10	522.0	45.6	 25
319	 10	160.5	28.5	 30
320	 10	173.0	74.3	 25
321	 10	334.0	39.1	 25
322	 10	1930.0	229.6	 25
323	 10	100.0	20.7	 25
324	 10	93.5	17.8	 30
325	 10	190.0	21.1	 25
326	 10	283.0	57.7	 25
327	 10	127.0	25.0	 25
328	 10	152.0	28.5	 25
329	 10	119.8	23.1	 30
330	 10	101.0	17.8	 25
331	 10	113.0	23.9	 25
332	 10	111.0	24.8	 25
333	 10	153.0	35.0	 25
334	 10	204.3	35.3	 30
335	 10	134.0	23.2	 25
336	 10	225.0	28.4	 25
337	 10	150.0	22.4	 25
338	 10	125.0	23.9	 25
339	 10	113.5	24.1	 30
340	 10	249.0	40.7	 25
341	 10	306.0	33.3	 25
342	 10	135.0	17.8	 25
343	 10	237.0	36.8	 25
344	 10	877.0	176.6	 36
345	 10	135.0	16.2	 30
346	 10	888.3	115.3	 30
347	 10	122.8	22.0	 30
348	 10	136.3	31.0	 30
349	 10	96.3	22.0	 36
350	 10	104.3	19.1	 30
351	 10	119.0	21.3	 30
352	 10	839.3	80.7	 30
353	 10	177.3	27.1	 30
354	 10	133.3	31.9	 36
355	 10	247.3	46.7	 30
356	 10	131.0	32.6	 30
357	 10	94.0	18.8	 25
358	 10	167.0	26.0	 25
359	 10	193.8	36.1	 30
360	 10	312.0	64.2	 25
361	 10	278.0	44.1	 25
362	 10	483.0	65.9	 25
363	 10	127.0	28.0	 25
364	 10	90.5	16.2	 30
365	 10	204.0	40.5	 25
366	 10	93.0	22.0	 25
367	 10	104.0	26.2	 25
368	 10	105.0	16.0	 25
369	 10	118.5	31.2	 30
370	 10	178.0	28.7	 25
371	 10	389.0	59.4	 25
372	 10	192.0	36.0	 25
373	 10	165.0	26.8	 25
374	 10	214.8	43.0	 30
375	 10	108.0	20.1	 25
376	 10	133.0	22.2	 25
377	 10	93.0	19.5	 25
378	 10	138.0	20.2	 25
379	 10	92.0	18.3	 30
380	 10	86.0	14.3	 25
381	 10	112.0	24.8	 25
382	 10	99.0	20.0	 25
383	 10	100.0	15.2	 25
384	 10	116.5	21.1	 30
385	 10	132.0	20.7	 25
386	 10	148.0	20.8	 25
387	 10	140.0	19.1	 25
388	 10	263.0	39.1	 25
389	 10	167.8	45.1	 30
390	 10	197.0	35.3	 25
391	 10	122.0	17.5	 25
392	 10	123.0	22.5	 25
393	 10	111.0	21.3	 25
394	 10	98.8	17.6	 30
395	 10	110.0	22.8	 25
396	 10	154.0	19.6	 25
397	 10	125.0	18.7	 25
398	 10	122.0	21.9	 25
399	 10	96.5	22.5	 30
400	 10	98.0	19.5	 25
401	 10	122.0	17.1	 25
402	 10	217.0	30.3	 25
403	 10	231.0	36.9	 25
404	 10	251.3	74.0	 30
405	 10	459.0	68.8	 25
406	 10	107.0	15.6	 25
407	 10	115.0	23.8	 25
408	 10	329.0	50.3	 25
409	 10	1232.8	217.8	 36
410	 10	245.3	54.6	 30
411	 10	104.5	23.7	 30
412	 10	99.0	20.1	 30
413	 10	114.3	22.1	 30
414	 10	298.3	44.4	 36
415	 10	139.0	33.8	 30
416	 10	151.8	28.4	 30
417	 10	163.5	34.1	 30
418	 10	186.0	30.3	 30
419	 10	179.3	31.1	 36
420	 10	110.5	22.0	 30
421	 10	201.3	31.9	 30
422	 10	124.0	24.2	 25
423	 10	102.0	22.4	 25
424	 10	140.5	19.6	 30
425	 10	131.0	31.1	 25
426	 10	186.0	36.2	 25
427	 10	239.0	41.0	 25
428	 10	189.0	40.7	 25
429	 10	187.5	32.9	 30
430	 10	116.0	23.5	 25
431	 10	108.0	21.9	 25
432	 10	162.0	37.0	 25
433	 10	105.0	17.3	 25
434	 10	108.8	25.5	 30
435	 10	93.0	17.0	 25
436	 10	122.0	26.2	 25
437	 10	100.0	28.3	 25
438	 10	84.0	17.8	 25
439	 10	184.8	26.7	 30
440	 10	138.0	25.1	 25
441	 10	370.0	57.5	 25
442	 10	149.0	28.0	 25
443	 10	237.0	39.0	 25
444	 10	134.0	23.9	 30
445	 10	189.0	35.3	 25
446	 10	136.0	25.4	 25
447	 10	136.0	29.3	 25
448	 10	263.0	34.9	 25
449	 10	94.0	21.7	 30
450	 10	487.0	75.1	 25
451	 10	271.0	43.7	 25
452	 10	105.0	26.8	 25
453	 10	105.0	26.4	 25
454	 10	92.0	15.3	 25
455	 10	123.5	29.0	 30
456	 10	103.0	24.8	 25
457	 10	186.0	32.9	 25
458	 10	113.0	20.5	 25
459	 10	88.0	16.0	 25
460	 10	148.3	25.7	 30
461	 10	319.0	54.4	 25
462	 10	187.0	34.7	 25
463	 10	162.0	28.6	 25
464	 10	1695.0	208.1	 25
465	 10	274.5	47.1	 30
466	 10	100.0	20.0	 25
467	 10	151.0	28.0	 25
468	 10	124.0	19.1	 25
469	 10	119.0	24.9	 25
470	 10	99.5	18.5	 30
471	 10	96.0	22.5	 25
472	 10	136.0	40.2	 25
473	 10	171.0	23.2	 25
474	 10	122.8	28.0	 30
475	 10	181.0	43.9	 36
476	 10	121.0	28.7	 30
477	 10	125.0	22.7	 30
478	 10	156.3	29.6	 30
479	 10	121.0	24.6	 30
480	 10	97.5	22.4	 36
481	 10	93.0	20.1	 30
482	 10	167.3	45.0	 30
483	 10	163.5	31.1	 30
484	 10	118.0	25.9	 30
485	 10	98.3	23.4	 36
486	 10	141.0	32.9	 25
487	 10	103.0	21.4	 25
488	 10	306.0	65.5	 25
489	 10	157.0	69.3	 25
490	 10	694.5	140.2	 30
491	 10	412.0	75.6	 25
492	 10	84.0	22.7	 25
493	 10	102.0	23.2	 25
494	 10	185.0	33.5	 25
495	 10	127.8	24.3	 30
496	 10	3961.0	963.7	 25
497	 10	3070.0	760.5	 25
498	 10	174.0	37.5	 25
499	 10	108.0	21.1	 25
500	 10	130.0	29.8	 30
501	 10	205.0	31.5	 25
502	 10	149.0	23.0	 25
503	 10	124.0	31.1	 25
504	 10	236.0	41.9	 25
505	 10	208.3	34.9	 30
506	 10	161.0	32.5	 25
507	 10	99.0	23.2	 25
508	 10	293.0	49.9	 25
509	 10	273.0	45.6	 25
510	 10	210.8	35.5	 30
511	 10	252.0	48.1	 25
512	 10	381.0	54.3	 25
513	 10	338.0	38.8	 25
514	 10	293.0	51.2	 25
515	 10	420.0	103.1	 30
516	 10	109.0	22.1	 25
517	 10	240.0	33.0	 25
518	 10	164.0	22.9	 25
519	 10	107.0	21.6	 25
520	 10	135.8	25.7	 30
521	 10	92.0	21.0	 25
522	 10	128.0	24.4	 25
523	 10	1043.0	191.3	 25
524	 10	179.0	31.0	 25
525	 10	185.0	35.5	 30
526	 10	115.0	23.3	 25
527	 10	154.0	30.2	 25
528	 10	130.0	28.1	 25
529	 10	94.0	24.3	 25
530	 10	277.0	65.2	 30
531	 10	180.0	30.0	 25
532	 10	334.0	45.2	 25
533	 10	612.0	88.9	 25
534	 10	220.0	57.9	 25
535	 10	118.8	26.1	 30
536	 10	250.0	54.2	 25
537	 10	403.0	65.9	 25
538	 10	578.8	113.4	 30
539	 10	712.0	82.8	 30
540	 10	397.0	60.2	 36
541	 10	186.5	34.4	 30
542	 10	235.5	41.3	 30
543	 10	124.0	25.7	 30
544	 10	138.0	31.6	 30
545	 10	160.8	34.3	 36
546	 10	175.8	30.0	 30
547	 10	189.8	37.7	 30
548	 10	124.3	17.9	 30
549	 10	572.5	126.3	 30
550	 10	764.3	154.9	 36
551	 10	145.0	29.1	 25
552	 10	105.0	21.1	 25
553	 10	80.0	24.1	 25
554	 10	103.0	16.3	 25
555	 10	142.3	23.5	 30
556	 10	222.0	42.6	 25
557	 10	225.0	36.4	 25
558	 10	715.0	124.1	 25
559	 10	2255.0	446.9	 25
560	 10	119.8	24.0	 30
561	 10	149.0	25.7	 25
562	 10	94.0	14.7	 25
563	 10	100.0	26.8	 25
564	 10	171.0	31.2	 25
565	 10	94.5	22.9	 30
566	 10	192.0	32.7	 25
567	 10	175.0	35.4	 25
568	 10	396.0	46.1	 25
569	 10	475.0	80.3	 25
570	 10	460.0	134.9	 30
571	 10	117.0	17.5	 25
572	 10	347.0	68.5	 25
573	 10	494.0	54.4	 25
574	 10	198.0	35.7	 25
575	 10	230.3	34.2	 30
576	 10	142.0	25.9	 25
577	 10	153.0	32.3	 25
578	 10	262.0	49.8	 25
579	 10	403.0	70.2	 25
580	 10	109.0	27.5	 30
581	 10	107.0	21.0	 25
582	 10	101.0	22.5	 25
583	 10	134.0	21.0	 25
584	 10	94.0	17.4	 25
585	 10	525.0	98.7	 30
586	 10	476.0	92.8	 25
587	 10	258.0	36.3	 25
588	 10	297.0	51.7	 25
589	 10	280.0	47.6	 25
590	 10	148.8	26.2	 30
591	 10	316.0	52.5	 25
592	 10	292.0	37.8	 25
593	 10	127.0	23.0	 25
594	 10	94.0	20.1	 25
595	 10	104.3	19.0	 30
596	 10	114.0	22.2	 25
597	 10	93.0	33.9	 25
598	 10	132.0	22.8	 25
599	 10	715.0	97.0	 25
600	 10	219.8	49.6	 30
601	 10	229.0	30.9	 25
602	 10	132.0	25.2	 25
603	 10	125.5	27.4	 30
604	 10	126.0	19.2	 30
605	 10	115.5	28.2	 36
606	 10	302.0	64.0	 30
607	 10	427.8	54.4	 30
608	 10	220.0	32.2	 30
609	 10	332.8	55.2	 30
610	 10	1788.0	413.3	 36
611	 10	1219.8	185.0	 30
612	 10	411.3	42.7	 30
613	 10	150.0	25.3	 30
614	 10	158.5	25.4	 30
615	 10	497.5	69.8	 36
616	 10	121.0	20.9	 25
617	 10	161.0	28.7	 25
618	 10	146.0	22.4	 25
619	 10	161.0	29.5	 25
620	 10	175.0	37.0	 30
621	 10	142.0	33.8	 25
622	 10	114.0	19.6	 25
623	 10	143.0	20.7	 25
624	 10	726.0	64.5	 25
625	 10	3360.8	780.6	 30
626	 10	265.0	34.2	 25
627	 10	223.0	30.7	 25
628	 10	841.0	86.5	 25
629	 10	312.0	35.5	 25
630	 10	515.8	55.2	 30
631	 10	293.0	42.5	 25
632	 10	127.0	23.1	 25
633	 10	375.0	35.4	 25
634	 10	226.0	24.3	 25
635	 10	120.8	20.8	 30
636	 10	128.0	21.2	 25
637	 10	216.0	35.8	 25
638	 10	148.0	24.1	 25
639	 10	227.0	27.6	 25
640	 10	174.3	22.0	 30
641	 10	126.0	14.6	 25
642	 10	416.0	75.1	 25
643	 10	204.0	24.9	 25
644	 10	158.0	27.7	 25
645	 10	161.5	21.7	 30
646	 10	151.0	18.7	 25
647	 10	112.0	20.3	 25
648	 10	102.0	27.2	 25
649	 10	127.0	20.5	 25
650	 10	137.0	27.4	 30
651	 10	105.0	18.0	 25
652	 10	117.0	21.4	 25
653	 10	116.0	25.4	 25
654	 10	194.0	28.5	 25
655	 10	240.0	40.9	 30
656	 10	170.0	36.8	 25
657	 10	278.0	37.5	 25
658	 10	202.0	29.6	 25
659	 10	123.0	25.7	 25
660	 10	196.3	35.5	 30
661	 10	350.0	53.2	 25
662	 10	123.0	27.2	 25
663	 10	143.0	24.0	 25
664	 10	164.0	27.4	 25
665	 10	144.8	19.0	 30
666	 10	171.0	27.7	 25
667	 10	223.0	27.9	 25
668	 10	375.5	40.2	 30
669	 10	155.5	20.6	 30
670	 10	187.8	27.0	 36
671	 10	282.8	46.5	 30
672	 10	433.0	63.8	 30
673	 10	130.0	21.3	 30
674	 10	196.5	37.7	 30
675	 10	240.8	36.4	 36
676	 10	440.8	64.1	 30
677	 10	194.8	31.4	 30
678	 10	300.3	44.1	 30
679	 10	121.3	26.4	 30
680	 10	195.8	23.6	 36
681	 10	486.0	50.3	 25
682	 10	1897.0	448.8	 25
683	 10	168.0	23.7	 25
684	 10	115.0	20.8	 25
685	 10	189.3	45.8	 30
686	 10	141.0	23.2	 25
687	 10	132.0	16.9	 25
688	 10	96.0	19.0	 25
689	 10	137.0	16.3	 25
690	 10	280.5	46.6	 30
691	 10	221.0	22.3	 25
692	 10	106.0	17.3	 25
693	 10	865.0	184.9	 25
694	 10	122.0	14.5	 25
695	 10	178.0	76.5	 30
696	 10	196.0	39.1	 25
697	 10	122.0	18.5	 25
698	 10	122.0	21.0	 25
699	 10	173.0	24.2	 25
700	 10	272.5	40.9	 30
701	 10	902.0	156.2	 25
702	 10	299.0	30.1	 25
703	 10	122.0	26.9	 25
704	 10	337.0	72.8	 25
705	 10	125.0	20.6	 30
706	 10	194.0	35.8	 25
707	 10	308.0	34.5	 25
708	 10	152.0	26.9	 25
709	 10	143.0	18.5	 25
710	 10	158.5	34.0	 30
711	 10	11192.0	2572.0	 25
  0	 11	230.0	37.4	 25
  1	 11	497.0	94.5	 25
  2	 11	458.0	63.3	 25
  3	 11	511.8	75.1	 30
  4	 11	165.0	31.4	 25
  5	 11	938.0	173.3	 25
  6	 11	171.0	22.7	 25
  7	 11	398.3	54.5	 30
  8	 11	197.5	29.8	 36
  9	 11	238.5	57.7	 30
 10	 11	98.0	16.9	 30
 11	 11	91.8	19.2	 30
 12	 11	245.0	68.4	 30
 13	 11	13393.5	2789.1	 36
 14	 11	14285.3	2761.9	 30
 15	 11	13763.3	2779.7	 30
 16	 11	216.5	68.7	 30
 17	 11	94.8	14.6	 30
 18	 11	228.5	74.2	 36
 19	 11	15251.8	2930.4	 30
 20	 11	15235.0	1123.6	 25
 21	 11	14759.0	1507.1	 25
 22	 11	188.0	28.2	 25
 23	 11	105.0	12.1	 30
 24	 11	15147.0	2385.9	 25
 25	 11	176.0	25.7	 25
 26	 11	149.0	15.5	 25
 27	 11	166.0	24.8	 25
 28	 11	13636.5	3076.8	 30
 29	 11	113.0	21.5	 25
 30	 11	214.0	32.9	 25
 31	 11	15408.0	1387.9	 25
 32	 11	15358.0	1366.1	 25
 33	 11	14813.8	3220.1	 30
 34	 11	161.0	27.9	 25
 35	 11	107.0	17.8	 25
 36	 11	186.0	28.0	 25
 37	 11	14428.0	1519.9	 25
 38	 11	14696.3	1346.7	 30
 39	 11	13551.0	2497.5	 25
 40	 11	194.0	28.4	 25
 41	 11	109.0	15.6	 25
 42	 11	15649.0	1364.3	 25
 43	 11	183.3	27.2	 30
 44	 11	192.0	30.4	 25
 45	 11	202.0	23.1	 25
 46	 11	13670.0	1313.5	 25
 47	 11	93.0	14.1	 25
 48	 11	174.3	21.3	 30
 49	 11	209.0	34.8	 25
 50	 11	13950.0	1847.0	 25
 51	 11	182.0	26.0	 25
 52	 11	171.0	21.0	 25
 53	 11	116.5	28.9	 30
 54	 11	14940.0	2758.8	 25
 55	 11	187.0	19.0	 25
 56	 11	166.0	23.2	 25
 57	 11	159.0	17.5	 25
 58	 11	152.8	24.3	 30
 59	 11	77.0	12.6	 25
 60	 11	80.0	16.7	 25
 61	 11	113.0	14.7	 25
 62	 11	16056.0	1318.0	 25
 63	 11	203.8	22.7	 30
 64	 11	196.0	26.1	 25
 65	 11	204.0	20.7	 25
 66	 11	13508.0	1369.3	 25
 67	 11	81.0	16.5	 25
 68	 11	173.8	28.3	 30
 69	 11	201.0	27.7	 25
 70	 11	13530.0	1900.3	 25
 71	 11	191.0	34.4	 25
 72	 11	183.8	29.9	 30
 73	 11	110.5	17.6	 30
 74	 11	14554.3	2709.8	 36
 75	 11	212.5	33.2	 30
 76	 11	169.3	26.9	 30
 77	 11	184.0	32.8	 30
 78	 11	13496.0	2135.8	 30
 79	 11	115.3	18.5	 36
 80	 11	216.0	32.8	 30
 81	 11	14538.5	2471.7	 30
 82	 11	14362.5	2451.2	 30
 83	 11	254.3	38.8	 30
 84	 11	15458.3	2963.7	 36
 85	 11	99.0	16.0	 25
 86	 11	170.0	31.5	 25
 87	 11	195.0	24.1	 25
 88	 11	13696.0	1825.6	 25
 89	 11	182.8	29.3	 30
 90	 11	163.0	29.2	 25
 91	 11	90.0	23.9	 25
 92	 11	74.0	18.8	 25
 93	 11	134.0	20.3	 25
 94	 11	722.5	109.5	 30
 95	 11	112.0	20.0	 25
 96	 11	94.0	17.7	 25
 97	 11	3988.0	533.7	 25
 98	 11	210.0	24.7	 25
 99	 11	127.0	27.3	 30
100	 11	411.0	47.6	 25
101	 11	2093.0	188.6	 25
102	 11	729.0	62.2	 25
103	 11	165.0	25.7	 25
104	 11	143.5	20.1	 30
105	 11	233.0	48.6	 25
106	 11	534.0	88.9	 25
107	 11	327.0	35.5	 25
108	 11	128.0	18.5	 25
109	 11	187.0	32.9	 30
110	 11	528.0	53.3	 25
111	 11	745.0	113.4	 25
112	 11	246.0	32.0	 25
113	 11	148.0	33.2	 25
114	 11	202.0	36.7	 30
115	 11	154.0	24.4	 25
116	 11	434.0	47.0	 25
117	 11	490.0	78.4	 25
118	 11	1081.0	125.2	 25
119	 11	1411.5	229.4	 30
120	 11	294.0	39.2	 25
121	 11	318.0	47.8	 25
122	 11	375.0	59.3	 25
123	 11	103.0	23.7	 25
124	 11	221.8	35.7	 30
125	 11	114.0	22.9	 25
126	 11	995.0	147.8	 25
127	 11	341.0	43.6	 25
128	 11	326.0	45.1	 25
129	 11	125.8	22.0	 30
130	 11	974.0	138.7	 25
131	 11	1357.0	193.9	 25
132	 11	440.0	43.2	 25
133	 11	159.0	25.0	 25
134	 11	111.5	23.3	 30
135	 11	160.0	25.6	 25
136	 11	2828.0	519.4	 25
137	 11	2134.8	262.5	 30
138	 11	118.3	21.6	 30
139	 11	237.3	35.6	 36
140	 11	231.5	38.3	 30
141	 11	271.3	37.2	 30
142	 11	310.8	48.7	 30
143	 11	1945.0	467.4	 30
144	 11	183.0	28.7	 36
145	 11	544.3	82.6	 30
146	 11	198.3	32.8	 30
147	 11	1796.5	302.1	 30
148	 11	129.8	20.4	 30
149	 11	139.0	28.5	 30
150	 11	121.0	28.2	 25
151	 11	1685.0	217.3	 25
152	 11	118.0	20.1	 25
153	 11	1587.0	228.2	 25
154	 11	125.8	24.5	 30
155	 11	217.0	28.1	 25
156	 11	156.0	23.7	 25
157	 11	199.0	33.2	 25
158	 11	840.0	144.7	 25
159	 11	106.8	22.5	 30
160	 11	100.0	26.0	 25
161	 11	205.0	34.8	 25
162	 11	139.0	24.7	 25
163	 11	575.0	76.4	 25
164	 11	244.8	41.1	 30
165	 11	486.0	48.2	 25
166	 11	1593.0	199.2	 25
167	 11	137.0	18.0	 25
168	 11	275.0	50.7	 25
169	 11	721.3	142.1	 30
170	 11	342.0	48.3	 25
171	 11	503.0	91.2	 25
172	 11	296.0	45.2	 25
173	 11	88.0	20.6	 25
174	 11	118.8	28.2	 30
175	 11	147.0	18.7	 25
176	 11	89.0	16.2	 25
177	 11	92.0	22.1	 25
178	 11	222.0	47.2	 25
179	 11	150.5	29.3	 30
180	 11	1043.0	174.4	 25
181	 11	280.0	47.0	 25
182	 11	5594.0	1055.6	 25
183	 11	584.0	105.6	 25
184	 11	249.0	39.8	 30
185	 11	130.0	25.6	 25
186	 11	99.0	21.7	 25
187	 11	83.0	16.1	 25
188	 11	112.0	24.4	 25
189	 11	111.3	20.4	 30
190	 11	155.0	33.0	 25
191	 11	117.0	24.7	 25
192	 11	288.0	47.9	 25
193	 11	172.0	21.5	 25
194	 11	522.0	82.5	 30
195	 11	158.0	32.8	 25
196	 11	1135.0	252.4	 25
197	 11	293.0	54.8	 25
198	 11	438.0	66.3	 25
199	 11	1362.3	190.0	 30
200	 11	404.0	63.6	 25
201	 11	266.0	49.1	 30
202	 11	308.5	38.5	 30
203	 11	2191.8	405.5	 30
204	 11	762.0	142.5	 36
205	 11	207.0	30.8	 30
206	 11	158.5	32.7	 30
207	 11	393.0	62.7	 30
208	 11	238.8	28.4	 30
209	 11	259.3	59.7	 36
210	 11	3059.3	594.4	 30
211	 11	409.5	79.0	 30
212	 11	2500.8	519.8	 30
213	 11	100.5	22.0	 30
214	 11	217.3	36.8	 30
215	 11	177.0	29.5	 25
216	 11	1176.0	192.6	 25
217	 11	363.0	45.7	 25
218	 11	193.0	34.9	 25
219	 11	91.8	17.1	 30
220	 11	405.0	70.5	 25
221	 11	241.0	39.7	 25
222	 11	245.0	53.4	 25
223	 11	353.0	63.4	 25
224	 11	317.3	49.5	 30
225	 11	1160.0	126.4	 25
226	 11	250.0	35.2	 25
227	 11	141.0	29.6	 25
228	 11	136.0	27.1	 25
229	 11	106.5	21.2	 30
230	 11	507.0	71.8	 25
231	 11	140.0	20.5	 25
232	 11	1366.0	171.9	 25
233	 11	127.0	23.1	 25
234	 11	144.5	26.0	 30
235	 11	224.0	44.3	 25
236	 11	236.0	37.1	 25
237	 11	179.0	33.0	 25
238	 11	173.0	37.6	 25
239	 11	111.8	30.8	 30
240	 11	141.0	27.8	 25
241	 11	543.0	78.1	 25
242	 11	552.0	53.9	 25
243	 11	169.0	26.7	 25
244	 11	131.3	25.4	 30
245	 11	228.0	37.3	 25
246	 11	180.0	33.6	 25
247	 11	432.0	57.6	 25
248	 11	447.0	58.9	 25
249	 11	320.8	50.1	 30
250	 11	200.0	35.5	 25
251	 11	225.0	54.2	 25
252	 11	409.0	43.5	 25
253	 11	1973.0	261.1	 25
254	 11	117.3	23.1	 30
255	 11	116.0	32.9	 25
256	 11	106.0	28.8	 25
257	 11	121.0	27.7	 25
258	 11	162.0	28.4	 25
259	 11	1222.0	224.1	 30
260	 11	124.0	17.9	 25
261	 11	85.0	25.0	 25
262	 11	164.0	50.1	 25
263	 11	124.0	27.2	 25
264	 11	115.3	25.4	 30
265	 11	138.0	22.3	 25
266	 11	173.0	27.7	 30
267	 11	208.3	34.0	 30
268	 11	739.0	112.9	 30
269	 11	165.5	33.1	 36
270	 11	758.5	154.6	 30
271	 11	128.5	22.8	 30
272	 11	3862.0	701.1	 30
273	 11	315.0	54.7	 30
274	 11	5064.8	1208.3	 36
275	 11	176.0	34.7	 30
276	 11	1402.3	269.5	 30
277	 11	126.3	27.2	 30
278	 11	152.8	25.9	 30
279	 11	107.8	28.5	 30
280	 11	116.0	21.8	 25
281	 11	598.0	70.4	 25
282	 11	1651.0	222.6	 25
283	 11	157.0	38.6	 25
284	 11	120.5	17.5	 30
285	 11	179.0	34.4	 25
286	 11	154.0	30.9	 25
287	 11	109.0	27.6	 25
288	 11	319.0	41.2	 25
289	 11	12163.5	2607.5	 30
290	 11	1284.0	243.4	 25
291	 11	377.0	66.7	 25
292	 11	156.0	30.9	 25
293	 11	345.0	37.2	 25
294	 11	218.3	44.5	 30
295	 11	162.0	32.1	 25
296	 11	326.0	54.3	 25
297	 11	8415.0	810.5	 25
298	 11	149.0	36.1	 25
299	 11	735.0	83.4	 30
300	 11	312.0	47.6	 25
301	 11	230.0	31.7	 25
302	 11	134.0	28.0	 25
303	 11	88.0	15.4	 25
304	 11	113.3	29.4	 30
305	 11	196.0	27.7	 25
306	 11	444.0	58.2	 25
307	 11	233.0	38.0	 25
308	 11	626.0	61.0	 25
309	 11	238.3	43.3	 30
310	 11	1164.0	134.9	 25
311	 11	473.0	60.7	 25
312	 11	151.0	34.4	 25
313	 11	132.0	37.8	 25
314	 11	905.3	152.1	 30
315	 11	198.0	33.5	 25
316	 11	734.0	68.6	 25
317	 11	430.0	47.5	 25
318	 11	126.0	25.8	 25
319	 11	152.3	31.5	 30
320	 11	199.0	32.3	 25
321	 11	204.0	39.4	 25
322	 11	192.0	51.4	 25
323	 11	90.0	21.7	 25
324	 11	94.8	25.1	 30
325	 11	219.0	37.7	 25
326	 11	129.0	21.5	 25
327	 11	358.0	60.5	 25
328	 11	195.0	33.3	 25
329	 11	126.8	31.4	 30
330	 11	146.0	40.6	 25
331	 11	155.0	32.1	 30
332	 11	114.3	32.1	 30
333	 11	574.0	107.2	 30
334	 11	105.0	25.3	 36
335	 11	324.5	58.1	 30
336	 11	338.5	60.1	 30
337	 11	166.3	39.1	 30
338	 11	893.0	132.8	 30
339	 11	171.8	24.0	 36
340	 11	556.0	122.2	 30
341	 11	444.5	73.0	 30
342	 11	151.3	21.9	 30
343	 11	200.3	33.6	 30
344	 11	393.3	75.1	 30
345	 11	99.0	20.1	 25
346	 11	378.0	56.3	 25
347	 11	145.0	26.2	 25
348	 11	151.0	24.4	 25
349	 11	105.8	22.8	 30
350	 11	235.0	51.1	 25
351	 11	1284.0	207.0	 25
352	 11	174.0	35.0	 25
353	 11	301.0	31.1	 25
354	 11	707.0	157.0	 30
355	 11	1109.0	156.6	 25
356	 11	446.0	70.8	 25
357	 11	818.0	87.5	 25
358	 11	104.0	24.6	 25
359	 11	224.3	58.2	 30
360	 11	229.0	40.0	 25
361	 11	235.0	42.4	 25
362	 11	271.0	39.5	 25
363	 11	402.0	54.0	 25
364	 11	229.8	39.8	 30
365	 11	130.0	21.1	 25
366	 11	113.0	22.3	 25
367	 11	151.0	24.3	 25
368	 11	85.0	21.4	 25
369	 11	151.3	27.2	 30
370	 11	295.0	37.6	 25
371	 11	435.0	55.7	 25
372	 11	1665.0	172.7	 25
373	 11	419.0	61.2	 25
374	 11	96.8	26.4	 30
375	 11	718.0	103.4	 25
376	 11	1848.0	186.6	 25
377	 11	4095.0	368.9	 25
378	 11	4519.0	501.7	 25
379	 11	234.0	38.4	 30
380	 11	78.0	15.7	 25
381	 11	115.0	13.0	 25
382	 11	82.0	21.1	 25
383	 11	211.0	32.8	 25
384	 11	105.5	21.2	 30
385	 11	592.0	61.9	 25
386	 11	657.0	117.6	 25
387	 11	206.0	30.8	 25
388	 11	99.0	14.2	 25
389	 11	130.0	26.5	 30
390	 11	206.0	41.2	 25
391	 11	128.0	26.3	 25
392	 11	191.0	46.5	 25
393	 11	392.0	59.2	 25
394	 11	130.3	23.1	 30
395	 11	92.0	18.7	 25
396	 11	122.8	20.3	 30
397	 11	133.0	24.3	 30
398	 11	6157.8	974.3	 30
399	 11	138.0	25.8	 36
400	 11	116.5	26.1	 30
401	 11	173.8	35.5	 30
402	 11	104.8	15.5	 30
403	 11	180.0	34.7	 30
404	 11	106.5	19.8	 36
405	 11	828.3	138.6	 30
406	 11	605.3	91.2	 30
407	 11	222.5	36.7	 30
408	 11	166.3	34.2	 30
409	 11	104.0	13.4	 30
410	 11	100.0	19.1	 25
411	 11	121.0	21.2	 25
412	 11	111.0	21.3	 25
413	 11	512.0	63.3	 25
414	 11	253.0	36.6	 25
415	 11	139.8	21.6	 30
416	 11	126.0	22.0	 25
417	 11	339.0	28.4	 25
418	 11	326.0	47.0	 25
419	 11	161.0	28.7	 25
420	 11	80.8	15.7	 30
421	 11	135.0	30.7	 25
422	 11	555.0	76.0	 25
423	 11	124.0	16.7	 25
424	 11	482.0	107.4	 25
425	 11	99.8	17.3	 30
426	 11	300.0	56.8	 25
427	 11	311.0	37.1	 25
428	 11	255.0	32.9	 25
429	 11	353.0	72.2	 25
430	 11	239.0	38.4	 30
431	 11	200.0	25.1	 25
432	 11	128.0	22.6	 25
433	 11	388.0	59.4	 25
434	 11	116.0	22.4	 25
435	 11	420.8	75.4	 30
436	 11	193.0	29.4	 25
437	 11	403.0	48.9	 25
438	 11	237.0	37.1	 25
439	 11	5310.0	746.3	 25
440	 11	97.8	22.5	 30
441	 11	357.0	60.2	 25
442	 11	126.0	19.3	 25
443	 11	139.0	25.2	 25
444	 11	134.0	18.7	 25
445	 11	429.5	58.5	 30
446	 11	136.0	19.5	 25
447	 11	99.0	18.4	 25
448	 11	212.0	35.6	 25
449	 11	166.0	31.3	 25
450	 11	207.8	29.2	 30
451	 11	950.0	170.2	 25
452	 11	99.0	21.3	 25
453	 11	140.0	31.8	 25
454	 11	630.0	100.5	 25
455	 11	4381.5	812.2	 30
456	 11	106.0	17.1	 25
457	 11	102.0	23.2	 25
458	 11	132.0	26.2	 25
459	 11	120.0	22.8	 25
460	 11	128.8	17.4	 30
461	 11	142.0	20.3	 30
462	 11	338.0	35.3	 30
463	 11	2197.0	291.1	 30
464	 11	337.8	44.5	 30
465	 11	159.0	30.7	 36
466	 11	179.0	31.1	 30
467	 11	105.8	18.7	 30
468	 11	137.3	19.8	 30
469	 11	135.3	24.3	 30
470	 11	102.3	25.7	 36
471	 11	221.5	29.8	 30
472	 11	334.5	53.1	 30
473	 11	103.0	18.1	 30
474	 11	102.0	16.3	 25
475	 11	102.3	17.5	 30
476	 11	260.0	45.7	 25
477	 11	159.0	22.9	 25
478	 11	124.0	20.6	 25
479	 11	112.0	21.1	 25
480	 11	372.0	65.9	 30
481	 11	248.0	50.8	 25
482	 11	150.0	24.1	 25
483	 11	236.0	37.9	 25
484	 11	337.0	30.2	 25
485	 11	222.3	45.0	 30
486	 11	98.0	12.9	 25
487	 11	128.0	20.4	 25
488	 11	4674.0	563.1	 25
489	 11	575.0	69.6	 25
490	 11	1846.5	327.3	 30
491	 11	185.0	28.1	 25
492	 11	119.0	20.4	 25
493	 11	408.0	74.4	 25
494	 11	108.0	21.7	 25
495	 11	419.3	57.9	 30
496	 11	136.0	23.2	 25
497	 11	545.0	65.9	 25
498	 11	537.0	92.7	 25
499	 11	3173.0	403.1	 25
500	 11	259.5	37.6	 30
501	 11	2800.0	499.3	 25
502	 11	126.0	28.9	 25
503	 11	383.0	54.3	 25
504	 11	14333.0	1460.8	 25
505	 11	851.8	132.6	 30
506	 11	160.0	25.3	 25
507	 11	198.0	34.7	 25
508	 11	115.0	22.3	 25
509	 11	453.0	53.0	 25
510	 11	180.0	36.4	 30
511	 11	11367.0	1911.8	 25
512	 11	116.0	19.6	 25
513	 11	871.0	107.1	 25
514	 11	235.0	28.1	 25
515	 11	3889.8	730.9	 30
516	 11	158.0	24.3	 25
517	 11	135.0	19.0	 25
518	 11	159.0	21.1	 25
519	 11	1097.0	104.4	 25
520	 11	323.3	38.3	 30
521	 11	146.0	31.9	 25
522	 11	86.0	23.6	 25
523	 11	121.0	15.7	 25
524	 11	99.0	30.7	 25
525	 11	1454.0	286.9	 30
526	 11	263.3	25.5	 30
527	 11	145.8	22.3	 30
528	 11	128.8	21.1	 30
529	 11	151.8	28.4	 30
530	 11	227.3	34.0	 36
531	 11	323.3	47.5	 30
532	 11	192.0	21.1	 30
533	 11	708.0	96.4	 30
534	 11	181.8	20.0	 30
535	 11	787.0	121.4	 36
536	 11	104.8	18.9	 30
537	 11	150.0	24.3	 30
538	 11	92.0	21.1	 25
539	 11	231.0	38.4	 25
540	 11	1166.5	130.3	 30
541	 11	455.0	67.9	 25
542	 11	451.0	43.1	 25
543	 11	1518.0	237.9	 25
544	 11	138.0	23.3	 25
545	 11	90.8	14.7	 30
546	 11	130.0	13.6	 25
547	 11	145.0	24.8	 25
548	 11	242.0	30.0	 25
549	 11	252.0	53.5	 25
550	 11	3043.0	688.8	 30
551	 11	276.0	32.0	 25
552	 11	1210.0	144.9	 25
553	 11	163.0	27.8	 25
554	 11	171.0	20.8	 25
555	 11	192.0	33.8	 30
556	 11	367.0	39.8	 25
557	 11	261.0	33.2	 25
558	 11	412.0	67.0	 25
559	 11	108.0	17.0	 25
560	 11	96.8	13.2	 30
561	 11	112.0	22.4	 25
562	 11	188.0	23.5	 25
563	 11	158.0	30.8	 25
564	 11	182.0	17.2	 25
565	 11	179.8	23.2	 30
566	 11	2273.0	512.7	 25
567	 11	282.0	35.6	 25
568	 11	318.0	43.7	 25
569	 11	494.0	35.1	 25
570	 11	254.5	32.3	 30
571	 11	1083.0	193.9	 25
572	 11	1270.0	140.8	 25
573	 11	351.0	50.0	 25
574	 11	378.0	33.6	 25
575	 11	2301.3	449.9	 30
576	 11	563.0	105.0	 25
577	 11	339.0	51.3	 25
578	 11	319.0	45.9	 25
579	 11	1167.0	111.7	 25
580	 11	8080.3	1613.7	 30
581	 11	92.0	16.8	 25
582	 11	95.0	20.9	 25
583	 11	121.0	25.0	 25
584	 11	118.0	13.9	 25
585	 11	2169.3	498.6	 30
586	 11	564.0	93.8	 25
587	 11	126.0	26.8	 25
588	 11	93.0	11.4	 25
589	 11	84.0	14.1	 25
590	 11	340.5	52.4	 36
591	 11	830.0	137.2	 30
592	 11	331.3	44.4	 30
593	 11	344.0	49.3	 30
594	 11	91.8	10.5	 30
595	 11	142.3	24.0	 36
596	 11	383.8	85.7	 30
597	 11	652.5	100.1	 30
598	 11	440.5	70.6	 30
599	 11	3897.0	486.5	 30
600	 11	516.3	102.0	 36
601	 11	249.8	54.1	 30
602	 11	190.5	43.7	 30
603	 11	289.0	43.1	 25
604	 11	345.0	39.5	 25
605	 11	1048.5	178.3	 30
606	 11	907.0	150.5	 25
607	 11	2777.0	319.2	 25
608	 11	237.0	36.2	 25
609	 11	150.0	29.8	 25
610	 11	316.0	37.8	 30
611	 11	279.0	40.5	 25
612	 11	284.0	26.6	 25
613	 11	376.0	43.4	 25
614	 11	230.0	40.7	 25
615	 11	837.8	159.0	 30
616	 11	1284.0	155.7	 25
617	 11	1493.0	200.2	 25
618	 11	248.0	30.0	 25
619	 11	246.0	26.2	 25
620	 11	188.8	33.5	 30
621	 11	596.0	101.5	 25
622	 11	449.0	64.5	 25
623	 11	1556.0	154.8	 25
624	 11	1811.0	166.6	 25
625	 11	607.8	82.5	 30
626	 11	431.0	54.5	 25
627	 11	629.0	67.8	 25
628	 11	395.0	31.0	 25
629	 11	1171.0	116.1	 25
630	 11	535.8	80.2	 30
631	 11	162.0	30.2	 25
632	 11	135.0	21.4	 25
633	 11	2189.0	160.4	 25
634	 11	369.0	38.3	 25
635	 11	155.8	24.3	 30
636	 11	285.0	33.8	 25
637	 11	273.0	39.3	 25
638	 11	339.0	48.7	 25
639	 11	688.0	80.0	 25
640	 11	179.5	22.0	 30
641	 11	187.0	26.7	 25
642	 11	135.0	23.4	 25
643	 11	407.0	48.9	 25
644	 11	432.0	51.1	 25
645	 11	772.8	103.9	 30
646	 11	151.0	25.7	 25
647	 11	156.0	20.2	 25
648	 11	125.0	18.3	 25
649	 11	1178.0	155.8	 25
650	 11	93.3	10.9	 30
651	 11	109.0	16.0	 25
652	 11	112.0	18.4	 25
653	 11	271.0	44.9	 25
654	 11	138.0	24.0	 25
655	 11	123.3	28.3	 36
656	 11	109.5	21.7	 30
657	 11	89.5	21.9	 30
658	 11	443.3	53.1	 30
659	 11	214.0	30.4	 30
660	 11	877.3	153.7	 36
661	 11	446.0	66.5	 30
662	 11	272.5	39.1	 30
663	 11	157.0	30.0	 30
664	 11	320.8	29.5	 30
665	 11	273.0	32.2	 36
666	 11	1239.0	128.6	 30
667	 11	198.3	18.7	 30
668	 11	477.0	50.6	 25
669	 11	246.0	38.2	 25
670	 11	189.0	32.1	 30
671	 11	148.0	31.8	 25
672	 11	269.0	38.7	 25
673	 11	603.0	68.4	 25
674	 11	100.0	24.3	 25
675	 11	120.0	19.7	 30
676	 11	476.0	79.7	 25
677	 11	1258.0	150.9	 25
678	 11	506.0	62.7	 25
679	 11	890.0	95.0	 25
680	 11	358.0	76.2	 30
681	 11	1046.0	238.0	 25
682	 11	269.0	49.8	 25
683	 11	2107.0	306.2	 25
684	 11	180.0	19.1	 25
685	 11	7464.3	1583.1	 30
686	 11	1777.0	356.5	 25
687	 11	239.0	25.4	 25
688	 11	2102.0	244.3	 25
689	 11	149.0	25.8	 25
690	 11	168.8	27.3	 30
691	 11	129.0	25.1	 25
692	 11	292.0	25.8	 25
693	 11	927.0	120.6	 25
694	 11	203.0	24.2	 25
695	 11	240.3	34.2	 30
696	 11	487.0	56.2	 25
697	 11	1111.0	170.0	 25
698	 11	1649.0	174.7	 25
699	 11	116.0	18.6	 25
700	 11	345.0	41.2	 30
701	 11	292.0	41.9	 25
702	 11	827.0	138.0	 25
703	 11	254.0	33.3	 25
704	 11	253.0	39.7	 25
705	 11	237.8	34.7	 30
706	 11	1661.0	273.1	 25
707	 11	186.0	28.2	 25
708	 11	293.0	33.9	 25
709	 11	262.0	24.6	 25
710	 11	222.3	29.3	 30
711	 11	219.0	21.6	 25
  0	 12	15001.8	3501.4	 30
  1	 12	140.3	37.0	 30
  2	 12	247.5	39.7	 30
  3	 12	305.5	37.9	 36
  4	 12	269.0	35.6	 30
  5	 12	337.3	58.0	 30
  6	 12	116.8	14.9	 30
  7	 12	492.0	61.3	 25
  8	 12	147.8	29.3	 30
  9	 12	200.0	36.9	 25
 10	 12	134.0	25.0	 25
 11	 12	72.0	25.4	 25
 12	 12	88.0	15.8	 25
 13	 12	90.0	16.8	 30
 14	 12	138.0	29.1	 25
 15	 12	86.0	13.1	 25
 16	 12	79.0	18.2	 25
 17	 12	76.0	15.7	 25
 18	 12	90.8	16.1	 30
 19	 12	104.0	21.0	 25
 20	 12	121.0	26.9	 25
 21	 12	112.0	26.5	 25
 22	 12	98.0	18.7	 25
 23	 12	81.0	16.4	 30
 24	 12	112.0	23.7	 25
 25	 12	80.0	25.1	 25
 26	 12	75.0	15.7	 25
 27	 12	91.0	21.5	 25
 28	 12	98.8	20.3	 30
 29	 12	81.0	19.5	 25
 30	 12	99.0	19.3	 25
 31	 12	108.0	22.0	 25
 32	 12	153.0	37.0	 25
 33	 12	116.0	22.9	 25
 34	 12	78.5	16.2	 30
 35	 12	96.0	24.9	 25
 36	 12	87.0	15.9	 25
 37	 12	115.0	22.9	 25
 38	 12	128.0	25.3	 25
 39	 12	128.3	28.1	 30
 40	 12	87.0	14.6	 25
 41	 12	103.0	24.9	 25
 42	 12	104.0	21.2	 25
 43	 12	90.0	21.6	 25
 44	 12	99.8	22.9	 30
 45	 12	76.0	15.5	 25
 46	 12	101.0	18.9	 25
 47	 12	71.0	28.6	 25
 48	 12	78.0	15.9	 25
 49	 12	94.0	18.4	 30
 50	 12	103.0	15.4	 25
 51	 12	89.0	17.6	 25
 52	 12	84.0	18.5	 25
 53	 12	87.0	18.3	 25
 54	 12	101.0	16.1	 30
 55	 12	91.0	20.8	 25
 56	 12	92.0	22.1	 25
 57	 12	75.0	14.9	 25
 58	 12	91.0	24.4	 25
 59	 12	90.3	22.4	 36
 60	 12	80.8	18.9	 30
 61	 12	84.0	17.4	 30
 62	 12	112.5	26.3	 30
 63	 12	96.0	25.1	 30
 64	 12	78.3	24.6	 36
 65	 12	86.0	17.7	 30
 66	 12	114.3	26.7	 30
 67	 12	83.8	23.9	 30
 68	 12	107.8	28.3	 30
 69	 12	84.3	14.9	 36
 70	 12	100.0	21.8	 30
 71	 12	95.5	19.3	 30
 72	 12	83.0	15.8	 25
 73	 12	92.0	19.7	 25
 74	 12	100.5	17.2	 30
 75	 12	86.0	20.4	 25
 76	 12	73.0	12.4	 25
 77	 12	85.0	21.5	 25
 78	 12	103.0	21.9	 25
 79	 12	80.8	14.1	 30
 80	 12	108.0	20.2	 25
 81	 12	123.0	25.4	 25
 82	 12	129.0	21.9	 25
 83	 12	106.0	17.0	 25
 84	 12	101.8	25.2	 30
 85	 12	84.0	14.4	 25
 86	 12	78.0	21.4	 25
 87	 12	100.0	25.2	 25
 88	 12	112.0	24.2	 25
 89	 12	97.3	26.3	 30
 90	 12	66.0	13.7	 25
 91	 12	85.0	16.4	 25
 92	 12	78.0	15.7	 25
 93	 12	176.0	42.8	 25
 94	 12	475.3	73.3	 30
 95	 12	116.0	33.6	 25
 96	 12	101.0	23.5	 25
 97	 12	531.0	110.6	 25
 98	 12	112.0	15.9	 25
 99	 12	145.5	28.8	 30
100	 12	384.0	48.5	 25
101	 12	1936.0	145.0	 25
102	 12	498.0	67.2	 25
103	 12	164.0	32.3	 25
104	 12	135.8	25.0	 30
105	 12	184.0	34.5	 25
106	 12	119.0	28.1	 25
107	 12	173.0	26.4	 25
108	 12	162.0	33.8	 25
109	 12	299.8	53.5	 30
110	 12	371.0	45.7	 25
111	 12	290.0	50.0	 25
112	 12	120.0	16.2	 25
113	 12	236.0	38.9	 25
114	 12	134.3	29.2	 30
115	 12	203.0	38.5	 25
116	 12	111.0	22.5	 25
117	 12	151.0	36.3	 25
118	 12	400.0	39.1	 25
119	 12	245.5	35.4	 30
120	 12	230.0	35.1	 25
121	 12	222.0	29.4	 25
122	 12	193.0	43.3	 25
123	 12	94.0	24.4	 25
124	 12	128.0	27.5	 36
125	 12	118.8	29.1	 30
126	 12	129.0	26.2	 30
127	 12	272.8	48.6	 30
128	 12	159.3	30.4	 30
129	 12	133.0	25.7	 36
130	 12	179.5	29.4	 30
131	 12	425.5	67.8	 30
132	 12	256.0	42.7	 30
133	 12	128.3	24.4	 30
134	 12	110.3	22.8	 36
135	 12	124.5	26.2	 30
136	 12	1704.5	245.9	 30
137	 12	576.0	67.5	 25
138	 12	155.0	27.7	 25
139	 12	222.5	30.8	 30
140	 12	164.0	37.4	 25
141	 12	244.0	45.5	 25
142	 12	227.0	37.6	 25
143	 12	102.0	24.7	 25
144	 12	138.0	23.3	 30
145	 12	162.0	29.3	 25
146	 12	157.0	34.2	 25
147	 12	193.0	35.0	 25
148	 12	141.0	28.3	 25
149	 12	202.8	30.8	 30
150	 12	111.0	31.0	 25
151	 12	343.0	65.9	 25
152	 12	97.0	22.2	 25
153	 12	262.0	44.2	 25
154	 12	141.0	23.3	 30
155	 12	179.0	27.6	 25
156	 12	95.0	19.6	 25
157	 12	121.0	24.7	 25
158	 12	207.0	41.2	 25
159	 12	93.3	18.7	 30
160	 12	107.0	29.7	 25
161	 12	108.0	31.4	 25
162	 12	169.0	31.8	 25
163	 12	211.0	32.6	 25
164	 12	103.8	24.6	 30
165	 12	357.0	48.8	 25
166	 12	329.0	43.9	 25
167	 12	321.0	45.2	 25
168	 12	505.0	43.0	 25
169	 12	213.5	32.7	 30
170	 12	213.0	33.8	 25
171	 12	283.0	61.9	 25
172	 12	831.0	86.2	 25
173	 12	108.0	18.9	 25
174	 12	106.5	23.5	 30
175	 12	121.0	25.6	 25
176	 12	82.0	12.9	 25
177	 12	96.0	24.6	 25
178	 12	114.0	22.6	 25
179	 12	110.5	18.7	 30
180	 12	311.0	42.8	 25
181	 12	287.0	40.3	 25
182	 12	2349.0	339.9	 25
183	 12	122.0	21.7	 25
184	 12	150.3	25.1	 30
185	 12	156.0	30.2	 25
186	 12	101.0	25.9	 25
187	 12	91.0	19.5	 25
188	 12	90.8	19.5	 30
189	 12	113.0	23.2	 36
190	 12	139.8	25.5	 30
191	 12	104.8	21.7	 30
192	 12	154.8	27.4	 30
193	 12	129.3	19.0	 30
194	 12	257.5	38.3	 36
195	 12	167.8	28.0	 30
196	 12	330.8	60.1	 30
197	 12	114.5	16.3	 30
198	 12	289.5	43.3	 30
199	 12	385.5	56.4	 36
200	 12	384.0	55.5	 30
201	 12	250.0	46.7	 25
202	 12	505.0	67.6	 25
203	 12	876.0	120.9	 25
204	 12	347.8	60.8	 30
205	 12	190.0	24.0	 25
206	 12	172.0	29.4	 25
207	 12	278.0	34.2	 25
208	 12	148.0	25.5	 25
209	 12	110.5	19.1	 30
210	 12	465.0	101.3	 25
211	 12	167.0	25.5	 25
212	 12	151.0	35.5	 25
213	 12	82.0	12.8	 25
214	 12	99.5	18.0	 30
215	 12	100.0	13.0	 25
216	 12	122.0	21.7	 25
217	 12	457.0	65.3	 25
218	 12	130.0	21.0	 25
219	 12	91.0	14.5	 30
220	 12	138.0	26.2	 25
221	 12	116.0	18.7	 25
222	 12	99.0	16.9	 25
223	 12	126.0	23.9	 25
224	 12	194.5	30.0	 30
225	 12	1141.0	148.0	 25
226	 12	146.0	24.3	 25
227	 12	100.0	11.1	 25
228	 12	87.0	16.2	 25
229	 12	96.8	16.4	 30
230	 12	124.0	20.9	 25
231	 12	137.0	25.0	 25
232	 12	352.0	66.5	 25
233	 12	90.0	15.8	 25
234	 12	153.5	25.9	 30
235	 12	111.0	19.1	 25
236	 12	144.0	27.0	 25
237	 12	139.0	26.2	 25
238	 12	132.0	34.6	 25
239	 12	92.5	14.4	 30
240	 12	89.0	20.3	 25
241	 12	140.0	21.6	 25
242	 12	448.0	61.1	 25
243	 12	194.0	36.9	 25
244	 12	142.0	31.3	 30
245	 12	181.0	25.4	 25
246	 12	150.0	28.2	 25
247	 12	135.0	16.5	 25
248	 12	302.0	43.5	 25
249	 12	229.5	26.6	 30
250	 12	289.0	35.5	 25
251	 12	220.0	29.6	 25
252	 12	271.0	33.7	 25
253	 12	389.5	53.7	 30
254	 12	116.8	22.0	 36
255	 12	154.5	22.2	 30
256	 12	101.8	12.5	 30
257	 12	153.8	21.8	 30
258	 12	266.5	38.7	 30
259	 12	343.5	46.3	 36
260	 12	113.0	20.2	 30
261	 12	77.5	16.6	 30
262	 12	118.5	16.1	 30
263	 12	155.0	21.5	 30
264	 12	124.3	20.8	 36
265	 12	136.0	21.6	 30
266	 12	118.0	18.8	 25
267	 12	271.0	30.0	 25
268	 12	255.0	30.3	 25
269	 12	172.5	38.8	 30
270	 12	323.0	43.5	 25
271	 12	117.0	22.9	 25
272	 12	415.0	93.3	 25
273	 12	181.0	23.1	 25
274	 12	395.5	91.0	 30
275	 12	104.0	17.8	 25
276	 12	223.0	44.2	 25
277	 12	79.0	14.2	 25
278	 12	95.0	17.5	 25
279	 12	84.8	22.7	 30
280	 12	99.0	15.9	 25
281	 12	172.0	28.1	 25
282	 12	409.0	95.7	 25
283	 12	131.0	29.1	 25
284	 12	103.5	19.2	 30
285	 12	155.0	27.7	 25
286	 12	87.0	28.2	 25
287	 12	99.0	20.8	 25
288	 12	169.0	27.1	 25
289	 12	2885.5	660.2	 30
290	 12	536.0	71.3	 25
291	 12	144.0	29.3	 25
292	 12	82.0	10.6	 25
293	 12	206.0	28.8	 25
294	 12	153.8	27.6	 30
295	 12	116.0	20.5	 25
296	 12	190.0	25.8	 25
297	 12	1348.0	194.5	 25
298	 12	207.0	37.6	 25
299	 12	740.0	78.5	 30
300	 12	287.0	34.3	 25
301	 12	148.0	26.1	 25
302	 12	108.0	18.0	 25
303	 12	92.0	17.9	 25
304	 12	97.0	19.3	 30
305	 12	150.0	21.6	 25
306	 12	310.0	42.4	 25
307	 12	180.0	25.3	 25
308	 12	355.0	43.6	 25
309	 12	134.0	23.0	 30
310	 12	377.0	59.3	 25
311	 12	132.0	26.6	 25
312	 12	105.0	25.3	 25
313	 12	163.0	23.5	 25
314	 12	375.8	52.5	 30
315	 12	250.0	29.6	 25
316	 12	215.0	38.2	 25
317	 12	236.0	33.3	 25
318	 12	229.5	54.2	 30
319	 12	138.5	20.3	 36
320	 12	1006.3	193.0	 30
321	 12	334.5	70.7	 30
322	 12	146.8	24.9	 30
323	 12	107.0	18.3	 30
324	 12	100.0	15.1	 36
325	 12	235.8	38.6	 30
326	 12	97.8	17.5	 30
327	 12	142.3	23.3	 30
328	 12	159.3	20.7	 30
329	 12	145.3	22.9	 36
330	 12	91.0	15.1	 30
331	 12	116.0	19.6	 25
332	 12	119.0	20.9	 25
333	 12	139.0	26.5	 25
334	 12	142.8	28.7	 30
335	 12	129.0	18.8	 25
336	 12	159.0	35.8	 25
337	 12	178.0	58.6	 25
338	 12	269.0	51.2	 25
339	 12	132.0	16.7	 30
340	 12	329.0	52.3	 25
341	 12	234.0	35.7	 25
342	 12	157.0	33.8	 25
343	 12	144.0	23.3	 25
344	 12	134.8	22.1	 30
345	 12	124.0	25.1	 25
346	 12	252.0	37.1	 25
347	 12	144.0	20.0	 25
348	 12	122.0	23.0	 25
349	 12	90.8	18.6	 30
350	 12	90.0	14.2	 25
351	 12	324.0	44.1	 25
352	 12	153.0	28.0	 25
353	 12	552.0	73.4	 25
354	 12	173.0	45.7	 30
355	 12	234.0	34.7	 25
356	 12	144.0	20.4	 25
357	 12	192.0	33.2	 25
358	 12	92.0	12.3	 25
359	 12	150.5	23.1	 30
360	 12	149.0	22.4	 25
361	 12	151.0	27.0	 25
362	 12	182.0	22.1	 25
363	 12	162.0	32.1	 25
364	 12	140.3	19.7	 30
365	 12	96.0	17.1	 25
366	 12	113.0	17.2	 25
367	 12	99.0	14.8	 25
368	 12	97.0	27.3	 25
369	 12	195.3	34.9	 30
370	 12	294.0	36.4	 25
371	 12	237.0	30.0	 25
372	 12	372.0	49.0	 25
373	 12	546.0	91.6	 25
374	 12	108.0	22.2	 25
375	 12	163.0	24.7	 30
376	 12	473.0	75.8	 25
377	 12	604.0	97.1	 25
378	 12	683.0	145.7	 25
379	 12	181.0	26.4	 25
380	 12	86.8	16.2	 30
381	 12	227.0	28.4	 25
382	 12	105.0	20.9	 25
383	 12	111.0	15.8	 30
384	 12	97.0	17.3	 30
385	 12	150.8	26.7	 36
386	 12	351.8	69.2	 30
387	 12	216.8	35.1	 30
388	 12	107.8	17.8	 30
389	 12	109.0	23.2	 30
390	 12	116.3	18.1	 36
391	 12	148.5	25.0	 30
392	 12	161.0	19.0	 30
393	 12	171.5	20.4	 30
394	 12	125.5	22.1	 30
395	 12	89.0	21.1	 36
396	 12	98.0	18.2	 25
397	 12	106.0	19.4	 25
398	 12	621.0	125.3	 25
399	 12	107.0	20.6	 25
400	 12	104.0	16.7	 30
401	 12	152.0	16.2	 25
402	 12	93.0	21.1	 25
403	 12	193.0	33.3	 25
404	 12	94.0	17.2	 25
405	 12	194.0	32.3	 30
406	 12	181.0	28.7	 25
407	 12	121.0	18.0	 25
408	 12	137.0	26.9	 25
409	 12	90.0	18.2	 25
410	 12	105.0	14.7	 30
411	 12	141.0	18.7	 25
412	 12	99.0	17.4	 25
413	 12	154.0	30.0	 25
414	 12	186.0	28.0	 25
415	 12	127.5	23.4	 30
416	 12	161.0	21.9	 25
417	 12	187.0	32.6	 25
418	 12	182.0	28.5	 25
419	 12	124.0	17.0	 25
420	 12	112.8	24.5	 30
421	 12	132.0	19.3	 25
422	 12	168.0	20.7	 25
423	 12	162.0	20.5	 25
424	 12	110.0	14.4	 25
425	 12	144.0	13.4	 30
426	 12	272.0	25.2	 25
427	 12	262.0	30.3	 25
428	 12	172.0	30.8	 25
429	 12	143.0	21.4	 25
430	 12	330.8	41.7	 30
431	 12	150.0	22.9	 25
432	 12	139.0	20.3	 25
433	 12	101.0	17.0	 25
434	 12	137.0	16.7	 25
435	 12	166.8	20.8	 30
436	 12	169.0	23.2	 25
437	 12	143.0	25.6	 25
438	 12	120.0	29.7	 25
439	 12	1250.0	205.2	 25
440	 12	101.5	14.0	 30
441	 12	113.0	17.5	 25
442	 12	113.0	14.8	 25
443	 12	148.0	22.2	 25
444	 12	89.0	14.2	 25
445	 12	178.0	21.2	 30
446	 12	169.0	24.5	 25
447	 12	107.0	19.2	 25
448	 12	150.5	29.2	 30
449	 12	183.8	21.1	 30
450	 12	184.3	20.1	 36
451	 12	267.5	61.9	 30
452	 12	159.0	29.5	 30
453	 12	191.8	26.7	 30
454	 12	193.3	31.6	 30
455	 12	1202.3	307.8	 36
456	 12	101.5	18.0	 30
457	 12	108.3	20.4	 30
458	 12	106.8	23.5	 30
459	 12	124.8	13.2	 30
460	 12	199.8	26.9	 36
461	 12	117.0	21.1	 25
462	 12	238.0	35.8	 25
463	 12	1950.0	261.7	 25
464	 12	259.0	47.7	 25
465	 12	176.5	26.7	 30
466	 12	124.0	21.5	 25
467	 12	131.0	18.4	 25
468	 12	157.0	25.5	 25
469	 12	112.0	31.2	 25
470	 12	80.8	23.6	 30
471	 12	318.0	37.2	 25
472	 12	105.0	18.7	 25
473	 12	86.0	15.5	 25
474	 12	111.0	18.7	 25
475	 12	99.0	21.1	 30
476	 12	117.0	15.8	 25
477	 12	123.0	19.5	 25
478	 12	123.0	20.9	 25
479	 12	81.0	13.0	 25
480	 12	243.0	25.1	 30
481	 12	193.0	34.3	 25
482	 12	113.0	19.4	 25
483	 12	124.0	18.3	 25
484	 12	554.0	61.2	 25
485	 12	182.5	24.6	 30
486	 12	123.0	23.8	 25
487	 12	173.0	28.8	 25
488	 12	754.0	86.6	 25
489	 12	314.0	52.3	 25
490	 12	556.3	79.2	 30
491	 12	184.0	39.0	 25
492	 12	101.0	21.7	 25
493	 12	90.0	13.3	 25
494	 12	177.0	25.6	 25
495	 12	224.3	27.4	 30
496	 12	110.0	19.1	 25
497	 12	233.0	33.9	 25
498	 12	151.0	26.2	 25
499	 12	565.0	102.5	 25
500	 12	171.0	21.3	 30
501	 12	310.0	65.4	 25
502	 12	131.0	21.7	 25
503	 12	173.0	26.0	 25
504	 12	1138.0	147.0	 25
505	 12	287.5	51.7	 30
506	 12	111.0	19.5	 25
507	 12	154.0	24.1	 25
508	 12	108.0	21.0	 25
509	 12	289.0	43.9	 25
510	 12	218.8	28.0	 30
511	 12	2555.0	505.1	 25
512	 12	122.0	26.6	 25
513	 12	191.0	36.2	 30
514	 12	195.0	28.1	 30
515	 12	1004.5	213.0	 36
516	 12	157.3	24.2	 30
517	 12	108.8	17.7	 30
518	 12	111.8	17.5	 30
519	 12	378.0	82.9	 30
520	 12	342.3	51.3	 36
521	 12	399.8	77.5	 30
522	 12	106.8	19.7	 30
523	 12	104.8	22.1	 30
524	 12	100.8	16.1	 30
525	 12	311.8	83.5	 36
526	 12	146.0	37.1	 25
527	 12	180.0	33.4	 25
528	 12	152.0	22.2	 25
529	 12	128.0	21.8	 25
530	 12	254.8	43.2	 30
531	 12	141.0	19.9	 25
532	 12	220.0	36.0	 25
533	 12	364.0	71.6	 25
534	 12	180.0	27.0	 25
535	 12	886.5	143.1	 30
536	 12	107.0	21.7	 25
537	 12	113.0	18.9	 25
538	 12	114.0	16.0	 25
539	 12	239.0	33.5	 25
540	 12	463.3	83.0	 30
541	 12	555.0	82.1	 25
542	 12	176.0	29.1	 25
543	 12	246.0	38.4	 25
544	 12	119.0	25.5	 25
545	 12	93.5	20.8	 30
546	 12	150.0	27.3	 25
547	 12	163.0	26.6	 25
548	 12	203.0	18.5	 25
549	 12	130.0	23.8	 25
550	 12	451.3	92.0	 30
551	 12	330.0	42.8	 25
552	 12	493.0	82.2	 25
553	 12	242.0	33.4	 25
554	 12	205.0	31.3	 25
555	 12	216.8	27.3	 30
556	 12	415.0	73.1	 25
557	 12	134.0	24.0	 25
558	 12	302.0	52.1	 25
559	 12	175.0	29.5	 25
560	 12	115.0	20.7	 30
561	 12	96.0	45.2	 25
562	 12	97.0	15.0	 25
563	 12	131.0	18.1	 25
564	 12	133.0	16.4	 25
565	 12	161.0	30.0	 30
566	 12	129.0	22.8	 25
567	 12	154.0	29.6	 25
568	 12	152.0	24.1	 25
569	 12	148.0	27.0	 25
570	 12	132.0	22.6	 30
571	 12	280.0	44.3	 25
572	 12	219.0	25.0	 25
573	 12	201.0	24.6	 25
574	 12	484.0	58.6	 25
575	 12	819.8	138.6	 30
576	 12	722.0	131.4	 25
577	 12	338.0	57.1	 25
578	 12	140.8	31.4	 30
579	 12	232.5	38.5	 30
580	 12	1103.8	382.7	 36
581	 12	106.3	32.1	 30
582	 12	101.3	24.7	 30
583	 12	103.0	18.1	 30
584	 12	162.5	60.5	 30
585	 12	129.0	23.4	 36
586	 12	177.5	34.5	 30
587	 12	114.5	25.6	 30
588	 12	80.5	16.0	 30
589	 12	91.0	17.0	 30
590	 12	157.5	26.6	 30
591	 12	175.0	34.6	 25
592	 12	255.0	36.8	 25
593	 12	196.0	42.1	 25
594	 12	92.0	18.5	 25
595	 12	94.3	29.9	 30
596	 12	144.0	21.4	 25
597	 12	231.0	49.5	 25
598	 12	214.0	37.0	 25
599	 12	1740.0	388.6	 25
600	 12	168.3	26.4	 30
601	 12	152.0	27.9	 25
602	 12	186.0	35.9	 25
603	 12	142.0	22.4	 25
604	 12	312.0	43.3	 25
605	 12	227.3	48.3	 30
606	 12	185.0	38.8	 25
607	 12	566.0	109.0	 25
608	 12	264.0	51.7	 25
609	 12	111.0	22.2	 25
610	 12	327.0	54.1	 30
611	 12	193.0	42.1	 25
612	 12	402.0	64.9	 25
613	 12	301.0	35.9	 25
614	 12	134.0	23.1	 25
615	 12	244.3	49.8	 30
616	 12	528.0	89.9	 25
617	 12	381.0	47.4	 25
618	 12	214.0	36.0	 25
619	 12	157.0	29.9	 25
620	 12	103.8	22.8	 30
621	 12	158.0	27.4	 25
622	 12	157.0	26.5	 25
623	 12	297.0	50.3	 25
624	 12	1213.0	168.7	 25
625	 12	296.3	49.2	 30
626	 12	144.0	32.6	 25
627	 12	223.0	34.3	 25
628	 12	141.0	30.1	 25
629	 12	339.0	58.6	 25
630	 12	598.0	87.1	 30
631	 12	158.0	32.4	 25
632	 12	163.0	33.1	 25
633	 12	439.0	75.6	 25
634	 12	384.0	75.2	 25
635	 12	238.3	35.9	 30
636	 12	748.0	97.4	 25
637	 12	148.0	28.2	 25
638	 12	182.0	27.8	 25
639	 12	129.0	28.7	 25
640	 12	108.8	24.5	 30
641	 12	134.0	25.2	 25
642	 12	98.5	23.0	 30
643	 12	167.3	26.6	 30
644	 12	213.5	48.2	 30
645	 12	233.5	39.9	 36
646	 12	139.0	33.7	 30
647	 12	126.8	31.6	 30
648	 12	143.0	32.5	 30
649	 12	259.3	55.4	 30
650	 12	130.8	28.9	 36
651	 12	175.5	33.7	 30
652	 12	104.8	20.7	 30
653	 12	95.8	17.4	 30
654	 12	177.8	30.5	 30
655	 12	110.5	27.4	 30
656	 12	115.0	26.5	 25
657	 12	101.0	24.7	 25
658	 12	241.0	43.5	 25
659	 12	127.0	26.4	 25
660	 12	349.8	76.0	 30
661	 12	455.0	93.5	 25
662	 12	158.0	30.6	 25
663	 12	138.0	27.3	 25
664	 12	216.0	60.6	 25
665	 12	169.0	30.1	 30
666	 12	968.0	147.1	 25
667	 12	158.0	30.8	 25
668	 12	363.0	73.6	 25
669	 12	228.0	43.8	 25
670	 12	275.5	44.2	 30
671	 12	209.0	39.2	 25
672	 12	213.0	32.8	 25
673	 12	542.0	123.3	 25
674	 12	103.0	22.4	 25
675	 12	164.5	31.7	 30
676	 12	419.0	53.2	 25
677	 12	648.0	141.9	 25
678	 12	385.0	45.2	 25
679	 12	378.0	63.8	 25
680	 12	194.8	42.2	 30
681	 12	292.0	62.1	 25
682	 12	110.0	24.3	 25
683	 12	488.0	94.5	 25
684	 12	128.0	27.9	 25
685	 12	1299.0	337.2	 30
686	 12	454.0	76.4	 25
687	 12	199.0	32.7	 25
688	 12	440.0	98.5	 25
689	 12	104.0	18.5	 25
690	 12	126.0	24.8	 30
691	 12	196.0	36.2	 25
692	 12	362.0	40.9	 25
693	 12	189.0	33.6	 25
694	 12	136.0	28.4	 25
695	 12	179.8	38.7	 30
696	 12	155.0	34.7	 25
697	 12	359.0	85.9	 25
698	 12	207.0	36.1	 25
699	 12	112.0	24.9	 25
700	 12	166.8	34.2	 30
701	 12	235.0	39.2	 25
702	 12	638.0	85.7	 25
703	 12	199.0	43.0	 25
704	 12	829.0	124.9	 25
705	 12	142.8	30.8	 30
706	 12	400.0	62.5	 25
707	 12	764.0	213.8	 30
708	 12	132.5	26.7	 30
709	 12	161.0	25.2	 30
710	 12	191.3	28.3	 36
711	 12	11553.8	3919.1	 30
  0	 13	178.0	24.6	 25
  1	 13	112.0	19.5	 25
  2	 13	208.0	24.9	 25
  3	 13	341.0	47.6	 25
  4	 13	14555.5	2912.4	 30
  5	 13	210.0	31.8	 25
  6	 13	114.0	20.5	 25
  7	 13	605.0	90.2	 25
  8	 13	103.0	17.1	 25
  9	 13	491.0	86.2	 30
 10	 13	674.0	99.0	 25
 11	 13	147.0	18.5	 25
 12	 13	206.0	27.3	 25
 13	 13	145.0	27.3	 25
 14	 13	143.5	23.4	 30
 15	 13	206.0	32.5	 25
 16	 13	183.0	27.6	 25
 17	 13	294.0	38.4	 25
 18	 13	1631.0	102.4	 25
 19	 13	419.8	48.7	 30
 20	 13	733.0	99.4	 25
 21	 13	412.0	46.8	 25
 22	 13	188.0	36.5	 25
 23	 13	388.0	53.7	 25
 24	 13	96.8	19.9	 30
 25	 13	359.0	63.9	 25
 26	 13	99.0	16.2	 25
 27	 13	404.0	47.6	 25
 28	 13	322.0	33.7	 25
 29	 13	152.8	28.2	 30
 30	 13	120.0	20.3	 25
 31	 13	107.0	20.8	 25
 32	 13	5193.0	850.7	 25
 33	 13	181.0	32.7	 25
 34	 13	125.5	21.9	 30
 35	 13	110.0	18.5	 25
 36	 13	168.0	24.0	 25
 37	 13	1246.0	118.6	 25
 38	 13	3269.0	452.5	 25
 39	 13	509.0	89.3	 30
 40	 13	133.0	25.8	 25
 41	 13	131.0	17.9	 25
 42	 13	333.0	41.8	 25
 43	 13	94.0	15.5	 25
 44	 13	5419.8	1257.9	 30
 45	 13	155.0	24.3	 25
 46	 13	131.5	24.0	 30
 47	 13	168.5	34.3	 30
 48	 13	120.0	21.9	 30
 49	 13	215.8	27.8	 36
 50	 13	173.3	24.1	 30
 51	 13	166.8	27.1	 30
 52	 13	117.8	18.0	 30
 53	 13	133.5	21.8	 30
 54	 13	169.3	27.6	 36
 55	 13	440.8	88.3	 30
 56	 13	126.0	29.2	 30
 57	 13	115.5	20.3	 30
 58	 13	194.8	39.1	 30
 59	 13	175.8	21.9	 30
 60	 13	1026.0	107.2	 25
 61	 13	157.0	43.6	 25
 62	 13	120.0	18.6	 25
 63	 13	145.0	19.4	 25
 64	 13	124.0	14.3	 30
 65	 13	172.0	18.0	 25
 66	 13	3079.0	433.4	 25
 67	 13	588.0	68.0	 25
 68	 13	426.0	42.0	 25
 69	 13	216.8	20.2	 30
 70	 13	1053.0	161.2	 25
 71	 13	2224.0	168.3	 25
 72	 13	155.0	21.0	 25
 73	 13	1143.0	128.0	 25
 74	 13	787.5	125.9	 30
 75	 13	288.0	31.4	 25
 76	 13	413.0	37.9	 25
 77	 13	131.0	20.5	 25
 78	 13	190.0	25.9	 25
 79	 13	301.5	38.3	 30
 80	 13	595.0	66.0	 25
 81	 13	2121.0	206.5	 25
 82	 13	328.0	29.7	 25
 83	 13	1814.0	145.1	 25
 84	 13	2078.5	299.5	 30
 85	 13	211.0	31.1	 25
 86	 13	1850.0	229.4	 25
 87	 13	119.0	19.6	 25
 88	 13	873.0	78.2	 25
 89	 13	4213.3	703.4	 30
 90	 13	5890.0	683.1	 25
 91	 13	111.0	18.0	 25
 92	 13	444.0	43.5	 25
 93	 13	4338.0	421.0	 25
 94	 13	1703.0	429.6	 30
 95	 13	398.0	58.7	 25
 96	 13	291.0	41.4	 25
 97	 13	487.0	48.4	 25
 98	 13	459.0	77.5	 25
 99	 13	151.0	31.1	 30
100	 13	77.0	17.7	 25
101	 13	305.0	31.7	 25
102	 13	597.0	129.1	 25
103	 13	813.0	93.7	 25
104	 13	166.0	21.2	 30
105	 13	420.0	59.1	 25
106	 13	344.0	43.7	 25
107	 13	154.0	22.1	 25
108	 13	265.0	38.7	 25
109	 13	5724.5	958.6	 30
110	 13	832.0	121.8	 25
111	 13	189.8	36.7	 30
112	 13	148.5	29.0	 30
113	 13	335.3	48.5	 30
114	 13	251.3	35.4	 36
115	 13	196.8	35.6	 30
116	 13	255.3	38.1	 30
117	 13	221.3	32.7	 30
118	 13	1271.0	79.7	 30
119	 13	399.3	61.8	 36
120	 13	318.8	47.3	 30
121	 13	135.5	23.6	 30
122	 13	384.5	52.8	 30
123	 13	115.8	15.3	 30
124	 13	205.5	32.7	 30
125	 13	784.0	106.8	 25
126	 13	1196.0	125.2	 25
127	 13	100.0	24.2	 25
128	 13	121.0	25.8	 25
129	 13	135.0	24.7	 30
130	 13	532.0	64.9	 25
131	 13	1121.0	107.9	 25
132	 13	396.0	53.3	 25
133	 13	1160.0	73.3	 25
134	 13	184.5	27.1	 30
135	 13	300.0	37.9	 25
136	 13	1411.0	151.5	 25
137	 13	393.0	47.5	 25
138	 13	2755.0	476.4	 25
139	 13	292.8	38.8	 30
140	 13	219.0	33.8	 25
141	 13	660.0	68.2	 25
142	 13	949.0	121.4	 25
143	 13	138.0	21.3	 25
144	 13	107.8	18.7	 30
145	 13	118.0	15.3	 25
146	 13	127.0	18.8	 25
147	 13	118.0	16.9	 25
148	 13	5156.0	770.0	 25
149	 13	812.0	145.2	 30
150	 13	198.0	18.1	 25
151	 13	577.0	54.2	 25
152	 13	941.0	121.6	 25
153	 13	1417.0	169.3	 25
154	 13	337.0	71.5	 30
155	 13	12768.0	1292.1	 25
156	 13	410.0	47.9	 25
157	 13	1623.0	215.7	 25
158	 13	4619.0	617.5	 25
159	 13	173.0	24.6	 30
160	 13	668.0	83.7	 25
161	 13	335.0	36.7	 25
162	 13	108.0	16.3	 25
163	 13	376.0	39.3	 25
164	 13	191.3	31.4	 30
165	 13	2954.0	405.3	 25
166	 13	249.0	31.6	 25
167	 13	480.0	60.6	 25
168	 13	489.0	41.6	 25
169	 13	1659.5	231.4	 30
170	 13	302.0	37.8	 25
171	 13	1424.0	147.1	 25
172	 13	2186.0	164.4	 25
173	 13	499.0	69.6	 25
174	 13	3707.5	830.0	 30
175	 13	376.0	60.6	 25
176	 13	141.5	25.4	 30
177	 13	138.0	26.1	 30
178	 13	171.8	33.1	 30
179	 13	130.0	14.2	 36
180	 13	125.3	22.9	 30
181	 13	189.0	26.0	 30
182	 13	504.3	64.9	 30
183	 13	175.5	25.1	 30
184	 13	132.0	28.2	 36
185	 13	225.5	32.6	 30
186	 13	187.5	30.2	 30
187	 13	192.0	34.8	 30
188	 13	406.0	60.4	 25
189	 13	250.5	31.0	 30
190	 13	103.0	14.3	 25
191	 13	1031.0	106.9	 25
192	 13	269.0	38.5	 25
193	 13	222.0	36.2	 25
194	 13	102.0	19.5	 30
195	 13	406.0	54.3	 25
196	 13	150.0	23.5	 25
197	 13	465.0	60.0	 25
198	 13	109.0	25.7	 25
199	 13	101.8	25.6	 30
200	 13	275.0	29.3	 25
201	 13	4010.0	455.0	 25
202	 13	250.0	27.2	 25
203	 13	483.0	63.0	 25
204	 13	3253.5	548.1	 30
205	 13	224.0	33.1	 25
206	 13	287.0	42.8	 25
207	 13	660.0	55.8	 25
208	 13	130.0	19.6	 25
209	 13	187.0	27.5	 30
210	 13	121.0	25.0	 25
211	 13	96.0	11.8	 25
212	 13	100.0	13.5	 25
213	 13	102.0	17.8	 25
214	 13	89.8	22.5	 30
215	 13	76.0	15.4	 25
216	 13	306.0	29.7	 25
217	 13	149.0	31.1	 25
218	 13	488.0	45.9	 25
219	 13	614.8	119.3	 30
220	 13	242.0	39.0	 25
221	 13	167.0	20.4	 25
222	 13	191.0	31.9	 25
223	 13	445.0	76.5	 25
224	 13	2776.3	550.4	 30
225	 13	435.0	34.5	 25
226	 13	285.0	29.2	 25
227	 13	188.0	25.7	 25
228	 13	125.0	26.4	 25
229	 13	529.3	88.9	 30
230	 13	170.0	25.0	 25
231	 13	113.0	17.1	 25
232	 13	134.0	20.0	 25
233	 13	110.0	32.7	 25
234	 13	149.8	27.3	 30
235	 13	225.0	34.6	 25
236	 13	172.0	25.8	 25
237	 13	496.0	82.9	 25
238	 13	167.0	21.5	 25
239	 13	87.8	16.8	 30
240	 13	99.0	22.1	 30
241	 13	146.8	26.1	 30
242	 13	715.8	124.9	 30
243	 13	616.8	104.8	 30
244	 13	203.3	38.9	 36
245	 13	361.3	53.5	 30
246	 13	140.0	34.4	 30
247	 13	278.5	57.3	 30
248	 13	356.3	44.2	 30
249	 13	291.8	55.4	 36
250	 13	227.5	36.1	 30
251	 13	310.8	34.4	 30
252	 13	209.0	34.6	 30
253	 13	694.0	62.0	 25
254	 13	350.5	67.4	 30
255	 13	246.0	30.0	 25
256	 13	89.0	14.6	 25
257	 13	161.0	20.5	 25
258	 13	675.0	63.1	 25
259	 13	478.8	70.7	 30
260	 13	792.0	132.2	 25
261	 13	204.0	41.5	 25
262	 13	360.0	45.0	 25
263	 13	93.0	21.2	 25
264	 13	890.8	114.5	 30
265	 13	412.0	43.2	 25
266	 13	504.0	46.5	 25
267	 13	366.0	44.3	 25
268	 13	257.0	31.7	 25
269	 13	239.8	32.7	 30
270	 13	197.0	25.7	 25
271	 13	162.0	30.5	 25
272	 13	1340.0	175.1	 25
273	 13	567.0	52.9	 25
274	 13	152.8	20.9	 30
275	 13	2197.0	378.5	 25
276	 13	216.0	32.0	 25
277	 13	587.0	98.3	 25
278	 13	5414.0	651.3	 25
279	 13	194.8	24.1	 30
280	 13	161.0	27.9	 25
281	 13	333.0	32.6	 25
282	 13	225.0	29.9	 25
283	 13	112.0	18.9	 25
284	 13	128.8	28.3	 30
285	 13	516.0	95.4	 25
286	 13	100.0	22.1	 25
287	 13	311.0	39.1	 25
288	 13	132.0	18.1	 25
289	 13	157.3	25.8	 30
290	 13	685.0	102.7	 25
291	 13	842.0	110.2	 25
292	 13	187.0	26.0	 25
293	 13	197.0	30.6	 25
294	 13	203.3	23.3	 30
295	 13	178.0	18.5	 25
296	 13	113.0	20.4	 25
297	 13	4751.0	654.8	 25
298	 13	836.0	107.3	 25
299	 13	921.5	130.4	 30
300	 13	2959.0	377.6	 25
301	 13	157.0	29.0	 25
302	 13	129.0	21.7	 25
303	 13	922.0	178.6	 25
304	 13	168.8	22.7	 30
305	 13	113.3	20.8	 30
306	 13	127.0	20.6	 30
307	 13	107.0	17.4	 30
308	 13	89.8	14.2	 30
309	 13	144.3	25.3	 36
310	 13	92.8	22.1	 30
311	 13	147.8	21.1	 30
312	 13	474.8	62.7	 30
313	 13	97.3	18.6	 30
314	 13	275.5	49.2	 36
315	 13	138.8	27.9	 30
316	 13	644.5	104.0	 30
317	 13	504.8	48.6	 30
318	 13	5089.0	505.2	 25
319	 13	355.5	71.0	 30
320	 13	191.0	27.4	 25
321	 13	367.0	74.3	 25
322	 13	503.0	59.1	 25
323	 13	109.0	16.7	 25
324	 13	147.5	30.7	 30
325	 13	238.0	26.1	 25
326	 13	100.0	20.7	 25
327	 13	979.0	124.4	 25
328	 13	102.0	17.4	 25
329	 13	126.8	20.6	 30
330	 13	417.0	72.5	 25
331	 13	171.0	23.7	 25
332	 13	207.0	32.9	 25
333	 13	334.0	37.4	 25
334	 13	1771.0	180.5	 25
335	 13	147.0	27.7	 30
336	 13	231.0	41.3	 25
337	 13	117.0	23.4	 25
338	 13	297.0	36.7	 25
339	 13	137.0	23.6	 25
340	 13	2437.5	524.2	 30
341	 13	186.0	30.4	 25
342	 13	650.0	63.9	 25
343	 13	191.0	28.4	 25
344	 13	238.0	33.9	 25
345	 13	1908.0	418.0	 30
346	 13	205.0	29.9	 25
347	 13	1296.0	165.8	 25
348	 13	130.0	16.6	 25
349	 13	145.0	24.2	 25
350	 13	195.8	34.3	 30
351	 13	206.0	36.6	 25
352	 13	109.0	22.6	 25
353	 13	222.0	28.8	 25
354	 13	109.0	20.7	 25
355	 13	348.8	44.5	 30
356	 13	141.0	25.1	 25
357	 13	338.0	62.9	 25
358	 13	642.0	95.1	 25
359	 13	763.0	95.7	 25
360	 13	238.5	37.4	 30
361	 13	1803.0	203.1	 25
362	 13	333.0	30.8	 25
363	 13	185.0	25.8	 25
364	 13	92.0	15.9	 25
365	 13	213.3	33.3	 30
366	 13	171.0	29.0	 25
367	 13	575.0	56.8	 25
368	 13	210.0	26.3	 25
369	 13	6532.0	900.5	 25
370	 13	243.0	34.2	 36
371	 13	284.5	34.1	 30
372	 13	180.8	32.4	 30
373	 13	2257.5	227.9	 30
374	 13	232.5	40.1	 30
375	 13	169.3	26.3	 36
376	 13	580.8	60.8	 30
377	 13	2589.3	352.0	 30
378	 13	226.3	50.8	 30
379	 13	315.8	49.2	 30
380	 13	115.8	25.1	 36
381	 13	121.0	28.9	 30
382	 13	260.5	38.2	 30
383	 13	137.0	32.7	 25
384	 13	147.0	30.8	 25
385	 13	147.5	26.6	 30
386	 13	88.0	19.7	 25
387	 13	243.0	38.8	 25
388	 13	660.0	66.2	 25
389	 13	1974.0	260.6	 25
390	 13	170.0	35.1	 30
391	 13	82.0	17.8	 25
392	 13	319.0	44.3	 25
393	 13	409.0	53.1	 25
394	 13	516.0	54.2	 25
395	 13	828.3	152.5	 30
396	 13	360.0	51.7	 25
397	 13	85.0	30.9	 25
398	 13	167.0	22.3	 25
399	 13	159.0	26.9	 25
400	 13	376.0	75.5	 30
401	 13	596.0	69.4	 25
402	 13	240.0	41.7	 25
403	 13	205.0	32.5	 25
404	 13	1237.0	142.6	 25
405	 13	382.0	62.8	 30
406	 13	220.0	35.6	 25
407	 13	120.0	30.2	 25
408	 13	191.0	28.8	 25
409	 13	130.0	29.1	 25
410	 13	166.8	31.2	 30
411	 13	114.0	29.3	 25
412	 13	221.0	41.4	 25
413	 13	224.0	34.5	 25
414	 13	3809.0	567.6	 25
415	 13	617.3	119.7	 30
416	 13	137.0	27.2	 25
417	 13	332.0	59.7	 25
418	 13	693.0	79.3	 25
419	 13	111.0	26.8	 25
420	 13	201.3	41.2	 30
421	 13	253.0	37.2	 25
422	 13	639.0	78.5	 25
423	 13	375.0	41.2	 25
424	 13	262.0	55.8	 25
425	 13	342.0	51.5	 30
426	 13	778.0	103.3	 25
427	 13	1211.0	120.2	 25
428	 13	184.0	32.2	 25
429	 13	93.0	23.1	 25
430	 13	145.5	22.7	 30
431	 13	111.0	21.6	 25
432	 13	93.0	21.6	 25
433	 13	175.0	36.6	 25
434	 13	269.0	57.5	 25
435	 13	147.3	29.9	 36
436	 13	397.0	67.1	 30
437	 13	162.3	31.8	 30
438	 13	241.5	40.1	 30
439	 13	1908.8	270.7	 30
440	 13	668.0	125.6	 36
441	 13	3468.5	479.9	 30
442	 13	492.3	69.8	 30
443	 13	115.0	67.6	 30
444	 13	643.0	80.0	 30
445	 13	364.3	63.3	 36
446	 13	206.8	26.4	 30
447	 13	88.0	22.4	 30
448	 13	122.0	29.9	 25
449	 13	111.0	19.5	 25
450	 13	2341.0	456.3	 30
451	 13	135.0	28.3	 25
452	 13	1750.0	213.2	 25
453	 13	6344.0	691.2	 25
454	 13	92.0	21.2	 25
455	 13	1366.3	285.8	 30
456	 13	136.0	19.0	 25
457	 13	334.0	57.0	 25
458	 13	136.0	25.6	 25
459	 13	205.0	37.5	 25
460	 13	1001.5	191.7	 30
461	 13	350.0	51.7	 25
462	 13	733.0	90.8	 25
463	 13	1583.0	193.0	 25
464	 13	107.0	29.8	 25
465	 13	125.0	31.7	 30
466	 13	162.0	34.6	 25
467	 13	265.0	56.8	 25
468	 13	514.0	57.3	 25
469	 13	530.0	81.0	 25
470	 13	115.8	24.7	 30
471	 13	178.0	31.7	 25
472	 13	145.0	22.7	 25
473	 13	136.0	27.8	 25
474	 13	156.0	27.5	 25
475	 13	127.0	28.4	 30
476	 13	180.0	27.8	 25
477	 13	253.0	39.7	 25
478	 13	141.0	23.9	 25
479	 13	142.0	31.5	 25
480	 13	126.0	24.3	 30
481	 13	103.0	19.5	 25
482	 13	110.0	19.7	 25
483	 13	115.0	22.4	 25
484	 13	477.0	71.2	 25
485	 13	841.3	197.2	 30
486	 13	255.0	47.2	 25
487	 13	353.0	39.0	 25
488	 13	831.0	75.5	 25
489	 13	9903.0	949.3	 25
490	 13	470.3	76.6	 30
491	 13	1185.0	190.6	 25
492	 13	196.0	28.5	 25
493	 13	1030.0	130.8	 25
494	 13	136.0	29.6	 25
495	 13	431.5	63.7	 30
496	 13	184.0	47.3	 25
497	 13	100.0	19.2	 25
498	 13	110.0	24.9	 25
499	 13	90.0	15.8	 25
500	 13	143.0	29.2	 36
501	 13	217.8	56.1	 30
502	 13	180.5	31.0	 30
503	 13	108.0	20.0	 30
504	 13	197.3	36.8	 30
505	 13	682.8	145.2	 36
506	 13	203.8	31.3	 30
507	 13	186.0	38.8	 30
508	 13	149.8	29.1	 30
509	 13	301.0	47.5	 30
510	 13	423.3	71.7	 36
511	 13	201.3	51.2	 30
512	 13	158.5	29.5	 30
513	 13	116.0	25.6	 25
514	 13	401.0	54.2	 25
515	 13	415.0	67.8	 30
516	 13	537.0	86.0	 25
517	 13	209.0	40.4	 25
518	 13	117.0	23.7	 25
519	 13	232.0	35.2	 25
520	 13	1345.3	189.6	 30
521	 13	208.0	34.9	 25
522	 13	116.0	21.7	 25
523	 13	140.0	27.6	 25
524	 13	113.0	20.5	 25
525	 13	107.5	22.8	 30
526	 13	185.0	28.7	 25
527	 13	106.0	16.0	 25
528	 13	109.0	31.9	 25
529	 13	169.0	35.4	 25
530	 13	129.0	25.0	 30
531	 13	573.0	71.5	 25
532	 13	943.0	131.6	 25
533	 13	165.0	23.3	 25
534	 13	442.0	61.9	 25
535	 13	187.5	34.5	 30
536	 13	138.0	31.2	 25
537	 13	1171.0	158.9	 25
538	 13	244.0	37.3	 25
539	 13	325.0	47.3	 25
540	 13	152.8	36.3	 30
541	 13	11941.0	2071.4	 25
542	 13	123.0	22.3	 25
543	 13	819.0	122.0	 25
544	 13	98.0	25.3	 25
545	 13	265.3	52.7	 30
546	 13	125.0	19.1	 25
547	 13	114.0	17.2	 25
548	 13	168.0	31.6	 25
549	 13	194.0	43.1	 25
550	 13	185.0	29.8	 30
551	 13	160.0	29.9	 25
552	 13	174.0	23.2	 25
553	 13	181.0	28.7	 25
554	 13	401.0	48.4	 25
555	 13	193.8	39.2	 30
556	 13	162.0	26.9	 25
557	 13	402.0	67.4	 25
558	 13	287.0	41.6	 25
559	 13	297.0	43.1	 25
560	 13	667.0	115.8	 30
561	 13	572.0	97.4	 25
562	 13	225.0	27.3	 25
563	 13	1510.0	189.0	 25
564	 13	1184.0	159.0	 25
565	 13	1594.8	330.2	 36
566	 13	389.5	65.1	 30
567	 13	334.0	96.2	 30
568	 13	166.8	32.7	 30
569	 13	84.0	14.4	 30
570	 13	200.5	60.3	 36
571	 13	324.3	114.2	 30
572	 13	276.3	34.4	 30
573	 13	848.5	67.6	 30
574	 13	7788.3	870.7	 30
575	 13	490.0	103.0	 36
576	 13	167.5	25.8	 30
577	 13	186.3	31.9	 30
578	 13	161.0	24.9	 25
579	 13	4630.0	591.7	 25
580	 13	155.8	22.5	 30
581	 13	8779.0	1809.0	 25
582	 13	467.0	57.4	 25
583	 13	155.0	28.9	 25
584	 13	1284.0	129.5	 25
585	 13	376.5	52.3	 30
586	 13	857.0	168.2	 25
587	 13	376.0	54.6	 25
588	 13	295.0	36.8	 25
589	 13	157.0	26.4	 25
590	 13	124.8	16.8	 30
591	 13	367.0	67.1	 25
592	 13	532.0	53.0	 25
593	 13	179.0	35.8	 25
594	 13	99.0	15.9	 25
595	 13	338.0	68.5	 30
596	 13	114.0	13.4	 25
597	 13	103.0	22.1	 25
598	 13	253.0	34.5	 25
599	 13	517.0	52.2	 25
600	 13	7337.3	1366.6	 30
601	 13	334.0	45.2	 25
602	 13	776.0	104.3	 25
603	 13	355.0	36.0	 25
604	 13	163.0	21.7	 25
605	 13	130.8	20.8	 30
606	 13	203.0	22.1	 25
607	 13	1163.0	140.4	 25
608	 13	612.0	75.3	 25
609	 13	147.0	20.8	 25
610	 13	304.3	46.7	 30
611	 13	326.0	38.0	 25
612	 13	1752.0	242.0	 25
613	 13	577.0	81.8	 25
614	 13	1035.0	128.6	 25
615	 13	218.3	35.3	 30
616	 13	277.0	37.4	 25
617	 13	1330.0	77.8	 25
618	 13	95.0	15.9	 25
619	 13	183.0	30.7	 25
620	 13	495.8	54.9	 30
621	 13	1422.0	257.7	 25
622	 13	90.0	15.4	 25
623	 13	197.0	21.6	 25
624	 13	131.0	24.8	 25
625	 13	124.8	21.6	 30
626	 13	204.0	28.8	 25
627	 13	141.0	20.9	 25
628	 13	364.0	28.5	 25
629	 13	126.5	27.1	 30
630	 13	215.8	44.0	 36
631	 13	1402.0	190.1	 30
632	 13	812.3	94.6	 30
633	 13	5282.0	699.4	 30
634	 13	102.8	21.8	 30
635	 13	181.3	39.6	 36
636	 13	212.8	26.1	 30
637	 13	1241.8	170.1	 30
638	 13	194.8	33.1	 30
639	 13	296.3	35.8	 30
640	 13	197.5	39.0	 36
641	 13	306.8	77.6	 30
642	 13	289.0	54.0	 25
643	 13	436.0	52.6	 25
644	 13	525.0	61.0	 25
645	 13	120.3	20.2	 30
646	 13	992.0	153.3	 25
647	 13	143.0	25.1	 25
648	 13	150.0	24.7	 25
649	 13	488.0	68.7	 25
650	 13	3534.5	609.7	 30
651	 13	199.0	25.0	 25
652	 13	104.0	20.6	 25
653	 13	354.0	42.3	 25
654	 13	107.0	12.8	 25
655	 13	271.0	32.8	 30
656	 13	3833.0	536.5	 25
657	 13	144.0	20.2	 25
658	 13	149.0	24.2	 25
659	 13	581.0	50.0	 25
660	 13	327.0	57.2	 30
661	 13	549.0	53.1	 25
662	 13	145.0	25.7	 25
663	 13	17363.0	1278.7	 25
664	 13	3020.0	278.7	 25
665	 13	415.0	53.9	 30
666	 13	872.0	114.2	 25
667	 13	113.0	21.9	 25
668	 13	103.0	18.4	 25
669	 13	139.0	17.2	 25
670	 13	1191.0	179.4	 30
671	 13	1995.0	419.7	 25
672	 13	246.0	33.6	 25
673	 13	363.0	43.2	 25
674	 13	254.0	25.3	 25
675	 13	397.0	145.4	 25
676	 13	1214.5	184.6	 30
677	 13	124.0	16.2	 25
678	 13	111.0	15.8	 25
679	 13	232.0	33.8	 25
680	 13	2094.0	291.0	 25
681	 13	164.8	24.2	 30
682	 13	150.0	19.0	 25
683	 13	1601.0	151.0	 25
684	 13	199.0	33.4	 25
685	 13	94.0	19.2	 25
686	 13	1248.3	212.3	 30
687	 13	1981.0	224.5	 25
688	 13	716.0	64.7	 25
689	 13	215.0	27.3	 25
690	 13	161.0	29.7	 25
691	 13	152.8	22.3	 30
692	 13	282.0	19.7	 25
693	 13	401.0	50.7	 25
694	 13	148.8	27.1	 30
695	 13	1634.5	261.8	 30
696	 13	88.5	14.0	 36
697	 13	139.8	14.9	 30
698	 13	137.0	26.3	 30
699	 13	103.0	24.2	 30
700	 13	366.0	55.5	 30
701	 13	199.3	27.8	 36
702	 13	1129.3	194.2	 30
703	 13	16657.0	1800.0	 30
704	 13	493.8	76.2	 30
705	 13	169.8	22.3	 30
706	 13	1370.8	167.0	 36
707	 13	431.0	46.1	 25
708	 13	129.0	27.0	 25
709	 13	189.0	35.0	 25
710	 13	1372.0	162.5	 25
711	 13	249.8	75.7	 30
  0	 14	15131.0	1966.6	 25
  1	 14	108.0	22.9	 25
  2	 14	401.0	63.7	 25
  3	 14	274.0	40.8	 25
  4	 14	3580.3	708.3	 30
  5	 14	174.0	19.1	 25
  6	 14	128.0	22.8	 25
  7	 14	123.0	29.9	 25
  8	 14	146.0	25.6	 25
  9	 14	325.0	37.3	 30
 10	 14	157.0	29.5	 25
 11	 14	133.0	16.2	 25
 12	 14	200.0	36.7	 25
 13	 14	317.0	29.3	 25
 14	 14	155.8	19.5	 30
 15	 14	208.0	34.3	 25
 16	 14	94.0	12.4	 25
 17	 14	565.0	50.5	 25
 18	 14	2054.0	141.0	 25
 19	 14	383.0	51.5	 30
 20	 14	224.0	36.9	 25
 21	 14	302.0	32.9	 25
 22	 14	239.0	39.9	 25
 23	 14	235.0	40.5	 25
 24	 14	86.0	17.9	 30
 25	 14	123.0	16.8	 25
 26	 14	86.0	15.8	 25
 27	 14	234.0	32.0	 25
 28	 14	200.0	33.4	 25
 29	 14	106.5	17.2	 30
 30	 14	112.0	17.9	 25
 31	 14	115.0	21.0	 25
 32	 14	944.0	210.7	 25
 33	 14	219.0	27.3	 30
 34	 14	97.8	17.3	 36
 35	 14	92.8	14.4	 30
 36	 14	225.8	44.0	 30
 37	 14	708.8	85.0	 30
 38	 14	930.0	91.2	 30
 39	 14	199.0	36.7	 36
 40	 14	110.3	25.4	 30
 41	 14	113.8	15.5	 30
 42	 14	115.0	21.2	 30
 43	 14	132.0	19.4	 30
 44	 14	889.8	273.3	 36
 45	 14	117.0	16.9	 30
 46	 14	104.0	28.4	 25
 47	 14	81.0	12.0	 25
 48	 14	101.0	15.1	 25
 49	 14	232.3	43.7	 30
 50	 14	109.0	10.5	 25
 51	 14	120.0	23.2	 25
 52	 14	107.0	19.1	 25
 53	 14	235.0	26.9	 25
 54	 14	123.3	23.0	 30
 55	 14	167.0	24.7	 25
 56	 14	92.0	19.7	 25
 57	 14	112.0	22.5	 25
 58	 14	416.0	39.8	 25
 59	 14	222.8	39.5	 30
 60	 14	484.0	56.2	 25
 61	 14	190.0	41.5	 25
 62	 14	131.0	18.7	 25
 63	 14	316.0	51.9	 25
 64	 14	104.8	24.3	 30
 65	 14	121.0	21.9	 25
 66	 14	638.0	89.5	 25
 67	 14	151.0	23.9	 25
 68	 14	558.0	52.8	 25
 69	 14	200.8	41.8	 30
 70	 14	385.0	47.0	 25
 71	 14	1002.0	98.9	 25
 72	 14	123.0	20.5	 25
 73	 14	536.0	73.0	 25
 74	 14	204.3	36.2	 30
 75	 14	131.0	18.6	 25
 76	 14	375.0	52.5	 25
 77	 14	134.0	22.1	 25
 78	 14	170.0	38.1	 25
 79	 14	479.8	48.5	 30
 80	 14	290.0	39.0	 25
 81	 14	469.0	74.4	 25
 82	 14	166.0	27.3	 25
 83	 14	534.0	76.0	 25
 84	 14	596.0	111.5	 30
 85	 14	329.0	30.5	 25
 86	 14	248.0	32.9	 25
 87	 14	186.0	24.9	 25
 88	 14	471.0	52.9	 25
 89	 14	859.5	160.2	 30
 90	 14	877.0	142.6	 25
 91	 14	95.0	13.0	 25
 92	 14	173.0	23.6	 25
 93	 14	1633.0	207.7	 25
 94	 14	214.3	49.8	 30
 95	 14	142.0	29.1	 25
 96	 14	235.0	27.8	 25
 97	 14	297.0	43.2	 25
 98	 14	230.3	42.5	 30
 99	 14	266.0	42.2	 36
100	 14	96.8	19.6	 30
101	 14	293.5	32.7	 30
102	 14	350.0	83.6	 30
103	 14	566.0	95.4	 30
104	 14	271.0	34.4	 36
105	 14	266.3	39.7	 30
106	 14	133.3	28.2	 30
107	 14	173.8	23.8	 30
108	 14	248.0	38.7	 30
109	 14	1369.0	284.8	 36
110	 14	250.5	55.5	 30
111	 14	244.0	30.3	 25
112	 14	278.0	40.3	 25
113	 14	185.0	28.9	 25
114	 14	155.3	37.1	 30
115	 14	317.0	53.3	 25
116	 14	207.0	34.7	 25
117	 14	159.0	28.2	 25
118	 14	824.0	66.2	 25
119	 14	179.0	30.0	 30
120	 14	152.0	29.5	 25
121	 14	133.0	28.4	 25
122	 14	162.0	26.1	 25
123	 14	179.0	33.3	 25
124	 14	209.5	56.0	 30
125	 14	287.0	66.7	 25
126	 14	272.0	39.0	 25
127	 14	117.0	26.3	 25
128	 14	270.0	39.9	 25
129	 14	97.3	18.8	 30
130	 14	400.0	60.4	 25
131	 14	431.0	56.1	 25
132	 14	170.0	23.1	 25
133	 14	972.0	108.6	 25
134	 14	141.5	42.4	 30
135	 14	193.0	29.2	 25
136	 14	646.0	77.2	 25
137	 14	440.0	58.5	 25
138	 14	682.0	109.6	 25
139	 14	158.3	27.9	 30
140	 14	213.0	36.6	 25
141	 14	192.0	36.8	 25
142	 14	204.0	35.1	 25
143	 14	124.0	23.9	 25
144	 14	117.8	22.2	 30
145	 14	118.0	25.0	 25
146	 14	158.0	35.0	 25
147	 14	112.0	20.6	 25
148	 14	457.0	80.5	 25
149	 14	386.0	59.2	 30
150	 14	154.0	23.1	 25
151	 14	147.0	29.4	 25
152	 14	226.0	25.1	 25
153	 14	233.0	32.1	 25
154	 14	193.5	37.4	 30
155	 14	4010.0	384.0	 25
156	 14	123.0	21.6	 25
157	 14	150.0	30.1	 25
158	 14	370.0	50.8	 25
159	 14	179.0	32.4	 30
160	 14	235.0	32.2	 25
161	 14	146.0	32.6	 25
162	 14	91.0	21.8	 25
163	 14	125.5	33.3	 30
164	 14	132.3	23.2	 36
165	 14	545.5	123.2	 30
166	 14	192.8	30.7	 30
167	 14	361.8	56.2	 30
168	 14	803.3	100.1	 30
169	 14	399.3	64.3	 36
170	 14	644.5	122.2	 30
171	 14	541.8	75.6	 30
172	 14	751.0	94.0	 30
173	 14	322.0	39.5	 30
174	 14	1380.8	293.9	 36
175	 14	123.0	24.8	 30
176	 14	132.0	27.0	 25
177	 14	153.0	29.9	 25
178	 14	120.0	26.1	 25
179	 14	179.0	28.7	 30
180	 14	211.0	45.3	 25
181	 14	428.0	55.3	 25
182	 14	164.0	35.6	 25
183	 14	106.0	25.7	 25
184	 14	99.5	20.1	 30
185	 14	126.0	30.3	 25
186	 14	142.0	30.3	 25
187	 14	154.0	29.9	 25
188	 14	195.0	30.3	 25
189	 14	233.5	39.7	 30
190	 14	130.0	25.2	 25
191	 14	540.0	79.8	 25
192	 14	216.0	45.3	 25
193	 14	75.0	18.0	 25
194	 14	89.0	20.4	 30
195	 14	154.0	30.1	 25
196	 14	209.0	42.9	 25
197	 14	243.0	42.5	 25
198	 14	113.0	26.7	 25
199	 14	109.5	24.9	 30
200	 14	144.0	32.8	 25
201	 14	698.0	64.7	 25
202	 14	144.0	23.3	 25
203	 14	282.0	42.5	 25
204	 14	647.0	142.9	 30
205	 14	128.0	24.0	 25
206	 14	116.0	26.3	 25
207	 14	257.0	41.2	 25
208	 14	101.0	17.9	 25
209	 14	133.3	28.9	 30
210	 14	103.0	24.2	 25
211	 14	89.0	19.8	 25
212	 14	116.0	28.0	 25
213	 14	122.0	31.1	 25
214	 14	87.3	22.3	 30
215	 14	78.0	18.3	 25
216	 14	116.0	27.4	 25
217	 14	119.0	24.1	 25
218	 14	210.0	39.6	 25
219	 14	113.5	24.5	 30
220	 14	103.0	23.4	 25
221	 14	126.0	27.8	 25
222	 14	179.0	26.9	 25
223	 14	228.0	37.4	 25
224	 14	597.3	111.5	 30
225	 14	238.0	48.7	 25
226	 14	188.0	39.7	 25
227	 14	226.0	42.0	 25
228	 14	163.3	29.3	 30
229	 14	267.8	54.9	 36
230	 14	147.8	23.7	 30
231	 14	93.8	19.7	 30
232	 14	142.8	33.0	 30
233	 14	122.8	23.0	 30
234	 14	115.8	38.4	 36
235	 14	132.8	23.4	 30
236	 14	206.3	38.5	 30
237	 14	309.0	49.4	 30
238	 14	198.8	27.6	 30
239	 14	80.0	25.0	 36
240	 14	116.0	25.3	 25
241	 14	194.0	40.0	 25
242	 14	393.0	91.3	 25
243	 14	412.0	55.9	 25
244	 14	133.3	28.3	 30
245	 14	220.0	30.6	 25
246	 14	133.0	20.9	 25
247	 14	279.0	54.6	 25
248	 14	228.0	35.0	 25
249	 14	341.0	54.0	 30
250	 14	504.0	59.2	 25
251	 14	258.0	46.3	 25
252	 14	135.0	25.5	 25
253	 14	201.0	35.8	 25
254	 14	146.5	36.3	 30
255	 14	174.0	36.2	 25
256	 14	114.0	23.7	 25
257	 14	178.0	23.1	 25
258	 14	512.0	53.6	 25
259	 14	661.8	110.8	 30
260	 14	276.0	50.3	 25
261	 14	105.0	23.2	 25
262	 14	240.0	40.0	 25
263	 14	118.0	35.4	 25
264	 14	636.8	72.4	 30
265	 14	477.0	59.0	 25
266	 14	470.0	74.1	 25
267	 14	345.0	40.3	 25
268	 14	154.0	31.5	 25
269	 14	168.8	29.5	 30
270	 14	158.0	26.3	 25
271	 14	101.0	25.8	 25
272	 14	269.0	48.6	 25
273	 14	249.0	26.3	 25
274	 14	132.5	25.2	 30
275	 14	306.0	42.7	 25
276	 14	186.0	29.7	 25
277	 14	132.0	22.8	 25
278	 14	730.0	104.4	 25
279	 14	151.5	27.6	 30
280	 14	203.0	39.0	 25
281	 14	162.0	33.9	 25
282	 14	137.0	26.8	 25
283	 14	100.0	26.0	 25
284	 14	117.0	23.7	 30
285	 14	202.0	42.9	 25
286	 14	117.0	25.4	 25
287	 14	148.0	27.0	 25
288	 14	114.0	25.0	 25
289	 14	176.5	25.9	 30
290	 14	256.0	36.5	 25
291	 14	232.0	51.6	 25
292	 14	219.8	52.7	 30
293	 14	158.0	22.2	 30
294	 14	115.8	23.4	 30
295	 14	160.8	28.5	 36
296	 14	104.8	22.0	 30
297	 14	638.8	150.0	 30
298	 14	218.3	40.0	 30
299	 14	535.0	94.1	 30
300	 14	1167.0	327.8	 36
301	 14	200.0	80.9	 30
302	 14	113.8	18.2	 30
303	 14	163.5	30.5	 30
304	 14	118.8	17.9	 30
305	 14	92.3	22.6	 30
306	 14	115.0	22.6	 25
307	 14	110.0	19.6	 25
308	 14	104.0	19.7	 25
309	 14	95.0	19.0	 25
310	 14	121.5	27.9	 30
311	 14	193.0	35.0	 25
312	 14	211.0	34.6	 25
313	 14	108.0	26.1	 25
314	 14	413.0	69.0	 25
315	 14	209.3	38.1	 30
316	 14	208.0	22.8	 25
317	 14	181.0	32.1	 25
318	 14	1194.0	245.2	 25
319	 14	195.0	35.7	 25
320	 14	176.8	33.3	 30
321	 14	274.0	33.9	 25
322	 14	487.0	72.6	 25
323	 14	117.0	28.0	 25
324	 14	212.0	43.2	 25
325	 14	236.8	29.2	 30
326	 14	102.0	23.2	 25
327	 14	148.0	36.5	 25
328	 14	96.0	16.2	 25
329	 14	137.0	28.0	 25
330	 14	149.3	19.9	 30
331	 14	153.0	22.5	 25
332	 14	109.0	19.3	 25
333	 14	129.0	26.5	 25
334	 14	256.0	58.6	 25
335	 14	106.0	18.9	 30
336	 14	182.0	30.8	 25
337	 14	104.0	17.1	 25
338	 14	124.0	25.1	 25
339	 14	107.0	22.8	 25
340	 14	234.3	50.8	 30
341	 14	276.0	43.7	 25
342	 14	244.0	28.9	 25
343	 14	116.0	18.1	 25
344	 14	225.0	36.3	 25
345	 14	427.0	84.4	 30
346	 14	93.0	15.9	 25
347	 14	371.0	48.6	 25
348	 14	110.0	19.5	 25
349	 14	111.0	22.9	 25
350	 14	148.5	37.7	 30
351	 14	180.0	36.8	 25
352	 14	93.0	16.4	 25
353	 14	148.0	26.6	 25
354	 14	89.0	16.0	 25
355	 14	186.8	34.8	 30
356	 14	149.0	25.5	 25
357	 14	148.3	34.1	 30
358	 14	146.3	24.8	 30
359	 14	215.0	29.0	 30
360	 14	495.3	112.1	 36
361	 14	843.3	139.8	 30
362	 14	204.0	22.9	 30
363	 14	161.5	23.4	 30
364	 14	105.8	15.7	 30
365	 14	174.3	21.6	 36
366	 14	245.0	44.1	 30
367	 14	453.5	45.9	 30
368	 14	165.8	98.8	 30
369	 14	1639.3	409.4	 30
370	 14	162.0	31.5	 30
371	 14	133.0	26.0	 25
372	 14	264.0	33.0	 25
373	 14	464.0	84.1	 25
374	 14	139.0	27.2	 25
375	 14	128.8	24.0	 30
376	 14	259.0	34.8	 25
377	 14	304.0	54.4	 25
378	 14	128.0	22.7	 25
379	 14	122.0	21.7	 25
380	 14	104.0	17.8	 30
381	 14	102.0	15.0	 25
382	 14	184.0	31.3	 25
383	 14	102.0	16.0	 25
384	 14	145.0	24.4	 25
385	 14	143.5	26.2	 30
386	 14	117.0	16.9	 25
387	 14	217.0	34.5	 25
388	 14	196.0	27.9	 25
389	 14	434.0	74.8	 25
390	 14	171.0	35.1	 30
391	 14	99.0	17.3	 25
392	 14	117.0	19.6	 25
393	 14	245.0	34.7	 25
394	 14	239.0	28.7	 25
395	 14	207.8	22.5	 30
396	 14	150.0	20.0	 25
397	 14	87.0	16.9	 25
398	 14	129.0	20.1	 25
399	 14	146.0	13.6	 25
400	 14	139.3	23.2	 30
401	 14	207.0	35.0	 25
402	 14	199.0	32.7	 25
403	 14	182.0	27.6	 25
404	 14	243.0	36.8	 25
405	 14	137.5	18.5	 30
406	 14	157.0	30.0	 25
407	 14	111.0	16.0	 25
408	 14	158.0	28.0	 25
409	 14	95.0	17.4	 25
410	 14	119.5	23.8	 30
411	 14	93.0	14.6	 25
412	 14	115.0	20.7	 25
413	 14	187.0	25.8	 25
414	 14	394.0	66.1	 25
415	 14	145.3	22.6	 30
416	 14	109.0	24.0	 25
417	 14	192.0	25.7	 25
418	 14	362.0	44.9	 25
419	 14	119.0	23.9	 25
420	 14	312.8	50.8	 30
421	 14	142.0	22.6	 25
422	 14	370.0	39.8	 30
423	 14	174.0	30.0	 30
424	 14	107.5	20.4	 30
425	 14	197.8	43.6	 36
426	 14	257.5	44.5	 30
427	 14	187.3	38.6	 30
428	 14	136.5	24.3	 30
429	 14	94.8	26.8	 30
430	 14	113.0	20.2	 36
431	 14	128.5	31.7	 30
432	 14	124.8	24.1	 30
433	 14	176.0	32.5	 30
434	 14	129.0	15.3	 30
435	 14	276.8	54.7	 30
436	 14	238.0	37.4	 25
437	 14	140.0	26.1	 25
438	 14	143.0	23.5	 25
439	 14	570.0	67.8	 25
440	 14	509.3	91.2	 30
441	 14	426.0	72.4	 25
442	 14	1031.0	138.5	 25
443	 14	110.0	17.3	 25
444	 14	386.0	67.9	 25
445	 14	191.0	26.3	 30
446	 14	89.0	14.6	 25
447	 14	74.0	10.5	 25
448	 14	140.0	52.6	 25
449	 14	105.0	20.0	 25
450	 14	569.0	133.4	 30
451	 14	113.0	24.3	 25
452	 14	217.0	26.9	 25
453	 14	847.0	156.1	 25
454	 14	105.0	12.3	 25
455	 14	379.0	92.8	 30
456	 14	166.0	30.9	 25
457	 14	964.0	159.5	 25
458	 14	96.0	18.9	 25
459	 14	150.0	22.7	 25
460	 14	510.8	79.1	 30
461	 14	136.0	21.1	 25
462	 14	135.0	23.4	 25
463	 14	247.0	31.4	 25
464	 14	93.0	15.3	 25
465	 14	104.0	16.4	 30
466	 14	119.0	18.1	 25
467	 14	233.0	45.7	 25
468	 14	165.0	33.6	 25
469	 14	118.0	17.0	 25
470	 14	153.8	28.1	 30
471	 14	109.0	16.5	 25
472	 14	120.0	19.9	 25
473	 14	162.0	24.4	 25
474	 14	109.0	19.8	 25
475	 14	110.3	18.8	 30
476	 14	142.0	20.3	 25
477	 14	185.0	23.7	 25
478	 14	242.0	32.8	 25
479	 14	118.0	21.0	 25
480	 14	120.0	20.6	 30
481	 14	96.0	17.9	 25
482	 14	104.0	23.7	 25
483	 14	92.0	18.4	 25
484	 14	156.0	27.7	 25
485	 14	155.8	26.5	 30
486	 14	127.0	18.4	 25
487	 14	261.5	38.6	 30
488	 14	379.8	61.6	 30
489	 14	1708.8	322.8	 30
490	 14	164.8	27.2	 36
491	 14	248.5	38.9	 30
492	 14	247.8	42.2	 30
493	 14	305.3	56.9	 30
494	 14	147.0	17.0	 30
495	 14	169.0	26.2	 36
496	 14	130.8	20.5	 30
497	 14	107.8	22.5	 30
498	 14	114.3	20.8	 30
499	 14	95.5	17.3	 30
500	 14	107.8	27.1	 30
501	 14	177.0	35.1	 25
502	 14	126.0	26.8	 25
503	 14	109.0	18.9	 25
504	 14	127.0	20.4	 25
505	 14	178.3	29.5	 30
506	 14	108.0	24.6	 25
507	 14	100.0	17.4	 25
508	 14	87.0	13.8	 25
509	 14	176.0	35.4	 25
510	 14	154.3	24.1	 30
511	 14	125.0	17.6	 25
512	 14	115.0	14.6	 25
513	 14	107.0	21.1	 25
514	 14	125.0	19.3	 25
515	 14	480.0	97.9	 30
516	 14	1463.0	295.2	 25
517	 14	125.0	21.7	 25
518	 14	105.0	18.5	 25
519	 14	233.0	36.4	 25
520	 14	465.0	61.7	 30
521	 14	240.0	33.7	 25
522	 14	94.0	16.0	 25
523	 14	120.0	18.7	 25
524	 14	149.0	26.9	 25
525	 14	94.5	14.5	 30
526	 14	108.0	21.9	 25
527	 14	134.0	37.8	 25
528	 14	130.0	19.6	 25
529	 14	116.0	20.9	 25
530	 14	120.0	19.2	 30
531	 14	158.0	22.8	 25
532	 14	469.0	69.9	 25
533	 14	121.0	15.9	 25
534	 14	577.0	71.6	 25
535	 14	226.8	39.5	 30
536	 14	115.0	20.1	 25
537	 14	200.0	36.2	 25
538	 14	139.0	27.2	 25
539	 14	126.0	20.4	 25
540	 14	113.0	24.1	 30
541	 14	1228.0	251.6	 25
542	 14	118.0	25.2	 25
543	 14	252.0	60.9	 25
544	 14	86.0	11.7	 25
545	 14	186.3	33.0	 30
546	 14	120.0	19.1	 25
547	 14	89.0	12.6	 25
548	 14	144.0	20.7	 25
549	 14	285.0	49.7	 25
550	 14	236.0	45.7	 30
551	 14	151.0	25.1	 25
552	 14	422.8	72.3	 30
553	 14	134.8	26.0	 30
554	 14	460.5	77.5	 30
555	 14	126.0	17.2	 36
556	 14	215.0	40.3	 30
557	 14	187.8	27.5	 30
558	 14	133.5	28.5	 30
559	 14	176.5	26.9	 30
560	 14	300.8	58.7	 36
561	 14	273.5	37.4	 30
562	 14	259.8	34.8	 30
563	 14	370.3	55.9	 30
564	 14	406.5	74.3	 30
565	 14	290.3	56.3	 30
566	 14	209.0	29.3	 25
567	 14	553.0	125.1	 25
568	 14	205.0	44.7	 25
569	 14	113.0	25.2	 25
570	 14	595.8	116.2	 30
571	 14	1052.0	163.1	 25
572	 14	187.0	42.0	 25
573	 14	604.0	90.4	 25
574	 14	2216.0	474.5	 25
575	 14	300.5	54.7	 30
576	 14	128.0	19.0	 25
577	 14	117.0	18.8	 25
578	 14	152.0	29.5	 25
579	 14	592.0	112.5	 25
580	 14	108.8	17.0	 30
581	 14	737.0	141.4	 25
582	 14	258.0	29.8	 25
583	 14	276.0	36.6	 25
584	 14	483.0	72.9	 25
585	 14	380.8	39.6	 30
586	 14	292.0	41.9	 25
587	 14	166.0	29.2	 25
588	 14	169.0	20.7	 25
589	 14	103.0	11.7	 25
590	 14	96.5	15.5	 30
591	 14	181.0	28.7	 25
592	 14	773.0	122.1	 25
593	 14	129.0	17.2	 25
594	 14	121.0	18.8	 25
595	 14	173.0	25.6	 30
596	 14	97.0	14.9	 25
597	 14	141.0	23.4	 25
598	 14	147.0	26.2	 25
599	 14	194.0	26.9	 25
600	 14	1700.5	409.5	 30
601	 14	646.0	102.3	 25
602	 14	238.0	42.0	 25
603	 14	246.0	28.3	 25
604	 14	166.0	31.7	 25
605	 14	107.8	22.1	 30
606	 14	166.0	30.8	 25
607	 14	205.0	23.8	 25
608	 14	205.0	32.9	 25
609	 14	121.0	20.1	 25
610	 14	538.8	73.6	 30
611	 14	238.0	47.5	 25
612	 14	180.0	41.6	 25
613	 14	243.0	47.1	 25
614	 14	273.0	30.1	 25
615	 14	419.0	39.0	 30
616	 14	214.0	24.4	 25
617	 14	205.5	29.0	 30
618	 14	93.5	16.4	 30
619	 14	131.0	24.2	 30
620	 14	347.8	75.0	 36
621	 14	567.8	115.7	 30
622	 14	88.8	13.3	 30
623	 14	148.8	26.5	 30
624	 14	185.3	58.4	 30
625	 14	113.0	18.8	 36
626	 14	171.0	27.1	 30
627	 14	178.0	39.6	 30
628	 14	435.5	44.8	 30
629	 14	100.0	16.1	 25
630	 14	126.5	23.9	 30
631	 14	244.0	48.4	 25
632	 14	264.0	44.7	 25
633	 14	1480.0	364.3	 25
634	 14	123.0	19.9	 25
635	 14	221.0	43.8	 25
636	 14	204.8	30.5	 30
637	 14	387.0	65.5	 25
638	 14	277.0	29.8	 25
639	 14	365.0	46.8	 25
640	 14	153.0	21.3	 25
641	 14	490.3	53.8	 30
642	 14	542.0	56.1	 25
643	 14	617.0	63.6	 25
644	 14	203.0	32.0	 25
645	 14	113.0	26.6	 25
646	 14	300.0	72.6	 30
647	 14	130.0	26.0	 25
648	 14	113.0	20.3	 25
649	 14	137.0	20.8	 25
650	 14	927.0	181.0	 25
651	 14	221.8	34.3	 30
652	 14	91.0	17.5	 25
653	 14	222.0	42.4	 25
654	 14	104.0	31.2	 25
655	 14	170.0	28.1	 25
656	 14	597.8	132.0	 30
657	 14	100.0	22.2	 25
658	 14	100.0	24.0	 25
659	 14	330.0	45.8	 25
660	 14	119.0	22.2	 25
661	 14	252.5	56.4	 30
662	 14	125.0	19.3	 25
663	 14	3056.0	557.6	 25
664	 14	487.0	53.1	 25
665	 14	570.0	80.9	 25
666	 14	764.0	99.9	 30
667	 14	148.0	28.3	 25
668	 14	112.0	15.5	 25
669	 14	191.0	28.0	 25
670	 14	775.0	101.0	 25
671	 14	217.8	29.6	 30
672	 14	163.0	30.9	 25
673	 14	230.0	32.0	 25
674	 14	157.0	27.0	 25
675	 14	218.0	97.0	 25
676	 14	395.8	67.7	 30
677	 14	113.0	17.4	 25
678	 14	99.0	18.6	 25
679	 14	132.0	21.5	 25
680	 14	387.0	53.0	 25
681	 14	188.0	38.0	 36
682	 14	140.0	26.9	 30
683	 14	617.3	122.7	 30
684	 14	140.0	27.3	 30
685	 14	91.8	19.9	 30
686	 14	321.3	67.8	 36
687	 14	436.3	95.2	 30
688	 14	289.0	49.5	 30
689	 14	127.0	24.1	 30
690	 14	206.8	43.8	 30
691	 14	142.3	28.8	 36
692	 14	153.8	33.3	 30
693	 14	353.0	41.0	 30
694	 14	147.0	25.3	 25
695	 14	245.0	42.2	 25
696	 14	100.8	22.2	 30
697	 14	136.0	55.0	 25
698	 14	122.0	30.3	 25
699	 14	98.0	19.6	 25
700	 14	257.0	34.5	 25
701	 14	144.8	28.3	 30
702	 14	1952.0	426.9	 25
703	 14	2787.0	686.5	 25
704	 14	350.0	42.3	 25
705	 14	359.0	67.4	 25
706	 14	500.5	67.3	 30
707	 14	285.0	63.5	 25
708	 14	168.0	36.0	 25
709	 14	151.0	23.4	 25
710	 14	443.0	87.1	 25
711	 14	11653.5	3110.2	 30
  0	 15	183.0	24.3	 25
  1	 15	434.0	74.7	 25
  2	 15	486.0	65.8	 25
  3	 15	169.0	38.3	 25
  4	 15	366.5	64.7	 30
  5	 15	7923.0	946.4	 25
  6	 15	300.0	34.6	 25
  7	 15	228.0	45.9	 25
  8	 15	138.0	23.2	 25
  9	 15	1506.0	368.1	 30
 10	 15	155.0	22.4	 25
 11	 15	160.0	34.6	 25
 12	 15	187.0	36.6	 25
 13	 15	195.0	42.3	 25
 14	 15	292.3	64.1	 30
 15	 15	546.0	91.2	 25
 16	 15	565.0	82.6	 25
 17	 15	1146.0	112.8	 25
 18	 15	1008.0	128.8	 25
 19	 15	1464.8	303.9	 30
 20	 15	274.5	48.6	 30
 21	 15	184.8	28.1	 30
 22	 15	499.5	71.8	 30
 23	 15	394.5	115.7	 30
 24	 15	98.5	17.8	 36
 25	 15	131.8	27.5	 30
 26	 15	239.5	54.3	 30
 27	 15	367.8	66.1	 30
 28	 15	1499.0	371.9	 30
 29	 15	121.3	24.8	 36
 30	 15	4990.3	1332.7	 30
 31	 15	343.8	52.8	 30
 32	 15	360.3	57.8	 30
 33	 15	247.0	44.4	 25
 34	 15	96.8	21.9	 30
 35	 15	212.0	39.3	 25
 36	 15	1703.0	145.6	 25
 37	 15	1300.0	105.0	 25
 38	 15	1058.0	117.5	 25
 39	 15	847.0	154.6	 30
 40	 15	135.0	27.8	 25
 41	 15	170.0	30.6	 25
 42	 15	1962.0	257.9	 25
 43	 15	117.0	26.1	 25
 44	 15	308.3	45.1	 30
 45	 15	584.0	78.3	 25
 46	 15	1166.0	143.3	 25
 47	 15	580.0	82.4	 25
 48	 15	317.0	53.6	 25
 49	 15	188.0	32.3	 30
 50	 15	1499.0	194.9	 25
 51	 15	1304.0	102.9	 25
 52	 15	145.0	35.6	 25
 53	 15	420.0	58.1	 25
 54	 15	258.3	33.0	 30
 55	 15	227.0	31.9	 25
 56	 15	723.0	64.6	 25
 57	 15	544.0	52.5	 25
 58	 15	426.0	59.3	 25
 59	 15	98.3	24.4	 30
 60	 15	242.0	41.8	 25
 61	 15	169.0	35.2	 25
 62	 15	241.0	43.6	 25
 63	 15	462.0	58.1	 25
 64	 15	257.8	45.8	 30
 65	 15	120.0	24.7	 25
 66	 15	8525.0	1135.1	 25
 67	 15	248.0	35.8	 25
 68	 15	1733.0	226.5	 25
 69	 15	2857.8	545.5	 30
 70	 15	151.0	23.4	 25
 71	 15	598.0	97.4	 25
 72	 15	228.0	36.4	 25
 73	 15	405.0	39.9	 25
 74	 15	985.0	147.2	 30
 75	 15	429.0	50.4	 25
 76	 15	143.0	25.0	 25
 77	 15	334.0	51.6	 25
 78	 15	180.0	30.8	 25
 79	 15	1499.3	283.7	 30
 80	 15	114.0	25.1	 25
 81	 15	195.0	36.5	 25
 82	 15	149.0	21.6	 25
 83	 15	138.0	15.6	 25
 84	 15	6827.5	1237.8	 30
 85	 15	6239.8	1022.9	 30
 86	 15	1323.3	152.1	 30
 87	 15	422.5	46.4	 30
 88	 15	2280.5	406.6	 30
 89	 15	595.5	106.9	 36
 90	 15	196.3	30.5	 30
 91	 15	191.3	31.7	 30
 92	 15	154.3	24.8	 30
 93	 15	421.0	90.8	 30
 94	 15	224.5	36.2	 36
 95	 15	187.5	35.2	 30
 96	 15	113.0	16.8	 30
 97	 15	135.8	18.1	 30
 98	 15	251.0	44.3	 25
 99	 15	393.8	69.8	 30
100	 15	162.0	30.3	 25
101	 15	130.0	23.7	 25
102	 15	3447.0	418.6	 25
103	 15	482.0	73.3	 25
104	 15	3741.5	651.7	 30
105	 15	180.0	27.4	 25
106	 15	574.0	38.5	 25
107	 15	5801.0	681.0	 25
108	 15	17879.0	1756.6	 25
109	 15	724.5	67.4	 30
110	 15	379.0	45.7	 25
111	 15	4456.0	485.1	 25
112	 15	569.0	77.1	 25
113	 15	231.0	30.5	 25
114	 15	855.0	109.4	 30
115	 15	180.0	45.8	 25
116	 15	368.0	60.7	 25
117	 15	948.0	99.2	 25
118	 15	405.0	34.9	 25
119	 15	202.3	41.8	 30
120	 15	3168.0	469.8	 25
121	 15	2283.0	310.5	 25
122	 15	100.0	27.6	 25
123	 15	783.0	102.8	 25
124	 15	121.8	20.4	 30
125	 15	330.0	57.1	 25
126	 15	86.0	13.6	 25
127	 15	654.0	101.1	 25
128	 15	2721.0	375.7	 25
129	 15	292.8	37.0	 30
130	 15	138.0	22.7	 25
131	 15	156.0	35.9	 25
132	 15	165.0	37.8	 25
133	 15	166.0	25.5	 25
134	 15	194.0	24.1	 30
135	 15	267.0	37.6	 25
136	 15	385.0	49.9	 25
137	 15	1250.0	113.2	 25
138	 15	464.0	37.5	 25
139	 15	211.8	28.1	 30
140	 15	903.0	159.9	 25
141	 15	2924.0	457.2	 25
142	 15	6073.0	1062.1	 25
143	 15	1047.0	135.7	 25
144	 15	613.0	58.8	 30
145	 15	658.0	102.6	 25
146	 15	154.0	30.3	 25
147	 15	187.0	26.9	 25
148	 15	929.0	128.9	 25
149	 15	307.5	39.4	 30
150	 15	404.3	44.2	 30
151	 15	864.5	106.0	 30
152	 15	364.0	40.6	 30
153	 15	90.8	15.7	 30
154	 15	119.3	21.2	 36
155	 15	1339.0	95.3	 30
156	 15	468.3	47.9	 30
157	 15	350.5	59.6	 30
158	 15	221.3	24.0	 30
159	 15	295.5	46.7	 36
160	 15	172.3	24.7	 30
161	 15	353.8	49.5	 30
162	 15	1029.5	180.5	 30
163	 15	2339.0	284.4	 25
164	 15	309.0	37.5	 30
165	 15	398.0	38.4	 25
166	 15	209.0	32.2	 25
167	 15	147.0	25.2	 25
168	 15	341.0	41.6	 25
169	 15	326.5	52.2	 30
170	 15	419.0	60.0	 25
171	 15	408.0	55.3	 25
172	 15	3024.0	233.2	 25
173	 15	805.0	55.9	 25
174	 15	292.5	63.6	 30
175	 15	150.0	23.1	 25
176	 15	213.0	29.7	 25
177	 15	445.0	70.7	 25
178	 15	202.0	23.0	 25
179	 15	140.8	22.4	 30
180	 15	245.0	43.5	 25
181	 15	96.0	11.5	 25
182	 15	139.0	23.7	 25
183	 15	371.0	44.4	 25
184	 15	180.0	29.4	 30
185	 15	113.0	26.3	 25
186	 15	222.0	47.9	 25
187	 15	263.0	35.4	 25
188	 15	354.0	34.1	 25
189	 15	529.5	76.8	 30
190	 15	109.0	16.7	 25
191	 15	138.0	21.4	 25
192	 15	564.0	77.5	 25
193	 15	406.0	51.6	 25
194	 15	142.8	25.1	 30
195	 15	371.0	42.5	 25
196	 15	231.0	29.3	 25
197	 15	299.0	48.2	 25
198	 15	126.0	26.6	 25
199	 15	109.0	21.0	 30
200	 15	1225.0	187.6	 25
201	 15	105.0	17.2	 25
202	 15	82.0	13.4	 25
203	 15	122.0	25.2	 25
204	 15	888.0	166.6	 30
205	 15	118.0	27.1	 25
206	 15	257.0	30.1	 25
207	 15	2437.0	285.1	 25
208	 15	155.0	17.4	 25
209	 15	677.3	120.5	 30
210	 15	202.0	29.1	 25
211	 15	518.0	76.3	 25
212	 15	87.0	22.5	 25
213	 15	105.0	16.1	 25
214	 15	136.0	16.0	 30
215	 15	96.0	16.0	 30
216	 15	739.3	129.1	 30
217	 15	100.0	16.9	 30
218	 15	199.3	296.6	 30
219	 15	174.5	29.7	 36
220	 15	172.8	31.8	 30
221	 15	163.0	27.3	 30
222	 15	5119.5	791.8	 30
223	 15	2892.5	529.1	 30
224	 15	284.0	47.7	 36
225	 15	339.3	59.1	 30
226	 15	232.8	33.5	 30
227	 15	1024.3	180.0	 30
228	 15	146.0	21.9	 25
229	 15	304.8	39.0	 30
230	 15	303.0	29.9	 25
231	 15	901.0	90.6	 25
232	 15	164.0	16.0	 25
233	 15	861.0	95.3	 25
234	 15	80.8	21.9	 30
235	 15	99.0	18.7	 25
236	 15	114.0	20.8	 25
237	 15	127.0	18.7	 25
238	 15	92.0	18.6	 25
239	 15	110.3	18.4	 30
240	 15	214.0	24.1	 25
241	 15	178.0	30.5	 25
242	 15	174.0	26.1	 25
243	 15	258.0	34.7	 25
244	 15	249.3	39.0	 30
245	 15	94.0	14.2	 25
246	 15	433.0	43.5	 25
247	 15	1220.0	141.9	 25
248	 15	1767.0	112.3	 25
249	 15	817.3	70.8	 30
250	 15	5421.0	921.9	 25
251	 15	146.0	38.4	 25
252	 15	336.0	37.5	 25
253	 15	123.0	22.2	 25
254	 15	138.5	23.2	 30
255	 15	193.0	28.9	 25
256	 15	637.0	93.6	 25
257	 15	150.0	15.0	 25
258	 15	2659.0	382.7	 25
259	 15	195.0	43.7	 25
260	 15	353.8	54.1	 30
261	 15	1195.0	176.0	 25
262	 15	2252.0	228.7	 25
263	 15	496.0	75.5	 25
264	 15	416.0	57.8	 25
265	 15	171.0	28.4	 30
266	 15	1573.0	204.1	 25
267	 15	190.0	23.5	 25
268	 15	289.0	38.1	 25
269	 15	85.0	12.8	 25
270	 15	94.0	18.7	 30
271	 15	165.0	27.3	 25
272	 15	104.0	23.5	 25
273	 15	724.0	74.4	 25
274	 15	181.0	29.2	 25
275	 15	108.8	17.8	 30
276	 15	536.0	68.3	 25
277	 15	258.0	38.2	 25
278	 15	106.0	14.4	 25
279	 15	770.8	171.7	 30
280	 15	152.8	24.7	 36
281	 15	145.3	14.7	 30
282	 15	108.3	17.6	 30
283	 15	89.0	18.9	 30
284	 15	139.8	22.5	 30
285	 15	165.5	23.4	 36
286	 15	350.0	54.7	 30
287	 15	178.0	30.1	 30
288	 15	3263.3	405.7	 30
289	 15	273.3	31.9	 30
290	 15	5752.5	1214.7	 36
291	 15	305.8	48.1	 30
292	 15	294.0	36.4	 25
293	 15	150.0	23.4	 25
294	 15	2679.0	358.6	 25
295	 15	139.5	26.6	 30
296	 15	176.0	20.0	 25
297	 15	321.0	47.2	 25
298	 15	536.0	79.9	 25
299	 15	120.0	18.8	 25
300	 15	1663.3	351.6	 30
301	 15	120.0	23.3	 25
302	 15	207.0	21.9	 25
303	 15	146.0	21.3	 25
304	 15	145.0	34.3	 25
305	 15	1322.0	207.7	 30
306	 15	241.0	39.5	 25
307	 15	242.0	34.5	 25
308	 15	118.0	24.6	 25
309	 15	141.0	18.8	 25
310	 15	404.0	65.5	 30
311	 15	528.0	77.5	 25
312	 15	1909.0	234.8	 25
313	 15	181.0	26.8	 25
314	 15	292.0	36.1	 25
315	 15	291.3	26.1	 30
316	 15	279.0	38.7	 25
317	 15	107.0	18.2	 25
318	 15	618.0	83.1	 25
319	 15	218.0	32.5	 25
320	 15	2267.5	490.7	 30
321	 15	254.0	32.8	 25
322	 15	133.0	18.6	 25
323	 15	6074.0	525.7	 25
324	 15	288.0	36.2	 25
325	 15	107.8	18.1	 30
326	 15	199.0	27.8	 25
327	 15	253.0	38.5	 25
328	 15	3119.0	418.9	 25
329	 15	1409.0	209.0	 25
330	 15	133.8	25.4	 30
331	 15	177.0	26.7	 25
332	 15	122.0	20.6	 25
333	 15	144.0	26.9	 25
334	 15	221.0	16.5	 25
335	 15	124.0	18.2	 30
336	 15	577.0	72.4	 25
337	 15	241.0	27.0	 25
338	 15	93.0	14.9	 25
339	 15	237.0	45.9	 25
340	 15	91.0	16.0	 30
341	 15	242.0	38.1	 25
342	 15	198.0	30.0	 25
343	 15	128.0	21.5	 25
344	 15	191.0	18.5	 30
345	 15	281.3	38.0	 36
346	 15	638.3	93.8	 30
347	 15	101.3	13.2	 30
348	 15	127.5	19.8	 30
349	 15	675.0	111.1	 30
350	 15	105.5	20.8	 36
351	 15	748.8	109.4	 30
352	 15	119.0	24.2	 30
353	 15	88.5	15.9	 30
354	 15	236.8	37.3	 30
355	 15	613.3	67.0	 36
356	 15	227.8	34.7	 30
357	 15	531.0	60.4	 25
358	 15	141.0	28.9	 25
359	 15	2740.0	307.2	 25
360	 15	189.5	28.0	 30
361	 15	241.0	31.6	 25
362	 15	402.0	67.9	 25
363	 15	124.0	22.1	 25
364	 15	172.0	23.1	 25
365	 15	192.5	31.9	 30
366	 15	255.0	25.5	 25
367	 15	289.0	50.4	 25
368	 15	1186.0	65.3	 25
369	 15	294.0	33.9	 25
370	 15	257.0	40.0	 30
371	 15	210.0	30.2	 25
372	 15	3988.0	496.4	 25
373	 15	174.0	25.9	 25
374	 15	330.0	33.8	 25
375	 15	213.8	36.0	 30
376	 15	934.0	118.6	 25
377	 15	110.0	16.4	 25
378	 15	103.0	19.2	 25
379	 15	158.0	26.9	 25
380	 15	108.0	18.0	 30
381	 15	97.0	13.8	 25
382	 15	206.0	32.8	 25
383	 15	648.0	75.6	 25
384	 15	164.0	33.9	 25
385	 15	208.8	28.9	 30
386	 15	1415.0	154.9	 25
387	 15	103.0	17.3	 25
388	 15	119.0	21.2	 25
389	 15	3838.0	673.5	 25
390	 15	125.3	25.4	 30
391	 15	299.0	43.0	 25
392	 15	101.0	26.1	 25
393	 15	291.0	46.3	 25
394	 15	133.0	24.7	 25
395	 15	237.8	36.0	 30
396	 15	218.0	33.8	 25
397	 15	103.0	18.1	 25
398	 15	2242.0	211.5	 25
399	 15	4517.0	548.8	 25
400	 15	177.0	30.9	 30
401	 15	514.0	81.2	 25
402	 15	453.0	48.7	 25
403	 15	128.0	23.1	 25
404	 15	2699.0	390.2	 25
405	 15	8633.8	1697.4	 30
406	 15	239.0	87.4	 25
407	 15	374.0	57.8	 25
408	 15	2144.0	357.8	 25
409	 15	461.3	71.1	 30
410	 15	2543.5	549.2	 36
411	 15	148.8	24.3	 30
412	 15	205.5	33.6	 30
413	 15	1198.0	175.9	 30
414	 15	186.5	36.7	 30
415	 15	376.3	54.2	 36
416	 15	516.5	64.5	 30
417	 15	200.3	26.4	 30
418	 15	1121.0	181.2	 30
419	 15	549.0	62.9	 30
420	 15	557.3	63.4	 36
421	 15	442.0	52.6	 30
422	 15	322.0	39.7	 25
423	 15	809.0	100.6	 25
424	 15	143.0	27.2	 25
425	 15	177.5	26.0	 30
426	 15	130.0	17.9	 25
427	 15	134.0	18.0	 25
428	 15	129.0	16.4	 25
429	 15	91.0	13.5	 25
430	 15	252.0	46.1	 30
431	 15	3695.0	546.2	 25
432	 15	1617.0	172.3	 25
433	 15	578.0	77.7	 25
434	 15	91.0	17.3	 25
435	 15	244.8	50.9	 30
436	 15	232.0	26.6	 25
437	 15	147.0	18.5	 25
438	 15	113.0	19.6	 25
439	 15	131.0	13.2	 25
440	 15	234.0	32.2	 30
441	 15	206.0	22.2	 25
442	 15	201.0	28.7	 25
443	 15	140.0	19.7	 25
444	 15	994.0	126.8	 25
445	 15	199.0	24.0	 30
446	 15	143.0	15.1	 25
447	 15	106.0	25.3	 25
448	 15	91.0	18.6	 25
449	 15	100.0	16.8	 25
450	 15	122.8	28.5	 30
451	 15	176.0	25.4	 25
452	 15	321.0	40.5	 25
453	 15	139.0	18.9	 25
454	 15	331.0	42.4	 25
455	 15	127.3	24.8	 30
456	 15	468.0	49.7	 25
457	 15	156.0	33.9	 25
458	 15	115.0	19.0	 25
459	 15	114.0	24.3	 25
460	 15	2162.0	439.9	 30
461	 15	2220.0	332.2	 25
462	 15	845.0	94.0	 25
463	 15	165.0	28.1	 25
464	 15	571.0	83.2	 25
465	 15	104.3	25.3	 30
466	 15	292.0	51.2	 25
467	 15	440.0	74.1	 25
468	 15	460.0	69.9	 25
469	 15	95.0	16.6	 25
470	 15	136.0	19.8	 30
471	 15	272.0	47.6	 25
472	 15	122.0	25.9	 25
473	 15	251.0	49.8	 25
474	 15	1789.8	282.2	 30
475	 15	229.5	33.2	 36
476	 15	85.0	14.6	 30
477	 15	538.5	100.2	 30
478	 15	209.3	43.7	 30
479	 15	111.0	29.5	 30
480	 15	114.3	25.3	 36
481	 15	161.3	29.8	 30
482	 15	116.0	29.4	 30
483	 15	149.3	30.1	 30
484	 15	376.3	50.1	 30
485	 15	146.5	31.0	 36
486	 15	152.0	27.9	 30
487	 15	130.0	33.6	 25
488	 15	193.0	30.6	 25
489	 15	575.0	45.1	 25
490	 15	375.5	57.6	 30
491	 15	1684.0	296.3	 25
492	 15	4439.0	595.5	 25
493	 15	166.0	29.2	 25
494	 15	120.0	29.3	 25
495	 15	303.5	44.0	 30
496	 15	966.0	149.6	 25
497	 15	268.0	42.9	 25
498	 15	177.0	28.6	 25
499	 15	217.0	37.6	 25
500	 15	309.3	58.3	 30
501	 15	263.0	49.0	 25
502	 15	99.0	23.1	 25
503	 15	111.0	26.5	 25
504	 15	174.0	28.4	 25
505	 15	397.5	91.5	 30
506	 15	142.0	27.8	 25
507	 15	206.0	38.9	 25
508	 15	272.0	46.0	 25
509	 15	152.0	31.2	 25
510	 15	158.8	33.8	 30
511	 15	321.0	65.2	 25
512	 15	635.0	91.8	 25
513	 15	1277.0	126.9	 25
514	 15	126.0	20.4	 25
515	 15	145.8	29.9	 30
516	 15	2617.0	551.5	 25
517	 15	100.0	19.9	 25
518	 15	303.0	31.6	 25
519	 15	482.0	74.2	 25
520	 15	9090.5	1785.0	 30
521	 15	542.0	60.7	 25
522	 15	695.0	112.2	 25
523	 15	388.0	58.0	 25
524	 15	301.0	34.3	 25
525	 15	174.3	34.8	 30
526	 15	157.0	26.8	 25
527	 15	2541.0	243.5	 25
528	 15	185.0	34.2	 25
529	 15	172.0	26.1	 25
530	 15	314.8	49.0	 30
531	 15	172.0	22.5	 25
532	 15	142.0	27.1	 25
533	 15	111.0	29.0	 25
534	 15	179.0	28.9	 25
535	 15	431.3	66.8	 30
536	 15	154.0	30.8	 25
537	 15	311.0	48.0	 25
538	 15	193.0	25.8	 25
539	 15	4104.5	715.4	 30
540	 15	1272.0	254.6	 36
541	 15	303.8	48.2	 30
542	 15	478.8	58.3	 30
543	 15	490.8	71.7	 30
544	 15	142.8	29.5	 30
545	 15	307.0	52.8	 36
546	 15	143.5	34.6	 30
547	 15	111.5	22.4	 30
548	 15	294.3	42.0	 30
549	 15	2228.8	276.3	 30
550	 15	114.3	28.6	 36
551	 15	90.3	21.6	 30
552	 15	220.0	52.8	 25
553	 15	336.0	86.7	 25
554	 15	214.0	40.5	 25
555	 15	254.3	41.8	 30
556	 15	1016.0	194.0	 25
557	 15	171.0	39.5	 25
558	 15	148.0	27.4	 25
559	 15	409.0	50.3	 25
560	 15	294.5	56.9	 30
561	 15	223.0	29.8	 25
562	 15	129.0	29.9	 25
563	 15	1873.0	266.0	 25
564	 15	202.0	55.9	 25
565	 15	445.3	67.5	 30
566	 15	2816.0	755.0	 25
567	 15	1434.0	248.0	 25
568	 15	342.0	47.5	 25
569	 15	382.0	56.1	 25
570	 15	299.3	54.3	 30
571	 15	638.0	72.7	 25
572	 15	1231.0	160.1	 25
573	 15	392.0	51.9	 25
574	 15	1819.0	228.2	 25
575	 15	4643.5	944.3	 30
576	 15	175.0	36.8	 25
577	 15	146.0	28.2	 25
578	 15	3915.0	400.8	 25
579	 15	1775.0	140.0	 25
580	 15	900.5	170.1	 30
581	 15	678.0	101.4	 25
582	 15	436.0	61.6	 25
583	 15	111.0	31.4	 25
584	 15	131.0	25.1	 25
585	 15	2527.8	534.0	 30
586	 15	354.0	46.8	 25
587	 15	258.0	69.7	 25
588	 15	128.0	33.2	 25
589	 15	132.0	26.0	 25
590	 15	2776.0	638.8	 30
591	 15	3307.0	577.1	 25
592	 15	1424.0	200.7	 25
593	 15	185.0	27.0	 25
594	 15	6316.0	694.0	 25
595	 15	268.0	40.4	 25
596	 15	138.0	26.5	 30
597	 15	10308.0	1102.3	 25
598	 15	232.0	51.6	 25
599	 15	307.0	59.7	 25
600	 15	217.0	40.2	 25
601	 15	248.0	47.2	 30
602	 15	543.0	67.5	 25
603	 15	155.0	27.2	 25
604	 15	138.0	32.1	 30
605	 15	158.0	34.9	 30
606	 15	105.8	22.6	 36
607	 15	113.0	27.5	 30
608	 15	284.5	35.6	 30
609	 15	190.0	38.7	 30
610	 15	1268.3	210.8	 30
611	 15	606.5	95.9	 36
612	 15	244.5	53.2	 30
613	 15	161.3	23.7	 30
614	 15	239.5	43.3	 30
615	 15	7442.0	1322.6	 30
616	 15	337.8	54.7	 36
617	 15	434.0	96.8	 25
618	 15	101.0	17.6	 25
619	 15	152.0	25.6	 25
620	 15	144.0	18.8	 25
621	 15	1687.5	323.3	 30
622	 15	106.0	24.5	 25
623	 15	135.0	22.7	 25
624	 15	796.0	96.9	 25
625	 15	104.0	22.6	 25
626	 15	99.8	20.9	 30
627	 15	2112.0	314.8	 25
628	 15	960.0	109.9	 25
629	 15	132.0	26.4	 25
630	 15	1263.0	164.0	 25
631	 15	105.8	37.3	 30
632	 15	126.0	22.8	 25
633	 15	5447.0	689.4	 25
634	 15	1083.0	76.1	 25
635	 15	159.0	29.4	 25
636	 15	186.8	32.4	 30
637	 15	380.0	80.5	 25
638	 15	351.0	58.7	 25
639	 15	1620.0	228.7	 25
640	 15	378.0	43.7	 25
641	 15	221.8	29.7	 30
642	 15	209.0	38.2	 25
643	 15	431.0	55.4	 25
644	 15	724.0	63.4	 25
645	 15	406.0	54.3	 25
646	 15	231.5	53.4	 30
647	 15	882.0	88.9	 25
648	 15	264.0	41.8	 25
649	 15	2391.0	339.4	 25
650	 15	113.0	17.5	 25
651	 15	1107.8	214.7	 30
652	 15	982.0	113.3	 25
653	 15	202.0	30.9	 25
654	 15	13153.0	1279.1	 25
655	 15	411.0	56.9	 25
656	 15	10730.5	1967.9	 30
657	 15	153.0	31.6	 25
658	 15	96.0	26.0	 25
659	 15	153.0	26.0	 25
660	 15	136.0	29.3	 25
661	 15	124.0	24.9	 30
662	 15	114.0	22.5	 25
663	 15	358.0	52.7	 25
664	 15	275.0	51.1	 25
665	 15	280.0	49.4	 25
666	 15	365.3	61.3	 30
667	 15	168.0	23.3	 25
668	 15	174.0	44.5	 25
669	 15	167.8	34.6	 30
670	 15	194.0	43.4	 30
671	 15	371.5	56.4	 36
672	 15	1484.0	192.5	 30
673	 15	1161.0	187.3	 30
674	 15	165.5	422.7	 30
675	 15	121.0	22.1	 30
676	 15	170.0	30.5	 36
677	 15	2670.0	467.7	 30
678	 15	2252.5	235.3	 30
679	 15	708.8	115.5	 30
680	 15	165.5	30.5	 30
681	 15	425.3	78.3	 30
682	 15	328.0	60.1	 25
683	 15	365.0	64.4	 25
684	 15	163.0	29.5	 25
685	 15	150.0	27.6	 25
686	 15	111.5	18.5	 30
687	 15	412.0	76.9	 25
688	 15	179.0	36.5	 25
689	 15	222.0	39.0	 25
690	 15	1572.0	222.7	 25
691	 15	221.8	33.9	 30
692	 15	344.0	45.0	 25
693	 15	786.0	122.5	 25
694	 15	114.0	22.2	 25
695	 15	108.0	19.8	 25
696	 15	279.8	39.5	 30
697	 15	11982.0	1941.7	 25
698	 15	138.0	31.2	 25
699	 15	1742.0	208.8	 25
700	 15	103.0	20.3	 25
701	 15	146.8	26.4	 30
702	 15	228.0	37.4	 25
703	 15	142.0	28.0	 25
704	 15	533.0	97.1	 25
705	 15	20088.0	1694.3	 25
706	 15	901.8	124.4	 30
707	 15	388.0	37.6	 25
708	 15	218.0	35.3	 25
709	 15	159.0	32.8	 25
710	 15	202.0	32.7	 25
711	 15	204.5	32.2	 30
  0	 16	14781.0	2636.7	 25
  1	 16	242.0	42.7	 25
  2	 16	219.0	29.3	 25
  3	 16	147.0	25.6	 25
  4	 16	278.8	35.1	 30
  5	 16	1900.0	418.7	 25
  6	 16	260.0	53.2	 25
  7	 16	164.0	27.6	 30
  8	 16	125.8	22.5	 30
  9	 16	487.5	83.1	 36
 10	 16	122.8	18.5	 30
 11	 16	144.8	22.4	 30
 12	 16	241.3	39.8	 30
 13	 16	141.5	23.8	 30
 14	 16	272.3	34.7	 36
 15	 16	291.0	40.2	 30
 16	 16	413.0	54.8	 30
 17	 16	461.5	50.5	 30
 18	 16	258.8	54.8	 30
 19	 16	374.0	84.4	 36
 20	 16	203.0	19.9	 25
 21	 16	242.0	23.9	 25
 22	 16	142.0	22.9	 25
 23	 16	185.0	33.7	 25
 24	 16	83.8	21.0	 30
 25	 16	119.0	21.8	 25
 26	 16	102.0	16.3	 25
 27	 16	244.0	35.7	 25
 28	 16	760.0	145.1	 25
 29	 16	94.5	16.1	 30
 30	 16	1072.0	211.7	 25
 31	 16	229.0	43.2	 25
 32	 16	290.0	34.4	 25
 33	 16	143.0	28.4	 25
 34	 16	89.5	23.7	 30
 35	 16	214.0	33.8	 25
 36	 16	650.0	97.9	 25
 37	 16	755.0	86.0	 25
 38	 16	581.0	68.8	 25
 39	 16	190.0	30.3	 30
 40	 16	151.0	29.2	 25
 41	 16	115.0	16.3	 25
 42	 16	238.0	47.4	 25
 43	 16	171.0	25.0	 25
 44	 16	428.0	46.1	 30
 45	 16	290.0	35.6	 25
 46	 16	685.0	70.6	 25
 47	 16	150.0	15.9	 25
 48	 16	164.0	27.4	 25
 49	 16	203.5	32.2	 30
 50	 16	519.0	63.8	 25
 51	 16	969.0	93.4	 25
 52	 16	259.0	41.3	 25
 53	 16	158.0	26.5	 25
 54	 16	125.8	19.1	 30
 55	 16	297.0	40.5	 25
 56	 16	210.0	26.6	 25
 57	 16	219.0	25.1	 25
 58	 16	150.0	25.9	 25
 59	 16	102.5	20.1	 30
 60	 16	159.0	33.8	 25
 61	 16	112.0	15.2	 25
 62	 16	176.0	27.7	 25
 63	 16	128.0	18.4	 25
 64	 16	223.8	42.3	 30
 65	 16	116.0	17.5	 25
 66	 16	1684.0	347.3	 25
 67	 16	163.0	28.0	 25
 68	 16	642.0	81.9	 25
 69	 16	2470.5	406.2	 30
 70	 16	134.0	31.4	 25
 71	 16	189.0	26.1	 25
 72	 16	459.5	53.6	 30
 73	 16	669.8	71.9	 30
 74	 16	234.0	36.3	 36
 75	 16	455.8	60.6	 30
 76	 16	1491.5	252.3	 30
 77	 16	191.5	35.5	 30
 78	 16	188.5	29.6	 30
 79	 16	229.3	58.0	 36
 80	 16	107.5	18.3	 30
 81	 16	167.8	29.2	 30
 82	 16	167.8	16.7	 30
 83	 16	212.5	35.5	 30
 84	 16	1611.5	408.8	 36
 85	 16	375.0	62.4	 25
 86	 16	236.0	28.2	 25
 87	 16	428.0	56.3	 25
 88	 16	374.0	46.4	 25
 89	 16	224.0	32.3	 30
 90	 16	125.0	20.6	 25
 91	 16	159.0	22.0	 25
 92	 16	122.0	19.8	 25
 93	 16	118.0	19.5	 25
 94	 16	314.0	49.9	 30
 95	 16	108.0	15.8	 25
 96	 16	101.0	21.4	 25
 97	 16	112.0	18.0	 25
 98	 16	104.0	20.7	 25
 99	 16	134.8	20.3	 30
100	 16	114.0	19.6	 25
101	 16	106.0	23.7	 25
102	 16	1237.0	243.8	 25
103	 16	191.0	37.6	 25
104	 16	532.3	115.7	 30
105	 16	142.0	21.7	 25
106	 16	297.0	49.3	 25
107	 16	1314.0	187.3	 25
108	 16	5250.0	861.1	 25
109	 16	704.3	86.4	 30
110	 16	238.0	22.5	 25
111	 16	609.0	83.7	 25
112	 16	151.0	16.5	 25
113	 16	238.0	30.4	 25
114	 16	361.5	34.4	 30
115	 16	155.0	26.4	 25
116	 16	376.0	41.9	 25
117	 16	374.0	32.4	 25
118	 16	418.0	34.2	 25
119	 16	136.8	33.8	 30
120	 16	577.0	107.5	 25
121	 16	344.0	44.8	 25
122	 16	99.0	14.5	 25
123	 16	184.0	24.9	 25
124	 16	92.8	16.9	 30
125	 16	145.0	23.7	 25
126	 16	116.0	16.0	 25
127	 16	261.0	25.6	 25
128	 16	568.0	139.1	 25
129	 16	168.5	27.0	 30
130	 16	119.0	18.7	 25
131	 16	237.0	29.6	 25
132	 16	144.0	20.5	 25
133	 16	171.0	23.5	 25
134	 16	117.3	16.6	 30
135	 16	222.0	28.5	 25
136	 16	169.0	28.6	 25
137	 16	807.8	150.5	 30
138	 16	745.0	73.0	 30
139	 16	116.5	24.4	 36
140	 16	193.8	53.6	 30
141	 16	416.0	112.5	 30
142	 16	391.3	71.1	 30
143	 16	350.8	47.1	 30
144	 16	863.3	90.8	 36
145	 16	296.0	32.7	 30
146	 16	201.0	29.3	 30
147	 16	372.8	52.5	 30
148	 16	484.3	68.4	 30
149	 16	888.5	135.2	 36
150	 16	182.0	28.7	 25
151	 16	368.0	56.0	 25
152	 16	179.0	27.0	 25
153	 16	88.0	17.9	 25
154	 16	139.3	30.4	 30
155	 16	398.0	56.9	 25
156	 16	451.0	38.4	 25
157	 16	236.0	33.0	 25
158	 16	189.0	31.0	 25
159	 16	244.0	44.7	 30
160	 16	153.0	31.8	 25
161	 16	215.0	25.7	 25
162	 16	335.0	44.2	 25
163	 16	784.0	136.2	 25
164	 16	276.8	25.6	 30
165	 16	191.0	40.9	 25
166	 16	106.0	16.2	 25
167	 16	102.0	15.1	 25
168	 16	184.0	27.3	 25
169	 16	325.0	49.8	 30
170	 16	444.0	43.7	 25
171	 16	236.0	27.2	 25
172	 16	1052.0	116.0	 25
173	 16	1868.0	208.2	 25
174	 16	158.5	41.0	 30
175	 16	163.0	24.3	 25
176	 16	123.0	24.0	 25
177	 16	259.0	39.9	 25
178	 16	170.0	27.7	 25
179	 16	145.5	27.6	 30
180	 16	97.0	19.7	 25
181	 16	100.0	16.8	 25
182	 16	112.0	15.0	 25
183	 16	158.0	21.7	 25
184	 16	185.8	31.1	 30
185	 16	113.0	20.8	 25
186	 16	194.0	29.5	 25
187	 16	166.0	23.3	 25
188	 16	360.0	53.2	 25
189	 16	318.8	50.8	 30
190	 16	90.0	16.1	 25
191	 16	96.0	19.5	 25
192	 16	130.0	23.2	 25
193	 16	183.0	27.2	 25
194	 16	116.3	17.1	 30
195	 16	192.0	24.6	 25
196	 16	161.0	26.6	 25
197	 16	196.0	31.2	 25
198	 16	140.0	23.4	 25
199	 16	160.5	25.6	 30
200	 16	539.0	58.1	 25
201	 16	119.0	14.8	 25
202	 16	110.5	24.5	 30
203	 16	116.8	26.0	 30
204	 16	263.3	42.0	 36
205	 16	127.3	18.6	 30
206	 16	140.0	20.0	 30
207	 16	967.5	215.3	 30
208	 16	137.5	23.5	 30
209	 16	248.5	43.3	 36
210	 16	162.5	24.9	 30
211	 16	225.8	45.6	 30
212	 16	105.3	21.3	 30
213	 16	125.0	17.9	 30
214	 16	141.5	27.9	 36
215	 16	93.0	23.8	 25
216	 16	183.0	38.0	 25
217	 16	83.0	15.5	 25
218	 16	120.0	18.6	 25
219	 16	182.0	30.1	 25
220	 16	209.0	33.8	 30
221	 16	120.0	24.1	 25
222	 16	1149.0	204.2	 25
223	 16	221.0	44.3	 25
224	 16	115.0	15.4	 25
225	 16	221.5	38.4	 30
226	 16	205.0	37.0	 25
227	 16	281.0	45.9	 25
228	 16	94.0	13.1	 25
229	 16	299.0	38.5	 25
230	 16	177.8	31.0	 30
231	 16	215.0	27.5	 25
232	 16	118.0	15.6	 25
233	 16	269.0	39.7	 25
234	 16	101.0	23.3	 25
235	 16	95.8	22.1	 30
236	 16	113.0	26.5	 25
237	 16	95.0	10.6	 25
238	 16	90.0	16.7	 25
239	 16	105.0	21.6	 25
240	 16	100.8	13.3	 30
241	 16	229.0	36.2	 25
242	 16	120.0	21.6	 25
243	 16	374.0	42.9	 25
244	 16	114.0	19.5	 25
245	 16	116.8	16.1	 30
246	 16	533.0	47.0	 25
247	 16	287.0	50.8	 25
248	 16	1653.0	131.9	 25
249	 16	405.0	47.8	 25
250	 16	1120.8	153.5	 30
251	 16	159.0	41.7	 25
252	 16	360.0	55.2	 25
253	 16	106.0	20.3	 25
254	 16	96.0	21.1	 25
255	 16	156.5	32.8	 30
256	 16	284.0	47.6	 25
257	 16	114.0	17.3	 25
258	 16	530.0	72.3	 25
259	 16	180.0	27.2	 25
260	 16	191.8	30.0	 30
261	 16	237.0	33.9	 25
262	 16	466.0	74.8	 25
263	 16	170.0	24.8	 25
264	 16	121.0	20.8	 25
265	 16	108.8	17.3	 30
266	 16	287.0	57.7	 25
267	 16	226.8	55.5	 30
268	 16	195.8	33.1	 30
269	 16	103.0	20.0	 30
270	 16	97.8	22.3	 36
271	 16	118.3	22.3	 30
272	 16	88.0	18.6	 30
273	 16	180.0	28.4	 30
274	 16	141.8	21.5	 30
275	 16	97.3	20.0	 36
276	 16	169.5	39.4	 30
277	 16	115.8	24.5	 30
278	 16	101.0	19.6	 30
279	 16	213.0	35.7	 25
280	 16	158.5	41.5	 30
281	 16	137.0	24.4	 25
282	 16	108.0	24.1	 25
283	 16	95.0	22.7	 25
284	 16	139.0	33.1	 25
285	 16	163.0	23.7	 30
286	 16	152.0	23.2	 25
287	 16	155.0	26.2	 25
288	 16	575.0	91.8	 25
289	 16	202.0	26.4	 25
290	 16	470.3	100.9	 30
291	 16	264.0	58.6	 25
292	 16	154.0	19.1	 25
293	 16	129.0	22.6	 25
294	 16	964.0	186.2	 25
295	 16	113.0	21.8	 30
296	 16	119.0	24.6	 25
297	 16	179.0	32.7	 25
298	 16	134.0	21.3	 25
299	 16	134.0	23.6	 25
300	 16	444.5	95.2	 30
301	 16	96.0	18.5	 25
302	 16	161.0	24.0	 25
303	 16	176.0	28.3	 25
304	 16	136.0	23.5	 25
305	 16	253.8	44.9	 30
306	 16	184.0	26.6	 25
307	 16	218.0	33.3	 25
308	 16	146.0	39.0	 25
309	 16	189.0	21.7	 25
310	 16	182.5	27.1	 30
311	 16	267.0	51.4	 25
312	 16	199.0	64.1	 25
313	 16	158.0	24.8	 25
314	 16	235.0	33.8	 25
315	 16	145.5	21.5	 30
316	 16	200.0	70.5	 25
317	 16	117.0	20.8	 25
318	 16	455.0	71.5	 25
319	 16	161.0	25.1	 25
320	 16	464.8	77.6	 30
321	 16	152.0	21.0	 25
322	 16	136.0	26.5	 25
323	 16	1509.0	209.8	 25
324	 16	142.0	29.5	 25
325	 16	90.8	18.6	 30
326	 16	129.0	21.7	 25
327	 16	230.0	27.8	 25
328	 16	484.0	65.1	 25
329	 16	633.0	77.4	 25
330	 16	136.5	21.3	 30
331	 16	119.3	28.1	 30
332	 16	119.5	25.3	 30
333	 16	163.0	29.6	 30
334	 16	177.8	35.9	 30
335	 16	119.5	31.3	 36
336	 16	403.5	46.2	 30
337	 16	251.5	44.1	 30
338	 16	91.8	24.2	 30
339	 16	232.8	51.7	 30
340	 16	101.8	20.4	 36
341	 16	140.5	24.7	 30
342	 16	185.0	31.1	 30
343	 16	102.0	21.1	 30
344	 16	240.0	44.8	 25
345	 16	370.5	43.2	 30
346	 16	1003.0	166.5	 25
347	 16	160.0	35.2	 25
348	 16	125.0	29.1	 25
349	 16	199.0	33.0	 25
350	 16	102.5	24.5	 30
351	 16	684.0	153.0	 25
352	 16	121.0	24.5	 25
353	 16	101.0	23.0	 25
354	 16	265.0	27.4	 25
355	 16	848.8	134.7	 30
356	 16	170.0	35.1	 25
357	 16	276.0	50.7	 25
358	 16	134.0	26.1	 25
359	 16	1481.0	268.4	 25
360	 16	244.0	44.8	 30
361	 16	244.0	39.6	 25
362	 16	138.0	24.0	 25
363	 16	223.0	31.1	 25
364	 16	228.0	37.4	 25
365	 16	165.0	23.0	 30
366	 16	221.0	36.2	 25
367	 16	424.0	60.9	 25
368	 16	2490.0	365.3	 25
369	 16	199.0	34.5	 25
370	 16	215.0	33.6	 30
371	 16	215.0	37.1	 25
372	 16	637.0	117.1	 25
373	 16	173.0	28.7	 25
374	 16	304.0	30.9	 25
375	 16	142.5	36.4	 30
376	 16	293.0	63.4	 25
377	 16	93.0	23.4	 25
378	 16	90.0	18.8	 25
379	 16	168.0	22.5	 25
380	 16	115.3	21.3	 30
381	 16	93.0	18.8	 25
382	 16	257.0	36.0	 25
383	 16	263.0	66.0	 25
384	 16	151.0	25.6	 25
385	 16	169.8	33.3	 30
386	 16	710.0	142.7	 25
387	 16	117.0	23.4	 25
388	 16	124.0	19.7	 25
389	 16	564.0	82.1	 25
390	 16	103.8	26.5	 30
391	 16	193.0	27.9	 25
392	 16	151.0	30.7	 25
393	 16	156.0	28.4	 25
394	 16	158.0	26.7	 25
395	 16	114.3	22.7	 30
396	 16	315.0	80.5	 30
397	 16	200.5	36.0	 30
398	 16	396.8	94.1	 30
399	 16	742.5	218.6	 30
400	 16	215.5	40.9	 36
401	 16	184.3	28.2	 30
402	 16	377.5	67.7	 30
403	 16	137.3	35.1	 30
404	 16	364.5	81.6	 30
405	 16	821.5	240.6	 36
406	 16	149.0	34.3	 30
407	 16	299.0	63.2	 30
408	 16	757.8	172.1	 30
409	 16	190.0	38.2	 25
410	 16	533.5	129.9	 30
411	 16	270.0	39.0	 25
412	 16	148.0	31.9	 25
413	 16	394.0	87.8	 25
414	 16	122.0	22.3	 25
415	 16	248.3	64.4	 30
416	 16	239.0	56.2	 25
417	 16	167.0	29.3	 25
418	 16	226.0	43.6	 25
419	 16	355.0	38.4	 25
420	 16	286.5	46.7	 30
421	 16	153.0	35.1	 25
422	 16	242.0	49.2	 25
423	 16	346.0	47.6	 25
424	 16	118.0	28.0	 25
425	 16	190.5	32.2	 30
426	 16	125.0	23.8	 25
427	 16	92.0	20.6	 25
428	 16	92.0	22.8	 25
429	 16	84.0	14.5	 25
430	 16	238.0	36.4	 30
431	 16	241.0	40.7	 25
432	 16	184.0	24.1	 25
433	 16	132.0	24.3	 25
434	 16	101.0	21.0	 25
435	 16	235.8	43.5	 30
436	 16	181.0	41.5	 25
437	 16	149.0	31.7	 25
438	 16	104.0	16.1	 25
439	 16	140.0	26.8	 25
440	 16	139.8	25.6	 30
441	 16	126.0	23.7	 25
442	 16	125.0	20.1	 25
443	 16	106.0	16.2	 25
444	 16	165.0	34.1	 25
445	 16	134.3	26.3	 30
446	 16	127.0	31.5	 25
447	 16	88.0	17.1	 25
448	 16	102.0	27.3	 25
449	 16	114.0	23.5	 25
450	 16	116.3	26.5	 30
451	 16	129.0	34.7	 25
452	 16	146.0	24.3	 25
453	 16	130.0	28.5	 25
454	 16	180.0	30.2	 25
455	 16	108.8	21.2	 30
456	 16	411.0	55.9	 25
457	 16	157.0	32.4	 25
458	 16	115.0	25.1	 25
459	 16	122.0	26.1	 25
460	 16	439.5	71.3	 30
461	 16	295.5	77.6	 30
462	 16	455.5	96.9	 30
463	 16	198.5	40.4	 30
464	 16	173.3	35.1	 30
465	 16	108.3	19.3	 36
466	 16	583.8	94.6	 30
467	 16	420.0	90.7	 30
468	 16	210.0	38.8	 30
469	 16	113.5	22.6	 30
470	 16	119.5	23.9	 36
471	 16	124.0	27.2	 30
472	 16	139.8	25.8	 30
473	 16	315.5	38.8	 30
474	 16	377.0	120.6	 25
475	 16	116.5	20.5	 30
476	 16	91.0	24.5	 25
477	 16	221.0	41.9	 25
478	 16	124.0	26.9	 25
479	 16	92.0	17.1	 25
480	 16	103.8	26.3	 30
481	 16	118.0	21.1	 25
482	 16	106.0	22.8	 25
483	 16	116.0	26.4	 25
484	 16	189.0	113.5	 25
485	 16	128.3	29.7	 30
486	 16	107.0	21.8	 25
487	 16	116.0	30.2	 25
488	 16	177.0	40.1	 25
489	 16	481.0	82.5	 25
490	 16	177.0	36.8	 30
491	 16	180.0	44.1	 25
492	 16	466.0	124.9	 25
493	 16	144.0	23.6	 25
494	 16	176.0	24.9	 25
495	 16	403.5	74.0	 30
496	 16	324.0	63.3	 25
497	 16	160.0	30.8	 25
498	 16	239.0	36.6	 25
499	 16	271.0	44.6	 25
500	 16	539.3	101.5	 30
501	 16	104.0	18.3	 25
502	 16	102.0	22.5	 25
503	 16	109.0	16.3	 25
504	 16	152.0	25.7	 25
505	 16	200.3	36.3	 30
506	 16	167.0	32.5	 25
507	 16	216.0	39.5	 25
508	 16	362.0	73.1	 25
509	 16	210.0	34.8	 25
510	 16	279.5	55.1	 30
511	 16	217.0	38.0	 25
512	 16	279.0	45.3	 25
513	 16	178.0	29.8	 25
514	 16	91.0	31.2	 25
515	 16	165.0	31.6	 30
516	 16	439.0	111.2	 25
517	 16	106.0	20.1	 25
518	 16	199.0	30.4	 25
519	 16	184.0	37.1	 25
520	 16	1511.8	252.5	 30
521	 16	237.0	40.3	 25
522	 16	208.0	46.1	 25
523	 16	197.0	29.0	 25
524	 16	168.0	35.2	 25
525	 16	110.8	21.0	 30
526	 16	195.5	25.9	 30
527	 16	484.8	130.8	 30
528	 16	132.5	26.3	 30
529	 16	165.5	38.4	 30
530	 16	390.0	63.3	 36
531	 16	324.5	58.0	 30
532	 16	112.8	25.6	 30
533	 16	105.8	21.0	 30
534	 16	127.0	24.0	 30
535	 16	217.0	46.6	 36
536	 16	122.0	21.5	 30
537	 16	203.5	39.5	 30
538	 16	131.0	29.6	 30
539	 16	306.0	62.9	 25
540	 16	320.3	56.1	 30
541	 16	195.0	45.4	 25
542	 16	338.0	60.8	 25
543	 16	250.0	30.5	 25
544	 16	103.0	20.5	 25
545	 16	160.0	28.5	 30
546	 16	135.0	31.7	 25
547	 16	105.0	21.0	 25
548	 16	153.0	27.1	 25
549	 16	965.0	220.3	 25
550	 16	112.5	210.8	 30
551	 16	125.0	23.7	 25
552	 16	130.0	19.7	 25
553	 16	164.0	30.1	 25
554	 16	128.0	23.1	 25
555	 16	141.0	22.5	 25
556	 16	195.0	38.2	 30
557	 16	121.0	23.2	 25
558	 16	139.0	27.0	 25
559	 16	214.0	30.2	 25
560	 16	127.0	25.3	 25
561	 16	260.0	37.3	 30
562	 16	194.0	39.2	 25
563	 16	488.0	95.4	 25
564	 16	133.0	21.8	 25
565	 16	217.0	27.8	 25
566	 16	212.0	44.3	 30
567	 16	176.0	26.0	 25
568	 16	152.0	30.1	 25
569	 16	348.0	48.8	 25
570	 16	304.0	39.6	 25
571	 16	221.5	36.4	 30
572	 16	389.0	57.4	 25
573	 16	358.0	55.5	 25
574	 16	653.0	75.2	 25
575	 16	1667.0	258.0	 25
576	 16	140.0	25.2	 30
577	 16	102.0	16.1	 25
578	 16	596.0	88.3	 25
579	 16	741.0	119.8	 25
580	 16	774.0	68.6	 25
581	 16	403.8	45.5	 30
582	 16	385.0	47.6	 25
583	 16	125.0	19.8	 25
584	 16	96.0	28.7	 25
585	 16	581.0	84.1	 25
586	 16	322.5	34.1	 30
587	 16	356.0	66.7	 25
588	 16	325.0	50.6	 25
589	 16	85.0	16.2	 25
590	 16	245.0	35.0	 25
591	 16	435.8	116.7	 36
592	 16	267.3	60.4	 30
593	 16	130.5	34.7	 30
594	 16	2001.3	548.9	 30
595	 16	137.0	28.0	 30
596	 16	237.8	42.3	 36
597	 16	1208.5	351.8	 30
598	 16	178.3	37.1	 30
599	 16	175.3	25.6	 30
600	 16	262.5	44.2	 30
601	 16	128.3	23.7	 36
602	 16	151.8	26.4	 30
603	 16	166.5	29.3	 30
604	 16	122.0	15.4	 25
605	 16	114.0	20.3	 25
606	 16	93.5	15.9	 30
607	 16	121.0	25.8	 25
608	 16	207.0	32.7	 25
609	 16	139.0	33.0	 25
610	 16	152.0	34.6	 25
611	 16	193.8	31.1	 30
612	 16	197.0	31.0	 25
613	 16	169.0	35.3	 25
614	 16	171.0	24.1	 25
615	 16	843.0	204.4	 25
616	 16	220.8	29.1	 30
617	 16	192.0	33.4	 25
618	 16	98.0	15.5	 25
619	 16	119.0	15.8	 25
620	 16	153.0	21.5	 25
621	 16	437.0	106.1	 30
622	 16	99.0	14.7	 25
623	 16	118.0	25.7	 25
624	 16	397.0	66.1	 25
625	 16	118.0	14.0	 25
626	 16	90.3	19.0	 30
627	 16	335.0	57.0	 25
628	 16	1102.0	182.4	 25
629	 16	146.0	23.5	 25
630	 16	600.0	87.4	 25
631	 16	92.3	16.3	 30
632	 16	102.0	19.1	 25
633	 16	1841.0	335.4	 25
634	 16	353.0	45.6	 25
635	 16	136.0	33.3	 25
636	 16	133.8	28.3	 30
637	 16	206.0	42.5	 25
638	 16	288.0	43.4	 25
639	 16	202.0	23.1	 25
640	 16	145.0	23.1	 25
641	 16	309.3	44.8	 30
642	 16	161.0	23.3	 25
643	 16	334.0	32.0	 25
644	 16	317.0	31.7	 25
645	 16	142.0	17.6	 25
646	 16	112.8	12.3	 30
647	 16	314.0	50.6	 25
648	 16	575.0	67.3	 25
649	 16	325.0	52.2	 25
650	 16	107.0	19.2	 25
651	 16	288.3	47.6	 30
652	 16	289.0	42.8	 25
653	 16	157.0	24.8	 25
654	 16	1542.0	307.7	 25
655	 16	208.0	25.1	 25
656	 16	1058.8	315.3	 36
657	 16	124.0	24.5	 30
658	 16	124.5	33.4	 30
659	 16	122.0	26.5	 30
660	 16	117.8	20.7	 30
661	 16	108.8	56.6	 36
662	 16	91.8	13.4	 30
663	 16	121.8	25.0	 30
664	 16	160.0	28.2	 30
665	 16	182.3	25.3	 30
666	 16	177.5	34.7	 36
667	 16	133.3	26.5	 30
668	 16	181.0	28.5	 30
669	 16	170.0	26.5	 25
670	 16	433.0	76.8	 25
671	 16	281.0	47.8	 30
672	 16	654.0	143.0	 25
673	 16	751.0	649.3	 25
674	 16	115.0	21.9	 25
675	 16	116.0	26.7	 25
676	 16	119.5	20.3	 30
677	 16	509.0	139.8	 25
678	 16	1313.0	358.7	 25
679	 16	422.0	81.7	 25
680	 16	213.0	29.7	 25
681	 16	238.8	30.0	 30
682	 16	152.0	12.5	 25
683	 16	131.0	15.2	 25
684	 16	125.0	19.1	 25
685	 16	113.0	12.0	 25
686	 16	105.5	23.8	 30
687	 16	196.0	26.6	 25
688	 16	133.0	18.4	 25
689	 16	237.0	31.7	 25
690	 16	223.0	40.3	 25
691	 16	284.3	46.6	 30
692	 16	364.0	50.9	 25
693	 16	508.0	39.0	 25
694	 16	121.0	18.6	 25
695	 16	98.0	14.1	 25
696	 16	187.5	26.0	 30
697	 16	1659.0	368.5	 25
698	 16	139.0	20.8	 25
699	 16	899.0	168.4	 25
700	 16	115.0	23.6	 25
701	 16	121.5	24.2	 30
702	 16	93.0	19.7	 25
703	 16	140.0	20.9	 25
704	 16	227.0	41.9	 25
705	 16	6403.0	1334.9	 25
706	 16	440.8	88.1	 30
707	 16	242.0	31.0	 25
708	 16	361.0	38.4	 25
709	 16	231.0	33.8	 25
710	 16	262.0	29.1	 25
711	 16	11328.5	2641.6	 30
  0	 17	187.0	30.0	 30
  1	 17	3031.0	692.4	 30
  2	 17	177.5	27.9	 30
  3	 17	1407.3	301.6	 30
  4	 17	144.5	21.4	 36
  5	 17	226.5	39.5	 30
  6	 17	166.0	30.8	 30
  7	 17	173.0	21.2	 25
  8	 17	143.0	31.5	 25
  9	 17	976.3	168.0	 30
 10	 17	215.0	33.6	 25
 11	 17	893.0	81.9	 25
 12	 17	383.0	37.2	 25
 13	 17	675.0	59.7	 25
 14	 17	3304.0	561.8	 30
 15	 17	691.0	82.8	 25
 16	 17	253.0	38.0	 25
 17	 17	219.0	29.0	 25
 18	 17	568.0	55.3	 25
 19	 17	322.3	49.5	 30
 20	 17	268.0	41.3	 25
 21	 17	215.0	30.0	 25
 22	 17	212.0	34.7	 25
 23	 17	89.0	19.4	 25
 24	 17	145.8	30.2	 30
 25	 17	98.0	16.1	 25
 26	 17	166.0	23.9	 25
 27	 17	159.0	20.4	 25
 28	 17	692.0	104.2	 25
 29	 17	239.0	43.8	 30
 30	 17	106.0	19.4	 25
 31	 17	389.0	47.9	 25
 32	 17	180.0	31.8	 25
 33	 17	2272.0	272.6	 25
 34	 17	761.3	112.9	 30
 35	 17	398.0	50.0	 25
 36	 17	5087.0	924.7	 25
 37	 17	110.0	16.6	 25
 38	 17	677.0	111.8	 25
 39	 17	711.3	119.8	 30
 40	 17	147.0	30.2	 25
 41	 17	113.0	15.3	 25
 42	 17	1585.0	192.0	 25
 43	 17	1635.0	227.6	 25
 44	 17	529.5	77.4	 30
 45	 17	195.0	26.3	 25
 46	 17	143.0	25.0	 25
 47	 17	142.0	25.3	 25
 48	 17	190.0	37.9	 25
 49	 17	707.8	85.8	 30
 50	 17	846.0	145.3	 25
 51	 17	372.0	34.6	 25
 52	 17	1914.0	296.7	 25
 53	 17	2465.0	358.7	 25
 54	 17	2395.5	657.5	 30
 55	 17	222.0	40.3	 25
 56	 17	229.0	37.6	 25
 57	 17	158.0	24.4	 25
 58	 17	891.0	115.7	 25
 59	 17	418.0	64.4	 36
 60	 17	937.0	135.2	 30
 61	 17	218.0	30.4	 30
 62	 17	266.8	41.1	 30
 63	 17	2547.8	450.3	 30
 64	 17	132.5	27.0	 36
 65	 17	3600.3	849.2	 30
 66	 17	165.0	17.2	 30
 67	 17	537.8	77.5	 30
 68	 17	397.8	60.9	 30
 69	 17	1344.3	229.5	 36
 70	 17	368.3	58.5	 30
 71	 17	121.0	24.3	 30
 72	 17	253.0	39.0	 25
 73	 17	84.0	16.8	 25
 74	 17	124.3	19.9	 30
 75	 17	83.0	16.4	 25
 76	 17	121.0	22.6	 25
 77	 17	182.0	34.2	 25
 78	 17	137.0	18.4	 25
 79	 17	115.5	26.0	 30
 80	 17	132.0	21.5	 25
 81	 17	781.0	107.1	 25
 82	 17	440.0	71.1	 25
 83	 17	146.0	32.3	 25
 84	 17	146.8	29.0	 30
 85	 17	159.0	27.3	 25
 86	 17	4203.0	445.3	 25
 87	 17	2359.0	212.2	 25
 88	 17	147.0	31.5	 25
 89	 17	152.8	32.1	 30
 90	 17	681.0	71.3	 25
 91	 17	194.0	31.7	 25
 92	 17	875.0	132.4	 25
 93	 17	590.0	73.6	 25
 94	 17	1558.8	322.3	 30
 95	 17	88.0	32.7	 25
 96	 17	113.0	19.1	 25
 97	 17	203.0	49.5	 25
 98	 17	1180.0	126.6	 25
 99	 17	112.3	21.5	 30
100	 17	99.0	22.0	 25
101	 17	202.0	35.2	 25
102	 17	168.0	31.7	 25
103	 17	762.0	114.0	 25
104	 17	128.0	28.9	 30
105	 17	425.0	63.1	 25
106	 17	194.0	34.7	 25
107	 17	199.0	41.5	 25
108	 17	506.0	75.8	 25
109	 17	263.0	36.3	 30
110	 17	216.0	30.7	 25
111	 17	365.0	51.2	 25
112	 17	355.0	47.2	 25
113	 17	101.0	19.8	 25
114	 17	108.0	19.4	 30
115	 17	280.0	40.0	 25
116	 17	293.0	35.7	 25
117	 17	926.0	120.7	 25
118	 17	512.0	54.4	 25
119	 17	97.8	25.3	 30
120	 17	98.0	19.1	 25
121	 17	217.0	39.7	 25
122	 17	2862.0	329.7	 25
123	 17	3190.0	465.7	 25
124	 17	133.5	28.0	 36
125	 17	203.5	31.6	 30
126	 17	131.8	86.6	 30
127	 17	5004.0	643.7	 30
128	 17	247.0	33.6	 30
129	 17	374.3	81.0	 36
130	 17	215.5	38.4	 30
131	 17	5972.0	1090.8	 30
132	 17	341.5	46.8	 30
133	 17	261.3	37.2	 30
134	 17	363.5	66.7	 36
135	 17	820.3	165.0	 30
136	 17	180.8	99.0	 30
137	 17	104.0	19.6	 25
138	 17	122.0	24.6	 25
139	 17	998.5	221.9	 30
140	 17	185.0	43.9	 25
141	 17	143.0	31.9	 25
142	 17	800.0	67.2	 25
143	 17	1149.0	140.0	 25
144	 17	249.8	52.5	 30
145	 17	556.0	502.1	 25
146	 17	170.0	28.7	 25
147	 17	203.0	35.0	 25
148	 17	211.0	57.8	 25
149	 17	121.8	28.9	 30
150	 17	790.0	108.2	 25
151	 17	1016.0	141.2	 25
152	 17	321.0	65.4	 25
153	 17	747.0	124.8	 25
154	 17	159.3	26.5	 30
155	 17	154.0	25.8	 25
156	 17	220.0	35.7	 25
157	 17	144.0	28.0	 25
158	 17	181.0	37.1	 25
159	 17	178.5	28.4	 30
160	 17	164.0	35.3	 25
161	 17	12795.0	1170.6	 25
162	 17	239.0	34.6	 25
163	 17	133.0	20.4	 25
164	 17	608.8	104.0	 30
165	 17	191.0	29.3	 25
166	 17	248.0	38.4	 25
167	 17	104.0	27.1	 25
168	 17	98.0	19.8	 25
169	 17	140.3	25.7	 30
170	 17	134.0	25.1	 25
171	 17	317.0	45.8	 25
172	 17	1193.0	215.9	 25
173	 17	141.0	29.9	 25
174	 17	145.3	33.8	 30
175	 17	117.0	30.9	 25
176	 17	121.0	28.1	 25
177	 17	155.0	24.1	 25
178	 17	393.0	65.4	 25
179	 17	108.0	30.1	 25
180	 17	80.5	16.1	 30
181	 17	185.0	32.3	 25
182	 17	179.0	33.9	 25
183	 17	248.0	29.0	 25
184	 17	129.0	26.5	 25
185	 17	153.3	29.8	 30
186	 17	151.0	22.6	 25
187	 17	1103.0	155.6	 25
188	 17	286.0	59.2	 25
189	 17	128.5	25.1	 30
190	 17	121.5	25.5	 36
191	 17	303.8	53.5	 30
192	 17	481.8	85.7	 30
193	 17	105.0	23.0	 30
194	 17	153.0	26.2	 30
195	 17	87.0	20.8	 36
196	 17	85.8	23.8	 30
197	 17	544.8	112.4	 30
198	 17	169.3	34.3	 30
199	 17	98.8	19.2	 30
200	 17	809.3	120.9	 36
201	 17	156.3	31.5	 30
202	 17	296.0	31.0	 25
203	 17	94.0	22.9	 25
204	 17	77.0	17.2	 25
205	 17	460.0	72.5	 30
206	 17	100.0	24.0	 25
207	 17	195.0	29.1	 25
208	 17	671.0	92.8	 25
209	 17	123.0	27.5	 25
210	 17	122.0	20.5	 30
211	 17	98.0	30.9	 25
212	 17	211.0	34.2	 25
213	 17	82.0	20.6	 25
214	 17	161.0	41.1	 25
215	 17	114.0	23.0	 30
216	 17	137.0	33.2	 25
217	 17	166.0	97.5	 25
218	 17	116.0	28.7	 25
219	 17	183.0	31.8	 25
220	 17	187.0	41.9	 30
221	 17	125.0	24.8	 25
222	 17	113.0	26.1	 25
223	 17	254.0	44.2	 25
224	 17	327.0	74.3	 25
225	 17	118.5	18.1	 30
226	 17	518.0	64.5	 25
227	 17	1074.0	144.0	 25
228	 17	1342.0	191.4	 25
229	 17	1763.0	270.8	 25
230	 17	148.3	23.8	 30
231	 17	138.0	31.8	 25
232	 17	187.0	24.1	 25
233	 17	553.0	81.7	 25
234	 17	156.0	32.0	 25
235	 17	158.3	27.9	 30
236	 17	111.0	20.6	 25
237	 17	100.0	14.6	 25
238	 17	102.0	13.9	 25
239	 17	309.0	51.2	 25
240	 17	201.0	39.2	 30
241	 17	107.0	23.5	 25
242	 17	112.0	24.3	 25
243	 17	96.0	23.1	 25
244	 17	106.0	21.0	 25
245	 17	134.0	23.6	 30
246	 17	2562.0	359.8	 25
247	 17	3614.0	418.4	 25
248	 17	1401.0	153.8	 25
249	 17	2358.0	168.8	 25
250	 17	875.8	80.9	 30
251	 17	2982.0	468.2	 25
252	 17	667.0	84.8	 25
253	 17	963.0	102.9	 25
254	 17	789.8	80.3	 30
255	 17	566.0	82.7	 36
256	 17	140.3	28.7	 30
257	 17	141.0	33.2	 30
258	 17	2472.0	293.6	 30
259	 17	525.5	78.4	 30
260	 17	140.0	28.3	 36
261	 17	104.8	17.2	 30
262	 17	384.5	54.3	 30
263	 17	531.3	111.0	 30
264	 17	104.3	27.6	 30
265	 17	452.8	97.8	 36
266	 17	104.3	22.7	 30
267	 17	95.0	12.5	 25
268	 17	209.0	56.4	 25
269	 17	243.0	48.7	 25
270	 17	395.3	64.6	 30
271	 17	254.0	31.3	 25
272	 17	192.0	33.8	 25
273	 17	109.0	40.5	 25
274	 17	246.0	43.6	 25
275	 17	99.5	21.4	 30
276	 17	184.0	30.5	 25
277	 17	127.0	23.8	 25
278	 17	115.0	22.1	 25
279	 17	365.0	53.5	 25
280	 17	146.8	21.6	 30
281	 17	142.0	30.5	 25
282	 17	696.0	98.5	 25
283	 17	153.0	24.3	 25
284	 17	377.0	40.2	 25
285	 17	889.8	180.9	 30
286	 17	150.0	30.0	 25
287	 17	113.0	21.0	 25
288	 17	669.0	51.7	 25
289	 17	2650.0	407.9	 25
290	 17	209.5	31.8	 30
291	 17	131.0	28.4	 25
292	 17	139.0	20.3	 25
293	 17	447.0	68.8	 25
294	 17	106.0	21.5	 25
295	 17	142.0	39.6	 30
296	 17	110.0	21.8	 25
297	 17	765.0	89.9	 25
298	 17	351.0	45.8	 25
299	 17	173.0	29.1	 25
300	 17	538.3	66.3	 30
301	 17	140.0	21.8	 25
302	 17	177.0	23.2	 25
303	 17	434.0	60.3	 25
304	 17	244.0	39.8	 25
305	 17	279.8	63.3	 30
306	 17	224.0	32.0	 25
307	 17	372.0	45.5	 25
308	 17	894.0	89.7	 25
309	 17	523.0	69.7	 25
310	 17	98.8	21.1	 30
311	 17	118.0	29.7	 25
312	 17	212.0	31.4	 25
313	 17	101.0	19.4	 25
314	 17	105.0	19.0	 25
315	 17	116.8	31.1	 30
316	 17	136.0	32.7	 25
317	 17	189.0	25.8	 25
318	 17	295.0	28.5	 25
319	 17	222.8	36.6	 30
320	 17	154.8	27.7	 36
321	 17	144.3	26.2	 30
322	 17	164.3	38.2	 30
323	 17	218.5	35.1	 30
324	 17	160.0	25.4	 30
325	 17	273.8	47.3	 36
326	 17	490.0	88.8	 30
327	 17	12277.5	1470.2	 30
328	 17	788.0	103.5	 30
329	 17	3606.5	480.3	 30
330	 17	179.0	37.7	 36
331	 17	128.0	20.5	 25
332	 17	1608.0	262.0	 25
333	 17	162.0	22.2	 25
334	 17	1543.0	208.7	 25
335	 17	344.8	61.9	 30
336	 17	281.0	63.2	 25
337	 17	136.0	22.9	 25
338	 17	267.0	37.4	 25
339	 17	195.0	41.1	 25
340	 17	174.8	31.7	 30
341	 17	109.0	22.4	 25
342	 17	367.0	43.3	 25
343	 17	89.0	22.0	 25
344	 17	641.0	101.3	 25
345	 17	763.3	124.5	 30
346	 17	265.0	38.4	 25
347	 17	147.0	19.3	 25
348	 17	103.0	20.7	 25
349	 17	111.0	19.2	 25
350	 17	82.8	27.4	 30
351	 17	191.0	32.5	 25
352	 17	3406.0	325.4	 25
353	 17	227.0	32.0	 25
354	 17	118.0	29.5	 25
355	 17	103.5	19.0	 30
356	 17	202.0	26.8	 25
357	 17	408.0	56.2	 25
358	 17	150.0	28.8	 25
359	 17	240.0	50.8	 25
360	 17	191.3	29.6	 30
361	 17	180.0	31.5	 25
362	 17	655.0	57.3	 25
363	 17	399.0	55.3	 25
364	 17	200.0	36.1	 25
365	 17	235.0	35.1	 30
366	 17	238.0	41.3	 25
367	 17	7463.0	679.5	 25
368	 17	3043.0	240.2	 25
369	 17	118.0	19.9	 25
370	 17	112.8	20.5	 30
371	 17	146.0	21.1	 25
372	 17	172.0	26.1	 25
373	 17	155.0	21.6	 25
374	 17	197.0	38.0	 25
375	 17	185.8	27.9	 30
376	 17	276.0	35.6	 25
377	 17	165.0	36.5	 25
378	 17	114.0	18.1	 25
379	 17	1335.0	161.5	 25
380	 17	110.5	26.2	 30
381	 17	150.0	17.9	 25
382	 17	174.0	38.5	 25
383	 17	121.3	28.4	 30
384	 17	150.0	23.2	 30
385	 17	156.3	30.7	 36
386	 17	229.3	41.0	 30
387	 17	242.5	39.6	 30
388	 17	289.8	34.2	 30
389	 17	1339.0	155.1	 30
390	 17	5115.3	900.6	 36
391	 17	177.0	37.0	 30
392	 17	110.0	18.3	 30
393	 17	92.3	15.6	 30
394	 17	94.8	18.2	 30
395	 17	316.0	78.6	 36
396	 17	231.0	33.3	 25
397	 17	152.0	19.0	 25
398	 17	121.0	16.6	 25
399	 17	96.0	17.5	 25
400	 17	451.0	75.1	 30
401	 17	1153.0	172.6	 25
402	 17	155.0	24.9	 25
403	 17	2218.0	220.1	 25
404	 17	124.0	17.6	 25
405	 17	451.5	85.3	 30
406	 17	842.0	129.7	 25
407	 17	561.0	58.4	 25
408	 17	121.0	19.7	 25
409	 17	270.0	27.9	 25
410	 17	167.8	36.5	 30
411	 17	1496.0	184.4	 25
412	 17	203.0	24.5	 25
413	 17	169.0	26.5	 25
414	 17	195.0	28.6	 25
415	 17	121.8	21.7	 30
416	 17	937.0	151.0	 25
417	 17	393.0	33.0	 25
418	 17	194.0	23.4	 25
419	 17	820.0	106.0	 25
420	 17	219.5	26.1	 30
421	 17	177.0	18.0	 25
422	 17	263.0	33.0	 25
423	 17	237.0	26.3	 25
424	 17	525.0	48.1	 25
425	 17	1394.0	292.2	 30
426	 17	119.0	20.1	 25
427	 17	126.0	22.8	 25
428	 17	141.0	17.0	 25
429	 17	166.0	19.5	 25
430	 17	121.0	24.3	 30
431	 17	386.0	46.5	 25
432	 17	105.0	18.8	 25
433	 17	116.0	9.8	 25
434	 17	145.0	22.7	 25
435	 17	141.3	16.2	 30
436	 17	176.0	29.6	 25
437	 17	189.0	16.7	 25
438	 17	434.0	55.1	 25
439	 17	1619.0	154.0	 25
440	 17	176.5	41.5	 30
441	 17	79.0	13.5	 25
442	 17	221.0	29.8	 25
443	 17	279.0	34.9	 25
444	 17	1341.0	205.9	 25
445	 17	1267.0	248.7	 30
446	 17	168.0	32.2	 25
447	 17	141.0	27.4	 25
448	 17	98.8	15.2	 30
449	 17	93.5	18.0	 30
450	 17	105.3	14.6	 36
451	 17	167.0	26.8	 30
452	 17	206.0	31.0	 30
453	 17	138.8	19.1	 30
454	 17	150.5	30.5	 30
455	 17	3372.5	733.6	 36
456	 17	726.3	104.3	 30
457	 17	160.8	25.1	 30
458	 17	341.3	35.7	 30
459	 17	124.3	20.9	 30
460	 17	126.0	20.7	 36
461	 17	102.0	13.9	 25
462	 17	146.0	16.2	 25
463	 17	109.0	23.8	 25
464	 17	169.0	30.4	 25
465	 17	1225.8	266.4	 30
466	 17	1878.0	196.6	 25
467	 17	211.0	25.3	 25
468	 17	186.0	26.7	 25
469	 17	840.0	86.5	 25
470	 17	150.8	19.2	 30
471	 17	127.0	23.0	 25
472	 17	120.0	14.9	 25
473	 17	187.0	33.2	 25
474	 17	89.0	16.7	 25
475	 17	405.5	77.8	 30
476	 17	135.0	24.1	 25
477	 17	163.0	21.0	 25
478	 17	209.0	35.0	 25
479	 17	112.0	19.4	 25
480	 17	104.8	13.6	 30
481	 17	113.0	16.4	 25
482	 17	123.0	28.1	 25
483	 17	165.0	22.4	 25
484	 17	209.0	31.6	 25
485	 17	206.8	38.2	 30
486	 17	109.0	17.6	 25
487	 17	254.0	18.0	 25
488	 17	260.0	31.9	 25
489	 17	760.0	79.4	 25
490	 17	400.8	89.2	 30
491	 17	1252.0	197.5	 25
492	 17	118.0	29.2	 25
493	 17	330.0	34.9	 25
494	 17	4323.0	434.2	 25
495	 17	383.5	42.6	 30
496	 17	169.0	32.7	 25
497	 17	190.0	25.6	 25
498	 17	143.0	25.0	 25
499	 17	160.0	25.3	 25
500	 17	179.5	25.7	 30
501	 17	373.0	65.5	 25
502	 17	319.0	48.0	 25
503	 17	100.0	13.9	 25
504	 17	130.0	23.5	 25
505	 17	463.8	73.3	 30
506	 17	151.0	28.8	 25
507	 17	2922.0	372.4	 25
508	 17	262.0	32.7	 25
509	 17	442.0	41.0	 25
510	 17	441.8	73.1	 30
511	 17	1411.0	223.8	 25
512	 17	305.0	33.7	 25
513	 17	1485.5	230.6	 30
514	 17	127.5	21.4	 30
515	 17	188.3	30.5	 30
516	 17	108.5	16.1	 36
517	 17	119.5	21.3	 30
518	 17	962.8	118.5	 30
519	 17	135.3	26.4	 30
520	 17	2611.5	373.3	 30
521	 17	1677.3	371.5	 36
522	 17	1215.0	207.6	 30
523	 17	927.3	105.0	 30
524	 17	167.3	21.0	 30
525	 17	148.0	25.5	 30
526	 17	1646.8	346.8	 30
527	 17	120.0	18.3	 25
528	 17	353.0	55.1	 25
529	 17	1181.0	115.0	 25
530	 17	651.0	77.0	 25
531	 17	1756.8	339.9	 30
532	 17	275.0	28.8	 25
533	 17	111.0	22.4	 25
534	 17	108.0	20.5	 25
535	 17	392.0	58.3	 25
536	 17	218.0	37.0	 30
537	 17	111.0	26.4	 25
538	 17	209.0	33.4	 25
539	 17	261.0	32.3	 25
540	 17	392.0	45.1	 25
541	 17	181.8	31.6	 30
542	 17	187.0	37.2	 25
543	 17	125.0	19.7	 25
544	 17	2238.0	246.7	 25
545	 17	191.0	35.7	 25
546	 17	882.8	136.2	 30
547	 17	103.0	16.9	 25
548	 17	560.0	63.2	 25
549	 17	329.0	40.9	 25
550	 17	107.0	23.0	 25
551	 17	102.8	19.4	 30
552	 17	346.0	53.9	 25
553	 17	2360.0	180.3	 25
554	 17	810.0	77.0	 25
555	 17	181.0	26.9	 25
556	 17	136.5	28.0	 30
557	 17	176.0	33.3	 25
558	 17	815.0	83.3	 25
559	 17	535.0	64.0	 25
560	 17	160.0	26.0	 25
561	 17	232.8	33.8	 30
562	 17	100.0	17.5	 25
563	 17	198.0	28.8	 25
564	 17	127.0	18.5	 25
565	 17	474.0	66.4	 25
566	 17	1911.0	354.1	 30
567	 17	163.0	25.9	 25
568	 17	213.0	29.8	 25
569	 17	1296.0	244.6	 25
570	 17	1533.0	96.4	 25
571	 17	291.0	44.8	 30
572	 17	229.0	31.2	 25
573	 17	163.0	24.2	 25
574	 17	386.0	30.3	 25
575	 17	1012.0	81.3	 25
576	 17	139.0	19.8	 30
577	 17	229.0	31.7	 25
578	 17	565.8	83.7	 30
579	 17	151.3	33.4	 30
580	 17	2868.8	349.4	 30
581	 17	1031.8	119.0	 36
582	 17	228.0	47.0	 30
583	 17	253.3	40.5	 30
584	 17	4761.8	453.6	 30
585	 17	353.5	38.2	 30
586	 17	307.0	48.9	 36
587	 17	1951.8	289.0	 30
588	 17	102.5	22.1	 30
589	 17	86.8	18.0	 30
590	 17	1015.0	145.7	 30
591	 17	283.8	45.5	 30
592	 17	260.0	31.2	 25
593	 17	191.0	25.3	 25
594	 17	192.0	34.4	 25
595	 17	86.0	16.6	 25
596	 17	179.0	30.2	 30
597	 17	797.0	110.5	 25
598	 17	154.0	29.4	 25
599	 17	656.0	72.7	 25
600	 17	442.0	54.1	 25
601	 17	131.0	29.0	 30
602	 17	147.0	22.3	 25
603	 17	221.0	36.5	 25
604	 17	939.0	95.1	 25
605	 17	115.0	18.9	 25
606	 17	125.0	25.0	 30
607	 17	219.0	38.6	 25
608	 17	115.0	21.4	 25
609	 17	259.0	41.3	 25
610	 17	108.0	34.4	 25
611	 17	386.8	61.9	 30
612	 17	256.0	33.1	 25
613	 17	111.0	22.2	 25
614	 17	164.0	35.8	 25
615	 17	412.0	59.5	 25
616	 17	165.5	33.1	 30
617	 17	143.0	26.7	 25
618	 17	115.0	20.3	 25
619	 17	109.0	23.6	 25
620	 17	626.0	79.2	 25
621	 17	112.0	14.8	 30
622	 17	228.0	35.8	 25
623	 17	944.0	158.0	 25
624	 17	139.0	34.3	 25
625	 17	93.0	17.6	 25
626	 17	157.3	28.5	 30
627	 17	422.0	60.4	 25
628	 17	554.0	58.1	 25
629	 17	3472.0	351.2	 25
630	 17	1238.0	169.5	 25
631	 17	2682.0	471.5	 30
632	 17	335.0	39.9	 25
633	 17	229.0	36.5	 25
634	 17	206.0	32.3	 25
635	 17	612.0	54.6	 25
636	 17	136.8	26.8	 30
637	 17	100.0	25.6	 25
638	 17	219.0	27.7	 25
639	 17	161.0	31.1	 25
640	 17	105.0	20.0	 25
641	 17	113.8	17.5	 30
642	 17	559.0	61.0	 25
643	 17	826.3	68.1	 30
644	 17	544.0	102.4	 30
645	 17	674.5	111.4	 30
646	 17	100.5	14.8	 36
647	 17	150.3	26.8	 30
648	 17	246.8	40.4	 30
649	 17	1544.5	245.3	 30
650	 17	124.5	16.1	 30
651	 17	154.0	32.5	 36
652	 17	418.8	81.7	 30
653	 17	205.8	40.2	 30
654	 17	241.0	33.2	 30
655	 17	1674.5	166.4	 30
656	 17	776.0	91.3	 30
657	 17	222.0	31.7	 25
658	 17	2020.0	265.2	 25
659	 17	538.0	82.7	 25
660	 17	776.0	118.0	 25
661	 17	2951.5	578.3	 30
662	 17	233.0	30.5	 25
663	 17	268.0	40.0	 25
664	 17	157.0	21.8	 25
665	 17	504.0	77.9	 25
666	 17	191.8	30.2	 30
667	 17	221.0	35.5	 25
668	 17	829.0	92.9	 25
669	 17	168.0	27.2	 25
670	 17	137.0	31.5	 25
671	 17	346.0	52.6	 30
672	 17	388.0	43.0	 25
673	 17	109.0	170.0	 25
674	 17	615.0	89.7	 25
675	 17	204.0	25.9	 25
676	 17	112.8	25.4	 30
677	 17	109.0	18.4	 25
678	 17	116.0	19.7	 25
679	 17	89.0	18.0	 25
680	 17	136.0	22.2	 25
681	 17	139.3	19.1	 30
682	 17	634.0	82.5	 25
683	 17	117.0	20.1	 25
684	 17	133.0	22.1	 25
685	 17	210.0	27.7	 25
686	 17	191.0	41.2	 30
687	 17	130.0	27.3	 25
688	 17	101.0	17.9	 25
689	 17	286.0	24.5	 25
690	 17	454.0	60.9	 25
691	 17	524.3	93.4	 30
692	 17	281.0	43.1	 25
693	 17	3038.0	295.3	 25
694	 17	171.0	32.1	 25
695	 17	165.0	26.7	 25
696	 17	195.8	30.6	 30
697	 17	150.0	24.0	 25
698	 17	378.0	50.0	 25
699	 17	207.0	29.9	 25
700	 17	276.0	41.7	 25
701	 17	88.8	14.1	 30
702	 17	102.0	18.3	 25
703	 17	102.0	21.8	 25
704	 17	280.0	37.7	 25
705	 17	852.0	95.0	 25
706	 17	664.3	103.7	 30
707	 17	1981.0	207.1	 25
708	 17	611.0	65.1	 30
709	 17	288.8	57.6	 30
710	 17	884.8	173.9	 30
711	 17	202.5	50.2	 36
  0	 18	15048.0	1997.7	 25
  1	 18	326.0	72.6	 25
  2	 18	116.0	23.7	 25
  3	 18	416.0	52.2	 25
  4	 18	98.8	22.3	 30
  5	 18	223.0	40.2	 25
  6	 18	234.0	37.5	 25
  7	 18	102.0	21.4	 25
  8	 18	120.0	21.6	 25
  9	 18	332.0	52.5	 30
 10	 18	284.0	32.4	 25
 11	 18	132.0	23.1	 25
 12	 18	144.0	20.8	 25
 13	 18	378.0	40.6	 25
 14	 18	621.0	107.9	 30
 15	 18	342.0	36.4	 25
 16	 18	115.0	17.9	 25
 17	 18	195.0	24.9	 25
 18	 18	648.0	58.5	 25
 19	 18	254.3	28.6	 30
 20	 18	478.0	40.9	 25
 21	 18	223.0	110.3	 25
 22	 18	143.0	17.1	 25
 23	 18	257.0	39.2	 25
 24	 18	156.8	31.4	 30
 25	 18	157.0	31.9	 25
 26	 18	136.0	28.7	 25
 27	 18	109.0	18.6	 25
 28	 18	875.0	125.9	 25
 29	 18	113.0	18.0	 30
 30	 18	93.0	19.4	 25
 31	 18	307.0	40.8	 25
 32	 18	133.0	16.6	 25
 33	 18	427.0	71.3	 25
 34	 18	269.8	39.6	 30
 35	 18	555.0	78.3	 25
 36	 18	779.0	112.9	 25
 37	 18	121.0	18.6	 25
 38	 18	191.0	28.3	 25
 39	 18	450.5	63.0	 30
 40	 18	99.0	16.1	 25
 41	 18	137.0	24.1	 25
 42	 18	366.0	46.4	 25
 43	 18	403.0	49.4	 25
 44	 18	813.0	125.5	 30
 45	 18	112.0	18.9	 25
 46	 18	169.5	29.1	 30
 47	 18	133.0	34.4	 30
 48	 18	112.8	24.3	 30
 49	 18	575.8	92.0	 36
 50	 18	394.3	78.3	 30
 51	 18	247.0	41.9	 30
 52	 18	289.5	40.8	 30
 53	 18	686.5	84.7	 30
 54	 18	911.3	216.3	 36
 55	 18	323.8	37.7	 30
 56	 18	300.8	45.6	 30
 57	 18	123.0	25.2	 30
 58	 18	202.8	31.0	 30
 59	 18	176.8	22.8	 30
 60	 18	342.0	56.6	 25
 61	 18	170.0	43.9	 25
 62	 18	197.0	28.7	 25
 63	 18	540.0	80.8	 25
 64	 18	167.8	35.9	 30
 65	 18	518.0	104.8	 25
 66	 18	116.0	17.6	 25
 67	 18	174.0	32.4	 25
 68	 18	177.0	25.5	 25
 69	 18	362.3	49.3	 30
 70	 18	187.0	26.0	 25
 71	 18	171.0	22.0	 25
 72	 18	176.0	34.6	 25
 73	 18	81.0	18.2	 25
 74	 18	119.5	29.3	 30
 75	 18	86.0	16.1	 25
 76	 18	155.0	26.1	 25
 77	 18	153.0	36.2	 25
 78	 18	99.0	27.7	 25
 79	 18	117.8	16.9	 30
 80	 18	217.0	20.0	 25
 81	 18	286.0	28.8	 25
 82	 18	184.0	39.4	 25
 83	 18	184.0	77.9	 25
 84	 18	271.3	37.8	 30
 85	 18	193.0	29.9	 25
 86	 18	1226.0	153.1	 25
 87	 18	561.0	44.6	 25
 88	 18	115.0	22.2	 25
 89	 18	180.8	32.2	 30
 90	 18	340.0	54.1	 25
 91	 18	171.0	29.9	 25
 92	 18	212.0	30.6	 25
 93	 18	164.0	32.4	 25
 94	 18	486.8	84.6	 30
 95	 18	107.0	18.9	 25
 96	 18	95.0	20.0	 25
 97	 18	178.0	31.4	 25
 98	 18	466.0	91.7	 25
 99	 18	99.8	19.5	 30
100	 18	118.0	14.5	 25
101	 18	131.0	18.4	 25
102	 18	191.0	27.5	 25
103	 18	172.0	22.4	 25
104	 18	121.0	27.2	 30
105	 18	388.0	36.8	 25
106	 18	151.0	29.1	 25
107	 18	161.0	21.8	 25
108	 18	153.0	42.0	 25
109	 18	234.3	41.7	 30
110	 18	144.0	23.4	 25
111	 18	171.5	29.9	 30
112	 18	268.0	41.0	 30
113	 18	105.5	22.9	 30
114	 18	112.0	21.1	 36
115	 18	142.3	24.9	 30
116	 18	161.0	29.4	 30
117	 18	1036.8	108.9	 30
118	 18	192.0	57.9	 30
119	 18	124.0	18.6	 36
120	 18	93.8	16.6	 30
121	 18	167.5	22.7	 30
122	 18	440.3	90.9	 30
123	 18	534.3	127.8	 30
124	 18	85.8	14.4	 30
125	 18	154.0	25.6	 25
126	 18	95.0	13.8	 25
127	 18	1928.0	374.4	 25
128	 18	374.0	56.4	 25
129	 18	160.0	32.1	 30
130	 18	118.0	17.9	 25
131	 18	595.0	99.8	 25
132	 18	160.0	20.6	 25
133	 18	182.0	24.9	 25
134	 18	537.3	130.3	 30
135	 18	254.0	32.7	 25
136	 18	1055.0	134.1	 25
137	 18	109.0	21.2	 25
138	 18	107.0	17.2	 25
139	 18	259.8	55.1	 30
140	 18	99.0	25.3	 25
141	 18	120.0	18.1	 25
142	 18	456.0	62.8	 25
143	 18	831.0	81.9	 25
144	 18	169.0	20.4	 25
145	 18	180.0	26.2	 30
146	 18	158.0	25.7	 25
147	 18	127.0	31.7	 25
148	 18	116.0	18.0	 25
149	 18	117.0	21.6	 25
150	 18	112.8	21.4	 30
151	 18	237.0	32.9	 25
152	 18	138.0	17.7	 25
153	 18	271.0	46.3	 25
154	 18	98.0	23.6	 25
155	 18	118.8	21.3	 30
156	 18	171.0	23.1	 25
157	 18	118.0	24.7	 25
158	 18	105.0	19.5	 25
159	 18	126.0	23.8	 25
160	 18	134.8	16.4	 30
161	 18	4215.0	592.5	 25
162	 18	120.0	18.7	 25
163	 18	136.0	25.1	 25
164	 18	187.0	33.0	 25
165	 18	169.8	23.3	 30
166	 18	158.0	28.4	 25
167	 18	106.0	24.9	 25
168	 18	87.0	14.2	 25
169	 18	93.0	18.3	 25
170	 18	110.8	22.3	 30
171	 18	189.0	25.3	 25
172	 18	407.0	61.5	 25
173	 18	203.0	21.2	 25
174	 18	144.0	20.3	 25
175	 18	130.5	22.4	 30
176	 18	103.0	15.4	 30
177	 18	217.5	29.5	 30
178	 18	229.0	39.3	 30
179	 18	106.0	25.5	 30
180	 18	84.3	16.1	 36
181	 18	162.3	29.1	 30
182	 18	393.8	59.2	 30
183	 18	406.5	68.6	 30
184	 18	118.8	19.8	 30
185	 18	141.0	21.8	 36
186	 18	97.8	20.2	 30
187	 18	173.8	39.8	 30
188	 18	103.8	14.8	 30
189	 18	125.0	26.2	 25
190	 18	102.8	22.9	 30
191	 18	159.0	17.9	 25
192	 18	518.0	98.0	 25
193	 18	82.0	13.5	 25
194	 18	101.0	16.6	 25
195	 18	84.5	14.1	 30
196	 18	83.0	13.7	 25
197	 18	115.0	14.2	 25
198	 18	129.0	14.8	 25
199	 18	91.0	12.3	 25
200	 18	409.5	50.2	 30
201	 18	253.0	35.9	 25
202	 18	124.0	15.7	 25
203	 18	84.0	14.4	 25
204	 18	89.0	15.0	 25
205	 18	297.0	42.0	 30
206	 18	136.0	17.4	 25
207	 18	94.0	12.9	 25
208	 18	135.0	24.8	 25
209	 18	254.0	25.9	 25
210	 18	169.3	31.8	 30
211	 18	97.0	21.9	 25
212	 18	86.0	12.4	 25
213	 18	81.0	19.7	 25
214	 18	133.0	25.5	 25
215	 18	83.5	13.3	 30
216	 18	179.0	27.3	 25
217	 18	141.0	20.2	 25
218	 18	129.0	18.7	 25
219	 18	109.0	18.7	 25
220	 18	169.8	26.2	 30
221	 18	228.0	30.2	 25
222	 18	106.0	16.6	 25
223	 18	128.0	16.1	 25
224	 18	119.0	23.4	 25
225	 18	144.0	18.2	 30
226	 18	224.0	26.8	 25
227	 18	180.0	34.8	 25
228	 18	438.0	53.4	 25
229	 18	278.0	39.4	 25
230	 18	160.5	21.3	 30
231	 18	135.0	19.6	 25
232	 18	220.0	35.1	 25
233	 18	153.0	19.9	 25
234	 18	112.0	16.2	 25
235	 18	146.0	19.1	 30
236	 18	128.0	29.8	 25
237	 18	99.0	16.0	 25
238	 18	121.0	16.0	 25
239	 18	145.0	22.9	 25
240	 18	116.0	14.0	 30
241	 18	83.8	21.0	 30
242	 18	91.8	16.9	 30
243	 18	100.8	18.9	 30
244	 18	110.5	16.9	 30
245	 18	153.0	22.0	 36
246	 18	235.3	55.3	 30
247	 18	1132.0	257.5	 30
248	 18	470.8	90.4	 30
249	 18	819.5	139.0	 30
250	 18	590.3	78.6	 36
251	 18	967.0	166.7	 30
252	 18	341.0	34.5	 30
253	 18	532.5	59.2	 30
254	 18	318.0	38.6	 25
255	 18	235.0	33.0	 30
256	 18	180.0	34.1	 25
257	 18	142.0	24.4	 25
258	 18	723.0	39.6	 25
259	 18	260.0	49.7	 25
260	 18	102.8	18.3	 30
261	 18	101.0	15.3	 25
262	 18	143.0	20.9	 25
263	 18	216.0	32.9	 25
264	 18	98.0	16.1	 25
265	 18	122.8	18.0	 30
266	 18	129.0	23.5	 25
267	 18	143.0	27.2	 25
268	 18	145.0	19.8	 25
269	 18	121.0	17.5	 25
270	 18	179.8	33.7	 30
271	 18	297.0	31.1	 25
272	 18	140.0	22.6	 25
273	 18	164.0	31.1	 25
274	 18	173.0	29.2	 25
275	 18	133.8	27.0	 30
276	 18	113.0	15.2	 25
277	 18	108.0	21.9	 25
278	 18	84.0	14.6	 25
279	 18	125.0	23.5	 25
280	 18	124.0	22.7	 30
281	 18	172.0	34.8	 25
282	 18	218.0	23.3	 25
283	 18	209.0	28.0	 25
284	 18	161.0	21.8	 25
285	 18	304.8	59.0	 30
286	 18	94.0	20.8	 25
287	 18	129.0	18.1	 25
288	 18	815.0	91.3	 25
289	 18	582.0	88.9	 25
290	 18	291.8	52.3	 30
291	 18	96.0	13.0	 25
292	 18	187.0	29.5	 25
293	 18	192.0	21.4	 25
294	 18	121.0	16.1	 25
295	 18	147.8	25.3	 30
296	 18	101.0	19.5	 25
297	 18	177.0	32.9	 25
298	 18	129.0	17.8	 25
299	 18	117.0	18.2	 25
300	 18	303.5	33.5	 30
301	 18	109.0	16.8	 25
302	 18	112.0	12.4	 25
303	 18	238.0	28.6	 25
304	 18	225.0	27.0	 25
305	 18	133.8	21.8	 30
306	 18	185.8	55.3	 30
307	 18	333.0	43.2	 30
308	 18	245.8	40.2	 30
309	 18	247.3	41.5	 30
310	 18	124.8	25.5	 36
311	 18	118.0	22.3	 30
312	 18	141.8	18.2	 30
313	 18	132.8	23.4	 30
314	 18	94.5	22.3	 30
315	 18	93.3	14.6	 36
316	 18	101.3	17.5	 30
317	 18	179.8	25.4	 30
318	 18	182.3	37.6	 30
319	 18	156.0	30.4	 25
320	 18	114.0	14.8	 30
321	 18	169.0	22.9	 25
322	 18	266.0	37.9	 25
323	 18	197.0	28.0	 25
324	 18	217.0	23.9	 25
325	 18	130.0	18.6	 30
326	 18	138.0	21.3	 25
327	 18	2629.0	489.2	 25
328	 18	330.0	40.3	 25
329	 18	475.0	76.1	 25
330	 18	134.0	29.5	 30
331	 18	133.0	23.7	 25
332	 18	275.0	56.2	 25
333	 18	182.0	29.3	 25
334	 18	631.0	130.6	 25
335	 18	123.0	50.4	 30
336	 18	139.0	19.9	 25
337	 18	132.0	27.7	 25
338	 18	138.0	24.2	 25
339	 18	106.0	18.2	 25
340	 18	134.8	23.4	 30
341	 18	99.0	15.8	 25
342	 18	224.0	37.6	 25
343	 18	103.0	17.3	 25
344	 18	276.0	53.7	 25
345	 18	247.0	39.0	 30
346	 18	197.0	27.9	 25
347	 18	124.0	23.1	 25
348	 18	94.0	13.3	 25
349	 18	102.0	22.6	 25
350	 18	85.3	16.6	 30
351	 18	123.0	16.8	 25
352	 18	453.0	82.8	 25
353	 18	188.0	37.2	 25
354	 18	107.0	20.2	 25
355	 18	95.8	16.8	 30
356	 18	147.0	22.9	 25
357	 18	218.0	28.3	 25
358	 18	166.0	35.1	 25
359	 18	155.0	15.0	 25
360	 18	205.8	29.9	 30
361	 18	145.0	23.7	 25
362	 18	343.0	31.1	 25
363	 18	323.0	34.8	 25
364	 18	177.0	23.5	 25
365	 18	124.3	19.1	 30
366	 18	157.0	22.8	 25
367	 18	2145.0	302.4	 25
368	 18	714.0	98.7	 25
369	 18	128.0	22.8	 25
370	 18	107.3	25.1	 30
371	 18	124.5	19.9	 30
372	 18	211.5	35.7	 30
373	 18	187.3	44.1	 30
374	 18	113.8	14.2	 30
375	 18	128.5	22.0	 36
376	 18	143.8	35.5	 30
377	 18	111.8	25.4	 30
378	 18	117.8	25.1	 30
379	 18	288.0	68.4	 30
380	 18	109.0	23.9	 36
381	 18	122.8	26.5	 30
382	 18	166.3	31.2	 30
383	 18	100.0	18.6	 25
384	 18	141.0	37.8	 25
385	 18	115.3	25.4	 30
386	 18	102.0	19.4	 25
387	 18	125.0	29.7	 25
388	 18	134.0	22.2	 25
389	 18	999.0	184.8	 25
390	 18	818.3	161.7	 30
391	 18	132.0	25.3	 25
392	 18	98.0	26.2	 25
393	 18	102.0	34.4	 25
394	 18	98.0	19.5	 25
395	 18	143.8	23.6	 30
396	 18	157.0	27.1	 25
397	 18	195.0	38.0	 25
398	 18	130.0	29.6	 25
399	 18	106.0	22.4	 25
400	 18	127.5	30.2	 30
401	 18	192.0	35.2	 25
402	 18	126.0	29.7	 25
403	 18	619.0	100.6	 25
404	 18	127.0	35.3	 25
405	 18	131.0	26.2	 30
406	 18	243.0	39.2	 25
407	 18	207.0	32.7	 25
408	 18	108.0	22.0	 25
409	 18	174.0	35.0	 25
410	 18	134.0	29.5	 30
411	 18	413.0	46.7	 25
412	 18	438.0	41.3	 25
413	 18	214.0	31.7	 25
414	 18	192.0	32.7	 25
415	 18	107.0	108.5	 30
416	 18	170.0	40.0	 25
417	 18	249.0	44.1	 25
418	 18	333.0	45.8	 25
419	 18	328.0	44.0	 25
420	 18	154.8	33.2	 30
421	 18	133.0	27.7	 25
422	 18	112.0	16.3	 25
423	 18	228.0	33.0	 25
424	 18	215.0	28.5	 25
425	 18	149.8	20.8	 30
426	 18	114.0	24.8	 25
427	 18	122.0	14.7	 25
428	 18	102.0	29.5	 25
429	 18	119.0	27.9	 25
430	 18	90.3	19.4	 30
431	 18	143.0	27.3	 25
432	 18	123.0	30.0	 25
433	 18	109.0	17.4	 25
434	 18	113.0	19.2	 25
435	 18	113.5	20.6	 36
436	 18	128.5	26.2	 30
437	 18	192.0	34.4	 30
438	 18	144.8	23.6	 30
439	 18	589.3	157.0	 30
440	 18	129.8	31.3	 36
441	 18	88.0	19.5	 30
442	 18	174.8	30.3	 30
443	 18	255.8	44.9	 30
444	 18	208.0	44.8	 30
445	 18	194.3	41.3	 36
446	 18	133.3	23.7	 30
447	 18	154.8	29.4	 30
448	 18	104.0	25.7	 25
449	 18	90.0	19.6	 25
450	 18	100.8	20.9	 30
451	 18	151.0	31.4	 25
452	 18	138.0	30.5	 25
453	 18	163.0	34.5	 25
454	 18	229.0	32.9	 25
455	 18	278.0	54.2	 30
456	 18	262.0	36.1	 25
457	 18	218.0	37.1	 25
458	 18	200.0	31.6	 25
459	 18	90.0	17.5	 25
460	 18	122.3	21.8	 30
461	 18	97.0	18.9	 25
462	 18	97.0	20.9	 25
463	 18	100.0	16.4	 25
464	 18	110.0	26.2	 25
465	 18	208.5	42.7	 30
466	 18	527.0	82.1	 25
467	 18	255.0	45.5	 25
468	 18	150.0	37.0	 25
469	 18	324.0	38.1	 25
470	 18	189.8	30.4	 30
471	 18	117.0	11.6	 25
472	 18	117.0	24.5	 25
473	 18	100.0	29.2	 25
474	 18	86.0	15.0	 25
475	 18	210.0	38.7	 25
476	 18	144.8	32.5	 30
477	 18	227.0	41.7	 25
478	 18	117.0	26.6	 25
479	 18	104.0	21.9	 25
480	 18	117.0	22.7	 25
481	 18	111.0	22.2	 30
482	 18	105.0	17.5	 25
483	 18	152.0	35.2	 25
484	 18	138.0	32.0	 25
485	 18	95.0	21.3	 25
486	 18	129.5	31.5	 30
487	 18	121.0	24.5	 25
488	 18	136.0	24.0	 25
489	 18	1258.0	134.3	 25
490	 18	178.0	42.0	 25
491	 18	309.3	66.9	 30
492	 18	105.0	23.0	 25
493	 18	185.0	34.1	 25
494	 18	1769.0	210.7	 25
495	 18	399.0	57.0	 25
496	 18	257.8	36.1	 30
497	 18	143.0	31.7	 25
498	 18	158.0	31.1	 25
499	 18	99.0	21.8	 25
500	 18	114.0	23.6	 30
501	 18	114.5	27.3	 36
502	 18	301.8	45.3	 30
503	 18	107.0	25.6	 30
504	 18	153.0	31.5	 30
505	 18	167.5	28.5	 30
506	 18	143.3	32.7	 36
507	 18	414.3	104.4	 30
508	 18	168.5	29.5	 30
509	 18	398.8	89.3	 30
510	 18	141.8	23.6	 30
511	 18	123.5	22.8	 36
512	 18	190.0	41.3	 30
513	 18	386.0	89.2	 25
514	 18	109.0	26.6	 25
515	 18	140.0	30.5	 25
516	 18	97.3	22.2	 30
517	 18	100.0	22.7	 25
518	 18	133.0	33.8	 25
519	 18	209.0	35.0	 25
520	 18	789.0	155.3	 25
521	 18	235.0	37.7	 30
522	 18	436.0	56.8	 25
523	 18	329.0	52.5	 25
524	 18	170.0	28.3	 25
525	 18	191.0	35.3	 25
526	 18	350.3	90.7	 30
527	 18	110.0	28.3	 25
528	 18	238.0	45.1	 25
529	 18	417.0	92.2	 25
530	 18	218.0	37.0	 25
531	 18	227.0	45.4	 30
532	 18	188.0	33.8	 25
533	 18	95.0	19.3	 25
534	 18	102.0	27.4	 25
535	 18	106.0	21.7	 25
536	 18	113.8	22.3	 30
537	 18	105.0	25.5	 25
538	 18	123.0	26.3	 25
539	 18	411.0	72.5	 25
540	 18	160.0	24.0	 25
541	 18	112.8	13.7	 30
542	 18	111.0	20.3	 25
543	 18	98.0	21.6	 25
544	 18	293.0	64.8	 25
545	 18	125.0	24.6	 25
546	 18	339.5	65.7	 30
547	 18	110.0	20.6	 25
548	 18	402.0	62.2	 25
549	 18	228.0	39.2	 25
550	 18	102.0	21.1	 25
551	 18	94.5	22.6	 30
552	 18	283.0	35.8	 25
553	 18	643.0	105.1	 25
554	 18	547.0	73.8	 25
555	 18	174.0	32.2	 25
556	 18	152.3	28.0	 30
557	 18	163.0	31.2	 25
558	 18	225.0	32.5	 25
559	 18	175.0	34.5	 25
560	 18	247.0	34.7	 25
561	 18	158.8	28.4	 30
562	 18	132.0	32.0	 25
563	 18	152.0	37.7	 25
564	 18	120.0	31.5	 25
565	 18	109.5	21.4	 30
566	 18	716.0	188.7	 36
567	 18	456.8	88.5	 30
568	 18	149.8	36.4	 30
569	 18	511.0	105.8	 30
570	 18	358.5	60.3	 30
571	 18	224.0	43.4	 36
572	 18	507.5	84.3	 30
573	 18	156.5	23.6	 30
574	 18	484.5	106.1	 30
575	 18	348.5	74.0	 30
576	 18	225.0	38.5	 36
577	 18	166.0	21.5	 30
578	 18	109.0	23.7	 25
579	 18	185.0	32.7	 25
580	 18	526.0	75.3	 25
581	 18	478.0	48.0	 30
582	 18	203.0	36.8	 25
583	 18	209.0	33.9	 25
584	 18	982.0	236.8	 25
585	 18	377.0	64.8	 25
586	 18	142.5	21.3	 30
587	 18	581.0	107.1	 25
588	 18	112.0	22.8	 25
589	 18	76.0	17.1	 25
590	 18	250.0	54.9	 25
591	 18	132.0	28.9	 30
592	 18	337.0	64.4	 25
593	 18	320.0	47.3	 25
594	 18	258.0	33.6	 25
595	 18	89.0	17.0	 25
596	 18	193.0	33.9	 30
597	 18	318.0	54.5	 25
598	 18	114.0	21.3	 25
599	 18	304.0	54.0	 25
600	 18	186.0	39.5	 25
601	 18	456.0	96.6	 30
602	 18	127.0	29.3	 25
603	 18	146.0	28.6	 25
604	 18	459.0	62.5	 25
605	 18	111.0	21.3	 25
606	 18	119.8	20.9	 30
607	 18	93.0	16.4	 25
608	 18	154.0	36.2	 25
609	 18	537.0	53.8	 25
610	 18	88.0	15.4	 25
611	 18	216.3	36.7	 30
612	 18	150.0	29.9	 25
613	 18	114.0	26.3	 25
614	 18	229.0	34.2	 25
615	 18	155.0	28.4	 25
616	 18	132.5	28.6	 30
617	 18	117.0	26.8	 25
618	 18	92.0	14.1	 25
619	 18	115.0	25.7	 25
620	 18	127.0	25.0	 25
621	 18	103.8	21.6	 30
622	 18	148.0	19.5	 25
623	 18	300.0	62.5	 25
624	 18	107.0	20.5	 25
625	 18	98.0	20.5	 25
626	 18	100.5	20.7	 30
627	 18	244.0	38.6	 25
628	 18	383.0	71.1	 25
629	 18	734.0	108.4	 25
630	 18	712.3	104.6	 30
631	 18	558.0	161.6	 36
632	 18	115.5	22.4	 30
633	 18	165.0	35.8	 30
634	 18	148.5	29.6	 30
635	 18	1045.0	132.0	 30
636	 18	168.0	29.4	 36
637	 18	119.5	20.2	 30
638	 18	214.8	34.4	 30
639	 18	110.8	23.2	 30
640	 18	125.5	25.3	 30
641	 18	115.0	27.8	 36
642	 18	199.0	26.4	 30
643	 18	680.0	63.1	 25
644	 18	321.0	52.2	 25
645	 18	271.0	37.0	 25
646	 18	126.3	18.3	 30
647	 18	122.0	21.3	 25
648	 18	211.0	30.6	 25
649	 18	498.0	105.9	 25
650	 18	149.0	25.9	 25
651	 18	134.0	33.9	 30
652	 18	139.0	34.4	 25
653	 18	336.0	55.8	 25
654	 18	290.0	38.2	 25
655	 18	992.0	195.9	 25
656	 18	554.8	71.5	 30
657	 18	195.0	28.3	 25
658	 18	413.0	57.2	 25
659	 18	707.0	75.7	 25
660	 18	424.0	66.1	 25
661	 18	602.0	128.4	 30
662	 18	132.0	20.9	 25
663	 18	163.0	47.1	 25
664	 18	141.0	20.8	 25
665	 18	302.0	51.0	 25
666	 18	206.3	49.9	 30
667	 18	130.0	26.1	 25
668	 18	194.0	45.1	 25
669	 18	121.0	22.6	 25
670	 18	147.0	36.2	 25
671	 18	234.3	37.9	 30
672	 18	476.0	60.9	 25
673	 18	161.0	28.3	 25
674	 18	333.0	42.6	 25
675	 18	134.0	24.0	 25
676	 18	138.8	21.1	 30
677	 18	105.0	19.3	 25
678	 18	112.0	18.2	 25
679	 18	123.0	18.3	 25
680	 18	292.0	37.1	 25
681	 18	163.8	27.3	 30
682	 18	309.0	40.1	 25
683	 18	124.0	26.6	 25
684	 18	156.0	18.0	 25
685	 18	130.0	22.1	 25
686	 18	154.8	21.8	 30
687	 18	132.0	27.0	 25
688	 18	111.0	22.5	 25
689	 18	145.0	31.4	 25
690	 18	174.0	29.6	 25
691	 18	175.0	37.7	 30
692	 18	130.0	21.4	 25
693	 18	496.0	99.9	 25
694	 18	144.0	19.9	 25
695	 18	150.3	30.9	 30
696	 18	137.3	23.1	 36
697	 18	176.0	37.1	 30
698	 18	285.3	37.4	 30
699	 18	396.8	76.4	 30
700	 18	123.5	21.8	 30
701	 18	107.3	20.9	 36
702	 18	149.5	27.0	 30
703	 18	102.8	11.2	 30
704	 18	178.3	21.4	 30
705	 18	207.5	29.2	 30
706	 18	841.5	180.3	 36
707	 18	1204.8	243.3	 30
708	 18	453.0	65.6	 25
709	 18	184.0	29.3	 25
710	 18	180.0	28.1	 25
711	 18	11301.5	3439.4	 30
  0	 19	202.0	27.2	 25
  1	 19	3666.0	638.3	 25
  2	 19	141.0	20.3	 25
  3	 19	347.0	52.7	 25
  4	 19	134.0	24.4	 30
  5	 19	106.0	14.2	 25
  6	 19	212.0	32.4	 25
  7	 19	289.0	34.7	 25
  8	 19	251.0	38.2	 25
  9	 19	92.5	15.8	 30
 10	 19	921.0	132.7	 25
 11	 19	341.0	49.3	 25
 12	 19	256.0	28.8	 25
 13	 19	164.0	38.7	 25
 14	 19	412.3	77.1	 30
 15	 19	138.0	17.0	 25
 16	 19	480.0	60.8	 25
 17	 19	172.0	23.2	 25
 18	 19	505.0	58.7	 25
 19	 19	127.8	16.2	 30
 20	 19	231.0	30.7	 25
 21	 19	167.0	20.7	 25
 22	 19	252.0	42.5	 25
 23	 19	151.0	22.2	 25
 24	 19	318.8	50.8	 30
 25	 19	1462.0	206.9	 25
 26	 19	269.0	34.5	 25
 27	 19	248.0	40.3	 25
 28	 19	709.0	115.0	 25
 29	 19	586.3	101.6	 30
 30	 19	323.0	28.7	 25
 31	 19	471.0	79.1	 25
 32	 19	257.0	44.0	 25
 33	 19	227.0	29.7	 30
 34	 19	140.0	25.0	 36
 35	 19	249.5	38.2	 30
 36	 19	774.8	115.7	 30
 37	 19	104.3	22.8	 30
 38	 19	1021.3	184.0	 30
 39	 19	390.8	87.4	 36
 40	 19	724.8	107.6	 30
 41	 19	622.5	107.7	 30
 42	 19	516.0	72.0	 30
 43	 19	2025.8	463.2	 30
 44	 19	913.0	166.2	 36
 45	 19	226.0	30.0	 30
 46	 19	133.0	32.0	 25
 47	 19	1192.0	130.3	 25
 48	 19	926.0	110.2	 25
 49	 19	2019.0	380.6	 30
 50	 19	117.0	20.1	 25
 51	 19	697.0	93.7	 25
 52	 19	192.0	25.3	 25
 53	 19	303.0	43.1	 25
 54	 19	277.0	42.7	 30
 55	 19	1344.0	134.9	 25
 56	 19	1613.0	167.9	 25
 57	 19	1344.0	146.1	 25
 58	 19	1173.0	166.8	 25
 59	 19	638.5	131.9	 30
 60	 19	194.0	35.3	 25
 61	 19	479.0	61.0	 25
 62	 19	233.0	38.3	 25
 63	 19	88.0	14.3	 25
 64	 19	87.8	17.5	 30
 65	 19	94.0	16.8	 25
 66	 19	337.0	50.1	 25
 67	 19	165.0	28.0	 25
 68	 19	179.0	28.9	 25
 69	 19	162.0	27.0	 30
 70	 19	1616.0	259.3	 25
 71	 19	107.0	17.7	 25
 72	 19	1063.0	133.9	 25
 73	 19	174.0	28.7	 25
 74	 19	292.0	56.9	 30
 75	 19	287.0	48.1	 25
 76	 19	216.0	37.4	 25
 77	 19	460.0	67.7	 25
 78	 19	645.0	54.5	 25
 79	 19	174.8	24.3	 30
 80	 19	128.0	22.6	 25
 81	 19	212.0	22.2	 25
 82	 19	613.0	80.5	 25
 83	 19	463.0	42.1	 25
 84	 19	705.5	126.9	 30
 85	 19	167.0	17.3	 25
 86	 19	300.0	37.3	 25
 87	 19	1655.0	193.0	 25
 88	 19	1495.0	207.6	 25
 89	 19	688.0	119.4	 30
 90	 19	121.0	24.5	 25
 91	 19	142.0	21.5	 25
 92	 19	2891.0	350.5	 25
 93	 19	105.0	18.2	 25
 94	 19	153.8	34.3	 30
 95	 19	227.0	45.1	 25
 96	 19	440.0	85.0	 25
 97	 19	742.0	113.2	 25
 98	 19	332.3	42.1	 30
 99	 19	232.0	36.4	 36
100	 19	185.3	28.1	 30
101	 19	165.0	32.6	 30
102	 19	4768.8	688.2	 30
103	 19	179.0	15.1	 30
104	 19	107.5	22.7	 30
105	 19	1951.8	463.2	 36
106	 19	204.0	31.0	 30
107	 19	228.8	47.4	 30
108	 19	173.5	28.4	 30
109	 19	132.8	18.7	 30
110	 19	128.3	26.0	 36
111	 19	2160.0	243.1	 25
112	 19	805.0	46.8	 25
113	 19	1857.0	190.8	 25
114	 19	317.0	42.6	 25
115	 19	134.5	24.2	 30
116	 19	299.0	35.9	 25
117	 19	2315.0	184.3	 25
118	 19	216.0	24.5	 25
119	 19	185.0	28.0	 25
120	 19	180.5	26.0	 30
121	 19	292.0	42.6	 25
122	 19	804.0	100.6	 25
123	 19	120.0	30.6	 25
124	 19	268.0	48.5	 25
125	 19	396.0	70.4	 30
126	 19	107.0	22.4	 25
127	 19	142.0	31.6	 25
128	 19	616.0	71.6	 25
129	 19	454.0	59.4	 25
130	 19	119.8	25.4	 30
131	 19	1218.0	199.4	 25
132	 19	301.0	53.2	 25
133	 19	546.0	61.6	 25
134	 19	190.0	29.8	 25
135	 19	469.8	77.7	 30
136	 19	2658.0	279.4	 25
137	 19	2153.0	219.0	 25
138	 19	162.0	27.1	 25
139	 19	173.0	32.2	 25
140	 19	158.5	30.2	 30
141	 19	1072.0	80.9	 25
142	 19	499.0	56.4	 25
143	 19	378.0	44.6	 25
144	 19	1086.0	220.0	 25
145	 19	236.3	28.7	 30
146	 19	672.0	75.3	 25
147	 19	406.0	58.4	 25
148	 19	190.0	28.0	 25
149	 19	134.0	17.3	 25
150	 19	861.3	197.7	 30
151	 19	132.0	33.2	 25
152	 19	103.0	24.3	 25
153	 19	204.0	42.4	 25
154	 19	101.0	20.4	 25
155	 19	159.3	23.3	 30
156	 19	119.0	24.8	 25
157	 19	6754.0	913.2	 25
158	 19	86.0	14.2	 25
159	 19	118.0	23.0	 25
160	 19	109.5	18.5	 30
161	 19	123.0	22.8	 25
162	 19	919.0	93.1	 25
163	 19	508.3	88.7	 30
164	 19	501.0	116.9	 30
165	 19	157.5	33.7	 36
166	 19	95.8	22.7	 30
167	 19	172.5	33.8	 30
168	 19	124.5	22.1	 30
169	 19	129.5	21.9	 30
170	 19	238.5	30.5	 36
171	 19	304.5	47.5	 30
172	 19	201.0	36.3	 30
173	 19	627.5	99.3	 30
174	 19	311.8	52.7	 30
175	 19	226.8	66.3	 36
176	 19	430.0	65.7	 25
177	 19	221.0	45.1	 25
178	 19	199.0	39.3	 25
179	 19	119.0	32.6	 25
180	 19	91.0	16.5	 30
181	 19	413.0	62.1	 25
182	 19	197.0	35.7	 25
183	 19	101.0	27.2	 25
184	 19	239.0	36.2	 25
185	 19	243.3	46.4	 30
186	 19	140.0	28.0	 25
187	 19	279.0	42.8	 25
188	 19	171.0	31.8	 25
189	 19	220.0	43.9	 25
190	 19	155.8	37.3	 30
191	 19	191.0	28.5	 25
192	 19	1929.0	144.7	 25
193	 19	230.0	34.7	 25
194	 19	526.0	56.6	 25
195	 19	174.8	25.4	 30
196	 19	217.0	35.6	 25
197	 19	145.0	18.4	 25
198	 19	127.0	28.5	 25
199	 19	123.0	25.2	 25
200	 19	504.8	109.0	 30
201	 19	396.0	68.8	 25
202	 19	1511.0	173.8	 25
203	 19	338.0	49.0	 25
204	 19	1223.0	195.2	 25
205	 19	249.8	41.0	 30
206	 19	1367.0	135.7	 25
207	 19	257.0	44.5	 25
208	 19	196.0	33.4	 25
209	 19	203.0	36.2	 25
210	 19	175.8	47.6	 30
211	 19	124.0	28.2	 25
212	 19	144.0	38.0	 25
213	 19	1034.0	148.5	 25
214	 19	126.0	21.1	 25
215	 19	143.3	21.1	 30
216	 19	2255.0	296.7	 25
217	 19	372.0	59.0	 25
218	 19	264.0	38.9	 25
219	 19	317.0	74.7	 25
220	 19	2831.0	678.0	 30
221	 19	226.0	47.5	 25
222	 19	304.0	45.8	 25
223	 19	145.0	35.2	 25
224	 19	7368.0	1252.2	 25
225	 19	790.5	131.0	 30
226	 19	200.0	42.7	 25
227	 19	163.0	27.0	 25
228	 19	2835.5	411.4	 30
229	 19	133.0	25.9	 30
230	 19	15065.0	3141.6	 36
231	 19	154.5	30.8	 30
232	 19	154.8	31.0	 30
233	 19	338.8	52.7	 30
234	 19	136.0	22.6	 30
235	 19	109.0	29.0	 36
236	 19	166.3	26.2	 30
237	 19	303.5	43.0	 30
238	 19	106.0	23.7	 30
239	 19	670.8	115.1	 30
240	 19	87.3	21.8	 36
241	 19	109.0	20.8	 25
242	 19	215.0	36.7	 25
243	 19	105.0	13.0	 25
244	 19	139.0	26.3	 25
245	 19	2042.5	435.2	 30
246	 19	141.0	29.6	 25
247	 19	139.0	28.8	 25
248	 19	107.0	19.9	 25
249	 19	262.0	39.2	 25
250	 19	118.8	30.6	 30
251	 19	1320.0	156.8	 25
252	 19	722.0	82.5	 25
253	 19	1205.0	113.0	 25
254	 19	355.0	49.5	 25
255	 19	141.3	33.8	 30
256	 19	499.0	50.8	 25
257	 19	640.0	59.9	 25
258	 19	451.0	41.3	 25
259	 19	471.0	84.4	 25
260	 19	87.0	17.6	 30
261	 19	126.0	23.0	 25
262	 19	1012.0	138.3	 25
263	 19	94.0	23.7	 25
264	 19	122.0	30.4	 25
265	 19	224.8	40.2	 30
266	 19	133.0	19.7	 25
267	 19	3146.0	388.0	 25
268	 19	245.0	29.7	 25
269	 19	1144.0	183.5	 25
270	 19	122.8	26.6	 30
271	 19	136.0	24.2	 25
272	 19	5508.0	691.6	 25
273	 19	1957.0	254.5	 25
274	 19	86.0	14.1	 25
275	 19	88.0	19.8	 30
276	 19	90.0	15.6	 25
277	 19	259.0	45.3	 25
278	 19	97.0	28.9	 25
279	 19	104.0	22.4	 25
280	 19	304.5	60.0	 30
281	 19	6402.0	856.1	 25
282	 19	122.0	26.7	 25
283	 19	139.0	25.1	 25
284	 19	1907.0	301.6	 25
285	 19	9363.3	1715.5	 30
286	 19	185.0	26.4	 25
287	 19	141.0	29.9	 25
288	 19	131.0	36.0	 25
289	 19	191.0	36.9	 25
290	 19	174.8	39.7	 30
291	 19	2827.0	455.4	 25
292	 19	226.0	37.1	 25
293	 19	560.8	78.6	 30
294	 19	265.8	56.0	 30
295	 19	118.3	20.7	 36
296	 19	532.5	95.9	 30
297	 19	97.8	17.8	 30
298	 19	259.8	51.0	 30
299	 19	205.3	28.8	 30
300	 19	222.0	50.5	 36
301	 19	241.0	46.7	 30
302	 19	125.8	29.3	 30
303	 19	196.3	36.4	 30
304	 19	126.8	24.3	 30
305	 19	121.8	27.4	 36
306	 19	5546.0	533.5	 25
307	 19	133.0	24.4	 25
308	 19	354.0	38.0	 25
309	 19	143.0	20.7	 25
310	 19	187.3	30.9	 30
311	 19	248.0	47.8	 25
312	 19	113.0	21.4	 25
313	 19	1491.0	197.4	 25
314	 19	374.0	56.5	 25
315	 19	187.3	38.9	 30
316	 19	182.0	28.8	 25
317	 19	282.0	36.6	 25
318	 19	1861.0	163.0	 25
319	 19	476.0	58.6	 25
320	 19	184.5	37.0	 30
321	 19	333.0	47.7	 25
322	 19	168.0	26.7	 25
323	 19	324.0	49.5	 25
324	 19	269.0	39.4	 25
325	 19	112.3	22.7	 30
326	 19	134.0	25.0	 25
327	 19	155.0	30.1	 25
328	 19	234.0	36.9	 25
329	 19	286.0	47.0	 25
330	 19	198.8	26.8	 30
331	 19	284.0	40.6	 25
332	 19	238.0	32.9	 25
333	 19	383.0	65.6	 25
334	 19	121.0	21.4	 25
335	 19	178.8	30.5	 30
336	 19	134.0	29.8	 25
337	 19	585.0	77.8	 25
338	 19	444.0	59.8	 25
339	 19	3035.0	269.3	 25
340	 19	1557.3	311.6	 30
341	 19	287.0	51.4	 25
342	 19	1281.0	228.4	 25
343	 19	178.0	30.1	 25
344	 19	210.0	29.1	 25
345	 19	624.8	96.3	 30
346	 19	4324.0	692.1	 25
347	 19	154.0	21.7	 25
348	 19	144.0	25.6	 25
349	 19	194.0	38.5	 25
350	 19	133.8	28.1	 30
351	 19	242.0	42.0	 25
352	 19	130.0	25.3	 25
353	 19	2859.0	396.3	 25
354	 19	275.0	35.9	 25
355	 19	113.0	24.3	 30
356	 19	213.0	32.0	 25
357	 19	298.0	34.9	 25
358	 19	129.0	21.4	 30
359	 19	803.8	111.1	 30
360	 19	817.5	276.4	 36
361	 19	510.3	92.0	 30
362	 19	358.8	43.7	 30
363	 19	345.0	47.0	 30
364	 19	137.8	20.1	 30
365	 19	5835.8	1249.2	 36
366	 19	1649.3	196.0	 30
367	 19	195.8	34.6	 30
368	 19	173.8	27.9	 30
369	 19	161.8	31.4	 30
370	 19	1132.3	230.6	 36
371	 19	964.0	160.5	 25
372	 19	172.0	31.1	 25
373	 19	153.0	25.8	 25
374	 19	262.0	39.1	 25
375	 19	104.3	25.7	 30
376	 19	284.0	41.9	 25
377	 19	221.0	32.6	 25
378	 19	471.0	69.0	 25
379	 19	159.0	28.7	 25
380	 19	222.5	43.2	 30
381	 19	165.0	25.2	 25
382	 19	131.0	27.8	 25
383	 19	173.0	26.4	 25
384	 19	256.0	52.6	 25
385	 19	107.8	17.0	 30
386	 19	2721.0	292.3	 25
387	 19	142.0	33.5	 25
388	 19	662.0	88.4	 25
389	 19	160.0	31.7	 25
390	 19	1577.0	276.3	 30
391	 19	613.0	77.0	 25
392	 19	533.0	76.8	 25
393	 19	198.0	38.1	 25
394	 19	137.0	25.9	 25
395	 19	120.8	35.8	 30
396	 19	253.0	40.4	 25
397	 19	223.0	30.3	 25
398	 19	203.0	34.9	 25
399	 19	769.0	104.8	 25
400	 19	156.3	28.4	 30
401	 19	102.0	27.3	 25
402	 19	102.0	17.3	 25
403	 19	276.0	50.1	 25
404	 19	283.0	57.6	 25
405	 19	192.5	32.7	 30
406	 19	103.0	16.0	 25
407	 19	79.0	17.1	 25
408	 19	106.0	27.8	 25
409	 19	105.0	28.8	 25
410	 19	182.5	28.6	 30
411	 19	204.0	31.9	 25
412	 19	546.0	52.3	 25
413	 19	1223.0	101.2	 25
414	 19	6053.0	787.0	 25
415	 19	322.5	57.8	 30
416	 19	116.0	20.1	 25
417	 19	186.0	32.0	 25
418	 19	160.0	27.2	 25
419	 19	115.0	28.1	 25
420	 19	108.5	42.2	 30
421	 19	135.0	23.0	 25
422	 19	127.0	19.1	 25
423	 19	134.5	26.8	 30
424	 19	171.8	23.8	 30
425	 19	165.5	22.4	 36
426	 19	2066.0	338.7	 30
427	 19	2116.0	232.0	 30
428	 19	139.5	35.4	 30
429	 19	3858.8	600.4	 30
430	 19	122.5	25.7	 36
431	 19	439.8	73.9	 30
432	 19	155.8	22.7	 30
433	 19	213.0	42.2	 30
434	 19	125.5	57.2	 30
435	 19	779.8	103.8	 30
436	 19	104.0	18.1	 25
437	 19	1613.0	167.3	 25
438	 19	131.0	20.6	 25
439	 19	104.0	15.6	 25
440	 19	200.0	28.9	 25
441	 19	335.3	73.7	 30
442	 19	185.0	33.7	 25
443	 19	858.0	112.6	 25
444	 19	355.0	39.8	 25
445	 19	219.0	43.5	 25
446	 19	208.0	36.7	 30
447	 19	103.0	21.8	 25
448	 19	111.0	18.5	 25
449	 19	96.0	15.3	 25
450	 19	320.0	60.8	 25
451	 19	117.5	21.0	 30
452	 19	184.0	38.7	 25
453	 19	348.0	40.4	 25
454	 19	103.0	20.3	 25
455	 19	164.0	23.7	 25
456	 19	158.5	25.7	 30
457	 19	317.0	41.1	 25
458	 19	227.0	33.6	 25
459	 19	90.0	14.8	 25
460	 19	174.0	39.9	 25
461	 19	122.8	24.2	 30
462	 19	91.0	16.4	 25
463	 19	168.0	27.1	 25
464	 19	91.0	21.2	 25
465	 19	106.0	21.8	 25
466	 19	187.5	32.3	 30
467	 19	156.0	22.6	 25
468	 19	138.0	28.3	 25
469	 19	243.0	35.5	 25
470	 19	150.0	20.1	 25
471	 19	149.3	25.0	 30
472	 19	192.0	28.4	 25
473	 19	950.0	101.7	 25
474	 19	141.0	29.1	 25
475	 19	163.0	19.8	 25
476	 19	133.5	19.4	 30
477	 19	132.0	23.5	 25
478	 19	139.0	20.1	 25
479	 19	136.0	29.6	 25
480	 19	113.0	29.4	 25
481	 19	733.3	137.5	 30
482	 19	113.0	12.2	 25
483	 19	88.0	16.7	 25
484	 19	111.0	21.0	 25
485	 19	1822.0	187.2	 25
486	 19	119.5	19.0	 30
487	 19	123.8	31.0	 30
488	 19	490.8	68.5	 30
489	 19	147.0	28.4	 30
490	 19	625.3	109.6	 30
491	 19	1961.3	378.8	 36
492	 19	361.0	56.2	 30
493	 19	379.5	44.3	 30
494	 19	300.0	43.5	 30
495	 19	414.0	54.1	 30
496	 19	311.5	38.2	 36
497	 19	464.8	78.7	 30
498	 19	1048.8	194.7	 30
499	 19	553.8	81.4	 30
500	 19	96.0	18.1	 25
501	 19	185.8	38.1	 30
502	 19	122.0	23.7	 25
503	 19	163.0	25.2	 25
504	 19	312.0	26.2	 25
505	 19	531.0	69.4	 25
506	 19	1095.8	188.4	 30
507	 19	185.0	27.5	 25
508	 19	208.0	45.1	 25
509	 19	132.0	23.1	 25
510	 19	165.0	32.7	 25
511	 19	2805.8	551.9	 30
512	 19	145.0	29.7	 25
513	 19	128.0	27.8	 25
514	 19	653.0	90.0	 25
515	 19	89.0	14.2	 25
516	 19	155.0	26.4	 30
517	 19	187.0	28.0	 25
518	 19	167.0	24.5	 25
519	 19	836.0	89.2	 25
520	 19	257.0	38.1	 25
521	 19	472.5	51.5	 30
522	 19	620.0	52.6	 25
523	 19	7646.0	863.0	 25
524	 19	188.0	23.3	 25
525	 19	368.0	56.2	 25
526	 19	116.5	18.8	 30
527	 19	340.0	47.0	 25
528	 19	2388.0	318.5	 25
529	 19	827.0	118.5	 25
530	 19	5345.0	935.8	 25
531	 19	322.3	47.6	 30
532	 19	2258.0	284.7	 25
533	 19	469.0	59.0	 25
534	 19	188.0	27.7	 25
535	 19	721.0	119.0	 25
536	 19	218.0	35.6	 30
537	 19	346.0	54.0	 25
538	 19	97.0	16.0	 25
539	 19	119.0	26.6	 25
540	 19	118.0	16.7	 25
541	 19	174.8	30.1	 30
542	 19	142.0	25.8	 25
543	 19	101.0	13.3	 25
544	 19	132.0	22.7	 25
545	 19	220.0	34.4	 25
546	 19	145.3	21.1	 30
547	 19	386.0	60.8	 25
548	 19	686.0	112.7	 25
549	 19	100.0	17.9	 25
550	 19	1155.0	205.2	 25
551	 19	95.5	19.1	 30
552	 19	131.5	24.7	 30
553	 19	134.8	27.3	 30
554	 19	107.5	17.5	 30
555	 19	2017.8	275.6	 30
556	 19	2182.0	458.6	 36
557	 19	987.0	189.3	 30
558	 19	535.0	74.5	 30
559	 19	218.8	37.8	 30
560	 19	159.5	20.0	 30
561	 19	138.0	20.6	 36
562	 19	364.0	53.7	 30
563	 19	233.8	46.4	 30
564	 19	1801.8	382.9	 30
565	 19	169.0	36.4	 25
566	 19	148.5	23.7	 30
567	 19	3895.0	616.0	 25
568	 19	268.0	38.8	 25
569	 19	469.0	52.1	 25
570	 19	170.0	31.8	 25
571	 19	164.8	26.7	 30
572	 19	477.0	53.3	 25
573	 19	175.0	25.1	 25
574	 19	116.0	18.1	 25
575	 19	473.0	60.9	 25
576	 19	249.5	47.6	 30
577	 19	277.0	54.0	 25
578	 19	876.0	101.5	 25
579	 19	422.0	61.9	 25
580	 19	146.0	25.6	 25
581	 19	704.5	94.3	 30
582	 19	1092.0	169.2	 25
583	 19	311.0	47.6	 25
584	 19	433.0	40.0	 25
585	 19	376.0	27.3	 25
586	 19	294.3	47.8	 30
587	 19	537.0	76.5	 25
588	 19	175.0	23.3	 25
589	 19	234.0	41.6	 25
590	 19	240.0	26.7	 25
591	 19	420.0	75.1	 30
592	 19	1298.0	204.8	 25
593	 19	137.0	17.8	 25
594	 19	449.0	86.7	 25
595	 19	155.0	25.6	 25
596	 19	3646.8	738.9	 30
597	 19	211.0	32.2	 25
598	 19	123.0	20.3	 25
599	 19	158.0	28.4	 25
600	 19	278.0	42.7	 25
601	 19	124.8	22.4	 30
602	 19	150.0	23.2	 25
603	 19	278.0	35.5	 25
604	 19	181.0	32.4	 25
605	 19	1819.0	239.6	 25
606	 19	98.3	13.6	 30
607	 19	332.0	31.2	 25
608	 19	228.0	38.0	 25
609	 19	120.0	19.2	 25
610	 19	91.0	18.9	 25
611	 19	3117.0	616.2	 30
612	 19	1529.0	145.3	 25
613	 19	11382.0	1141.9	 25
614	 19	933.0	130.8	 25
615	 19	164.0	19.8	 25
616	 19	534.5	55.0	 30
617	 19	3070.3	608.8	 30
618	 19	98.0	19.4	 30
619	 19	137.0	18.5	 30
620	 19	158.3	22.4	 30
621	 19	131.3	26.8	 36
622	 19	261.8	46.7	 30
623	 19	168.3	21.2	 30
624	 19	169.5	27.6	 30
625	 19	335.8	39.9	 30
626	 19	192.8	35.3	 36
627	 19	195.5	30.9	 30
628	 19	150.0	24.2	 30
629	 19	242.8	28.4	 30
630	 19	289.0	31.9	 25
631	 19	147.8	18.6	 30
632	 19	136.0	27.6	 25
633	 19	764.0	53.1	 25
634	 19	197.0	47.0	 25
635	 19	400.0	56.7	 25
636	 19	1689.3	305.6	 30
637	 19	194.0	25.9	 25
638	 19	118.0	18.8	 25
639	 19	181.0	31.6	 25
640	 19	264.0	35.8	 25
641	 19	456.5	73.1	 30
642	 19	355.0	44.9	 25
643	 19	718.0	53.8	 25
644	 19	920.0	70.9	 25
645	 19	450.0	51.1	 25
646	 19	286.0	38.7	 30
647	 19	1062.0	121.5	 25
648	 19	125.0	17.2	 25
649	 19	113.0	15.1	 25
650	 19	6697.0	905.9	 25
651	 19	214.0	35.8	 30
652	 19	543.0	56.0	 25
653	 19	185.0	32.0	 25
654	 19	3164.0	344.8	 25
655	 19	143.0	21.4	 25
656	 19	213.3	27.5	 30
657	 19	134.0	23.4	 25
658	 19	192.0	36.9	 25
659	 19	706.0	80.3	 25
660	 19	331.0	43.2	 25
661	 19	344.3	39.7	 30
662	 19	190.0	27.6	 25
663	 19	158.0	37.1	 25
664	 19	123.0	20.7	 25
665	 19	1597.0	116.7	 25
666	 19	162.8	21.7	 30
667	 19	128.0	19.1	 25
668	 19	406.0	49.2	 25
669	 19	165.0	30.3	 25
670	 19	7295.0	1060.3	 25
671	 19	190.8	25.5	 30
672	 19	173.0	22.8	 25
673	 19	271.0	44.3	 25
674	 19	520.0	56.9	 25
675	 19	152.0	21.1	 25
676	 19	82.0	15.7	 30
677	 19	104.0	18.5	 25
678	 19	290.0	34.8	 25
679	 19	157.0	16.5	 25
680	 19	701.0	79.8	 25
681	 19	623.0	89.7	 30
682	 19	3454.5	550.6	 30
683	 19	667.3	79.3	 30
684	 19	318.8	34.0	 30
685	 19	566.0	73.2	 30
686	 19	226.3	37.7	 36
687	 19	233.8	35.0	 30
688	 19	118.0	21.2	 30
689	 19	117.5	23.2	 30
690	 19	1000.5	125.1	 30
691	 19	158.3	26.7	 36
692	 19	113.0	18.3	 30
693	 19	186.8	30.0	 30
694	 19	1351.3	240.8	 30
695	 19	2209.0	272.0	 25
696	 19	247.8	40.3	 30
697	 19	575.0	100.4	 25
698	 19	162.0	27.7	 25
699	 19	620.0	88.3	 25
700	 19	100.0	21.0	 25
701	 19	193.0	37.6	 30
702	 19	4833.0	695.1	 25
703	 19	154.0	27.3	 25
704	 19	231.0	45.5	 25
705	 19	335.0	45.6	 25
706	 19	218.8	20.6	 30
707	 19	246.0	33.7	 25
708	 19	5174.0	775.4	 25
709	 19	205.0	38.8	 25
710	 19	142.0	17.2	 25
711	 19	245.8	65.9	 30
  0	 20	15380.0	2630.5	 25
  1	 20	504.0	99.8	 25
  2	 20	193.0	37.4	 25
  3	 20	185.0	33.4	 25
  4	 20	186.8	28.9	 30
  5	 20	123.0	22.5	 25
  6	 20	228.0	39.6	 25
  7	 20	150.0	28.7	 25
  8	 20	184.0	35.1	 25
  9	 20	101.0	22.8	 30
 10	 20	166.0	29.4	 25
 11	 20	130.0	24.5	 25
 12	 20	170.0	30.3	 25
 13	 20	216.0	43.5	 25
 14	 20	188.0	31.4	 30
 15	 20	148.0	34.3	 25
 16	 20	235.0	34.2	 25
 17	 20	168.0	29.2	 25
 18	 20	248.0	43.7	 25
 19	 20	187.3	32.7	 30
 20	 20	366.8	61.0	 30
 21	 20	249.0	45.2	 30
 22	 20	226.3	42.7	 30
 23	 20	109.8	20.1	 30
 24	 20	196.8	27.9	 36
 25	 20	217.8	47.3	 30
 26	 20	246.0	46.9	 30
 27	 20	243.0	49.4	 30
 28	 20	277.8	43.4	 30
 29	 20	386.0	63.9	 36
 30	 20	354.5	61.2	 30
 31	 20	308.5	48.4	 30
 32	 20	129.0	18.5	 30
 33	 20	105.0	25.4	 25
 34	 20	130.8	30.2	 30
 35	 20	129.0	25.1	 25
 36	 20	1283.0	196.3	 25
 37	 20	105.0	32.2	 25
 38	 20	189.0	33.5	 25
 39	 20	168.8	29.0	 30
 40	 20	298.0	54.7	 25
 41	 20	162.0	29.3	 25
 42	 20	250.0	43.6	 25
 43	 20	266.0	49.9	 25
 44	 20	444.3	73.6	 30
 45	 20	268.0	41.4	 25
 46	 20	116.0	18.8	 25
 47	 20	150.0	23.8	 25
 48	 20	402.0	58.0	 25
 49	 20	282.8	38.8	 30
 50	 20	108.0	20.6	 25
 51	 20	268.0	40.4	 25
 52	 20	163.0	34.2	 25
 53	 20	192.0	36.5	 25
 54	 20	246.3	41.2	 30
 55	 20	545.0	83.4	 25
 56	 20	291.0	37.3	 25
 57	 20	490.0	68.3	 25
 58	 20	243.0	47.8	 25
 59	 20	170.3	41.7	 30
 60	 20	193.0	26.7	 25
 61	 20	152.0	24.5	 25
 62	 20	414.0	45.3	 25
 63	 20	81.0	19.7	 25
 64	 20	74.8	19.7	 30
 65	 20	110.0	26.9	 25
 66	 20	201.0	22.4	 25
 67	 20	196.0	34.8	 25
 68	 20	192.0	36.3	 25
 69	 20	119.0	24.5	 25
 70	 20	244.5	50.5	 30
 71	 20	109.0	21.9	 25
 72	 20	304.0	38.5	 25
 73	 20	118.0	22.4	 25
 74	 20	133.0	16.6	 25
 75	 20	102.8	17.6	 30
 76	 20	247.0	46.0	 25
 77	 20	414.0	57.1	 25
 78	 20	205.0	32.9	 25
 79	 20	137.0	29.0	 25
 80	 20	93.5	16.9	 30
 81	 20	541.0	85.7	 25
 82	 20	233.0	33.9	 25
 83	 20	697.0	61.3	 25
 84	 20	227.0	40.8	 25
 85	 20	197.5	42.0	 36
 86	 20	182.5	31.9	 30
 87	 20	298.5	65.1	 30
 88	 20	302.5	56.6	 30
 89	 20	190.3	32.9	 30
 90	 20	161.0	35.0	 36
 91	 20	173.8	24.4	 30
 92	 20	3486.0	680.5	 30
 93	 20	84.0	13.5	 30
 94	 20	98.8	19.8	 30
 95	 20	149.5	35.7	 36
 96	 20	142.3	25.2	 30
 97	 20	164.8	26.1	 30
 98	 20	489.0	49.4	 25
 99	 20	208.0	32.9	 25
100	 20	123.8	25.0	 30
101	 20	165.0	38.1	 25
102	 20	419.0	86.8	 25
103	 20	136.0	26.1	 25
104	 20	108.0	15.6	 25
105	 20	144.0	28.2	 30
106	 20	117.0	20.1	 25
107	 20	103.0	19.0	 25
108	 20	134.0	19.0	 25
109	 20	185.0	31.7	 25
110	 20	116.8	24.5	 30
111	 20	478.0	103.8	 25
112	 20	346.0	62.5	 25
113	 20	226.0	44.8	 25
114	 20	253.0	44.6	 25
115	 20	221.3	33.2	 30
116	 20	175.0	36.0	 25
117	 20	756.0	56.6	 25
118	 20	311.0	41.4	 25
119	 20	120.0	21.0	 25
120	 20	93.8	17.0	 30
121	 20	108.0	23.5	 25
122	 20	172.0	36.1	 25
123	 20	120.0	27.5	 25
124	 20	151.0	35.6	 25
125	 20	233.8	30.8	 30
126	 20	148.0	31.6	 25
127	 20	110.0	25.3	 25
128	 20	214.0	40.6	 25
129	 20	135.0	22.7	 25
130	 20	103.0	21.1	 30
131	 20	186.0	37.0	 25
132	 20	137.0	29.8	 25
133	 20	127.0	22.2	 25
134	 20	225.0	40.7	 25
135	 20	226.8	29.4	 30
136	 20	780.0	104.9	 25
137	 20	512.0	77.1	 25
138	 20	117.0	23.7	 25
139	 20	147.0	24.1	 25
140	 20	87.8	23.0	 30
141	 20	222.0	44.8	 25
142	 20	179.0	28.4	 25
143	 20	332.0	45.6	 25
144	 20	206.0	29.2	 25
145	 20	247.5	40.0	 30
146	 20	203.0	32.5	 25
147	 20	224.0	32.5	 25
148	 20	208.0	26.9	 25
149	 20	113.0	25.1	 25
150	 20	162.5	39.2	 36
151	 20	178.0	31.5	 30
152	 20	100.8	21.8	 30
153	 20	129.3	28.8	 30
154	 20	94.3	18.8	 30
155	 20	120.0	23.8	 36
156	 20	117.5	19.6	 30
157	 20	981.0	224.8	 30
158	 20	112.8	25.8	 30
159	 20	100.8	24.3	 30
160	 20	85.5	16.6	 36
161	 20	92.5	17.8	 30
162	 20	221.5	41.8	 30
163	 20	127.0	21.9	 25
164	 20	104.0	27.3	 25
165	 20	127.5	27.1	 30
166	 20	81.0	18.9	 25
167	 20	103.0	22.2	 25
168	 20	107.0	23.1	 25
169	 20	239.0	36.9	 25
170	 20	224.3	38.4	 30
171	 20	155.0	22.8	 25
172	 20	182.0	29.8	 25
173	 20	407.0	55.2	 25
174	 20	494.0	86.4	 25
175	 20	116.8	22.1	 30
176	 20	164.0	22.2	 25
177	 20	117.0	19.8	 25
178	 20	120.0	24.3	 25
179	 20	123.0	21.4	 25
180	 20	80.5	19.3	 30
181	 20	138.0	20.3	 25
182	 20	174.0	37.2	 25
183	 20	134.0	18.1	 25
184	 20	141.0	21.5	 25
185	 20	100.8	19.9	 30
186	 20	94.0	20.1	 25
187	 20	146.0	26.7	 25
188	 20	170.0	27.4	 25
189	 20	197.0	40.8	 25
190	 20	114.0	20.7	 30
191	 20	142.0	22.8	 25
192	 20	572.0	75.4	 25
193	 20	112.0	21.1	 25
194	 20	275.0	34.0	 25
195	 20	178.5	30.5	 30
196	 20	135.0	19.9	 25
197	 20	145.0	20.9	 25
198	 20	113.0	24.8	 25
199	 20	132.0	23.9	 25
200	 20	444.3	67.1	 30
201	 20	154.0	31.1	 25
202	 20	1906.0	178.3	 25
203	 20	142.0	24.3	 25
204	 20	188.0	41.2	 25
205	 20	132.8	21.9	 30
206	 20	382.0	51.6	 25
207	 20	175.0	23.1	 25
208	 20	242.0	39.2	 25
209	 20	208.0	30.6	 25
210	 20	140.0	32.0	 30
211	 20	101.0	11.9	 25
212	 20	88.0	16.0	 25
213	 20	397.0	54.5	 25
214	 20	123.0	21.9	 25
215	 20	104.0	16.0	 36
216	 20	144.8	35.0	 30
217	 20	216.5	32.8	 30
218	 20	118.0	28.4	 30
219	 20	233.8	39.4	 30
220	 20	524.8	133.2	 36
221	 20	147.8	24.4	 30
222	 20	204.8	33.3	 30
223	 20	168.3	29.7	 30
224	 20	1916.3	383.0	 30
225	 20	324.8	45.7	 36
226	 20	115.5	19.6	 30
227	 20	296.3	46.2	 30
228	 20	704.0	162.0	 25
229	 20	158.0	23.8	 25
230	 20	3417.0	930.0	 30
231	 20	145.0	29.5	 25
232	 20	119.0	19.6	 25
233	 20	325.0	54.0	 25
234	 20	112.0	22.0	 25
235	 20	105.0	16.5	 30
236	 20	124.0	49.8	 25
237	 20	135.0	25.5	 25
238	 20	100.0	20.6	 25
239	 20	149.0	23.1	 25
240	 20	91.8	17.3	 30
241	 20	147.0	22.5	 25
242	 20	158.0	40.2	 25
243	 20	104.0	19.6	 25
244	 20	97.0	19.8	 25
245	 20	279.0	50.8	 30
246	 20	126.0	22.2	 25
247	 20	117.0	22.4	 25
248	 20	104.0	15.1	 25
249	 20	135.0	26.5	 25
250	 20	109.0	28.3	 30
251	 20	347.0	51.0	 25
252	 20	222.0	33.3	 25
253	 20	400.0	69.9	 25
254	 20	195.0	18.5	 25
255	 20	148.3	24.2	 30
256	 20	286.0	39.8	 25
257	 20	394.0	46.2	 25
258	 20	183.0	23.4	 25
259	 20	145.0	21.2	 25
260	 20	98.8	19.5	 30
261	 20	131.0	27.6	 25
262	 20	216.0	47.9	 25
263	 20	85.0	13.3	 25
264	 20	122.0	21.3	 25
265	 20	120.5	22.9	 30
266	 20	95.0	17.8	 25
267	 20	365.0	55.9	 25
268	 20	169.0	17.0	 25
269	 20	169.0	31.8	 25
270	 20	127.8	18.0	 30
271	 20	119.0	27.7	 25
272	 20	559.0	95.4	 25
273	 20	446.0	66.0	 25
274	 20	93.0	19.6	 25
275	 20	89.0	20.7	 30
276	 20	90.0	16.8	 25
277	 20	185.0	27.8	 25
278	 20	158.0	26.6	 25
279	 20	171.0	32.6	 25
280	 20	160.5	30.9	 36
281	 20	742.3	204.2	 30
282	 20	90.0	15.4	 30
283	 20	167.0	23.8	 30
284	 20	969.3	216.0	 30
285	 20	1714.5	384.1	 36
286	 20	159.5	28.2	 30
287	 20	116.8	22.0	 30
288	 20	172.3	19.7	 30
289	 20	139.0	26.8	 30
290	 20	155.3	24.5	 36
291	 20	886.0	192.1	 30
292	 20	173.8	20.2	 30
293	 20	283.0	50.4	 25
294	 20	121.0	19.9	 25
295	 20	100.3	11.2	 30
296	 20	202.0	41.4	 25
297	 20	102.0	17.2	 25
298	 20	109.0	16.5	 25
299	 20	96.0	12.4	 25
300	 20	114.0	17.0	 30
301	 20	115.0	20.2	 25
302	 20	123.0	19.3	 25
303	 20	165.0	30.9	 25
304	 20	140.0	26.8	 25
305	 20	102.0	14.3	 30
306	 20	1036.0	208.5	 25
307	 20	142.0	28.7	 25
308	 20	355.0	61.7	 25
309	 20	131.0	22.4	 25
310	 20	372.5	66.2	 30
311	 20	117.0	21.0	 25
312	 20	104.0	24.4	 25
313	 20	389.0	71.1	 25
314	 20	190.0	31.4	 25
315	 20	245.5	29.2	 30
316	 20	320.0	41.6	 25
317	 20	368.0	40.8	 25
318	 20	1302.0	175.5	 25
319	 20	202.0	22.3	 25
320	 20	224.5	28.1	 30
321	 20	139.0	25.3	 25
322	 20	166.0	28.3	 25
323	 20	280.0	45.2	 25
324	 20	126.0	16.7	 25
325	 20	96.0	17.0	 30
326	 20	117.0	25.2	 25
327	 20	123.0	22.6	 25
328	 20	163.0	36.2	 25
329	 20	148.0	17.0	 25
330	 20	130.0	21.6	 30
331	 20	130.0	29.1	 25
332	 20	281.0	36.2	 25
333	 20	126.0	23.6	 25
334	 20	125.0	15.0	 25
335	 20	166.0	32.0	 30
336	 20	174.0	16.7	 25
337	 20	373.0	43.6	 25
338	 20	473.0	45.4	 25
339	 20	869.0	130.7	 25
340	 20	394.8	49.5	 30
341	 20	183.0	19.2	 25
342	 20	225.0	27.0	 25
343	 20	162.0	30.0	 25
344	 20	115.0	22.6	 25
345	 20	496.3	86.7	 36
346	 20	474.3	120.7	 30
347	 20	152.5	22.6	 30
348	 20	112.0	19.1	 30
349	 20	126.0	26.5	 30
350	 20	93.3	14.8	 36
351	 20	111.8	12.5	 30
352	 20	93.8	14.8	 30
353	 20	298.0	63.1	 30
354	 20	144.0	26.3	 30
355	 20	122.5	16.0	 36
356	 20	110.8	23.2	 30
357	 20	142.8	21.6	 30
358	 20	114.0	15.7	 25
359	 20	894.0	133.7	 25
360	 20	3317.0	649.3	 30
361	 20	234.0	32.6	 25
362	 20	157.0	26.6	 25
363	 20	206.0	32.6	 25
364	 20	140.0	22.1	 25
365	 20	985.0	242.8	 30
366	 20	409.0	60.9	 25
367	 20	195.0	27.7	 25
368	 20	149.0	19.0	 25
369	 20	164.0	20.8	 25
370	 20	161.3	35.9	 30
371	 20	167.0	27.2	 25
372	 20	155.0	22.2	 25
373	 20	92.0	20.5	 25
374	 20	132.0	20.8	 25
375	 20	104.5	19.8	 30
376	 20	158.0	21.0	 25
377	 20	184.0	28.9	 25
378	 20	209.0	29.3	 25
379	 20	211.0	32.3	 25
380	 20	116.8	16.5	 30
381	 20	259.0	36.5	 25
382	 20	125.0	19.3	 25
383	 20	105.0	15.7	 25
384	 20	132.0	26.7	 25
385	 20	106.0	21.5	 30
386	 20	470.0	66.6	 25
387	 20	102.0	14.7	 25
388	 20	172.0	34.4	 25
389	 20	99.0	18.8	 25
390	 20	326.0	45.9	 30
391	 20	325.0	43.0	 25
392	 20	181.0	20.8	 25
393	 20	155.0	24.8	 25
394	 20	97.0	13.5	 25
395	 20	98.5	20.0	 30
396	 20	164.0	25.0	 25
397	 20	227.0	26.3	 25
398	 20	147.0	22.0	 25
399	 20	612.0	67.4	 25
400	 20	237.0	34.8	 25
401	 20	122.3	15.9	 30
402	 20	102.0	17.7	 25
403	 20	287.0	33.0	 25
404	 20	181.0	20.6	 25
405	 20	110.0	13.2	 25
406	 20	89.8	16.2	 30
407	 20	90.0	20.4	 25
408	 20	105.0	17.4	 25
409	 20	96.0	20.3	 25
410	 20	224.5	39.6	 30
411	 20	248.5	27.1	 36
412	 20	162.8	30.0	 30
413	 20	415.0	36.3	 30
414	 20	787.0	128.8	 30
415	 20	308.8	34.8	 30
416	 20	130.8	27.3	 36
417	 20	284.5	30.8	 30
418	 20	128.8	22.5	 30
419	 20	90.8	17.7	 30
420	 20	100.3	23.0	 30
421	 20	130.5	19.5	 36
422	 20	126.3	20.6	 30
423	 20	165.0	20.4	 25
424	 20	135.0	24.2	 25
425	 20	99.0	14.7	 25
426	 20	426.8	90.1	 30
427	 20	404.0	58.7	 25
428	 20	111.0	14.4	 25
429	 20	295.0	55.3	 25
430	 20	111.0	23.4	 25
431	 20	274.3	36.1	 30
432	 20	134.0	22.4	 25
433	 20	161.0	24.4	 25
434	 20	156.0	19.6	 25
435	 20	291.0	33.7	 25
436	 20	107.5	26.4	 30
437	 20	462.0	99.3	 25
438	 20	104.0	16.1	 25
439	 20	123.0	32.0	 25
440	 20	117.0	17.3	 25
441	 20	112.3	23.5	 30
442	 20	187.0	24.8	 25
443	 20	169.0	28.2	 25
444	 20	189.0	33.9	 25
445	 20	299.0	30.1	 25
446	 20	119.0	22.8	 30
447	 20	118.0	19.7	 25
448	 20	133.0	29.0	 25
449	 20	108.0	19.9	 25
450	 20	150.0	26.8	 25
451	 20	97.8	17.3	 30
452	 20	222.0	32.5	 25
453	 20	140.0	25.2	 25
454	 20	95.0	20.1	 25
455	 20	273.0	49.5	 25
456	 20	132.8	21.9	 30
457	 20	286.0	41.7	 25
458	 20	117.0	17.6	 25
459	 20	88.0	16.7	 25
460	 20	120.0	16.5	 25
461	 20	103.8	13.3	 30
462	 20	108.0	17.7	 25
463	 20	111.0	15.6	 25
464	 20	85.0	13.5	 25
465	 20	98.0	20.5	 25
466	 20	143.5	27.4	 30
467	 20	142.0	24.8	 25
468	 20	112.0	22.1	 25
469	 20	159.0	22.1	 25
470	 20	136.0	18.9	 25
471	 20	138.0	25.1	 30
472	 20	156.0	27.1	 25
473	 20	475.0	58.8	 25
474	 20	143.0	17.6	 25
475	 20	134.8	25.3	 30
476	 20	150.3	38.0	 36
477	 20	117.8	19.2	 30
478	 20	130.3	25.3	 30
479	 20	114.5	23.3	 30
480	 20	103.5	21.6	 30
481	 20	214.5	43.5	 36
482	 20	110.0	18.0	 30
483	 20	83.0	16.6	 30
484	 20	102.8	18.4	 30
485	 20	266.0	66.9	 30
486	 20	127.3	25.9	 36
487	 20	102.0	20.5	 25
488	 20	375.0	41.2	 25
489	 20	149.0	21.4	 25
490	 20	199.0	40.4	 25
491	 20	441.8	98.9	 30
492	 20	144.0	34.3	 25
493	 20	322.0	52.8	 25
494	 20	201.0	40.1	 25
495	 20	225.0	30.9	 25
496	 20	127.8	30.5	 30
497	 20	211.0	37.9	 25
498	 20	154.0	26.6	 25
499	 20	130.0	25.9	 25
500	 20	96.0	19.4	 25
501	 20	101.8	19.3	 30
502	 20	146.0	35.9	 25
503	 20	201.0	32.0	 25
504	 20	198.0	24.9	 25
505	 20	145.0	27.1	 25
506	 20	185.8	26.4	 30
507	 20	171.0	27.4	 25
508	 20	131.0	28.5	 25
509	 20	146.0	23.1	 25
510	 20	194.0	25.8	 25
511	 20	876.5	193.3	 30
512	 20	131.0	24.1	 25
513	 20	88.0	22.1	 25
514	 20	258.0	22.2	 25
515	 20	111.0	23.0	 25
516	 20	106.8	21.0	 30
517	 20	168.0	29.7	 25
518	 20	151.0	31.8	 25
519	 20	503.0	73.1	 25
520	 20	231.0	35.5	 25
521	 20	225.5	38.6	 30
522	 20	181.0	36.1	 25
523	 20	2148.0	373.8	 25
524	 20	285.0	30.0	 25
525	 20	163.0	22.6	 25
526	 20	125.0	18.2	 30
527	 20	143.0	30.4	 25
528	 20	229.0	34.1	 25
529	 20	252.0	27.7	 25
530	 20	356.0	54.7	 25
531	 20	162.8	25.0	 30
532	 20	447.0	68.8	 25
533	 20	138.0	31.8	 25
534	 20	160.0	31.5	 25
535	 20	218.0	36.5	 25
536	 20	177.0	20.3	 30
537	 20	148.0	20.4	 25
538	 20	90.0	20.2	 25
539	 20	140.5	28.9	 30
540	 20	137.5	31.6	 30
541	 20	180.3	32.0	 36
542	 20	209.3	41.2	 30
543	 20	92.5	16.1	 30
544	 20	107.8	19.0	 30
545	 20	95.0	20.8	 30
546	 20	117.0	27.1	 36
547	 20	134.0	20.8	 30
548	 20	110.8	25.2	 30
549	 20	104.8	24.1	 30
550	 20	142.8	27.0	 30
551	 20	82.5	23.0	 36
552	 20	107.0	18.0	 25
553	 20	211.0	51.0	 25
554	 20	100.0	18.9	 25
555	 20	209.0	34.6	 25
556	 20	435.0	87.1	 30
557	 20	227.0	65.0	 25
558	 20	127.0	26.8	 25
559	 20	103.0	16.5	 25
560	 20	144.0	32.7	 25
561	 20	123.8	33.7	 30
562	 20	524.0	101.2	 25
563	 20	169.0	28.1	 25
564	 20	145.0	21.4	 25
565	 20	164.0	46.6	 25
566	 20	192.8	38.4	 30
567	 20	930.0	118.3	 25
568	 20	192.0	26.9	 25
569	 20	436.0	54.1	 25
570	 20	145.0	31.1	 25
571	 20	156.5	29.3	 30
572	 20	516.0	107.6	 25
573	 20	124.0	24.3	 25
574	 20	114.0	40.6	 25
575	 20	195.0	39.2	 25
576	 20	127.8	28.3	 30
577	 20	190.0	28.6	 25
578	 20	235.0	47.3	 25
579	 20	102.0	21.1	 25
580	 20	161.0	37.3	 25
581	 20	804.5	144.4	 30
582	 20	292.0	44.9	 25
583	 20	184.0	38.9	 25
584	 20	680.0	90.1	 25
585	 20	177.0	28.2	 25
586	 20	133.5	39.3	 30
587	 20	326.0	67.3	 25
588	 20	127.0	25.5	 25
589	 20	238.0	36.7	 25
590	 20	87.0	19.9	 25
591	 20	94.0	31.7	 30
592	 20	177.0	28.8	 25
593	 20	141.0	29.4	 25
594	 20	145.0	24.8	 25
595	 20	121.0	20.2	 25
596	 20	765.8	163.6	 30
597	 20	283.0	43.7	 25
598	 20	217.0	39.2	 25
599	 20	187.0	34.0	 25
600	 20	188.0	28.5	 25
601	 20	133.8	29.2	 30
602	 20	128.0	24.4	 25
603	 20	255.0	40.3	 25
604	 20	192.3	35.8	 30
605	 20	261.3	52.7	 30
606	 20	103.5	20.8	 36
607	 20	209.3	47.7	 30
608	 20	353.5	68.0	 30
609	 20	191.8	34.4	 30
610	 20	108.3	24.0	 30
611	 20	827.3	197.4	 36
612	 20	394.5	106.0	 30
613	 20	1697.8	478.9	 30
614	 20	318.8	74.6	 30
615	 20	288.0	37.3	 30
616	 20	249.5	54.3	 36
617	 20	272.0	72.4	 25
618	 20	115.0	22.4	 25
619	 20	106.0	27.9	 25
620	 20	152.0	35.9	 25
621	 20	124.0	26.4	 30
622	 20	101.0	23.1	 25
623	 20	183.0	26.7	 25
624	 20	160.0	23.5	 25
625	 20	249.0	44.6	 25
626	 20	144.3	27.7	 30
627	 20	213.0	34.9	 25
628	 20	201.0	48.6	 25
629	 20	167.0	32.1	 25
630	 20	186.0	42.0	 25
631	 20	110.0	25.7	 30
632	 20	127.0	21.5	 25
633	 20	537.0	67.5	 25
634	 20	374.0	62.3	 25
635	 20	245.0	50.4	 25
636	 20	257.0	48.9	 30
637	 20	302.0	54.4	 25
638	 20	160.0	32.0	 25
639	 20	119.0	23.3	 25
640	 20	486.0	67.3	 25
641	 20	390.8	59.4	 30
642	 20	253.0	33.6	 25
643	 20	532.0	65.8	 25
644	 20	325.0	54.8	 25
645	 20	252.0	42.2	 25
646	 20	138.3	27.6	 30
647	 20	217.0	44.2	 25
648	 20	144.0	35.9	 25
649	 20	116.0	19.8	 25
650	 20	387.0	92.0	 25
651	 20	288.0	48.5	 30
652	 20	378.0	62.1	 25
653	 20	140.0	29.5	 25
654	 20	575.0	110.4	 25
655	 20	115.0	18.7	 25
656	 20	157.8	26.2	 30
657	 20	145.0	30.7	 25
658	 20	123.0	25.2	 25
659	 20	652.0	70.2	 25
660	 20	237.0	49.0	 25
661	 20	201.5	32.9	 30
662	 20	234.0	40.4	 25
663	 20	171.0	27.3	 25
664	 20	119.0	25.1	 25
665	 20	1324.0	152.0	 25
666	 20	159.0	28.9	 30
667	 20	170.0	25.5	 25
668	 20	168.0	25.8	 25
669	 20	182.8	33.4	 30
670	 20	1426.0	338.5	 30
671	 20	141.0	28.9	 36
672	 20	128.5	29.4	 30
673	 20	153.5	31.6	 30
674	 20	167.0	32.4	 30
675	 20	114.5	17.9	 30
676	 20	85.8	18.6	 36
677	 20	89.8	21.2	 30
678	 20	253.3	36.4	 30
679	 20	137.5	25.9	 30
680	 20	149.3	24.9	 30
681	 20	214.8	31.3	 36
682	 20	581.0	144.4	 25
683	 20	345.0	62.0	 25
684	 20	266.0	28.8	 25
685	 20	181.0	47.8	 25
686	 20	124.5	21.6	 30
687	 20	184.0	28.7	 25
688	 20	104.0	19.3	 25
689	 20	102.0	19.4	 25
690	 20	325.0	68.2	 25
691	 20	106.8	22.4	 30
692	 20	92.0	21.8	 25
693	 20	133.0	37.0	 25
694	 20	119.0	18.9	 25
695	 20	533.0	97.8	 25
696	 20	138.5	21.7	 30
697	 20	208.0	27.2	 25
698	 20	113.0	23.2	 25
699	 20	90.0	23.3	 25
700	 20	88.0	16.2	 25
701	 20	127.8	20.9	 30
702	 20	748.0	143.5	 25
703	 20	133.0	30.2	 25
704	 20	106.0	22.4	 25
705	 20	189.0	30.8	 25
706	 20	157.3	28.1	 30
707	 20	238.0	34.7	 25
708	 20	326.0	78.4	 25
709	 20	152.0	28.0	 25
710	 20	158.0	34.7	 25
711	 20	12299.8	3141.6	 30
  0	 21	210.0	25.5	 25
  1	 21	115.0	26.7	 25
  2	 21	153.0	36.4	 25
  3	 21	170.0	41.4	 25
  4	 21	153.3	27.7	 30
  5	 21	254.0	36.8	 25
  6	 21	9486.0	1209.5	 25
  7	 21	565.3	71.3	 30
  8	 21	2507.8	537.3	 30
  9	 21	457.5	84.0	 36
 10	 21	136.5	30.3	 30
 11	 21	557.8	83.5	 30
 12	 21	3081.8	594.0	 30
 13	 21	277.3	46.1	 30
 14	 21	174.3	31.8	 36
 15	 21	129.5	29.8	 30
 16	 21	628.0	98.9	 30
 17	 21	138.3	20.9	 30
 18	 21	158.5	23.0	 30
 19	 21	3105.5	664.4	 36
 20	 21	452.0	52.8	 25
 21	 21	171.0	34.0	 25
 22	 21	97.0	16.3	 25
 23	 21	184.0	26.5	 25
 24	 21	864.8	151.6	 30
 25	 21	384.0	45.5	 25
 26	 21	177.0	25.0	 25
 27	 21	1106.0	124.9	 25
 28	 21	847.0	96.5	 25
 29	 21	225.0	33.2	 25
 30	 21	208.5	39.1	 30
 31	 21	227.0	37.0	 25
 32	 21	1010.0	119.4	 25
 33	 21	149.0	30.5	 25
 34	 21	3221.0	326.1	 25
 35	 21	295.5	82.5	 30
 36	 21	103.0	22.2	 25
 37	 21	1020.0	169.3	 25
 38	 21	331.0	38.3	 25
 39	 21	520.0	64.4	 25
 40	 21	566.5	100.3	 30
 41	 21	377.0	53.9	 25
 42	 21	135.0	32.8	 25
 43	 21	283.0	43.8	 25
 44	 21	266.0	29.0	 25
 45	 21	327.8	45.3	 30
 46	 21	153.0	25.4	 25
 47	 21	143.0	24.3	 25
 48	 21	110.0	16.5	 25
 49	 21	111.0	25.6	 25
 50	 21	226.0	30.1	 30
 51	 21	12875.0	1522.1	 25
 52	 21	179.0	30.5	 25
 53	 21	760.0	108.4	 25
 54	 21	767.0	118.7	 25
 55	 21	599.5	85.6	 30
 56	 21	156.0	19.2	 25
 57	 21	108.0	19.6	 25
 58	 21	1806.0	284.3	 25
 59	 21	427.0	48.7	 25
 60	 21	348.8	33.0	 30
 61	 21	441.0	56.6	 25
 62	 21	2994.0	432.7	 25
 63	 21	296.0	43.8	 25
 64	 21	167.0	33.7	 25
 65	 21	242.8	42.0	 30
 66	 21	288.0	49.7	 25
 67	 21	90.0	16.2	 25
 68	 21	1302.0	189.8	 25
 69	 21	4187.0	584.3	 25
 70	 21	396.3	67.0	 30
 71	 21	276.0	54.7	 25
 72	 21	184.3	27.9	 30
 73	 21	173.5	34.3	 30
 74	 21	95.0	13.2	 30
 75	 21	1345.0	300.8	 36
 76	 21	168.5	34.2	 30
 77	 21	218.3	22.9	 30
 78	 21	2487.8	335.9	 30
 79	 21	90.5	18.5	 30
 80	 21	78.5	17.6	 36
 81	 21	107.5	16.2	 30
 82	 21	123.8	21.8	 30
 83	 21	251.8	38.8	 30
 84	 21	92.5	14.6	 30
 85	 21	105.8	18.8	 30
 86	 21	488.0	73.3	 25
 87	 21	408.0	45.0	 25
 88	 21	274.0	33.3	 25
 89	 21	753.0	86.7	 25
 90	 21	191.8	23.8	 30
 91	 21	131.0	18.0	 25
 92	 21	116.0	17.2	 25
 93	 21	112.0	15.4	 25
 94	 21	689.0	95.7	 25
 95	 21	90.5	27.2	 30
 96	 21	143.0	27.8	 25
 97	 21	185.0	24.1	 25
 98	 21	502.0	49.5	 25
 99	 21	132.0	17.7	 25
100	 21	654.0	85.1	 30
101	 21	168.0	29.0	 25
102	 21	211.0	25.9	 25
103	 21	86.0	17.8	 25
104	 21	634.0	123.1	 25
105	 21	110.8	24.1	 30
106	 21	664.0	103.1	 25
107	 21	1358.0	156.4	 25
108	 21	300.0	42.7	 25
109	 21	130.0	22.8	 25
110	 21	107.3	28.0	 30
111	 21	392.0	53.8	 25
112	 21	875.0	78.7	 25
113	 21	159.0	14.1	 25
114	 21	2304.0	265.1	 25
115	 21	359.5	51.5	 30
116	 21	385.0	40.4	 25
117	 21	171.0	23.1	 25
118	 21	524.0	51.2	 25
119	 21	97.0	16.7	 25
120	 21	3250.5	639.3	 30
121	 21	4119.0	518.8	 25
122	 21	132.0	20.2	 25
123	 21	150.0	24.5	 25
124	 21	455.0	65.4	 25
125	 21	149.3	26.6	 30
126	 21	104.0	25.0	 25
127	 21	147.0	20.0	 25
128	 21	2972.0	433.4	 25
129	 21	115.0	21.6	 25
130	 21	130.8	19.0	 30
131	 21	283.0	37.4	 25
132	 21	110.0	22.1	 25
133	 21	404.0	65.4	 25
134	 21	97.0	11.1	 25
135	 21	125.8	18.2	 30
136	 21	154.0	15.4	 25
137	 21	161.8	27.1	 30
138	 21	204.0	25.7	 30
139	 21	408.5	46.0	 30
140	 21	199.0	32.9	 36
141	 21	217.3	26.1	 30
142	 21	200.5	30.7	 30
143	 21	244.3	34.9	 30
144	 21	171.8	19.2	 30
145	 21	120.5	17.0	 36
146	 21	412.5	60.6	 30
147	 21	121.5	22.3	 30
148	 21	118.5	17.0	 30
149	 21	82.0	10.4	 30
150	 21	248.0	43.9	 30
151	 21	272.0	37.1	 25
152	 21	94.0	17.0	 25
153	 21	142.0	20.2	 25
154	 21	136.0	27.7	 25
155	 21	265.5	46.5	 30
156	 21	2279.0	286.4	 25
157	 21	606.0	80.3	 25
158	 21	153.0	32.9	 25
159	 21	389.0	45.3	 25
160	 21	814.5	143.9	 30
161	 21	617.0	70.9	 25
162	 21	135.0	19.8	 25
163	 21	6477.0	1006.8	 25
164	 21	129.0	25.5	 25
165	 21	84.8	19.1	 30
166	 21	163.0	19.7	 25
167	 21	1021.0	151.9	 25
168	 21	200.0	24.8	 25
169	 21	124.0	27.0	 25
170	 21	123.8	21.1	 30
171	 21	108.0	22.4	 25
172	 21	116.0	18.1	 25
173	 21	538.0	55.4	 25
174	 21	153.0	29.2	 25
175	 21	202.8	38.2	 30
176	 21	134.0	17.2	 25
177	 21	137.0	28.0	 25
178	 21	173.0	38.5	 25
179	 21	112.0	20.1	 25
180	 21	463.5	82.2	 30
181	 21	145.0	18.8	 25
182	 21	107.0	20.4	 25
183	 21	618.0	65.3	 25
184	 21	299.0	38.3	 25
185	 21	1960.0	353.5	 30
186	 21	141.0	19.2	 25
187	 21	546.0	56.3	 25
188	 21	433.0	52.3	 25
189	 21	250.0	35.3	 25
190	 21	230.5	99.0	 30
191	 21	152.0	30.9	 25
192	 21	245.0	36.9	 25
193	 21	164.0	31.4	 25
194	 21	310.0	44.1	 25
195	 21	1054.0	197.9	 30
196	 21	85.0	16.6	 25
197	 21	411.0	47.3	 25
198	 21	167.0	26.8	 25
199	 21	280.0	38.7	 25
200	 21	373.3	75.5	 30
201	 21	608.0	95.7	 25
202	 21	323.5	46.1	 30
203	 21	530.5	77.6	 30
204	 21	1265.3	259.5	 30
205	 21	167.3	28.2	 36
206	 21	413.0	48.3	 30
207	 21	8588.3	1244.7	 30
208	 21	286.5	31.2	 30
209	 21	81.5	19.1	 30
210	 21	120.8	26.3	 36
211	 21	738.0	84.4	 30
212	 21	295.3	42.9	 30
213	 21	195.0	26.3	 30
214	 21	1221.3	240.1	 30
215	 21	247.5	44.9	 30
216	 21	228.0	29.7	 25
217	 21	259.0	51.6	 25
218	 21	150.0	32.8	 25
219	 21	153.0	19.0	 25
220	 21	275.0	38.3	 30
221	 21	160.0	23.8	 25
222	 21	131.0	21.8	 25
223	 21	124.0	23.2	 25
224	 21	325.0	45.1	 25
225	 21	173.3	20.9	 30
226	 21	139.0	20.2	 25
227	 21	338.0	39.2	 25
228	 21	436.0	74.3	 25
229	 21	295.0	41.9	 25
230	 21	126.0	13.9	 30
231	 21	171.0	25.3	 25
232	 21	182.0	38.4	 25
233	 21	1071.0	123.3	 25
234	 21	163.0	25.2	 25
235	 21	661.3	112.6	 30
236	 21	436.0	62.6	 25
237	 21	114.0	21.3	 25
238	 21	295.0	32.5	 25
239	 21	109.0	16.0	 25
240	 21	1104.0	206.1	 30
241	 21	721.0	79.3	 25
242	 21	166.0	26.7	 25
243	 21	106.0	20.2	 25
244	 21	1045.0	180.1	 25
245	 21	302.8	60.4	 30
246	 21	789.0	124.0	 25
247	 21	224.0	34.2	 25
248	 21	126.0	25.4	 25
249	 21	239.0	40.2	 25
250	 21	182.8	34.5	 30
251	 21	212.0	30.5	 25
252	 21	122.0	23.1	 25
253	 21	322.0	38.6	 25
254	 21	762.0	128.6	 25
255	 21	359.0	77.5	 30
256	 21	1342.0	162.9	 25
257	 21	800.0	131.7	 25
258	 21	137.0	19.7	 25
259	 21	155.0	29.5	 25
260	 21	345.3	76.7	 30
261	 21	1222.0	215.1	 25
262	 21	892.0	129.9	 25
263	 21	232.0	35.4	 25
264	 21	432.0	63.0	 25
265	 21	137.0	18.1	 30
266	 21	716.0	113.1	 25
267	 21	96.0	21.3	 30
268	 21	239.0	43.1	 30
269	 21	91.3	25.0	 30
270	 21	157.8	29.1	 36
271	 21	114.3	21.4	 30
272	 21	141.8	30.8	 30
273	 21	133.0	25.8	 30
274	 21	112.5	23.3	 30
275	 21	112.8	17.0	 36
276	 21	101.3	20.4	 30
277	 21	147.0	18.4	 30
278	 21	430.5	87.4	 30
279	 21	155.5	27.0	 30
280	 21	107.8	18.3	 30
281	 21	308.0	54.2	 25
282	 21	174.0	26.7	 25
283	 21	114.0	19.4	 25
284	 21	596.0	85.6	 25
285	 21	206.5	33.0	 30
286	 21	382.0	48.9	 25
287	 21	1200.0	96.9	 25
288	 21	480.0	67.2	 25
289	 21	2790.0	298.5	 25
290	 21	125.3	23.6	 30
291	 21	225.0	42.5	 25
292	 21	1239.0	151.2	 25
293	 21	154.0	30.5	 25
294	 21	136.0	22.2	 25
295	 21	183.3	22.8	 30
296	 21	131.0	23.3	 25
297	 21	126.0	27.6	 25
298	 21	306.0	45.6	 25
299	 21	1446.0	185.0	 25
300	 21	140.8	25.2	 30
301	 21	89.0	17.4	 25
302	 21	1650.0	128.1	 25
303	 21	347.0	44.2	 25
304	 21	130.0	24.3	 25
305	 21	111.8	19.7	 30
306	 21	113.0	22.6	 25
307	 21	2211.0	316.4	 25
308	 21	121.0	25.0	 25
309	 21	196.0	23.1	 25
310	 21	3396.3	579.8	 30
311	 21	942.0	136.1	 25
312	 21	135.0	27.6	 25
313	 21	774.0	93.2	 25
314	 21	116.0	25.7	 25
315	 21	136.8	24.4	 30
316	 21	166.0	28.9	 25
317	 21	288.0	33.0	 25
318	 21	190.0	30.7	 25
319	 21	144.0	22.4	 25
320	 21	214.0	40.8	 30
321	 21	176.0	28.7	 25
322	 21	213.0	25.3	 25
323	 21	342.0	63.1	 25
324	 21	174.0	30.1	 25
325	 21	149.5	26.8	 30
326	 21	126.0	21.1	 25
327	 21	108.0	27.3	 25
328	 21	121.0	21.5	 25
329	 21	119.0	29.1	 25
330	 21	2423.8	505.3	 30
331	 21	468.0	73.3	 25
332	 21	174.5	32.2	 30
333	 21	399.3	63.4	 30
334	 21	144.5	27.3	 30
335	 21	96.3	22.0	 36
336	 21	121.0	19.8	 30
337	 21	119.3	17.3	 30
338	 21	205.0	30.2	 30
339	 21	184.3	32.1	 30
340	 21	972.8	214.4	 36
341	 21	152.3	28.0	 30
342	 21	123.3	29.4	 30
343	 21	130.3	27.9	 30
344	 21	129.5	36.3	 30
345	 21	120.3	26.4	 30
346	 21	341.0	59.3	 25
347	 21	147.0	27.0	 25
348	 21	129.0	26.6	 25
349	 21	97.0	19.2	 25
350	 21	342.8	76.1	 30
351	 21	157.0	26.3	 25
352	 21	158.0	32.6	 25
353	 21	388.0	55.3	 25
354	 21	235.0	33.7	 25
355	 21	362.0	54.1	 30
356	 21	137.0	24.2	 25
357	 21	198.0	45.5	 25
358	 21	648.0	84.6	 25
359	 21	128.0	19.0	 25
360	 21	833.0	120.5	 25
361	 21	118.8	25.2	 30
362	 21	118.0	26.1	 25
363	 21	136.0	28.5	 25
364	 21	2006.0	266.5	 25
365	 21	637.0	77.9	 25
366	 21	706.3	91.7	 30
367	 21	895.0	96.3	 25
368	 21	126.0	24.3	 25
369	 21	129.0	18.7	 25
370	 21	125.0	27.9	 25
371	 21	172.3	31.3	 30
372	 21	308.0	53.0	 25
373	 21	121.0	27.1	 25
374	 21	185.0	30.3	 25
375	 21	110.0	19.0	 25
376	 21	1744.5	355.9	 30
377	 21	304.0	40.5	 25
378	 21	107.0	24.4	 25
379	 21	157.0	26.2	 25
380	 21	122.0	25.3	 25
381	 21	245.8	48.3	 30
382	 21	319.0	51.0	 25
383	 21	4282.0	508.6	 25
384	 21	149.0	18.3	 25
385	 21	103.0	23.1	 25
386	 21	453.3	104.2	 30
387	 21	107.0	26.9	 25
388	 21	156.0	38.7	 25
389	 21	809.0	117.2	 25
390	 21	231.0	40.6	 25
391	 21	625.3	128.2	 30
392	 21	200.0	44.0	 25
393	 21	846.0	115.0	 25
394	 21	148.0	25.4	 25
395	 21	112.0	22.8	 25
396	 21	151.8	42.5	 30
397	 21	284.5	39.9	 30
398	 21	665.5	112.5	 30
399	 21	373.8	49.3	 30
400	 21	143.8	25.1	 30
401	 21	89.0	16.6	 36
402	 21	257.0	30.1	 30
403	 21	127.8	20.8	 30
404	 21	321.0	52.2	 30
405	 21	129.3	21.7	 30
406	 21	233.3	48.7	 36
407	 21	865.0	140.0	 30
408	 21	87.5	14.4	 30
409	 21	91.0	21.6	 30
410	 21	186.0	46.2	 25
411	 21	360.0	63.9	 30
412	 21	248.0	49.7	 25
413	 21	589.0	88.4	 25
414	 21	339.0	46.3	 25
415	 21	1302.0	182.0	 25
416	 21	1308.3	238.8	 30
417	 21	482.0	60.9	 25
418	 21	489.0	70.8	 25
419	 21	744.0	65.1	 25
420	 21	139.0	34.1	 25
421	 21	409.8	72.9	 30
422	 21	279.0	35.4	 25
423	 21	1244.0	159.5	 25
424	 21	141.0	26.4	 25
425	 21	290.0	41.1	 25
426	 21	340.8	65.2	 30
427	 21	149.0	29.6	 25
428	 21	223.0	35.8	 25
429	 21	164.0	25.1	 25
430	 21	102.0	20.4	 25
431	 21	413.5	72.5	 30
432	 21	137.0	18.6	 25
433	 21	121.0	27.5	 25
434	 21	211.0	34.5	 25
435	 21	979.0	136.0	 25
436	 21	157.3	34.7	 30
437	 21	109.0	21.7	 25
438	 21	147.0	31.8	 25
439	 21	151.0	29.3	 25
440	 21	371.0	63.6	 25
441	 21	652.8	128.3	 30
442	 21	435.0	64.8	 25
443	 21	134.0	25.5	 25
444	 21	98.0	16.0	 25
445	 21	186.0	35.6	 25
446	 21	114.0	17.1	 30
447	 21	219.0	43.4	 25
448	 21	198.0	34.4	 25
449	 21	124.0	22.4	 25
450	 21	124.0	33.2	 25
451	 21	127.8	26.2	 30
452	 21	1112.0	108.8	 25
453	 21	205.0	37.0	 25
454	 21	4354.0	598.1	 25
455	 21	399.0	72.5	 25
456	 21	174.8	35.2	 30
457	 21	190.0	32.2	 25
458	 21	293.0	61.1	 25
459	 21	108.0	23.1	 25
460	 21	3133.0	488.5	 25
461	 21	147.8	23.4	 30
462	 21	101.0	23.2	 30
463	 21	322.5	61.5	 30
464	 21	124.5	31.0	 30
465	 21	909.5	116.5	 30
466	 21	97.0	27.0	 36
467	 21	125.5	20.0	 30
468	 21	144.8	32.5	 30
469	 21	288.5	46.6	 30
470	 21	368.0	54.9	 30
471	 21	99.3	20.2	 36
472	 21	242.8	43.4	 30
473	 21	364.3	64.2	 30
474	 21	416.8	57.3	 30
475	 21	1400.0	185.2	 25
476	 21	212.3	51.5	 30
477	 21	131.0	25.3	 25
478	 21	97.0	23.8	 25
479	 21	178.0	29.1	 25
480	 21	111.0	15.7	 25
481	 21	254.5	37.2	 30
482	 21	5040.0	601.6	 25
483	 21	274.0	35.1	 25
484	 21	162.0	30.2	 25
485	 21	101.0	17.7	 25
486	 21	124.5	44.3	 30
487	 21	116.0	29.6	 25
488	 21	97.0	22.1	 25
489	 21	108.0	17.0	 25
490	 21	146.0	28.2	 25
491	 21	472.0	93.6	 30
492	 21	120.0	25.0	 25
493	 21	218.0	32.2	 25
494	 21	246.0	45.4	 25
495	 21	180.0	36.3	 25
496	 21	323.8	61.8	 30
497	 21	175.0	23.8	 25
498	 21	260.0	41.1	 25
499	 21	155.0	37.6	 25
500	 21	877.0	83.3	 25
501	 21	311.5	44.2	 30
502	 21	205.0	29.4	 25
503	 21	203.0	33.8	 25
504	 21	515.0	86.8	 25
505	 21	200.0	39.2	 25
506	 21	135.5	21.3	 30
507	 21	426.0	66.7	 25
508	 21	585.0	69.4	 25
509	 21	997.0	116.3	 25
510	 21	182.0	32.9	 25
511	 21	997.0	203.9	 30
512	 21	1212.0	189.1	 25
513	 21	164.0	36.9	 25
514	 21	425.0	53.4	 25
515	 21	156.0	56.9	 25
516	 21	614.5	104.8	 30
517	 21	262.0	40.9	 25
518	 21	390.0	58.6	 25
519	 21	394.0	43.1	 25
520	 21	15160.0	1798.6	 25
521	 21	1620.8	268.2	 30
522	 21	350.0	55.0	 25
523	 21	230.0	35.0	 25
524	 21	159.0	26.1	 25
525	 21	182.0	24.2	 25
526	 21	599.8	69.9	 30
527	 21	191.3	37.2	 30
528	 21	291.8	46.9	 30
529	 21	2133.0	388.7	 30
530	 21	237.8	36.6	 30
531	 21	207.5	38.2	 36
532	 21	293.5	39.0	 30
533	 21	146.5	34.1	 30
534	 21	98.8	23.5	 30
535	 21	366.3	65.2	 30
536	 21	126.0	26.3	 36
537	 21	142.3	24.1	 30
538	 21	111.0	22.0	 30
539	 21	745.0	110.6	 25
540	 21	3752.0	570.6	 25
541	 21	218.0	40.9	 30
542	 21	294.0	40.2	 25
543	 21	115.0	23.7	 25
544	 21	80.0	15.9	 25
545	 21	96.0	16.3	 25
546	 21	137.5	25.2	 30
547	 21	75.0	16.6	 25
548	 21	321.0	47.7	 25
549	 21	761.0	105.4	 25
550	 21	180.0	26.8	 25
551	 21	106.3	21.7	 30
552	 21	125.0	17.8	 25
553	 21	123.0	19.8	 25
554	 21	149.0	29.8	 25
555	 21	535.0	79.7	 25
556	 21	183.3	34.8	 30
557	 21	221.0	46.4	 25
558	 21	167.0	31.8	 25
559	 21	419.0	49.6	 25
560	 21	1092.0	105.4	 25
561	 21	190.0	36.7	 30
562	 21	253.0	47.4	 25
563	 21	1084.0	146.9	 25
564	 21	102.0	15.5	 25
565	 21	501.0	63.9	 25
566	 21	121.5	21.7	 30
567	 21	2354.0	249.9	 25
568	 21	398.0	46.5	 25
569	 21	992.0	122.7	 25
570	 21	186.0	39.4	 25
571	 21	1719.8	405.5	 30
572	 21	119.0	23.2	 25
573	 21	122.0	28.2	 25
574	 21	612.0	47.3	 25
575	 21	886.0	81.3	 25
576	 21	114.3	22.3	 30
577	 21	191.0	32.9	 25
578	 21	112.0	14.3	 25
579	 21	208.0	28.3	 25
580	 21	187.0	26.0	 25
581	 21	2299.3	359.9	 30
582	 21	229.0	38.8	 25
583	 21	238.0	34.9	 25
584	 21	23610.0	1913.4	 25
585	 21	265.0	45.2	 25
586	 21	229.5	29.7	 30
587	 21	2339.0	352.0	 25
588	 21	255.0	38.9	 25
589	 21	112.0	21.2	 25
590	 21	214.0	41.5	 25
591	 21	144.5	33.9	 36
592	 21	97.0	15.3	 30
593	 21	652.3	107.0	 30
594	 21	105.5	26.5	 30
595	 21	167.5	28.7	 30
596	 21	203.0	36.3	 36
597	 21	95.0	16.8	 30
598	 21	142.5	21.0	 30
599	 21	252.0	45.7	 30
600	 21	144.0	37.1	 30
601	 21	116.0	20.0	 36
602	 21	216.8	39.8	 30
603	 21	798.0	109.5	 30
604	 21	1350.0	257.7	 25
605	 21	6318.0	1250.2	 25
606	 21	1733.8	349.8	 30
607	 21	98.0	21.1	 25
608	 21	366.0	49.0	 25
609	 21	418.0	81.6	 25
610	 21	488.0	81.0	 25
611	 21	336.5	40.8	 30
612	 21	105.0	23.0	 25
613	 21	145.0	26.4	 25
614	 21	182.0	24.8	 25
615	 21	744.0	114.0	 25
616	 21	472.0	66.3	 30
617	 21	278.0	51.3	 25
618	 21	175.0	32.3	 25
619	 21	121.0	14.6	 25
620	 21	191.0	22.5	 25
621	 21	740.0	142.3	 30
622	 21	1496.0	227.3	 25
623	 21	200.0	43.6	 25
624	 21	384.0	53.2	 25
625	 21	329.0	60.8	 25
626	 21	150.8	21.5	 30
627	 21	124.0	25.3	 25
628	 21	111.0	29.6	 25
629	 21	612.0	81.8	 25
630	 21	1094.0	207.1	 25
631	 21	217.8	38.0	 30
632	 21	1905.0	256.2	 25
633	 21	551.0	49.3	 25
634	 21	1496.0	152.2	 25
635	 21	625.0	86.2	 25
636	 21	1316.5	229.5	 30
637	 21	2101.0	245.3	 25
638	 21	4294.0	520.8	 25
639	 21	1631.0	164.1	 25
640	 21	226.0	32.0	 25
641	 21	397.5	63.5	 30
642	 21	1186.0	115.5	 25
643	 21	9286.0	1008.1	 25
644	 21	708.0	59.8	 25
645	 21	1195.0	105.1	 25
646	 21	719.5	83.2	 30
647	 21	1374.0	181.8	 25
648	 21	115.0	22.5	 25
649	 21	419.0	43.7	 25
650	 21	155.0	22.3	 25
651	 21	2215.5	437.4	 30
652	 21	179.0	33.5	 25
653	 21	399.0	141.5	 25
654	 21	396.0	49.2	 25
655	 21	546.0	83.6	 25
656	 21	409.8	73.8	 36
657	 21	369.8	62.3	 30
658	 21	143.8	27.9	 30
659	 21	194.5	41.4	 30
660	 21	169.5	24.1	 30
661	 21	219.0	34.4	 36
662	 21	400.0	53.8	 30
663	 21	1602.5	213.0	 30
664	 21	124.8	23.7	 30
665	 21	133.8	25.2	 30
666	 21	139.8	23.0	 36
667	 21	1538.3	206.5	 30
668	 21	418.0	48.5	 30
669	 21	560.0	108.3	 25
670	 21	1868.0	299.9	 25
671	 21	110.8	14.3	 30
672	 21	151.0	18.6	 25
673	 21	138.0	17.6	 25
674	 21	200.0	34.0	 25
675	 21	173.0	27.4	 25
676	 21	190.5	25.7	 30
677	 21	125.0	23.5	 25
678	 21	442.0	59.4	 25
679	 21	234.0	22.7	 25
680	 21	677.0	63.6	 25
681	 21	332.0	41.8	 30
682	 21	217.0	30.2	 25
683	 21	241.0	36.4	 25
684	 21	208.0	23.2	 25
685	 21	240.0	29.4	 25
686	 21	939.8	155.8	 30
687	 21	193.0	32.7	 25
688	 21	904.0	101.4	 25
689	 21	128.0	13.3	 25
690	 21	251.0	27.2	 25
691	 21	139.0	24.6	 25
692	 21	111.8	17.2	 30
693	 21	1084.0	122.3	 25
694	 21	86.0	12.9	 25
695	 21	762.0	114.2	 25
696	 21	976.0	121.7	 25
697	 21	377.0	39.6	 30
698	 21	1183.0	124.1	 25
699	 21	108.0	19.0	 25
700	 21	77.0	15.3	 25
701	 21	95.0	14.7	 25
702	 21	101.5	16.7	 30
703	 21	203.0	24.1	 25
704	 21	200.0	25.6	 25
705	 21	109.0	19.3	 25
706	 21	507.0	69.2	 25
707	 21	256.5	35.7	 30
708	 21	337.0	40.2	 25
709	 21	141.0	24.9	 25
710	 21	148.0	17.3	 25
711	 21	182.0	24.6	 25
  0	 22	14921.3	3878.7	 36
  1	 22	112.0	16.9	 30
  2	 22	88.3	16.2	 30
  3	 22	118.3	24.3	 30
  4	 22	125.8	21.1	 30
  5	 22	279.3	42.7	 36
  6	 22	1011.0	526.8	 30
  7	 22	1092.0	114.1	 25
  8	 22	363.0	46.0	 25
  9	 22	198.0	27.0	 25
 10	 22	119.8	25.9	 30
 11	 22	192.0	21.4	 25
 12	 22	719.0	80.8	 25
 13	 22	197.0	29.3	 25
 14	 22	95.0	19.8	 25
 15	 22	119.0	21.2	 30
 16	 22	204.0	26.0	 25
 17	 22	115.0	22.0	 25
 18	 22	135.0	19.7	 25
 19	 22	574.0	86.9	 25
 20	 22	573.5	92.7	 30
 21	 22	204.0	37.5	 25
 22	 22	120.0	20.1	 25
 23	 22	126.0	23.2	 25
 24	 22	90.0	19.8	 25
 25	 22	208.3	33.7	 30
 26	 22	238.0	35.7	 25
 27	 22	325.0	33.4	 25
 28	 22	193.0	26.9	 25
 29	 22	156.0	27.7	 25
 30	 22	125.8	21.4	 30
 31	 22	167.0	37.6	 25
 32	 22	263.0	30.9	 25
 33	 22	201.0	30.1	 25
 34	 22	1166.0	98.2	 25
 35	 22	323.0	46.0	 30
 36	 22	144.0	21.9	 25
 37	 22	636.0	72.7	 25
 38	 22	179.0	25.9	 25
 39	 22	167.0	33.4	 25
 40	 22	129.5	20.8	 30
 41	 22	104.0	16.0	 25
 42	 22	124.0	22.1	 25
 43	 22	155.0	22.4	 25
 44	 22	164.0	20.1	 25
 45	 22	167.0	25.2	 30
 46	 22	198.0	35.4	 25
 47	 22	136.0	21.9	 25
 48	 22	114.0	25.1	 25
 49	 22	136.0	22.9	 25
 50	 22	192.3	31.6	 30
 51	 22	1150.0	240.4	 25
 52	 22	118.0	21.8	 25
 53	 22	212.0	38.3	 25
 54	 22	318.0	38.7	 25
 55	 22	184.5	33.2	 30
 56	 22	122.0	14.6	 25
 57	 22	94.0	15.5	 25
 58	 22	279.0	50.8	 25
 59	 22	265.0	34.4	 30
 60	 22	270.3	47.7	 36
 61	 22	500.0	80.2	 30
 62	 22	838.8	127.5	 30
 63	 22	162.8	30.8	 30
 64	 22	321.8	38.4	 30
 65	 22	142.5	28.3	 36
 66	 22	135.0	27.4	 30
 67	 22	90.3	17.8	 30
 68	 22	154.5	36.9	 30
 69	 22	882.5	226.6	 30
 70	 22	392.0	79.3	 36
 71	 22	113.0	25.0	 30
 72	 22	116.0	21.5	 25
 73	 22	98.0	20.6	 25
 74	 22	84.0	15.8	 25
 75	 22	224.0	40.7	 30
 76	 22	150.0	28.2	 25
 77	 22	273.0	47.0	 25
 78	 22	253.0	43.8	 25
 79	 22	92.0	15.0	 25
 80	 22	110.0	20.3	 30
 81	 22	98.0	20.5	 25
 82	 22	163.0	37.9	 25
 83	 22	160.0	36.8	 25
 84	 22	94.0	20.5	 25
 85	 22	91.5	17.5	 30
 86	 22	155.0	21.1	 25
 87	 22	919.0	106.7	 25
 88	 22	180.0	31.1	 25
 89	 22	258.0	36.6	 25
 90	 22	405.8	52.4	 30
 91	 22	131.0	23.3	 25
 92	 22	218.0	39.0	 25
 93	 22	125.0	27.8	 25
 94	 22	232.0	33.2	 25
 95	 22	84.8	14.5	 30
 96	 22	154.0	29.1	 25
 97	 22	190.0	42.8	 25
 98	 22	239.0	54.7	 25
 99	 22	131.0	27.2	 25
100	 22	173.3	31.5	 30
101	 22	120.0	20.3	 25
102	 22	115.0	17.7	 25
103	 22	108.0	18.8	 25
104	 22	155.0	37.2	 25
105	 22	114.3	25.7	 30
106	 22	171.0	43.2	 25
107	 22	348.0	36.0	 25
108	 22	152.0	30.8	 25
109	 22	108.0	22.2	 25
110	 22	97.0	24.1	 30
111	 22	83.0	14.8	 25
112	 22	174.0	32.5	 25
113	 22	132.0	25.3	 25
114	 22	773.0	89.3	 25
115	 22	255.8	30.5	 30
116	 22	166.0	35.2	 25
117	 22	118.0	23.7	 25
118	 22	124.0	25.2	 25
119	 22	139.0	32.6	 25
120	 22	256.5	53.5	 30
121	 22	532.0	77.2	 25
122	 22	101.0	14.3	 25
123	 22	97.0	24.5	 25
124	 22	160.8	31.8	 30
125	 22	113.8	27.0	 36
126	 22	87.8	15.4	 30
127	 22	116.8	16.7	 30
128	 22	462.5	96.0	 30
129	 22	118.0	25.0	 30
130	 22	165.3	27.4	 36
131	 22	215.8	29.1	 30
132	 22	153.0	24.8	 30
133	 22	207.5	53.2	 30
134	 22	92.5	17.8	 30
135	 22	155.8	27.8	 36
136	 22	165.8	31.4	 30
137	 22	256.0	35.8	 25
138	 22	185.0	37.4	 25
139	 22	180.0	41.8	 25
140	 22	106.8	28.1	 30
141	 22	158.0	30.5	 25
142	 22	228.0	37.2	 25
143	 22	195.0	37.6	 25
144	 22	118.0	22.0	 25
145	 22	99.0	20.6	 30
146	 22	362.0	42.7	 25
147	 22	157.0	31.0	 25
148	 22	140.0	30.2	 25
149	 22	105.0	21.1	 25
150	 22	134.0	24.0	 30
151	 22	147.0	32.8	 25
152	 22	100.0	19.6	 25
153	 22	126.0	31.8	 25
154	 22	380.0	49.3	 25
155	 22	276.8	53.0	 30
156	 22	287.0	46.4	 25
157	 22	240.0	37.0	 25
158	 22	106.0	20.6	 25
159	 22	283.0	45.4	 25
160	 22	234.3	49.9	 30
161	 22	141.0	26.5	 25
162	 22	111.0	18.2	 25
163	 22	693.0	144.8	 25
164	 22	109.0	21.9	 25
165	 22	88.8	17.3	 30
166	 22	125.0	25.1	 25
167	 22	246.0	45.3	 25
168	 22	129.0	19.3	 25
169	 22	108.0	19.3	 25
170	 22	101.5	28.6	 30
171	 22	105.0	40.2	 25
172	 22	104.0	22.7	 25
173	 22	147.0	26.1	 25
174	 22	157.0	29.2	 25
175	 22	109.3	24.7	 30
176	 22	120.0	36.9	 25
177	 22	229.0	38.5	 25
178	 22	116.0	18.2	 25
179	 22	141.0	29.4	 25
180	 22	210.3	46.8	 30
181	 22	102.0	31.7	 25
182	 22	127.0	24.6	 25
183	 22	294.0	38.4	 25
184	 22	176.0	28.4	 25
185	 22	307.0	58.2	 30
186	 22	100.0	22.4	 25
187	 22	119.0	19.0	 25
188	 22	187.0	33.9	 25
189	 22	168.8	29.9	 30
190	 22	227.0	44.8	 36
191	 22	132.3	33.2	 30
192	 22	86.8	15.8	 30
193	 22	103.8	23.6	 30
194	 22	1379.3	202.7	 30
195	 22	396.5	61.3	 36
196	 22	102.0	23.0	 30
197	 22	597.3	97.7	 30
198	 22	197.3	27.8	 30
199	 22	187.0	33.8	 30
200	 22	150.0	34.8	 36
201	 22	162.3	35.5	 30
202	 22	81.0	16.9	 25
203	 22	270.0	52.6	 25
204	 22	390.0	68.3	 25
205	 22	316.8	35.2	 30
206	 22	487.0	91.7	 25
207	 22	1290.0	232.5	 25
208	 22	197.0	35.5	 25
209	 22	107.0	22.3	 25
210	 22	105.8	20.8	 30
211	 22	197.0	38.7	 25
212	 22	303.0	43.5	 25
213	 22	190.0	29.4	 25
214	 22	128.0	25.4	 25
215	 22	103.0	22.2	 30
216	 22	112.0	23.4	 25
217	 22	118.0	25.3	 25
218	 22	113.0	19.9	 25
219	 22	141.0	27.8	 25
220	 22	183.8	32.7	 30
221	 22	199.0	36.5	 25
222	 22	111.0	23.5	 25
223	 22	131.0	25.6	 25
224	 22	265.0	36.0	 25
225	 22	173.5	33.6	 30
226	 22	181.0	33.6	 25
227	 22	188.0	35.8	 25
228	 22	451.0	59.1	 25
229	 22	144.0	29.2	 25
230	 22	107.3	22.0	 30
231	 22	179.0	36.7	 25
232	 22	192.0	40.1	 25
233	 22	455.0	69.5	 25
234	 22	242.0	42.7	 25
235	 22	196.0	30.3	 30
236	 22	154.0	31.9	 25
237	 22	94.0	22.4	 25
238	 22	177.0	35.4	 25
239	 22	167.0	33.8	 25
240	 22	226.5	50.3	 30
241	 22	145.0	27.1	 25
242	 22	110.0	18.3	 25
243	 22	117.0	18.2	 25
244	 22	372.0	59.3	 25
245	 22	295.0	49.4	 30
246	 22	356.0	55.4	 25
247	 22	174.0	37.4	 25
248	 22	96.0	17.4	 25
249	 22	114.0	19.0	 25
250	 22	183.8	33.1	 30
251	 22	248.0	43.5	 25
252	 22	95.0	19.5	 25
253	 22	224.0	46.3	 25
254	 22	190.8	38.3	 30
255	 22	153.0	33.5	 36
256	 22	235.8	45.6	 30
257	 22	307.0	56.0	 30
258	 22	144.8	32.8	 30
259	 22	159.0	34.1	 30
260	 22	129.3	27.0	 36
261	 22	489.3	78.1	 30
262	 22	279.5	55.3	 30
263	 22	214.8	41.0	 30
264	 22	149.5	24.6	 30
265	 22	151.3	25.6	 36
266	 22	193.8	32.9	 30
267	 22	106.0	30.8	 25
268	 22	152.0	27.4	 25
269	 22	96.0	19.4	 25
270	 22	133.0	33.2	 30
271	 22	142.0	29.8	 25
272	 22	209.0	43.2	 25
273	 22	119.0	19.9	 25
274	 22	189.0	25.2	 25
275	 22	118.5	23.3	 30
276	 22	106.0	25.0	 25
277	 22	133.0	22.8	 25
278	 22	221.0	31.3	 25
279	 22	133.0	28.9	 25
280	 22	114.8	25.8	 30
281	 22	102.0	12.3	 25
282	 22	105.0	28.5	 25
283	 22	85.0	18.3	 25
284	 22	263.0	47.1	 25
285	 22	185.5	28.9	 30
286	 22	223.0	30.4	 25
287	 22	816.0	119.1	 25
288	 22	234.0	31.0	 25
289	 22	1096.0	149.1	 25
290	 22	141.8	27.3	 30
291	 22	146.0	24.6	 25
292	 22	251.0	45.4	 25
293	 22	188.0	23.8	 25
294	 22	156.0	24.0	 25
295	 22	271.0	47.8	 30
296	 22	116.0	24.5	 25
297	 22	126.0	22.5	 25
298	 22	173.0	40.6	 25
299	 22	300.0	55.1	 25
300	 22	92.3	22.1	 30
301	 22	125.0	23.2	 25
302	 22	327.0	57.4	 25
303	 22	181.0	41.0	 25
304	 22	114.0	24.0	 25
305	 22	121.0	28.7	 30
306	 22	104.0	19.6	 25
307	 22	634.0	113.9	 25
308	 22	119.0	24.7	 25
309	 22	161.0	36.1	 25
310	 22	1168.5	186.3	 30
311	 22	205.0	33.2	 25
312	 22	152.0	29.0	 25
313	 22	474.0	44.1	 25
314	 22	85.0	17.1	 25
315	 22	145.3	31.6	 30
316	 22	121.0	28.1	 25
317	 22	163.0	35.2	 25
318	 22	127.0	23.3	 25
319	 22	135.0	24.6	 30
320	 22	140.8	30.4	 30
321	 22	144.3	25.4	 36
322	 22	159.0	35.1	 30
323	 22	3792.3	660.3	 30
324	 22	1941.5	362.6	 30
325	 22	110.3	18.5	 30
326	 22	96.0	23.2	 36
327	 22	168.8	29.0	 30
328	 22	151.0	31.4	 30
329	 22	92.5	18.4	 30
330	 22	579.0	142.8	 30
331	 22	197.3	39.4	 36
332	 22	255.0	36.1	 25
333	 22	153.0	34.6	 25
334	 22	100.0	25.2	 25
335	 22	103.0	27.8	 25
336	 22	100.5	16.7	 30
337	 22	111.0	25.4	 25
338	 22	185.0	37.5	 25
339	 22	146.0	25.8	 25
340	 22	280.0	44.7	 25
341	 22	226.3	47.2	 30
342	 22	146.0	23.3	 25
343	 22	94.0	25.2	 25
344	 22	100.0	18.2	 25
345	 22	133.0	20.9	 25
346	 22	131.3	30.3	 30
347	 22	98.0	17.8	 25
348	 22	112.0	18.4	 25
349	 22	98.0	14.7	 25
350	 22	157.0	33.7	 25
351	 22	93.0	19.8	 30
352	 22	242.0	36.1	 25
353	 22	203.0	39.5	 25
354	 22	169.0	52.7	 25
355	 22	290.0	63.3	 25
356	 22	135.0	31.5	 30
357	 22	175.0	30.9	 25
358	 22	105.0	11.7	 25
359	 22	109.0	22.2	 25
360	 22	150.0	32.2	 25
361	 22	107.8	18.3	 30
362	 22	104.0	22.3	 25
363	 22	99.0	26.4	 25
364	 22	599.0	86.2	 25
365	 22	234.0	32.9	 25
366	 22	376.0	47.4	 30
367	 22	370.0	73.0	 25
368	 22	127.0	27.8	 25
369	 22	122.0	18.0	 25
370	 22	105.0	25.3	 25
371	 22	101.8	19.6	 30
372	 22	121.0	24.0	 25
373	 22	90.0	19.2	 25
374	 22	175.0	34.2	 25
375	 22	110.0	24.1	 25
376	 22	533.8	88.1	 30
377	 22	166.0	27.1	 25
378	 22	126.0	25.6	 25
379	 22	228.0	46.9	 25
380	 22	414.0	75.8	 25
381	 22	118.8	18.9	 30
382	 22	251.0	26.2	 25
383	 22	957.0	144.3	 25
384	 22	170.0	27.3	 30
385	 22	100.8	20.5	 30
386	 22	156.0	35.5	 36
387	 22	108.0	28.9	 30
388	 22	120.3	19.7	 30
389	 22	109.8	24.0	 30
390	 22	172.3	26.1	 30
391	 22	171.3	31.9	 36
392	 22	125.0	16.3	 30
393	 22	220.0	49.4	 30
394	 22	134.5	28.0	 30
395	 22	107.8	23.5	 30
396	 22	121.0	27.7	 36
397	 22	226.0	45.6	 25
398	 22	215.0	26.7	 25
399	 22	334.0	49.1	 25
400	 22	119.0	25.8	 25
401	 22	86.8	10.8	 30
402	 22	151.0	25.0	 25
403	 22	108.0	21.3	 25
404	 22	103.0	15.9	 25
405	 22	123.0	19.4	 25
406	 22	148.8	26.2	 30
407	 22	121.0	18.4	 25
408	 22	105.0	17.0	 25
409	 22	124.0	18.7	 25
410	 22	152.0	23.7	 25
411	 22	406.5	54.6	 30
412	 22	322.0	33.6	 25
413	 22	454.0	55.7	 25
414	 22	237.0	36.3	 25
415	 22	271.0	33.9	 25
416	 22	455.3	47.5	 30
417	 22	292.0	38.1	 25
418	 22	363.0	51.6	 25
419	 22	374.0	66.9	 25
420	 22	108.0	30.7	 25
421	 22	165.8	26.1	 30
422	 22	167.0	20.3	 25
423	 22	459.0	59.5	 25
424	 22	92.0	14.2	 25
425	 22	140.0	19.3	 25
426	 22	161.3	31.2	 30
427	 22	225.0	35.6	 25
428	 22	306.0	38.6	 25
429	 22	99.0	15.3	 25
430	 22	105.0	16.9	 25
431	 22	181.0	31.7	 30
432	 22	161.0	28.9	 25
433	 22	107.0	22.1	 25
434	 22	353.0	73.2	 25
435	 22	210.0	38.0	 25
436	 22	121.8	24.6	 30
437	 22	97.0	16.8	 25
438	 22	153.0	30.7	 25
439	 22	140.0	21.4	 25
440	 22	161.0	33.9	 25
441	 22	133.5	22.2	 30
442	 22	134.0	21.5	 25
443	 22	113.0	20.7	 25
444	 22	132.0	19.9	 25
445	 22	109.0	15.1	 25
446	 22	153.3	32.8	 30
447	 22	138.0	22.4	 25
448	 22	143.0	25.8	 25
449	 22	161.8	29.4	 30
450	 22	96.5	16.4	 30
451	 22	149.3	24.4	 36
452	 22	190.5	24.1	 30
453	 22	139.3	26.9	 30
454	 22	895.0	205.1	 30
455	 22	155.8	30.8	 30
456	 22	173.5	31.5	 36
457	 22	245.5	39.0	 30
458	 22	187.3	32.0	 30
459	 22	117.5	19.0	 30
460	 22	321.5	80.6	 30
461	 22	106.3	21.1	 36
462	 22	93.0	14.1	 25
463	 22	178.0	32.3	 25
464	 22	101.0	17.5	 25
465	 22	617.0	114.8	 25
466	 22	99.8	16.0	 30
467	 22	135.0	26.0	 25
468	 22	191.0	30.3	 25
469	 22	188.0	32.6	 25
470	 22	220.0	27.5	 25
471	 22	104.5	19.2	 30
472	 22	197.0	39.9	 25
473	 22	275.0	23.7	 25
474	 22	331.0	40.7	 25
475	 22	244.0	63.3	 25
476	 22	236.8	35.9	 30
477	 22	94.0	13.6	 25
478	 22	106.0	14.3	 25
479	 22	141.0	29.7	 25
480	 22	111.0	20.0	 25
481	 22	146.5	22.5	 30
482	 22	585.0	117.1	 25
483	 22	177.0	31.2	 25
484	 22	141.0	21.2	 25
485	 22	99.0	18.5	 25
486	 22	97.3	18.7	 30
487	 22	103.0	25.3	 25
488	 22	109.0	31.9	 25
489	 22	89.0	19.0	 25
490	 22	209.0	31.7	 25
491	 22	262.3	38.4	 30
492	 22	103.0	16.0	 25
493	 22	112.0	15.6	 25
494	 22	156.0	22.1	 25
495	 22	133.0	19.8	 25
496	 22	206.8	27.1	 30
497	 22	202.0	30.7	 25
498	 22	130.0	29.3	 25
499	 22	129.0	24.8	 25
500	 22	174.0	23.0	 25
501	 22	292.8	28.6	 30
502	 22	271.0	54.2	 25
503	 22	177.0	30.8	 25
504	 22	150.0	21.8	 25
505	 22	146.0	25.1	 25
506	 22	163.5	31.2	 30
507	 22	163.0	24.8	 25
508	 22	173.0	20.4	 25
509	 22	153.0	19.9	 25
510	 22	160.0	22.5	 25
511	 22	280.5	46.0	 30
512	 22	372.0	56.7	 25
513	 22	122.0	21.6	 25
514	 22	302.8	46.0	 30
515	 22	148.5	26.4	 30
516	 22	165.8	25.4	 36
517	 22	355.5	39.4	 30
518	 22	356.0	37.0	 30
519	 22	221.0	33.9	 30
520	 22	6530.3	1608.6	 30
521	 22	394.0	57.4	 36
522	 22	432.8	53.4	 30
523	 22	221.8	37.8	 30
524	 22	125.3	22.8	 30
525	 22	141.5	22.9	 30
526	 22	399.5	63.6	 36
527	 22	202.0	21.7	 25
528	 22	163.0	25.9	 25
529	 22	274.0	63.3	 25
530	 22	124.0	13.9	 25
531	 22	127.5	23.7	 30
532	 22	204.0	32.2	 25
533	 22	118.0	23.9	 25
534	 22	123.0	18.8	 25
535	 22	134.0	46.3	 25
536	 22	128.5	20.2	 30
537	 22	120.0	18.9	 25
538	 22	81.0	11.9	 25
539	 22	217.0	43.3	 25
540	 22	798.0	169.0	 25
541	 22	259.8	24.7	 30
542	 22	142.0	17.2	 25
543	 22	106.0	15.5	 25
544	 22	90.0	9.9	 25
545	 22	101.0	16.0	 25
546	 22	134.5	29.5	 30
547	 22	98.0	17.9	 25
548	 22	304.0	36.1	 25
549	 22	111.0	18.8	 25
550	 22	124.0	16.9	 25
551	 22	117.8	24.5	 30
552	 22	126.0	24.2	 25
553	 22	101.0	16.1	 25
554	 22	116.0	26.8	 25
555	 22	253.0	36.0	 25
556	 22	142.8	32.3	 30
557	 22	169.0	27.1	 25
558	 22	111.0	17.3	 25
559	 22	191.0	22.6	 25
560	 22	418.0	49.4	 25
561	 22	180.8	31.9	 30
562	 22	179.0	29.4	 25
563	 22	361.0	58.8	 25
564	 22	128.0	19.2	 25
565	 22	210.0	31.9	 25
566	 22	146.5	26.5	 30
567	 22	1317.0	196.3	 25
568	 22	214.0	49.6	 25
569	 22	220.0	22.2	 25
570	 22	352.0	43.6	 25
571	 22	461.0	122.3	 30
572	 22	130.0	17.5	 25
573	 22	100.0	18.5	 25
574	 22	195.0	27.9	 25
575	 22	340.0	48.1	 25
576	 22	128.8	21.9	 30
577	 22	142.0	31.4	 25
578	 22	140.0	30.1	 25
579	 22	178.0	37.2	 30
580	 22	188.3	28.5	 30
581	 22	640.8	165.3	 36
582	 22	417.5	84.6	 30
583	 22	242.0	99.8	 30
584	 22	3710.0	945.7	 30
585	 22	195.8	33.0	 30
586	 22	122.3	19.2	 36
587	 22	432.5	64.0	 30
588	 22	234.3	36.2	 30
589	 22	130.8	24.8	 30
590	 22	168.5	21.0	 30
591	 22	124.8	18.5	 30
592	 22	123.0	24.2	 25
593	 22	208.0	42.7	 25
594	 22	120.0	26.4	 25
595	 22	159.0	52.3	 25
596	 22	237.5	34.3	 30
597	 22	105.0	14.3	 25
598	 22	229.0	39.1	 25
599	 22	152.0	28.6	 25
600	 22	132.0	24.2	 25
601	 22	121.0	21.8	 30
602	 22	380.0	49.4	 25
603	 22	146.0	22.5	 25
604	 22	228.0	42.6	 25
605	 22	685.0	130.4	 25
606	 22	229.0	36.4	 30
607	 22	99.0	15.6	 25
608	 22	303.0	30.2	 25
609	 22	189.0	33.1	 25
610	 22	232.0	37.8	 25
611	 22	145.0	24.2	 30
612	 22	92.0	15.4	 25
613	 22	119.0	24.4	 25
614	 22	110.0	13.3	 25
615	 22	310.0	45.2	 25
616	 22	240.8	36.4	 30
617	 22	139.0	24.2	 25
618	 22	108.0	18.8	 25
619	 22	92.0	18.3	 25
620	 22	290.0	53.5	 25
621	 22	187.0	34.0	 30
622	 22	322.0	56.2	 25
623	 22	177.0	33.4	 25
624	 22	226.0	29.1	 25
625	 22	132.0	18.5	 25
626	 22	97.5	19.7	 30
627	 22	154.0	34.9	 25
628	 22	120.0	20.0	 25
629	 22	400.0	40.9	 25
630	 22	137.0	29.6	 25
631	 22	154.0	28.8	 30
632	 22	706.0	82.5	 25
633	 22	273.0	33.8	 25
634	 22	387.0	45.9	 25
635	 22	637.0	73.2	 25
636	 22	299.0	42.3	 30
637	 22	346.0	48.5	 25
638	 22	812.0	119.0	 25
639	 22	728.0	64.0	 25
640	 22	185.0	24.6	 25
641	 22	160.5	28.1	 30
642	 22	522.0	65.9	 25
643	 22	973.0	148.8	 25
644	 22	230.5	34.1	 30
645	 22	187.8	31.6	 30
646	 22	193.3	28.6	 36
647	 22	198.8	25.8	 30
648	 22	168.5	39.4	 30
649	 22	161.8	24.3	 30
650	 22	219.8	33.8	 30
651	 22	307.8	57.6	 30
652	 22	817.8	174.0	 36
653	 22	191.8	26.3	 30
654	 22	155.8	25.5	 30
655	 22	180.3	30.4	 30
656	 22	156.0	19.0	 25
657	 22	149.8	24.4	 30
658	 22	139.0	27.0	 25
659	 22	144.0	27.3	 25
660	 22	159.0	32.9	 25
661	 22	342.0	41.0	 25
662	 22	196.3	37.6	 30
663	 22	600.0	102.4	 25
664	 22	133.0	25.8	 25
665	 22	108.0	18.0	 25
666	 22	111.0	14.7	 25
667	 22	272.8	52.0	 30
668	 22	176.0	27.6	 25
669	 22	219.0	30.3	 25
670	 22	174.0	28.3	 25
671	 22	100.0	15.9	 25
672	 22	106.8	16.6	 30
673	 22	124.0	19.9	 25
674	 22	172.0	23.2	 25
675	 22	246.0	32.7	 25
676	 22	198.0	30.8	 25
677	 22	133.8	28.7	 30
678	 22	235.0	26.0	 25
679	 22	195.0	32.7	 25
680	 22	458.0	47.1	 25
681	 22	181.0	22.0	 25
682	 22	152.8	27.4	 30
683	 22	327.0	39.2	 25
684	 22	115.0	26.2	 25
685	 22	188.0	37.3	 25
686	 22	631.0	90.1	 25
687	 22	151.5	26.0	 30
688	 22	208.0	34.4	 25
689	 22	94.0	20.2	 25
690	 22	188.0	26.6	 25
691	 22	135.0	31.3	 25
692	 22	112.5	14.5	 30
693	 22	265.0	36.1	 25
694	 22	115.0	21.1	 25
695	 22	118.0	20.4	 25
696	 22	343.0	57.7	 25
697	 22	389.5	47.0	 30
698	 22	181.0	30.2	 25
699	 22	97.0	13.6	 25
700	 22	93.0	17.6	 25
701	 22	83.0	16.0	 25
702	 22	103.8	24.5	 30
703	 22	395.0	49.9	 25
704	 22	284.0	28.3	 25
705	 22	196.0	27.5	 25
706	 22	169.0	21.9	 25
707	 22	216.8	43.4	 30
708	 22	174.8	39.6	 30
709	 22	156.0	23.2	 30
710	 22	188.5	38.4	 30
711	 22	12563.0	3839.1	 30
  0	 23	203.0	27.4	 30
  1	 23	7400.0	734.9	 25
  2	 23	689.0	101.4	 25
  3	 23	359.0	52.1	 25
  4	 23	266.0	44.4	 25
  5	 23	9242.3	2105.0	 30
  6	 23	1212.0	103.2	 25
  7	 23	257.0	37.8	 25
  8	 23	318.0	47.6	 25
  9	 23	1005.0	157.8	 25
 10	 23	344.0	49.0	 30
 11	 23	241.0	43.7	 25
 12	 23	493.0	64.6	 25
 13	 23	327.0	53.3	 25
 14	 23	3111.0	433.0	 25
 15	 23	391.5	56.3	 30
 16	 23	1228.0	198.6	 25
 17	 23	583.0	111.8	 25
 18	 23	1806.0	205.9	 25
 19	 23	928.0	297.7	 25
 20	 23	246.8	35.3	 30
 21	 23	1119.0	156.9	 25
 22	 23	278.0	46.1	 25
 23	 23	653.0	90.7	 25
 24	 23	266.0	47.0	 25
 25	 23	128.5	27.2	 30
 26	 23	565.0	115.2	 25
 27	 23	117.0	30.2	 25
 28	 23	143.0	31.5	 25
 29	 23	1510.0	270.6	 25
 30	 23	913.8	117.2	 30
 31	 23	217.0	33.3	 25
 32	 23	173.0	33.8	 25
 33	 23	198.0	23.3	 25
 34	 23	316.0	53.8	 25
 35	 23	126.0	21.2	 30
 36	 23	209.0	33.5	 25
 37	 23	2524.0	324.2	 25
 38	 23	610.0	72.3	 25
 39	 23	475.0	66.7	 25
 40	 23	179.0	28.6	 30
 41	 23	383.0	37.0	 25
 42	 23	736.0	90.7	 25
 43	 23	331.0	40.1	 25
 44	 23	3749.0	452.8	 25
 45	 23	4656.8	887.1	 30
 46	 23	395.5	54.2	 30
 47	 23	102.0	17.9	 30
 48	 23	234.3	41.4	 30
 49	 23	237.0	32.6	 30
 50	 23	782.3	151.4	 36
 51	 23	278.0	47.6	 30
 52	 23	209.8	42.3	 30
 53	 23	125.3	28.2	 30
 54	 23	1103.8	198.6	 30
 55	 23	279.8	60.9	 36
 56	 23	273.0	59.8	 30
 57	 23	167.8	38.7	 30
 58	 23	176.8	33.4	 30
 59	 23	79.0	20.7	 25
 60	 23	88.0	24.4	 30
 61	 23	166.0	29.5	 25
 62	 23	144.0	31.4	 25
 63	 23	421.0	45.6	 25
 64	 23	315.0	59.7	 25
 65	 23	172.8	41.3	 30
 66	 23	3435.0	499.2	 25
 67	 23	228.0	43.9	 25
 68	 23	175.0	27.0	 25
 69	 23	106.0	21.2	 25
 70	 23	383.8	78.5	 30
 71	 23	117.0	19.7	 25
 72	 23	124.0	23.7	 25
 73	 23	123.0	26.6	 25
 74	 23	224.0	52.0	 25
 75	 23	215.8	36.8	 30
 76	 23	150.0	24.5	 25
 77	 23	123.0	21.5	 25
 78	 23	229.0	38.8	 25
 79	 23	124.0	18.1	 25
 80	 23	128.8	32.2	 30
 81	 23	108.0	24.6	 25
 82	 23	11035.0	1138.7	 25
 83	 23	383.0	49.7	 25
 84	 23	101.0	20.8	 25
 85	 23	224.8	36.5	 30
 86	 23	151.0	26.5	 25
 87	 23	106.0	14.5	 25
 88	 23	217.0	34.8	 25
 89	 23	447.0	53.8	 25
 90	 23	3626.5	671.7	 30
 91	 23	2085.0	213.4	 25
 92	 23	332.0	42.1	 25
 93	 23	80.0	13.6	 25
 94	 23	105.0	18.3	 25
 95	 23	913.5	176.2	 30
 96	 23	134.0	30.3	 25
 97	 23	574.0	62.6	 25
 98	 23	156.0	19.9	 25
 99	 23	137.0	22.4	 25
100	 23	1167.3	199.1	 30
101	 23	171.0	30.3	 25
102	 23	233.0	30.1	 25
103	 23	204.0	41.5	 25
104	 23	84.0	14.3	 25
105	 23	280.5	50.9	 30
106	 23	126.0	18.2	 25
107	 23	640.0	80.3	 25
108	 23	891.0	143.1	 25
109	 23	94.0	20.5	 25
110	 23	123.3	22.9	 30
111	 23	80.8	14.1	 30
112	 23	108.5	20.7	 30
113	 23	177.8	35.8	 30
114	 23	176.3	40.5	 30
115	 23	293.3	41.8	 36
116	 23	117.5	24.0	 30
117	 23	106.8	23.4	 30
118	 23	515.5	80.8	 30
119	 23	168.5	28.1	 30
120	 23	98.0	21.4	 36
121	 23	86.3	18.9	 30
122	 23	126.5	21.7	 30
123	 23	90.3	20.8	 30
124	 23	251.0	28.0	 25
125	 23	108.8	21.6	 30
126	 23	174.0	35.1	 25
127	 23	1367.0	135.3	 25
128	 23	104.0	25.8	 25
129	 23	329.0	44.6	 25
130	 23	98.0	21.1	 30
131	 23	108.0	16.6	 25
132	 23	524.0	76.7	 25
133	 23	99.0	16.9	 25
134	 23	105.0	16.1	 25
135	 23	94.5	22.7	 30
136	 23	4463.0	431.9	 25
137	 23	751.0	95.4	 25
138	 23	308.0	48.2	 25
139	 23	104.0	21.4	 25
140	 23	227.0	33.6	 30
141	 23	1048.0	176.2	 25
142	 23	451.0	72.2	 25
143	 23	138.0	24.6	 25
144	 23	219.0	33.3	 25
145	 23	203.8	24.5	 30
146	 23	202.0	46.6	 25
147	 23	259.0	36.0	 25
148	 23	142.0	34.2	 25
149	 23	172.0	43.6	 25
150	 23	766.3	115.4	 30
151	 23	247.0	36.8	 25
152	 23	286.0	50.3	 25
153	 23	139.0	23.0	 25
154	 23	1217.0	184.3	 25
155	 23	107.5	25.4	 30
156	 23	103.0	15.3	 25
157	 23	386.0	37.4	 25
158	 23	161.0	22.1	 25
159	 23	3234.0	425.7	 25
160	 23	158.8	29.4	 30
161	 23	123.0	28.5	 25
162	 23	93.0	18.5	 25
163	 23	132.0	25.1	 25
164	 23	200.0	32.4	 25
165	 23	136.0	20.0	 30
166	 23	226.0	32.4	 25
167	 23	122.0	17.1	 25
168	 23	76.0	13.0	 25
169	 23	187.0	31.5	 25
170	 23	137.3	24.0	 30
171	 23	313.0	40.1	 25
172	 23	167.0	32.2	 25
173	 23	123.0	18.2	 25
174	 23	127.0	20.1	 25
175	 23	249.8	51.0	 30
176	 23	122.3	21.1	 30
177	 23	104.5	17.7	 30
178	 23	126.3	19.9	 30
179	 23	115.8	21.0	 30
180	 23	165.5	29.3	 36
181	 23	103.8	20.0	 30
182	 23	563.5	96.2	 30
183	 23	465.8	60.5	 30
184	 23	888.8	109.2	 30
185	 23	153.0	19.5	 36
186	 23	172.3	26.0	 30
187	 23	141.5	28.9	 30
188	 23	524.5	79.7	 30
189	 23	171.0	25.0	 25
190	 23	172.8	19.9	 30
191	 23	123.0	18.7	 25
192	 23	1395.0	215.9	 25
193	 23	134.0	17.9	 25
194	 23	236.0	38.1	 25
195	 23	2386.3	451.5	 30
196	 23	401.0	47.3	 25
197	 23	709.0	76.8	 25
198	 23	319.0	51.6	 25
199	 23	184.0	25.6	 25
200	 23	167.5	29.5	 30
201	 23	101.0	13.7	 25
202	 23	117.0	22.9	 25
203	 23	116.0	15.3	 25
204	 23	305.0	33.9	 25
205	 23	712.5	94.3	 30
206	 23	522.0	51.7	 25
207	 23	436.0	48.2	 25
208	 23	198.0	28.4	 25
209	 23	717.0	89.9	 25
210	 23	172.8	23.3	 30
211	 23	216.0	25.2	 25
212	 23	205.0	27.7	 25
213	 23	110.0	15.9	 25
214	 23	309.0	32.4	 25
215	 23	214.5	34.0	 30
216	 23	125.0	23.0	 25
217	 23	188.0	19.8	 25
218	 23	242.0	39.7	 25
219	 23	162.0	27.7	 25
220	 23	148.0	19.0	 30
221	 23	2590.0	373.3	 25
222	 23	117.0	17.8	 25
223	 23	174.0	36.3	 25
224	 23	81.0	16.4	 25
225	 23	237.5	41.4	 30
226	 23	230.0	46.0	 25
227	 23	2755.0	267.8	 25
228	 23	128.0	18.4	 25
229	 23	113.0	18.9	 25
230	 23	91.0	18.7	 30
231	 23	186.0	25.6	 25
232	 23	179.0	28.9	 25
233	 23	362.0	72.7	 25
234	 23	405.0	79.7	 25
235	 23	113.3	23.4	 30
236	 23	987.0	186.2	 25
237	 23	162.0	38.1	 25
238	 23	209.0	19.0	 25
239	 23	161.0	22.3	 25
240	 23	160.8	19.0	 30
241	 23	303.0	52.1	 30
242	 23	147.0	32.2	 30
243	 23	1794.5	285.0	 30
244	 23	738.3	85.8	 30
245	 23	164.0	26.0	 36
246	 23	157.5	22.5	 30
247	 23	390.0	43.5	 30
248	 23	231.3	39.7	 30
249	 23	133.0	15.0	 30
250	 23	5881.3	1273.3	 36
251	 23	280.5	45.8	 30
252	 23	122.0	20.3	 30
253	 23	213.8	36.8	 30
254	 23	268.0	42.6	 25
255	 23	10526.0	2142.8	 30
256	 23	1178.0	100.8	 25
257	 23	2815.0	252.3	 25
258	 23	550.0	54.4	 25
259	 23	382.0	43.5	 25
260	 23	146.5	30.0	 30
261	 23	526.0	83.3	 25
262	 23	184.0	31.3	 25
263	 23	334.0	31.0	 25
264	 23	114.0	16.9	 25
265	 23	108.0	18.1	 30
266	 23	152.0	20.4	 25
267	 23	2107.0	254.2	 25
268	 23	249.0	33.3	 25
269	 23	140.0	21.2	 25
270	 23	252.3	32.7	 30
271	 23	106.0	13.0	 25
272	 23	1369.0	170.8	 25
273	 23	863.0	103.1	 25
274	 23	137.0	23.5	 25
275	 23	146.3	20.6	 30
276	 23	117.0	14.5	 25
277	 23	4199.0	483.3	 25
278	 23	122.0	25.1	 25
279	 23	309.0	40.7	 25
280	 23	3073.3	704.8	 30
281	 23	83.0	13.1	 25
282	 23	85.0	22.0	 25
283	 23	106.0	20.7	 25
284	 23	198.0	28.9	 25
285	 23	617.0	72.4	 25
286	 23	287.8	45.1	 30
287	 23	94.0	17.0	 25
288	 23	196.0	30.0	 25
289	 23	282.0	40.8	 25
290	 23	3356.0	532.4	 25
291	 23	250.0	30.1	 30
292	 23	345.0	65.0	 25
293	 23	122.0	13.4	 25
294	 23	120.0	15.4	 25
295	 23	137.0	28.2	 25
296	 23	191.3	32.5	 30
297	 23	824.0	93.7	 25
298	 23	183.0	19.7	 25
299	 23	166.0	21.7	 25
300	 23	225.0	30.3	 25
301	 23	149.8	26.2	 30
302	 23	263.0	43.9	 25
303	 23	125.0	22.7	 25
304	 23	91.0	18.2	 25
305	 23	103.0	14.8	 25
306	 23	86.3	17.9	 36
307	 23	106.3	16.1	 30
308	 23	96.0	16.6	 30
309	 23	238.8	29.2	 30
310	 23	127.8	13.1	 30
311	 23	2154.5	465.4	 36
312	 23	864.0	91.6	 30
313	 23	171.8	25.0	 30
314	 23	901.0	162.8	 30
315	 23	146.3	24.2	 30
316	 23	1593.0	328.5	 36
317	 23	215.8	33.2	 30
318	 23	147.8	18.8	 30
319	 23	109.0	18.3	 25
320	 23	380.0	69.6	 25
321	 23	343.5	51.9	 30
322	 23	244.0	34.5	 25
323	 23	137.0	17.7	 25
324	 23	2396.0	276.6	 25
325	 23	474.0	59.8	 25
326	 23	118.0	18.2	 30
327	 23	113.0	24.8	 25
328	 23	125.0	22.3	 25
329	 23	140.0	28.4	 25
330	 23	117.0	14.8	 25
331	 23	355.5	62.6	 30
332	 23	1109.0	96.0	 25
333	 23	496.0	42.4	 25
334	 23	148.0	36.8	 25
335	 23	293.0	28.8	 25
336	 23	104.0	16.2	 30
337	 23	151.0	27.1	 25
338	 23	203.0	22.5	 25
339	 23	187.0	24.6	 25
340	 23	109.0	9.4	 25
341	 23	576.5	105.6	 30
342	 23	442.0	69.1	 25
343	 23	292.0	36.3	 25
344	 23	104.0	18.8	 25
345	 23	339.0	33.7	 25
346	 23	333.3	55.1	 30
347	 23	130.0	23.0	 25
348	 23	356.0	52.8	 25
349	 23	1236.0	161.8	 25
350	 23	1358.0	184.1	 25
351	 23	458.3	67.5	 30
352	 23	135.0	32.4	 25
353	 23	347.0	37.5	 25
354	 23	222.0	30.7	 25
355	 23	222.0	31.8	 25
356	 23	498.0	62.1	 30
357	 23	166.0	28.0	 25
358	 23	93.0	18.2	 25
359	 23	977.0	116.2	 25
360	 23	101.0	24.1	 25
361	 23	120.5	19.4	 30
362	 23	913.0	120.3	 25
363	 23	140.0	20.7	 25
364	 23	128.0	21.4	 25
365	 23	468.0	65.7	 25
366	 23	144.8	25.3	 30
367	 23	1451.0	171.4	 25
368	 23	215.0	45.3	 25
369	 23	342.0	45.7	 25
370	 23	1593.0	222.2	 25
371	 23	157.3	24.7	 36
372	 23	143.5	33.2	 30
373	 23	1085.8	157.8	 30
374	 23	225.8	29.5	 30
375	 23	165.3	34.0	 30
376	 23	201.5	33.7	 36
377	 23	179.0	28.5	 30
378	 23	711.8	111.2	 30
379	 23	199.8	18.4	 30
380	 23	367.5	62.1	 30
381	 23	895.3	128.3	 36
382	 23	275.3	39.3	 30
383	 23	359.5	36.5	 30
384	 23	357.0	39.5	 25
385	 23	143.0	28.1	 25
386	 23	153.8	30.3	 30
387	 23	619.0	66.5	 25
388	 23	134.0	18.6	 25
389	 23	109.0	19.2	 25
390	 23	348.0	78.1	 25
391	 23	466.3	68.6	 30
392	 23	396.0	55.2	 25
393	 23	236.0	36.8	 25
394	 23	946.0	119.9	 25
395	 23	237.0	41.9	 25
396	 23	105.3	16.4	 30
397	 23	88.0	16.9	 25
398	 23	913.0	74.7	 25
399	 23	146.0	26.4	 25
400	 23	182.0	25.2	 25
401	 23	406.5	96.4	 30
402	 23	155.0	27.9	 25
403	 23	103.0	25.5	 25
404	 23	147.0	28.1	 25
405	 23	114.0	24.1	 25
406	 23	119.5	25.5	 30
407	 23	1204.0	123.2	 25
408	 23	110.0	27.5	 25
409	 23	748.0	82.4	 25
410	 23	186.0	18.5	 25
411	 23	861.0	121.5	 30
412	 23	530.0	64.5	 25
413	 23	574.0	65.2	 25
414	 23	394.0	39.7	 25
415	 23	607.0	82.6	 25
416	 23	147.8	35.0	 30
417	 23	378.0	47.3	 25
418	 23	1457.0	112.1	 25
419	 23	859.0	55.1	 25
420	 23	379.0	47.2	 25
421	 23	2078.8	382.0	 30
422	 23	581.0	70.7	 25
423	 23	482.0	41.8	 25
424	 23	386.0	53.7	 25
425	 23	177.0	30.3	 25
426	 23	137.8	22.6	 30
427	 23	473.0	59.2	 25
428	 23	1044.0	67.5	 25
429	 23	1652.0	250.3	 25
430	 23	126.0	28.0	 25
431	 23	134.5	26.0	 30
432	 23	96.0	16.4	 25
433	 23	107.0	18.3	 25
434	 23	752.0	142.4	 25
435	 23	108.0	21.0	 25
436	 23	138.8	30.5	 36
437	 23	146.5	28.3	 30
438	 23	285.8	40.5	 30
439	 23	252.8	37.5	 30
440	 23	102.8	21.2	 30
441	 23	139.0	23.9	 36
442	 23	91.8	22.4	 30
443	 23	339.0	52.0	 30
444	 23	245.0	39.6	 30
445	 23	191.0	38.3	 30
446	 23	164.3	21.8	 36
447	 23	1407.3	226.1	 30
448	 23	129.0	29.7	 30
449	 23	135.0	25.8	 25
450	 23	567.0	81.2	 25
451	 23	94.3	21.1	 30
452	 23	130.0	22.7	 25
453	 23	111.0	17.6	 25
454	 23	367.0	44.6	 25
455	 23	146.0	24.0	 25
456	 23	2135.3	416.6	 30
457	 23	197.0	22.3	 25
458	 23	152.0	23.4	 25
459	 23	239.0	37.9	 25
460	 23	163.0	32.5	 25
461	 23	248.3	38.1	 30
462	 23	110.0	19.0	 25
463	 23	99.0	19.1	 25
464	 23	108.0	24.8	 25
465	 23	365.0	36.2	 25
466	 23	113.5	20.8	 30
467	 23	250.0	49.4	 25
468	 23	139.0	27.4	 25
469	 23	174.0	24.1	 25
470	 23	208.0	26.5	 25
471	 23	276.0	43.1	 30
472	 23	173.0	32.6	 25
473	 23	209.0	43.3	 25
474	 23	135.0	22.6	 25
475	 23	167.0	25.2	 25
476	 23	155.5	22.5	 30
477	 23	1950.0	259.0	 25
478	 23	144.0	18.9	 25
479	 23	130.0	24.7	 25
480	 23	108.0	16.9	 25
481	 23	432.5	75.7	 30
482	 23	118.0	19.5	 25
483	 23	222.0	24.3	 25
484	 23	103.0	26.2	 25
485	 23	153.0	20.1	 25
486	 23	151.3	25.5	 30
487	 23	101.0	14.4	 25
488	 23	170.0	25.9	 25
489	 23	217.0	35.6	 25
490	 23	602.0	75.3	 25
491	 23	180.8	30.2	 30
492	 23	1579.0	308.0	 25
493	 23	99.0	22.2	 25
494	 23	97.0	14.2	 25
495	 23	129.0	22.7	 25
496	 23	177.0	28.1	 30
497	 23	215.0	27.5	 25
498	 23	304.0	48.6	 25
499	 23	118.0	21.3	 25
500	 23	129.0	30.5	 25
501	 23	333.3	49.5	 36
502	 23	188.3	32.7	 30
503	 23	139.8	25.0	 30
504	 23	188.5	32.2	 30
505	 23	183.8	24.9	 30
506	 23	208.8	42.5	 36
507	 23	169.3	20.8	 30
508	 23	170.5	44.7	 30
509	 23	429.8	65.9	 30
510	 23	220.0	32.6	 30
511	 23	252.3	35.4	 36
512	 23	489.3	97.9	 30
513	 23	607.3	107.1	 30
514	 23	111.0	22.4	 25
515	 23	302.0	48.7	 25
516	 23	271.5	56.2	 30
517	 23	531.0	76.7	 25
518	 23	833.0	82.4	 25
519	 23	1129.0	105.0	 25
520	 23	297.0	48.3	 25
521	 23	522.5	79.8	 30
522	 23	175.0	26.9	 25
523	 23	97.0	29.0	 25
524	 23	212.0	40.6	 25
525	 23	120.0	19.9	 25
526	 23	216.5	49.1	 30
527	 23	2629.0	359.6	 25
528	 23	143.0	26.0	 25
529	 23	298.0	53.0	 25
530	 23	103.0	22.1	 25
531	 23	96.8	19.3	 30
532	 23	280.0	46.6	 25
533	 23	87.0	22.0	 25
534	 23	111.0	26.0	 25
535	 23	721.0	111.6	 25
536	 23	158.0	30.0	 30
537	 23	477.0	51.3	 25
538	 23	135.0	26.7	 25
539	 23	145.0	21.1	 25
540	 23	425.0	82.1	 25
541	 23	370.5	45.5	 30
542	 23	221.0	38.4	 25
543	 23	412.0	58.5	 25
544	 23	398.0	52.7	 25
545	 23	174.0	53.6	 25
546	 23	226.0	44.0	 30
547	 23	246.0	35.0	 25
548	 23	495.0	106.4	 25
549	 23	163.0	34.3	 25
550	 23	742.0	102.0	 25
551	 23	161.3	32.4	 30
552	 23	409.0	49.7	 25
553	 23	127.0	26.6	 25
554	 23	142.0	23.1	 25
555	 23	241.0	31.6	 25
556	 23	409.5	76.7	 30
557	 23	738.0	102.3	 25
558	 23	118.0	36.7	 25
559	 23	1157.0	153.4	 25
560	 23	701.0	90.1	 25
561	 23	253.3	44.6	 30
562	 23	185.0	33.8	 25
563	 23	103.0	23.2	 25
564	 23	129.0	21.7	 25
565	 23	124.0	18.4	 25
566	 23	81.0	21.8	 36
567	 23	132.3	30.5	 30
568	 23	107.8	17.6	 30
569	 23	96.3	17.6	 30
570	 23	539.5	99.4	 30
571	 23	126.8	28.5	 36
572	 23	269.5	52.9	 30
573	 23	142.8	30.7	 30
574	 23	153.8	23.4	 30
575	 23	109.0	19.1	 30
576	 23	278.5	49.5	 36
577	 23	188.0	40.0	 30
578	 23	146.3	25.0	 30
579	 23	1632.0	240.5	 25
580	 23	702.0	100.7	 25
581	 23	462.5	80.5	 30
582	 23	179.0	31.6	 25
583	 23	713.0	45.8	 25
584	 23	950.0	112.5	 25
585	 23	168.0	39.1	 25
586	 23	157.0	34.2	 30
587	 23	2477.0	342.2	 25
588	 23	116.0	26.2	 25
589	 23	218.0	42.9	 25
590	 23	136.0	23.8	 25
591	 23	231.3	47.0	 30
592	 23	133.0	23.1	 25
593	 23	215.0	37.1	 25
594	 23	150.0	24.7	 25
595	 23	5066.0	702.4	 25
596	 23	245.3	50.5	 30
597	 23	126.0	29.2	 25
598	 23	135.0	30.3	 25
599	 23	167.0	30.5	 25
600	 23	297.0	59.5	 25
601	 23	933.8	170.6	 30
602	 23	260.0	38.6	 25
603	 23	154.0	31.3	 25
604	 23	2115.0	265.7	 25
605	 23	124.0	29.3	 25
606	 23	450.3	86.3	 30
607	 23	222.0	40.8	 25
608	 23	327.0	30.2	 25
609	 23	1116.0	86.7	 25
610	 23	447.0	59.2	 25
611	 23	271.0	42.9	 25
612	 23	299.0	48.9	 30
613	 23	149.0	27.7	 25
614	 23	1137.0	146.1	 25
615	 23	222.0	38.6	 25
616	 23	381.0	71.2	 25
617	 23	156.5	36.5	 30
618	 23	137.0	23.1	 25
619	 23	106.0	22.9	 25
620	 23	1828.0	205.5	 25
621	 23	345.0	47.1	 25
622	 23	339.8	45.0	 30
623	 23	530.0	81.3	 25
624	 23	192.0	33.8	 25
625	 23	201.0	41.3	 25
626	 23	162.0	31.5	 25
627	 23	346.5	57.9	 30
628	 23	231.0	39.7	 25
629	 23	1389.0	148.0	 25
630	 23	503.0	62.7	 25
631	 23	239.3	41.0	 30
632	 23	169.5	35.2	 36
633	 23	876.5	111.8	 30
634	 23	220.0	35.1	 30
635	 23	485.8	60.5	 30
636	 23	311.0	59.8	 30
637	 23	210.0	42.1	 36
638	 23	148.3	33.1	 30
639	 23	122.0	18.6	 30
640	 23	180.5	22.5	 30
641	 23	582.8	96.4	 30
642	 23	288.5	60.4	 36
643	 23	194.5	37.8	 30
644	 23	429.0	82.3	 25
645	 23	132.0	26.0	 25
646	 23	145.0	27.5	 25
647	 23	222.5	31.8	 30
648	 23	210.0	42.1	 25
649	 23	229.0	39.4	 25
650	 23	189.0	42.7	 25
651	 23	162.0	28.5	 25
652	 23	216.8	50.6	 30
653	 23	113.0	28.1	 25
654	 23	1118.0	128.1	 25
655	 23	148.0	22.3	 25
656	 23	336.0	53.8	 25
657	 23	706.8	131.3	 30
658	 23	298.0	61.4	 25
659	 23	157.0	32.7	 25
660	 23	201.0	27.2	 25
661	 23	1036.0	142.4	 25
662	 23	172.5	37.1	 30
663	 23	367.0	63.0	 25
664	 23	222.0	39.7	 25
665	 23	190.0	37.5	 25
666	 23	737.0	113.1	 25
667	 23	276.0	54.0	 30
668	 23	592.0	57.5	 25
669	 23	169.0	36.4	 25
670	 23	347.0	41.1	 25
671	 23	491.0	67.0	 25
672	 23	234.5	39.1	 30
673	 23	2858.0	251.0	 25
674	 23	1576.0	128.5	 25
675	 23	148.0	29.8	 25
676	 23	217.0	33.0	 25
677	 23	726.0	117.6	 30
678	 23	169.0	30.7	 25
679	 23	238.0	37.5	 25
680	 23	318.0	50.4	 25
681	 23	297.0	60.3	 25
682	 23	352.8	58.6	 30
683	 23	248.0	36.2	 25
684	 23	2509.0	260.5	 25
685	 23	148.0	23.8	 25
686	 23	195.0	40.7	 25
687	 23	430.8	71.8	 30
688	 23	205.0	35.8	 25
689	 23	145.0	34.9	 25
690	 23	1775.0	193.9	 25
691	 23	125.0	25.8	 25
692	 23	500.8	71.3	 30
693	 23	1196.0	173.9	 25
694	 23	191.0	23.4	 25
695	 23	181.0	35.2	 25
696	 23	663.0	99.1	 30
697	 23	12317.3	2314.5	 36
698	 23	225.8	48.6	 30
699	 23	516.0	115.6	 30
700	 23	201.8	43.3	 30
701	 23	162.3	40.5	 30
702	 23	449.5	91.3	 36
703	 23	283.3	53.8	 30
704	 23	344.3	43.2	 30
705	 23	136.5	23.0	 30
706	 23	434.5	73.2	 30
707	 23	680.3	127.4	 36
708	 23	163.0	21.2	 25
709	 23	1931.0	312.7	 25
710	 23	133.0	28.8	 25
711	 23	242.0	61.4	 25
  0	 24	15058.8	3440.3	 30
  1	 24	2972.0	331.9	 25
  2	 24	197.0	20.0	 25
  3	 24	409.0	64.4	 25
  4	 24	271.0	52.8	 25
  5	 24	2280.0	477.0	 30
  6	 24	423.0	45.3	 25
  7	 24	141.0	22.6	 25
  8	 24	172.0	28.5	 25
  9	 24	478.0	71.9	 25
 10	 24	138.5	24.9	 30
 11	 24	256.0	32.1	 25
 12	 24	227.0	27.2	 25
 13	 24	315.0	26.3	 25
 14	 24	471.0	53.3	 25
 15	 24	471.8	51.8	 30
 16	 24	539.0	81.0	 25
 17	 24	217.0	28.1	 25
 18	 24	1105.0	117.9	 25
 19	 24	544.0	65.3	 25
 20	 24	277.3	37.0	 30
 21	 24	438.0	45.7	 25
 22	 24	139.0	19.6	 25
 23	 24	257.0	40.4	 25
 24	 24	189.0	16.9	 25
 25	 24	112.8	17.9	 30
 26	 24	176.0	38.6	 25
 27	 24	141.0	20.3	 25
 28	 24	192.0	30.8	 25
 29	 24	426.0	61.8	 25
 30	 24	767.3	105.7	 30
 31	 24	226.0	24.6	 25
 32	 24	280.0	47.2	 25
 33	 24	144.5	24.5	 30
 34	 24	190.3	28.9	 30
 35	 24	205.8	27.7	 36
 36	 24	161.0	23.9	 30
 37	 24	935.8	122.8	 30
 38	 24	246.8	41.5	 30
 39	 24	208.8	26.9	 30
 40	 24	144.5	26.0	 36
 41	 24	662.0	88.4	 30
 42	 24	1168.8	109.6	 30
 43	 24	306.5	35.6	 30
 44	 24	901.5	175.6	 30
 45	 24	782.0	223.2	 36
 46	 24	421.0	54.1	 25
 47	 24	117.0	13.2	 25
 48	 24	322.0	40.1	 25
 49	 24	222.0	42.7	 25
 50	 24	333.5	63.9	 30
 51	 24	242.0	20.0	 25
 52	 24	168.0	27.5	 25
 53	 24	146.0	17.4	 25
 54	 24	441.0	85.4	 25
 55	 24	106.8	15.5	 30
 56	 24	137.0	17.5	 25
 57	 24	112.0	15.9	 25
 58	 24	114.0	20.3	 25
 59	 24	88.0	8.9	 25
 60	 24	115.8	20.7	 30
 61	 24	115.0	21.2	 25
 62	 24	230.0	33.5	 25
 63	 24	153.0	15.7	 25
 64	 24	114.0	21.0	 25
 65	 24	146.8	21.0	 30
 66	 24	371.0	71.2	 25
 67	 24	130.0	19.9	 25
 68	 24	163.0	22.9	 25
 69	 24	144.0	19.3	 25
 70	 24	228.5	33.6	 30
 71	 24	85.0	13.5	 25
 72	 24	109.0	18.3	 25
 73	 24	146.0	18.6	 25
 74	 24	108.0	19.2	 25
 75	 24	166.8	16.4	 30
 76	 24	118.0	21.6	 25
 77	 24	117.0	20.5	 25
 78	 24	131.0	20.0	 25
 79	 24	114.0	25.0	 25
 80	 24	139.8	14.9	 30
 81	 24	104.0	17.0	 25
 82	 24	2383.0	416.0	 25
 83	 24	302.0	26.7	 25
 84	 24	131.0	23.4	 25
[truncated: 11,508,965 more chars]
