# Supplementary material for: The transcriptome of syncytia induced by the cyst nematode Heterodera schachtii in Arabidopsis roots
Source: Plant J. 2008 Dec 9;57(5):771–84. doi: 10.1111/j.1365-313X.2008.03727.x (PMC2667683; doi:10.1111/j.1365-313X.2008.03727.x)
Supplement: Supporting Information [file supplFullCELdata.zip › S5A2.CEL]

[CEL]
Version=3

[HEADER]
Cols=712
Rows=712
TotalX=712
TotalY=712
OffsetX=0
OffsetY=0
GridCornerUL=183 137
GridCornerUR=5307 177
GridCornerLR=5261 5305
GridCornerLL=137 5266
Axis-invertX=0
AxisInvertY=0
swapXY=0
DatHeader=[26..65345]  S5A2:CLS=5436 RWS=5436 XIN=2  YIN=2  VE=30        2.0 09/20/05 14:26:14 50206200  M10      ATH1-121501.1sq          570  25398.052734  3.500000  2.5000  6
Algorithm=Percentile
AlgorithmParameters=Percentile:75;CellMargin:2;OutlierHigh:1.500;OutlierLow:1.004;AlgVersion:6.0;FixedCellSize:FALSE;IgnoreOutliersInShiftRows:FALSE;FeatureExtraction:FALSE;UseSubgrids:FALSE;RandomizePixels:FALSE;ErrorBasis:StdvMean;StdMult:1.000000

[INTENSITY]
NumberCells=506944
CellHeader=X	Y	MEAN	STDV	NPIXELS
  0	  0	246.0	32.2	 25
  1	  0	24128.0	2625.6	 25
  2	  0	304.0	39.8	 30
  3	  0	24027.0	5590.3	 25
  4	  0	150.0	23.1	 25
  5	  0	215.8	22.8	 30
  6	  0	21450.5	4157.3	 30
  7	  0	231.5	49.7	 36
  8	  0	19614.3	4971.3	 30
  9	  0	253.0	25.5	 25
 10	  0	18964.0	3308.2	 25
 11	  0	233.0	28.7	 25
 12	  0	18590.8	4603.6	 30
 13	  0	233.0	27.2	 25
 14	  0	19998.0	3669.0	 25
 15	  0	214.0	34.2	 25
 16	  0	19594.0	2745.5	 25
 17	  0	247.0	61.5	 30
 18	  0	19366.0	5042.6	 25
 19	  0	242.0	30.2	 25
 20	  0	19518.0	2830.0	 25
 21	  0	253.0	30.8	 25
 22	  0	18458.3	4772.2	 30
 23	  0	214.8	26.7	 30
 24	  0	18244.8	4135.6	 30
 25	  0	236.3	32.3	 30
 26	  0	18548.5	3390.3	 30
 27	  0	242.8	82.6	 30
 28	  0	19216.0	5213.1	 25
 29	  0	257.0	51.2	 25
 30	  0	18739.0	3204.4	 25
 31	  0	268.0	39.9	 25
 32	  0	18386.3	4964.7	 30
 33	  0	266.0	37.5	 25
 34	  0	19931.0	4287.7	 25
 35	  0	264.0	42.3	 25
 36	  0	20403.0	2655.1	 25
 37	  0	232.0	36.0	 25
 38	  0	19641.0	4458.7	 30
 39	  0	229.0	36.1	 25
 40	  0	19206.0	2915.2	 25
 41	  0	253.0	32.2	 30
 42	  0	18513.8	3454.3	 30
 43	  0	242.3	39.9	 36
 44	  0	19186.0	4685.6	 25
 45	  0	251.0	35.2	 25
 46	  0	19661.0	3318.5	 25
 47	  0	258.0	32.4	 25
 48	  0	20058.0	5347.3	 30
 49	  0	235.0	29.4	 25
 50	  0	19518.0	3799.5	 25
 51	  0	255.0	37.4	 25
 52	  0	18997.0	2272.8	 25
 53	  0	257.0	57.9	 30
 54	  0	18950.0	5018.5	 25
 55	  0	243.0	40.3	 25
 56	  0	19614.0	3314.0	 25
 57	  0	233.0	27.3	 25
 58	  0	20053.5	5760.3	 30
 59	  0	247.8	44.9	 30
 60	  0	19508.8	4957.6	 30
 61	  0	229.3	21.3	 30
 62	  0	18926.0	3513.1	 25
 63	  0	237.8	67.0	 30
 64	  0	18966.0	5127.0	 25
 65	  0	221.0	27.0	 25
 66	  0	18763.0	3380.4	 25
 67	  0	258.0	37.2	 25
 68	  0	17991.3	5316.3	 30
 69	  0	252.0	41.4	 25
 70	  0	18877.0	3870.5	 25
 71	  0	266.0	22.4	 25
 72	  0	20694.0	2661.8	 25
 73	  0	246.0	83.4	 30
 74	  0	20343.0	5111.8	 25
 75	  0	252.0	30.8	 25
 76	  0	18999.0	4032.8	 30
 77	  0	232.5	27.0	 30
 78	  0	18219.5	5226.7	 36
 79	  0	228.5	38.2	 30
 80	  0	19393.0	4390.3	 25
 81	  0	256.0	43.2	 25
 82	  0	18815.0	2980.6	 25
 83	  0	261.0	88.3	 30
 84	  0	18376.0	5213.0	 25
 85	  0	256.0	26.4	 25
 86	  0	19143.0	3116.7	 25
 87	  0	234.0	34.1	 25
 88	  0	19797.5	5179.0	 30
 89	  0	240.0	39.5	 25
 90	  0	19054.0	3742.3	 25
 91	  0	265.0	35.4	 25
 92	  0	18010.0	2312.4	 25
 93	  0	251.8	47.6	 30
 94	  0	16523.5	4549.0	 30
 95	  0	228.0	24.5	 30
 96	  0	17213.5	3579.9	 30
 97	  0	216.5	34.9	 30
 98	  0	19015.5	5067.1	 30
 99	  0	234.0	27.2	 25
100	  0	19556.0	3553.4	 25
101	  0	215.0	27.4	 25
102	  0	18586.0	2848.9	 25
103	  0	232.0	50.6	 30
104	  0	18032.0	4404.2	 25
105	  0	232.0	35.4	 25
106	  0	18085.0	2647.3	 25
107	  0	236.0	34.2	 25
108	  0	17339.0	4714.9	 30
109	  0	246.0	39.5	 25
110	  0	17626.0	3787.0	 25
111	  0	218.0	26.4	 25
112	  0	17430.5	3326.5	 30
113	  0	224.0	59.9	 36
114	  0	17881.0	4943.3	 30
115	  0	213.5	36.9	 30
116	  0	18200.0	3640.3	 25
117	  0	224.0	29.1	 25
118	  0	17859.8	5243.3	 30
119	  0	226.0	43.3	 25
120	  0	18210.0	4179.0	 25
121	  0	221.0	29.6	 25
122	  0	18369.0	2368.3	 25
123	  0	269.8	73.7	 30
124	  0	17255.0	4505.8	 25
125	  0	254.0	77.0	 25
126	  0	18347.0	2441.8	 25
127	  0	212.0	32.4	 25
128	  0	18559.5	4541.3	 30
129	  0	224.0	33.5	 25
130	  0	17998.3	4264.4	 30
131	  0	223.8	37.1	 30
132	  0	17103.8	3774.3	 30
133	  0	220.0	36.6	 30
134	  0	16945.0	4684.6	 25
135	  0	240.0	41.3	 25
136	  0	17084.0	3347.0	 25
137	  0	237.0	33.8	 25
138	  0	16759.0	2199.9	 25
139	  0	233.8	30.9	 30
140	  0	15984.0	3256.6	 25
141	  0	221.0	32.2	 25
142	  0	16218.0	2094.5	 25
143	  0	238.0	39.1	 25
144	  0	16971.3	3930.7	 30
145	  0	245.0	37.4	 25
146	  0	16771.0	3043.6	 25
147	  0	225.0	28.9	 25
148	  0	16517.0	3794.5	 30
149	  0	229.0	39.5	 36
150	  0	15958.3	4276.5	 30
151	  0	218.0	26.7	 25
152	  0	16119.0	3283.7	 25
153	  0	227.0	40.9	 25
154	  0	15634.0	4694.0	 30
155	  0	209.0	46.2	 25
156	  0	15920.0	3131.3	 25
157	  0	255.0	49.9	 25
158	  0	15649.0	1991.0	 25
159	  0	242.8	38.5	 30
160	  0	15800.0	3407.3	 25
161	  0	235.0	44.1	 25
162	  0	15159.0	1901.1	 25
163	  0	229.0	31.6	 25
164	  0	15472.8	3374.4	 30
165	  0	215.3	38.5	 30
166	  0	15957.8	3613.4	 30
167	  0	216.3	31.8	 30
168	  0	16095.0	3243.6	 30
169	  0	220.0	34.6	 30
170	  0	16199.0	3517.5	 25
171	  0	242.0	39.6	 25
172	  0	16638.0	2515.5	 25
173	  0	212.0	28.0	 25
174	  0	16234.3	3889.3	 30
175	  0	245.0	37.6	 25
176	  0	15904.0	2382.0	 25
177	  0	217.0	32.8	 25
178	  0	16079.0	1213.0	 25
179	  0	216.5	34.0	 30
180	  0	16266.0	2779.8	 25
181	  0	221.0	42.5	 25
182	  0	15005.0	1608.5	 25
183	  0	241.3	42.8	 30
184	  0	14225.8	3959.4	 36
185	  0	213.8	48.9	 30
186	  0	14279.8	3236.7	 30
187	  0	204.0	26.8	 25
188	  0	13356.0	2616.2	 25
189	  0	216.8	41.1	 30
190	  0	13327.0	3180.6	 25
191	  0	231.0	37.4	 25
192	  0	14039.0	2188.8	 25
193	  0	222.0	39.5	 25
194	  0	13725.8	3472.5	 30
195	  0	213.0	30.0	 25
196	  0	13053.0	2319.8	 25
197	  0	229.0	39.5	 25
198	  0	12823.0	1188.0	 25
199	  0	204.3	37.4	 30
200	  0	13660.0	2859.9	 25
201	  0	242.8	46.5	 30
202	  0	14030.0	3313.3	 30
203	  0	239.5	37.2	 30
204	  0	14417.0	4077.1	 36
205	  0	232.0	59.0	 25
206	  0	14045.0	3377.6	 25
207	  0	209.0	30.0	 25
208	  0	13406.0	2070.9	 25
209	  0	185.5	27.2	 30
210	  0	13668.0	3361.1	 25
211	  0	191.0	30.1	 25
212	  0	13181.0	2397.5	 25
213	  0	222.0	40.0	 25
214	  0	12833.8	3551.6	 30
215	  0	214.0	44.5	 25
216	  0	12972.0	2709.0	 25
217	  0	234.0	34.8	 25
218	  0	12902.0	1512.3	 25
219	  0	197.3	40.5	 36
220	  0	13764.3	3689.2	 30
221	  0	217.0	39.1	 30
222	  0	14645.0	2635.5	 25
223	  0	216.0	38.0	 25
224	  0	14363.0	4321.7	 30
225	  0	217.0	37.9	 25
226	  0	14879.0	3337.1	 25
227	  0	192.0	29.7	 25
228	  0	14757.0	1763.9	 25
229	  0	248.0	44.1	 30
230	  0	14854.0	3852.6	 25
231	  0	215.0	33.1	 25
232	  0	15144.0	2510.8	 25
233	  0	217.0	29.9	 25
234	  0	14851.3	4271.3	 30
235	  0	157.0	33.0	 25
236	  0	9186.0	2095.8	 25
237	  0	121.3	24.2	 30
238	  0	181.5	30.7	 30
239	  0	130.5	23.8	 30
240	  0	17340.0	4703.8	 30
241	  0	213.0	37.8	 25
242	  0	16822.0	2968.4	 25
243	  0	236.0	46.0	 25
244	  0	16055.0	2154.8	 25
245	  0	223.8	40.5	 30
246	  0	14824.0	3412.8	 25
247	  0	218.0	40.2	 25
248	  0	15000.0	2035.0	 25
249	  0	214.0	41.4	 25
250	  0	15862.0	3960.6	 30
251	  0	229.0	35.8	 25
252	  0	15598.0	2737.1	 25
253	  0	213.0	43.9	 25
254	  0	15247.8	3736.5	 30
255	  0	198.5	24.6	 36
256	  0	14992.3	3876.7	 30
257	  0	231.5	40.9	 30
258	  0	14893.0	3183.9	 25
259	  0	236.0	37.2	 25
260	  0	14755.0	3702.5	 30
261	  0	222.0	36.0	 25
262	  0	15791.0	3190.0	 25
263	  0	212.0	29.3	 25
264	  0	16283.0	1964.4	 25
265	  0	211.8	38.9	 30
266	  0	15599.0	3516.2	 25
267	  0	223.0	25.0	 25
268	  0	14464.0	2356.0	 25
269	  0	239.0	38.4	 25
270	  0	13221.8	3538.8	 30
271	  0	213.0	38.9	 25
272	  0	13322.3	3803.2	 30
273	  0	211.0	29.7	 30
274	  0	14085.0	2944.8	 30
275	  0	232.3	60.6	 36
276	  0	15188.0	4345.7	 25
277	  0	271.0	36.4	 25
278	  0	15274.0	3181.1	 25
279	  0	207.0	30.1	 25
280	  0	15333.5	4633.3	 30
281	  0	214.0	25.6	 25
282	  0	15377.0	4104.4	 25
283	  0	229.0	35.8	 25
284	  0	15508.0	2609.3	 25
285	  0	220.0	73.4	 30
286	  0	15148.0	3907.5	 25
287	  0	209.0	19.2	 25
288	  0	15929.0	3388.7	 25
289	  0	258.0	41.1	 25
290	  0	15049.8	4752.2	 36
291	  0	216.3	38.1	 30
292	  0	14346.8	3962.9	 30
293	  0	215.0	38.6	 30
294	  0	13417.0	2953.9	 25
295	  0	213.8	53.6	 30
296	  0	13414.0	3864.2	 25
297	  0	201.0	40.3	 25
298	  0	13704.0	2980.1	 25
299	  0	209.0	39.3	 25
300	  0	14208.0	4053.6	 30
301	  0	191.0	44.2	 25
302	  0	14401.0	3735.6	 25
303	  0	192.0	20.2	 25
304	  0	14160.0	2203.1	 25
305	  0	232.0	69.2	 30
306	  0	13383.0	3603.1	 25
307	  0	225.0	23.5	 25
308	  0	12677.3	3320.7	 30
309	  0	202.0	31.7	 30
310	  0	12395.8	4005.5	 36
311	  0	203.0	29.9	 25
312	  0	12337.0	3435.9	 25
313	  0	200.0	22.7	 25
314	  0	12716.0	2288.8	 25
315	  0	222.3	33.4	 30
316	  0	13321.0	3341.8	 25
317	  0	210.0	30.2	 25
318	  0	12315.0	2336.7	 25
319	  0	189.0	34.1	 25
320	  0	11882.0	3169.1	 30
321	  0	204.0	31.5	 25
322	  0	12388.0	2487.0	 25
323	  0	211.0	34.2	 25
324	  0	12528.0	1523.7	 25
325	  0	205.0	29.7	 30
326	  0	11956.5	3695.9	 30
327	  0	179.8	31.1	 30
328	  0	11801.0	2831.1	 30
329	  0	207.0	29.7	 25
330	  0	11922.3	3573.3	 30
331	  0	217.0	31.8	 25
332	  0	13152.0	3087.4	 25
333	  0	192.0	29.4	 25
334	  0	14342.0	2253.3	 25
335	  0	203.0	38.2	 30
336	  0	13202.0	3508.5	 25
337	  0	209.0	24.0	 25
338	  0	12930.0	2668.9	 25
339	  0	201.0	28.3	 25
340	  0	12823.0	1955.1	 25
341	  0	199.5	30.5	 30
342	  0	12365.0	3049.0	 25
343	  0	196.3	32.5	 30
344	  0	11987.5	2824.9	 30
345	  0	228.0	42.7	 30
346	  0	11557.0	3144.5	 36
347	  0	197.0	26.4	 25
348	  0	12351.0	2967.8	 25
349	  0	201.0	22.5	 25
350	  0	12512.0	2334.4	 25
351	  0	203.0	31.1	 30
352	  0	12772.0	3155.5	 25
353	  0	188.0	19.3	 25
354	  0	12578.0	2072.0	 25
355	  0	196.0	28.5	 25
356	  0	11932.5	2907.7	 30
357	  0	199.0	23.3	 25
358	  0	11704.0	2369.8	 25
359	  0	211.0	28.3	 25
360	  0	11584.0	1566.1	 25
361	  0	204.0	31.7	 36
362	  0	11457.3	3418.3	 30
363	  0	211.0	28.0	 30
364	  0	11057.0	2560.8	 30
365	  0	249.0	35.2	 25
366	  0	11071.8	3140.2	 30
367	  0	214.0	30.9	 25
368	  0	10962.0	2520.3	 25
369	  0	209.0	32.1	 25
370	  0	10845.0	1956.0	 25
371	  0	200.8	26.5	 30
372	  0	11871.0	2740.0	 25
373	  0	225.0	34.2	 25
374	  0	12268.0	1780.4	 25
375	  0	194.0	24.2	 25
376	  0	12028.5	2862.2	 30
377	  0	196.0	24.5	 25
378	  0	12337.0	2051.9	 25
379	  0	176.8	30.7	 30
380	  0	12419.8	2856.5	 30
381	  0	200.8	27.3	 36
382	  0	12700.5	3545.1	 30
383	  0	199.0	24.5	 25
384	  0	13069.0	2817.9	 25
385	  0	229.0	36.5	 25
386	  0	13250.0	3254.2	 30
387	  0	199.0	29.6	 25
388	  0	12276.0	2151.9	 25
389	  0	233.0	26.9	 25
390	  0	12114.0	1393.9	 25
391	  0	225.3	40.1	 30
392	  0	12400.0	2618.4	 25
393	  0	206.0	41.2	 25
394	  0	11842.0	1445.9	 25
395	  0	239.0	26.0	 25
396	  0	12183.3	2434.5	 30
397	  0	206.8	32.5	 30
398	  0	11441.3	2852.7	 30
399	  0	201.8	24.5	 30
400	  0	11465.0	2314.2	 25
401	  0	220.3	26.3	 30
402	  0	12031.0	2876.8	 25
403	  0	214.0	24.6	 25
404	  0	12769.0	2101.8	 25
405	  0	225.0	33.1	 25
406	  0	12502.3	3146.7	 30
407	  0	213.0	23.5	 25
408	  0	12207.0	2178.2	 25
409	  0	216.0	33.4	 25
410	  0	11759.0	1494.7	 25
411	  0	200.8	22.2	 30
412	  0	11244.0	2188.3	 25
413	  0	209.0	29.5	 25
414	  0	12240.0	1371.0	 25
415	  0	219.3	33.7	 30
416	  0	11940.8	3517.4	 36
417	  0	212.5	39.4	 30
418	  0	11567.0	3008.0	 25
419	  0	216.0	31.4	 25
420	  0	10876.0	2231.8	 25
421	  0	221.0	39.6	 30
422	  0	11194.0	2371.7	 25
423	  0	208.0	28.2	 25
424	  0	10944.0	1582.9	 25
425	  0	186.0	22.7	 25
426	  0	11140.3	2605.4	 30
427	  0	197.0	35.6	 25
428	  0	11616.0	2045.8	 25
429	  0	233.0	31.7	 25
430	  0	12342.0	1382.8	 25
431	  0	221.5	42.1	 30
432	  0	12600.8	3644.3	 30
433	  0	180.0	24.8	 30
434	  0	12046.3	2697.3	 30
435	  0	209.5	28.3	 30
436	  0	12033.3	3721.5	 30
437	  0	216.0	44.7	 25
438	  0	12820.0	3193.7	 25
439	  0	224.0	45.7	 25
440	  0	12539.0	2227.6	 25
441	  0	209.0	46.5	 25
442	  0	11961.5	2637.4	 30
443	  0	212.0	25.9	 25
444	  0	11405.0	1798.3	 25
445	  0	234.0	42.2	 25
446	  0	11049.0	1170.9	 25
447	  0	211.8	31.0	 30
448	  0	11619.0	2415.3	 25
449	  0	211.0	43.1	 25
450	  0	12484.0	3227.5	 30
451	  0	224.8	40.1	 30
452	  0	12127.8	3251.8	 36
453	  0	209.3	35.8	 30
454	  0	13024.0	3126.7	 25
455	  0	221.0	39.3	 25
456	  0	13490.0	2468.5	 25
457	  0	215.0	35.4	 30
458	  0	13324.0	3196.6	 25
459	  0	212.0	40.2	 25
460	  0	13387.0	2152.5	 25
461	  0	190.0	46.5	 25
462	  0	13605.5	3134.2	 30
463	  0	228.0	31.4	 25
464	  0	12692.0	2202.0	 25
465	  0	196.0	37.6	 25
466	  0	12472.0	1211.6	 25
467	  0	210.5	40.8	 30
468	  0	12598.0	3320.3	 30
469	  0	227.5	45.2	 30
470	  0	12339.0	2931.2	 30
471	  0	202.0	35.4	 30
472	  0	126.8	29.2	 30
473	  0	6697.0	1829.4	 25
474	  0	130.0	29.7	 25
475	  0	154.0	26.9	 25
476	  0	143.0	38.1	 25
477	  0	202.3	40.6	 30
478	  0	14728.0	3686.1	 25
479	  0	206.0	31.1	 25
480	  0	13281.0	2202.4	 25
481	  0	214.0	29.2	 25
482	  0	11860.5	2998.7	 30
483	  0	219.0	37.2	 25
484	  0	12303.0	2202.2	 25
485	  0	238.0	36.5	 25
486	  0	12728.0	3183.5	 30
487	  0	204.0	36.6	 36
488	  0	13299.8	3580.0	 30
489	  0	218.0	38.8	 25
490	  0	13027.0	3023.0	 25
491	  0	199.0	23.3	 25
492	  0	12475.0	3506.7	 30
493	  0	215.0	40.4	 25
494	  0	13792.0	2853.4	 25
495	  0	207.0	28.1	 25
496	  0	14040.0	2307.7	 25
497	  0	226.0	37.3	 30
498	  0	14095.0	3661.2	 25
499	  0	236.0	32.1	 25
500	  0	14119.0	2578.4	 25
501	  0	257.0	28.0	 25
502	  0	13083.5	3795.4	 30
503	  0	224.0	35.8	 25
504	  0	12807.5	3643.4	 30
505	  0	195.5	35.9	 30
506	  0	13549.8	3108.0	 30
507	  0	198.3	47.3	 30
508	  0	14208.0	4473.8	 25
509	  0	191.0	28.6	 25
510	  0	14269.0	2660.7	 25
511	  0	205.0	30.8	 25
512	  0	14868.8	4060.4	 30
513	  0	241.0	33.3	 25
514	  0	14756.0	3159.9	 25
515	  0	217.0	29.6	 25
516	  0	14075.0	2380.1	 25
517	  0	232.5	100.8	 30
518	  0	14764.0	4336.9	 25
519	  0	214.0	34.1	 25
520	  0	15549.0	2657.9	 25
521	  0	187.5	27.5	 30
522	  0	15313.0	4876.9	 36
523	  0	213.0	42.9	 30
524	  0	14858.5	3823.4	 30
525	  0	233.0	37.7	 25
526	  0	14849.0	3142.6	 25
527	  0	239.3	50.6	 30
528	  0	14733.0	3903.5	 25
529	  0	204.0	25.9	 25
530	  0	14813.0	3329.5	 25
531	  0	252.0	36.1	 25
532	  0	14949.3	4638.5	 30
533	  0	223.0	44.8	 25
534	  0	14657.0	3312.9	 25
535	  0	235.0	35.0	 25
536	  0	15167.0	2351.3	 25
537	  0	244.5	52.5	 30
538	  0	15807.0	4213.1	 25
539	  0	221.5	41.1	 30
540	  0	15818.5	3903.2	 30
541	  0	228.5	34.3	 30
542	  0	15834.3	4672.6	 36
543	  0	237.0	20.5	 25
544	  0	17572.0	4312.8	 25
545	  0	212.0	20.3	 25
546	  0	18168.0	3656.4	 25
547	  0	211.0	29.2	 25
548	  0	16932.5	3833.7	 30
549	  0	243.0	25.8	 25
550	  0	16149.0	2905.1	 25
551	  0	263.0	33.7	 25
552	  0	16370.0	2259.4	 25
553	  0	242.0	34.3	 30
554	  0	17804.0	3179.7	 25
555	  0	240.0	26.5	 25
556	  0	17539.0	2497.5	 25
557	  0	224.8	24.7	 30
558	  0	17162.8	4768.7	 36
559	  0	206.8	20.6	 30
560	  0	18479.8	3784.0	 30
561	  0	225.0	24.9	 25
562	  0	17282.0	3422.2	 25
563	  0	264.0	37.8	 30
564	  0	17437.0	4142.4	 25
565	  0	261.0	43.1	 25
566	  0	17833.0	2443.9	 25
567	  0	212.0	19.9	 25
568	  0	17136.5	3774.2	 30
569	  0	240.0	42.3	 25
570	  0	17560.0	3020.5	 25
571	  0	259.0	41.4	 25
572	  0	16969.0	1929.5	 25
573	  0	244.0	38.9	 30
574	  0	17301.0	3454.7	 25
575	  0	224.0	31.0	 30
576	  0	18351.8	3683.1	 30
577	  0	226.5	33.3	 30
578	  0	17838.5	4732.7	 30
579	  0	225.0	41.0	 25
580	  0	17770.0	3029.5	 25
581	  0	241.0	23.6	 25
582	  0	17443.0	2700.9	 25
583	  0	230.8	29.2	 30
584	  0	17755.0	3767.3	 25
585	  0	202.0	24.0	 25
586	  0	17611.0	2356.6	 25
587	  0	219.0	36.4	 25
588	  0	17123.0	3914.7	 30
589	  0	198.0	30.0	 25
590	  0	17337.0	2656.7	 25
591	  0	225.0	25.1	 25
592	  0	17753.0	1827.5	 25
593	  0	292.3	157.3	 36
594	  0	17996.0	4630.8	 30
595	  0	227.5	21.0	 30
596	  0	19198.0	3451.6	 25
597	  0	249.0	25.6	 25
598	  0	19672.5	5082.8	 30
599	  0	233.0	28.7	 25
600	  0	19649.0	3371.5	 25
601	  0	252.0	19.5	 25
602	  0	19483.0	2325.4	 25
603	  0	259.5	39.1	 30
604	  0	18853.0	3975.9	 25
605	  0	222.0	27.0	 25
606	  0	18392.0	2381.2	 25
607	  0	250.0	29.2	 25
608	  0	18820.5	4000.8	 30
609	  0	244.0	24.7	 25
610	  0	18898.5	4266.7	 30
611	  0	216.5	31.2	 30
612	  0	18292.3	3669.2	 30
613	  0	243.3	41.9	 36
614	  0	17909.0	4348.9	 25
615	  0	236.0	29.3	 25
616	  0	19024.0	3034.7	 25
617	  0	246.0	26.2	 25
618	  0	18619.0	3896.5	 30
619	  0	246.0	20.7	 25
620	  0	18247.0	2702.9	 25
621	  0	231.0	34.9	 25
622	  0	17463.0	2058.9	 25
623	  0	223.0	24.4	 30
624	  0	17139.0	3246.5	 25
625	  0	245.0	27.7	 25
626	  0	18114.0	2117.5	 25
627	  0	260.0	34.2	 25
628	  0	18391.5	4795.1	 36
629	  0	245.8	29.7	 30
630	  0	18566.5	3874.3	 30
631	  0	259.5	37.5	 30
632	  0	18448.0	3443.5	 25
633	  0	235.5	32.8	 30
634	  0	18693.0	4082.4	 25
635	  0	221.0	36.9	 25
636	  0	19213.0	2329.6	 25
637	  0	241.0	26.4	 25
638	  0	19896.8	3684.9	 30
639	  0	250.0	29.2	 25
640	  0	19708.0	2612.9	 25
641	  0	246.0	27.7	 25
642	  0	19671.0	2334.5	 25
643	  0	251.8	25.3	 30
644	  0	19887.0	3158.0	 25
645	  0	225.0	24.3	 25
646	  0	19596.8	4068.7	 30
647	  0	231.5	29.0	 30
648	  0	18727.5	4166.8	 30
649	  0	230.3	33.9	 36
650	  0	18607.0	3765.6	 25
651	  0	258.0	40.8	 25
652	  0	19985.0	3270.3	 25
653	  0	259.0	31.6	 25
654	  0	19863.8	4120.5	 30
655	  0	251.0	36.2	 25
656	  0	20344.0	2256.9	 25
657	  0	233.0	33.1	 25
658	  0	20948.0	2582.6	 25
659	  0	244.0	35.0	 30
660	  0	21691.0	2661.3	 25
661	  0	266.0	36.7	 25
662	  0	21170.0	1987.3	 25
663	  0	298.0	46.4	 25
664	  0	20520.3	5037.5	 36
665	  0	245.0	39.4	 30
666	  0	20394.5	3816.1	 30
667	  0	247.0	39.2	 25
668	  0	20672.0	4281.6	 25
669	  0	261.3	39.5	 30
670	  0	20886.0	3798.6	 25
671	  0	261.0	40.2	 25
672	  0	20661.0	2957.4	 25
673	  0	273.0	41.9	 25
674	  0	20404.0	4403.4	 30
675	  0	286.0	50.0	 25
676	  0	20976.0	2032.5	 25
677	  0	275.0	43.7	 25
678	  0	20963.0	2728.4	 25
679	  0	281.8	43.7	 30
680	  0	19930.0	2226.2	 25
681	  0	271.0	48.2	 25
682	  0	20386.3	4468.0	 30
683	  0	247.8	33.5	 30
684	  0	20784.5	5008.9	 36
685	  0	256.0	36.8	 25
686	  0	21375.0	3892.6	 25
687	  0	249.0	31.8	 25
688	  0	20742.0	3249.2	 25
689	  0	247.0	41.4	 30
690	  0	21062.0	3830.1	 25
691	  0	309.0	55.2	 25
692	  0	20936.0	2845.8	 25
693	  0	277.0	45.9	 25
694	  0	19460.3	4234.3	 30
695	  0	249.0	35.6	 25
696	  0	19382.0	2543.4	 25
697	  0	230.0	31.4	 25
698	  0	20328.0	2195.4	 25
699	  0	256.0	37.3	 36
700	  0	20749.3	4632.6	 30
701	  0	244.0	34.4	 30
702	  0	21600.3	3811.9	 30
703	  0	262.0	46.1	 25
704	  0	22691.0	5681.3	 30
705	  0	273.0	46.2	 25
706	  0	24895.0	3566.9	 25
707	  0	166.0	34.1	 25
708	  0	297.0	32.6	 25
709	  0	25262.3	5019.4	 30
710	  0	315.0	40.0	 25
711	  0	25656.0	4165.8	 25
  0	  1	24104.0	4166.0	 25
  1	  1	330.0	46.6	 25
  2	  1	22597.3	3879.2	 30
  3	  1	307.3	53.6	 36
  4	  1	118.0	14.6	 30
  5	  1	536.0	92.5	 25
  6	  1	170.0	34.4	 25
  7	  1	213.0	25.9	 25
  8	  1	245.3	31.1	 30
  9	  1	199.0	25.5	 25
 10	  1	531.0	59.3	 25
 11	  1	1289.0	172.6	 25
 12	  1	328.0	47.1	 25
 13	  1	324.0	51.4	 30
 14	  1	602.0	121.8	 25
 15	  1	156.0	28.5	 25
 16	  1	170.0	29.0	 25
 17	  1	162.0	32.6	 25
 18	  1	169.3	36.1	 30
 19	  1	132.3	26.0	 30
 20	  1	431.8	49.5	 30
 21	  1	255.8	43.8	 30
 22	  1	1213.0	225.4	 30
 23	  1	1317.0	282.4	 30
 24	  1	262.0	34.5	 25
 25	  1	258.0	32.7	 25
 26	  1	252.0	39.4	 25
 27	  1	239.0	37.2	 25
 28	  1	737.0	91.6	 30
 29	  1	518.0	82.2	 25
 30	  1	620.0	63.5	 25
 31	  1	225.0	25.2	 25
 32	  1	460.0	71.4	 25
 33	  1	222.3	30.0	 30
 34	  1	312.0	40.5	 25
 35	  1	345.0	62.4	 25
 36	  1	204.0	30.0	 25
 37	  1	272.3	34.1	 30
 38	  1	282.3	46.2	 36
 39	  1	174.8	30.0	 30
 40	  1	196.5	33.8	 30
 41	  1	253.0	46.8	 25
 42	  1	261.0	32.8	 25
 43	  1	280.0	53.9	 30
 44	  1	156.0	27.1	 25
 45	  1	232.0	37.3	 25
 46	  1	282.0	33.0	 25
 47	  1	267.0	40.4	 25
 48	  1	367.3	76.5	 30
 49	  1	172.0	25.6	 25
 50	  1	167.0	45.8	 25
 51	  1	258.0	48.7	 25
 52	  1	278.0	46.4	 25
 53	  1	262.0	39.3	 30
 54	  1	245.0	39.0	 25
 55	  1	692.3	121.2	 30
 56	  1	6693.5	1533.4	 30
 57	  1	183.8	29.4	 30
 58	  1	322.0	47.7	 36
 59	  1	6579.0	1786.4	 25
 60	  1	330.0	42.5	 25
 61	  1	228.0	30.9	 25
 62	  1	229.0	33.6	 25
 63	  1	170.8	29.3	 30
 64	  1	221.0	28.9	 25
 65	  1	203.0	36.5	 25
 66	  1	878.0	186.6	 25
 67	  1	195.0	25.9	 25
 68	  1	5016.8	1551.8	 30
 69	  1	219.0	61.8	 25
 70	  1	301.0	49.4	 25
 71	  1	236.0	36.5	 25
 72	  1	188.0	37.8	 25
 73	  1	181.0	36.1	 36
 74	  1	404.8	83.2	 30
 75	  1	184.8	24.0	 30
 76	  1	2511.0	481.0	 25
 77	  1	179.0	21.8	 25
 78	  1	214.3	38.3	 30
 79	  1	175.0	30.1	 25
 80	  1	4162.0	1057.3	 25
 81	  1	468.0	70.4	 25
 82	  1	420.0	72.2	 25
 83	  1	220.0	41.4	 30
 84	  1	167.0	25.0	 25
 85	  1	377.0	73.7	 25
 86	  1	307.0	56.8	 25
 87	  1	215.0	29.0	 25
 88	  1	806.0	147.9	 30
 89	  1	346.0	73.5	 25
 90	  1	260.0	41.4	 25
 91	  1	397.3	82.5	 30
 92	  1	499.0	87.0	 30
 93	  1	506.0	139.4	 36
 94	  1	181.0	30.5	 25
 95	  1	1942.0	394.5	 25
 96	  1	370.0	55.6	 25
 97	  1	201.0	46.0	 25
 98	  1	200.8	35.8	 30
 99	  1	170.0	29.7	 25
100	  1	337.0	40.9	 25
101	  1	142.0	27.9	 25
102	  1	159.0	26.3	 25
103	  1	186.0	38.5	 25
104	  1	205.3	39.0	 30
105	  1	204.0	36.3	 25
106	  1	174.0	38.3	 25
107	  1	262.0	35.7	 25
108	  1	196.0	28.9	 30
109	  1	183.3	27.0	 36
110	  1	322.3	78.9	 30
111	  1	200.8	42.8	 30
112	  1	1196.0	135.8	 25
113	  1	141.0	32.3	 25
114	  1	190.5	32.8	 30
115	  1	245.0	27.2	 25
116	  1	262.0	51.8	 25
117	  1	451.0	49.5	 25
118	  1	218.0	27.2	 25
119	  1	198.0	34.9	 30
120	  1	591.0	98.5	 25
121	  1	253.0	52.6	 25
122	  1	208.0	35.7	 25
123	  1	311.0	54.9	 25
124	  1	386.3	69.0	 30
125	  1	606.0	72.0	 25
126	  1	777.3	114.6	 30
127	  1	314.0	46.4	 30
128	  1	307.5	43.5	 30
129	  1	260.3	46.3	 36
130	  1	978.0	131.3	 25
131	  1	311.0	53.0	 25
132	  1	2597.0	535.8	 25
133	  1	240.0	44.3	 25
134	  1	250.5	35.1	 30
135	  1	2034.0	524.4	 25
136	  1	602.0	100.9	 25
137	  1	197.0	33.9	 25
138	  1	170.0	31.0	 25
139	  1	236.0	41.3	 30
140	  1	160.0	33.9	 25
141	  1	133.0	25.9	 25
142	  1	948.0	131.6	 25
143	  1	221.0	30.7	 25
144	  1	223.3	36.0	 36
145	  1	210.5	27.7	 30
146	  1	11962.0	2638.7	 30
147	  1	336.8	58.7	 30
148	  1	167.0	25.1	 25
149	  1	158.5	28.9	 30
150	  1	222.0	50.4	 25
151	  1	135.0	22.0	 25
152	  1	234.0	45.2	 25
153	  1	155.0	26.6	 25
154	  1	161.8	21.9	 30
155	  1	202.0	25.4	 25
156	  1	1102.0	219.8	 25
157	  1	200.0	28.7	 25
158	  1	184.0	23.7	 25
159	  1	190.8	31.6	 30
160	  1	359.0	55.4	 25
161	  1	197.0	30.8	 25
162	  1	207.5	35.4	 30
163	  1	219.5	35.5	 30
164	  1	148.5	25.3	 36
165	  1	190.0	23.2	 25
166	  1	326.0	45.9	 25
167	  1	4906.0	593.0	 25
168	  1	279.0	32.6	 25
169	  1	261.5	37.3	 30
170	  1	273.0	40.9	 25
171	  1	438.0	45.4	 25
172	  1	261.0	46.7	 25
173	  1	360.0	41.5	 25
174	  1	185.0	40.7	 30
175	  1	184.0	53.0	 25
176	  1	182.0	36.6	 25
177	  1	159.0	26.1	 25
178	  1	171.0	23.6	 25
179	  1	421.0	76.3	 30
180	  1	183.0	32.3	 30
181	  1	182.5	28.8	 30
182	  1	578.8	80.4	 30
183	  1	446.0	74.2	 25
184	  1	847.3	188.1	 30
185	  1	161.0	27.5	 25
186	  1	249.0	39.3	 25
187	  1	1653.0	317.7	 25
188	  1	205.0	41.6	 25
189	  1	141.8	24.7	 30
190	  1	245.0	45.7	 25
191	  1	236.0	149.0	 25
192	  1	158.0	23.9	 25
193	  1	220.0	39.5	 25
194	  1	222.5	30.2	 30
195	  1	241.0	29.0	 25
196	  1	1529.0	266.4	 25
197	  1	250.5	36.0	 30
198	  1	192.3	29.3	 30
199	  1	206.3	31.7	 36
200	  1	195.8	20.2	 30
201	  1	388.0	50.6	 25
202	  1	266.0	36.7	 25
203	  1	159.0	28.4	 25
204	  1	839.8	192.9	 30
205	  1	259.0	35.5	 25
206	  1	293.0	53.8	 25
207	  1	153.0	19.6	 25
208	  1	155.0	26.2	 25
209	  1	717.0	105.8	 25
210	  1	236.8	38.9	 30
211	  1	152.0	26.5	 25
212	  1	316.0	55.5	 25
213	  1	500.0	72.3	 25
214	  1	406.0	38.2	 25
215	  1	374.0	48.8	 36
216	  1	459.0	53.1	 30
217	  1	346.3	41.9	 30
218	  1	216.5	27.1	 30
219	  1	218.0	26.7	 25
220	  1	368.3	46.9	 30
221	  1	188.0	33.2	 25
222	  1	153.0	28.3	 25
223	  1	221.0	37.2	 25
224	  1	415.0	50.1	 25
225	  1	177.0	20.0	 30
226	  1	227.0	50.1	 25
227	  1	432.0	45.6	 25
228	  1	623.0	79.3	 25
229	  1	262.0	30.4	 25
230	  1	359.3	47.9	 30
231	  1	166.0	19.4	 25
232	  1	154.0	27.3	 25
233	  1	572.3	91.6	 30
234	  1	190.0	22.0	 30
235	  1	133.0	23.0	 36
236	  1	3931.8	1130.4	 30
237	  1	117.0	17.6	 25
238	  1	139.0	17.3	 25
239	  1	129.0	15.4	 25
240	  1	344.3	65.6	 30
241	  1	318.0	51.3	 25
242	  1	247.0	31.2	 25
243	  1	283.0	35.2	 25
244	  1	262.0	34.0	 25
245	  1	228.8	36.9	 30
246	  1	274.0	49.1	 25
247	  1	337.0	34.8	 25
248	  1	418.0	54.4	 25
249	  1	156.0	23.4	 25
250	  1	180.0	23.8	 30
251	  1	164.3	28.9	 30
252	  1	182.8	26.4	 30
253	  1	226.0	29.9	 30
254	  1	473.0	45.7	 25
255	  1	874.3	118.4	 30
256	  1	158.0	22.6	 25
257	  1	1536.0	194.4	 25
258	  1	750.0	93.6	 25
259	  1	1465.0	197.8	 25
260	  1	402.3	78.0	 30
261	  1	247.0	36.4	 25
262	  1	219.0	30.2	 25
263	  1	183.0	24.1	 25
264	  1	166.0	22.7	 25
265	  1	141.3	20.7	 30
266	  1	140.0	23.5	 25
267	  1	139.0	15.8	 25
268	  1	164.0	15.9	 25
269	  1	657.5	83.1	 30
270	  1	370.0	62.6	 36
271	  1	399.8	75.4	 30
272	  1	436.0	79.7	 25
273	  1	151.0	21.5	 25
274	  1	313.0	43.2	 25
275	  1	313.8	36.3	 30
276	  1	1001.0	138.1	 25
277	  1	5807.0	1028.9	 25
278	  1	2083.0	356.3	 25
279	  1	139.0	20.6	 25
280	  1	337.0	60.6	 30
281	  1	357.0	66.8	 25
282	  1	390.0	76.0	 25
283	  1	631.0	76.5	 25
284	  1	202.0	23.3	 25
285	  1	744.0	156.9	 30
286	  1	191.8	28.2	 30
287	  1	159.8	23.7	 30
288	  1	175.8	21.3	 30
289	  1	198.8	28.3	 30
290	  1	184.3	28.0	 30
291	  1	238.0	19.1	 25
292	  1	615.0	86.3	 25
293	  1	230.0	39.6	 25
294	  1	232.0	25.6	 25
295	  1	174.8	19.4	 30
296	  1	231.0	19.2	 25
297	  1	180.0	23.7	 25
298	  1	182.0	21.7	 25
299	  1	179.0	20.4	 25
300	  1	421.8	64.8	 30
301	  1	281.0	36.5	 25
302	  1	400.0	33.1	 25
303	  1	690.0	77.6	 25
304	  1	797.0	119.0	 30
305	  1	250.0	34.0	 36
306	  1	165.5	28.4	 30
307	  1	252.8	40.7	 30
308	  1	1101.0	204.8	 25
309	  1	218.0	28.5	 25
310	  1	438.0	57.9	 25
311	  1	451.8	71.1	 30
312	  1	293.0	43.2	 25
313	  1	614.0	101.3	 25
314	  1	157.0	30.7	 25
315	  1	234.0	42.1	 25
316	  1	214.0	37.5	 30
317	  1	175.0	25.0	 25
318	  1	183.0	37.5	 25
319	  1	895.0	120.2	 25
320	  1	338.0	46.2	 25
321	  1	156.0	21.0	 30
322	  1	187.8	33.9	 30
323	  1	186.8	38.6	 30
324	  1	184.0	30.0	 30
325	  1	156.5	29.6	 30
326	  1	163.8	37.4	 30
327	  1	166.0	30.9	 25
328	  1	188.0	29.5	 25
329	  1	191.0	33.7	 25
330	  1	172.0	39.1	 25
331	  1	724.3	91.9	 30
332	  1	331.0	59.7	 25
333	  1	185.0	27.8	 25
334	  1	170.0	29.0	 25
335	  1	171.0	21.2	 25
336	  1	204.3	41.7	 30
337	  1	144.0	29.4	 25
338	  1	192.0	30.1	 25
339	  1	296.0	49.0	 25
340	  1	6431.8	941.8	 30
341	  1	1052.8	197.8	 36
342	  1	242.3	49.6	 30
343	  1	985.0	222.9	 25
344	  1	183.0	33.0	 25
345	  1	225.0	45.0	 25
346	  1	183.5	40.2	 30
347	  1	413.0	67.9	 25
348	  1	409.0	76.2	 25
349	  1	184.0	42.0	 25
350	  1	158.0	28.5	 25
351	  1	239.0	41.4	 30
352	  1	205.0	38.0	 25
353	  1	197.0	28.8	 25
354	  1	280.0	30.3	 25
355	  1	222.0	46.1	 25
356	  1	1494.0	329.7	 30
357	  1	151.0	21.5	 25
358	  1	2015.8	448.9	 30
359	  1	139.5	24.8	 30
360	  1	178.8	36.3	 30
361	  1	179.3	30.2	 30
362	  1	185.0	29.1	 25
363	  1	287.0	47.9	 25
364	  1	218.0	30.5	 25
365	  1	237.0	42.0	 25
366	  1	199.0	45.8	 30
367	  1	202.0	37.1	 25
368	  1	275.0	67.3	 25
369	  1	233.0	31.4	 25
370	  1	162.0	34.2	 25
371	  1	402.8	63.7	 30
372	  1	166.0	36.9	 25
373	  1	325.0	52.7	 25
374	  1	212.0	36.6	 25
375	  1	274.5	52.3	 30
376	  1	187.3	44.0	 36
377	  1	233.8	40.6	 30
378	  1	596.3	78.1	 30
379	  1	337.0	55.6	 25
380	  1	1067.0	184.9	 25
381	  1	1376.5	287.2	 30
382	  1	234.0	41.5	 25
383	  1	205.0	44.7	 25
384	  1	161.0	27.6	 25
385	  1	194.0	29.9	 25
386	  1	215.8	41.2	 30
387	  1	146.0	22.6	 25
388	  1	226.0	38.2	 25
389	  1	237.0	144.0	 25
390	  1	5407.0	478.2	 25
391	  1	178.5	37.9	 30
392	  1	169.0	32.7	 25
393	  1	153.5	33.9	 30
394	  1	192.0	35.9	 30
395	  1	667.8	99.6	 30
396	  1	202.5	73.3	 36
397	  1	171.0	27.4	 25
398	  1	202.0	30.6	 25
399	  1	176.0	34.6	 25
400	  1	240.0	39.2	 25
401	  1	2342.3	486.4	 30
402	  1	199.0	31.1	 25
403	  1	363.0	47.1	 25
404	  1	402.0	68.0	 25
405	  1	340.0	53.1	 25
406	  1	217.8	34.9	 30
407	  1	233.0	42.9	 25
408	  1	333.0	45.9	 25
409	  1	199.0	34.1	 25
410	  1	152.0	27.6	 25
411	  1	176.5	28.6	 30
412	  1	143.8	30.9	 36
413	  1	125.0	30.3	 30
414	  1	148.8	26.3	 30
415	  1	198.0	38.9	 25
416	  1	5535.0	740.4	 25
417	  1	309.8	51.1	 30
418	  1	275.0	49.9	 25
419	  1	294.0	63.3	 25
420	  1	235.0	32.2	 25
421	  1	206.0	31.2	 25
422	  1	181.0	32.6	 30
423	  1	147.0	27.5	 25
424	  1	923.0	97.1	 25
425	  1	204.0	28.3	 25
426	  1	204.0	23.6	 25
427	  1	292.0	42.4	 30
428	  1	796.0	90.4	 25
429	  1	283.5	45.1	 30
430	  1	1333.3	217.9	 30
431	  1	324.5	33.5	 30
432	  1	203.0	23.2	 30
433	  1	138.0	22.7	 25
434	  1	161.0	24.7	 25
435	  1	165.0	26.8	 25
436	  1	272.0	26.7	 25
437	  1	1516.8	322.3	 30
438	  1	202.0	34.0	 25
439	  1	193.0	30.8	 25
440	  1	176.0	29.5	 25
441	  1	181.0	27.4	 25
442	  1	231.0	30.2	 30
443	  1	604.0	95.3	 25
444	  1	533.0	106.1	 25
445	  1	254.0	36.9	 25
446	  1	221.0	34.2	 25
447	  1	194.8	37.3	 36
448	  1	234.8	79.2	 30
449	  1	318.0	42.9	 30
450	  1	423.0	61.4	 25
451	  1	306.0	38.7	 25
452	  1	2248.8	436.3	 30
453	  1	726.0	114.6	 25
454	  1	207.0	29.6	 25
455	  1	198.0	34.6	 25
456	  1	313.0	46.0	 25
457	  1	174.5	37.6	 30
458	  1	147.0	22.4	 25
459	  1	199.0	40.3	 25
460	  1	158.0	24.6	 25
461	  1	150.0	18.7	 25
462	  1	228.8	33.8	 30
463	  1	394.0	57.5	 25
464	  1	184.8	29.0	 30
465	  1	298.3	31.4	 30
466	  1	674.5	85.2	 30
467	  1	169.8	26.1	 36
468	  1	235.0	39.0	 25
469	  1	1991.0	292.4	 25
470	  1	178.0	26.4	 25
471	  1	209.0	30.8	 25
472	  1	124.8	21.5	 30
473	  1	2303.0	604.5	 25
474	  1	131.0	22.0	 25
475	  1	153.0	18.8	 25
476	  1	122.0	21.7	 25
477	  1	241.0	36.5	 30
478	  1	502.0	88.4	 25
479	  1	184.0	17.7	 25
480	  1	149.0	24.0	 25
481	  1	149.0	32.0	 25
482	  1	182.3	35.2	 36
483	  1	232.5	34.9	 30
484	  1	180.8	22.2	 30
485	  1	223.8	24.7	 30
486	  1	205.0	31.4	 25
487	  1	183.5	32.3	 30
488	  1	164.0	23.5	 25
489	  1	3921.0	789.8	 25
490	  1	218.0	51.9	 25
491	  1	208.0	30.2	 25
492	  1	419.8	62.6	 30
493	  1	271.0	45.5	 25
494	  1	223.0	26.6	 25
495	  1	690.0	115.3	 25
496	  1	275.0	24.8	 25
497	  1	556.3	80.1	 30
498	  1	1444.0	243.1	 25
499	  1	214.0	20.5	 25
500	  1	312.8	31.7	 30
501	  1	1226.8	178.2	 30
502	  1	676.5	166.1	 36
503	  1	207.3	27.3	 30
504	  1	209.0	29.0	 25
505	  1	299.0	37.9	 25
506	  1	209.0	24.0	 25
507	  1	159.5	22.6	 30
508	  1	272.0	50.3	 25
509	  1	174.0	21.0	 25
510	  1	220.0	27.6	 25
511	  1	141.0	21.2	 25
512	  1	143.0	27.8	 25
513	  1	159.8	22.2	 30
514	  1	229.0	33.0	 25
515	  1	183.0	21.2	 25
516	  1	165.0	20.0	 25
517	  1	1030.0	172.4	 25
518	  1	170.8	36.0	 36
519	  1	548.5	121.2	 30
520	  1	168.8	30.4	 30
521	  1	152.0	24.4	 25
522	  1	165.0	19.9	 25
523	  1	674.5	143.2	 30
524	  1	316.0	47.2	 25
525	  1	243.0	30.0	 25
526	  1	146.0	27.4	 25
527	  1	222.0	38.1	 25
528	  1	218.5	35.5	 30
529	  1	201.0	28.8	 25
530	  1	328.0	89.7	 25
531	  1	249.0	46.4	 25
532	  1	320.0	54.5	 25
533	  1	144.3	26.2	 30
534	  1	145.0	23.8	 25
535	  1	134.0	29.2	 25
536	  1	139.3	29.9	 30
537	  1	169.0	27.2	 30
538	  1	317.3	45.9	 36
539	  1	150.0	25.9	 25
540	  1	401.0	54.3	 25
541	  1	392.0	40.3	 25
542	  1	287.0	47.6	 25
543	  1	407.8	62.2	 30
544	  1	338.0	49.6	 25
545	  1	232.0	34.1	 25
546	  1	270.0	24.6	 25
547	  1	178.0	26.7	 25
548	  1	222.0	32.4	 30
549	  1	6158.0	1437.9	 25
550	  1	462.0	75.3	 25
551	  1	291.0	39.9	 25
552	  1	3975.0	575.4	 25
553	  1	2244.8	558.4	 36
554	  1	259.5	43.5	 30
555	  1	345.3	55.5	 30
556	  1	248.8	55.5	 30
557	  1	588.0	81.6	 25
558	  1	303.0	49.6	 30
559	  1	161.0	19.1	 25
560	  1	161.0	29.0	 25
561	  1	198.0	31.1	 25
562	  1	203.0	22.3	 25
563	  1	205.5	31.5	 30
564	  1	285.0	30.9	 25
565	  1	287.0	36.4	 25
566	  1	513.0	62.0	 25
567	  1	322.0	42.1	 25
568	  1	5699.0	1548.2	 30
569	  1	328.0	45.6	 25
570	  1	432.0	55.9	 25
571	  1	623.3	128.5	 30
572	  1	171.8	21.5	 30
573	  1	142.3	30.3	 36
574	  1	189.8	24.0	 30
575	  1	276.0	38.4	 25
576	  1	315.0	53.3	 25
577	  1	194.0	32.0	 25
578	  1	156.8	26.8	 30
579	  1	166.0	21.6	 25
580	  1	193.0	42.1	 25
581	  1	234.0	37.6	 25
582	  1	300.0	57.2	 25
583	  1	143.8	23.7	 30
584	  1	185.0	21.5	 25
585	  1	199.0	33.2	 25
586	  1	223.0	33.7	 25
587	  1	646.0	90.7	 25
588	  1	206.5	33.3	 30
589	  1	178.5	38.8	 30
590	  1	225.0	33.7	 30
591	  1	363.8	62.0	 30
592	  1	161.5	26.8	 30
593	  1	207.8	30.1	 30
594	  1	181.0	46.1	 25
595	  1	504.0	116.8	 25
596	  1	5168.0	629.2	 25
597	  1	361.0	38.7	 25
598	  1	198.5	31.7	 30
599	  1	151.0	22.4	 25
600	  1	238.0	36.0	 25
601	  1	259.0	41.2	 25
602	  1	249.0	37.8	 25
603	  1	1420.5	385.9	 30
604	  1	280.0	43.7	 25
605	  1	198.0	43.7	 25
606	  1	246.0	41.1	 25
607	  1	307.0	51.2	 30
608	  1	204.8	39.2	 36
609	  1	160.0	27.8	 30
610	  1	520.0	105.2	 25
611	  1	190.0	37.5	 25
612	  1	231.0	40.3	 25
613	  1	324.0	85.8	 25
614	  1	370.0	63.2	 30
615	  1	3552.0	623.2	 25
616	  1	179.0	34.1	 25
617	  1	222.0	38.2	 25
618	  1	4962.0	696.6	 25
619	  1	162.0	28.1	 30
620	  1	148.0	31.5	 25
621	  1	166.0	31.3	 25
622	  1	179.0	34.6	 25
623	  1	1181.0	175.8	 25
624	  1	475.3	60.3	 30
625	  1	466.0	60.1	 30
626	  1	249.0	48.5	 30
627	  1	1206.8	166.3	 30
628	  1	333.0	43.6	 25
629	  1	865.8	156.2	 30
630	  1	235.0	38.6	 25
631	  1	180.0	37.5	 25
632	  1	205.0	37.0	 25
633	  1	239.0	49.6	 25
634	  1	451.8	89.8	 30
635	  1	4954.0	669.3	 25
636	  1	222.0	38.0	 25
637	  1	226.0	31.1	 25
638	  1	176.0	32.8	 25
639	  1	279.5	45.5	 30
640	  1	181.0	32.2	 25
641	  1	632.0	107.2	 25
642	  1	226.8	39.9	 30
643	  1	298.0	42.9	 30
644	  1	282.8	43.6	 36
645	  1	140.5	26.8	 30
646	  1	150.0	38.9	 25
647	  1	239.0	43.8	 25
648	  1	1336.0	166.3	 25
649	  1	169.3	33.9	 30
650	  1	189.0	45.7	 25
651	  1	471.0	77.2	 25
652	  1	2492.0	196.1	 25
653	  1	1101.0	85.0	 25
654	  1	701.0	96.8	 30
655	  1	284.0	41.3	 25
656	  1	303.0	53.6	 25
657	  1	231.0	45.6	 25
658	  1	256.0	38.7	 25
659	  1	177.0	32.0	 30
660	  1	469.0	88.1	 30
661	  1	1806.5	271.6	 30
662	  1	6342.5	890.2	 30
663	  1	2993.3	476.6	 30
664	  1	419.3	49.1	 30
665	  1	316.0	38.4	 25
666	  1	222.0	45.1	 25
667	  1	786.0	97.2	 25
668	  1	428.0	51.1	 25
669	  1	226.5	42.2	 30
670	  1	790.0	108.3	 25
671	  1	494.0	82.9	 25
672	  1	5237.0	485.6	 25
673	  1	390.0	52.4	 25
674	  1	2872.8	562.1	 30
675	  1	4672.0	725.2	 25
676	  1	433.0	50.2	 25
677	  1	268.0	44.4	 25
678	  1	356.0	47.9	 30
679	  1	692.5	90.2	 36
680	  1	864.5	128.0	 30
681	  1	185.5	40.0	 30
682	  1	399.0	57.7	 25
683	  1	237.0	45.5	 25
684	  1	248.0	45.5	 30
685	  1	210.0	41.4	 25
686	  1	158.0	58.0	 25
687	  1	379.0	55.7	 25
688	  1	270.0	30.4	 25
689	  1	3902.5	952.4	 30
690	  1	676.0	91.8	 25
691	  1	199.0	31.6	 25
692	  1	242.0	32.2	 25
693	  1	168.0	26.6	 25
694	  1	230.0	43.1	 30
695	  1	323.0	52.9	 25
696	  1	175.5	29.8	 30
697	  1	159.0	25.3	 30
698	  1	276.0	52.8	 30
699	  1	171.5	21.1	 30
700	  1	232.0	40.4	 25
701	  1	154.0	22.3	 25
702	  1	491.0	73.8	 25
703	  1	428.0	59.9	 25
704	  1	307.0	32.1	 30
705	  1	781.0	108.8	 25
706	  1	249.0	37.1	 25
707	  1	178.0	33.4	 25
708	  1	24649.0	2871.2	 25
709	  1	331.0	75.1	 30
710	  1	24925.0	5483.7	 25
711	  1	283.0	41.9	 25
  0	  2	297.8	47.0	 30
  1	  2	23738.3	4540.0	 30
  2	  2	322.0	46.9	 25
  3	  2	23350.3	5672.4	 30
  4	  2	119.0	20.8	 25
  5	  2	559.0	93.0	 25
  6	  2	158.0	24.1	 25
  7	  2	185.0	34.3	 25
  8	  2	311.3	52.3	 30
  9	  2	236.0	36.3	 25
 10	  2	208.0	45.1	 25
 11	  2	677.0	112.8	 25
 12	  2	158.0	33.6	 25
 13	  2	229.5	35.9	 30
 14	  2	308.0	55.9	 25
 15	  2	145.0	35.1	 25
 16	  2	158.5	30.9	 30
 17	  2	156.3	25.1	 30
 18	  2	139.0	26.5	 36
 19	  2	152.0	22.6	 25
 20	  2	189.0	40.3	 25
 21	  2	408.0	70.3	 25
 22	  2	392.0	73.4	 25
 23	  2	380.5	52.1	 30
 24	  2	178.0	30.2	 25
 25	  2	249.0	45.4	 25
 26	  2	228.0	40.0	 25
 27	  2	249.0	43.0	 25
 28	  2	221.3	33.8	 30
 29	  2	430.0	47.0	 25
 30	  2	457.0	59.5	 25
 31	  2	148.0	23.2	 25
 32	  2	236.0	42.8	 25
 33	  2	294.5	43.3	 30
 34	  2	592.0	84.1	 30
 35	  2	284.5	50.8	 30
 36	  2	212.0	30.8	 30
 37	  2	155.0	28.3	 25
 38	  2	208.8	34.4	 30
 39	  2	142.0	30.1	 25
 40	  2	117.0	19.6	 25
 41	  2	193.0	25.9	 25
 42	  2	131.0	23.1	 25
 43	  2	137.5	28.9	 30
 44	  2	142.0	24.3	 25
 45	  2	202.0	27.4	 25
 46	  2	384.0	51.0	 25
 47	  2	277.0	44.3	 25
 48	  2	239.3	48.9	 30
 49	  2	147.0	26.2	 25
 50	  2	149.0	42.0	 25
 51	  2	154.8	30.2	 30
 52	  2	167.5	30.0	 30
 53	  2	176.3	35.6	 36
 54	  2	194.0	38.7	 30
 55	  2	1354.0	296.3	 25
 56	  2	1797.0	459.6	 25
 57	  2	182.0	31.0	 25
 58	  2	162.5	43.6	 30
 59	  2	1200.0	310.8	 25
 60	  2	337.0	47.3	 25
 61	  2	146.0	22.7	 25
 62	  2	145.0	30.7	 25
 63	  2	145.8	24.7	 30
 64	  2	174.0	28.0	 25
 65	  2	188.0	39.6	 25
 66	  2	380.0	61.4	 25
 67	  2	165.0	25.3	 25
 68	  2	891.0	288.1	 30
 69	  2	200.8	38.4	 30
 70	  2	218.8	50.6	 30
 71	  2	204.5	44.1	 30
 72	  2	148.8	26.1	 30
 73	  2	146.0	35.1	 25
 74	  2	235.3	48.7	 30
 75	  2	152.0	27.8	 25
 76	  2	1089.0	236.2	 25
 77	  2	195.0	79.0	 25
 78	  2	171.0	23.6	 25
 79	  2	134.0	23.5	 30
 80	  2	667.0	171.8	 25
 81	  2	355.0	67.2	 25
 82	  2	249.0	35.1	 25
 83	  2	183.0	28.3	 25
 84	  2	141.3	22.7	 30
 85	  2	189.0	26.4	 25
 86	  2	194.0	21.0	 25
 87	  2	177.3	27.4	 30
 88	  2	298.5	51.5	 30
 89	  2	188.8	30.1	 36
 90	  2	192.3	22.1	 30
 91	  2	205.0	23.0	 25
 92	  2	186.0	19.7	 25
 93	  2	172.0	23.2	 25
 94	  2	150.8	21.4	 30
 95	  2	835.0	156.9	 25
 96	  2	258.0	39.9	 25
 97	  2	249.0	39.7	 25
 98	  2	221.0	28.2	 25
 99	  2	157.5	21.0	 30
100	  2	221.0	32.8	 25
101	  2	111.0	14.6	 25
102	  2	118.0	20.5	 25
103	  2	134.0	25.6	 25
104	  2	167.0	32.0	 30
105	  2	139.5	22.0	 30
106	  2	169.3	23.8	 30
107	  2	205.3	25.3	 30
108	  2	324.0	45.5	 25
109	  2	154.0	25.9	 30
110	  2	217.0	101.3	 25
111	  2	176.0	31.7	 25
112	  2	649.0	105.9	 25
113	  2	129.0	22.2	 25
114	  2	127.0	19.4	 30
115	  2	256.0	28.2	 25
116	  2	170.0	18.4	 25
117	  2	279.0	38.8	 25
118	  2	208.0	26.7	 25
119	  2	155.3	17.9	 30
120	  2	330.0	44.2	 25
121	  2	220.0	34.4	 25
122	  2	276.0	24.2	 25
123	  2	160.5	24.8	 30
124	  2	256.0	45.6	 36
125	  2	310.5	46.2	 30
126	  2	295.0	46.3	 25
127	  2	345.0	43.9	 25
128	  2	243.0	37.1	 25
129	  2	287.8	41.8	 30
130	  2	328.0	42.0	 25
131	  2	223.0	40.4	 25
132	  2	429.0	79.2	 25
133	  2	294.0	55.5	 25
134	  2	283.3	36.4	 30
135	  2	485.0	96.7	 25
136	  2	227.0	33.5	 25
137	  2	153.0	27.9	 25
138	  2	146.0	26.5	 25
139	  2	458.3	43.0	 30
140	  2	139.8	19.8	 30
141	  2	147.5	34.3	 30
142	  2	364.8	48.4	 30
143	  2	176.0	23.6	 30
144	  2	188.3	34.1	 30
145	  2	193.0	26.1	 25
146	  2	2015.0	590.7	 25
147	  2	242.0	193.4	 25
148	  2	161.0	29.1	 25
149	  2	140.5	25.0	 30
150	  2	186.0	34.8	 25
151	  2	111.0	18.6	 25
152	  2	158.0	24.4	 25
153	  2	154.0	22.6	 25
154	  2	151.0	20.6	 30
155	  2	140.0	17.7	 25
156	  2	302.0	39.4	 25
157	  2	184.0	28.9	 25
158	  2	195.8	37.0	 30
159	  2	176.0	20.5	 36
160	  2	313.5	40.0	 30
161	  2	376.3	78.1	 30
162	  2	177.0	32.4	 25
163	  2	155.0	21.7	 25
164	  2	135.8	32.0	 30
165	  2	172.0	20.6	 25
166	  2	283.0	30.5	 25
167	  2	1461.0	238.1	 25
168	  2	186.0	27.1	 25
169	  2	201.8	20.9	 30
170	  2	239.0	27.6	 25
171	  2	410.0	43.0	 25
172	  2	169.0	22.3	 25
173	  2	187.0	29.1	 25
174	  2	192.0	36.9	 25
175	  2	151.5	22.8	 30
176	  2	187.0	26.2	 30
177	  2	166.5	45.9	 30
178	  2	157.3	32.9	 30
179	  2	211.8	43.8	 30
180	  2	142.8	29.0	 30
181	  2	209.0	37.0	 25
182	  2	295.0	51.4	 25
183	  2	214.0	32.1	 25
184	  2	245.0	41.9	 25
185	  2	148.0	28.4	 30
186	  2	148.0	31.7	 25
187	  2	364.0	76.2	 25
188	  2	211.0	31.8	 25
189	  2	149.0	17.8	 25
190	  2	232.8	28.8	 30
191	  2	146.0	30.8	 25
192	  2	159.0	31.0	 25
193	  2	181.0	24.7	 25
194	  2	203.5	31.1	 30
195	  2	228.3	31.5	 36
196	  2	362.0	77.3	 30
197	  2	177.0	25.2	 25
198	  2	150.0	28.1	 25
199	  2	213.0	35.5	 25
200	  2	197.5	39.1	 30
201	  2	238.0	40.2	 25
202	  2	171.0	30.7	 25
203	  2	134.0	26.0	 25
204	  2	248.0	39.9	 25
205	  2	218.8	44.6	 30
206	  2	148.0	28.6	 25
207	  2	159.0	33.2	 25
208	  2	149.0	21.8	 25
209	  2	278.0	33.6	 25
210	  2	210.0	32.8	 30
211	  2	137.0	18.7	 25
212	  2	206.8	47.6	 30
213	  2	365.0	53.1	 30
214	  2	312.3	41.8	 30
215	  2	191.8	27.4	 30
216	  2	431.0	58.2	 25
217	  2	282.0	37.4	 25
218	  2	155.0	20.8	 25
219	  2	203.0	37.7	 25
220	  2	329.5	47.9	 30
221	  2	141.0	27.1	 25
222	  2	114.0	23.5	 25
223	  2	160.0	27.8	 25
224	  2	461.0	65.3	 25
225	  2	282.3	31.2	 30
226	  2	217.0	44.7	 25
227	  2	415.0	45.2	 25
228	  2	521.0	72.2	 25
229	  2	278.0	33.7	 30
230	  2	382.3	50.9	 36
231	  2	239.5	35.5	 30
232	  2	136.0	33.0	 30
233	  2	182.0	35.4	 25
234	  2	163.0	33.0	 25
235	  2	126.0	23.4	 30
236	  2	1969.0	551.1	 25
237	  2	133.0	32.0	 25
238	  2	160.0	34.0	 25
239	  2	132.0	20.3	 25
240	  2	237.3	34.8	 30
241	  2	160.0	32.5	 25
242	  2	159.0	25.4	 25
243	  2	234.0	34.6	 25
244	  2	216.0	38.6	 25
245	  2	261.0	44.4	 30
246	  2	249.0	29.5	 25
247	  2	371.0	53.0	 30
248	  2	190.5	34.9	 30
249	  2	152.0	26.5	 30
250	  2	151.8	35.2	 36
251	  2	141.0	24.7	 25
252	  2	185.0	33.1	 25
253	  2	201.0	33.2	 25
254	  2	311.0	51.6	 25
255	  2	557.3	109.9	 30
256	  2	156.0	33.9	 25
257	  2	277.0	45.9	 25
258	  2	222.0	43.5	 25
259	  2	528.0	76.7	 25
260	  2	205.3	68.2	 30
261	  2	187.0	35.6	 25
262	  2	145.0	21.7	 25
263	  2	169.0	30.0	 25
264	  2	113.0	26.6	 25
265	  2	132.5	26.1	 36
266	  2	130.8	35.0	 30
267	  2	118.0	25.8	 30
268	  2	132.5	30.9	 30
269	  2	186.0	35.1	 25
270	  2	281.3	50.2	 30
271	  2	206.0	49.0	 25
272	  2	180.0	42.0	 25
273	  2	263.0	47.6	 25
274	  2	221.0	33.7	 25
275	  2	255.0	36.3	 25
276	  2	319.5	43.7	 30
277	  2	1145.0	194.7	 25
278	  2	549.0	89.4	 25
279	  2	151.0	24.0	 25
280	  2	152.0	20.0	 25
281	  2	209.8	38.5	 30
282	  2	369.0	85.7	 25
283	  2	512.3	68.4	 30
284	  2	246.3	41.0	 30
285	  2	245.3	43.1	 30
286	  2	185.8	21.3	 30
287	  2	163.0	25.0	 25
288	  2	169.0	32.6	 25
289	  2	186.0	20.3	 25
290	  2	271.0	48.6	 25
291	  2	197.5	38.3	 30
292	  2	322.0	54.6	 25
293	  2	197.0	33.6	 25
294	  2	358.0	48.7	 25
295	  2	156.0	23.0	 25
296	  2	204.8	19.4	 30
297	  2	228.0	33.1	 25
298	  2	174.0	29.9	 25
299	  2	207.0	35.8	 25
300	  2	642.0	74.0	 25
301	  2	207.0	35.1	 36
302	  2	754.0	141.4	 30
303	  2	506.3	70.3	 30
304	  2	284.0	68.2	 25
305	  2	189.0	31.0	 25
306	  2	133.8	22.5	 30
307	  2	171.0	38.2	 25
308	  2	240.0	36.6	 25
309	  2	222.0	37.6	 25
310	  2	185.0	29.2	 25
311	  2	210.3	94.2	 30
312	  2	179.0	25.1	 25
313	  2	179.0	28.2	 25
314	  2	136.0	26.6	 25
315	  2	176.0	42.1	 25
316	  2	185.8	32.4	 30
317	  2	149.0	34.2	 25
318	  2	152.3	83.2	 30
319	  2	165.5	28.6	 30
320	  2	234.5	32.8	 30
321	  2	179.0	30.7	 36
322	  2	187.0	40.4	 25
323	  2	141.0	28.5	 25
324	  2	173.0	36.0	 25
325	  2	158.0	21.5	 25
326	  2	156.0	28.9	 30
327	  2	220.0	37.4	 25
328	  2	149.0	24.9	 25
329	  2	156.0	33.1	 25
330	  2	181.0	32.8	 25
331	  2	433.0	81.0	 30
332	  2	158.0	36.1	 25
333	  2	148.0	22.8	 25
334	  2	143.0	34.2	 25
335	  2	169.0	21.2	 25
336	  2	118.3	16.5	 36
337	  2	140.3	27.4	 30
338	  2	174.8	34.8	 30
339	  2	275.3	54.3	 30
340	  2	1708.0	298.1	 25
341	  2	272.3	34.2	 30
342	  2	311.0	49.8	 25
343	  2	197.0	31.0	 25
344	  2	132.0	20.4	 25
345	  2	151.0	21.6	 25
346	  2	196.8	30.6	 30
347	  2	218.0	41.8	 25
348	  2	263.0	36.1	 25
349	  2	208.0	28.8	 25
350	  2	173.0	19.5	 25
351	  2	131.8	22.1	 30
352	  2	140.0	19.8	 25
353	  2	190.0	31.7	 25
354	  2	186.5	38.3	 30
355	  2	287.0	32.3	 30
356	  2	359.8	66.0	 36
357	  2	145.8	29.1	 30
358	  2	201.0	43.3	 25
359	  2	126.0	22.8	 25
360	  2	140.0	18.6	 25
361	  2	126.3	24.2	 30
362	  2	165.0	26.8	 25
363	  2	291.0	28.5	 25
364	  2	182.0	27.4	 25
365	  2	208.0	24.4	 25
366	  2	124.5	25.5	 30
367	  2	175.0	29.9	 25
368	  2	187.0	29.9	 25
369	  2	165.0	24.0	 25
370	  2	129.0	22.9	 25
371	  2	176.0	29.9	 30
372	  2	224.3	33.8	 30
373	  2	303.5	27.8	 30
374	  2	185.5	23.2	 30
375	  2	377.0	59.1	 25
376	  2	383.0	41.3	 25
377	  2	178.5	26.9	 30
378	  2	269.0	33.9	 25
379	  2	182.0	23.5	 25
380	  2	184.0	30.8	 25
381	  2	324.0	66.2	 25
382	  2	209.8	34.5	 30
383	  2	254.0	35.0	 25
384	  2	159.0	27.2	 25
385	  2	180.0	34.9	 25
386	  2	173.0	24.6	 25
387	  2	136.5	21.8	 30
388	  2	160.0	27.4	 25
389	  2	193.0	19.4	 25
390	  2	802.5	190.9	 30
391	  2	124.5	25.2	 30
392	  2	133.5	28.7	 36
393	  2	165.0	30.4	 25
394	  2	181.0	24.8	 25
395	  2	163.0	23.5	 25
396	  2	132.0	24.6	 25
397	  2	141.5	17.6	 30
398	  2	148.0	27.8	 25
399	  2	237.0	29.7	 25
400	  2	182.0	27.5	 25
401	  2	360.0	56.3	 25
402	  2	194.8	34.1	 30
403	  2	183.0	29.2	 25
404	  2	342.0	43.5	 25
405	  2	730.0	80.8	 25
406	  2	233.0	36.3	 25
407	  2	294.8	50.6	 36
408	  2	324.5	34.4	 30
409	  2	154.8	23.1	 30
410	  2	110.0	18.1	 30
411	  2	153.0	20.9	 25
412	  2	124.0	18.9	 30
413	  2	123.0	19.7	 25
414	  2	121.0	23.4	 25
415	  2	183.0	31.4	 25
416	  2	423.0	72.2	 25
417	  2	318.8	69.6	 30
418	  2	219.0	31.8	 25
419	  2	154.0	26.3	 25
420	  2	146.0	33.4	 25
421	  2	158.0	27.0	 25
422	  2	142.0	25.1	 30
423	  2	178.0	33.1	 25
424	  2	284.0	61.7	 25
425	  2	226.8	31.2	 30
426	  2	197.5	24.3	 30
427	  2	410.0	76.3	 36
428	  2	374.3	50.8	 30
429	  2	249.0	35.5	 25
430	  2	2087.0	297.4	 25
431	  2	329.0	68.6	 25
432	  2	186.0	28.3	 30
433	  2	112.0	14.1	 25
434	  2	126.0	21.7	 25
435	  2	153.0	23.5	 25
436	  2	232.0	21.1	 25
437	  2	422.5	56.9	 30
438	  2	313.0	48.7	 25
439	  2	161.0	25.1	 25
440	  2	160.0	17.3	 25
441	  2	229.0	21.7	 25
442	  2	384.8	57.7	 30
443	  2	3385.5	946.8	 30
444	  2	224.5	31.9	 30
445	  2	290.5	37.1	 30
446	  2	224.8	30.7	 30
447	  2	141.8	22.9	 30
448	  2	141.0	23.8	 25
449	  2	223.0	37.8	 25
450	  2	400.0	38.9	 25
451	  2	207.0	27.1	 25
452	  2	662.8	110.0	 30
453	  2	224.0	25.7	 25
454	  2	242.0	25.0	 25
455	  2	159.0	27.5	 25
456	  2	203.0	40.1	 25
457	  2	346.3	77.9	 30
458	  2	126.0	25.2	 25
459	  2	209.0	25.0	 25
460	  2	144.0	25.0	 25
461	  2	175.8	30.3	 30
462	  2	182.8	28.6	 36
463	  2	210.0	35.6	 30
464	  2	159.0	28.6	 25
465	  2	253.0	35.8	 25
466	  2	186.0	33.0	 25
467	  2	118.5	20.1	 30
468	  2	235.0	50.2	 25
469	  2	981.0	173.0	 25
470	  2	124.0	23.1	 25
471	  2	228.0	33.4	 25
472	  2	129.5	20.5	 30
473	  2	1211.0	347.2	 25
474	  2	133.0	38.8	 25
475	  2	130.0	30.8	 25
476	  2	112.0	24.2	 25
477	  2	223.0	34.1	 25
478	  2	233.0	38.2	 30
479	  2	214.0	38.7	 30
480	  2	142.5	33.4	 30
481	  2	122.8	20.4	 30
482	  2	116.0	22.5	 25
483	  2	517.5	99.3	 30
484	  2	159.0	32.9	 25
485	  2	282.0	36.8	 25
486	  2	192.0	30.4	 25
487	  2	144.0	23.3	 25
488	  2	165.3	34.9	 30
489	  2	1107.0	243.7	 25
490	  2	162.0	38.1	 25
491	  2	132.0	18.5	 25
492	  2	669.0	67.3	 25
493	  2	120.5	24.2	 30
494	  2	232.0	38.9	 25
495	  2	269.0	20.0	 25
496	  2	186.8	27.8	 30
497	  2	240.0	36.3	 30
498	  2	1316.8	295.3	 36
499	  2	240.8	46.3	 30
500	  2	308.0	49.2	 25
501	  2	418.0	76.3	 25
502	  2	214.0	37.7	 25
503	  2	157.3	40.2	 30
504	  2	178.0	30.1	 25
505	  2	216.0	28.1	 25
506	  2	165.0	30.6	 25
507	  2	131.0	31.6	 25
508	  2	133.0	33.5	 30
509	  2	176.0	34.0	 25
510	  2	204.0	28.7	 25
511	  2	116.0	25.7	 25
512	  2	137.0	23.7	 25
513	  2	176.3	36.9	 30
514	  2	214.8	33.1	 30
515	  2	199.5	36.0	 30
516	  2	132.5	29.8	 30
517	  2	281.5	66.8	 30
518	  2	159.0	36.1	 30
519	  2	191.0	31.5	 25
520	  2	154.0	27.0	 25
521	  2	159.0	35.8	 25
522	  2	125.0	25.8	 25
523	  2	267.0	45.4	 30
524	  2	291.0	40.6	 25
525	  2	195.0	36.7	 25
526	  2	149.0	33.6	 25
527	  2	171.0	28.6	 25
528	  2	255.0	47.6	 30
529	  2	155.0	40.3	 25
530	  2	155.0	29.3	 25
531	  2	168.0	28.9	 25
532	  2	126.5	28.1	 30
533	  2	109.5	23.6	 36
534	  2	145.0	36.5	 30
535	  2	127.3	21.7	 30
536	  2	122.0	26.1	 25
537	  2	201.0	46.4	 25
538	  2	362.5	41.6	 30
539	  2	184.0	43.1	 25
540	  2	208.0	33.9	 25
541	  2	206.0	38.3	 25
542	  2	291.0	46.9	 25
543	  2	176.8	34.5	 30
544	  2	229.0	39.3	 25
545	  2	272.0	54.8	 25
546	  2	202.0	45.5	 25
547	  2	214.0	39.9	 25
548	  2	240.8	36.0	 30
549	  2	1821.0	396.9	 25
550	  2	664.8	143.6	 30
551	  2	295.8	36.2	 30
552	  2	1030.3	268.1	 30
553	  2	475.5	97.2	 30
554	  2	182.0	28.4	 25
555	  2	185.0	39.3	 25
556	  2	159.0	24.2	 25
557	  2	450.0	65.0	 25
558	  2	184.5	33.7	 30
559	  2	199.0	35.6	 25
560	  2	171.0	40.6	 25
561	  2	164.0	27.3	 25
562	  2	188.0	25.3	 25
563	  2	146.3	27.1	 30
564	  2	202.0	38.6	 25
565	  2	220.0	39.6	 25
566	  2	254.0	58.2	 25
567	  2	604.0	58.3	 25
568	  2	823.3	219.7	 36
569	  2	296.3	47.5	 30
570	  2	552.0	74.3	 30
571	  2	1205.0	205.0	 25
572	  2	138.0	28.9	 25
573	  2	137.3	40.2	 30
574	  2	151.0	28.3	 25
575	  2	292.0	34.9	 25
576	  2	317.0	51.2	 25
577	  2	156.0	24.4	 25
578	  2	106.8	18.4	 30
579	  2	192.0	36.0	 25
580	  2	243.0	41.7	 25
581	  2	759.0	104.6	 25
582	  2	374.0	33.9	 25
583	  2	133.0	20.0	 25
584	  2	184.0	33.3	 30
585	  2	181.5	36.1	 30
586	  2	230.8	43.1	 30
587	  2	304.3	54.8	 30
588	  2	145.0	20.8	 30
589	  2	138.5	27.2	 30
590	  2	255.0	42.8	 25
591	  2	166.0	28.1	 25
592	  2	116.0	28.5	 25
593	  2	172.0	37.6	 25
594	  2	139.0	36.8	 30
595	  2	244.0	73.3	 25
596	  2	625.0	88.0	 25
597	  2	159.0	35.1	 25
598	  2	173.0	35.0	 25
599	  2	151.0	27.7	 30
600	  2	185.0	34.1	 25
601	  2	323.0	48.6	 25
602	  2	259.0	44.3	 25
603	  2	269.5	46.9	 30
604	  2	295.5	60.7	 36
605	  2	202.0	34.0	 30
606	  2	219.5	40.7	 30
607	  2	165.0	33.2	 25
608	  2	144.0	27.3	 25
609	  2	138.3	24.4	 30
610	  2	213.0	42.4	 25
611	  2	166.0	34.7	 25
612	  2	167.0	33.5	 25
613	  2	396.0	43.5	 25
614	  2	308.0	61.3	 30
615	  2	984.0	229.4	 25
616	  2	185.0	42.1	 25
617	  2	267.0	50.2	 25
618	  2	1369.0	210.0	 25
619	  2	150.8	23.1	 30
620	  2	127.0	22.7	 25
621	  2	133.0	23.6	 30
622	  2	168.5	31.1	 30
623	  2	306.8	34.1	 30
624	  2	274.0	43.3	 36
625	  2	415.0	56.2	 25
626	  2	220.0	40.2	 25
627	  2	611.0	68.8	 25
628	  2	211.0	46.7	 25
629	  2	193.3	29.2	 30
630	  2	177.0	32.0	 25
631	  2	150.0	22.0	 25
632	  2	158.0	30.2	 25
633	  2	190.0	29.4	 25
634	  2	169.8	33.2	 30
635	  2	1251.0	226.2	 25
636	  2	165.0	27.7	 25
637	  2	128.0	25.6	 25
638	  2	109.0	16.4	 25
639	  2	181.3	23.3	 36
640	  2	122.0	17.5	 30
641	  2	312.0	53.9	 30
642	  2	253.0	42.1	 25
643	  2	244.0	37.5	 25
644	  2	175.5	16.5	 30
645	  2	123.0	30.2	 25
646	  2	126.0	21.0	 25
647	  2	226.0	27.7	 25
648	  2	494.0	86.2	 25
649	  2	127.0	25.5	 30
650	  2	199.0	34.6	 25
651	  2	350.0	57.2	 25
652	  2	1233.0	159.4	 25
653	  2	773.0	108.9	 25
654	  2	240.3	39.6	 30
655	  2	308.0	36.0	 25
656	  2	169.0	31.0	 25
657	  2	185.0	25.7	 30
658	  2	546.3	79.5	 30
659	  2	152.3	32.7	 36
660	  2	147.0	31.7	 25
661	  2	234.0	33.8	 25
662	  2	1397.0	193.5	 25
663	  2	717.0	76.7	 25
664	  2	400.0	37.2	 30
665	  2	278.0	37.7	 25
666	  2	214.0	39.8	 25
667	  2	342.0	34.7	 25
668	  2	348.0	39.1	 25
669	  2	185.0	40.5	 30
670	  2	561.0	56.9	 25
671	  2	472.0	59.4	 25
672	  2	658.0	76.2	 25
673	  2	355.0	53.2	 25
674	  2	1098.0	165.1	 36
675	  2	814.0	152.1	 30
676	  2	843.5	145.7	 30
677	  2	537.3	67.7	 30
678	  2	208.0	36.7	 25
679	  2	347.3	51.4	 30
680	  2	412.0	55.6	 25
681	  2	130.0	17.3	 25
682	  2	508.0	58.1	 25
683	  2	195.0	30.5	 25
684	  2	199.0	45.7	 25
685	  2	186.8	33.4	 30
686	  2	117.0	17.4	 25
687	  2	302.0	26.5	 25
688	  2	513.0	69.1	 25
689	  2	497.0	102.3	 25
690	  2	274.0	46.7	 30
691	  2	194.0	32.7	 25
692	  2	170.5	24.2	 30
693	  2	164.3	45.9	 30
694	  2	199.3	22.5	 30
695	  2	247.3	38.4	 36
696	  2	176.0	22.0	 25
697	  2	150.0	23.6	 25
698	  2	209.0	44.4	 25
699	  2	164.0	31.0	 25
700	  2	150.0	20.8	 30
701	  2	185.0	30.0	 25
702	  2	213.0	33.0	 25
703	  2	195.0	20.2	 25
704	  2	219.0	32.4	 25
705	  2	463.5	70.7	 30
706	  2	141.0	22.9	 25
707	  2	131.0	17.0	 25
708	  2	367.0	23.3	 25
709	  2	24603.0	2506.8	 25
710	  2	344.5	306.4	 36
711	  2	25238.8	6396.7	 30
  0	  3	25491.0	5068.2	 25
  1	  3	272.0	42.2	 25
  2	  3	22739.0	2828.4	 25
  3	  3	275.3	46.9	 30
  4	  3	111.0	20.5	 25
  5	  3	272.0	37.6	 25
  6	  3	234.0	38.7	 25
  7	  3	113.0	19.5	 25
  8	  3	143.8	29.8	 30
  9	  3	317.0	53.0	 25
 10	  3	206.0	40.5	 25
 11	  3	126.0	25.0	 25
 12	  3	135.8	22.8	 30
 13	  3	138.5	29.1	 36
 14	  3	348.8	54.6	 30
 15	  3	186.8	29.3	 30
 16	  3	123.0	16.6	 25
 17	  3	133.0	25.0	 25
 18	  3	231.3	35.4	 30
 19	  3	140.0	27.1	 25
 20	  3	164.0	27.9	 25
 21	  3	150.0	29.9	 25
 22	  3	214.0	33.1	 25
 23	  3	1046.0	265.3	 30
 24	  3	617.0	88.7	 25
 25	  3	328.0	53.5	 25
 26	  3	248.0	32.3	 25
 27	  3	291.0	43.5	 25
 28	  3	207.0	30.1	 30
 29	  3	232.0	26.6	 25
 30	  3	343.5	63.1	 30
 31	  3	121.0	16.8	 30
 32	  3	300.8	39.0	 30
 33	  3	215.3	27.0	 36
 34	  3	353.0	48.1	 25
 35	  3	2327.0	279.1	 25
 36	  3	712.0	45.4	 25
 37	  3	298.0	34.2	 25
 38	  3	182.0	22.9	 25
 39	  3	165.0	23.2	 30
 40	  3	679.0	126.4	 25
 41	  3	444.0	51.0	 25
 42	  3	664.0	71.7	 25
 43	  3	1234.0	184.6	 25
 44	  3	154.8	30.7	 30
 45	  3	275.0	28.1	 25
 46	  3	231.0	26.1	 25
 47	  3	389.0	44.3	 25
 48	  3	187.3	24.1	 30
 49	  3	303.5	52.9	 36
 50	  3	143.8	26.9	 30
 51	  3	158.0	13.1	 25
 52	  3	145.0	27.5	 25
 53	  3	210.0	32.0	 25
 54	  3	143.5	18.8	 30
 55	  3	1484.0	375.2	 25
 56	  3	179.0	19.4	 25
 57	  3	291.0	43.3	 25
 58	  3	264.0	26.4	 25
 59	  3	450.5	46.3	 30
 60	  3	262.0	39.2	 25
 61	  3	174.0	22.4	 25
 62	  3	184.0	22.7	 25
 63	  3	149.0	23.1	 25
 64	  3	118.5	20.7	 30
 65	  3	173.0	23.7	 25
 66	  3	249.8	28.2	 30
 67	  3	1633.0	291.9	 30
 68	  3	348.8	47.8	 30
 69	  3	179.5	32.0	 30
 70	  3	233.0	35.4	 25
 71	  3	136.0	23.9	 25
 72	  3	191.0	26.7	 25
 73	  3	124.0	23.5	 25
 74	  3	199.0	32.0	 30
 75	  3	136.0	19.7	 25
 76	  3	290.0	47.3	 25
 77	  3	297.0	32.3	 25
 78	  3	329.0	48.2	 25
 79	  3	1194.5	282.7	 30
 80	  3	336.0	43.4	 25
 81	  3	3039.0	620.2	 25
 82	  3	1279.0	214.6	 25
 83	  3	250.5	38.8	 30
 84	  3	226.3	35.4	 36
 85	  3	367.5	93.5	 30
 86	  3	228.3	33.3	 30
 87	  3	342.0	38.8	 25
 88	  3	137.0	17.1	 25
 89	  3	190.5	30.5	 30
 90	  3	298.0	38.5	 25
 91	  3	368.0	53.0	 25
 92	  3	147.0	31.4	 25
 93	  3	4288.0	460.6	 25
 94	  3	588.0	64.6	 30
 95	  3	252.0	35.6	 25
 96	  3	266.0	35.2	 25
 97	  3	624.0	84.6	 25
 98	  3	5861.0	761.1	 25
 99	  3	446.3	47.7	 30
100	  3	628.0	134.3	 25
101	  3	173.5	31.7	 30
102	  3	205.0	28.4	 30
103	  3	247.8	47.9	 30
104	  3	132.5	27.6	 36
105	  3	511.0	138.7	 25
106	  3	153.0	28.2	 25
107	  3	200.0	36.2	 25
108	  3	224.0	35.0	 25
109	  3	140.5	30.8	 30
110	  3	168.0	25.9	 25
111	  3	179.0	25.9	 25
112	  3	307.0	42.9	 25
113	  3	170.0	24.5	 25
114	  3	260.0	45.0	 30
115	  3	911.0	177.9	 25
116	  3	5685.0	1243.0	 25
117	  3	3456.0	496.3	 25
118	  3	778.0	100.0	 25
119	  3	1340.5	344.1	 36
120	  3	161.8	33.8	 30
121	  3	331.5	50.0	 30
122	  3	265.0	36.3	 30
123	  3	304.0	49.4	 25
124	  3	341.3	86.7	 30
125	  3	126.0	27.2	 25
126	  3	183.0	39.9	 25
127	  3	167.0	40.8	 25
128	  3	227.0	39.0	 25
129	  3	213.0	38.3	 30
130	  3	281.0	28.1	 25
131	  3	255.0	37.0	 25
132	  3	749.0	109.7	 25
133	  3	196.0	37.3	 25
134	  3	366.5	65.6	 30
135	  3	204.0	43.7	 25
136	  3	318.0	67.8	 25
137	  3	3540.8	702.9	 30
138	  3	359.0	50.3	 30
139	  3	344.8	44.7	 30
140	  3	384.8	58.4	 30
141	  3	257.0	48.0	 25
142	  3	1278.0	209.7	 25
143	  3	1274.0	110.2	 25
144	  3	255.0	59.8	 25
145	  3	212.8	40.9	 30
146	  3	333.0	47.2	 25
147	  3	196.0	35.3	 25
148	  3	273.0	35.7	 25
149	  3	155.0	24.7	 25
150	  3	149.5	26.3	 30
151	  3	363.0	72.2	 25
152	  3	341.0	63.9	 25
153	  3	174.0	33.8	 25
154	  3	1177.0	160.8	 25
155	  3	134.3	31.0	 36
156	  3	714.8	140.6	 30
157	  3	418.0	51.8	 30
158	  3	214.0	217.1	 25
159	  3	240.0	49.4	 25
160	  3	254.0	35.4	 30
161	  3	139.0	18.5	 25
162	  3	133.0	35.7	 25
163	  3	172.0	32.1	 25
164	  3	192.0	37.1	 25
165	  3	233.8	39.5	 30
166	  3	162.0	29.2	 25
167	  3	366.0	55.3	 25
168	  3	249.0	44.9	 25
169	  3	1340.0	162.7	 25
170	  3	164.5	29.9	 30
171	  3	225.0	47.3	 25
172	  3	200.5	42.6	 30
173	  3	307.8	51.3	 30
174	  3	270.3	46.7	 30
175	  3	311.3	47.7	 36
176	  3	657.0	123.7	 25
177	  3	803.0	147.1	 25
178	  3	392.0	66.4	 25
179	  3	183.0	25.8	 25
180	  3	309.5	49.4	 30
181	  3	256.0	53.3	 25
182	  3	337.0	59.7	 25
183	  3	893.0	85.9	 25
184	  3	298.0	39.5	 25
185	  3	413.5	85.7	 30
186	  3	151.0	28.4	 25
187	  3	132.0	26.1	 25
188	  3	264.0	40.4	 25
189	  3	166.0	31.5	 25
190	  3	151.3	30.3	 36
191	  3	163.5	33.4	 30
192	  3	180.5	30.5	 30
193	  3	173.0	25.1	 30
194	  3	282.0	45.9	 25
195	  3	289.0	48.9	 30
196	  3	387.0	50.0	 25
197	  3	268.0	65.3	 25
198	  3	5333.0	607.6	 25
199	  3	167.0	39.3	 25
200	  3	250.8	55.2	 30
201	  3	178.0	28.4	 25
202	  3	288.0	33.4	 25
203	  3	1768.0	213.5	 25
204	  3	239.0	41.2	 25
205	  3	340.5	45.3	 30
206	  3	291.0	52.3	 25
207	  3	162.0	31.5	 25
208	  3	294.0	43.4	 30
209	  3	585.8	98.0	 30
210	  3	167.0	33.1	 36
211	  3	179.8	32.9	 30
212	  3	149.0	27.4	 25
213	  3	252.0	34.8	 25
214	  3	488.0	53.8	 25
215	  3	391.3	83.4	 30
216	  3	388.0	39.1	 25
217	  3	252.0	38.0	 25
218	  3	193.0	38.4	 25
219	  3	338.0	48.3	 25
220	  3	3769.3	966.3	 30
221	  3	756.0	100.4	 25
222	  3	294.0	29.3	 25
223	  3	136.0	26.0	 25
224	  3	135.0	21.9	 25
225	  3	238.3	66.7	 30
226	  3	314.5	68.3	 30
227	  3	161.5	19.2	 30
228	  3	265.0	38.1	 30
229	  3	268.0	42.2	 25
230	  3	531.5	103.4	 30
231	  3	632.0	155.6	 25
232	  3	120.0	19.4	 25
233	  3	117.0	20.9	 25
234	  3	151.0	22.1	 25
235	  3	106.3	17.2	 30
236	  3	108.0	23.2	 25
237	  3	118.0	21.2	 25
238	  3	120.0	17.1	 25
239	  3	103.0	16.8	 25
240	  3	119.5	21.6	 30
241	  3	100.0	15.2	 25
242	  3	128.0	28.9	 25
243	  3	132.0	17.9	 25
244	  3	440.8	60.8	 30
245	  3	2759.5	409.3	 30
246	  3	473.0	63.7	 36
247	  3	180.0	28.8	 25
248	  3	659.0	54.2	 25
249	  3	256.0	47.1	 25
250	  3	332.0	40.5	 25
251	  3	259.5	27.9	 30
252	  3	285.0	48.8	 25
253	  3	653.0	62.3	 25
254	  3	1169.0	121.7	 25
255	  3	415.0	52.8	 25
256	  3	381.8	72.5	 30
257	  3	136.0	26.8	 25
258	  3	139.0	23.2	 25
259	  3	513.0	96.4	 25
260	  3	385.0	41.5	 25
261	  3	189.3	30.5	 36
262	  3	553.0	110.8	 30
263	  3	213.8	28.9	 30
264	  3	1700.0	272.0	 30
265	  3	215.0	31.4	 25
266	  3	116.8	25.8	 30
267	  3	1009.0	198.2	 25
268	  3	512.0	78.2	 25
269	  3	181.0	23.6	 25
270	  3	187.0	35.4	 25
271	  3	136.3	28.6	 30
272	  3	273.0	24.2	 25
273	  3	308.0	41.1	 25
274	  3	136.0	24.7	 25
275	  3	172.0	20.1	 25
276	  3	151.5	20.5	 30
277	  3	541.0	131.8	 25
278	  3	285.0	49.5	 25
279	  3	780.8	107.3	 30
280	  3	204.5	30.4	 30
281	  3	205.5	41.6	 36
282	  3	159.0	23.7	 30
283	  3	283.0	44.3	 25
284	  3	412.0	61.5	 25
285	  3	205.0	32.7	 25
286	  3	209.5	29.9	 30
287	  3	491.0	109.9	 25
288	  3	158.0	22.7	 25
289	  3	243.0	38.6	 25
290	  3	640.0	88.3	 25
291	  3	337.3	49.4	 30
292	  3	228.0	58.1	 25
293	  3	175.0	32.2	 25
294	  3	469.0	76.6	 25
295	  3	1312.0	188.9	 25
296	  3	260.3	33.3	 30
297	  3	234.5	29.0	 30
298	  3	1336.8	207.5	 30
299	  3	2227.0	397.1	 30
300	  3	1763.0	172.2	 30
301	  3	1712.3	416.6	 30
302	  3	242.0	32.2	 25
303	  3	288.0	40.7	 25
304	  3	1043.0	146.8	 25
305	  3	525.0	64.1	 25
306	  3	391.8	49.1	 30
307	  3	450.0	86.6	 25
308	  3	171.0	23.2	 25
309	  3	207.0	34.1	 25
310	  3	153.0	34.1	 25
311	  3	429.8	69.3	 30
312	  3	362.0	53.4	 25
313	  3	2061.0	360.8	 25
314	  3	258.0	56.1	 25
315	  3	201.0	32.8	 30
316	  3	183.8	38.7	 36
317	  3	198.5	34.6	 30
318	  3	220.0	31.4	 25
319	  3	419.0	30.9	 25
320	  3	401.0	44.4	 25
321	  3	143.8	29.7	 30
322	  3	342.0	44.9	 25
323	  3	142.0	26.5	 25
324	  3	300.0	43.8	 25
325	  3	5426.0	602.6	 25
326	  3	245.3	37.2	 30
327	  3	8518.0	2058.1	 25
328	  3	257.0	35.5	 25
329	  3	190.0	29.1	 25
330	  3	192.0	39.1	 25
331	  3	2605.3	738.9	 30
332	  3	151.0	26.1	 25
333	  3	127.0	26.2	 30
334	  3	143.8	23.0	 30
335	  3	159.5	29.5	 30
336	  3	262.8	49.4	 30
337	  3	164.0	25.8	 25
338	  3	1888.0	267.8	 25
339	  3	4120.0	711.0	 25
340	  3	225.0	32.2	 25
341	  3	154.5	26.4	 30
342	  3	316.0	43.7	 25
343	  3	187.0	25.8	 25
344	  3	179.0	24.4	 25
345	  3	1275.0	170.2	 25
346	  3	716.0	80.6	 25
347	  3	385.5	54.6	 30
348	  3	264.0	38.3	 25
349	  3	13209.0	1926.4	 25
350	  3	234.0	28.7	 30
351	  3	153.0	23.5	 30
352	  3	2075.0	544.4	 36
353	  3	154.0	26.0	 30
354	  3	4024.0	617.7	 25
355	  3	413.0	45.9	 25
356	  3	928.0	109.4	 25
357	  3	584.5	64.6	 30
358	  3	228.0	27.2	 25
359	  3	173.0	25.5	 25
360	  3	2740.0	436.5	 25
361	  3	152.0	23.3	 25
362	  3	562.5	87.4	 30
363	  3	781.0	161.1	 25
364	  3	808.0	141.6	 25
365	  3	193.0	29.9	 25
366	  3	415.0	46.2	 25
367	  3	177.5	22.4	 30
368	  3	190.8	29.8	 30
369	  3	168.8	34.8	 30
370	  3	213.8	44.7	 30
371	  3	149.5	28.5	 30
372	  3	622.0	115.6	 30
373	  3	288.0	35.4	 25
374	  3	936.0	170.9	 25
375	  3	1728.0	240.7	 25
376	  3	437.0	50.9	 25
377	  3	445.3	83.2	 30
378	  3	139.0	29.3	 25
379	  3	148.0	28.9	 25
380	  3	178.0	20.2	 25
381	  3	2908.0	375.9	 25
382	  3	184.8	24.0	 30
383	  3	146.0	22.6	 25
384	  3	557.0	73.6	 25
385	  3	447.0	71.4	 25
386	  3	331.5	55.4	 30
387	  3	273.3	36.9	 36
388	  3	222.5	35.6	 30
389	  3	184.8	27.8	 30
390	  3	181.0	35.6	 25
391	  3	440.0	49.6	 25
392	  3	277.0	26.8	 30
393	  3	379.0	47.3	 25
394	  3	431.0	62.8	 25
395	  3	148.0	18.4	 25
396	  3	166.0	30.6	 25
397	  3	817.5	156.4	 30
398	  3	197.0	41.0	 25
399	  3	187.0	34.1	 25
400	  3	635.0	59.6	 25
401	  3	271.0	34.6	 25
402	  3	151.0	25.9	 30
403	  3	165.0	24.2	 25
404	  3	608.8	76.0	 30
405	  3	200.0	27.1	 30
406	  3	2078.0	304.0	 30
407	  3	317.8	70.8	 30
408	  3	273.0	51.5	 25
409	  3	156.0	39.6	 25
410	  3	507.0	63.2	 25
411	  3	2564.0	215.0	 25
412	  3	181.0	25.2	 30
413	  3	197.0	37.3	 25
414	  3	187.0	36.7	 25
415	  3	790.0	91.0	 25
416	  3	235.0	27.7	 25
417	  3	378.3	65.3	 30
418	  3	195.0	44.9	 25
419	  3	10880.0	1495.0	 25
420	  3	173.0	32.6	 25
421	  3	432.0	78.1	 25
422	  3	351.3	46.8	 36
423	  3	1056.3	128.8	 30
424	  3	188.5	31.2	 30
425	  3	145.0	35.2	 25
426	  3	148.0	27.5	 25
427	  3	203.0	31.0	 30
428	  3	224.0	34.2	 25
429	  3	171.0	39.7	 25
430	  3	151.0	40.1	 25
431	  3	557.0	74.6	 25
432	  3	368.5	77.5	 30
433	  3	199.0	33.3	 25
434	  3	229.0	44.6	 25
435	  3	193.0	44.2	 25
436	  3	161.0	29.0	 25
437	  3	256.0	36.9	 30
438	  3	253.0	46.9	 25
439	  3	1124.8	187.9	 30
440	  3	286.5	33.8	 30
441	  3	188.3	34.8	 30
442	  3	648.5	78.4	 36
443	  3	2230.0	470.6	 25
444	  3	187.0	37.2	 25
445	  3	216.0	38.2	 25
446	  3	267.0	49.0	 25
447	  3	167.0	18.6	 25
448	  3	141.8	24.0	 30
449	  3	127.0	32.1	 25
450	  3	288.0	38.5	 25
451	  3	2235.0	232.8	 25
452	  3	1378.0	121.4	 25
453	  3	289.3	56.3	 30
454	  3	253.0	46.4	 25
455	  3	295.0	57.4	 25
456	  3	266.0	32.8	 25
457	  3	296.0	62.8	 30
458	  3	175.3	33.5	 36
459	  3	246.3	37.2	 30
460	  3	1613.8	284.4	 30
461	  3	208.0	31.6	 25
462	  3	271.0	45.1	 25
463	  3	1128.0	248.9	 30
464	  3	529.0	61.9	 25
465	  3	558.0	73.7	 25
466	  3	759.0	101.0	 25
467	  3	5538.0	686.7	 25
468	  3	190.0	43.1	 30
469	  3	157.0	48.3	 25
470	  3	258.0	57.0	 25
471	  3	192.0	37.8	 25
472	  3	117.0	29.0	 25
473	  3	119.8	30.5	 30
474	  3	107.0	20.2	 25
475	  3	95.0	19.0	 30
476	  3	92.5	19.8	 30
477	  3	166.8	29.8	 30
478	  3	208.0	47.5	 36
479	  3	283.0	43.2	 25
480	  3	1037.0	201.8	 25
481	  3	325.0	56.7	 25
482	  3	992.0	120.1	 25
483	  3	223.3	276.9	 30
484	  3	357.0	71.2	 25
485	  3	159.0	33.7	 25
486	  3	159.0	24.1	 25
487	  3	161.0	22.8	 25
488	  3	196.0	31.6	 30
489	  3	640.0	79.8	 25
490	  3	8441.0	1296.6	 25
491	  3	1127.0	112.6	 25
492	  3	261.0	39.0	 25
493	  3	5545.5	1430.1	 36
494	  3	189.5	35.5	 30
495	  3	116.8	31.5	 30
496	  3	145.0	39.0	 25
497	  3	164.0	33.7	 25
498	  3	191.8	34.4	 30
499	  3	170.0	32.0	 25
500	  3	138.0	17.5	 25
501	  3	205.0	34.1	 25
502	  3	210.0	48.1	 25
503	  3	169.0	44.8	 30
504	  3	493.0	54.7	 25
505	  3	6135.0	1220.6	 25
506	  3	275.0	51.8	 25
507	  3	209.0	29.3	 25
508	  3	211.3	63.1	 30
509	  3	767.0	169.5	 25
510	  3	152.0	21.0	 25
511	  3	171.8	24.8	 30
512	  3	548.5	81.5	 30
513	  3	1205.3	170.9	 36
514	  3	320.0	35.9	 25
515	  3	191.0	29.5	 25
516	  3	463.0	62.6	 25
517	  3	232.0	35.7	 25
518	  3	1736.5	184.0	 30
519	  3	894.0	186.8	 25
520	  3	325.0	62.1	 25
521	  3	184.0	27.5	 25
522	  3	286.0	30.2	 25
523	  3	395.5	72.8	 30
524	  3	143.0	25.3	 25
525	  3	185.0	29.2	 25
526	  3	149.0	27.1	 25
527	  3	435.0	68.6	 25
528	  3	129.0	26.6	 36
529	  3	204.5	39.0	 30
530	  3	1070.3	142.0	 30
531	  3	444.0	58.2	 30
532	  3	210.0	38.8	 25
533	  3	142.5	24.5	 30
534	  3	614.0	127.3	 25
535	  3	183.0	31.8	 25
536	  3	147.0	26.2	 25
537	  3	216.0	29.0	 25
538	  3	227.3	123.0	 30
539	  3	19703.0	4665.7	 25
540	  3	578.0	65.5	 25
541	  3	186.0	26.3	 25
542	  3	169.0	37.8	 25
543	  3	215.8	34.9	 30
544	  3	300.0	62.7	 25
545	  3	166.0	20.4	 25
546	  3	199.5	30.7	 30
547	  3	195.0	32.9	 30
548	  3	478.3	71.5	 30
549	  3	154.0	28.8	 36
550	  3	412.0	68.1	 25
551	  3	182.0	31.3	 25
552	  3	558.0	72.4	 25
553	  3	181.0	30.7	 25
554	  3	154.0	27.6	 30
555	  3	148.0	25.5	 25
556	  3	175.0	30.7	 25
557	  3	1249.0	147.0	 25
558	  3	220.0	31.9	 25
559	  3	214.5	38.6	 30
560	  3	166.0	31.0	 25
561	  3	187.0	30.2	 25
562	  3	173.0	27.1	 25
563	  3	375.0	39.5	 25
564	  3	703.5	120.7	 36
565	  3	1473.8	209.3	 30
566	  3	4369.3	626.3	 30
567	  3	1221.0	75.1	 30
568	  3	872.0	103.0	 25
569	  3	396.0	43.1	 30
570	  3	276.0	52.9	 25
571	  3	195.0	32.0	 25
572	  3	297.0	44.2	 25
573	  3	192.0	23.3	 25
574	  3	468.0	51.3	 30
575	  3	482.0	36.1	 25
576	  3	726.0	88.5	 25
577	  3	351.0	48.9	 25
578	  3	629.0	103.6	 25
579	  3	150.3	23.2	 30
580	  3	2735.0	536.4	 25
581	  3	218.0	46.6	 25
582	  3	499.3	68.0	 30
583	  3	177.5	28.4	 30
584	  3	783.8	181.8	 36
585	  3	309.0	54.9	 25
586	  3	468.0	73.0	 25
587	  3	174.0	19.1	 25
588	  3	169.0	28.8	 25
589	  3	222.5	26.3	 30
590	  3	233.0	36.9	 25
591	  3	788.0	112.3	 25
592	  3	486.0	68.0	 25
593	  3	400.0	58.6	 25
594	  3	150.5	23.3	 30
595	  3	182.0	20.5	 25
596	  3	234.0	34.1	 25
597	  3	1259.0	158.2	 25
598	  3	786.0	83.6	 25
599	  3	184.5	25.7	 30
600	  3	572.5	89.2	 30
601	  3	186.3	34.3	 30
602	  3	188.3	26.8	 30
603	  3	173.0	21.1	 25
604	  3	147.0	25.4	 30
605	  3	223.0	20.4	 25
606	  3	297.0	48.8	 25
607	  3	195.0	23.4	 25
608	  3	811.0	88.5	 25
609	  3	220.3	25.6	 30
610	  3	3136.0	574.7	 25
611	  3	3388.0	337.0	 25
612	  3	300.0	43.2	 25
613	  3	369.0	39.4	 25
614	  3	156.3	20.4	 30
615	  3	504.0	37.8	 25
616	  3	542.0	65.8	 25
617	  3	8444.5	1105.0	 30
618	  3	255.0	32.5	 30
619	  3	187.5	40.6	 36
620	  3	474.8	59.9	 30
621	  3	280.0	79.5	 25
622	  3	11367.0	1108.5	 25
623	  3	1571.0	145.7	 25
624	  3	425.5	43.5	 30
625	  3	224.0	34.3	 25
626	  3	213.0	31.2	 25
627	  3	353.0	41.1	 25
628	  3	10398.0	1034.2	 25
629	  3	1274.3	107.4	 30
630	  3	906.0	89.6	 25
631	  3	418.0	54.6	 25
632	  3	2825.0	166.1	 25
633	  3	707.0	59.5	 25
634	  3	145.3	24.8	 30
635	  3	146.8	26.1	 30
636	  3	1062.0	159.5	 30
637	  3	247.8	31.5	 30
638	  3	204.0	32.3	 30
639	  3	248.5	48.5	 30
640	  3	1964.0	247.4	 25
641	  3	415.0	55.9	 25
642	  3	161.0	18.2	 25
643	  3	777.0	90.4	 25
644	  3	674.3	114.6	 30
645	  3	639.0	70.9	 25
646	  3	1229.0	84.9	 25
647	  3	276.0	34.3	 25
648	  3	331.0	48.9	 25
649	  3	301.0	41.6	 25
650	  3	394.8	60.8	 30
651	  3	136.0	18.9	 25
652	  3	1067.0	86.4	 25
653	  3	237.5	30.1	 30
654	  3	502.5	38.9	 30
655	  3	260.3	33.2	 36
656	  3	804.3	95.7	 30
657	  3	202.0	26.5	 25
658	  3	170.0	19.8	 25
659	  3	825.0	96.9	 25
660	  3	619.8	86.7	 30
661	  3	140.0	22.5	 25
662	  3	308.0	47.8	 25
663	  3	2384.0	221.9	 25
664	  3	3908.0	405.8	 25
665	  3	949.5	123.2	 30
666	  3	203.0	21.5	 25
667	  3	339.0	42.4	 25
668	  3	481.0	46.2	 25
669	  3	3003.0	360.1	 25
670	  3	514.3	52.7	 30
671	  3	1189.0	136.4	 30
672	  3	746.0	59.9	 30
673	  3	740.0	67.9	 30
674	  3	647.0	70.2	 25
675	  3	1304.0	104.2	 30
676	  3	6146.0	506.2	 25
677	  3	1265.0	114.3	 25
678	  3	158.0	27.4	 25
679	  3	1758.0	183.3	 25
680	  3	724.0	78.4	 30
681	  3	320.0	40.3	 25
682	  3	263.0	52.3	 25
683	  3	262.0	31.5	 25
684	  3	1523.0	134.5	 25
685	  3	140.3	24.2	 30
686	  3	284.0	40.5	 25
687	  3	163.0	39.3	 25
688	  3	239.0	35.5	 25
689	  3	345.8	45.2	 30
690	  3	189.8	52.0	 36
691	  3	226.0	47.8	 30
692	  3	293.0	54.0	 25
693	  3	239.0	28.7	 25
694	  3	260.0	30.3	 25
695	  3	145.5	37.3	 30
696	  3	409.0	61.7	 25
697	  3	282.0	33.2	 25
698	  3	169.0	21.6	 25
699	  3	205.0	33.1	 25
700	  3	480.5	71.0	 30
701	  3	2222.0	287.3	 25
702	  3	1345.0	139.8	 25
703	  3	172.0	35.9	 25
704	  3	146.0	24.0	 25
705	  3	134.8	26.3	 30
706	  3	166.8	34.0	 30
707	  3	172.5	35.2	 30
708	  3	22361.3	4522.3	 30
709	  3	334.5	57.8	 30
710	  3	23762.3	6520.9	 30
711	  3	311.0	72.4	 25
  0	  4	163.0	25.1	 25
  1	  4	134.0	24.6	 25
  2	  4	151.0	25.9	 25
  3	  4	133.8	21.3	 30
  4	  4	112.0	25.0	 25
  5	  4	247.0	43.5	 25
  6	  4	305.0	47.4	 25
  7	  4	103.0	20.5	 25
  8	  4	141.8	32.0	 30
  9	  4	216.0	40.6	 36
 10	  4	149.0	30.4	 30
 11	  4	124.5	27.3	 30
 12	  4	113.0	32.9	 25
 13	  4	152.0	36.3	 25
 14	  4	223.8	38.4	 30
 15	  4	245.0	50.9	 25
 16	  4	221.0	43.8	 25
 17	  4	137.0	27.3	 25
 18	  4	157.0	32.3	 25
 19	  4	148.0	34.0	 30
 20	  4	182.0	43.3	 25
 21	  4	147.0	19.1	 25
 22	  4	200.0	38.2	 25
 23	  4	368.0	61.3	 25
 24	  4	173.0	25.4	 30
 25	  4	274.0	43.3	 25
 26	  4	233.3	29.4	 30
 27	  4	199.5	40.6	 30
 28	  4	380.8	44.5	 30
 29	  4	228.0	37.5	 36
 30	  4	282.0	45.3	 25
 31	  4	130.0	25.5	 25
 32	  4	358.0	59.9	 25
 33	  4	160.0	27.0	 25
 34	  4	407.0	64.1	 30
 35	  4	671.0	105.7	 25
 36	  4	316.0	60.9	 25
 37	  4	336.0	55.5	 25
 38	  4	215.0	28.1	 25
 39	  4	183.3	38.8	 30
 40	  4	338.0	62.0	 25
 41	  4	276.0	49.3	 25
 42	  4	280.0	46.6	 25
 43	  4	251.0	54.5	 25
 44	  4	170.0	42.4	 36
 45	  4	378.3	76.4	 30
 46	  4	197.0	35.9	 30
 47	  4	324.0	49.1	 30
 48	  4	231.0	44.4	 25
 49	  4	137.5	29.2	 30
 50	  4	143.0	29.8	 25
 51	  4	177.0	34.5	 25
 52	  4	130.0	27.7	 25
 53	  4	163.0	28.4	 25
 54	  4	122.5	23.1	 30
 55	  4	310.0	77.7	 25
 56	  4	181.0	35.8	 25
 57	  4	535.0	65.0	 25
 58	  4	195.0	28.6	 25
 59	  4	206.3	42.4	 30
 60	  4	359.0	50.8	 25
 61	  4	168.0	25.2	 25
 62	  4	151.0	41.5	 30
 63	  4	146.8	28.1	 30
 64	  4	158.5	31.0	 36
 65	  4	180.5	36.7	 30
 66	  4	253.0	36.8	 25
 67	  4	535.0	104.1	 25
 68	  4	133.0	27.3	 25
 69	  4	126.5	26.4	 30
 70	  4	173.0	31.8	 25
 71	  4	146.0	30.4	 25
 72	  4	144.0	22.6	 25
 73	  4	114.0	21.5	 25
 74	  4	162.5	36.9	 30
 75	  4	137.0	24.7	 25
 76	  4	216.0	42.6	 25
 77	  4	411.0	76.7	 25
 78	  4	230.0	29.5	 25
 79	  4	352.8	63.3	 30
 80	  4	371.0	85.6	 30
 81	  4	547.8	92.2	 30
 82	  4	342.8	72.2	 30
 83	  4	187.0	38.6	 25
 84	  4	175.8	42.6	 30
 85	  4	116.0	22.1	 25
 86	  4	253.0	55.8	 25
 87	  4	268.0	24.5	 25
 88	  4	148.0	30.0	 25
 89	  4	176.3	29.8	 30
 90	  4	256.0	50.2	 25
 91	  4	186.0	40.6	 25
 92	  4	138.0	38.0	 25
 93	  4	801.0	91.6	 25
 94	  4	246.5	37.1	 30
 95	  4	235.0	40.2	 25
 96	  4	186.0	31.8	 25
 97	  4	280.3	49.1	 30
 98	  4	5066.0	1000.6	 30
 99	  4	233.3	35.7	 36
100	  4	163.3	33.3	 30
101	  4	123.0	22.4	 25
102	  4	162.0	27.9	 25
103	  4	170.0	36.7	 25
104	  4	123.8	21.8	 30
105	  4	179.0	33.8	 25
106	  4	120.0	19.3	 25
107	  4	206.0	42.7	 25
108	  4	185.0	30.3	 25
109	  4	118.0	21.1	 25
110	  4	209.3	30.7	 30
111	  4	161.0	22.6	 25
112	  4	323.0	51.3	 25
113	  4	141.0	19.4	 25
114	  4	247.0	26.0	 25
115	  4	306.8	78.9	 36
116	  4	1238.8	248.6	 30
117	  4	1443.5	250.3	 30
118	  4	432.8	40.6	 30
119	  4	537.0	83.4	 25
120	  4	171.8	28.0	 30
121	  4	167.0	23.4	 25
122	  4	169.0	34.1	 25
123	  4	222.0	30.8	 25
124	  4	219.0	24.2	 25
125	  4	106.0	17.1	 30
126	  4	158.0	24.8	 25
127	  4	151.0	28.8	 25
128	  4	136.0	24.7	 25
129	  4	230.0	29.1	 25
130	  4	214.8	30.9	 30
131	  4	217.0	30.1	 25
132	  4	357.0	49.6	 25
133	  4	207.5	35.3	 30
134	  4	266.0	33.9	 30
135	  4	214.5	44.6	 36
136	  4	242.5	48.5	 30
137	  4	327.0	63.3	 25
138	  4	274.0	25.4	 25
139	  4	483.0	53.1	 25
140	  4	547.0	71.8	 30
141	  4	176.0	29.0	 25
142	  4	272.0	25.3	 25
143	  4	1257.0	176.6	 25
144	  4	365.0	39.3	 25
145	  4	146.3	30.4	 30
146	  4	189.0	19.7	 25
147	  4	186.0	31.8	 25
148	  4	400.0	61.8	 25
149	  4	180.0	37.9	 25
150	  4	153.5	31.6	 30
151	  4	249.5	44.0	 30
152	  4	326.8	45.2	 30
153	  4	253.3	42.4	 30
154	  4	254.8	61.2	 30
155	  4	129.5	18.1	 30
156	  4	238.0	35.6	 25
157	  4	395.0	61.5	 25
158	  4	238.0	46.1	 25
159	  4	198.0	35.5	 25
160	  4	262.0	48.5	 30
161	  4	117.0	20.1	 25
162	  4	121.0	23.3	 25
163	  4	155.0	27.3	 25
164	  4	182.0	40.3	 25
165	  4	228.0	31.9	 30
166	  4	143.0	22.5	 25
167	  4	234.0	30.2	 25
168	  4	285.0	44.3	 25
169	  4	403.0	68.7	 30
170	  4	158.5	25.1	 36
171	  4	181.3	24.7	 30
172	  4	117.0	18.9	 25
173	  4	151.0	29.1	 25
174	  4	218.0	21.9	 25
175	  4	166.0	21.4	 30
176	  4	242.0	31.4	 25
177	  4	293.0	56.4	 25
178	  4	160.0	31.3	 25
179	  4	170.0	34.2	 25
180	  4	215.3	31.9	 30
181	  4	256.0	58.3	 25
182	  4	163.0	23.9	 25
183	  4	485.0	69.5	 25
184	  4	526.0	61.0	 25
185	  4	142.8	15.4	 30
186	  4	108.0	12.1	 30
187	  4	136.8	40.4	 30
188	  4	240.8	42.6	 30
189	  4	204.8	22.3	 30
190	  4	169.0	20.6	 30
191	  4	139.0	24.5	 25
192	  4	147.0	22.9	 25
193	  4	175.0	21.2	 25
194	  4	354.0	36.0	 25
195	  4	242.0	38.5	 30
196	  4	269.0	34.9	 25
197	  4	272.0	979.3	 25
198	  4	912.0	165.5	 25
199	  4	139.0	23.9	 25
200	  4	146.0	18.1	 30
201	  4	157.0	30.3	 25
202	  4	205.0	25.1	 25
203	  4	411.0	67.5	 25
204	  4	213.3	29.8	 30
205	  4	208.8	28.3	 36
206	  4	190.8	27.4	 30
207	  4	148.0	27.7	 30
208	  4	251.0	37.1	 25
209	  4	214.0	41.0	 25
210	  4	144.0	22.9	 25
211	  4	277.8	33.1	 30
212	  4	154.0	29.3	 25
213	  4	198.0	46.5	 25
214	  4	286.0	48.3	 25
215	  4	315.0	26.5	 25
216	  4	251.8	36.8	 30
217	  4	199.0	40.2	 25
218	  4	177.0	20.1	 25
219	  4	459.0	57.5	 25
220	  4	1042.0	129.4	 25
221	  4	338.3	54.5	 30
222	  4	216.0	37.7	 30
223	  4	145.5	24.9	 30
224	  4	149.0	28.6	 30
225	  4	167.5	29.0	 30
226	  4	402.8	81.7	 30
227	  4	125.0	21.7	 25
228	  4	170.0	23.3	 25
229	  4	220.0	29.4	 25
230	  4	254.0	42.5	 25
231	  4	229.3	37.4	 30
232	  4	132.0	22.9	 25
233	  4	155.0	23.4	 25
234	  4	128.0	26.5	 25
235	  4	104.0	17.0	 25
236	  4	107.5	22.3	 30
237	  4	131.0	21.5	 25
238	  4	93.0	11.7	 25
239	  4	91.0	12.0	 25
240	  4	130.8	24.1	 30
241	  4	147.8	37.0	 36
242	  4	136.0	24.5	 30
243	  4	148.5	23.6	 30
244	  4	167.0	28.9	 25
245	  4	485.0	59.3	 25
246	  4	516.3	58.4	 30
247	  4	218.0	31.4	 25
248	  4	375.0	65.0	 25
249	  4	346.0	46.9	 25
250	  4	296.0	46.9	 25
251	  4	268.8	55.0	 30
252	  4	196.0	24.1	 25
253	  4	406.0	46.5	 25
254	  4	499.0	46.2	 25
255	  4	308.0	33.5	 25
256	  4	217.3	32.7	 30
257	  4	110.0	17.2	 25
258	  4	150.0	25.0	 30
259	  4	284.8	38.0	 30
260	  4	216.0	26.5	 30
261	  4	174.5	28.0	 30
262	  4	261.0	35.5	 25
263	  4	228.0	54.7	 25
264	  4	957.0	128.2	 25
265	  4	162.0	31.9	 25
266	  4	116.3	23.3	 30
267	  4	182.0	39.8	 25
268	  4	537.0	77.8	 25
269	  4	235.0	53.9	 25
270	  4	242.0	31.6	 25
271	  4	150.3	28.1	 30
272	  4	204.0	30.1	 25
273	  4	292.0	47.1	 25
274	  4	132.0	31.5	 25
275	  4	141.5	28.5	 30
276	  4	139.3	34.7	 36
277	  4	240.3	48.4	 30
278	  4	223.0	51.2	 30
279	  4	1173.0	169.8	 25
280	  4	212.0	38.8	 25
281	  4	202.8	34.1	 30
282	  4	167.0	39.5	 25
283	  4	269.0	46.3	 25
284	  4	419.0	50.9	 25
285	  4	202.0	29.3	 25
286	  4	294.3	61.4	 30
287	  4	212.0	35.7	 25
288	  4	126.0	27.5	 25
289	  4	163.0	33.2	 25
290	  4	263.0	43.3	 25
291	  4	174.8	29.8	 30
292	  4	229.0	55.6	 25
293	  4	166.3	27.7	 30
294	  4	290.8	56.9	 30
295	  4	430.5	89.6	 30
296	  4	192.3	34.9	 36
297	  4	175.0	26.4	 25
298	  4	588.0	77.0	 25
299	  4	502.0	81.7	 25
300	  4	1451.0	181.3	 25
301	  4	984.3	208.2	 30
302	  4	421.0	66.6	 25
303	  4	506.0	77.5	 25
304	  4	205.0	47.5	 25
305	  4	252.0	30.4	 25
306	  4	302.0	44.8	 30
307	  4	345.0	53.1	 25
308	  4	256.0	35.0	 25
309	  4	241.0	53.8	 25
310	  4	197.0	31.1	 25
311	  4	198.0	31.0	 30
312	  4	172.0	22.4	 36
313	  4	286.8	45.1	 30
314	  4	171.3	31.7	 30
315	  4	164.0	23.7	 25
316	  4	121.0	22.7	 25
317	  4	159.8	19.5	 30
318	  4	168.0	26.7	 25
319	  4	241.0	36.5	 25
320	  4	325.0	40.7	 25
321	  4	214.0	29.6	 25
322	  4	142.0	28.4	 30
323	  4	124.0	27.4	 25
324	  4	165.0	26.5	 25
325	  4	554.0	104.8	 25
326	  4	187.0	38.7	 25
327	  4	1461.3	355.2	 30
328	  4	274.0	34.2	 25
329	  4	159.5	27.1	 30
330	  4	157.5	31.1	 30
331	  4	337.5	66.2	 30
332	  4	133.3	23.5	 36
333	  4	150.0	46.0	 25
334	  4	229.0	39.2	 25
335	  4	159.0	33.7	 25
336	  4	249.0	42.0	 25
337	  4	159.8	42.4	 30
338	  4	618.0	82.9	 25
339	  4	1102.0	213.6	 25
340	  4	183.0	42.1	 25
341	  4	163.0	38.1	 25
342	  4	241.0	43.4	 30
343	  4	170.0	43.7	 25
344	  4	281.0	51.0	 25
345	  4	292.0	66.2	 25
346	  4	411.0	52.5	 25
347	  4	224.0	37.1	 36
348	  4	204.8	27.1	 30
349	  4	3271.3	988.5	 30
350	  4	193.0	35.6	 25
351	  4	133.0	30.3	 25
352	  4	200.8	53.9	 30
353	  4	147.0	30.6	 25
354	  4	878.0	204.2	 25
355	  4	300.0	46.5	 25
356	  4	304.0	52.1	 25
357	  4	630.8	88.0	 30
358	  4	177.0	29.6	 25
359	  4	155.0	33.8	 25
360	  4	189.0	35.4	 25
361	  4	222.0	40.6	 25
362	  4	256.3	43.8	 30
363	  4	392.0	83.5	 25
364	  4	258.0	49.2	 25
365	  4	245.8	36.1	 30
366	  4	264.8	49.4	 30
367	  4	143.8	28.1	 36
368	  4	156.0	24.9	 25
369	  4	211.0	36.4	 25
370	  4	252.0	49.0	 25
371	  4	154.0	32.8	 25
372	  4	253.0	38.7	 30
373	  4	186.0	36.4	 25
374	  4	166.0	35.0	 25
375	  4	324.0	35.0	 25
376	  4	662.0	92.7	 25
377	  4	225.0	34.1	 30
378	  4	138.0	21.6	 25
379	  4	130.0	30.3	 25
380	  4	171.0	30.8	 25
381	  4	571.0	90.8	 25
382	  4	166.5	28.4	 36
383	  4	177.5	41.8	 30
384	  4	260.0	42.0	 30
385	  4	217.0	39.7	 30
386	  4	316.0	45.5	 25
387	  4	163.5	32.4	 30
388	  4	142.0	31.1	 25
389	  4	185.0	34.2	 25
390	  4	146.0	34.1	 25
391	  4	150.0	48.1	 25
392	  4	307.3	59.8	 30
393	  4	516.0	176.1	 25
394	  4	136.0	24.6	 25
395	  4	161.0	33.3	 25
396	  4	127.0	36.0	 25
397	  4	204.5	34.4	 30
398	  4	139.0	32.1	 25
399	  4	188.0	41.3	 25
400	  4	235.5	39.4	 30
401	  4	220.0	31.8	 30
402	  4	157.0	29.8	 36
403	  4	222.5	40.6	 30
404	  4	341.0	43.3	 25
405	  4	214.0	35.1	 25
406	  4	539.0	92.8	 25
407	  4	179.0	33.1	 30
408	  4	189.0	29.0	 25
409	  4	155.0	37.5	 25
410	  4	298.0	52.5	 25
411	  4	734.0	106.3	 25
412	  4	149.0	19.1	 25
413	  4	194.0	20.7	 30
414	  4	258.0	50.4	 25
415	  4	516.0	66.0	 25
416	  4	165.0	33.0	 25
417	  4	184.0	40.4	 25
418	  4	172.3	29.2	 36
419	  4	1488.3	316.6	 30
420	  4	184.3	29.8	 30
421	  4	260.8	46.9	 30
422	  4	256.0	38.2	 25
423	  4	617.0	95.4	 30
424	  4	200.0	38.5	 25
425	  4	158.0	41.1	 25
426	  4	146.0	19.8	 25
427	  4	193.0	40.8	 25
428	  4	177.0	25.5	 30
429	  4	165.0	35.6	 25
430	  4	161.0	31.1	 25
431	  4	167.0	23.7	 25
432	  4	133.0	31.0	 25
433	  4	172.0	34.1	 30
434	  4	142.0	25.7	 25
435	  4	216.0	43.4	 25
436	  4	167.5	35.1	 30
437	  4	464.3	75.2	 30
438	  4	149.0	32.2	 36
439	  4	259.0	38.2	 25
440	  4	276.0	32.7	 25
441	  4	241.0	47.1	 25
442	  4	308.0	39.7	 25
443	  4	1019.8	191.2	 30
444	  4	214.0	31.0	 25
445	  4	144.0	23.9	 25
446	  4	173.0	38.2	 25
447	  4	123.0	39.0	 25
448	  4	118.0	15.0	 30
449	  4	114.0	21.3	 25
450	  4	223.0	47.9	 25
451	  4	841.0	84.6	 25
452	  4	426.0	38.0	 25
453	  4	352.0	58.9	 30
454	  4	151.5	32.0	 30
455	  4	146.0	27.1	 30
456	  4	192.0	27.5	 30
457	  4	249.0	34.7	 25
458	  4	163.0	27.0	 30
459	  4	236.0	28.8	 25
460	  4	876.0	135.1	 25
461	  4	458.0	65.5	 25
462	  4	322.0	31.1	 25
463	  4	293.8	48.3	 30
464	  4	587.0	94.8	 25
465	  4	192.0	32.6	 25
466	  4	461.0	67.8	 25
467	  4	1314.0	219.3	 25
468	  4	146.8	24.2	 30
469	  4	132.0	26.1	 25
470	  4	231.0	30.0	 25
471	  4	211.0	32.8	 30
472	  4	118.8	16.9	 30
473	  4	104.8	21.2	 36
474	  4	113.0	29.4	 30
475	  4	96.0	18.5	 25
476	  4	106.0	16.8	 25
477	  4	181.0	28.4	 25
478	  4	176.0	32.5	 30
479	  4	238.0	28.2	 25
480	  4	274.0	54.8	 25
481	  4	280.0	38.8	 25
482	  4	273.0	41.2	 25
483	  4	186.0	28.0	 30
484	  4	254.0	46.4	 25
485	  4	139.0	20.6	 25
486	  4	152.0	27.0	 25
487	  4	183.0	29.0	 25
488	  4	177.5	27.1	 30
489	  4	264.8	51.6	 30
490	  4	1764.5	463.9	 30
491	  4	355.8	57.5	 30
492	  4	203.8	28.7	 30
493	  4	2411.3	739.0	 30
494	  4	168.0	25.7	 25
495	  4	116.0	23.3	 25
496	  4	143.0	21.4	 25
497	  4	169.0	28.9	 25
498	  4	170.5	27.9	 30
499	  4	162.0	23.5	 25
500	  4	171.0	46.7	 25
501	  4	215.0	28.8	 25
502	  4	259.0	37.7	 25
503	  4	160.8	27.2	 30
504	  4	354.0	38.2	 25
505	  4	1148.0	252.3	 25
506	  4	154.0	27.6	 25
507	  4	164.0	25.1	 30
508	  4	192.3	35.5	 36
509	  4	245.8	27.0	 30
510	  4	156.3	36.5	 30
511	  4	147.0	27.1	 25
512	  4	225.0	30.1	 25
513	  4	708.0	87.7	 25
514	  4	185.8	22.7	 30
515	  4	149.0	20.9	 25
516	  4	210.0	31.5	 25
517	  4	197.0	25.7	 25
518	  4	1240.0	113.2	 25
519	  4	803.8	109.6	 30
520	  4	926.0	133.9	 25
521	  4	313.0	34.7	 25
522	  4	176.0	25.8	 25
523	  4	408.0	39.3	 25
524	  4	125.3	18.8	 30
525	  4	148.3	18.4	 30
526	  4	110.5	24.3	 30
527	  4	190.5	28.7	 30
528	  4	137.0	23.1	 25
529	  4	186.0	61.4	 30
530	  4	2083.0	358.5	 25
531	  4	189.0	16.8	 25
532	  4	153.0	30.9	 25
533	  4	120.0	17.0	 25
534	  4	266.8	45.7	 30
535	  4	230.0	35.4	 25
536	  4	142.0	22.8	 25
537	  4	301.0	40.6	 25
538	  4	294.0	44.0	 25
539	  4	2391.8	438.6	 30
540	  4	575.0	63.7	 25
541	  4	180.0	24.6	 25
542	  4	147.0	19.6	 25
543	  4	150.8	17.9	 30
544	  4	241.5	54.0	 36
545	  4	146.0	23.4	 30
546	  4	128.0	23.1	 25
547	  4	136.0	24.8	 25
548	  4	153.0	25.4	 25
549	  4	115.8	22.5	 30
550	  4	194.0	29.1	 25
551	  4	231.0	47.0	 25
552	  4	344.0	38.0	 25
553	  4	293.0	46.5	 25
554	  4	183.8	37.2	 30
555	  4	169.0	34.0	 25
556	  4	162.0	33.2	 25
557	  4	524.0	83.7	 25
558	  4	299.0	34.3	 25
559	  4	504.0	129.6	 30
560	  4	183.5	41.3	 30
561	  4	190.5	40.2	 30
562	  4	142.0	30.0	 30
563	  4	517.8	69.3	 30
564	  4	250.0	45.1	 30
565	  4	621.0	78.1	 25
566	  4	1879.0	338.5	 25
567	  4	597.0	68.9	 25
568	  4	311.0	44.1	 25
569	  4	309.8	44.7	 30
570	  4	194.0	36.2	 25
571	  4	114.0	28.2	 25
572	  4	176.0	29.6	 25
573	  4	155.0	40.8	 25
574	  4	344.3	52.7	 30
575	  4	276.0	41.6	 25
576	  4	405.0	45.2	 25
577	  4	355.0	44.4	 25
578	  4	222.3	39.3	 30
579	  4	162.8	37.4	 36
580	  4	212.3	44.4	 30
581	  4	183.5	33.6	 30
582	  4	182.0	33.4	 25
583	  4	160.0	33.6	 25
584	  4	198.5	32.8	 30
585	  4	307.0	47.4	 25
586	  4	264.0	49.9	 25
587	  4	196.0	46.4	 25
588	  4	134.0	19.7	 25
589	  4	170.0	37.0	 30
590	  4	176.0	30.2	 25
591	  4	226.0	49.2	 25
592	  4	216.0	47.4	 25
593	  4	183.0	33.6	 25
594	  4	146.0	29.3	 30
595	  4	228.0	43.7	 25
596	  4	457.3	78.5	 30
597	  4	188.8	28.8	 30
598	  4	284.5	54.4	 30
599	  4	201.8	36.6	 36
600	  4	238.0	53.8	 25
601	  4	178.0	40.6	 25
602	  4	165.0	31.5	 25
603	  4	162.0	34.9	 25
604	  4	126.0	21.2	 30
605	  4	169.0	26.4	 25
606	  4	233.0	41.5	 25
607	  4	242.0	47.3	 25
608	  4	697.0	92.2	 25
609	  4	195.8	41.8	 30
610	  4	1315.0	293.1	 25
611	  4	619.0	93.3	 25
612	  4	231.0	28.0	 25
613	  4	384.0	48.9	 25
614	  4	158.0	40.0	 36
615	  4	489.3	55.1	 30
616	  4	256.5	38.7	 30
617	  4	1918.0	462.2	 25
618	  4	175.0	34.8	 25
619	  4	143.0	22.1	 25
620	  4	242.0	46.3	 30
621	  4	189.0	40.2	 25
622	  4	2395.0	438.1	 25
623	  4	338.0	60.2	 25
624	  4	208.0	35.0	 25
625	  4	158.5	31.4	 30
626	  4	203.0	46.7	 25
627	  4	1859.0	248.6	 25
628	  4	3054.0	397.3	 25
629	  4	953.0	93.2	 25
630	  4	379.3	60.5	 30
631	  4	934.0	89.6	 25
632	  4	1224.0	157.7	 30
633	  4	223.8	45.2	 30
634	  4	125.0	26.1	 30
635	  4	131.8	26.8	 30
636	  4	251.0	37.3	 25
637	  4	239.0	40.9	 25
638	  4	200.0	33.7	 25
639	  4	223.0	31.7	 25
640	  4	864.3	179.8	 30
641	  4	591.0	68.1	 25
642	  4	202.0	32.6	 25
643	  4	246.0	37.3	 25
644	  4	952.0	152.7	 25
645	  4	336.3	51.2	 30
646	  4	766.0	88.7	 25
647	  4	226.0	32.2	 25
648	  4	172.0	30.8	 25
649	  4	184.8	29.5	 30
650	  4	141.5	22.5	 36
651	  4	172.0	32.9	 30
652	  4	387.5	44.6	 30
653	  4	366.0	47.0	 25
654	  4	435.0	70.4	 25
655	  4	320.5	38.6	 30
656	  4	238.0	36.6	 25
657	  4	136.0	20.1	 25
658	  4	197.0	58.1	 25
659	  4	419.0	39.3	 25
660	  4	826.8	105.9	 30
661	  4	161.0	27.5	 25
662	  4	324.0	43.3	 25
663	  4	1186.0	128.7	 25
664	  4	669.0	100.8	 25
665	  4	525.5	92.9	 30
666	  4	236.0	34.4	 25
667	  4	215.5	28.3	 30
668	  4	755.3	63.1	 30
669	  4	541.0	67.0	 30
670	  4	266.3	33.8	 36
671	  4	574.0	84.8	 25
672	  4	814.0	109.0	 25
673	  4	377.0	55.5	 25
674	  4	518.0	56.9	 25
675	  4	1058.5	108.1	 30
676	  4	1721.0	231.7	 25
677	  4	642.0	55.7	 25
678	  4	209.0	47.2	 25
679	  4	608.0	74.9	 25
680	  4	359.0	41.1	 30
681	  4	196.0	19.4	 25
682	  4	173.0	22.2	 25
683	  4	161.0	29.8	 25
684	  4	532.0	66.0	 25
685	  4	144.8	24.8	 36
686	  4	151.5	25.3	 30
687	  4	161.8	29.4	 30
688	  4	173.8	23.9	 30
689	  4	182.0	30.0	 25
690	  4	284.3	44.7	 30
691	  4	476.0	62.5	 25
692	  4	452.0	73.8	 25
693	  4	252.0	31.9	 25
694	  4	185.0	24.4	 25
695	  4	126.8	23.1	 30
696	  4	402.0	47.2	 25
697	  4	195.0	33.4	 25
698	  4	160.0	22.2	 25
699	  4	267.0	35.8	 25
700	  4	287.3	38.7	 30
701	  4	707.0	62.2	 25
702	  4	2504.0	281.1	 25
703	  4	157.5	31.7	 30
704	  4	158.5	29.1	 30
705	  4	149.0	27.3	 36
706	  4	144.0	15.1	 25
707	  4	136.0	26.2	 25
708	  4	174.0	26.3	 25
709	  4	161.0	31.2	 25
710	  4	168.0	35.9	 30
711	  4	133.0	22.6	 25
  0	  5	215.0	39.0	 25
  1	  5	1007.0	97.2	 25
  2	  5	213.0	48.3	 25
  3	  5	182.0	38.1	 25
  4	  5	434.8	75.2	 30
  5	  5	198.0	37.3	 30
  6	  5	426.0	83.8	 30
  7	  5	219.0	31.0	 30
  8	  5	613.0	52.7	 25
  9	  5	228.0	39.7	 30
 10	  5	147.0	27.7	 25
 11	  5	139.0	36.3	 25
 12	  5	250.0	34.1	 25
 13	  5	21084.0	1995.9	 25
 14	  5	21358.0	1581.9	 30
 15	  5	20487.0	4233.0	 25
 16	  5	227.0	38.5	 25
 17	  5	118.0	30.9	 25
 18	  5	203.0	33.8	 25
 19	  5	176.5	35.8	 30
 20	  5	164.0	22.3	 25
 21	  5	178.0	34.0	 25
 22	  5	155.0	20.0	 25
 23	  5	118.5	21.5	 30
 24	  5	189.5	28.4	 36
 25	  5	174.3	27.3	 30
 26	  5	178.0	25.1	 25
 27	  5	194.0	22.2	 25
 28	  5	186.0	28.1	 25
 29	  5	106.0	20.6	 30
 30	  5	189.0	44.5	 25
 31	  5	177.0	26.4	 25
 32	  5	179.0	38.0	 25
 33	  5	209.0	69.4	 25
 34	  5	212.8	48.3	 30
 35	  5	143.0	17.6	 25
 36	  5	228.0	26.7	 25
 37	  5	21968.0	2002.5	 25
 38	  5	21825.0	1948.4	 25
 39	  5	20801.3	5178.2	 30
 40	  5	249.8	42.2	 30
 41	  5	177.0	27.4	 30
 42	  5	23239.5	3865.6	 30
 43	  5	204.8	34.1	 30
 44	  5	165.0	27.1	 30
 45	  5	216.0	36.3	 25
 46	  5	173.0	24.4	 25
 47	  5	114.0	19.2	 25
 48	  5	185.0	25.7	 25
 49	  5	176.8	26.6	 30
 50	  5	215.0	31.6	 25
 51	  5	192.0	26.1	 25
 52	  5	171.0	34.7	 25
 53	  5	104.0	14.9	 25
 54	  5	194.5	32.8	 30
 55	  5	199.0	31.9	 25
 56	  5	167.0	94.9	 25
 57	  5	181.0	23.7	 25
 58	  5	196.3	38.4	 30
 59	  5	100.3	18.7	 36
 60	  5	121.8	24.5	 30
 61	  5	99.0	16.9	 30
 62	  5	187.0	36.8	 25
 63	  5	258.0	26.9	 25
 64	  5	21414.0	6689.1	 30
 65	  5	201.0	26.9	 25
 66	  5	175.0	32.0	 25
 67	  5	121.0	22.0	 25
 68	  5	181.0	19.6	 25
 69	  5	193.8	29.8	 30
 70	  5	197.0	32.3	 25
 71	  5	180.0	27.8	 25
 72	  5	188.0	44.0	 25
 73	  5	171.0	27.9	 25
 74	  5	21733.0	2980.9	 25
 75	  5	190.8	30.9	 30
 76	  5	177.0	24.4	 30
 77	  5	193.0	22.9	 30
 78	  5	190.8	40.0	 30
 79	  5	108.8	20.8	 30
 80	  5	201.8	26.9	 30
 81	  5	187.0	34.0	 25
 82	  5	174.0	25.5	 25
 83	  5	200.0	48.1	 25
 84	  5	174.0	20.9	 25
 85	  5	104.8	29.9	 30
 86	  5	203.0	30.9	 25
 87	  5	282.0	39.0	 25
 88	  5	20745.0	2364.2	 25
 89	  5	198.0	23.1	 25
 90	  5	186.3	37.4	 30
 91	  5	107.0	21.3	 25
 92	  5	111.0	17.0	 25
 93	  5	115.0	15.4	 25
 94	  5	227.3	37.9	 30
 95	  5	132.0	24.0	 36
 96	  5	204.8	32.2	 30
 97	  5	1510.0	279.8	 25
 98	  5	759.0	108.9	 25
 99	  5	403.0	48.9	 25
100	  5	291.8	47.9	 30
101	  5	217.0	26.4	 25
102	  5	181.0	31.2	 25
103	  5	196.0	27.4	 25
104	  5	139.0	17.8	 25
105	  5	157.0	21.0	 30
106	  5	299.0	46.0	 25
107	  5	175.0	23.3	 25
108	  5	161.0	28.5	 25
109	  5	207.0	28.8	 25
110	  5	257.5	26.3	 30
111	  5	160.0	27.8	 25
112	  5	269.5	36.7	 30
113	  5	153.0	33.1	 30
114	  5	156.8	20.4	 30
115	  5	180.0	28.9	 30
116	  5	163.0	11.8	 25
117	  5	316.0	50.3	 25
118	  5	248.0	37.2	 25
119	  5	173.0	20.9	 25
120	  5	184.3	35.6	 30
121	  5	465.0	182.4	 25
122	  5	104.0	16.1	 25
123	  5	137.0	19.8	 25
124	  5	192.0	22.6	 25
125	  5	130.3	26.1	 30
126	  5	125.0	20.6	 25
127	  5	107.0	13.4	 25
128	  5	154.0	20.8	 25
129	  5	150.5	28.7	 30
130	  5	209.3	29.2	 36
131	  5	546.5	107.1	 30
132	  5	318.3	38.0	 30
133	  5	840.0	98.3	 25
134	  5	2012.0	202.5	 25
135	  5	1912.5	346.6	 30
136	  5	143.0	21.8	 25
137	  5	366.0	36.1	 25
138	  5	2555.0	235.6	 25
139	  5	396.0	40.0	 25
140	  5	671.3	44.9	 30
141	  5	1651.0	324.0	 25
142	  5	461.0	73.8	 25
143	  5	187.0	23.3	 25
144	  5	231.0	32.5	 25
145	  5	440.3	63.6	 30
146	  5	604.0	90.6	 25
147	  5	326.3	45.3	 30
148	  5	153.8	25.5	 30
149	  5	199.5	23.6	 30
150	  5	304.5	59.8	 36
151	  5	224.0	30.5	 25
152	  5	1056.0	114.1	 25
153	  5	378.0	63.4	 25
154	  5	165.0	35.4	 25
155	  5	346.8	54.4	 30
156	  5	869.0	179.5	 25
157	  5	330.0	58.2	 25
158	  5	780.0	126.3	 25
159	  5	243.0	93.4	 25
160	  5	248.5	39.0	 30
161	  5	243.0	49.8	 25
162	  5	131.0	18.5	 25
163	  5	331.0	50.7	 25
164	  5	194.0	32.2	 25
165	  5	415.8	64.6	 36
166	  5	654.0	120.8	 30
167	  5	3774.3	813.7	 30
168	  5	330.0	46.4	 30
169	  5	162.0	24.5	 25
170	  5	242.5	42.4	 30
171	  5	153.0	31.5	 25
172	  5	210.0	36.9	 25
173	  5	578.0	82.0	 25
174	  5	478.0	61.6	 25
175	  5	175.0	20.1	 25
176	  5	4998.5	1065.1	 30
177	  5	278.0	31.2	 25
178	  5	179.0	34.8	 25
179	  5	139.0	27.4	 25
180	  5	287.0	41.2	 25
181	  5	533.8	109.3	 30
182	  5	195.0	29.6	 25
183	  5	530.5	67.7	 30
184	  5	151.5	24.6	 30
185	  5	134.0	32.1	 30
186	  5	148.0	26.8	 30
187	  5	175.0	34.2	 25
188	  5	131.0	17.3	 25
189	  5	320.0	40.3	 25
190	  5	253.0	39.2	 25
191	  5	411.0	38.1	 30
192	  5	578.0	67.4	 25
193	  5	1868.0	230.8	 25
194	  5	529.0	60.5	 25
195	  5	620.0	55.8	 25
196	  5	798.0	97.4	 30
197	  5	565.0	69.5	 25
198	  5	294.0	40.3	 25
199	  5	206.0	29.5	 25
200	  5	164.0	26.6	 25
201	  5	644.5	152.1	 36
202	  5	119.8	34.4	 30
203	  5	208.0	28.0	 30
204	  5	255.0	31.4	 25
205	  5	340.0	48.2	 25
206	  5	135.8	22.3	 30
207	  5	242.0	40.8	 25
208	  5	224.0	42.9	 25
209	  5	215.0	43.4	 25
210	  5	174.0	22.1	 25
211	  5	322.5	64.8	 30
212	  5	228.0	41.5	 25
213	  5	525.0	97.0	 25
214	  5	149.0	26.0	 25
215	  5	409.0	55.3	 25
216	  5	268.0	40.0	 30
217	  5	235.0	37.1	 25
218	  5	287.5	34.8	 30
219	  5	161.5	39.7	 30
220	  5	161.8	34.9	 30
221	  5	214.3	38.5	 36
222	  5	116.0	25.3	 25
223	  5	200.0	36.5	 25
224	  5	140.0	32.9	 25
225	  5	157.0	30.6	 25
226	  5	215.0	42.7	 30
227	  5	993.0	191.1	 25
228	  5	200.0	28.2	 25
229	  5	234.0	44.3	 25
230	  5	151.0	24.8	 25
231	  5	706.5	159.9	 30
232	  5	157.0	45.9	 25
233	  5	254.0	47.3	 25
234	  5	236.0	44.1	 25
235	  5	1105.0	140.3	 25
236	  5	815.3	169.9	 36
237	  5	190.3	38.0	 30
238	  5	534.3	104.3	 30
239	  5	242.5	50.9	 30
240	  5	2370.0	298.9	 25
241	  5	5793.8	1591.9	 30
242	  5	189.0	33.0	 25
243	  5	256.0	43.9	 25
244	  5	1162.0	155.2	 25
245	  5	2206.0	240.1	 25
246	  5	289.5	49.2	 30
247	  5	543.0	86.7	 25
248	  5	331.0	51.3	 25
249	  5	621.0	65.4	 25
250	  5	270.0	48.1	 25
251	  5	1469.3	397.9	 30
252	  5	137.0	22.9	 25
253	  5	420.0	57.2	 25
254	  5	409.8	62.9	 30
255	  5	354.3	74.0	 30
256	  5	1260.0	253.3	 36
257	  5	184.3	36.7	 30
258	  5	126.0	22.0	 25
259	  5	138.0	36.4	 25
260	  5	348.0	50.6	 25
261	  5	142.3	39.4	 30
262	  5	134.0	22.9	 25
263	  5	252.0	37.6	 25
264	  5	1682.0	244.2	 25
265	  5	439.0	71.8	 25
266	  5	524.0	57.7	 30
267	  5	409.0	42.3	 25
268	  5	1215.0	96.2	 25
269	  5	1901.0	289.6	 25
270	  5	1785.0	215.5	 25
271	  5	175.5	44.0	 30
272	  5	224.0	28.1	 30
273	  5	503.3	99.7	 30
274	  5	601.5	95.3	 30
275	  5	257.0	38.9	 25
276	  5	170.5	42.1	 30
277	  5	206.0	38.5	 25
278	  5	1169.0	160.5	 25
279	  5	191.0	32.8	 25
280	  5	382.0	51.3	 25
281	  5	158.0	32.7	 25
282	  5	274.5	85.4	 30
283	  5	389.0	51.5	 25
284	  5	490.0	45.4	 25
285	  5	276.0	56.0	 25
286	  5	491.0	63.0	 25
287	  5	857.0	163.7	 30
288	  5	833.0	185.9	 25
289	  5	188.0	43.1	 25
290	  5	359.5	70.4	 30
291	  5	1938.8	263.7	 30
292	  5	731.5	187.7	 36
293	  5	604.0	125.8	 25
294	  5	1491.0	304.4	 25
295	  5	251.0	39.0	 25
296	  5	204.0	39.1	 25
297	  5	570.3	126.8	 30
298	  5	398.0	45.7	 25
299	  5	1183.0	186.2	 25
300	  5	2921.0	277.5	 25
301	  5	201.0	40.1	 25
302	  5	492.0	84.5	 30
303	  5	459.0	109.1	 25
304	  5	151.0	33.1	 25
305	  5	137.0	29.7	 25
306	  5	467.0	56.1	 25
307	  5	290.8	54.2	 36
308	  5	200.8	34.2	 30
309	  5	187.0	32.7	 30
310	  5	183.3	34.1	 30
311	  5	149.0	36.3	 25
312	  5	146.5	29.4	 30
313	  5	201.0	41.1	 25
314	  5	135.0	22.4	 25
315	  5	164.0	28.7	 25
316	  5	201.0	24.8	 25
317	  5	144.3	27.9	 30
318	  5	507.0	101.1	 25
319	  5	173.0	36.8	 25
320	  5	350.0	45.1	 25
321	  5	274.0	48.5	 25
322	  5	2575.3	610.0	 30
323	  5	196.0	38.0	 25
324	  5	174.0	26.0	 25
325	  5	251.8	35.2	 30
326	  5	258.5	66.0	 30
327	  5	429.3	66.7	 36
328	  5	265.5	44.3	 30
329	  5	293.0	49.8	 25
330	  5	127.0	22.0	 25
331	  5	494.0	77.3	 25
332	  5	327.3	51.2	 30
333	  5	650.0	52.7	 25
334	  5	1400.0	201.2	 25
335	  5	163.0	23.9	 25
336	  5	314.0	36.3	 25
337	  5	1449.0	245.1	 30
338	  5	439.0	40.9	 25
339	  5	271.0	56.1	 25
340	  5	611.0	58.0	 25
341	  5	264.0	43.9	 25
342	  5	196.8	32.7	 30
343	  5	192.8	31.0	 30
344	  5	149.8	22.7	 30
345	  5	172.0	26.6	 30
346	  5	639.0	103.1	 30
347	  5	132.5	20.8	 30
348	  5	168.0	27.2	 25
349	  5	370.0	58.0	 25
350	  5	242.0	38.8	 25
351	  5	315.0	37.6	 25
352	  5	353.3	68.2	 30
353	  5	456.0	88.5	 25
354	  5	401.0	61.6	 25
355	  5	154.0	22.7	 25
356	  5	544.0	60.8	 25
357	  5	3380.0	843.0	 30
358	  5	148.0	22.8	 25
359	  5	196.0	31.8	 25
360	  5	164.0	20.7	 25
361	  5	280.0	36.0	 30
362	  5	339.0	54.9	 36
363	  5	289.0	54.8	 30
364	  5	549.0	101.0	 30
365	  5	135.0	15.8	 25
366	  5	2323.0	251.5	 25
367	  5	176.8	29.0	 30
368	  5	1214.0	292.7	 25
369	  5	928.0	153.5	 25
370	  5	234.0	36.0	 25
371	  5	217.0	38.3	 25
372	  5	267.8	39.3	 30
373	  5	1154.0	265.3	 25
374	  5	147.0	20.9	 25
375	  5	191.0	26.2	 25
376	  5	185.0	22.5	 25
377	  5	257.8	29.5	 30
378	  5	240.0	28.8	 25
379	  5	195.5	34.4	 30
380	  5	140.5	29.9	 30
381	  5	156.0	19.3	 30
382	  5	149.0	33.3	 25
383	  5	230.5	36.6	 30
384	  5	257.0	32.7	 25
385	  5	151.0	24.2	 25
386	  5	401.0	61.0	 25
387	  5	560.0	64.0	 25
388	  5	279.0	47.4	 30
389	  5	136.0	22.7	 25
390	  5	139.0	21.0	 25
391	  5	231.0	38.4	 25
392	  5	717.0	89.3	 25
393	  5	1436.3	264.0	 30
394	  5	614.0	106.2	 25
395	  5	2561.0	306.8	 25
396	  5	231.0	26.1	 30
397	  5	171.0	20.2	 30
398	  5	243.3	33.8	 36
399	  5	1110.3	220.1	 30
400	  5	211.0	40.3	 25
401	  5	209.0	28.8	 25
402	  5	179.0	22.4	 25
403	  5	267.5	37.6	 30
404	  5	1195.0	221.7	 25
405	  5	1057.0	162.9	 25
406	  5	240.0	41.9	 25
407	  5	443.0	55.6	 25
408	  5	213.8	37.4	 30
409	  5	490.0	58.5	 25
410	  5	381.0	37.1	 25
411	  5	335.0	42.1	 25
412	  5	223.0	45.0	 25
413	  5	232.3	25.1	 30
414	  5	686.0	119.0	 30
415	  5	194.0	29.0	 30
416	  5	434.0	75.4	 30
417	  5	410.0	60.4	 30
418	  5	142.8	16.4	 30
419	  5	285.0	37.3	 25
420	  5	348.0	46.2	 25
421	  5	741.0	90.4	 25
422	  5	248.0	36.7	 25
423	  5	214.0	31.0	 30
424	  5	501.0	43.6	 25
425	  5	220.0	49.2	 25
426	  5	455.0	47.7	 25
427	  5	148.0	25.0	 25
428	  5	158.5	27.6	 30
429	  5	240.0	45.6	 25
430	  5	223.0	34.4	 25
431	  5	157.0	25.1	 25
432	  5	201.8	29.5	 30
433	  5	139.5	26.4	 36
434	  5	467.3	101.0	 30
435	  5	134.0	28.2	 30
436	  5	140.0	27.8	 25
437	  5	610.0	91.7	 25
438	  5	154.0	33.8	 30
439	  5	230.0	44.9	 25
440	  5	259.0	34.2	 25
441	  5	211.0	35.1	 25
442	  5	202.0	34.5	 25
443	  5	354.0	59.2	 30
444	  5	247.0	30.4	 25
445	  5	479.0	72.9	 25
446	  5	463.0	65.6	 25
447	  5	369.0	48.8	 25
448	  5	151.8	27.7	 30
449	  5	238.0	35.9	 25
450	  5	227.0	34.7	 30
451	  5	198.5	41.2	 30
452	  5	1133.0	131.0	 30
453	  5	333.0	46.5	 36
454	  5	206.0	42.8	 25
455	  5	128.0	26.5	 25
456	  5	172.0	25.5	 25
457	  5	364.0	60.3	 25
458	  5	2663.0	667.0	 30
459	  5	111.0	16.7	 25
460	  5	153.0	30.7	 25
461	  5	291.0	37.2	 25
462	  5	186.0	35.0	 25
463	  5	130.3	24.3	 30
464	  5	151.0	27.3	 25
465	  5	132.0	18.0	 25
466	  5	241.0	27.8	 25
467	  5	216.0	35.7	 25
468	  5	184.8	37.3	 36
469	  5	175.8	22.7	 30
470	  5	136.0	23.0	 30
471	  5	237.0	56.4	 25
472	  5	225.0	39.3	 25
473	  5	152.3	50.7	 30
474	  5	264.0	41.5	 25
475	  5	249.0	54.1	 25
476	  5	584.0	87.4	 25
477	  5	241.0	32.5	 25
478	  5	204.5	42.2	 30
479	  5	203.0	41.2	 25
480	  5	151.0	31.9	 25
481	  5	318.0	37.2	 25
482	  5	182.0	33.5	 25
483	  5	197.0	35.5	 25
484	  5	305.5	48.3	 30
485	  5	1030.0	184.2	 25
486	  5	235.8	33.4	 30
487	  5	267.8	46.2	 30
488	  5	237.0	42.1	 30
489	  5	215.3	48.1	 30
490	  5	156.0	35.5	 25
491	  5	132.0	23.9	 25
492	  5	224.0	46.1	 25
493	  5	185.0	36.0	 25
494	  5	178.5	37.0	 30
495	  5	201.0	30.9	 25
496	  5	130.0	23.0	 25
497	  5	196.0	34.6	 25
498	  5	140.0	27.4	 25
499	  5	175.3	33.0	 30
500	  5	569.0	77.7	 25
501	  5	151.0	25.8	 25
502	  5	194.0	35.3	 25
503	  5	366.0	37.3	 30
504	  5	399.0	97.4	 36
505	  5	169.0	42.8	 30
506	  5	176.5	31.6	 30
507	  5	827.0	125.0	 25
508	  5	872.0	117.7	 25
509	  5	568.8	66.5	 30
510	  5	13205.0	2952.9	 25
511	  5	406.0	52.9	 25
512	  5	255.0	35.7	 25
513	  5	154.0	33.8	 25
514	  5	512.5	90.1	 30
515	  5	129.0	27.6	 25
516	  5	354.0	49.4	 25
517	  5	220.0	28.1	 25
518	  5	313.0	53.4	 25
519	  5	322.8	44.9	 30
520	  5	175.0	32.4	 25
521	  5	948.3	213.9	 30
522	  5	1325.8	309.6	 30
523	  5	192.0	34.0	 30
524	  5	173.3	34.5	 36
525	  5	1477.0	322.6	 25
526	  5	254.0	43.5	 25
527	  5	136.0	26.0	 25
528	  5	225.0	33.1	 25
529	  5	218.5	38.6	 30
530	  5	838.0	160.1	 25
531	  5	325.0	50.8	 25
532	  5	203.0	31.5	 25
533	  5	217.0	40.2	 25
534	  5	176.3	35.3	 30
535	  5	197.0	42.0	 25
536	  5	382.0	60.3	 25
537	  5	179.0	34.1	 25
538	  5	270.0	43.7	 25
539	  5	256.5	30.4	 36
540	  5	496.3	83.2	 30
541	  5	380.0	42.5	 30
542	  5	660.5	64.7	 30
543	  5	776.0	94.4	 25
544	  5	216.8	39.5	 30
545	  5	139.0	33.2	 25
546	  5	541.0	73.3	 25
547	  5	143.0	31.5	 25
548	  5	931.0	93.7	 25
549	  5	188.8	36.7	 30
550	  5	172.0	31.2	 25
551	  5	1269.0	163.5	 25
552	  5	260.0	28.0	 25
553	  5	625.0	71.2	 25
554	  5	2889.5	770.7	 30
555	  5	218.0	34.0	 25
556	  5	3396.0	421.1	 25
557	  5	243.8	38.4	 30
558	  5	431.0	52.9	 30
559	  5	167.3	29.5	 36
560	  5	274.0	42.7	 25
561	  5	795.0	161.3	 25
562	  5	374.0	64.1	 25
563	  5	148.0	26.0	 25
564	  5	164.5	27.6	 30
565	  5	1520.0	274.6	 25
566	  5	521.0	64.4	 25
567	  5	599.0	67.5	 25
568	  5	317.0	54.2	 25
569	  5	128.0	28.2	 30
570	  5	176.0	24.5	 25
571	  5	3998.0	723.4	 25
572	  5	345.0	39.7	 25
573	  5	295.0	37.6	 25
574	  5	649.3	147.4	 30
575	  5	225.0	35.1	 30
576	  5	257.5	44.9	 30
577	  5	253.0	44.4	 30
578	  5	165.0	22.6	 25
579	  5	156.3	22.3	 30
580	  5	293.0	46.0	 25
581	  5	645.0	105.2	 25
582	  5	293.0	30.1	 25
583	  5	242.0	37.9	 25
584	  5	363.0	42.1	 25
585	  5	194.5	30.5	 30
586	  5	449.0	74.2	 25
587	  5	347.0	51.9	 25
588	  5	149.0	28.5	 25
589	  5	150.0	22.8	 25
590	  5	202.3	28.7	 30
591	  5	152.0	21.2	 25
592	  5	131.0	19.0	 30
593	  5	290.8	39.0	 30
594	  5	290.8	30.8	 30
595	  5	1847.0	478.6	 36
596	  5	266.0	44.4	 25
597	  5	198.0	32.1	 25
598	  5	187.0	21.2	 25
599	  5	300.0	32.4	 25
600	  5	161.5	22.9	 30
601	  5	230.0	41.3	 25
602	  5	248.0	36.9	 25
603	  5	368.0	57.5	 25
604	  5	149.0	25.3	 25
605	  5	120.0	16.8	 30
606	  5	156.0	36.7	 25
607	  5	185.0	28.7	 25
608	  5	552.0	81.8	 25
609	  5	1439.0	182.0	 25
610	  5	451.3	45.2	 36
611	  5	1714.8	286.0	 30
612	  5	354.3	54.2	 30
613	  5	887.8	72.1	 30
614	  5	2185.0	238.3	 25
615	  5	1007.5	113.8	 30
616	  5	227.0	32.4	 25
617	  5	354.0	55.7	 25
618	  5	326.0	45.1	 25
619	  5	276.0	40.8	 25
620	  5	229.8	28.2	 30
621	  5	135.0	30.1	 25
622	  5	842.0	84.1	 25
623	  5	143.0	20.7	 25
624	  5	156.0	29.7	 25
625	  5	192.8	28.1	 30
626	  5	896.0	115.3	 25
627	  5	11798.0	1190.6	 25
628	  5	1331.8	72.9	 30
629	  5	511.5	57.3	 30
630	  5	2976.0	581.5	 36
631	  5	269.5	44.4	 30
632	  5	2021.0	240.8	 25
633	  5	147.0	22.0	 25
634	  5	149.0	19.0	 25
635	  5	945.5	147.9	 30
636	  5	6904.0	755.4	 25
637	  5	369.0	46.2	 25
638	  5	378.0	46.9	 25
639	  5	262.0	36.0	 25
640	  5	193.8	35.3	 30
641	  5	422.0	58.8	 25
642	  5	313.0	43.6	 25
643	  5	339.0	37.2	 25
644	  5	13096.0	1313.1	 25
645	  5	329.5	69.9	 30
646	  5	348.3	68.8	 30
647	  5	276.8	41.6	 30
648	  5	159.5	18.4	 30
649	  5	153.0	29.4	 25
650	  5	144.5	22.3	 30
651	  5	188.0	29.4	 25
652	  5	211.0	24.8	 25
653	  5	477.0	45.9	 25
654	  5	432.0	45.6	 25
655	  5	325.5	59.3	 30
656	  5	146.0	13.8	 25
657	  5	143.0	38.6	 25
658	  5	528.0	53.7	 25
659	  5	150.0	18.0	 25
660	  5	411.0	40.5	 30
661	  5	240.0	28.7	 25
662	  5	1328.0	89.3	 25
663	  5	531.0	44.0	 25
664	  5	176.5	28.2	 30
665	  5	3661.0	734.6	 36
666	  5	198.8	31.6	 30
667	  5	191.0	28.1	 25
668	  5	18500.0	1479.4	 25
669	  5	448.0	39.4	 25
670	  5	6312.3	1303.3	 30
671	  5	265.0	26.1	 25
672	  5	405.0	41.3	 25
673	  5	269.0	23.2	 25
674	  5	296.0	39.9	 25
675	  5	236.5	34.7	 30
676	  5	355.0	47.4	 25
677	  5	375.0	60.4	 25
678	  5	461.0	49.6	 25
679	  5	198.0	20.1	 25
680	  5	246.3	31.2	 30
681	  5	154.5	37.2	 30
682	  5	811.3	105.9	 30
683	  5	141.0	20.0	 30
684	  5	162.8	22.3	 30
685	  5	361.0	49.4	 25
686	  5	149.3	28.9	 30
687	  5	158.0	27.1	 25
688	  5	2335.0	281.2	 25
689	  5	195.0	29.6	 25
690	  5	1197.0	154.9	 25
691	  5	251.3	45.3	 30
692	  5	266.0	40.5	 25
693	  5	218.0	26.5	 25
694	  5	219.0	30.6	 25
695	  5	191.0	23.4	 25
696	  5	239.3	28.3	 30
697	  5	225.0	34.6	 25
698	  5	684.0	76.0	 25
699	  5	8821.5	1090.6	 30
700	  5	291.8	29.6	 30
701	  5	772.3	101.1	 36
702	  5	311.0	46.0	 30
703	  5	9959.0	797.7	 25
704	  5	380.0	204.6	 25
705	  5	198.0	43.8	 25
706	  5	410.0	73.7	 30
707	  5	343.0	40.7	 25
708	  5	14070.0	1249.7	 25
709	  5	920.0	128.1	 25
710	  5	238.0	40.6	 25
711	  5	239.3	44.7	 30
  0	  6	24784.0	5273.5	 25
  1	  6	378.8	40.7	 30
  2	  6	355.0	53.6	 30
  3	  6	182.8	26.7	 30
  4	  6	194.3	27.2	 36
  5	  6	194.0	30.2	 25
  6	  6	178.0	19.8	 25
  7	  6	213.0	42.4	 25
  8	  6	230.0	34.3	 25
  9	  6	186.5	31.9	 30
 10	  6	150.0	28.5	 25
 11	  6	161.0	27.4	 25
 12	  6	21485.0	2779.1	 25
 13	  6	285.0	35.0	 25
 14	  6	271.0	40.5	 30
 15	  6	247.0	26.2	 25
 16	  6	20902.0	4100.7	 25
 17	  6	131.0	24.3	 25
 18	  6	208.0	37.2	 25
 19	  6	254.3	84.2	 36
 20	  6	232.5	68.9	 30
 21	  6	227.0	41.2	 30
 22	  6	185.8	36.4	 30
 23	  6	134.0	22.5	 25
 24	  6	225.8	40.2	 30
 25	  6	197.0	31.7	 25
 26	  6	208.0	38.6	 25
 27	  6	209.0	39.3	 25
 28	  6	174.0	28.3	 25
 29	  6	111.3	30.3	 30
 30	  6	217.0	26.2	 25
 31	  6	219.0	29.8	 25
 32	  6	247.0	33.0	 25
 33	  6	214.0	41.1	 25
 34	  6	188.8	33.1	 30
 35	  6	210.0	62.3	 25
 36	  6	23588.0	4724.4	 25
 37	  6	255.0	30.3	 30
 38	  6	269.8	44.8	 30
 39	  6	256.3	52.8	 36
 40	  6	19123.0	5059.8	 25
 41	  6	217.0	21.3	 25
 42	  6	23565.0	3514.1	 25
 43	  6	241.0	45.2	 25
 44	  6	221.0	27.7	 25
 45	  6	217.5	33.5	 30
 46	  6	175.0	28.5	 25
 47	  6	108.0	19.6	 25
 48	  6	191.0	29.4	 25
 49	  6	195.0	25.8	 25
 50	  6	191.5	27.1	 30
 51	  6	177.0	29.7	 25
 52	  6	161.0	23.0	 25
 53	  6	125.0	26.1	 25
 54	  6	233.0	48.5	 25
 55	  6	254.8	117.9	 36
 56	  6	250.8	65.7	 30
 57	  6	180.0	29.6	 30
 58	  6	151.0	28.1	 25
 59	  6	107.0	18.8	 25
 60	  6	107.0	20.8	 30
 61	  6	128.0	21.1	 25
 62	  6	236.0	24.7	 25
 63	  6	23136.0	3212.1	 25
 64	  6	295.0	28.0	 25
 65	  6	22313.0	5740.7	 30
 66	  6	219.0	29.0	 25
 67	  6	105.0	18.5	 25
 68	  6	202.0	28.6	 25
 69	  6	256.0	49.5	 25
 70	  6	20939.0	6163.7	 30
 71	  6	223.0	41.8	 25
 72	  6	208.3	28.3	 30
 73	  6	209.8	31.8	 30
 74	  6	23237.3	1956.3	 30
 75	  6	254.3	43.3	 36
 76	  6	225.0	69.5	 25
 77	  6	239.0	42.8	 25
 78	  6	190.0	35.5	 25
 79	  6	116.0	21.9	 25
 80	  6	219.0	36.8	 30
 81	  6	240.0	32.1	 25
 82	  6	219.0	25.3	 25
 83	  6	188.0	37.6	 25
 84	  6	226.0	36.6	 25
 85	  6	104.8	21.1	 30
 86	  6	222.0	42.6	 25
 87	  6	306.0	50.4	 25
 88	  6	21286.0	2830.8	 25
 89	  6	224.0	48.7	 25
 90	  6	171.0	23.8	 36
 91	  6	104.5	21.7	 30
 92	  6	123.5	25.1	 30
 93	  6	122.8	34.7	 30
 94	  6	149.0	31.1	 25
 95	  6	149.5	26.6	 30
 96	  6	169.0	27.7	 25
 97	  6	265.0	50.5	 25
 98	  6	212.0	28.0	 25
 99	  6	260.0	40.3	 25
100	  6	175.8	24.0	 30
101	  6	331.0	42.9	 25
102	  6	155.0	32.3	 25
103	  6	147.0	32.7	 25
104	  6	156.0	25.0	 25
105	  6	151.0	22.6	 30
106	  6	180.0	36.4	 25
107	  6	221.0	34.0	 25
108	  6	144.3	31.4	 30
109	  6	162.3	36.0	 30
110	  6	239.0	41.3	 36
111	  6	150.8	35.4	 30
112	  6	175.0	33.6	 25
113	  6	151.0	33.9	 25
114	  6	201.0	30.2	 25
115	  6	176.0	25.4	 30
116	  6	225.0	35.5	 25
117	  6	205.0	38.5	 25
118	  6	223.0	46.7	 25
119	  6	264.0	42.1	 25
120	  6	162.3	31.4	 30
121	  6	229.0	47.7	 25
122	  6	112.0	27.0	 25
123	  6	164.0	38.7	 25
124	  6	163.0	18.1	 25
125	  6	128.0	25.6	 30
126	  6	138.8	23.0	 30
127	  6	132.0	22.4	 30
128	  6	167.0	30.3	 30
129	  6	232.0	44.3	 25
130	  6	177.0	28.8	 30
131	  6	266.0	56.2	 25
132	  6	176.0	25.5	 25
133	  6	300.0	48.9	 25
134	  6	559.0	104.6	 25
135	  6	528.0	80.3	 30
136	  6	187.0	31.0	 25
137	  6	285.0	44.4	 25
138	  6	979.0	190.9	 25
139	  6	328.0	36.8	 25
140	  6	634.0	70.5	 30
141	  6	774.0	125.3	 25
142	  6	393.0	57.5	 25
143	  6	175.0	28.6	 25
144	  6	305.5	46.8	 30
145	  6	749.3	132.3	 30
146	  6	221.3	30.9	 36
147	  6	204.0	26.0	 25
148	  6	162.0	29.6	 25
149	  6	235.0	45.5	 25
150	  6	264.0	57.6	 25
151	  6	205.5	44.6	 30
152	  6	575.0	70.1	 25
153	  6	369.0	59.8	 25
154	  6	201.0	38.9	 25
155	  6	302.0	70.4	 25
156	  6	474.5	60.0	 30
157	  6	201.0	45.7	 25
158	  6	183.0	28.4	 25
159	  6	164.0	32.6	 25
160	  6	154.0	33.0	 25
161	  6	182.8	44.2	 36
162	  6	145.0	38.4	 30
163	  6	220.0	45.2	 30
164	  6	157.5	31.2	 30
165	  6	315.0	41.4	 25
166	  6	269.8	53.5	 30
167	  6	343.0	75.0	 25
168	  6	230.0	43.8	 25
169	  6	183.0	34.5	 25
170	  6	192.0	35.0	 25
171	  6	139.0	32.2	 30
172	  6	190.0	34.3	 25
173	  6	196.0	27.9	 25
174	  6	198.0	41.2	 25
175	  6	155.0	29.4	 25
176	  6	1543.3	368.0	 30
177	  6	260.0	40.7	 25
178	  6	149.0	28.2	 25
179	  6	136.8	26.6	 30
180	  6	150.8	28.9	 30
181	  6	209.0	45.5	 36
182	  6	154.3	25.1	 30
183	  6	161.0	24.1	 25
184	  6	114.0	15.0	 25
185	  6	125.0	16.0	 25
186	  6	241.0	48.3	 30
187	  6	151.0	30.6	 25
188	  6	142.0	24.3	 25
189	  6	268.0	42.5	 25
190	  6	294.0	39.6	 25
191	  6	317.8	51.7	 30
192	  6	213.0	46.3	 25
193	  6	491.0	80.3	 25
194	  6	359.0	52.1	 25
195	  6	561.0	54.7	 25
196	  6	613.3	46.1	 30
197	  6	242.8	65.5	 30
198	  6	349.0	53.1	 30
199	  6	245.8	34.2	 30
200	  6	148.8	28.4	 30
201	  6	194.8	30.8	 30
202	  6	114.0	24.7	 25
203	  6	199.0	39.4	 25
204	  6	206.0	35.2	 25
205	  6	224.0	36.7	 25
206	  6	172.0	32.7	 30
207	  6	221.0	38.0	 25
208	  6	152.0	29.9	 25
209	  6	140.0	27.3	 25
210	  6	217.0	35.6	 25
211	  6	385.3	53.9	 30
212	  6	249.0	27.3	 25
213	  6	273.0	41.2	 25
214	  6	137.0	21.4	 25
215	  6	489.5	84.9	 30
216	  6	208.5	34.1	 36
217	  6	225.0	37.8	 30
218	  6	400.0	73.7	 25
219	  6	158.0	33.5	 25
220	  6	147.0	23.6	 25
221	  6	149.0	22.1	 30
222	  6	130.0	23.8	 25
223	  6	163.0	38.3	 25
224	  6	134.0	28.6	 25
225	  6	117.0	22.7	 25
226	  6	196.8	32.2	 30
227	  6	254.0	44.2	 25
228	  6	195.0	22.6	 25
229	  6	262.0	36.1	 25
230	  6	159.0	26.9	 25
231	  6	320.8	59.7	 30
232	  6	152.0	19.3	 25
233	  6	232.8	34.0	 30
234	  6	219.5	37.5	 30
235	  6	223.5	33.0	 30
236	  6	296.5	39.2	 30
237	  6	161.0	22.5	 25
238	  6	378.0	70.5	 25
239	  6	131.0	21.6	 25
240	  6	524.0	90.5	 25
241	  6	1004.3	255.6	 30
242	  6	153.0	28.4	 25
243	  6	292.0	26.8	 25
244	  6	478.0	76.7	 25
245	  6	634.0	80.3	 25
246	  6	272.0	44.1	 25
247	  6	430.3	42.7	 30
248	  6	312.0	52.9	 25
249	  6	368.0	59.8	 25
250	  6	482.8	86.8	 30
251	  6	311.0	58.3	 30
252	  6	148.8	29.9	 36
253	  6	261.5	37.0	 30
254	  6	1339.0	149.9	 25
255	  6	761.0	86.1	 25
256	  6	1789.0	268.7	 25
257	  6	152.8	26.4	 30
258	  6	150.0	33.8	 25
259	  6	128.0	17.1	 25
260	  6	197.0	32.0	 25
261	  6	122.0	21.3	 25
262	  6	151.5	28.2	 30
263	  6	163.0	26.0	 25
264	  6	691.0	74.9	 25
265	  6	392.0	39.8	 25
266	  6	760.0	77.3	 25
267	  6	915.0	133.9	 30
268	  6	1114.0	227.6	 30
269	  6	1501.3	260.1	 30
270	  6	329.3	45.4	 30
271	  6	174.8	29.6	 30
272	  6	183.3	20.4	 30
273	  6	296.0	45.2	 25
274	  6	343.0	61.0	 25
275	  6	239.0	33.3	 25
276	  6	171.0	31.6	 25
277	  6	189.0	27.6	 30
278	  6	331.0	47.4	 25
279	  6	150.0	23.9	 25
280	  6	208.0	30.1	 25
281	  6	121.0	21.5	 25
282	  6	210.8	54.3	 30
283	  6	386.0	53.4	 25
284	  6	455.0	71.3	 25
285	  6	278.0	33.1	 25
286	  6	486.0	57.4	 30
287	  6	244.3	35.3	 36
288	  6	277.0	51.2	 30
289	  6	192.5	37.8	 30
290	  6	192.0	40.9	 25
291	  6	347.0	51.2	 25
292	  6	187.0	31.2	 30
293	  6	184.0	23.0	 25
294	  6	250.0	31.9	 25
295	  6	215.0	27.9	 25
296	  6	231.0	31.3	 25
297	  6	158.5	25.5	 30
298	  6	385.0	53.8	 25
299	  6	386.0	44.7	 25
300	  6	1031.0	127.9	 25
301	  6	246.0	39.6	 25
302	  6	329.3	59.5	 30
303	  6	327.0	68.8	 25
304	  6	193.3	38.7	 30
305	  6	141.0	38.7	 30
306	  6	391.5	53.5	 30
307	  6	179.3	33.5	 30
308	  6	165.0	26.9	 25
309	  6	142.0	20.4	 25
310	  6	158.0	23.1	 25
311	  6	129.0	22.4	 25
312	  6	135.8	20.3	 30
313	  6	195.0	28.4	 25
314	  6	134.0	22.6	 25
315	  6	181.0	21.6	 25
316	  6	214.0	30.6	 25
317	  6	135.5	25.7	 30
318	  6	230.0	39.6	 25
319	  6	173.0	35.4	 25
320	  6	269.0	30.3	 25
321	  6	217.0	20.6	 25
322	  6	418.8	84.6	 36
323	  6	246.0	41.3	 30
324	  6	214.0	32.4	 30
325	  6	219.0	25.5	 25
326	  6	256.0	40.8	 25
327	  6	562.0	89.3	 30
328	  6	198.0	27.0	 25
329	  6	230.0	43.9	 25
330	  6	172.0	27.9	 25
331	  6	244.0	28.2	 25
332	  6	152.8	24.9	 30
333	  6	638.0	105.5	 25
334	  6	419.0	42.7	 25
335	  6	189.0	30.1	 25
336	  6	294.0	43.1	 25
337	  6	489.0	57.3	 30
338	  6	468.0	69.9	 25
339	  6	530.0	65.0	 30
340	  6	387.0	42.2	 30
341	  6	220.8	36.6	 30
342	  6	175.0	34.5	 36
343	  6	129.0	18.6	 25
344	  6	147.0	22.2	 25
345	  6	128.0	26.0	 25
346	  6	182.0	28.9	 25
347	  6	139.0	23.3	 25
348	  6	193.3	31.2	 30
349	  6	379.0	53.3	 25
350	  6	216.0	40.3	 25
351	  6	191.0	22.4	 25
352	  6	211.0	35.4	 25
353	  6	240.0	35.9	 30
354	  6	266.0	40.2	 25
355	  6	132.0	19.8	 25
356	  6	291.0	39.4	 25
357	  6	1382.8	286.8	 30
358	  6	142.3	27.4	 36
359	  6	227.0	37.1	 30
360	  6	155.8	30.7	 30
361	  6	355.0	94.9	 25
362	  6	209.0	35.9	 25
363	  6	198.5	42.7	 30
364	  6	171.0	37.7	 25
365	  6	141.0	23.1	 25
366	  6	1233.0	202.6	 25
367	  6	221.0	30.5	 25
368	  6	414.5	93.0	 30
369	  6	307.0	75.1	 25
370	  6	147.0	27.8	 25
371	  6	150.0	37.9	 25
372	  6	170.0	44.2	 25
373	  6	451.8	76.8	 30
374	  6	178.0	32.3	 25
375	  6	197.5	27.9	 30
376	  6	166.8	35.4	 30
377	  6	339.5	58.1	 30
378	  6	194.3	30.5	 36
379	  6	157.0	34.2	 25
380	  6	160.0	31.6	 25
381	  6	181.0	31.9	 25
382	  6	198.0	26.5	 25
383	  6	222.8	41.4	 30
384	  6	208.0	34.2	 25
385	  6	148.0	26.3	 25
386	  6	178.0	31.6	 25
387	  6	229.0	39.5	 25
388	  6	294.8	39.6	 30
389	  6	171.0	34.4	 25
390	  6	170.0	33.5	 25
391	  6	263.0	49.5	 25
392	  6	444.0	65.9	 25
393	  6	245.8	49.8	 36
394	  6	169.5	40.8	 30
395	  6	617.0	142.2	 30
396	  6	179.0	48.9	 25
397	  6	208.0	37.9	 25
398	  6	248.0	46.1	 30
399	  6	344.0	70.2	 25
400	  6	224.0	40.1	 25
401	  6	165.0	31.1	 25
402	  6	202.0	34.6	 25
403	  6	204.5	36.9	 30
404	  6	261.0	40.6	 25
405	  6	238.0	41.3	 25
406	  6	298.0	46.4	 25
407	  6	287.0	40.2	 25
408	  6	172.0	28.8	 30
409	  6	248.0	31.8	 25
410	  6	206.0	43.2	 25
411	  6	196.5	41.8	 30
412	  6	286.8	39.0	 30
413	  6	425.0	54.5	 36
414	  6	305.0	45.7	 25
415	  6	258.0	39.5	 25
416	  6	951.0	175.4	 25
417	  6	161.0	40.1	 25
418	  6	156.3	28.8	 30
419	  6	194.0	35.1	 25
420	  6	244.0	44.4	 25
421	  6	230.0	33.3	 25
422	  6	214.0	38.2	 25
423	  6	238.5	37.6	 30
424	  6	374.0	49.2	 25
425	  6	296.0	43.0	 25
426	  6	142.0	24.0	 25
427	  6	190.0	37.1	 25
428	  6	207.3	39.2	 36
429	  6	231.3	46.3	 30
430	  6	154.5	30.1	 30
431	  6	127.0	26.8	 30
432	  6	162.0	38.6	 25
433	  6	134.0	33.3	 30
434	  6	206.0	38.7	 25
435	  6	166.0	22.5	 25
436	  6	172.0	38.8	 25
437	  6	376.0	68.7	 25
438	  6	133.8	26.9	 30
439	  6	179.0	35.8	 25
440	  6	188.0	35.3	 25
441	  6	324.0	56.8	 25
442	  6	154.0	27.8	 25
443	  6	291.0	43.7	 30
444	  6	131.0	21.5	 25
445	  6	171.0	32.5	 25
446	  6	270.0	49.2	 30
447	  6	297.0	55.4	 30
448	  6	152.8	29.9	 30
449	  6	163.5	34.7	 36
450	  6	227.0	35.5	 25
451	  6	228.0	38.8	 25
452	  6	471.0	78.1	 25
453	  6	199.0	32.7	 25
454	  6	158.0	25.2	 30
455	  6	108.0	21.4	 25
456	  6	170.0	31.3	 25
457	  6	174.0	39.0	 25
458	  6	288.0	42.3	 25
459	  6	129.0	42.0	 30
460	  6	144.0	19.7	 25
461	  6	160.0	25.2	 25
462	  6	136.0	20.7	 25
463	  6	160.0	22.4	 25
464	  6	169.3	26.5	 36
465	  6	132.8	28.1	 30
466	  6	249.8	42.4	 30
467	  6	293.8	38.4	 30
468	  6	177.0	31.9	 25
469	  6	156.0	29.6	 30
470	  6	140.0	36.2	 25
471	  6	157.0	28.5	 25
472	  6	148.0	24.5	 25
473	  6	159.0	31.6	 25
474	  6	193.8	30.2	 30
475	  6	171.0	36.3	 25
476	  6	129.0	23.9	 25
477	  6	206.0	30.3	 25
478	  6	217.0	26.6	 25
479	  6	196.0	33.0	 30
480	  6	131.0	18.6	 25
481	  6	173.0	36.3	 25
482	  6	139.0	19.6	 30
483	  6	316.0	46.4	 30
484	  6	218.8	36.8	 36
485	  6	486.3	86.1	 30
486	  6	224.0	21.4	 25
487	  6	168.0	33.8	 25
488	  6	163.0	28.8	 25
489	  6	136.3	22.1	 30
490	  6	156.0	26.1	 25
491	  6	123.0	25.9	 25
492	  6	129.0	49.0	 25
493	  6	180.0	27.9	 25
494	  6	141.5	24.3	 30
495	  6	137.0	18.0	 25
496	  6	146.0	28.5	 25
497	  6	147.0	24.5	 25
498	  6	169.0	24.6	 25
499	  6	132.8	21.8	 30
500	  6	235.8	39.1	 30
501	  6	134.0	21.1	 30
502	  6	183.0	28.6	 30
503	  6	242.0	40.0	 25
504	  6	155.8	26.3	 30
505	  6	150.0	26.4	 25
506	  6	159.0	29.9	 25
507	  6	233.0	44.1	 25
508	  6	252.0	36.6	 25
509	  6	296.0	60.7	 30
510	  6	2573.0	685.6	 25
511	  6	222.0	32.5	 25
512	  6	211.0	28.9	 25
513	  6	153.0	25.5	 25
514	  6	212.5	19.6	 30
515	  6	150.0	31.4	 25
516	  6	433.0	71.4	 25
517	  6	169.3	19.8	 30
518	  6	369.5	64.4	 30
519	  6	204.8	36.5	 36
520	  6	150.5	27.9	 30
521	  6	402.0	81.9	 25
522	  6	313.0	57.4	 25
523	  6	170.0	27.7	 25
524	  6	144.3	36.8	 30
525	  6	1266.0	312.0	 25
526	  6	158.0	26.7	 25
527	  6	138.0	30.5	 25
528	  6	207.0	41.1	 25
529	  6	188.0	26.5	 30
530	  6	191.0	29.8	 25
531	  6	152.0	17.2	 25
532	  6	195.0	26.2	 25
533	  6	142.0	21.3	 25
534	  6	177.8	23.7	 30
535	  6	164.3	33.0	 30
536	  6	164.3	26.8	 30
537	  6	146.8	24.1	 30
538	  6	197.0	23.9	 30
539	  6	311.5	49.5	 30
540	  6	423.0	69.5	 25
541	  6	169.0	22.4	 25
542	  6	245.0	45.8	 25
543	  6	246.0	44.8	 25
544	  6	130.5	21.1	 30
545	  6	113.0	18.1	 25
546	  6	194.0	22.2	 25
547	  6	170.0	25.0	 25
548	  6	271.0	51.6	 25
549	  6	189.0	24.2	 25
550	  6	207.3	34.2	 30
551	  6	319.0	43.5	 25
552	  6	142.0	19.8	 25
553	  6	304.0	48.9	 30
554	  6	747.5	171.9	 30
555	  6	342.3	43.1	 36
556	  6	5381.3	1150.9	 30
557	  6	185.0	35.1	 25
558	  6	236.0	28.9	 25
559	  6	173.0	22.4	 25
560	  6	380.3	53.0	 30
561	  6	281.0	46.1	 25
562	  6	158.0	28.6	 25
563	  6	124.0	23.1	 25
564	  6	139.0	22.5	 25
565	  6	932.8	159.5	 30
566	  6	239.0	36.4	 25
567	  6	319.0	45.1	 25
568	  6	235.0	39.2	 25
569	  6	136.0	25.1	 25
570	  6	161.3	22.9	 30
571	  6	335.8	81.8	 30
572	  6	204.5	34.1	 30
573	  6	263.5	42.2	 30
574	  6	218.0	40.7	 30
575	  6	331.3	45.4	 30
576	  6	203.0	30.1	 25
577	  6	280.0	37.4	 25
578	  6	174.0	49.0	 25
579	  6	123.0	25.3	 25
580	  6	195.0	34.1	 30
581	  6	212.0	34.4	 25
582	  6	146.0	17.6	 25
583	  6	166.0	27.0	 25
584	  6	241.0	46.0	 25
585	  6	141.3	21.9	 30
586	  6	155.0	28.4	 25
587	  6	179.0	24.8	 25
588	  6	140.0	24.6	 25
589	  6	152.8	32.9	 30
590	  6	187.5	25.8	 36
591	  6	205.0	23.9	 30
592	  6	170.0	30.2	 25
593	  6	352.0	60.7	 25
594	  6	197.0	31.6	 25
595	  6	219.3	41.0	 30
596	  6	148.0	24.4	 25
597	  6	193.0	30.0	 25
598	  6	215.0	35.7	 25
599	  6	301.0	38.1	 25
600	  6	161.8	35.4	 30
601	  6	202.0	37.0	 25
602	  6	202.0	38.1	 25
603	  6	540.0	78.6	 25
604	  6	124.0	23.9	 25
605	  6	121.8	23.5	 30
606	  6	140.8	20.2	 30
607	  6	171.3	30.8	 30
608	  6	195.8	26.9	 30
609	  6	248.8	28.1	 30
610	  6	457.5	72.0	 30
611	  6	551.0	63.9	 25
612	  6	227.0	35.5	 25
613	  6	874.0	115.6	 25
614	  6	747.0	64.0	 25
615	  6	767.3	106.4	 30
616	  6	579.0	52.7	 25
617	  6	308.0	41.9	 25
618	  6	246.0	40.5	 25
619	  6	127.0	20.9	 25
620	  6	191.5	36.3	 30
621	  6	110.0	14.2	 25
622	  6	436.0	72.3	 25
623	  6	206.0	30.4	 25
624	  6	134.8	22.4	 30
625	  6	395.0	53.3	 36
626	  6	509.5	63.9	 30
627	  6	2716.5	493.8	 30
628	  6	1042.0	106.1	 25
629	  6	315.0	58.1	 25
630	  6	477.3	87.6	 30
631	  6	264.0	31.6	 25
632	  6	390.0	51.8	 25
633	  6	195.0	56.3	 25
634	  6	128.0	19.2	 25
635	  6	244.5	43.1	 30
636	  6	1492.0	280.5	 25
637	  6	227.0	33.6	 25
638	  6	283.0	31.5	 25
639	  6	178.0	39.1	 25
640	  6	156.8	27.5	 30
641	  6	217.0	35.0	 25
642	  6	283.3	43.5	 30
643	  6	274.0	38.6	 30
644	  6	2694.8	676.5	 30
645	  6	313.0	46.9	 36
646	  6	198.0	20.4	 25
647	  6	141.0	20.5	 25
648	  6	166.0	35.1	 25
649	  6	136.0	24.0	 25
650	  6	153.8	35.5	 30
651	  6	219.0	51.6	 25
652	  6	189.0	38.5	 25
653	  6	288.0	48.8	 25
654	  6	263.0	38.2	 25
655	  6	209.0	35.2	 25
656	  6	174.8	31.5	 30
657	  6	138.0	30.0	 25
658	  6	291.0	39.5	 25
659	  6	216.0	43.2	 25
660	  6	419.3	83.4	 30
661	  6	323.3	52.5	 36
662	  6	1629.0	274.8	 30
663	  6	1483.0	204.3	 30
664	  6	204.0	45.6	 25
665	  6	560.0	117.8	 25
666	  6	138.8	31.7	 30
667	  6	131.0	25.8	 25
668	  6	4445.0	748.3	 25
669	  6	342.0	62.7	 25
670	  6	989.0	185.6	 25
671	  6	215.5	53.4	 30
672	  6	212.0	52.1	 25
673	  6	222.0	36.5	 25
674	  6	251.0	40.7	 25
675	  6	241.0	42.4	 25
676	  6	280.0	64.5	 30
677	  6	302.0	49.1	 25
678	  6	375.5	69.7	 30
679	  6	197.0	48.5	 30
680	  6	260.3	50.1	 30
681	  6	152.8	35.0	 30
682	  6	213.0	33.7	 25
683	  6	124.0	34.5	 25
684	  6	213.0	32.4	 25
685	  6	197.0	40.3	 25
686	  6	150.5	35.3	 30
687	  6	158.0	24.7	 25
688	  6	404.0	66.4	 25
689	  6	153.0	29.3	 25
690	  6	207.0	47.3	 25
691	  6	183.5	40.4	 30
692	  6	168.0	31.8	 25
693	  6	229.0	41.7	 25
694	  6	159.0	30.9	 25
695	  6	220.0	35.7	 25
696	  6	294.8	40.5	 36
697	  6	436.0	60.9	 30
698	  6	495.8	67.6	 30
699	  6	2963.0	678.1	 25
700	  6	366.0	49.0	 25
701	  6	297.5	38.1	 30
702	  6	189.0	27.4	 25
703	  6	2922.0	514.7	 25
704	  6	12933.0	2381.2	 25
705	  6	149.0	22.9	 25
706	  6	175.8	36.9	 30
707	  6	240.0	62.3	 25
708	  6	2823.0	539.4	 25
709	  6	260.0	45.4	 25
710	  6	219.0	53.4	 25
711	  6	20187.5	4734.8	 30
  0	  7	232.8	30.1	 30
  1	  7	6053.0	1252.3	 25
  2	  7	150.0	23.5	 25
  3	  7	305.0	36.3	 25
  4	  7	134.8	34.0	 30
  5	  7	515.0	95.3	 25
  6	  7	170.0	33.5	 25
  7	  7	164.0	71.7	 25
  8	  7	1032.0	161.5	 25
  9	  7	389.0	70.3	 25
 10	  7	178.0	34.9	 30
 11	  7	205.0	34.0	 25
 12	  7	22133.0	3148.0	 25
 13	  7	243.0	30.8	 25
 14	  7	213.0	35.3	 25
 15	  7	249.5	41.5	 36
 16	  7	232.3	34.0	 30
 17	  7	144.3	36.9	 30
 18	  7	281.3	34.5	 30
 19	  7	23026.0	2755.5	 25
 20	  7	23481.0	2469.3	 30
 21	  7	22226.0	4427.3	 25
 22	  7	232.0	46.7	 25
 23	  7	177.0	26.4	 25
 24	  7	24210.0	1828.4	 25
 25	  7	284.8	45.6	 30
 26	  7	22049.0	1255.4	 25
 27	  7	21058.0	2901.6	 25
 28	  7	229.0	41.1	 25
 29	  7	136.0	23.2	 25
 30	  7	251.8	67.3	 30
 31	  7	23136.0	1958.2	 25
 32	  7	23200.0	2270.9	 25
 33	  7	22288.0	4254.8	 30
 34	  7	255.8	43.3	 30
 35	  7	213.0	44.7	 36
 36	  7	24495.0	4993.5	 30
 37	  7	225.0	34.0	 25
 38	  7	207.0	40.4	 25
 39	  7	199.0	36.7	 25
 40	  7	254.5	54.6	 30
 41	  7	264.0	53.7	 25
 42	  7	23835.0	3653.5	 25
 43	  7	331.0	39.7	 25
 44	  7	22253.0	1770.3	 25
 45	  7	21444.8	5171.8	 30
 46	  7	210.0	45.7	 25
 47	  7	109.0	23.3	 25
 48	  7	191.0	36.8	 25
 49	  7	204.0	37.8	 25
 50	  7	18725.3	5332.2	 30
 51	  7	212.0	41.0	 30
 52	  7	161.5	27.2	 30
 53	  7	207.0	37.8	 30
 54	  7	23256.5	2654.6	 30
 55	  7	23769.0	4110.5	 30
 56	  7	22626.0	6510.8	 25
 57	  7	249.0	50.2	 25
 58	  7	186.0	47.2	 25
 59	  7	108.0	21.5	 25
 60	  7	94.8	22.1	 30
 61	  7	135.0	22.0	 25
 62	  7	307.0	40.1	 25
 63	  7	23983.0	3387.6	 25
 64	  7	342.0	55.1	 25
 65	  7	22809.8	6401.4	 30
 66	  7	227.0	43.7	 25
 67	  7	123.0	27.1	 25
 68	  7	225.0	37.8	 25
 69	  7	20748.8	4859.5	 30
 70	  7	22741.3	1527.7	 36
 71	  7	21028.3	6329.0	 30
 72	  7	236.0	43.4	 25
 73	  7	218.0	38.3	 25
 74	  7	23670.0	2106.0	 25
 75	  7	321.0	94.1	 30
 76	  7	21843.0	3105.4	 25
 77	  7	20860.0	5046.2	 25
 78	  7	236.0	45.0	 25
 79	  7	134.0	26.4	 25
 80	  7	260.0	148.4	 30
 81	  7	22537.0	1747.9	 25
 82	  7	21709.0	5288.5	 25
 83	  7	269.0	39.7	 25
 84	  7	22883.0	3479.7	 25
 85	  7	145.3	29.2	 30
 86	  7	185.0	30.4	 25
 87	  7	303.8	38.2	 30
 88	  7	21161.8	3294.0	 30
 89	  7	241.5	40.6	 30
 90	  7	188.3	33.6	 30
 91	  7	120.0	28.6	 25
 92	  7	103.0	26.0	 25
 93	  7	144.0	26.8	 25
 94	  7	152.0	35.4	 25
 95	  7	185.0	30.5	 30
 96	  7	244.0	49.9	 25
 97	  7	204.0	55.5	 25
 98	  7	340.0	49.7	 25
 99	  7	309.0	44.6	 25
100	  7	665.5	148.1	 30
101	  7	134.0	30.3	 25
102	  7	239.0	45.9	 25
103	  7	117.0	20.4	 25
104	  7	260.8	47.3	 30
105	  7	310.0	60.8	 36
106	  7	8383.8	2322.8	 30
107	  7	389.3	80.4	 30
108	  7	177.0	40.4	 25
109	  7	115.0	25.4	 25
110	  7	141.0	26.8	 25
111	  7	232.3	51.1	 30
112	  7	325.0	42.8	 25
113	  7	560.0	106.0	 25
114	  7	709.0	76.3	 25
115	  7	553.0	63.9	 25
116	  7	299.0	40.6	 30
117	  7	3683.0	640.8	 25
118	  7	720.0	109.6	 25
119	  7	223.0	38.4	 25
120	  7	214.0	43.8	 25
121	  7	200.5	50.2	 30
122	  7	208.5	29.8	 30
123	  7	155.0	29.2	 30
124	  7	445.8	86.5	 30
125	  7	129.8	19.6	 30
126	  7	234.0	27.1	 30
127	  7	167.0	27.8	 25
128	  7	259.0	36.1	 25
129	  7	275.0	37.3	 25
130	  7	464.0	48.3	 25
131	  7	913.5	135.6	 30
132	  7	400.0	61.5	 25
133	  7	196.0	28.4	 25
134	  7	207.0	37.1	 25
135	  7	140.0	16.7	 25
136	  7	317.8	46.1	 30
137	  7	383.0	54.9	 25
138	  7	251.0	36.2	 25
139	  7	1140.0	168.8	 25
140	  7	231.8	38.1	 30
141	  7	1618.3	434.5	 36
142	  7	267.0	43.4	 30
143	  7	3859.5	711.5	 30
144	  7	140.0	25.2	 25
145	  7	202.0	35.7	 25
146	  7	171.8	28.6	 30
147	  7	1482.0	317.3	 25
148	  7	221.0	24.0	 25
149	  7	220.0	31.0	 25
150	  7	184.0	33.5	 25
151	  7	259.5	38.4	 30
152	  7	210.0	37.2	 25
153	  7	148.0	16.7	 25
154	  7	196.0	34.5	 25
155	  7	419.0	48.9	 25
156	  7	187.0	17.7	 30
157	  7	2132.0	547.1	 25
158	  7	170.8	27.5	 30
159	  7	153.0	19.2	 30
160	  7	234.5	34.2	 30
161	  7	173.0	26.1	 30
162	  7	181.0	32.1	 25
163	  7	1470.0	231.8	 25
164	  7	206.0	33.1	 25
165	  7	232.0	33.8	 25
166	  7	250.5	32.4	 30
167	  7	1538.0	270.5	 25
168	  7	575.0	76.7	 25
169	  7	179.0	28.8	 25
170	  7	165.0	28.2	 25
171	  7	804.0	152.3	 30
172	  7	228.0	41.9	 25
173	  7	183.0	32.9	 25
174	  7	134.0	26.0	 25
175	  7	177.0	30.0	 25
176	  7	658.8	88.6	 36
177	  7	466.0	51.7	 30
178	  7	191.5	35.2	 30
179	  7	124.0	11.2	 25
180	  7	257.0	36.2	 25
181	  7	260.5	31.6	 30
182	  7	249.0	32.1	 25
183	  7	291.0	39.2	 25
184	  7	141.0	28.7	 25
185	  7	521.0	52.2	 25
186	  7	162.5	28.6	 30
187	  7	123.0	20.7	 25
188	  7	120.0	21.0	 25
189	  7	300.0	43.1	 25
190	  7	175.0	34.1	 25
191	  7	254.8	35.0	 30
192	  7	314.0	31.6	 25
193	  7	555.5	66.8	 30
194	  7	3784.0	548.9	 30
195	  7	628.8	74.2	 30
196	  7	728.0	109.0	 36
197	  7	1782.0	275.5	 25
198	  7	350.0	51.4	 25
199	  7	208.0	37.5	 25
200	  7	178.0	22.0	 25
201	  7	365.8	41.0	 30
202	  7	175.0	21.1	 25
203	  7	157.0	22.3	 25
204	  7	287.0	40.6	 25
205	  7	175.0	29.0	 25
206	  7	148.5	27.4	 30
207	  7	150.0	20.5	 25
208	  7	146.0	15.9	 25
209	  7	146.0	24.3	 25
210	  7	280.0	38.4	 25
211	  7	206.8	36.0	 30
212	  7	187.5	30.1	 36
213	  7	172.5	23.4	 30
214	  7	173.8	21.5	 30
215	  7	201.0	24.6	 25
216	  7	199.0	28.6	 25
217	  7	1413.5	268.1	 30
218	  7	474.0	41.7	 25
219	  7	179.0	36.0	 25
220	  7	269.0	42.6	 25
221	  7	432.0	54.0	 25
222	  7	421.8	71.7	 30
223	  7	153.0	21.0	 25
224	  7	203.0	27.5	 25
225	  7	1770.0	215.3	 25
226	  7	146.0	18.2	 25
227	  7	180.5	35.5	 30
228	  7	127.0	17.2	 25
229	  7	316.0	47.1	 30
230	  7	151.8	23.2	 30
231	  7	147.8	29.0	 30
232	  7	205.3	31.9	 36
233	  7	381.0	60.3	 25
234	  7	413.0	51.2	 25
235	  7	130.0	34.6	 25
236	  7	234.0	36.2	 25
237	  7	228.0	35.6	 30
238	  7	222.0	38.4	 25
239	  7	820.0	128.3	 25
240	  7	476.0	46.9	 25
241	  7	399.0	44.9	 25
242	  7	311.3	56.3	 30
243	  7	726.0	102.4	 25
244	  7	3003.0	446.3	 25
245	  7	158.0	29.0	 25
246	  7	245.0	46.2	 25
247	  7	658.0	127.7	 36
248	  7	250.5	36.3	 30
249	  7	308.8	45.0	 30
250	  7	142.0	22.3	 25
251	  7	177.0	42.3	 25
252	  7	420.5	73.5	 30
253	  7	6740.0	1688.7	 25
254	  7	229.0	37.6	 25
255	  7	1160.0	121.7	 25
256	  7	3011.0	316.8	 25
257	  7	148.8	28.7	 30
258	  7	398.0	86.6	 25
259	  7	168.0	31.3	 25
260	  7	197.0	38.6	 25
261	  7	183.0	30.2	 25
262	  7	189.5	31.5	 30
263	  7	260.0	38.7	 25
264	  7	2329.0	477.3	 25
265	  7	180.0	35.0	 30
266	  7	294.0	37.2	 30
267	  7	321.5	51.6	 36
268	  7	154.0	33.4	 25
269	  7	151.0	19.7	 25
270	  7	4578.0	601.1	 25
271	  7	255.0	42.9	 25
272	  7	220.8	32.8	 30
273	  7	7005.0	1663.9	 25
274	  7	129.0	31.2	 25
275	  7	732.0	113.9	 25
276	  7	219.0	40.2	 25
277	  7	479.5	116.5	 30
278	  7	140.0	22.9	 25
279	  7	144.0	30.7	 25
280	  7	142.0	29.1	 25
281	  7	501.0	89.3	 25
282	  7	635.3	181.5	 36
283	  7	263.0	44.2	 30
284	  7	318.8	50.0	 30
285	  7	343.8	60.8	 30
286	  7	284.0	53.2	 25
287	  7	170.0	32.0	 30
288	  7	180.0	31.0	 25
289	  7	195.0	29.1	 25
290	  7	157.0	30.7	 25
291	  7	389.0	60.4	 25
292	  7	865.8	173.9	 30
293	  7	200.0	43.0	 25
294	  7	753.0	169.7	 25
295	  7	194.0	31.2	 25
296	  7	122.0	28.3	 25
297	  7	549.0	117.1	 30
298	  7	311.0	36.8	 25
299	  7	433.0	52.6	 25
300	  7	243.5	58.9	 30
301	  7	334.0	60.3	 30
302	  7	454.0	112.4	 36
303	  7	134.0	36.5	 30
304	  7	168.0	30.8	 25
305	  7	225.0	32.6	 25
306	  7	185.0	34.5	 25
307	  7	7055.0	2158.7	 30
308	  7	154.0	29.5	 25
309	  7	238.0	36.1	 25
310	  7	302.0	36.9	 25
311	  7	213.0	46.6	 25
312	  7	243.0	41.1	 30
313	  7	215.0	39.4	 25
314	  7	213.0	45.6	 25
315	  7	512.0	63.9	 25
316	  7	260.0	55.4	 25
317	  7	143.0	32.6	 25
318	  7	465.0	96.6	 36
319	  7	332.5	52.5	 30
320	  7	248.0	49.1	 30
321	  7	144.5	28.8	 30
322	  7	301.0	50.0	 25
323	  7	201.0	175.6	 30
324	  7	238.0	48.2	 25
325	  7	2958.0	567.4	 25
326	  7	451.0	62.6	 25
327	  7	207.0	30.5	 25
328	  7	342.5	46.3	 30
329	  7	5372.0	960.1	 25
330	  7	853.0	138.5	 25
331	  7	388.0	63.4	 25
332	  7	311.0	40.8	 25
333	  7	292.8	56.1	 30
334	  7	234.0	38.4	 25
335	  7	216.0	39.2	 25
336	  7	785.3	136.2	 30
337	  7	1470.5	186.2	 30
338	  7	235.5	46.7	 36
339	  7	558.0	102.2	 25
340	  7	491.0	66.2	 25
341	  7	350.0	58.4	 25
342	  7	595.0	84.3	 25
343	  7	192.5	28.9	 30
344	  7	152.0	31.9	 25
345	  7	154.0	29.2	 25
346	  7	265.0	40.1	 25
347	  7	266.0	46.9	 25
348	  7	362.0	74.2	 30
349	  7	129.0	29.4	 25
350	  7	385.0	53.9	 25
351	  7	161.0	26.0	 25
352	  7	205.0	33.0	 25
353	  7	251.5	53.6	 30
354	  7	317.5	44.2	 30
355	  7	180.0	30.1	 30
356	  7	189.5	48.3	 30
357	  7	709.0	111.9	 25
358	  7	357.0	60.8	 30
359	  7	198.0	38.6	 25
360	  7	145.0	26.7	 25
361	  7	268.0	33.3	 25
362	  7	123.0	26.1	 25
363	  7	151.8	19.7	 30
364	  7	444.0	75.1	 25
365	  7	147.0	25.9	 25
366	  7	136.0	22.6	 25
367	  7	188.0	32.4	 25
368	  7	232.8	32.0	 30
369	  7	183.0	38.3	 25
370	  7	205.0	28.2	 25
371	  7	204.0	30.2	 30
372	  7	540.3	66.6	 30
373	  7	805.0	188.8	 36
374	  7	176.8	36.0	 30
375	  7	315.0	45.7	 25
376	  7	175.0	25.7	 25
377	  7	2212.0	263.2	 25
378	  7	158.5	28.5	 30
379	  7	462.0	67.0	 25
380	  7	252.0	44.9	 25
381	  7	129.0	16.6	 25
382	  7	156.0	27.2	 25
383	  7	208.8	43.7	 30
384	  7	162.0	24.0	 25
385	  7	568.0	73.7	 25
386	  7	895.0	86.5	 25
387	  7	221.0	39.7	 25
388	  7	167.0	21.2	 30
389	  7	220.3	34.4	 30
390	  7	174.5	34.9	 30
391	  7	237.8	34.8	 30
392	  7	226.8	32.4	 30
393	  7	167.0	24.8	 30
394	  7	1880.0	376.4	 25
395	  7	173.0	23.4	 25
396	  7	166.0	33.6	 25
397	  7	171.0	29.0	 25
398	  7	153.0	30.6	 30
399	  7	133.0	24.2	 25
400	  7	538.0	101.2	 25
401	  7	712.0	80.5	 25
402	  7	427.0	46.9	 25
403	  7	2693.0	639.8	 30
404	  7	208.0	28.9	 25
405	  7	187.0	31.6	 25
406	  7	188.0	29.6	 25
407	  7	598.3	59.6	 30
408	  7	176.3	32.9	 36
409	  7	154.3	21.8	 30
410	  7	143.8	23.3	 30
411	  7	149.0	26.0	 25
412	  7	174.0	32.5	 25
413	  7	308.5	46.2	 30
414	  7	430.0	51.3	 25
415	  7	435.0	42.1	 25
416	  7	233.0	30.3	 25
417	  7	210.0	21.4	 25
418	  7	1129.0	100.4	 25
419	  7	242.0	37.2	 30
420	  7	368.0	43.9	 25
421	  7	141.0	25.3	 25
422	  7	225.0	29.8	 25
423	  7	1231.0	99.8	 25
424	  7	260.8	30.2	 30
425	  7	201.5	27.7	 30
426	  7	803.5	125.5	 30
427	  7	248.8	33.8	 30
428	  7	207.0	27.2	 25
429	  7	356.3	50.3	 30
430	  7	157.0	18.8	 25
431	  7	165.0	19.9	 25
432	  7	365.0	55.8	 25
433	  7	213.0	39.7	 25
434	  7	182.5	26.7	 30
435	  7	540.0	53.5	 25
436	  7	174.0	18.9	 25
437	  7	261.0	20.4	 25
438	  7	269.0	25.0	 25
439	  7	209.0	30.9	 30
440	  7	184.0	28.2	 25
441	  7	224.0	25.9	 25
442	  7	112.0	14.0	 25
443	  7	196.8	30.3	 30
444	  7	265.0	42.3	 36
445	  7	432.5	74.9	 30
446	  7	535.0	72.6	 25
447	  7	218.0	42.3	 25
448	  7	247.0	31.1	 25
449	  7	410.0	42.1	 30
450	  7	562.0	80.4	 25
451	  7	273.0	48.7	 25
452	  7	194.0	23.6	 25
453	  7	160.0	26.0	 25
454	  7	1401.8	272.4	 30
455	  7	281.0	54.9	 25
456	  7	155.0	36.9	 25
457	  7	157.0	24.2	 25
458	  7	182.0	32.2	 25
459	  7	161.8	22.3	 30
460	  7	170.0	30.0	 30
461	  7	158.0	21.6	 30
462	  7	275.5	59.8	 30
463	  7	153.8	27.0	 30
464	  7	153.0	24.3	 30
465	  7	280.0	35.9	 25
466	  7	1011.0	129.4	 25
467	  7	731.0	88.1	 25
468	  7	135.0	23.0	 25
469	  7	162.0	24.0	 30
470	  7	300.0	30.2	 25
471	  7	199.0	22.1	 25
472	  7	643.0	86.2	 25
473	  7	133.0	19.5	 25
474	  7	408.3	82.9	 30
475	  7	193.0	34.7	 25
476	  7	150.0	24.5	 25
477	  7	201.0	28.9	 25
478	  7	1208.3	115.7	 30
479	  7	192.0	34.7	 36
480	  7	247.5	46.5	 30
481	  7	163.5	29.7	 30
482	  7	417.0	65.3	 25
483	  7	662.0	57.2	 25
484	  7	1048.8	244.1	 30
485	  7	137.0	24.6	 25
486	  7	1080.0	127.0	 25
487	  7	243.0	32.7	 25
488	  7	134.0	21.8	 25
489	  7	227.8	38.4	 30
490	  7	254.0	23.0	 25
491	  7	147.0	26.0	 25
492	  7	174.0	26.8	 25
493	  7	238.0	23.2	 25
494	  7	664.8	126.6	 30
495	  7	283.0	32.0	 25
496	  7	279.0	35.0	 30
497	  7	413.5	58.0	 30
498	  7	182.3	23.4	 30
499	  7	226.0	33.4	 36
500	  7	203.0	40.9	 25
501	  7	217.0	37.9	 25
502	  7	1923.0	352.8	 25
503	  7	161.0	29.2	 25
504	  7	149.0	30.8	 30
505	  7	296.0	30.2	 25
506	  7	249.0	34.7	 25
507	  7	256.0	31.4	 25
508	  7	371.0	46.1	 25
509	  7	158.0	24.8	 30
510	  7	150.0	24.4	 25
511	  7	273.0	44.4	 25
512	  7	327.0	41.3	 25
513	  7	696.0	106.8	 25
514	  7	353.8	52.1	 36
515	  7	328.5	78.2	 30
516	  7	190.3	37.3	 30
517	  7	215.0	43.7	 25
518	  7	272.0	37.4	 25
519	  7	419.0	63.4	 25
520	  7	277.3	39.2	 30
521	  7	549.0	90.5	 25
522	  7	211.0	22.6	 25
523	  7	6609.0	601.2	 25
524	  7	184.0	27.4	 25
525	  7	208.5	45.4	 30
526	  7	215.0	31.1	 25
527	  7	250.0	38.6	 25
528	  7	3334.0	332.8	 25
529	  7	949.0	81.3	 25
530	  7	175.0	38.0	 30
531	  7	135.0	27.1	 25
532	  7	125.8	19.6	 30
533	  7	128.8	26.6	 30
534	  7	123.8	20.7	 30
535	  7	1388.0	314.5	 30
536	  7	1921.0	407.6	 25
537	  7	151.0	24.7	 25
538	  7	404.0	39.8	 25
539	  7	4076.0	345.6	 25
540	  7	324.3	54.8	 30
541	  7	3024.0	747.9	 25
542	  7	199.0	31.5	 25
543	  7	145.0	23.6	 25
544	  7	846.0	100.5	 25
545	  7	144.0	22.9	 30
546	  7	3954.0	862.3	 25
547	  7	175.0	27.2	 25
548	  7	136.0	31.8	 25
549	  7	443.5	61.5	 30
550	  7	253.5	41.4	 36
551	  7	204.3	30.9	 30
552	  7	173.5	32.5	 30
553	  7	157.0	32.0	 25
554	  7	182.0	31.7	 25
555	  7	207.5	21.5	 30
556	  7	220.0	41.2	 25
557	  7	922.0	123.0	 25
558	  7	4118.0	531.3	 25
559	  7	524.0	56.0	 25
560	  7	517.5	77.3	 30
561	  7	215.0	44.1	 25
562	  7	226.0	35.0	 25
563	  7	201.0	51.0	 25
564	  7	185.0	37.9	 25
565	  7	7600.5	1751.1	 30
566	  7	596.0	113.5	 25
567	  7	174.5	29.6	 30
568	  7	125.0	30.6	 30
569	  7	138.3	34.4	 30
570	  7	112.5	19.5	 36
571	  7	176.0	34.2	 25
572	  7	370.0	51.8	 25
573	  7	418.0	54.2	 25
574	  7	1171.0	128.7	 25
575	  7	1357.0	241.5	 30
576	  7	151.0	32.3	 25
577	  7	250.0	40.2	 25
578	  7	239.0	32.1	 25
579	  7	181.0	43.9	 25
580	  7	177.5	29.4	 30
581	  7	326.0	73.4	 25
582	  7	249.0	39.1	 25
583	  7	491.0	60.3	 25
584	  7	717.0	106.0	 25
585	  7	553.0	110.5	 36
586	  7	166.3	30.5	 30
587	  7	246.8	37.8	 30
588	  7	180.5	109.2	 30
589	  7	141.0	37.1	 25
590	  7	150.0	29.8	 30
591	  7	197.0	42.6	 25
592	  7	230.0	49.8	 25
593	  7	172.0	44.1	 25
594	  7	141.0	33.4	 25
595	  7	151.3	41.6	 30
596	  7	230.0	39.2	 25
597	  7	378.0	70.4	 25
598	  7	198.0	40.0	 25
599	  7	334.0	74.8	 25
600	  7	195.8	40.0	 30
601	  7	348.0	53.8	 25
602	  7	467.0	64.3	 25
603	  7	338.3	62.2	 30
604	  7	257.0	58.2	 30
605	  7	186.5	35.7	 36
606	  7	178.0	43.3	 25
607	  7	155.0	30.1	 25
608	  7	373.0	44.3	 25
609	  7	250.0	42.1	 25
610	  7	310.8	47.5	 30
611	  7	6678.0	1127.1	 25
612	  7	672.0	51.0	 25
613	  7	653.0	73.7	 25
614	  7	235.0	46.2	 25
615	  7	434.3	81.6	 30
616	  7	225.0	36.6	 25
617	  7	915.0	130.3	 25
618	  7	210.0	48.9	 25
619	  7	398.0	64.9	 25
620	  7	219.0	34.2	 25
621	  7	405.0	58.8	 36
622	  7	185.5	30.3	 30
623	  7	151.3	34.8	 30
624	  7	165.0	38.2	 25
625	  7	124.0	22.3	 25
626	  7	605.3	113.6	 30
627	  7	876.0	90.1	 25
628	  7	811.0	118.7	 25
629	  7	2823.0	226.4	 25
630	  7	539.0	49.4	 25
631	  7	863.5	82.0	 30
632	  7	1570.0	127.9	 25
633	  7	12826.0	900.9	 25
634	  7	690.0	71.5	 25
635	  7	691.0	76.9	 25
636	  7	2538.3	487.3	 30
637	  7	247.0	26.9	 25
638	  7	235.0	42.3	 30
639	  7	355.3	47.5	 30
640	  7	277.8	35.5	 30
641	  7	258.5	42.6	 36
642	  7	174.0	22.1	 25
643	  7	212.0	30.4	 25
644	  7	184.0	24.9	 25
645	  7	194.0	35.6	 25
646	  7	2030.8	446.3	 30
647	  7	182.0	33.0	 25
648	  7	405.0	55.8	 25
649	  7	223.0	26.9	 25
650	  7	148.0	27.7	 25
651	  7	219.5	40.7	 30
652	  7	348.0	50.9	 25
653	  7	384.0	66.3	 25
654	  7	272.0	51.8	 25
655	  7	12090.0	1308.8	 25
656	  7	643.5	93.3	 36
657	  7	180.8	36.4	 30
658	  7	357.3	55.6	 30
659	  7	173.0	24.0	 30
660	  7	160.0	23.3	 25
661	  7	419.0	75.1	 30
662	  7	223.0	33.9	 25
663	  7	336.0	47.1	 25
664	  7	326.0	48.4	 25
665	  7	167.0	25.6	 25
666	  7	254.3	45.5	 30
667	  7	167.0	28.3	 25
668	  7	246.0	37.4	 25
669	  7	261.0	40.7	 25
670	  7	321.0	36.9	 25
671	  7	204.0	49.4	 30
672	  7	801.0	102.2	 25
673	  7	155.0	24.7	 25
674	  7	151.5	30.7	 30
675	  7	179.8	30.2	 30
676	  7	441.8	53.8	 36
677	  7	208.8	36.9	 30
678	  7	1206.0	185.0	 25
679	  7	377.0	66.1	 25
680	  7	711.0	103.9	 25
681	  7	150.0	19.9	 30
682	  7	1259.0	169.4	 25
683	  7	216.0	31.8	 25
684	  7	225.0	31.9	 25
685	  7	146.0	20.7	 25
686	  7	270.3	47.0	 30
687	  7	210.0	16.3	 25
688	  7	305.0	39.8	 25
689	  7	184.0	29.6	 25
690	  7	246.0	32.2	 25
691	  7	187.8	23.8	 30
692	  7	219.5	43.4	 30
693	  7	313.5	39.4	 30
694	  7	531.0	79.7	 30
695	  7	184.5	22.3	 30
696	  7	258.3	36.5	 30
697	  7	580.0	112.7	 25
698	  7	406.0	45.1	 25
699	  7	2684.0	256.6	 25
700	  7	678.0	59.6	 25
701	  7	442.5	48.2	 30
702	  7	528.0	56.9	 25
703	  7	274.0	40.5	 25
704	  7	186.0	30.3	 25
705	  7	425.0	62.5	 25
706	  7	141.5	27.4	 30
707	  7	306.0	44.4	 25
708	  7	219.0	42.4	 25
709	  7	156.0	30.0	 25
710	  7	159.3	29.0	 30
711	  7	284.3	140.1	 36
  0	  8	24391.8	5434.8	 30
  1	  8	1381.0	307.6	 25
  2	  8	152.0	24.7	 25
  3	  8	193.0	28.9	 25
  4	  8	119.0	20.0	 25
  5	  8	265.0	46.2	 30
  6	  8	188.0	35.4	 25
  7	  8	135.0	18.3	 25
  8	  8	183.0	30.8	 25
  9	  8	225.0	38.9	 25
 10	  8	141.5	28.5	 30
 11	  8	226.0	35.3	 25
 12	  8	22260.8	3077.7	 30
 13	  8	258.0	37.8	 30
 14	  8	216.5	38.0	 30
 15	  8	20201.3	3679.9	 30
 16	  8	22567.0	5111.6	 25
 17	  8	221.0	30.8	 25
 18	  8	24838.0	3304.5	 25
 19	  8	347.0	49.7	 25
 20	  8	329.5	33.4	 30
 21	  8	288.0	28.2	 25
 22	  8	22526.0	4090.4	 25
 23	  8	238.0	29.3	 25
 24	  8	25130.0	636.3	 25
 25	  8	23514.3	6208.5	 30
 26	  8	301.0	42.7	 25
 27	  8	304.0	44.5	 25
 28	  8	21780.0	2886.9	 25
 29	  8	208.8	29.9	 30
 30	  8	24354.5	5809.3	 36
 31	  8	357.3	43.4	 30
 32	  8	314.3	37.2	 30
 33	  8	298.0	38.2	 25
 34	  8	22254.0	3371.4	 25
 35	  8	252.3	114.5	 30
 36	  8	24380.0	6058.8	 25
 37	  8	249.0	50.2	 25
 38	  8	200.0	30.0	 25
 39	  8	196.0	28.5	 25
 40	  8	183.5	21.9	 30
 41	  8	262.0	56.4	 25
 42	  8	24487.0	441.3	 25
 43	  8	23175.0	2890.6	 25
 44	  8	261.0	31.4	 25
 45	  8	300.0	55.4	 30
 46	  8	21221.0	5540.5	 25
 47	  8	163.5	39.1	 30
 48	  8	204.0	30.3	 30
 49	  8	198.8	30.6	 30
 50	  8	215.8	29.6	 36
 51	  8	180.0	25.5	 25
 52	  8	203.0	37.5	 25
 53	  8	216.0	37.6	 25
 54	  8	23594.0	2678.6	 25
 55	  8	349.0	42.7	 30
 56	  8	308.0	69.4	 25
 57	  8	20868.0	4711.4	 25
 58	  8	193.0	31.2	 25
 59	  8	104.0	20.6	 25
 60	  8	114.3	19.4	 30
 61	  8	155.0	31.7	 25
 62	  8	301.0	62.5	 25
 63	  8	24142.0	1274.5	 25
 64	  8	22544.0	1589.7	 25
 65	  8	21860.8	6888.2	 36
 66	  8	249.8	60.4	 30
 67	  8	136.8	26.0	 30
 68	  8	197.8	18.6	 30
 69	  8	303.0	37.4	 25
 70	  8	21667.3	6462.8	 30
 71	  8	261.0	50.3	 25
 72	  8	191.0	31.6	 25
 73	  8	246.0	41.1	 25
 74	  8	23838.0	662.5	 25
 75	  8	22416.8	6132.1	 30
 76	  8	279.0	40.5	 25
 77	  8	323.0	70.2	 25
 78	  8	21446.0	3983.0	 25
 79	  8	219.0	23.6	 25
 80	  8	24190.0	2558.9	 25
 81	  8	274.3	29.7	 30
 82	  8	320.0	38.4	 25
 83	  8	22906.8	1731.6	 30
 84	  8	24638.0	4091.7	 30
 85	  8	158.8	38.9	 30
 86	  8	190.3	28.7	 36
 87	  8	333.0	100.9	 25
 88	  8	21313.0	3358.4	 25
 89	  8	246.0	51.2	 25
 90	  8	173.0	31.5	 25
 91	  8	122.0	17.5	 30
 92	  8	135.0	27.2	 25
 93	  8	164.0	31.6	 25
 94	  8	187.0	43.1	 25
 95	  8	202.0	29.2	 25
 96	  8	172.5	19.6	 30
 97	  8	234.0	26.7	 25
 98	  8	406.0	50.8	 25
 99	  8	222.0	34.2	 25
100	  8	161.0	33.0	 25
101	  8	123.0	19.8	 36
102	  8	153.8	37.0	 30
103	  8	116.8	23.2	 30
104	  8	223.0	41.3	 25
105	  8	154.0	21.6	 25
106	  8	959.8	241.5	 30
107	  8	194.0	30.2	 25
108	  8	171.0	35.6	 25
109	  8	136.0	22.9	 25
110	  8	121.0	21.1	 25
111	  8	205.3	34.7	 30
112	  8	290.0	47.7	 25
113	  8	725.0	66.0	 25
114	  8	434.0	43.0	 25
115	  8	323.0	50.7	 25
116	  8	307.3	34.5	 30
117	  8	1570.0	305.8	 25
118	  8	345.3	46.4	 30
119	  8	374.3	52.1	 30
120	  8	211.5	46.6	 30
121	  8	127.5	27.5	 36
122	  8	159.0	28.7	 25
123	  8	120.0	20.5	 25
124	  8	179.0	39.1	 25
125	  8	131.0	21.1	 25
126	  8	364.3	44.2	 30
127	  8	149.0	26.1	 25
128	  8	209.0	37.5	 25
129	  8	178.0	27.7	 25
130	  8	327.0	38.6	 25
131	  8	553.8	81.0	 30
132	  8	319.0	37.2	 25
133	  8	236.0	48.5	 25
134	  8	225.0	30.6	 25
135	  8	221.0	39.5	 25
136	  8	206.5	32.3	 36
137	  8	240.0	39.4	 30
138	  8	212.5	36.8	 30
139	  8	618.0	81.7	 30
140	  8	164.0	33.2	 25
141	  8	225.0	27.5	 30
142	  8	273.0	32.8	 25
143	  8	579.0	117.2	 25
144	  8	154.0	20.8	 25
145	  8	201.0	32.2	 25
146	  8	166.0	36.4	 30
147	  8	176.0	22.0	 25
148	  8	205.0	33.1	 25
149	  8	225.0	35.1	 25
150	  8	162.0	23.1	 25
151	  8	194.5	37.5	 30
152	  8	205.0	42.6	 25
153	  8	218.0	41.1	 25
154	  8	247.8	49.5	 30
155	  8	267.5	44.9	 30
156	  8	174.5	34.2	 36
157	  8	364.0	56.6	 30
158	  8	194.0	37.0	 25
159	  8	152.0	33.7	 25
160	  8	335.0	49.8	 25
161	  8	192.5	37.8	 30
162	  8	170.0	33.8	 25
163	  8	333.0	65.4	 25
164	  8	229.0	34.5	 25
165	  8	233.0	37.6	 25
166	  8	189.8	33.9	 30
167	  8	537.0	97.5	 25
168	  8	489.0	57.7	 25
169	  8	190.0	29.2	 25
170	  8	159.0	23.9	 25
171	  8	141.0	24.6	 30
172	  8	143.5	34.8	 30
173	  8	173.0	31.3	 30
174	  8	146.8	27.1	 30
175	  8	168.8	33.1	 30
176	  8	498.8	67.7	 30
177	  8	239.0	46.5	 25
178	  8	175.0	38.7	 25
179	  8	130.0	26.0	 25
180	  8	175.0	36.0	 25
181	  8	244.0	34.3	 25
182	  8	173.8	41.8	 30
183	  8	170.0	28.6	 25
184	  8	161.0	29.5	 25
185	  8	179.0	40.5	 25
186	  8	139.0	28.9	 25
187	  8	120.0	28.0	 30
188	  8	126.0	23.9	 25
189	  8	143.0	28.2	 25
190	  8	160.8	32.1	 30
191	  8	161.5	29.7	 30
192	  8	188.0	38.2	 36
193	  8	350.0	49.5	 25
194	  8	834.0	127.3	 25
195	  8	321.0	50.6	 25
196	  8	398.0	55.7	 25
197	  8	3382.8	691.6	 30
198	  8	187.0	39.6	 25
199	  8	151.0	27.9	 25
200	  8	227.0	33.0	 25
201	  8	306.0	47.7	 25
202	  8	165.8	34.2	 30
203	  8	196.0	50.0	 25
204	  8	241.0	48.2	 25
205	  8	159.0	32.2	 25
206	  8	260.0	41.7	 25
207	  8	126.8	29.1	 30
208	  8	144.8	29.6	 30
209	  8	138.0	26.7	 30
210	  8	156.8	29.3	 30
211	  8	171.0	36.1	 25
212	  8	179.8	28.0	 30
213	  8	162.0	33.5	 25
214	  8	137.0	36.7	 25
215	  8	139.0	26.9	 25
216	  8	186.0	30.2	 25
217	  8	417.5	73.1	 30
218	  8	531.0	71.8	 25
219	  8	276.0	47.5	 25
220	  8	218.0	32.9	 25
221	  8	316.0	51.4	 25
222	  8	563.8	105.4	 30
223	  8	152.0	25.9	 25
224	  8	293.0	34.2	 25
225	  8	358.5	71.6	 30
226	  8	187.8	34.4	 30
227	  8	161.5	38.8	 36
228	  8	147.8	29.6	 30
229	  8	146.0	24.8	 25
230	  8	167.0	32.6	 25
231	  8	124.0	27.8	 25
232	  8	193.3	40.9	 30
233	  8	213.0	34.4	 25
234	  8	333.0	61.5	 25
235	  8	147.0	29.7	 25
236	  8	262.0	65.1	 25
237	  8	188.0	35.5	 30
238	  8	249.0	46.6	 25
239	  8	314.0	58.8	 25
240	  8	368.0	48.5	 25
241	  8	288.0	50.7	 25
242	  8	277.0	43.1	 30
243	  8	240.5	40.4	 30
244	  8	588.0	105.1	 30
245	  8	211.3	42.0	 30
246	  8	213.0	42.8	 30
247	  8	333.3	62.5	 30
248	  8	264.0	36.3	 25
249	  8	173.0	40.9	 25
250	  8	158.0	41.6	 25
251	  8	157.0	25.8	 25
252	  8	297.5	40.8	 30
253	  8	917.0	224.0	 25
254	  8	229.0	43.9	 25
255	  8	322.0	45.2	 25
256	  8	584.0	82.9	 25
257	  8	195.3	37.1	 30
258	  8	159.0	27.3	 25
259	  8	188.0	38.4	 25
260	  8	165.0	30.8	 25
261	  8	143.8	26.3	 30
262	  8	114.8	24.0	 36
263	  8	170.5	30.6	 30
264	  8	699.0	152.9	 30
265	  8	148.0	21.6	 25
266	  8	145.0	26.3	 25
267	  8	148.0	28.1	 30
268	  8	153.0	25.2	 25
269	  8	166.0	28.8	 25
270	  8	801.0	175.2	 25
271	  8	265.0	44.4	 25
272	  8	185.5	32.8	 30
273	  8	1115.0	271.6	 25
274	  8	161.0	27.8	 25
275	  8	247.0	41.2	 25
276	  8	178.0	28.4	 25
277	  8	183.8	26.6	 30
278	  8	161.0	36.5	 25
279	  8	180.3	41.1	 30
280	  8	137.0	24.0	 30
281	  8	240.0	50.5	 30
282	  8	160.0	23.4	 25
283	  8	219.8	42.4	 30
284	  8	287.0	43.7	 25
285	  8	347.0	55.3	 25
286	  8	462.0	54.9	 25
287	  8	148.0	33.7	 25
288	  8	160.3	28.7	 30
289	  8	284.0	48.2	 25
290	  8	204.0	28.1	 25
291	  8	452.0	55.5	 25
292	  8	216.0	29.2	 25
293	  8	151.5	28.0	 30
294	  8	191.0	36.5	 25
295	  8	153.0	35.2	 25
296	  8	143.0	25.5	 25
297	  8	194.5	43.4	 30
298	  8	295.8	45.9	 36
299	  8	464.8	64.3	 30
300	  8	157.0	26.0	 25
301	  8	187.0	28.9	 25
302	  8	226.0	42.1	 25
303	  8	128.3	22.6	 30
304	  8	155.0	26.0	 25
305	  8	173.0	28.4	 25
306	  8	214.0	32.1	 25
307	  8	1474.0	210.6	 25
308	  8	136.8	24.0	 30
309	  8	197.0	28.7	 25
310	  8	222.0	30.2	 25
311	  8	159.0	27.5	 25
312	  8	221.0	34.0	 25
313	  8	162.8	23.4	 30
314	  8	158.8	39.7	 30
315	  8	337.5	37.2	 30
316	  8	189.0	56.5	 30
317	  8	142.3	23.4	 30
318	  8	250.3	47.2	 30
319	  8	181.0	30.0	 25
320	  8	199.0	34.0	 25
321	  8	162.0	30.5	 25
322	  8	210.0	33.5	 25
323	  8	142.0	17.3	 30
324	  8	228.0	31.8	 25
325	  8	384.0	64.3	 25
326	  8	267.0	37.8	 25
327	  8	255.0	45.1	 25
328	  8	255.5	44.5	 30
329	  8	1728.0	258.5	 25
330	  8	1554.0	289.0	 25
331	  8	263.0	31.2	 25
332	  8	158.0	21.0	 30
333	  8	173.3	28.6	 36
334	  8	198.5	35.3	 30
335	  8	148.5	19.2	 30
336	  8	394.0	57.6	 25
337	  8	612.0	143.4	 25
338	  8	202.0	22.8	 30
339	  8	327.0	45.8	 25
340	  8	282.0	44.0	 25
341	  8	272.0	50.2	 25
342	  8	317.0	45.9	 25
343	  8	152.8	22.1	 30
344	  8	140.0	25.8	 25
345	  8	170.0	32.3	 25
346	  8	168.0	34.0	 25
347	  8	162.0	25.7	 25
348	  8	247.8	53.3	 30
349	  8	122.0	21.0	 25
350	  8	215.8	42.3	 30
351	  8	165.5	23.3	 30
352	  8	164.5	26.2	 30
353	  8	193.8	34.1	 36
354	  8	172.0	19.7	 25
355	  8	127.0	24.6	 25
356	  8	199.0	41.1	 25
357	  8	142.0	27.4	 25
358	  8	168.3	17.6	 30
359	  8	191.0	26.0	 25
360	  8	353.0	56.1	 25
361	  8	193.0	34.1	 25
362	  8	118.0	30.2	 25
363	  8	130.8	23.7	 30
364	  8	124.0	18.6	 25
365	  8	146.0	21.4	 25
366	  8	149.0	13.8	 25
367	  8	136.0	17.0	 25
368	  8	151.3	26.0	 36
369	  8	142.0	29.0	 30
370	  8	154.5	33.4	 30
371	  8	211.0	30.3	 25
372	  8	407.0	59.3	 25
373	  8	517.8	113.2	 30
374	  8	159.0	32.7	 25
375	  8	181.0	41.8	 25
376	  8	153.0	24.4	 25
377	  8	523.0	89.8	 25
378	  8	204.5	34.8	 30
379	  8	330.0	53.3	 25
380	  8	194.0	22.7	 25
381	  8	109.0	19.8	 25
382	  8	113.0	21.3	 25
383	  8	173.0	45.5	 25
384	  8	157.8	21.3	 30
385	  8	250.0	33.5	 25
386	  8	889.5	139.9	 30
387	  8	174.3	30.4	 30
388	  8	178.8	29.8	 30
389	  8	251.5	37.9	 30
390	  8	205.0	32.0	 25
391	  8	236.0	37.2	 25
392	  8	157.0	20.3	 25
393	  8	139.0	29.0	 25
394	  8	268.8	55.2	 30
395	  8	164.0	25.3	 25
396	  8	201.0	35.6	 25
397	  8	160.0	24.2	 25
398	  8	195.0	45.0	 25
399	  8	150.8	22.9	 30
400	  8	168.0	30.2	 25
401	  8	174.0	22.0	 25
402	  8	253.0	27.9	 25
403	  8	455.0	52.4	 30
404	  8	229.5	47.1	 36
405	  8	225.0	53.9	 30
406	  8	199.0	36.3	 30
407	  8	582.0	57.4	 25
408	  8	206.0	33.8	 25
409	  8	134.8	23.7	 30
410	  8	151.0	22.5	 25
411	  8	143.0	33.6	 25
412	  8	146.0	31.9	 25
413	  8	215.0	38.0	 25
414	  8	305.0	48.7	 30
415	  8	221.0	32.9	 25
416	  8	276.0	35.1	 25
417	  8	322.0	34.5	 25
418	  8	297.0	36.7	 25
419	  8	220.3	47.4	 30
420	  8	478.0	56.8	 25
421	  8	142.0	25.6	 30
422	  8	333.0	53.3	 30
423	  8	575.0	84.5	 30
424	  8	159.8	26.8	 36
425	  8	171.0	36.8	 25
426	  8	155.0	21.5	 25
427	  8	210.0	28.9	 25
428	  8	169.0	19.0	 25
429	  8	275.3	38.0	 30
430	  8	192.0	43.2	 25
431	  8	197.0	33.1	 25
432	  8	159.0	29.6	 25
433	  8	149.0	20.9	 25
434	  8	137.0	26.6	 30
435	  8	165.0	27.1	 25
436	  8	144.0	35.7	 25
437	  8	326.0	44.6	 25
438	  8	199.0	37.6	 25
439	  8	173.0	44.1	 36
440	  8	180.5	34.4	 30
441	  8	226.8	38.4	 30
442	  8	140.3	33.2	 30
443	  8	145.0	20.7	 25
444	  8	209.8	33.5	 30
445	  8	455.0	76.7	 25
446	  8	365.0	67.5	 25
447	  8	148.0	22.9	 25
448	  8	149.0	26.4	 25
449	  8	262.5	45.4	 30
450	  8	207.0	36.8	 25
451	  8	175.0	32.1	 25
452	  8	213.0	26.5	 25
453	  8	154.0	32.7	 25
454	  8	421.0	70.3	 30
455	  8	152.0	27.4	 25
456	  8	123.0	24.1	 25
457	  8	155.8	34.8	 30
458	  8	135.0	33.6	 30
459	  8	183.3	30.0	 36
460	  8	142.0	26.8	 25
461	  8	133.0	25.2	 25
462	  8	130.0	26.6	 25
463	  8	166.0	37.6	 25
464	  8	140.8	25.8	 30
465	  8	170.0	34.2	 25
466	  8	230.0	31.6	 25
467	  8	142.0	38.7	 25
468	  8	128.0	36.9	 25
469	  8	157.5	31.9	 30
470	  8	168.0	37.7	 25
471	  8	709.0	83.3	 25
472	  8	277.0	55.0	 25
473	  8	148.0	29.2	 25
474	  8	182.3	30.8	 30
475	  8	277.8	46.0	 30
476	  8	157.5	40.5	 30
477	  8	195.8	42.7	 30
478	  8	396.0	87.9	 25
479	  8	148.5	33.5	 30
480	  8	179.0	38.8	 25
481	  8	175.0	34.6	 25
482	  8	170.0	42.2	 25
483	  8	224.0	47.3	 25
484	  8	241.0	39.8	 25
485	  8	150.0	35.2	 30
486	  8	425.0	54.8	 25
487	  8	156.0	29.0	 25
488	  8	127.0	29.9	 25
489	  8	178.0	34.7	 25
490	  8	472.3	97.0	 30
491	  8	241.0	42.8	 25
492	  8	386.0	72.3	 30
493	  8	190.8	31.3	 30
494	  8	273.0	31.6	 30
495	  8	249.3	33.9	 36
496	  8	244.0	25.9	 25
497	  8	546.0	77.6	 25
498	  8	258.0	38.9	 25
499	  8	212.0	43.9	 25
500	  8	150.0	25.2	 30
501	  8	176.0	27.6	 25
502	  8	377.0	67.3	 25
503	  8	154.0	27.6	 25
504	  8	150.0	34.7	 25
505	  8	248.0	32.6	 30
506	  8	228.0	34.9	 25
507	  8	164.0	28.7	 25
508	  8	187.0	36.0	 25
509	  8	130.0	21.3	 25
510	  8	148.0	38.1	 36
511	  8	199.5	37.9	 30
512	  8	288.8	53.4	 30
513	  8	200.8	43.9	 30
514	  8	380.0	45.2	 25
515	  8	196.0	50.8	 30
516	  8	157.0	28.4	 25
517	  8	192.0	30.5	 25
518	  8	156.0	35.7	 25
519	  8	144.0	31.4	 25
520	  8	223.3	36.8	 30
521	  8	268.0	53.8	 25
522	  8	304.0	39.5	 25
523	  8	1216.0	215.7	 25
524	  8	199.0	42.6	 25
525	  8	140.3	33.5	 30
526	  8	159.0	30.3	 25
527	  8	149.0	44.8	 25
528	  8	867.5	237.0	 30
529	  8	325.3	67.7	 30
530	  8	145.0	36.8	 36
531	  8	149.8	25.6	 30
532	  8	117.0	17.0	 25
533	  8	127.0	24.5	 25
534	  8	133.0	26.4	 25
535	  8	675.3	145.0	 30
536	  8	926.0	221.7	 25
537	  8	207.0	48.6	 25
538	  8	274.0	29.9	 25
539	  8	1500.0	224.4	 25
540	  8	427.5	69.0	 30
541	  8	1143.0	268.7	 25
542	  8	151.0	25.8	 25
543	  8	206.0	48.0	 25
544	  8	230.0	33.7	 25
545	  8	132.0	25.9	 30
546	  8	894.0	249.8	 30
547	  8	165.8	31.5	 30
548	  8	174.8	27.2	 30
549	  8	176.0	24.5	 25
550	  8	186.8	72.6	 30
551	  8	161.0	27.8	 25
552	  8	134.0	24.5	 25
553	  8	177.0	30.3	 25
554	  8	172.0	36.0	 25
555	  8	156.5	25.7	 30
556	  8	157.0	28.6	 25
557	  8	283.0	44.5	 25
558	  8	839.0	156.4	 25
559	  8	837.0	76.4	 25
560	  8	211.5	32.8	 30
561	  8	152.0	24.8	 25
562	  8	193.0	28.1	 25
563	  8	235.0	38.5	 25
564	  8	162.3	32.1	 30
565	  8	463.3	128.0	 36
566	  8	751.8	158.0	 30
567	  8	151.0	27.8	 25
568	  8	126.0	23.9	 25
569	  8	147.0	18.9	 25
570	  8	126.8	29.1	 30
571	  8	297.0	52.1	 25
572	  8	183.0	37.5	 25
573	  8	310.0	33.5	 25
574	  8	496.0	55.7	 25
575	  8	950.3	193.8	 30
576	  8	191.0	20.3	 25
577	  8	154.0	26.6	 25
578	  8	199.0	25.4	 25
579	  8	141.0	16.3	 25
580	  8	130.0	23.8	 30
581	  8	170.0	38.7	 30
582	  8	173.5	31.0	 30
583	  8	181.0	21.0	 30
584	  8	246.8	59.6	 30
585	  8	247.0	46.8	 25
586	  8	158.0	27.7	 30
587	  8	195.0	32.4	 25
588	  8	211.0	33.3	 25
589	  8	128.0	23.9	 25
590	  8	137.0	25.5	 25
591	  8	163.0	18.6	 30
592	  8	180.0	19.5	 25
593	  8	130.0	23.1	 25
594	  8	105.0	21.8	 25
595	  8	120.0	15.5	 25
596	  8	239.5	35.3	 30
597	  8	172.0	26.1	 25
598	  8	229.0	32.0	 25
599	  8	231.5	46.4	 30
600	  8	162.8	28.2	 30
601	  8	242.0	35.9	 36
602	  8	1817.0	375.0	 30
603	  8	285.0	39.6	 25
604	  8	378.0	43.3	 25
605	  8	155.0	16.1	 25
606	  8	173.0	30.7	 30
607	  8	156.0	28.0	 25
608	  8	249.0	33.3	 25
609	  8	392.0	55.3	 25
610	  8	243.0	40.9	 25
611	  8	2189.5	372.0	 30
612	  8	530.0	67.8	 25
613	  8	210.0	31.3	 25
614	  8	194.0	30.2	 25
615	  8	441.0	66.1	 25
616	  8	154.5	21.5	 30
617	  8	216.5	37.5	 30
618	  8	159.3	31.2	 30
619	  8	320.8	46.7	 30
620	  8	239.3	33.1	 30
621	  8	386.0	55.4	 30
622	  8	253.0	41.3	 25
623	  8	158.0	24.2	 25
624	  8	132.0	29.0	 25
625	  8	120.0	21.6	 25
626	  8	409.0	82.1	 30
627	  8	310.0	39.7	 25
628	  8	1436.0	87.4	 25
629	  8	623.0	43.0	 25
630	  8	333.0	46.2	 25
631	  8	497.5	53.6	 30
632	  8	2901.0	202.9	 25
633	  8	1524.0	182.1	 25
634	  8	344.0	38.6	 25
635	  8	373.0	49.1	 30
636	  8	352.8	72.2	 36
637	  8	145.3	25.6	 30
638	  8	201.0	27.7	 25
639	  8	192.0	24.8	 25
640	  8	337.0	34.0	 25
641	  8	267.5	52.4	 30
642	  8	314.0	50.2	 25
643	  8	259.0	27.3	 25
644	  8	168.0	36.6	 25
645	  8	129.0	23.5	 25
646	  8	332.8	66.7	 30
647	  8	135.0	27.6	 25
648	  8	249.0	35.0	 25
649	  8	201.0	30.3	 25
650	  8	151.0	27.6	 25
651	  8	201.5	37.7	 30
652	  8	185.0	33.8	 25
653	  8	271.0	38.2	 30
654	  8	263.0	37.3	 30
655	  8	3040.0	821.9	 30
656	  8	319.8	41.5	 30
657	  8	238.0	38.4	 25
658	  8	165.0	46.4	 25
659	  8	215.0	37.1	 25
660	  8	245.0	36.5	 25
661	  8	181.8	25.0	 30
662	  8	196.0	21.9	 25
663	  8	618.0	52.8	 25
664	  8	702.0	230.6	 25
665	  8	199.0	30.6	 25
666	  8	135.8	20.8	 30
667	  8	148.0	32.2	 25
668	  8	130.0	18.1	 25
669	  8	290.0	46.3	 25
670	  8	512.3	76.4	 30
671	  8	490.5	85.5	 36
672	  8	315.8	43.6	 30
673	  8	179.0	25.2	 30
674	  8	150.0	35.4	 25
675	  8	175.0	35.4	 25
676	  8	364.8	56.0	 30
677	  8	140.0	21.6	 25
678	  8	325.0	40.4	 25
679	  8	197.0	26.5	 25
680	  8	359.0	63.3	 25
681	  8	186.5	34.3	 30
682	  8	248.0	29.7	 25
683	  8	183.0	23.1	 25
684	  8	185.0	30.7	 25
685	  8	193.0	33.7	 25
686	  8	123.8	20.8	 30
687	  8	172.0	39.3	 25
688	  8	187.5	28.3	 30
689	  8	281.0	68.7	 30
690	  8	189.0	33.5	 30
691	  8	212.0	27.2	 30
692	  8	241.3	35.5	 30
693	  8	232.0	35.2	 25
694	  8	306.0	45.0	 25
695	  8	190.0	45.0	 25
696	  8	176.0	32.6	 25
697	  8	241.3	35.7	 30
698	  8	549.0	62.7	 25
699	  8	380.0	54.0	 25
700	  8	1077.0	109.3	 25
701	  8	707.0	67.9	 25
702	  8	487.8	76.9	 30
703	  8	430.0	61.5	 25
704	  8	189.0	26.2	 25
705	  8	201.0	27.5	 25
706	  8	139.5	33.9	 30
707	  8	190.5	30.7	 36
708	  8	158.0	19.8	 30
709	  8	139.5	19.3	 30
710	  8	177.0	27.1	 25
711	  8	19859.0	4150.5	 25
  0	  9	264.8	35.9	 30
  1	  9	517.0	87.9	 25
  2	  9	140.0	18.8	 25
  3	  9	161.0	27.4	 25
  4	  9	181.0	29.7	 25
  5	  9	1212.0	279.0	 30
  6	  9	134.0	18.6	 25
  7	  9	138.0	23.7	 25
  8	  9	213.8	44.0	 30
  9	  9	213.5	36.8	 30
 10	  9	359.3	62.6	 36
 11	  9	194.5	32.3	 30
 12	  9	21980.0	3151.4	 25
 13	  9	277.0	52.0	 25
 14	  9	254.0	35.7	 25
 15	  9	328.0	62.7	 30
 16	  9	23159.0	5115.4	 25
 17	  9	249.0	26.8	 25
 18	  9	25741.0	507.0	 25
 19	  9	24632.0	1704.4	 25
 20	  9	24020.0	1692.6	 30
 21	  9	22652.0	5005.5	 25
 22	  9	241.0	45.9	 25
 23	  9	235.0	29.4	 25
 24	  9	24478.0	2289.7	 25
 25	  9	300.3	58.5	 30
 26	  9	219.8	40.0	 30
 27	  9	284.5	37.9	 30
 28	  9	22229.3	2656.7	 30
 29	  9	245.0	23.5	 25
 30	  9	25548.8	937.3	 30
 31	  9	24618.0	2352.9	 25
 32	  9	24138.0	1708.9	 25
 33	  9	23286.0	3206.6	 25
 34	  9	248.0	23.5	 25
 35	  9	231.0	88.1	 30
 36	  9	24460.0	6215.6	 25
 37	  9	242.0	36.3	 25
 38	  9	193.0	38.2	 25
 39	  9	199.0	26.4	 25
 40	  9	210.0	31.2	 30
 41	  9	220.0	53.8	 25
 42	  9	24334.0	4103.3	 25
 43	  9	272.0	52.5	 25
 44	  9	213.5	37.7	 30
 45	  9	268.5	51.8	 30
 46	  9	22039.3	5318.4	 36
 47	  9	153.0	26.3	 25
 48	  9	205.0	37.3	 25
 49	  9	245.0	31.9	 25
 50	  9	21550.0	1514.3	 25
 51	  9	194.0	26.8	 30
 52	  9	191.0	29.9	 25
 53	  9	257.0	52.5	 25
 54	  9	24335.0	435.0	 25
 55	  9	23557.0	1429.4	 25
 56	  9	22676.3	6471.2	 30
 57	  9	238.0	33.3	 25
 58	  9	172.0	33.9	 25
 59	  9	108.0	27.2	 25
 60	  9	104.0	17.7	 25
 61	  9	231.8	65.0	 36
 62	  9	25121.3	6941.1	 30
 63	  9	318.0	60.6	 30
 64	  9	283.0	50.8	 30
 65	  9	300.0	31.3	 25
 66	  9	21707.3	6251.8	 30
 67	  9	129.0	25.7	 25
 68	  9	192.0	35.7	 25
 69	  9	302.0	33.8	 25
 70	  9	21672.0	2184.8	 25
 71	  9	209.8	40.2	 30
 72	  9	205.0	36.7	 25
 73	  9	231.0	44.9	 25
 74	  9	23341.0	2902.7	 25
 75	  9	284.0	56.3	 25
 76	  9	240.8	38.5	 30
 77	  9	276.0	47.8	 25
 78	  9	22079.0	4253.5	 25
 79	  9	238.3	27.9	 30
 80	  9	24600.0	3309.7	 30
 81	  9	252.5	49.4	 36
 82	  9	350.5	85.0	 30
 83	  9	24070.0	686.1	 25
 84	  9	24929.0	4945.3	 25
 85	  9	159.0	40.8	 25
 86	  9	191.5	24.6	 30
 87	  9	295.0	64.8	 25
 88	  9	21837.0	3827.4	 25
 89	  9	224.0	44.6	 25
 90	  9	198.0	39.8	 25
 91	  9	119.5	34.7	 30
 92	  9	149.0	38.1	 25
 93	  9	1988.0	427.9	 25
 94	  9	1249.0	172.3	 25
 95	  9	453.0	48.9	 25
 96	  9	138.8	24.2	 30
 97	  9	299.8	46.7	 30
 98	  9	804.0	160.8	 30
 99	  9	235.8	40.6	 30
100	  9	364.5	52.8	 30
101	  9	165.3	37.0	 30
102	  9	220.0	46.6	 25
103	  9	396.0	51.4	 25
104	  9	655.0	103.4	 25
105	  9	180.0	38.0	 25
106	  9	244.0	40.7	 30
107	  9	171.0	29.1	 25
108	  9	531.0	99.3	 25
109	  9	515.0	73.9	 25
110	  9	635.0	77.9	 25
111	  9	1209.3	283.9	 30
112	  9	168.0	31.3	 25
113	  9	157.0	29.0	 25
114	  9	179.0	38.5	 25
115	  9	159.5	27.1	 30
116	  9	197.0	29.0	 36
117	  9	336.5	66.9	 30
118	  9	228.0	48.4	 25
119	  9	372.0	60.4	 25
120	  9	364.0	55.9	 25
121	  9	161.5	31.9	 30
122	  9	125.0	26.1	 25
123	  9	792.0	127.7	 25
124	  9	277.0	46.7	 25
125	  9	131.0	21.2	 25
126	  9	183.8	46.1	 30
127	  9	209.0	36.5	 25
128	  9	287.0	40.4	 25
129	  9	4968.0	648.2	 25
130	  9	251.0	33.3	 25
131	  9	119.8	31.9	 30
132	  9	401.0	76.6	 25
133	  9	196.8	37.1	 30
134	  9	163.3	43.9	 30
135	  9	193.5	25.6	 30
136	  9	947.0	138.6	 30
137	  9	535.0	191.1	 25
138	  9	1967.0	272.6	 25
139	  9	485.0	62.4	 25
140	  9	379.0	46.0	 25
141	  9	219.5	41.5	 30
142	  9	308.0	49.8	 25
143	  9	634.0	137.3	 25
144	  9	1162.0	161.2	 25
145	  9	474.0	65.8	 25
146	  9	218.0	30.4	 25
147	  9	2442.0	594.6	 30
148	  9	212.0	36.8	 25
149	  9	2379.0	506.5	 25
150	  9	147.0	29.1	 30
151	  9	2105.0	289.2	 30
152	  9	306.5	47.0	 36
153	  9	204.3	35.4	 30
154	  9	349.0	64.8	 25
155	  9	135.0	26.3	 25
156	  9	164.0	27.6	 25
157	  9	151.0	31.0	 30
158	  9	183.0	33.3	 25
159	  9	220.0	45.2	 25
160	  9	265.0	37.5	 25
161	  9	183.0	37.5	 25
162	  9	189.5	41.1	 30
163	  9	373.0	57.5	 25
164	  9	380.0	50.7	 25
165	  9	381.0	50.0	 25
166	  9	639.0	92.6	 25
167	  9	285.8	33.5	 30
168	  9	378.5	41.9	 30
169	  9	222.0	22.1	 30
170	  9	384.8	63.4	 30
171	  9	834.0	130.6	 30
172	  9	414.8	66.0	 30
173	  9	445.0	62.9	 25
174	  9	1175.0	108.7	 25
175	  9	1031.0	96.4	 25
176	  9	2453.0	142.4	 25
177	  9	932.5	164.4	 30
178	  9	329.0	53.8	 25
179	  9	158.0	21.0	 25
180	  9	177.0	35.6	 25
181	  9	344.0	43.7	 25
182	  9	185.0	30.3	 30
183	  9	147.0	19.9	 25
184	  9	275.0	39.7	 25
185	  9	154.0	28.2	 25
186	  9	133.8	20.6	 30
187	  9	340.3	77.6	 36
188	  9	221.8	37.6	 30
189	  9	143.8	22.7	 30
190	  9	140.0	29.1	 25
191	  9	169.0	30.9	 25
192	  9	149.5	27.8	 30
193	  9	449.0	64.6	 25
194	  9	210.0	36.0	 25
195	  9	267.0	38.9	 25
196	  9	248.0	32.1	 25
197	  9	218.0	43.0	 30
198	  9	183.0	24.0	 25
199	  9	493.0	36.1	 25
200	  9	338.0	45.6	 25
201	  9	222.0	32.5	 25
202	  9	156.3	31.2	 30
203	  9	278.0	50.5	 25
204	  9	200.8	26.3	 30
205	  9	290.3	96.0	 30
206	  9	256.8	38.9	 30
207	  9	133.0	21.0	 36
208	  9	554.0	82.9	 25
209	  9	152.0	25.8	 25
210	  9	295.0	34.1	 25
211	  9	229.0	24.3	 25
212	  9	900.5	211.4	 30
213	  9	141.0	22.6	 25
214	  9	134.0	19.8	 25
215	  9	154.0	19.2	 25
216	  9	165.0	28.5	 25
217	  9	269.0	48.3	 30
218	  9	586.0	120.7	 25
219	  9	211.0	23.8	 25
220	  9	173.0	23.9	 25
221	  9	417.0	44.6	 25
222	  9	416.3	55.6	 36
223	  9	1521.0	342.7	 30
224	  9	584.3	68.2	 30
225	  9	178.0	26.0	 25
226	  9	296.0	39.6	 25
227	  9	126.8	22.7	 30
228	  9	245.0	39.4	 25
229	  9	147.0	23.1	 25
230	  9	4332.0	428.5	 25
231	  9	289.0	42.2	 25
232	  9	197.0	22.0	 30
233	  9	195.0	25.3	 25
234	  9	284.0	38.4	 25
235	  9	240.0	25.2	 25
236	  9	197.0	22.8	 25
237	  9	171.0	27.7	 30
238	  9	246.0	41.7	 25
239	  9	137.0	25.9	 30
240	  9	241.0	25.7	 30
241	  9	314.0	35.9	 30
242	  9	1620.5	465.1	 36
243	  9	192.0	27.7	 25
244	  9	302.0	45.7	 25
245	  9	187.0	33.7	 25
246	  9	361.0	30.9	 25
247	  9	1198.0	94.7	 25
248	  9	426.8	59.3	 30
249	  9	233.0	39.5	 25
250	  9	256.0	48.5	 25
251	  9	759.0	83.4	 25
252	  9	232.0	30.1	 25
253	  9	394.0	75.0	 30
254	  9	156.0	28.6	 25
255	  9	798.0	87.8	 25
256	  9	590.0	75.8	 25
257	  9	175.5	30.0	 30
258	  9	240.3	36.3	 36
259	  9	180.8	29.3	 30
260	  9	226.3	30.4	 30
261	  9	172.0	25.9	 25
262	  9	136.0	27.6	 25
263	  9	199.5	37.7	 30
264	  9	251.0	31.4	 25
265	  9	2443.0	255.4	 25
266	  9	149.0	25.8	 25
267	  9	258.0	40.6	 25
268	  9	124.0	21.2	 30
269	  9	168.0	25.8	 25
270	  9	2425.0	385.3	 25
271	  9	310.0	40.6	 25
272	  9	206.0	32.0	 25
273	  9	661.8	161.6	 30
274	  9	191.0	31.5	 25
275	  9	161.5	22.7	 30
276	  9	191.8	198.4	 30
277	  9	470.8	69.0	 30
278	  9	496.3	126.4	 36
279	  9	167.0	28.0	 25
280	  9	453.0	67.7	 25
281	  9	156.0	15.3	 25
282	  9	174.0	32.2	 25
283	  9	177.3	27.7	 30
284	  9	206.0	22.9	 25
285	  9	900.0	98.2	 25
286	  9	1464.0	143.1	 25
287	  9	605.0	67.4	 25
288	  9	398.0	40.6	 30
289	  9	5072.0	1324.8	 25
290	  9	828.0	92.4	 25
291	  9	2124.0	207.0	 25
292	  9	364.0	39.7	 25
293	  9	321.0	50.9	 36
294	  9	187.8	24.9	 30
295	  9	335.0	44.6	 30
296	  9	177.8	33.7	 30
297	  9	220.0	39.5	 25
298	  9	289.8	48.2	 30
299	  9	934.0	230.4	 25
300	  9	272.0	44.0	 25
301	  9	370.0	57.6	 25
302	  9	189.0	27.2	 25
303	  9	282.5	40.5	 30
304	  9	332.0	65.5	 25
305	  9	210.0	33.5	 25
306	  9	527.0	60.3	 25
307	  9	7813.0	1150.8	 25
308	  9	196.8	33.2	 30
309	  9	301.0	58.4	 25
310	  9	155.0	29.0	 25
311	  9	160.8	28.4	 30
312	  9	379.3	55.2	 30
313	  9	175.0	27.1	 36
314	  9	232.0	62.9	 25
315	  9	273.0	44.6	 25
316	  9	509.0	63.9	 25
317	  9	231.0	31.6	 25
318	  9	492.8	55.8	 30
319	  9	228.0	32.9	 25
320	  9	147.0	21.5	 25
321	  9	197.0	26.6	 25
322	  9	2450.0	224.5	 25
323	  9	120.0	17.0	 30
324	  9	135.0	23.7	 25
325	  9	318.0	49.2	 25
326	  9	524.0	59.1	 25
327	  9	190.0	34.3	 25
328	  9	216.3	28.7	 30
329	  9	170.0	24.6	 30
330	  9	204.0	31.7	 30
331	  9	237.5	45.0	 30
332	  9	196.0	22.9	 25
333	  9	285.8	56.8	 30
334	  9	223.0	40.9	 25
335	  9	171.0	32.2	 25
336	  9	428.0	49.6	 25
337	  9	262.0	30.7	 25
338	  9	160.5	30.1	 30
339	  9	228.0	44.3	 25
340	  9	258.0	49.9	 25
341	  9	277.0	36.3	 25
342	  9	339.0	49.6	 25
343	  9	260.0	45.7	 30
344	  9	1199.0	179.7	 25
345	  9	229.0	37.0	 25
346	  9	1251.8	135.1	 30
347	  9	166.0	22.7	 30
348	  9	193.3	38.1	 36
349	  9	275.3	66.0	 30
350	  9	167.0	41.1	 25
351	  9	165.0	35.9	 25
352	  9	763.0	100.8	 25
353	  9	183.0	32.9	 25
354	  9	279.3	52.3	 30
355	  9	181.0	27.0	 25
356	  9	133.0	20.5	 25
357	  9	137.0	31.2	 25
358	  9	211.0	32.0	 25
359	  9	260.0	40.4	 30
360	  9	463.0	85.7	 25
361	  9	165.0	24.0	 25
362	  9	340.0	56.9	 25
363	  9	145.0	28.6	 25
364	  9	150.3	25.0	 36
365	  9	1817.8	459.7	 30
366	  9	137.8	29.6	 30
367	  9	136.0	25.5	 30
368	  9	147.0	28.8	 25
369	  9	193.8	48.6	 30
370	  9	207.0	42.1	 25
371	  9	185.0	36.1	 25
372	  9	198.0	38.6	 25
373	  9	288.0	46.8	 25
374	  9	391.8	59.6	 30
375	  9	194.0	32.3	 25
376	  9	191.0	38.7	 25
377	  9	162.0	27.0	 25
378	  9	421.0	69.6	 25
379	  9	118.8	25.2	 30
380	  9	151.0	21.7	 25
381	  9	840.0	89.6	 25
382	  9	126.8	21.5	 30
383	  9	349.8	42.6	 30
384	  9	209.3	31.3	 36
385	  9	389.3	87.6	 30
386	  9	260.0	48.5	 25
387	  9	283.0	37.8	 25
388	  9	158.0	33.0	 25
389	  9	353.3	63.4	 30
390	  9	270.0	38.8	 25
391	  9	256.0	46.6	 25
392	  9	198.0	32.4	 25
393	  9	174.0	56.6	 25
394	  9	143.8	23.0	 30
395	  9	172.0	34.6	 25
396	  9	211.0	32.4	 25
397	  9	498.0	82.3	 25
398	  9	180.0	38.8	 25
399	  9	177.3	42.6	 30
400	  9	172.8	37.3	 30
401	  9	749.5	134.4	 30
402	  9	353.5	42.8	 30
403	  9	805.0	114.7	 25
404	  9	345.0	77.8	 30
405	  9	543.0	93.9	 25
406	  9	134.0	35.8	 25
407	  9	147.0	38.1	 25
408	  9	819.0	83.5	 25
409	  9	307.3	50.4	 30
410	  9	1214.0	184.1	 25
411	  9	153.0	45.0	 25
412	  9	174.0	31.4	 25
413	  9	226.0	43.9	 25
414	  9	561.3	106.6	 30
415	  9	225.0	44.1	 25
416	  9	154.0	30.5	 25
417	  9	197.0	43.2	 25
418	  9	314.0	45.7	 30
419	  9	311.0	65.0	 36
420	  9	152.8	38.0	 30
421	  9	234.0	33.8	 25
422	  9	182.0	26.9	 25
423	  9	161.0	26.9	 25
424	  9	182.0	41.2	 30
425	  9	241.0	35.9	 25
426	  9	211.0	27.5	 25
427	  9	573.0	67.3	 25
428	  9	841.0	112.7	 25
429	  9	247.0	42.2	 30
430	  9	223.0	33.2	 25
431	  9	188.0	37.6	 25
432	  9	220.0	38.6	 25
433	  9	159.0	25.9	 25
434	  9	136.5	28.2	 30
435	  9	169.8	30.4	 30
436	  9	239.0	38.4	 30
437	  9	174.8	33.8	 30
438	  9	138.5	19.3	 30
439	  9	197.5	36.1	 30
440	  9	308.0	65.1	 25
441	  9	1312.0	223.7	 25
442	  9	193.0	30.6	 25
443	  9	1787.0	231.9	 25
444	  9	542.5	92.3	 30
445	  9	237.0	22.6	 25
446	  9	269.0	42.5	 25
447	  9	189.0	31.2	 25
448	  9	3384.0	444.4	 25
449	  9	177.5	32.5	 30
450	  9	682.0	115.2	 25
451	  9	768.0	124.5	 25
452	  9	134.0	21.1	 25
453	  9	162.8	25.2	 30
454	  9	152.5	31.2	 30
455	  9	147.3	27.0	 36
456	  9	135.3	26.7	 30
457	  9	183.0	27.2	 25
458	  9	210.0	25.6	 25
459	  9	122.0	21.9	 25
460	  9	167.5	30.4	 30
461	  9	1831.0	370.8	 25
462	  9	177.0	35.4	 25
463	  9	159.0	25.8	 25
464	  9	1225.0	107.8	 25
465	  9	615.0	126.6	 30
466	  9	124.0	15.0	 25
467	  9	1714.0	253.8	 25
468	  9	1109.0	177.1	 25
469	  9	140.0	27.9	 25
470	  9	142.8	19.7	 30
471	  9	165.5	29.7	 30
472	  9	401.8	62.6	 30
473	  9	784.3	116.6	 30
474	  9	170.8	28.9	 30
475	  9	788.0	160.0	 30
476	  9	183.0	31.7	 25
477	  9	257.0	42.1	 25
478	  9	323.0	49.8	 25
479	  9	347.0	47.4	 25
480	  9	222.0	32.7	 30
481	  9	151.0	22.3	 25
482	  9	413.0	66.5	 25
483	  9	369.0	53.6	 25
484	  9	283.0	35.2	 25
485	  9	130.8	25.1	 30
486	  9	989.0	170.5	 25
487	  9	266.0	47.3	 25
488	  9	1036.0	87.5	 25
489	  9	219.8	31.6	 30
490	  9	8007.8	1672.9	 36
491	  9	609.3	131.3	 30
492	  9	159.0	46.0	 25
493	  9	216.0	46.3	 25
494	  9	371.0	41.7	 25
495	  9	179.8	35.0	 30
496	  9	13582.0	2535.8	 25
497	  9	10009.0	1845.0	 25
498	  9	258.0	38.7	 25
499	  9	161.0	28.1	 25
500	  9	245.8	37.7	 30
501	  9	249.0	36.8	 25
502	  9	126.0	17.3	 25
503	  9	164.0	18.9	 25
504	  9	1028.0	142.7	 25
505	  9	240.0	33.4	 30
506	  9	266.0	59.2	 25
507	  9	130.5	21.8	 30
508	  9	473.3	40.0	 30
509	  9	278.0	28.3	 30
510	  9	208.8	32.2	 30
511	  9	277.0	40.2	 25
512	  9	271.0	59.6	 25
513	  9	214.0	28.1	 25
514	  9	291.0	36.5	 25
515	  9	1015.0	248.5	 30
516	  9	129.0	17.0	 25
517	  9	389.0	59.6	 25
518	  9	189.0	31.2	 25
519	  9	243.0	45.8	 25
520	  9	139.8	26.6	 30
521	  9	301.0	84.9	 25
522	  9	466.0	103.4	 25
523	  9	149.0	15.8	 25
524	  9	290.5	31.6	 30
525	  9	408.3	76.9	 36
526	  9	204.3	24.1	 30
527	  9	188.0	26.8	 30
528	  9	178.0	25.5	 25
529	  9	138.0	23.8	 25
530	  9	1172.8	274.6	 30
531	  9	205.0	34.9	 25
532	  9	357.0	49.8	 25
533	  9	986.0	149.3	 25
534	  9	267.0	42.7	 25
535	  9	189.5	30.0	 30
536	  9	273.0	41.2	 25
537	  9	1586.0	228.2	 25
538	  9	557.0	40.5	 25
539	  9	521.0	59.1	 25
540	  9	461.5	47.6	 30
541	  9	242.0	23.4	 25
542	  9	169.8	24.9	 30
543	  9	141.8	28.6	 30
544	  9	202.0	32.1	 30
545	  9	202.8	30.1	 36
546	  9	238.0	33.3	 25
547	  9	222.0	38.7	 25
548	  9	124.0	22.5	 25
549	  9	3105.0	343.4	 25
550	  9	1187.8	227.8	 30
551	  9	240.0	34.4	 25
552	  9	153.0	17.2	 25
553	  9	260.0	40.6	 25
554	  9	163.0	38.9	 25
555	  9	195.0	34.5	 25
556	  9	156.8	22.0	 30
557	  9	801.0	89.2	 25
558	  9	696.0	61.5	 25
559	  9	7173.0	585.5	 25
560	  9	177.8	38.0	 30
561	  9	200.5	34.7	 36
562	  9	113.8	20.1	 30
563	  9	147.5	24.2	 30
564	  9	266.0	29.4	 25
565	  9	148.0	30.1	 25
566	  9	1107.3	260.9	 30
567	  9	310.0	56.8	 25
568	  9	438.0	53.4	 25
569	  9	1193.0	96.1	 25
570	  9	4505.0	445.4	 25
571	  9	142.8	19.3	 30
572	  9	351.0	52.5	 25
573	  9	434.0	60.8	 25
574	  9	402.0	58.6	 25
575	  9	714.0	80.7	 25
576	  9	156.5	34.9	 30
577	  9	307.0	55.3	 25
578	  9	586.3	88.1	 30
579	  9	559.5	93.3	 30
580	  9	134.0	27.5	 30
581	  9	400.0	80.0	 30
582	  9	142.0	26.8	 25
583	  9	226.0	41.5	 25
584	  9	183.0	37.3	 25
585	  9	2216.0	291.4	 25
586	  9	670.5	107.1	 30
587	  9	532.0	71.5	 25
588	  9	277.0	40.8	 25
589	  9	202.0	40.9	 25
590	  9	775.0	102.4	 25
591	  9	302.0	44.4	 30
592	  9	241.0	32.2	 25
593	  9	132.0	26.7	 25
594	  9	148.0	36.4	 25
595	  9	155.0	28.5	 25
596	  9	197.5	30.8	 36
597	  9	166.8	38.6	 30
598	  9	171.3	28.0	 30
599	  9	2308.0	282.5	 25
600	  9	566.0	63.9	 25
601	  9	341.8	58.4	 30
602	  9	188.0	23.8	 25
603	  9	345.0	64.5	 25
604	  9	219.0	29.9	 25
605	  9	120.0	23.6	 25
606	  9	268.5	41.0	 30
607	  9	287.0	39.7	 25
608	  9	212.0	38.0	 25
609	  9	872.0	83.8	 25
610	  9	1100.0	93.3	 25
611	  9	760.5	89.3	 30
612	  9	502.0	59.8	 25
613	  9	298.3	42.2	 30
614	  9	291.5	34.2	 30
615	  9	272.5	49.4	 30
616	  9	134.8	26.7	 36
617	  9	165.0	31.9	 25
618	  9	264.0	30.9	 25
619	  9	313.0	34.2	 25
620	  9	820.0	90.0	 25
621	  9	200.3	41.0	 30
622	  9	237.0	39.0	 25
623	  9	354.0	68.4	 25
624	  9	871.0	75.7	 25
625	  9	573.0	80.4	 25
626	  9	234.0	41.5	 30
627	  9	530.0	55.4	 25
628	  9	2128.0	135.4	 25
629	  9	560.0	74.1	 25
630	  9	600.0	78.9	 25
631	  9	533.8	76.3	 36
632	  9	288.8	46.9	 30
633	  9	216.0	39.4	 30
634	  9	440.8	59.5	 30
635	  9	156.0	35.4	 25
636	  9	174.8	38.5	 30
637	  9	268.0	50.4	 25
638	  9	226.0	34.0	 25
639	  9	276.0	37.6	 25
640	  9	323.0	39.9	 25
641	  9	156.0	47.6	 30
642	  9	514.0	83.9	 25
643	  9	249.0	47.2	 25
644	  9	191.0	38.1	 25
645	  9	154.0	27.5	 25
646	  9	162.3	38.2	 30
647	  9	157.0	48.8	 25
648	  9	148.0	24.6	 25
649	  9	175.0	30.6	 30
650	  9	226.0	38.9	 30
651	  9	149.0	29.0	 36
652	  9	173.3	30.8	 30
653	  9	203.0	33.7	 25
654	  9	317.0	59.7	 25
655	  9	220.0	36.2	 25
656	  9	240.0	44.5	 25
657	  9	289.0	64.8	 30
658	  9	266.0	39.4	 25
659	  9	150.0	28.5	 25
660	  9	367.0	44.8	 25
661	  9	669.0	80.8	 25
662	  9	243.3	43.4	 30
663	  9	150.0	33.5	 25
664	  9	288.0	23.8	 25
665	  9	188.0	42.0	 25
666	  9	198.0	43.5	 25
667	  9	231.3	38.8	 36
668	  9	225.0	39.0	 30
669	  9	310.0	44.0	 30
670	  9	389.0	63.7	 25
671	  9	184.0	49.2	 25
672	  9	873.8	147.7	 30
673	  9	269.0	44.1	 25
674	  9	348.0	53.7	 25
675	  9	221.0	44.1	 25
676	  9	305.0	63.0	 25
677	  9	162.0	32.1	 30
678	  9	519.0	82.4	 25
679	  9	229.0	44.2	 25
680	  9	186.0	34.9	 25
681	  9	817.0	114.6	 25
682	  9	3793.8	558.3	 30
683	  9	271.0	67.1	 25
684	  9	181.0	31.1	 25
685	  9	154.5	44.9	 30
686	  9	132.5	31.6	 30
687	  9	184.0	28.4	 36
688	  9	120.0	23.3	 25
689	  9	395.0	69.2	 25
690	  9	182.0	31.0	 25
691	  9	286.0	44.4	 25
692	  9	146.8	35.0	 30
693	  9	3551.0	685.1	 25
694	  9	206.0	67.4	 25
695	  9	243.0	36.7	 25
696	  9	445.0	69.6	 25
697	  9	237.8	38.7	 30
698	  9	169.0	42.9	 25
699	  9	299.0	61.9	 25
700	  9	237.0	45.9	 25
701	  9	832.0	123.1	 25
702	  9	156.5	38.7	 36
703	  9	273.0	49.4	 30
704	  9	809.8	113.6	 30
705	  9	142.5	48.9	 30
706	  9	230.0	37.4	 25
707	  9	619.3	120.4	 30
708	  9	217.0	41.8	 25
709	  9	252.0	42.3	 25
710	  9	240.0	30.8	 25
711	  9	270.0	34.1	 25
  0	 10	24637.3	6223.3	 30
  1	 10	282.0	46.4	 25
  2	 10	150.0	28.4	 25
  3	 10	200.0	30.9	 25
  4	 10	144.8	22.6	 30
  5	 10	333.8	67.9	 36
  6	 10	147.0	28.0	 30
  7	 10	121.5	30.5	 30
  8	 10	161.0	36.8	 25
  9	 10	227.0	43.6	 25
 10	 10	180.8	45.6	 30
 11	 10	198.0	44.3	 25
 12	 10	20814.0	3871.3	 25
 13	 10	280.0	46.9	 25
 14	 10	263.0	43.7	 25
 15	 10	317.0	43.5	 25
 16	 10	23237.3	5403.5	 30
 17	 10	226.0	32.5	 25
 18	 10	24643.0	3729.4	 25
 19	 10	328.0	40.1	 25
 20	 10	355.0	58.2	 25
 21	 10	279.5	44.6	 30
 22	 10	220.0	40.7	 30
 23	 10	193.0	29.4	 30
 24	 10	23919.0	2945.6	 30
 25	 10	273.8	57.3	 30
 26	 10	200.3	42.6	 30
 27	 10	263.0	32.4	 25
 28	 10	22323.0	2794.0	 25
 29	 10	226.0	34.9	 25
 30	 10	24587.0	3714.3	 25
 31	 10	355.5	52.0	 30
 32	 10	339.0	35.1	 25
 33	 10	280.0	34.4	 25
 34	 10	230.0	40.6	 25
 35	 10	172.0	30.7	 25
 36	 10	23527.0	5287.7	 30
 37	 10	274.0	36.3	 25
 38	 10	260.0	59.5	 25
 39	 10	263.0	54.5	 25
 40	 10	21478.3	4664.1	 30
 41	 10	238.5	44.6	 36
 42	 10	24454.3	4822.1	 30
 43	 10	238.5	33.5	 30
 44	 10	215.0	35.0	 25
 45	 10	277.0	45.1	 25
 46	 10	22094.0	5533.3	 30
 47	 10	134.0	25.3	 25
 48	 10	207.0	26.6	 25
 49	 10	253.0	39.1	 25
 50	 10	22051.0	2104.2	 25
 51	 10	246.8	46.0	 30
 52	 10	194.0	30.8	 25
 53	 10	222.0	32.2	 25
 54	 10	24111.0	3582.8	 25
 55	 10	309.0	63.7	 25
 56	 10	260.8	43.0	 30
 57	 10	201.0	33.4	 25
 58	 10	185.0	40.7	 30
 59	 10	93.5	24.9	 30
 60	 10	135.0	34.7	 30
 61	 10	233.3	106.4	 30
 62	 10	24722.0	7376.3	 25
 63	 10	226.0	33.3	 25
 64	 10	224.0	48.9	 25
 65	 10	267.0	37.4	 25
 66	 10	22157.3	6626.9	 30
 67	 10	134.0	38.0	 25
 68	 10	234.0	34.2	 25
 69	 10	281.0	42.5	 25
 70	 10	21790.0	2612.6	 25
 71	 10	223.5	43.7	 30
 72	 10	194.0	32.5	 25
 73	 10	219.0	43.7	 25
 74	 10	23525.0	3304.5	 25
 75	 10	231.0	38.8	 25
 76	 10	223.3	38.9	 36
 77	 10	322.8	60.4	 30
 78	 10	22447.5	4706.7	 30
 79	 10	225.0	34.9	 25
 80	 10	23840.0	5154.8	 25
 81	 10	275.5	36.1	 30
 82	 10	322.0	122.7	 25
 83	 10	23952.0	3645.7	 25
 84	 10	24848.0	5108.6	 25
 85	 10	156.0	28.2	 25
 86	 10	206.0	32.4	 30
 87	 10	315.0	47.0	 25
 88	 10	22342.0	4361.7	 25
 89	 10	200.0	33.8	 25
 90	 10	182.0	29.3	 25
 91	 10	110.8	22.0	 30
 92	 10	120.0	25.0	 25
 93	 10	531.8	122.9	 30
 94	 10	352.3	57.9	 30
 95	 10	211.5	38.1	 30
 96	 10	156.0	24.3	 36
 97	 10	150.0	24.4	 25
 98	 10	203.0	36.9	 25
 99	 10	219.0	28.2	 25
100	 10	261.0	38.0	 25
101	 10	150.3	28.7	 30
102	 10	195.0	28.6	 25
103	 10	161.0	21.1	 25
104	 10	196.0	29.0	 25
105	 10	133.0	22.8	 25
106	 10	169.0	26.7	 30
107	 10	188.0	30.8	 25
108	 10	166.0	20.1	 25
109	 10	223.0	43.8	 25
110	 10	168.0	30.2	 25
111	 10	316.3	81.2	 36
112	 10	137.0	27.0	 30
113	 10	146.5	19.6	 30
114	 10	159.0	22.3	 30
115	 10	154.0	26.2	 25
116	 10	165.0	33.0	 25
117	 10	255.3	38.5	 30
118	 10	243.0	28.1	 25
119	 10	245.0	40.6	 25
120	 10	307.0	33.4	 25
121	 10	134.0	23.8	 25
122	 10	171.8	36.2	 30
123	 10	224.0	46.2	 25
124	 10	162.0	20.6	 25
125	 10	130.0	20.1	 25
126	 10	144.0	26.3	 25
127	 10	209.8	41.7	 30
128	 10	224.0	44.2	 25
129	 10	2954.8	748.9	 30
130	 10	145.5	25.4	 30
131	 10	126.0	28.4	 30
132	 10	580.8	105.1	 36
133	 10	205.0	33.4	 25
134	 10	143.0	22.9	 25
135	 10	185.0	34.4	 25
136	 10	309.0	32.8	 25
137	 10	280.8	49.8	 30
138	 10	1018.0	174.7	 25
139	 10	438.0	70.9	 25
140	 10	239.0	24.0	 25
141	 10	161.0	23.3	 25
142	 10	166.5	28.4	 30
143	 10	513.0	104.5	 25
144	 10	394.0	51.5	 25
145	 10	206.0	27.2	 25
146	 10	177.0	24.2	 25
147	 10	629.0	157.5	 36
148	 10	166.5	33.3	 30
149	 10	309.0	73.6	 30
150	 10	124.0	20.1	 25
151	 10	575.0	93.3	 25
152	 10	171.0	27.5	 30
153	 10	170.0	23.7	 25
154	 10	151.0	25.1	 25
155	 10	127.0	17.4	 25
156	 10	165.0	19.1	 25
157	 10	152.3	30.4	 30
158	 10	176.0	36.2	 25
159	 10	196.0	28.4	 25
160	 10	172.0	23.1	 25
161	 10	160.0	29.1	 25
162	 10	205.5	34.3	 30
163	 10	436.0	66.9	 25
164	 10	401.0	55.3	 25
165	 10	578.8	80.3	 30
166	 10	229.8	35.3	 30
167	 10	284.0	27.5	 36
168	 10	264.0	32.3	 25
169	 10	210.0	26.4	 25
170	 10	232.0	63.6	 25
171	 10	265.0	44.3	 25
172	 10	230.3	29.3	 30
173	 10	212.0	24.2	 25
174	 10	492.0	51.9	 25
175	 10	399.0	52.6	 25
176	 10	1082.0	91.7	 25
177	 10	311.0	41.3	 30
178	 10	180.0	23.6	 25
179	 10	155.0	20.2	 25
180	 10	121.0	22.3	 25
181	 10	211.0	42.4	 25
182	 10	134.3	26.2	 36
183	 10	140.8	22.1	 30
184	 10	132.8	20.1	 30
185	 10	132.8	22.1	 30
186	 10	177.0	41.9	 25
187	 10	183.8	26.6	 30
188	 10	162.0	39.0	 25
189	 10	155.0	28.5	 25
190	 10	146.0	20.5	 25
191	 10	166.0	22.1	 25
192	 10	151.0	24.2	 30
193	 10	192.0	27.5	 25
194	 10	154.0	26.1	 25
195	 10	171.0	29.6	 25
196	 10	220.0	29.1	 25
197	 10	179.5	29.5	 30
198	 10	224.0	33.7	 25
199	 10	642.0	59.6	 25
200	 10	368.0	56.3	 30
201	 10	182.8	34.6	 30
202	 10	158.0	40.5	 36
203	 10	224.8	39.2	 30
204	 10	256.0	42.0	 25
205	 10	362.0	66.7	 25
206	 10	293.0	36.3	 25
207	 10	147.3	28.9	 30
208	 10	256.0	50.7	 25
209	 10	164.0	33.5	 25
210	 10	154.0	23.5	 25
211	 10	168.0	32.0	 25
212	 10	383.0	67.3	 30
213	 10	170.0	32.5	 25
214	 10	143.0	24.4	 25
215	 10	149.0	27.1	 25
216	 10	209.0	31.6	 25
217	 10	160.0	23.3	 25
218	 10	925.8	203.1	 36
219	 10	201.8	33.8	 30
220	 10	243.8	57.2	 30
221	 10	999.3	111.5	 30
222	 10	562.0	65.8	 25
223	 10	536.0	71.2	 30
224	 10	570.0	53.7	 25
225	 10	284.0	28.0	 25
226	 10	172.0	25.3	 25
227	 10	114.0	35.0	 25
228	 10	133.8	23.8	 30
229	 10	120.0	18.2	 25
230	 10	1131.0	140.6	 25
231	 10	193.0	33.1	 25
232	 10	178.0	27.7	 25
233	 10	203.5	29.4	 30
234	 10	180.0	30.8	 25
235	 10	148.0	21.9	 25
236	 10	179.0	36.5	 30
237	 10	163.3	34.6	 30
238	 10	308.8	49.1	 36
239	 10	135.0	21.2	 25
240	 10	311.0	49.0	 25
241	 10	251.0	28.7	 25
242	 10	487.0	69.5	 25
243	 10	184.3	30.4	 30
244	 10	288.0	31.1	 25
245	 10	216.0	31.9	 25
246	 10	358.0	43.9	 25
247	 10	681.0	51.6	 25
248	 10	406.8	45.8	 30
249	 10	209.0	34.7	 25
250	 10	153.0	26.0	 25
251	 10	221.0	37.2	 25
252	 10	223.0	38.4	 25
253	 10	229.0	41.0	 30
254	 10	157.0	31.0	 30
255	 10	782.8	117.6	 30
256	 10	333.5	58.7	 30
257	 10	281.0	52.2	 25
258	 10	229.8	41.0	 30
259	 10	138.0	25.9	 25
260	 10	149.0	29.1	 25
261	 10	112.0	22.3	 25
262	 10	137.0	31.3	 25
263	 10	189.0	41.9	 30
264	 10	159.0	24.5	 25
265	 10	409.0	62.6	 25
266	 10	130.0	32.6	 25
267	 10	155.0	32.4	 25
268	 10	135.8	26.7	 30
269	 10	165.0	28.4	 25
270	 10	294.0	40.2	 25
271	 10	214.8	29.4	 30
272	 10	210.0	39.9	 30
273	 10	189.8	43.9	 36
274	 10	189.3	40.0	 30
275	 10	127.0	27.0	 25
276	 10	165.0	35.1	 25
277	 10	178.0	36.1	 25
278	 10	169.8	33.2	 30
279	 10	158.0	50.4	 25
280	 10	403.0	62.4	 25
281	 10	177.0	49.8	 25
282	 10	183.0	32.2	 25
283	 10	153.3	33.8	 30
284	 10	153.0	27.5	 25
285	 10	644.0	99.8	 25
286	 10	430.0	61.3	 25
287	 10	654.0	64.2	 25
288	 10	715.8	122.0	 30
289	 10	1234.0	378.4	 30
290	 10	523.0	85.3	 30
291	 10	903.0	179.7	 30
292	 10	538.0	74.1	 30
293	 10	192.0	35.2	 30
294	 10	179.0	129.8	 25
295	 10	274.0	59.5	 25
296	 10	210.0	38.7	 25
297	 10	266.0	68.5	 25
298	 10	208.3	36.2	 30
299	 10	212.0	42.3	 25
300	 10	241.0	59.7	 25
301	 10	261.0	45.8	 25
302	 10	154.0	25.7	 25
303	 10	223.8	47.1	 30
304	 10	119.0	20.8	 25
305	 10	171.0	29.1	 25
306	 10	227.0	35.9	 25
307	 10	1925.3	507.5	 30
308	 10	158.8	28.9	 36
309	 10	212.8	38.9	 30
310	 10	131.8	27.0	 30
311	 10	145.0	27.2	 25
312	 10	255.0	50.2	 25
313	 10	173.0	33.9	 30
314	 10	208.0	53.1	 25
315	 10	266.0	31.6	 25
316	 10	433.0	58.7	 25
317	 10	369.0	60.7	 25
318	 10	467.0	101.4	 25
319	 10	188.5	40.2	 30
320	 10	203.0	34.5	 25
321	 10	419.0	57.1	 25
322	 10	1648.0	245.4	 25
323	 10	116.0	17.4	 25
324	 10	146.0	27.7	 30
325	 10	285.5	43.8	 30
326	 10	294.3	39.5	 30
327	 10	138.3	27.4	 30
328	 10	208.3	48.1	 30
329	 10	140.5	27.5	 30
330	 10	165.0	27.4	 25
331	 10	143.0	24.4	 25
332	 10	132.0	27.8	 25
333	 10	173.0	37.8	 25
334	 10	201.5	27.7	 30
335	 10	163.0	41.0	 25
336	 10	269.0	34.5	 25
337	 10	232.0	43.4	 25
338	 10	207.0	29.5	 25
339	 10	151.0	28.9	 30
340	 10	232.0	31.0	 25
341	 10	363.0	58.2	 25
342	 10	163.0	27.8	 25
343	 10	229.0	39.7	 30
344	 10	1336.0	338.3	 36
345	 10	200.0	37.8	 30
346	 10	1462.0	257.1	 25
347	 10	147.0	21.9	 25
348	 10	142.0	26.1	 25
349	 10	131.5	29.6	 30
350	 10	130.0	18.6	 25
351	 10	149.0	31.6	 25
352	 10	882.0	93.4	 25
353	 10	159.0	24.6	 25
354	 10	176.5	44.9	 30
355	 10	211.0	34.1	 25
356	 10	158.0	32.8	 25
357	 10	125.0	26.9	 25
358	 10	174.0	22.9	 25
359	 10	218.0	37.0	 30
360	 10	178.3	31.5	 30
361	 10	268.3	43.4	 30
362	 10	349.8	67.5	 30
363	 10	152.0	25.2	 30
364	 10	133.5	21.4	 30
365	 10	241.0	39.1	 25
366	 10	140.0	22.3	 25
367	 10	156.0	29.9	 25
368	 10	144.0	21.0	 25
369	 10	163.8	25.6	 30
370	 10	224.0	38.2	 25
371	 10	383.0	38.3	 25
372	 10	229.0	25.9	 25
373	 10	184.0	29.3	 25
374	 10	231.5	34.5	 30
375	 10	166.0	24.2	 25
376	 10	193.0	29.1	 25
377	 10	151.0	22.2	 25
378	 10	196.8	41.4	 30
379	 10	119.8	22.1	 36
380	 10	129.8	27.1	 30
381	 10	161.0	26.5	 30
382	 10	131.0	24.9	 25
383	 10	127.0	24.9	 25
384	 10	161.5	26.5	 30
385	 10	152.0	24.5	 25
386	 10	203.0	32.8	 25
387	 10	202.0	37.1	 25
388	 10	230.0	32.1	 25
389	 10	196.8	32.2	 30
390	 10	221.0	37.6	 25
391	 10	148.0	23.8	 25
392	 10	179.0	33.2	 25
393	 10	135.0	27.3	 25
394	 10	155.8	23.7	 30
395	 10	127.0	20.6	 25
396	 10	217.8	24.1	 30
397	 10	170.8	34.8	 30
398	 10	169.5	30.5	 30
399	 10	146.0	26.9	 36
400	 10	124.0	16.0	 25
401	 10	152.0	22.2	 25
402	 10	232.0	30.4	 25
403	 10	332.0	34.0	 25
404	 10	282.3	86.5	 30
405	 10	493.0	80.3	 25
406	 10	132.0	22.2	 25
407	 10	173.0	28.4	 25
408	 10	427.0	44.2	 25
409	 10	1229.8	140.2	 30
410	 10	325.0	40.1	 25
411	 10	132.0	21.1	 25
412	 10	170.0	25.0	 25
413	 10	149.0	18.2	 25
414	 10	373.8	56.4	 36
415	 10	165.5	24.0	 30
416	 10	169.8	29.8	 30
417	 10	182.0	29.3	 30
418	 10	220.0	41.4	 25
419	 10	195.0	34.7	 25
420	 10	145.0	20.6	 30
421	 10	251.0	35.0	 25
422	 10	165.0	26.0	 25
423	 10	148.0	23.6	 25
424	 10	184.0	29.3	 25
425	 10	173.8	27.5	 30
426	 10	208.0	22.9	 25
427	 10	231.0	34.9	 25
428	 10	179.0	24.0	 25
429	 10	222.0	28.1	 25
430	 10	151.8	17.2	 30
431	 10	157.0	28.6	 25
432	 10	195.8	33.2	 30
433	 10	140.0	21.0	 30
434	 10	158.3	32.2	 30
435	 10	115.5	15.3	 30
436	 10	155.0	20.7	 25
437	 10	147.0	24.2	 25
438	 10	131.0	19.9	 25
439	 10	168.0	20.1	 25
440	 10	210.5	33.7	 30
441	 10	474.0	88.3	 25
442	 10	222.0	27.4	 25
443	 10	452.0	58.6	 25
444	 10	199.0	19.9	 25
445	 10	306.3	45.8	 30
446	 10	192.0	24.3	 25
447	 10	216.0	37.2	 25
448	 10	631.0	72.3	 25
449	 10	140.0	23.5	 25
450	 10	385.5	53.7	 36
451	 10	414.5	71.4	 30
452	 10	130.5	22.7	 30
453	 10	156.0	27.3	 25
454	 10	161.0	24.3	 25
455	 10	140.3	17.2	 30
456	 10	128.0	21.0	 25
457	 10	227.0	38.4	 25
458	 10	171.0	22.9	 25
459	 10	118.0	28.8	 25
460	 10	208.3	31.3	 30
461	 10	297.0	52.9	 25
462	 10	227.0	30.5	 25
463	 10	203.0	29.1	 25
464	 10	2199.0	220.4	 25
465	 10	300.3	50.8	 30
466	 10	167.0	24.6	 25
467	 10	230.3	50.5	 30
468	 10	235.8	35.2	 30
469	 10	179.3	39.9	 30
470	 10	151.8	25.1	 36
471	 10	119.0	24.8	 25
472	 10	158.0	27.8	 25
473	 10	157.0	25.1	 25
474	 10	167.0	28.0	 25
475	 10	207.3	43.1	 30
476	 10	151.0	34.4	 25
477	 10	175.0	19.2	 25
478	 10	221.0	39.2	 25
479	 10	218.0	34.2	 25
480	 10	181.5	28.6	 30
481	 10	146.0	33.5	 25
482	 10	279.0	35.5	 25
483	 10	258.0	35.9	 25
484	 10	150.0	23.7	 25
485	 10	137.5	31.4	 36
486	 10	240.5	34.3	 30
487	 10	182.0	28.9	 30
488	 10	388.8	55.4	 30
489	 10	215.0	80.0	 25
490	 10	1607.5	305.0	 30
491	 10	730.0	129.2	 25
492	 10	111.0	18.9	 25
493	 10	160.0	39.6	 25
494	 10	267.0	49.9	 25
495	 10	165.5	33.5	 30
496	 10	4639.0	1124.7	 25
497	 10	3292.0	701.6	 25
498	 10	254.0	34.8	 25
499	 10	152.0	19.2	 25
500	 10	175.8	30.4	 30
501	 10	268.0	42.8	 25
502	 10	218.0	41.3	 25
503	 10	186.0	39.4	 30
504	 10	218.8	39.9	 30
505	 10	240.3	52.9	 36
506	 10	190.0	34.2	 30
507	 10	146.0	35.6	 25
508	 10	298.0	56.5	 25
509	 10	325.0	70.3	 25
510	 10	252.5	40.2	 30
511	 10	350.0	41.9	 25
512	 10	413.0	59.9	 25
513	 10	309.0	42.6	 25
514	 10	301.0	41.8	 25
515	 10	168.5	31.7	 30
516	 10	163.0	35.3	 25
517	 10	256.0	37.6	 25
518	 10	201.0	29.5	 25
519	 10	142.0	33.1	 25
520	 10	143.0	27.3	 25
521	 10	143.0	23.0	 36
522	 10	158.8	34.5	 30
523	 10	580.0	137.0	 30
524	 10	347.0	58.4	 25
525	 10	225.0	48.3	 25
526	 10	158.8	30.2	 30
527	 10	152.0	26.5	 25
528	 10	193.0	39.0	 25
529	 10	124.0	25.7	 25
530	 10	248.0	37.7	 25
531	 10	191.3	29.4	 30
532	 10	390.0	62.7	 25
533	 10	444.0	70.0	 25
534	 10	245.0	26.1	 25
535	 10	184.0	36.2	 25
536	 10	286.0	44.2	 30
537	 10	340.0	42.6	 25
538	 10	586.0	72.0	 25
539	 10	562.5	66.5	 30
540	 10	355.3	46.6	 30
541	 10	214.0	34.4	 36
542	 10	229.0	34.6	 25
543	 10	178.0	50.3	 25
544	 10	221.0	35.6	 25
545	 10	167.0	36.5	 25
546	 10	224.0	37.6	 30
547	 10	163.0	28.4	 25
548	 10	174.0	48.9	 25
549	 10	448.0	82.5	 25
550	 10	598.0	65.1	 25
551	 10	156.8	29.6	 30
552	 10	147.0	37.4	 25
553	 10	143.0	33.7	 25
554	 10	136.0	27.9	 25
555	 10	170.0	36.9	 25
556	 10	223.3	43.4	 36
557	 10	248.3	47.0	 30
558	 10	621.5	95.3	 30
559	 10	2103.5	526.4	 30
560	 10	147.0	35.5	 25
561	 10	211.8	48.6	 30
562	 10	107.0	17.2	 25
563	 10	134.0	22.7	 25
564	 10	245.0	51.5	 25
565	 10	122.0	31.1	 25
566	 10	202.0	44.4	 30
567	 10	228.0	29.5	 25
568	 10	333.0	41.2	 25
569	 10	537.0	82.0	 25
570	 10	361.0	65.3	 25
571	 10	141.3	27.9	 30
572	 10	340.0	57.1	 25
573	 10	432.0	72.0	 25
574	 10	172.5	32.5	 30
575	 10	257.3	33.2	 30
576	 10	167.0	39.1	 36
577	 10	174.5	43.0	 30
578	 10	272.0	47.4	 25
579	 10	366.0	75.0	 25
580	 10	145.0	26.1	 25
581	 10	160.8	34.7	 30
582	 10	141.0	36.6	 25
583	 10	202.0	39.2	 25
584	 10	167.0	43.4	 25
585	 10	484.0	73.2	 25
586	 10	322.5	41.9	 30
587	 10	260.0	38.0	 25
588	 10	331.0	53.3	 25
589	 10	255.0	42.3	 25
590	 10	216.0	46.5	 25
591	 10	352.3	64.5	 30
592	 10	279.0	45.0	 30
593	 10	165.8	31.0	 30
594	 10	132.3	19.0	 30
595	 10	121.5	26.8	 30
596	 10	141.0	21.4	 30
597	 10	132.0	32.2	 25
598	 10	209.0	36.8	 25
599	 10	552.0	103.2	 25
600	 10	201.0	34.7	 25
601	 10	271.5	47.3	 30
602	 10	174.0	28.2	 25
603	 10	125.0	25.8	 25
604	 10	140.0	34.4	 25
605	 10	127.0	27.8	 25
606	 10	315.5	43.7	 30
607	 10	381.0	61.4	 25
608	 10	304.0	57.5	 25
609	 10	351.0	68.7	 25
610	 10	1800.0	393.3	 30
611	 10	1163.0	203.0	 36
612	 10	414.0	74.3	 30
613	 10	218.0	38.4	 25
614	 10	193.0	35.2	 25
615	 10	385.0	42.3	 25
616	 10	173.5	28.3	 30
617	 10	182.0	37.1	 25
618	 10	167.0	29.9	 25
619	 10	161.0	32.1	 25
620	 10	227.0	43.9	 25
621	 10	171.0	39.1	 25
622	 10	157.8	34.5	 30
623	 10	154.0	34.3	 25
624	 10	740.0	59.5	 25
625	 10	1786.0	197.7	 25
626	 10	342.0	45.4	 25
627	 10	229.0	48.7	 30
628	 10	648.5	72.8	 30
629	 10	339.8	50.8	 30
630	 10	525.8	49.7	 30
631	 10	292.0	42.2	 25
632	 10	165.0	29.3	 30
633	 10	288.0	36.2	 25
634	 10	215.0	44.7	 25
635	 10	171.0	25.4	 25
636	 10	153.0	28.2	 25
637	 10	209.0	25.9	 30
638	 10	185.0	32.5	 25
639	 10	310.0	56.0	 25
640	 10	225.0	31.3	 25
641	 10	175.0	31.4	 25
642	 10	279.3	47.7	 30
643	 10	291.0	56.2	 25
644	 10	163.0	29.1	 25
645	 10	170.8	28.8	 30
646	 10	179.8	37.1	 30
647	 10	144.8	25.2	 36
648	 10	160.5	28.1	 30
649	 10	174.0	36.0	 25
650	 10	173.0	24.8	 25
651	 10	123.0	19.5	 25
652	 10	134.0	30.2	 30
653	 10	155.0	29.6	 25
654	 10	260.0	39.7	 25
655	 10	240.0	48.6	 25
656	 10	178.0	26.3	 25
657	 10	264.5	35.8	 30
658	 10	230.0	39.1	 25
659	 10	142.0	26.1	 25
660	 10	225.0	39.8	 25
661	 10	479.0	68.7	 25
662	 10	154.3	28.4	 30
663	 10	168.5	31.1	 30
664	 10	184.8	22.7	 30
665	 10	154.5	26.6	 30
666	 10	206.0	54.7	 30
667	 10	287.8	42.1	 30
668	 10	433.0	54.7	 25
669	 10	231.0	28.0	 25
670	 10	202.0	40.5	 25
671	 10	266.0	33.5	 25
672	 10	425.8	46.8	 30
673	 10	156.0	20.6	 25
674	 10	198.0	35.6	 25
675	 10	253.0	39.7	 25
676	 10	538.0	59.7	 25
677	 10	169.8	29.6	 30
678	 10	254.0	38.8	 25
679	 10	121.0	15.5	 25
680	 10	220.0	22.9	 25
681	 10	486.0	75.2	 30
682	 10	1421.0	259.7	 36
683	 10	192.0	25.3	 30
684	 10	139.5	22.3	 30
685	 10	170.0	37.7	 25
686	 10	154.0	32.3	 25
687	 10	167.5	32.6	 30
688	 10	132.0	26.4	 25
689	 10	160.0	30.4	 25
690	 10	285.0	42.0	 25
691	 10	249.0	27.6	 25
692	 10	146.8	33.8	 30
693	 10	469.0	87.3	 25
694	 10	183.0	23.2	 25
695	 10	225.0	33.9	 25
696	 10	243.0	47.7	 25
697	 10	167.0	26.4	 30
698	 10	162.0	24.1	 25
699	 10	166.5	24.3	 30
700	 10	270.0	41.8	 30
701	 10	327.5	27.1	 30
702	 10	309.3	43.2	 30
703	 10	168.0	28.1	 25
704	 10	243.0	45.9	 25
705	 10	160.0	25.4	 25
706	 10	169.0	21.3	 25
707	 10	257.0	44.2	 30
708	 10	197.0	28.8	 25
709	 10	201.0	35.1	 25
710	 10	200.0	30.3	 25
711	 10	20386.0	2648.9	 25
  0	 11	253.0	35.1	 25
  1	 11	283.5	58.2	 36
  2	 11	309.8	45.5	 30
  3	 11	320.0	43.5	 30
  4	 11	229.0	37.8	 25
  5	 11	1271.0	108.3	 25
  6	 11	191.0	26.7	 30
  7	 11	452.0	57.6	 25
  8	 11	185.0	46.0	 25
  9	 11	253.0	33.5	 25
 10	 11	151.0	17.9	 25
 11	 11	143.3	27.7	 30
 12	 11	287.0	37.5	 25
 13	 11	20750.0	1824.3	 25
 14	 11	21825.0	1880.4	 25
 15	 11	21514.0	1689.8	 25
 16	 11	255.8	44.2	 30
 17	 11	169.0	28.6	 25
 18	 11	299.0	43.2	 25
 19	 11	22080.5	4392.4	 30
 20	 11	21884.3	3855.3	 30
 21	 11	21025.8	6236.3	 36
 22	 11	193.0	30.9	 25
 23	 11	186.0	37.3	 25
 24	 11	22100.0	4411.0	 25
 25	 11	217.0	43.3	 25
 26	 11	218.8	37.1	 30
 27	 11	248.0	23.4	 25
 28	 11	21486.0	4193.0	 25
 29	 11	165.0	29.4	 25
 30	 11	306.0	49.8	 25
 31	 11	22814.0	2623.5	 30
 32	 11	23140.0	1891.0	 25
 33	 11	22495.0	3751.7	 25
 34	 11	217.0	31.0	 25
 35	 11	131.0	14.6	 25
 36	 11	283.0	63.5	 36
 37	 11	21295.8	3838.0	 30
 38	 11	21564.3	4194.4	 30
 39	 11	20571.5	4228.1	 30
 40	 11	249.0	33.8	 25
 41	 11	178.8	42.1	 30
 42	 11	22732.0	5820.8	 25
 43	 11	230.0	46.2	 25
 44	 11	203.0	26.4	 25
 45	 11	240.0	34.8	 25
 46	 11	20937.3	5690.5	 30
 47	 11	142.0	26.0	 25
 48	 11	209.0	45.1	 25
 49	 11	255.0	38.7	 25
 50	 11	21597.0	3127.1	 25
 51	 11	221.0	45.4	 30
 52	 11	186.0	41.7	 25
 53	 11	190.0	30.6	 25
 54	 11	22681.3	5750.9	 30
 55	 11	261.5	41.0	 30
 56	 11	199.3	28.3	 36
 57	 11	184.0	33.1	 30
 58	 11	173.0	32.0	 25
 59	 11	99.0	18.7	 25
 60	 11	114.0	19.0	 25
 61	 11	201.0	130.1	 30
 62	 11	22282.0	6686.7	 25
 63	 11	212.0	32.7	 25
 64	 11	203.0	29.4	 25
 65	 11	239.0	32.8	 25
 66	 11	20538.8	6469.4	 30
 67	 11	124.0	21.2	 25
 68	 11	206.0	27.2	 25
 69	 11	261.0	32.2	 25
 70	 11	20541.0	3128.2	 25
 71	 11	233.8	27.0	 30
 72	 11	189.0	28.9	 30
 73	 11	181.3	41.6	 30
 74	 11	21872.0	4384.4	 30
 75	 11	229.0	36.9	 30
 76	 11	199.0	35.3	 30
 77	 11	282.0	53.7	 25
 78	 11	21083.0	6091.4	 25
 79	 11	201.0	42.9	 25
 80	 11	283.0	32.8	 25
 81	 11	22041.0	2032.5	 25
 82	 11	21652.3	6041.1	 30
 83	 11	337.0	49.6	 25
 84	 11	23044.0	5204.2	 25
 85	 11	149.0	34.2	 25
 86	 11	202.0	21.5	 25
 87	 11	247.8	105.8	 30
 88	 11	22157.0	5675.9	 25
 89	 11	226.0	46.7	 25
 90	 11	178.8	38.7	 30
 91	 11	110.0	23.4	 30
 92	 11	108.0	21.8	 36
 93	 11	165.0	37.0	 25
 94	 11	378.0	36.9	 25
 95	 11	138.0	26.1	 25
 96	 11	151.0	24.7	 25
 97	 11	3952.5	977.2	 30
 98	 11	200.0	25.5	 25
 99	 11	187.0	28.0	 25
100	 11	481.0	53.3	 25
101	 11	1575.0	166.0	 25
102	 11	582.0	81.3	 30
103	 11	191.0	32.7	 25
104	 11	198.0	35.3	 25
105	 11	204.0	41.6	 25
106	 11	573.0	74.5	 25
107	 11	359.5	57.1	 30
108	 11	175.8	24.9	 30
109	 11	198.8	24.8	 30
110	 11	465.5	77.6	 30
111	 11	363.0	32.8	 25
112	 11	174.5	33.0	 30
113	 11	189.0	42.1	 25
114	 11	185.0	42.5	 25
115	 11	194.0	25.7	 25
116	 11	412.0	58.8	 25
117	 11	301.8	41.6	 30
118	 11	887.0	171.7	 25
119	 11	1068.0	152.6	 25
120	 11	251.0	41.9	 25
121	 11	286.0	38.1	 25
122	 11	336.8	78.8	 30
123	 11	140.0	38.7	 25
124	 11	165.0	30.6	 25
125	 11	208.0	39.7	 30
126	 11	524.8	91.5	 30
127	 11	441.3	74.3	 36
128	 11	216.0	38.2	 30
129	 11	161.0	35.2	 25
130	 11	628.0	92.2	 25
131	 11	973.0	111.5	 25
132	 11	426.5	65.1	 30
133	 11	227.0	41.5	 25
134	 11	156.0	23.9	 25
135	 11	206.0	33.7	 25
136	 11	981.0	73.9	 25
137	 11	1234.0	250.8	 30
138	 11	175.0	32.7	 25
139	 11	267.0	31.6	 25
140	 11	160.0	25.7	 25
141	 11	326.0	38.2	 25
142	 11	421.3	91.4	 30
143	 11	2036.0	513.1	 30
144	 11	228.0	54.4	 30
145	 11	306.3	54.4	 30
146	 11	224.5	53.6	 30
147	 11	1446.8	378.7	 30
148	 11	196.0	33.3	 25
149	 11	180.0	39.1	 25
150	 11	176.0	31.9	 25
151	 11	1241.0	97.1	 25
152	 11	167.5	39.8	 30
153	 11	624.0	129.9	 25
154	 11	158.0	34.8	 25
155	 11	181.0	35.6	 25
156	 11	154.0	23.5	 25
157	 11	261.5	52.5	 30
158	 11	193.0	39.5	 25
159	 11	150.0	38.5	 25
160	 11	154.0	30.3	 25
161	 11	193.3	41.5	 30
162	 11	177.3	34.2	 36
163	 11	391.0	86.7	 30
164	 11	188.3	47.0	 30
165	 11	428.0	63.2	 25
166	 11	887.0	120.8	 25
167	 11	182.0	42.1	 30
168	 11	249.0	37.2	 25
169	 11	865.0	152.5	 25
170	 11	366.0	43.4	 25
171	 11	630.0	72.5	 25
172	 11	361.3	71.0	 30
173	 11	175.0	34.5	 25
174	 11	141.0	27.5	 25
175	 11	231.0	41.0	 25
176	 11	122.0	23.4	 25
177	 11	122.3	20.9	 30
178	 11	229.0	50.9	 25
179	 11	188.3	32.2	 30
180	 11	294.8	48.2	 30
181	 11	199.5	31.6	 30
182	 11	2216.0	256.3	 25
183	 11	410.8	76.9	 30
184	 11	245.0	40.1	 25
185	 11	136.0	24.1	 25
186	 11	146.0	33.0	 25
187	 11	154.0	27.0	 25
188	 11	163.3	34.4	 30
189	 11	169.0	32.6	 25
190	 11	212.0	30.4	 25
191	 11	126.0	30.9	 25
192	 11	257.0	36.6	 25
193	 11	192.5	29.5	 30
194	 11	501.0	100.2	 25
195	 11	141.0	22.5	 25
196	 11	1693.0	187.7	 25
197	 11	286.8	53.8	 30
198	 11	285.5	51.0	 36
199	 11	3165.0	530.3	 30
200	 11	502.0	68.1	 25
201	 11	330.0	51.3	 25
202	 11	306.0	31.6	 25
203	 11	841.3	154.3	 30
204	 11	661.0	137.9	 25
205	 11	233.0	38.2	 25
206	 11	166.0	29.4	 25
207	 11	381.0	69.9	 25
208	 11	258.8	47.0	 30
209	 11	215.0	37.5	 25
210	 11	1587.0	204.4	 25
211	 11	249.0	37.7	 25
212	 11	1113.0	138.7	 25
213	 11	117.0	23.1	 30
214	 11	253.8	45.0	 30
215	 11	204.8	45.4	 30
216	 11	509.5	100.3	 30
217	 11	389.5	69.0	 30
218	 11	230.5	45.5	 30
219	 11	155.0	31.5	 25
220	 11	292.0	59.1	 25
221	 11	212.0	39.6	 25
222	 11	206.0	36.3	 25
223	 11	245.3	38.9	 30
224	 11	324.0	57.7	 25
225	 11	1004.0	106.0	 25
226	 11	188.0	34.0	 25
227	 11	163.0	34.9	 25
228	 11	171.8	36.8	 30
229	 11	157.0	29.5	 25
230	 11	241.0	48.2	 25
231	 11	142.0	28.8	 25
232	 11	517.0	71.9	 30
233	 11	211.8	41.4	 36
234	 11	216.5	40.9	 30
235	 11	326.0	71.1	 30
236	 11	314.0	48.2	 25
237	 11	178.0	30.2	 25
238	 11	212.8	35.2	 30
239	 11	158.0	25.8	 25
240	 11	173.0	28.9	 25
241	 11	1052.0	132.1	 25
242	 11	552.0	48.4	 25
243	 11	216.0	30.4	 30
244	 11	170.0	37.0	 25
245	 11	180.0	22.7	 25
246	 11	237.0	38.3	 25
247	 11	473.0	57.5	 25
248	 11	555.0	79.3	 30
249	 11	298.0	39.5	 25
250	 11	270.0	40.7	 30
251	 11	320.0	51.3	 30
252	 11	414.3	47.0	 30
253	 11	2043.3	553.5	 36
254	 11	179.0	21.3	 25
255	 11	172.0	25.0	 25
256	 11	182.0	166.6	 25
257	 11	190.0	32.1	 25
258	 11	189.8	28.1	 30
259	 11	620.0	129.3	 25
260	 11	162.0	21.9	 25
261	 11	117.0	26.3	 25
262	 11	177.0	31.0	 25
263	 11	167.5	24.4	 30
264	 11	135.0	26.7	 25
265	 11	199.0	38.4	 25
266	 11	157.0	19.6	 25
267	 11	190.0	29.8	 25
268	 11	866.3	193.2	 36
269	 11	186.8	21.6	 30
270	 11	599.0	131.0	 30
271	 11	154.0	20.5	 25
272	 11	2070.0	275.5	 25
273	 11	317.8	62.3	 30
274	 11	6886.0	1910.9	 25
275	 11	223.0	37.1	 25
276	 11	1014.0	146.6	 25
277	 11	262.0	49.4	 25
278	 11	144.5	18.7	 30
279	 11	133.0	21.0	 25
280	 11	145.0	26.3	 25
281	 11	312.0	43.8	 25
282	 11	228.0	37.8	 25
283	 11	176.0	33.7	 25
284	 11	169.0	28.3	 30
285	 11	186.0	42.4	 25
286	 11	180.0	23.4	 30
287	 11	146.8	25.5	 30
288	 11	211.8	30.3	 30
289	 11	7169.8	1797.6	 30
290	 11	494.0	45.0	 25
291	 11	237.0	47.3	 25
292	 11	150.0	32.5	 25
293	 11	387.0	43.6	 25
294	 11	248.8	42.0	 30
295	 11	210.0	32.7	 25
296	 11	501.0	84.8	 25
297	 11	5180.0	815.4	 25
298	 11	177.0	28.1	 25
299	 11	609.8	88.1	 30
300	 11	328.0	46.7	 25
301	 11	148.0	20.7	 25
302	 11	151.0	20.2	 25
303	 11	153.5	256.2	 30
304	 11	155.5	30.7	 36
305	 11	219.8	36.8	 30
306	 11	478.0	51.2	 30
307	 11	282.0	23.8	 25
308	 11	442.0	57.9	 25
309	 11	243.3	36.7	 30
310	 11	996.0	210.6	 25
311	 11	413.0	71.2	 25
312	 11	189.0	30.9	 25
313	 11	184.0	39.7	 25
314	 11	972.0	212.8	 30
315	 11	265.0	49.8	 25
316	 11	738.0	84.2	 25
317	 11	502.0	58.8	 25
318	 11	158.0	17.3	 25
319	 11	194.3	28.5	 30
320	 11	237.0	27.1	 25
321	 11	230.8	31.5	 30
322	 11	256.3	40.6	 30
323	 11	132.5	22.3	 30
324	 11	145.0	19.1	 36
325	 11	300.0	37.6	 25
326	 11	145.0	25.2	 25
327	 11	411.0	55.8	 25
328	 11	253.0	31.6	 25
329	 11	155.0	28.3	 30
330	 11	172.0	31.0	 25
331	 11	151.0	20.7	 25
332	 11	153.0	26.2	 25
333	 11	460.0	75.5	 25
334	 11	131.5	24.1	 30
335	 11	347.0	40.2	 25
336	 11	322.0	27.3	 25
337	 11	217.0	41.1	 25
338	 11	817.0	130.4	 25
339	 11	219.8	29.0	 36
340	 11	514.3	82.6	 30
341	 11	370.8	51.5	 30
342	 11	179.5	27.1	 30
343	 11	224.0	32.0	 25
344	 11	412.8	68.3	 30
345	 11	152.0	23.4	 25
346	 11	396.0	57.2	 25
347	 11	193.0	35.5	 25
348	 11	209.0	35.9	 25
349	 11	158.5	29.4	 30
350	 11	240.0	44.5	 25
351	 11	1042.0	166.6	 25
352	 11	231.0	38.4	 25
353	 11	301.0	43.9	 25
354	 11	404.3	58.2	 30
355	 11	930.0	172.3	 25
356	 11	361.0	44.8	 25
357	 11	480.5	62.0	 30
358	 11	142.5	18.3	 30
359	 11	207.5	28.4	 36
360	 11	399.0	71.6	 25
361	 11	243.0	33.1	 25
362	 11	223.0	36.5	 25
363	 11	489.0	60.7	 25
364	 11	252.5	58.1	 30
365	 11	168.0	29.3	 25
366	 11	142.0	26.3	 25
367	 11	190.0	32.4	 25
368	 11	137.0	29.6	 25
369	 11	204.5	27.3	 30
370	 11	315.0	32.4	 25
371	 11	500.0	55.4	 25
372	 11	1373.0	99.5	 25
373	 11	410.0	57.2	 25
374	 11	132.8	30.4	 30
375	 11	1018.3	213.2	 30
376	 11	1474.3	264.6	 30
377	 11	2090.8	306.3	 30
378	 11	2467.0	321.0	 25
379	 11	248.8	38.8	 30
380	 11	126.0	20.9	 25
381	 11	170.0	33.8	 25
382	 11	134.0	24.3	 25
383	 11	155.0	29.6	 25
384	 11	128.8	25.8	 30
385	 11	305.0	57.0	 25
386	 11	724.0	136.1	 25
387	 11	251.0	39.1	 25
388	 11	154.0	26.5	 25
389	 11	191.0	30.4	 25
390	 11	234.5	30.1	 30
391	 11	172.0	30.6	 25
392	 11	246.3	36.6	 30
393	 11	303.0	52.5	 30
394	 11	178.8	38.0	 30
395	 11	147.3	23.3	 36
396	 11	178.0	28.7	 25
397	 11	242.0	38.5	 25
398	 11	5694.0	773.8	 25
399	 11	221.0	23.4	 25
400	 11	152.0	21.9	 30
401	 11	245.0	32.5	 25
402	 11	166.0	26.1	 25
403	 11	215.0	40.7	 25
404	 11	140.0	29.0	 25
405	 11	723.0	103.2	 30
406	 11	382.0	63.4	 25
407	 11	224.0	25.1	 25
408	 11	160.0	28.2	 25
409	 11	159.0	27.1	 25
410	 11	154.0	26.9	 36
411	 11	143.8	29.0	 30
412	 11	149.0	33.1	 30
413	 11	914.0	127.5	 30
414	 11	239.0	43.4	 25
415	 11	157.8	37.4	 30
416	 11	151.0	19.7	 25
417	 11	602.0	93.0	 25
418	 11	476.0	75.8	 25
419	 11	202.0	42.0	 25
420	 11	126.0	21.7	 30
421	 11	182.0	36.1	 25
422	 11	618.0	67.0	 25
423	 11	202.0	38.3	 25
424	 11	998.0	151.5	 25
425	 11	182.3	31.2	 30
426	 11	446.0	60.1	 25
427	 11	358.0	49.6	 25
428	 11	345.8	66.5	 30
429	 11	357.8	64.0	 30
430	 11	291.0	45.1	 36
431	 11	200.8	30.1	 30
432	 11	158.0	32.3	 25
433	 11	800.0	130.7	 25
434	 11	149.0	23.5	 25
435	 11	317.3	55.8	 30
436	 11	228.0	36.2	 25
437	 11	336.0	60.1	 25
438	 11	178.0	29.2	 25
439	 11	5090.0	383.1	 25
440	 11	168.5	35.6	 30
441	 11	443.0	85.0	 25
442	 11	157.0	37.8	 25
443	 11	162.0	32.1	 25
444	 11	191.0	45.0	 25
445	 11	770.0	108.3	 30
446	 11	229.0	43.0	 30
447	 11	161.0	21.5	 30
448	 11	337.8	50.4	 30
449	 11	258.3	59.1	 30
450	 11	266.3	47.4	 30
451	 11	4120.0	976.7	 25
452	 11	148.0	31.0	 25
453	 11	179.0	25.7	 25
454	 11	1011.0	129.8	 25
455	 11	6457.3	1316.6	 30
456	 11	142.0	26.0	 25
457	 11	150.0	25.1	 25
458	 11	215.0	40.8	 25
459	 11	179.0	26.2	 25
460	 11	201.3	34.8	 30
461	 11	275.0	52.3	 25
462	 11	515.0	115.1	 25
463	 11	2332.0	277.7	 25
464	 11	372.5	44.0	 30
465	 11	216.5	46.0	 36
466	 11	171.5	35.2	 30
467	 11	171.0	43.7	 25
468	 11	163.0	50.0	 25
469	 11	267.0	45.4	 25
470	 11	162.8	38.5	 30
471	 11	293.0	59.7	 25
472	 11	387.0	56.1	 25
473	 11	133.0	28.7	 25
474	 11	155.0	33.7	 25
475	 11	146.0	28.8	 30
476	 11	207.0	41.0	 25
477	 11	205.0	29.9	 25
478	 11	176.0	37.3	 25
479	 11	158.0	23.7	 25
480	 11	370.0	62.0	 30
481	 11	450.0	76.8	 25
482	 11	206.0	33.8	 30
483	 11	365.3	55.5	 30
484	 11	494.3	66.2	 30
485	 11	260.0	47.9	 30
486	 11	167.0	36.5	 25
487	 11	209.0	45.2	 25
488	 11	8892.0	1105.3	 25
489	 11	726.0	71.2	 25
490	 11	2445.0	201.3	 25
491	 11	227.3	47.4	 30
492	 11	164.0	27.0	 25
493	 11	542.0	109.8	 25
494	 11	166.0	34.3	 25
495	 11	830.0	118.0	 25
496	 11	164.5	34.4	 30
497	 11	300.0	41.6	 25
498	 11	385.0	76.1	 25
499	 11	1237.5	202.0	 30
500	 11	309.0	48.7	 30
501	 11	3233.0	839.1	 36
502	 11	163.8	24.7	 30
503	 11	478.0	81.0	 25
504	 11	15116.0	2257.0	 25
505	 11	761.0	90.0	 25
506	 11	145.8	30.5	 30
507	 11	264.0	52.0	 25
508	 11	162.0	18.0	 25
509	 11	385.0	59.9	 25
510	 11	197.0	37.1	 25
511	 11	12571.5	3271.0	 30
512	 11	128.0	25.4	 25
513	 11	657.0	90.9	 25
514	 11	277.0	38.4	 25
515	 11	5618.0	380.9	 25
516	 11	212.3	56.1	 30
517	 11	180.5	37.8	 30
518	 11	185.0	33.7	 30
519	 11	529.8	91.1	 30
520	 11	325.5	37.1	 30
521	 11	147.0	26.7	 30
522	 11	112.0	19.7	 25
523	 11	126.0	20.1	 25
524	 11	159.0	26.0	 25
525	 11	1116.0	151.9	 25
526	 11	191.8	31.7	 30
527	 11	158.0	21.0	 25
528	 11	179.0	25.0	 25
529	 11	186.0	26.7	 25
530	 11	256.0	33.9	 25
531	 11	276.8	57.8	 30
532	 11	267.0	46.9	 25
533	 11	403.0	46.1	 25
534	 11	241.0	31.6	 25
535	 11	868.8	90.1	 30
536	 11	138.0	29.0	 36
537	 11	180.0	27.3	 30
538	 11	151.8	26.2	 30
539	 11	237.0	27.4	 25
540	 11	1405.0	111.8	 25
541	 11	326.8	25.2	 30
542	 11	301.0	40.7	 25
543	 11	335.0	37.0	 25
544	 11	161.0	24.6	 25
545	 11	140.0	15.2	 25
546	 11	177.0	23.6	 30
547	 11	209.0	38.8	 25
548	 11	287.0	50.5	 25
549	 11	208.0	36.0	 25
550	 11	1317.0	175.2	 25
551	 11	259.0	38.4	 30
552	 11	953.0	175.9	 25
553	 11	258.5	29.5	 30
554	 11	231.5	28.4	 30
555	 11	192.0	24.2	 30
556	 11	470.8	75.0	 30
557	 11	392.0	77.9	 25
558	 11	334.0	55.1	 25
559	 11	142.0	24.3	 25
560	 11	156.0	22.5	 25
561	 11	121.5	23.1	 30
562	 11	228.0	43.5	 25
563	 11	204.0	34.7	 25
564	 11	191.0	40.3	 25
565	 11	231.0	24.1	 25
566	 11	2167.0	484.4	 30
567	 11	294.0	53.9	 25
568	 11	311.0	52.8	 25
569	 11	732.0	104.5	 25
570	 11	217.0	29.0	 25
571	 11	500.8	95.4	 36
572	 11	1859.5	386.8	 30
573	 11	313.8	58.6	 30
574	 11	399.0	47.9	 25
575	 11	1040.0	121.2	 25
576	 11	549.0	111.7	 30
577	 11	227.0	36.0	 25
578	 11	196.0	45.6	 25
579	 11	823.0	138.6	 25
580	 11	4700.0	566.8	 25
581	 11	121.3	25.5	 30
582	 11	136.0	22.3	 25
583	 11	160.0	20.9	 25
584	 11	156.0	26.6	 25
585	 11	2465.0	349.5	 25
586	 11	259.5	52.9	 30
587	 11	158.0	32.5	 25
588	 11	148.3	28.2	 30
589	 11	122.5	17.2	 30
590	 11	321.5	48.8	 30
591	 11	1130.5	168.0	 30
592	 11	278.0	40.4	 30
593	 11	394.0	59.2	 25
594	 11	121.0	15.3	 25
595	 11	170.0	23.3	 25
596	 11	217.0	27.9	 25
597	 11	408.5	70.1	 30
598	 11	295.0	26.7	 25
599	 11	1972.0	317.0	 25
600	 11	414.0	65.0	 25
601	 11	263.0	30.6	 25
602	 11	237.8	41.3	 30
603	 11	239.0	37.1	 25
604	 11	253.0	26.0	 25
605	 11	620.0	62.2	 25
606	 11	323.0	45.0	 30
607	 11	790.3	153.5	 36
608	 11	250.3	27.4	 30
609	 11	190.0	30.5	 30
610	 11	350.0	41.0	 25
611	 11	339.0	47.8	 25
612	 11	329.5	40.2	 30
613	 11	402.0	36.2	 25
614	 11	212.0	35.9	 25
615	 11	392.0	39.3	 25
616	 11	1243.0	162.8	 25
617	 11	655.3	93.1	 30
618	 11	242.0	40.5	 25
619	 11	221.0	35.9	 25
620	 11	211.0	35.2	 25
621	 11	468.0	64.3	 25
622	 11	185.3	29.9	 30
623	 11	1087.0	168.4	 25
624	 11	932.3	63.6	 30
625	 11	341.5	34.7	 30
626	 11	286.8	46.4	 30
627	 11	496.3	59.6	 36
628	 11	405.0	53.9	 25
629	 11	290.0	37.7	 25
630	 11	472.0	36.1	 25
631	 11	165.0	29.5	 25
632	 11	166.0	23.3	 30
633	 11	607.0	61.8	 25
634	 11	293.0	34.3	 25
635	 11	179.0	26.7	 25
636	 11	260.0	41.0	 25
637	 11	237.0	44.6	 30
638	 11	332.0	47.2	 25
639	 11	302.0	42.3	 25
640	 11	255.0	26.1	 25
641	 11	235.0	32.7	 25
642	 11	184.3	26.5	 36
643	 11	409.3	55.5	 30
644	 11	359.8	52.1	 30
645	 11	466.0	60.9	 25
646	 11	217.0	29.9	 25
647	 11	192.0	29.6	 30
648	 11	169.0	29.1	 25
649	 11	1175.0	129.5	 25
650	 11	136.0	25.5	 25
651	 11	131.0	25.2	 25
652	 11	143.3	30.7	 30
653	 11	153.0	34.7	 25
654	 11	167.0	29.3	 25
655	 11	126.0	36.6	 25
656	 11	152.0	29.0	 25
657	 11	118.3	19.9	 30
658	 11	347.0	52.3	 25
659	 11	264.0	45.2	 25
660	 11	417.8	52.2	 30
661	 11	521.3	48.7	 30
662	 11	306.0	51.5	 36
663	 11	257.0	29.8	 25
664	 11	262.0	31.2	 25
665	 11	278.0	31.2	 25
666	 11	1240.0	120.4	 25
667	 11	270.0	42.1	 30
668	 11	414.0	77.9	 25
669	 11	212.0	35.5	 25
670	 11	166.0	26.7	 25
671	 11	178.0	26.0	 25
672	 11	238.3	42.5	 30
673	 11	1050.0	161.3	 25
674	 11	132.0	26.5	 25
675	 11	155.0	26.0	 25
676	 11	533.0	64.8	 25
677	 11	599.8	100.7	 36
678	 11	463.3	46.0	 30
679	 11	690.0	116.3	 30
680	 11	344.0	40.8	 30
681	 11	761.0	120.1	 25
682	 11	221.8	23.9	 30
683	 11	1002.0	172.8	 25
684	 11	151.0	23.0	 25
685	 11	4876.0	523.1	 25
686	 11	1100.0	148.7	 25
687	 11	228.8	47.6	 30
688	 11	2063.0	290.6	 25
689	 11	158.0	36.5	 25
690	 11	171.0	31.8	 25
691	 11	148.0	35.3	 25
692	 11	194.0	40.1	 25
693	 11	430.0	83.3	 30
694	 11	262.0	40.9	 25
695	 11	287.5	43.6	 30
696	 11	303.0	42.5	 30
697	 11	902.5	99.8	 30
698	 11	411.8	72.5	 36
699	 11	159.0	28.7	 25
700	 11	307.0	51.9	 25
701	 11	274.0	49.4	 25
702	 11	489.0	59.0	 25
703	 11	253.5	33.3	 30
704	 11	256.0	35.4	 25
705	 11	258.0	66.8	 25
706	 11	563.0	94.8	 25
707	 11	219.0	44.6	 25
708	 11	293.8	57.4	 30
709	 11	173.0	32.4	 25
710	 11	234.0	29.8	 25
711	 11	274.0	32.3	 25
  0	 12	24391.8	3763.2	 30
  1	 12	167.8	29.5	 30
  2	 12	224.0	29.4	 25
  3	 12	308.0	44.0	 25
  4	 12	380.0	59.5	 25
  5	 12	393.0	49.9	 25
  6	 12	164.8	33.3	 30
  7	 12	528.0	90.6	 25
  8	 12	236.0	42.4	 25
  9	 12	265.0	47.7	 25
 10	 12	150.0	25.5	 25
 11	 12	113.3	28.5	 30
 12	 12	140.0	37.2	 25
 13	 12	227.0	35.6	 25
 14	 12	203.0	41.6	 25
 15	 12	161.8	41.4	 30
 16	 12	134.3	32.4	 36
 17	 12	127.0	23.6	 30
 18	 12	140.3	20.9	 30
 19	 12	180.0	35.4	 25
 20	 12	178.0	26.6	 25
 21	 12	174.3	32.8	 30
 22	 12	127.0	29.9	 25
 23	 12	145.0	29.1	 25
 24	 12	151.0	28.6	 25
 25	 12	130.0	25.6	 25
 26	 12	115.5	26.9	 30
 27	 12	122.0	19.3	 25
 28	 12	151.0	27.0	 25
 29	 12	122.0	21.4	 25
 30	 12	144.0	26.9	 25
 31	 12	195.5	31.8	 30
 32	 12	198.0	33.8	 25
 33	 12	194.0	36.3	 30
 34	 12	106.3	21.2	 30
 35	 12	119.0	23.8	 30
 36	 12	144.8	24.6	 30
 37	 12	164.0	25.5	 25
 38	 12	187.0	27.6	 25
 39	 12	145.0	19.8	 25
 40	 12	117.0	16.6	 25
 41	 12	132.8	27.9	 30
 42	 12	156.0	31.9	 25
 43	 12	121.0	30.4	 25
 44	 12	121.0	26.8	 25
 45	 12	129.0	27.0	 25
 46	 12	150.0	40.9	 25
 47	 12	123.0	28.4	 30
 48	 12	130.0	29.5	 25
 49	 12	142.0	31.7	 25
 50	 12	161.8	34.8	 30
 51	 12	147.8	24.0	 30
 52	 12	114.0	19.6	 36
 53	 12	154.8	33.4	 30
 54	 12	151.0	27.5	 25
 55	 12	128.0	28.8	 25
 56	 12	107.0	23.8	 25
 57	 12	99.8	25.8	 30
 58	 12	115.0	26.0	 25
 59	 12	127.0	26.4	 25
 60	 12	121.0	28.4	 25
 61	 12	158.0	32.8	 25
 62	 12	153.0	29.6	 30
 63	 12	136.0	31.3	 25
 64	 12	115.0	26.2	 25
 65	 12	155.0	52.9	 25
 66	 12	138.0	21.2	 25
 67	 12	126.3	26.6	 30
 68	 12	106.3	19.3	 30
 69	 12	137.8	25.2	 30
 70	 12	146.8	29.9	 30
 71	 12	108.5	21.4	 30
 72	 12	107.0	23.5	 30
 73	 12	145.0	30.2	 25
 74	 12	141.0	25.1	 25
 75	 12	144.0	35.0	 25
 76	 12	123.0	24.8	 25
 77	 12	125.8	26.8	 30
 78	 12	161.0	32.6	 25
 79	 12	120.0	26.2	 25
 80	 12	146.0	25.1	 25
 81	 12	181.0	41.3	 25
 82	 12	168.0	26.3	 30
 83	 12	143.0	25.4	 25
 84	 12	156.0	30.9	 25
 85	 12	135.0	30.6	 25
 86	 12	115.8	24.5	 30
 87	 12	134.8	24.6	 36
 88	 12	171.8	41.7	 30
 89	 12	135.8	31.7	 30
 90	 12	122.0	31.8	 25
 91	 12	96.0	38.8	 25
 92	 12	102.5	16.1	 30
 93	 12	230.0	50.5	 25
 94	 12	329.0	62.6	 25
 95	 12	152.0	30.8	 25
 96	 12	125.0	28.2	 25
 97	 12	460.3	130.7	 30
 98	 12	153.0	36.0	 25
 99	 12	187.0	41.7	 25
100	 12	482.0	55.8	 25
101	 12	2169.0	231.2	 25
102	 12	438.5	70.4	 30
103	 12	171.0	35.8	 25
104	 12	162.0	36.8	 30
105	 12	180.5	33.8	 30
106	 12	159.0	33.0	 30
107	 12	217.3	31.8	 36
108	 12	200.0	35.0	 25
109	 12	345.0	30.8	 25
110	 12	307.0	54.5	 25
111	 12	296.0	40.2	 25
112	 12	170.3	28.9	 30
113	 12	239.0	38.0	 25
114	 12	174.0	31.6	 25
115	 12	212.0	38.5	 25
116	 12	164.0	33.8	 25
117	 12	198.8	31.0	 30
118	 12	375.0	41.0	 25
119	 12	294.0	51.5	 25
120	 12	244.0	44.2	 25
121	 12	241.0	39.9	 25
122	 12	204.3	38.6	 36
123	 12	132.8	22.3	 30
124	 12	162.0	25.3	 30
125	 12	134.0	24.3	 25
126	 12	170.0	27.8	 25
127	 12	326.8	59.0	 30
128	 12	150.0	17.9	 25
129	 12	175.0	33.1	 25
130	 12	201.0	43.7	 25
131	 12	427.0	44.6	 25
132	 12	331.5	50.9	 30
133	 12	208.0	31.3	 25
134	 12	158.0	20.8	 25
135	 12	173.0	42.3	 25
136	 12	776.0	93.8	 25
137	 12	397.0	47.2	 30
138	 12	204.0	41.7	 25
139	 12	246.0	47.5	 25
140	 12	157.8	21.1	 30
141	 12	293.0	39.4	 30
142	 12	230.8	47.1	 36
143	 12	163.0	28.8	 25
144	 12	173.0	27.2	 25
145	 12	163.0	28.8	 25
146	 12	182.0	34.3	 25
147	 12	233.3	56.1	 30
148	 12	187.0	24.5	 25
149	 12	221.0	34.4	 25
150	 12	179.0	18.5	 25
151	 12	308.0	40.0	 25
152	 12	131.0	15.8	 25
153	 12	224.0	26.3	 30
154	 12	174.0	29.4	 25
155	 12	172.0	26.9	 25
156	 12	115.0	22.6	 25
157	 12	192.8	30.5	 30
158	 12	160.5	32.9	 36
159	 12	160.8	30.2	 30
160	 12	142.8	23.0	 30
161	 12	155.0	32.4	 25
162	 12	186.0	28.9	 25
163	 12	217.0	31.2	 30
164	 12	168.0	42.7	 25
165	 12	325.0	39.6	 25
166	 12	248.0	40.7	 25
167	 12	317.0	46.4	 25
168	 12	429.8	49.4	 30
169	 12	259.0	35.2	 25
170	 12	249.0	35.2	 25
171	 12	381.0	47.5	 25
172	 12	825.0	56.9	 25
173	 12	181.3	32.2	 30
174	 12	133.0	21.5	 25
175	 12	167.3	30.8	 30
176	 12	124.5	21.4	 30
177	 12	128.0	19.2	 30
178	 12	160.8	24.0	 36
179	 12	151.0	27.9	 25
180	 12	181.0	35.5	 25
181	 12	300.0	30.6	 25
182	 12	904.0	164.9	 25
183	 12	160.8	29.4	 30
184	 12	152.0	17.1	 25
185	 12	171.0	18.4	 25
186	 12	151.0	20.3	 25
187	 12	145.0	22.0	 25
188	 12	135.3	25.1	 30
189	 12	166.0	24.6	 25
190	 12	178.0	22.2	 25
191	 12	132.0	20.2	 25
192	 12	161.0	14.6	 25
193	 12	161.8	29.6	 36
194	 12	253.0	43.3	 30
195	 12	181.8	22.1	 30
196	 12	340.0	35.7	 30
197	 12	148.0	23.5	 25
198	 12	240.5	37.0	 30
199	 12	596.0	76.0	 25
200	 12	508.0	79.0	 25
201	 12	258.0	30.7	 25
202	 12	421.0	39.0	 25
203	 12	503.3	111.7	 30
204	 12	324.0	55.7	 25
205	 12	229.0	19.9	 25
206	 12	184.0	71.3	 25
207	 12	222.0	45.8	 25
208	 12	139.3	25.7	 30
209	 12	133.0	21.3	 25
210	 12	341.0	70.9	 25
211	 12	151.3	16.8	 30
212	 12	162.3	26.8	 30
213	 12	135.0	23.7	 36
214	 12	133.0	16.5	 25
215	 12	181.0	43.5	 25
216	 12	144.0	34.9	 25
217	 12	439.0	48.2	 25
218	 12	192.8	27.5	 30
219	 12	144.0	30.4	 25
220	 12	171.0	24.0	 25
221	 12	156.0	33.3	 25
222	 12	136.0	18.6	 25
223	 12	140.5	24.1	 30
224	 12	245.0	42.7	 25
225	 12	899.0	91.0	 25
226	 12	184.0	27.5	 25
227	 12	121.0	20.2	 25
228	 12	134.3	21.6	 30
229	 12	154.8	25.5	 30
230	 12	162.3	21.5	 30
231	 12	158.3	25.8	 30
232	 12	204.0	35.7	 25
233	 12	179.8	26.3	 30
234	 12	198.0	28.7	 25
235	 12	175.0	27.1	 25
236	 12	253.0	41.7	 25
237	 12	175.0	30.3	 25
238	 12	171.5	27.6	 30
239	 12	138.0	23.2	 25
240	 12	157.0	24.4	 25
241	 12	239.0	46.3	 25
242	 12	508.0	53.3	 25
243	 12	251.0	35.8	 30
244	 12	173.0	24.5	 25
245	 12	218.0	24.5	 25
246	 12	227.8	31.1	 30
247	 12	214.5	34.7	 30
248	 12	495.0	79.4	 36
249	 12	273.0	33.6	 30
250	 12	317.0	45.2	 25
251	 12	237.0	27.9	 25
252	 12	289.0	38.8	 25
253	 12	492.0	61.1	 25
254	 12	156.5	28.2	 30
255	 12	204.0	30.8	 25
256	 12	156.0	25.9	 25
257	 12	207.0	33.5	 25
258	 12	289.0	46.9	 25
259	 12	272.0	41.6	 30
260	 12	128.0	20.5	 25
261	 12	101.0	18.6	 25
262	 12	128.0	30.4	 25
263	 12	174.0	25.2	 25
264	 12	174.3	32.4	 36
265	 12	167.5	25.3	 30
266	 12	169.3	24.8	 30
267	 12	258.5	29.5	 30
268	 12	307.0	36.1	 25
269	 12	219.3	76.6	 30
270	 12	326.0	58.1	 25
271	 12	146.0	31.5	 25
272	 12	293.0	53.2	 25
273	 12	209.0	31.8	 25
274	 12	727.0	184.2	 30
275	 12	130.0	25.5	 25
276	 12	293.0	57.0	 25
277	 12	128.0	22.3	 25
278	 12	121.0	21.9	 25
279	 12	119.5	20.7	 30
280	 12	160.0	24.8	 25
281	 12	188.0	25.5	 25
282	 12	179.0	32.4	 30
283	 12	158.0	18.6	 30
284	 12	137.0	26.2	 36
285	 12	218.8	37.3	 30
286	 12	173.0	32.5	 25
287	 12	126.0	24.6	 25
288	 12	181.0	24.0	 25
289	 12	1506.3	420.8	 30
290	 12	481.0	56.1	 25
291	 12	157.0	29.7	 25
292	 12	117.0	21.6	 25
293	 12	274.0	51.7	 25
294	 12	195.5	35.3	 30
295	 12	165.0	32.7	 25
296	 12	329.0	44.4	 25
297	 12	960.0	134.9	 25
298	 12	271.0	47.2	 25
299	 12	765.0	60.4	 30
300	 12	332.0	43.8	 30
301	 12	179.8	30.4	 30
302	 12	150.3	28.0	 30
303	 12	139.0	25.5	 25
304	 12	171.0	32.2	 30
305	 12	233.0	43.3	 25
306	 12	430.0	45.3	 25
307	 12	269.0	53.4	 25
308	 12	395.0	53.9	 25
309	 12	181.0	25.8	 30
310	 12	354.0	57.2	 25
311	 12	190.0	41.0	 25
312	 12	153.0	26.8	 25
313	 12	203.0	25.9	 25
314	 12	424.5	43.5	 30
315	 12	289.0	33.4	 25
316	 12	293.0	42.1	 25
317	 12	269.0	30.5	 25
318	 12	204.3	43.6	 30
319	 12	194.0	41.5	 36
320	 12	1101.8	253.1	 30
321	 12	361.0	58.2	 25
322	 12	227.0	34.6	 25
323	 12	163.0	33.1	 25
324	 12	148.0	28.9	 30
325	 12	308.0	53.7	 25
326	 12	138.0	29.2	 25
327	 12	181.0	46.2	 25
328	 12	211.0	29.0	 25
329	 12	212.5	42.5	 30
330	 12	163.0	27.9	 25
331	 12	170.0	34.4	 25
332	 12	179.0	27.2	 25
333	 12	175.0	33.3	 25
334	 12	193.5	34.3	 30
335	 12	156.8	23.6	 30
336	 12	229.0	63.9	 30
337	 12	220.0	41.3	 30
338	 12	321.0	60.2	 30
339	 12	214.0	34.7	 30
340	 12	393.0	95.2	 25
341	 12	217.0	39.7	 25
342	 12	187.0	37.6	 25
343	 12	170.0	37.6	 25
344	 12	168.8	31.5	 30
345	 12	166.0	37.0	 25
346	 12	267.0	37.2	 25
347	 12	186.0	48.4	 25
348	 12	176.0	40.7	 25
349	 12	137.8	20.1	 30
350	 12	149.0	33.3	 25
351	 12	334.0	62.9	 25
352	 12	198.0	29.9	 25
353	 12	450.8	68.6	 30
354	 12	203.8	40.7	 30
355	 12	195.5	29.5	 36
356	 12	183.8	28.5	 30
357	 12	184.0	33.5	 25
358	 12	141.0	32.9	 25
359	 12	197.0	27.2	 25
360	 12	208.8	40.3	 30
361	 12	194.0	50.8	 25
362	 12	223.0	51.4	 25
363	 12	186.0	36.4	 25
364	 12	161.0	21.8	 25
365	 12	135.8	29.9	 30
366	 12	193.0	48.9	 25
367	 12	176.0	28.3	 25
368	 12	140.0	33.5	 25
369	 12	198.0	28.5	 25
370	 12	353.8	63.1	 30
371	 12	233.5	41.2	 30
372	 12	400.5	62.9	 30
373	 12	404.0	49.3	 30
374	 12	173.0	34.9	 30
375	 12	291.5	50.6	 30
376	 12	468.0	84.3	 25
377	 12	567.0	129.5	 25
378	 12	423.0	96.5	 25
379	 12	225.0	35.9	 25
380	 12	136.8	39.8	 30
381	 12	259.0	53.2	 25
382	 12	138.0	31.4	 25
383	 12	152.0	21.7	 25
384	 12	138.0	26.8	 25
385	 12	150.0	26.4	 30
386	 12	425.0	83.4	 25
387	 12	235.0	41.1	 25
388	 12	132.0	24.8	 25
389	 12	188.8	43.0	 30
390	 12	134.5	21.2	 36
391	 12	176.0	32.2	 30
392	 12	166.0	36.3	 25
393	 12	171.0	28.1	 25
394	 12	171.0	37.2	 25
395	 12	129.8	22.1	 30
396	 12	128.0	16.7	 25
397	 12	156.0	34.1	 25
398	 12	631.0	126.4	 25
399	 12	165.0	28.9	 25
400	 12	159.5	29.0	 30
401	 12	188.0	37.9	 25
402	 12	159.0	36.7	 25
403	 12	253.0	30.6	 25
404	 12	137.0	22.8	 25
405	 12	213.0	31.4	 30
406	 12	200.0	33.3	 25
407	 12	162.0	30.5	 30
408	 12	163.3	33.9	 30
409	 12	142.5	32.4	 30
410	 12	143.8	29.6	 30
411	 12	213.0	37.6	 25
412	 12	145.0	25.1	 25
413	 12	193.0	35.3	 25
414	 12	224.0	36.4	 25
415	 12	177.0	22.5	 30
416	 12	178.0	26.7	 25
417	 12	248.0	41.4	 25
418	 12	243.0	47.6	 25
419	 12	182.0	32.1	 25
420	 12	142.5	25.0	 30
421	 12	136.0	21.5	 25
422	 12	239.0	36.0	 25
423	 12	193.0	36.9	 25
424	 12	155.5	22.5	 30
425	 12	263.3	39.6	 36
426	 12	457.8	77.4	 30
427	 12	301.3	43.3	 30
428	 12	190.0	36.7	 25
429	 12	177.0	23.9	 25
430	 12	407.8	79.3	 30
431	 12	185.0	29.6	 25
432	 12	175.0	24.1	 25
433	 12	136.0	18.3	 25
434	 12	154.0	25.2	 25
435	 12	197.8	27.4	 30
436	 12	211.0	41.4	 25
437	 12	202.0	33.7	 25
438	 12	166.0	25.9	 25
439	 12	1441.0	230.2	 25
440	 12	149.8	23.6	 30
441	 12	191.0	33.3	 25
442	 12	184.5	28.6	 30
443	 12	219.0	33.0	 30
444	 12	137.5	35.5	 30
445	 12	261.5	54.2	 36
446	 12	291.0	30.6	 25
447	 12	186.0	31.8	 25
448	 12	185.0	22.6	 25
449	 12	317.0	39.5	 25
450	 12	278.0	42.0	 30
451	 12	953.0	249.7	 25
452	 12	186.0	35.1	 25
453	 12	258.0	38.2	 25
454	 12	280.0	39.8	 25
455	 12	2009.0	253.8	 25
456	 12	166.3	32.6	 30
457	 12	132.0	20.2	 25
458	 12	117.0	18.0	 25
459	 12	184.0	26.3	 25
460	 12	348.8	61.7	 30
461	 12	204.0	35.1	 36
462	 12	340.0	53.4	 30
463	 12	3481.5	535.3	 30
464	 12	338.0	45.7	 25
465	 12	196.0	34.0	 25
466	 12	143.0	24.3	 30
467	 12	178.0	30.6	 25
468	 12	209.0	27.6	 25
469	 12	183.0	38.3	 25
470	 12	127.0	21.0	 25
471	 12	489.8	61.6	 30
472	 12	158.0	23.6	 25
473	 12	125.0	15.3	 25
474	 12	135.0	19.8	 25
475	 12	128.0	19.5	 25
476	 12	136.5	21.7	 30
477	 12	204.0	30.3	 25
478	 12	154.8	20.3	 30
479	 12	131.8	21.2	 30
480	 12	421.3	67.4	 30
481	 12	311.0	62.2	 36
482	 12	167.0	23.3	 25
483	 12	241.0	34.2	 25
484	 12	976.0	61.9	 25
485	 12	284.0	30.4	 25
486	 12	209.8	36.0	 30
487	 12	219.0	30.3	 25
488	 12	1338.0	224.1	 25
489	 12	432.0	61.3	 25
490	 12	819.0	94.2	 25
491	 12	245.3	47.0	 30
492	 12	132.0	20.9	 25
493	 12	156.0	17.4	 25
494	 12	185.0	23.8	 25
495	 12	245.0	48.6	 25
496	 12	149.5	25.0	 36
497	 12	237.3	36.7	 30
498	 12	168.0	31.2	 30
499	 12	265.0	52.2	 25
500	 12	220.0	28.0	 25
501	 12	437.0	78.4	 30
502	 12	209.0	43.1	 25
503	 12	204.0	29.9	 25
504	 12	1174.0	181.5	 25
505	 12	273.0	32.8	 25
506	 12	132.0	20.2	 30
507	 12	232.0	28.7	 25
508	 12	181.0	32.6	 25
509	 12	307.0	51.4	 25
510	 12	217.0	48.4	 25
511	 12	2951.8	770.4	 30
512	 12	137.0	21.3	 25
513	 12	208.8	42.6	 30
514	 12	231.3	46.4	 30
515	 12	1358.0	215.0	 30
516	 12	172.5	26.5	 36
517	 12	128.0	16.5	 25
518	 12	132.0	23.0	 25
519	 12	284.0	47.0	 25
520	 12	309.0	39.8	 25
521	 12	249.5	48.3	 30
522	 12	128.0	28.0	 25
523	 12	139.0	33.2	 25
524	 12	151.0	22.2	 25
525	 12	322.0	51.0	 25
526	 12	161.0	23.3	 30
527	 12	152.0	29.9	 25
528	 12	205.0	29.7	 25
529	 12	170.0	23.2	 25
530	 12	303.0	56.6	 25
531	 12	164.0	24.9	 36
532	 12	247.0	42.0	 30
533	 12	313.0	55.9	 30
534	 12	218.0	41.0	 30
535	 12	809.0	77.0	 25
536	 12	135.0	18.3	 30
537	 12	167.0	28.0	 25
538	 12	130.0	16.0	 25
539	 12	271.0	34.2	 25
540	 12	539.0	62.7	 25
541	 12	410.8	64.7	 30
542	 12	193.0	30.7	 25
543	 12	203.0	18.8	 25
544	 12	171.0	29.2	 25
545	 12	154.0	27.5	 25
546	 12	195.8	27.9	 30
547	 12	196.0	40.3	 25
548	 12	231.0	35.9	 25
549	 12	156.3	23.3	 30
550	 12	286.8	47.9	 30
551	 12	314.0	38.5	 36
552	 12	406.0	93.2	 30
553	 12	284.0	30.8	 25
554	 12	193.0	31.0	 25
555	 12	231.0	31.4	 25
556	 12	411.0	49.2	 25
557	 12	158.5	23.0	 30
558	 12	283.0	31.1	 25
559	 12	235.0	109.8	 25
560	 12	143.0	31.5	 25
561	 12	127.0	23.6	 25
562	 12	119.5	20.0	 30
563	 12	156.0	24.1	 25
564	 12	169.0	24.2	 25
565	 12	199.0	34.6	 25
566	 12	182.0	27.8	 25
567	 12	212.3	32.4	 36
568	 12	215.5	33.1	 30
569	 12	210.0	38.6	 30
570	 12	191.0	23.8	 30
571	 12	302.0	41.0	 25
572	 12	300.5	53.3	 30
573	 12	311.0	35.8	 25
574	 12	533.0	54.9	 25
575	 12	448.0	58.3	 25
576	 12	532.0	68.3	 25
577	 12	214.3	34.6	 30
578	 12	155.0	24.5	 25
579	 12	274.0	40.2	 25
580	 12	621.0	104.6	 25
581	 12	141.0	27.0	 25
582	 12	164.0	33.7	 30
583	 12	139.0	26.5	 25
584	 12	220.0	31.9	 25
585	 12	173.8	38.9	 30
586	 12	175.5	33.9	 30
587	 12	137.0	38.3	 36
588	 12	118.0	26.6	 25
589	 12	127.0	22.9	 25
590	 12	169.0	28.9	 25
591	 12	256.0	55.6	 25
592	 12	257.0	46.6	 30
593	 12	195.0	42.6	 25
594	 12	140.0	29.7	 25
595	 12	164.0	30.8	 25
596	 12	169.0	28.7	 25
597	 12	271.0	46.2	 30
598	 12	231.0	32.5	 25
599	 12	1025.0	153.2	 25
600	 12	196.0	34.5	 25
601	 12	196.0	33.7	 25
602	 12	196.5	35.4	 30
603	 12	126.5	27.4	 30
604	 12	298.3	49.8	 30
605	 12	202.0	35.7	 30
606	 12	158.0	33.5	 25
607	 12	371.3	66.7	 30
608	 12	237.0	58.4	 25
609	 12	163.0	31.7	 25
610	 12	367.0	55.5	 25
611	 12	192.0	33.8	 25
612	 12	632.0	111.0	 30
613	 12	296.0	48.7	 25
614	 12	188.0	30.3	 25
615	 12	236.0	32.2	 25
616	 12	436.0	63.4	 25
617	 12	302.3	41.8	 30
618	 12	201.0	33.7	 25
619	 12	167.0	35.1	 25
620	 12	129.5	27.9	 30
621	 12	163.8	28.8	 30
622	 12	158.3	29.8	 36
623	 12	284.8	47.2	 30
624	 12	903.0	149.9	 25
625	 12	283.0	36.5	 25
626	 12	205.0	28.1	 25
627	 12	249.5	39.6	 30
628	 12	179.0	33.4	 25
629	 12	270.0	37.1	 25
630	 12	561.0	64.2	 25
631	 12	197.0	42.3	 25
632	 12	221.0	46.1	 30
633	 12	258.0	67.7	 25
634	 12	333.0	84.0	 25
635	 12	258.0	45.8	 25
636	 12	552.0	81.4	 25
637	 12	167.0	32.0	 30
638	 12	192.3	37.1	 30
639	 12	155.3	26.8	 30
640	 12	159.5	27.1	 30
641	 12	175.3	26.8	 30
642	 12	125.8	27.2	 30
643	 12	212.0	33.8	 25
644	 12	210.0	37.8	 25
645	 12	226.0	38.4	 25
646	 12	162.0	28.2	 25
647	 12	148.0	22.9	 30
648	 12	199.0	36.0	 25
649	 12	329.0	62.3	 25
650	 12	152.0	29.3	 25
651	 12	187.0	44.3	 25
652	 12	136.5	25.9	 30
653	 12	121.0	21.1	 25
654	 12	196.0	42.4	 25
655	 12	122.0	30.3	 25
656	 12	157.8	37.8	 30
657	 12	112.0	25.5	 30
658	 12	218.5	34.5	 36
659	 12	166.0	29.6	 30
660	 12	258.0	49.2	 25
661	 12	504.0	91.4	 25
662	 12	212.0	30.1	 25
663	 12	187.3	32.7	 30
664	 12	173.0	33.9	 25
665	 12	215.0	27.1	 25
666	 12	821.0	92.3	 25
667	 12	196.0	140.0	 25
668	 12	287.8	44.3	 30
669	 12	278.0	49.9	 25
670	 12	247.0	40.7	 25
671	 12	226.0	41.9	 25
672	 12	262.0	35.1	 25
673	 12	512.5	82.9	 30
674	 12	131.5	20.6	 30
675	 12	167.8	28.8	 30
676	 12	353.3	57.3	 30
677	 12	372.0	66.5	 25
678	 12	369.8	68.7	 30
679	 12	306.0	41.4	 25
680	 12	210.0	28.4	 25
681	 12	289.0	51.8	 25
682	 12	143.0	27.0	 25
683	 12	258.0	46.6	 30
684	 12	160.0	30.1	 25
685	 12	986.0	192.0	 25
686	 12	398.0	49.5	 25
687	 12	216.0	35.5	 25
688	 12	461.3	87.2	 30
689	 12	149.0	29.4	 25
690	 12	144.0	24.8	 25
691	 12	195.0	30.5	 25
692	 12	271.8	34.8	 30
693	 12	180.3	33.4	 36
694	 12	169.0	21.8	 30
695	 12	217.0	32.3	 25
696	 12	202.0	29.9	 25
697	 12	378.0	88.4	 25
698	 12	164.0	28.8	 30
699	 12	127.0	21.5	 25
700	 12	154.0	27.7	 25
701	 12	211.0	34.3	 25
702	 12	383.0	47.0	 25
703	 12	235.5	37.1	 30
704	 12	1277.0	236.4	 25
705	 12	192.0	24.7	 25
706	 12	329.0	26.5	 25
707	 12	506.0	80.6	 25
708	 12	157.8	23.0	 30
709	 12	173.3	28.6	 30
710	 12	234.0	37.2	 30
711	 12	20406.0	4920.5	 30
  0	 13	269.0	43.1	 25
  1	 13	142.8	27.6	 30
  2	 13	240.0	38.6	 25
  3	 13	291.0	34.8	 25
  4	 13	6096.0	943.7	 25
  5	 13	195.0	28.8	 25
  6	 13	172.5	31.7	 30
  7	 13	787.0	190.0	 25
  8	 13	135.0	32.8	 25
  9	 13	448.0	61.3	 25
 10	 13	318.0	44.7	 25
 11	 13	206.3	32.2	 36
 12	 13	219.5	36.8	 30
 13	 13	214.5	44.0	 30
 14	 13	192.3	33.5	 30
 15	 13	239.0	29.0	 25
 16	 13	203.0	24.6	 25
 17	 13	327.5	51.5	 30
 18	 13	877.0	76.2	 25
 19	 13	402.0	52.3	 25
 20	 13	611.0	52.1	 25
 21	 13	329.0	44.0	 25
 22	 13	218.3	38.3	 30
 23	 13	305.0	41.8	 25
 24	 13	147.0	21.8	 25
 25	 13	197.0	25.8	 25
 26	 13	140.0	27.1	 25
 27	 13	364.8	43.0	 30
 28	 13	271.0	30.2	 25
 29	 13	198.8	29.9	 30
 30	 13	165.3	32.7	 30
 31	 13	143.5	24.6	 30
 32	 13	1495.0	289.6	 36
 33	 13	213.0	32.6	 25
 34	 13	143.0	27.5	 25
 35	 13	170.0	34.8	 25
 36	 13	227.0	31.2	 25
 37	 13	1145.0	196.0	 30
 38	 13	1660.0	307.8	 25
 39	 13	318.0	37.6	 25
 40	 13	203.0	27.3	 25
 41	 13	177.0	25.3	 25
 42	 13	215.8	31.3	 30
 43	 13	142.0	19.8	 25
 44	 13	2536.0	379.3	 25
 45	 13	191.0	32.0	 25
 46	 13	134.0	25.2	 25
 47	 13	185.3	25.7	 36
 48	 13	144.0	30.4	 30
 49	 13	240.0	41.2	 30
 50	 13	186.0	24.2	 25
 51	 13	198.0	24.1	 25
 52	 13	140.5	16.5	 30
 53	 13	163.0	17.8	 25
 54	 13	185.0	41.7	 25
 55	 13	252.0	36.7	 25
 56	 13	182.0	25.0	 25
 57	 13	139.8	23.0	 30
 58	 13	216.0	32.1	 25
 59	 13	186.0	33.6	 25
 60	 13	665.0	79.4	 25
 61	 13	147.0	19.3	 25
 62	 13	161.8	28.6	 30
 63	 13	152.0	24.4	 25
 64	 13	174.0	28.6	 25
 65	 13	245.8	43.2	 30
 66	 13	1337.5	234.2	 30
 67	 13	371.3	54.7	 36
 68	 13	248.0	29.9	 25
 69	 13	234.0	16.4	 25
 70	 13	2002.0	307.1	 25
 71	 13	454.0	47.3	 25
 72	 13	227.8	30.1	 30
 73	 13	846.0	213.1	 25
 74	 13	612.0	92.4	 25
 75	 13	289.0	39.1	 25
 76	 13	300.0	27.9	 25
 77	 13	180.3	22.3	 30
 78	 13	185.0	27.8	 25
 79	 13	307.0	53.1	 25
 80	 13	475.0	49.0	 25
 81	 13	723.0	109.7	 25
 82	 13	309.0	42.9	 36
 83	 13	1190.0	221.8	 30
 84	 13	1007.0	151.6	 30
 85	 13	285.8	39.6	 30
 86	 13	1084.0	189.5	 25
 87	 13	193.8	91.2	 30
 88	 13	688.0	84.2	 25
 89	 13	1817.0	241.1	 25
 90	 13	4271.0	628.5	 25
 91	 13	158.0	31.8	 25
 92	 13	259.0	43.2	 30
 93	 13	1734.0	440.2	 25
 94	 13	989.0	261.5	 25
 95	 13	294.0	54.7	 25
 96	 13	186.0	27.1	 25
 97	 13	298.8	39.9	 30
 98	 13	244.0	29.2	 25
 99	 13	208.0	24.3	 25
100	 13	145.5	25.7	 30
101	 13	268.3	38.0	 30
102	 13	726.3	324.8	 36
103	 13	400.8	44.8	 30
104	 13	238.0	33.8	 25
105	 13	291.0	36.0	 25
106	 13	331.0	26.6	 25
107	 13	201.0	30.2	 30
108	 13	292.0	32.7	 25
109	 13	5321.0	1042.9	 25
110	 13	618.0	85.3	 25
111	 13	228.0	36.9	 25
112	 13	205.8	37.8	 30
113	 13	310.0	61.8	 25
114	 13	243.0	45.7	 25
115	 13	221.0	26.7	 25
116	 13	226.0	37.7	 25
117	 13	281.0	42.2	 25
118	 13	1125.5	153.3	 36
119	 13	242.0	32.3	 30
120	 13	298.8	54.3	 30
121	 13	176.0	24.5	 30
122	 13	310.0	60.2	 25
123	 13	180.5	22.3	 30
124	 13	278.0	32.4	 25
125	 13	499.0	72.3	 25
126	 13	819.0	75.3	 25
127	 13	140.0	21.5	 25
128	 13	122.5	14.2	 30
129	 13	175.0	36.6	 25
130	 13	328.0	38.2	 25
131	 13	642.0	46.8	 25
132	 13	266.0	30.5	 25
133	 13	1314.0	285.2	 30
134	 13	198.0	21.4	 25
135	 13	308.0	49.5	 25
136	 13	626.5	70.9	 30
137	 13	360.5	44.9	 30
138	 13	574.8	114.0	 36
139	 13	240.0	34.7	 30
140	 13	239.0	32.5	 25
141	 13	536.0	51.6	 25
142	 13	1259.0	167.7	 25
143	 13	166.5	28.6	 30
144	 13	165.0	17.9	 25
145	 13	152.0	20.9	 25
146	 13	177.0	30.3	 25
147	 13	182.0	38.6	 25
148	 13	2713.5	656.2	 30
149	 13	565.0	122.5	 25
150	 13	201.0	34.3	 25
151	 13	421.0	47.4	 25
152	 13	327.0	42.1	 25
153	 13	541.3	129.1	 30
154	 13	246.0	46.1	 30
155	 13	10777.3	2186.9	 30
156	 13	262.8	29.6	 30
157	 13	858.0	123.4	 25
158	 13	1406.8	266.3	 30
159	 13	186.0	29.6	 25
160	 13	439.0	70.2	 25
161	 13	276.0	45.9	 25
162	 13	130.0	30.3	 25
163	 13	218.5	29.4	 30
164	 13	222.0	23.5	 25
165	 13	1468.0	230.3	 25
166	 13	316.0	45.5	 25
167	 13	457.0	47.1	 25
168	 13	478.0	57.7	 30
169	 13	1118.0	89.4	 25
170	 13	326.0	27.9	 25
171	 13	1322.0	166.3	 30
172	 13	1677.3	185.1	 30
173	 13	275.3	50.4	 36
174	 13	1622.8	344.1	 30
175	 13	216.0	35.7	 25
176	 13	170.0	43.5	 25
177	 13	198.0	29.2	 25
178	 13	172.3	30.8	 30
179	 13	162.0	24.3	 25
180	 13	170.0	30.7	 25
181	 13	194.0	42.4	 25
182	 13	331.0	51.9	 25
183	 13	195.0	38.0	 30
184	 13	130.0	24.9	 25
185	 13	179.0	33.3	 25
186	 13	232.0	31.1	 25
187	 13	172.0	32.5	 25
188	 13	319.8	62.5	 30
189	 13	241.0	35.7	 30
190	 13	163.8	25.8	 30
191	 13	887.3	117.0	 30
192	 13	264.0	38.7	 30
193	 13	218.3	39.7	 30
194	 13	123.0	23.4	 25
195	 13	278.0	47.1	 25
196	 13	186.0	29.7	 25
197	 13	410.0	54.4	 25
198	 13	147.8	29.3	 30
199	 13	152.0	51.9	 25
200	 13	214.0	34.2	 25
201	 13	5657.0	693.7	 25
202	 13	271.0	30.7	 25
203	 13	386.5	53.6	 30
204	 13	1306.0	277.6	 25
205	 13	239.0	38.4	 25
206	 13	350.0	732.9	 25
207	 13	267.0	33.9	 30
208	 13	139.5	27.2	 36
209	 13	178.0	30.1	 30
210	 13	151.5	27.0	 30
211	 13	118.0	25.0	 25
212	 13	180.0	34.1	 25
213	 13	192.3	45.3	 30
214	 13	137.0	30.0	 25
215	 13	131.0	27.0	 25
216	 13	433.0	49.4	 25
217	 13	214.0	29.0	 25
218	 13	402.0	50.9	 25
219	 13	468.8	103.2	 30
220	 13	334.0	67.3	 25
221	 13	210.0	32.2	 25
222	 13	189.0	28.1	 25
223	 13	277.0	39.9	 25
224	 13	2951.0	680.0	 30
225	 13	330.0	43.6	 30
226	 13	254.8	40.9	 30
227	 13	245.5	38.7	 30
228	 13	171.8	29.3	 30
229	 13	678.5	129.5	 30
230	 13	231.0	44.4	 25
231	 13	161.0	26.2	 25
232	 13	184.0	29.8	 25
233	 13	140.0	29.9	 25
234	 13	187.5	38.5	 30
235	 13	186.0	29.1	 25
236	 13	183.0	29.9	 25
237	 13	322.0	46.1	 25
238	 13	218.0	31.5	 25
239	 13	125.3	21.6	 30
240	 13	153.0	25.0	 25
241	 13	193.0	28.1	 25
242	 13	741.0	90.1	 25
243	 13	993.0	127.5	 30
244	 13	251.5	47.5	 36
245	 13	464.5	78.2	 30
246	 13	187.0	48.6	 25
247	 13	224.0	33.8	 25
248	 13	362.0	55.2	 25
249	 13	408.5	63.8	 30
250	 13	263.0	49.5	 25
251	 13	299.0	42.8	 25
252	 13	282.0	42.1	 25
253	 13	623.0	68.5	 25
254	 13	424.8	90.9	 30
255	 13	226.0	49.3	 25
256	 13	162.0	36.3	 25
257	 13	285.0	42.6	 25
258	 13	701.0	74.5	 25
259	 13	426.8	79.2	 30
260	 13	542.0	97.7	 25
261	 13	219.5	39.6	 30
262	 13	247.3	39.2	 30
263	 13	122.8	33.9	 30
264	 13	593.3	81.6	 30
265	 13	369.0	65.7	 25
266	 13	464.0	61.3	 25
267	 13	319.0	37.2	 25
268	 13	387.0	63.5	 25
269	 13	270.0	49.8	 30
270	 13	261.0	49.1	 25
271	 13	162.0	27.2	 25
272	 13	494.0	76.5	 25
273	 13	889.0	107.5	 25
274	 13	206.5	45.8	 30
275	 13	3258.0	787.3	 25
276	 13	251.0	37.3	 25
277	 13	509.0	82.2	 25
278	 13	5726.3	968.3	 30
279	 13	262.3	42.0	 36
280	 13	221.5	42.0	 30
281	 13	379.0	55.7	 30
282	 13	249.0	40.3	 25
283	 13	176.0	38.2	 25
284	 13	199.5	32.4	 30
285	 13	516.0	103.2	 25
286	 13	145.0	21.3	 25
287	 13	227.0	34.9	 25
288	 13	179.0	33.6	 25
289	 13	210.0	35.9	 30
290	 13	360.0	52.6	 25
291	 13	760.0	118.6	 25
292	 13	286.0	41.1	 25
293	 13	267.0	46.0	 25
294	 13	361.3	78.0	 30
295	 13	196.0	44.2	 25
296	 13	148.8	27.8	 30
297	 13	5287.5	896.2	 30
298	 13	749.3	137.4	 30
299	 13	422.8	55.4	 36
300	 13	2998.0	825.7	 25
301	 13	218.0	35.0	 25
302	 13	166.0	36.2	 25
303	 13	3105.0	388.4	 25
304	 13	192.5	40.8	 30
305	 13	168.0	34.6	 25
306	 13	190.0	36.3	 25
307	 13	160.0	23.5	 25
308	 13	161.0	33.4	 25
309	 13	171.0	39.0	 30
310	 13	138.0	23.7	 25
311	 13	196.0	33.3	 25
312	 13	507.0	88.4	 25
313	 13	126.0	15.5	 25
314	 13	383.8	75.4	 36
315	 13	215.3	41.2	 30
316	 13	465.0	85.7	 30
317	 13	374.3	52.8	 30
318	 13	5650.0	817.8	 25
319	 13	345.0	47.9	 25
320	 13	212.3	29.0	 30
321	 13	389.0	53.9	 25
322	 13	489.0	42.6	 25
323	 13	174.0	29.7	 25
324	 13	175.0	37.8	 25
325	 13	259.3	48.9	 30
326	 13	150.0	19.6	 25
327	 13	562.0	82.9	 25
328	 13	146.0	29.7	 25
329	 13	168.0	21.8	 25
330	 13	353.0	80.0	 30
331	 13	204.0	31.9	 25
332	 13	287.8	50.2	 30
333	 13	362.8	52.8	 30
334	 13	2394.3	346.7	 30
335	 13	206.8	37.0	 30
336	 13	335.0	53.8	 25
337	 13	190.0	34.2	 25
338	 13	357.0	57.3	 25
339	 13	181.0	28.7	 25
340	 13	2046.3	474.4	 30
341	 13	196.0	29.0	 25
342	 13	414.0	74.3	 25
343	 13	241.0	46.9	 25
344	 13	168.0	19.2	 25
345	 13	1167.0	276.4	 30
346	 13	234.0	50.7	 25
347	 13	634.0	99.1	 25
348	 13	178.0	30.7	 25
349	 13	145.0	28.2	 25
350	 13	193.3	31.8	 36
351	 13	233.3	36.1	 30
352	 13	164.0	27.8	 30
353	 13	214.0	27.9	 25
354	 13	116.0	18.8	 25
355	 13	296.5	26.1	 30
356	 13	167.0	26.7	 25
357	 13	250.0	47.4	 25
358	 13	1232.0	178.7	 25
359	 13	431.0	49.1	 25
360	 13	382.3	55.6	 30
361	 13	802.0	121.7	 25
362	 13	371.0	55.1	 25
363	 13	193.0	23.1	 25
364	 13	132.0	24.3	 25
365	 13	235.5	32.4	 30
366	 13	231.0	38.1	 25
367	 13	543.0	61.9	 30
368	 13	317.5	39.7	 30
369	 13	5774.3	682.2	 30
370	 13	280.3	37.9	 36
371	 13	272.0	57.4	 25
372	 13	197.0	29.5	 25
373	 13	1838.0	277.1	 25
374	 13	226.0	27.3	 25
375	 13	168.8	22.2	 30
376	 13	402.0	39.8	 25
377	 13	1688.0	317.9	 25
378	 13	302.0	53.1	 25
379	 13	398.0	63.5	 25
380	 13	134.5	22.1	 30
381	 13	187.0	46.0	 25
382	 13	330.0	47.6	 25
383	 13	194.0	28.8	 25
384	 13	195.0	27.5	 25
385	 13	217.8	28.8	 36
386	 13	119.8	21.8	 30
387	 13	298.8	35.4	 30
388	 13	418.0	42.4	 30
389	 13	491.0	63.2	 25
390	 13	185.5	30.0	 30
391	 13	131.0	19.6	 25
392	 13	381.0	56.8	 25
393	 13	432.0	38.8	 25
394	 13	641.0	69.7	 25
395	 13	311.0	53.3	 30
396	 13	354.0	56.0	 25
397	 13	151.0	21.9	 25
398	 13	221.0	35.9	 25
399	 13	203.0	19.7	 25
400	 13	363.5	50.6	 30
401	 13	488.0	86.1	 25
402	 13	292.0	49.8	 25
403	 13	274.3	39.3	 30
404	 13	919.0	126.0	 30
405	 13	492.5	92.6	 36
406	 13	378.0	50.4	 30
407	 13	184.0	25.1	 25
408	 13	248.0	36.2	 25
409	 13	145.0	23.8	 25
410	 13	171.8	27.7	 30
411	 13	175.0	31.7	 25
412	 13	257.0	38.1	 25
413	 13	210.0	32.8	 25
414	 13	3365.0	357.0	 25
415	 13	499.8	97.3	 30
416	 13	168.0	28.1	 25
417	 13	276.0	39.7	 25
418	 13	443.0	66.0	 25
419	 13	145.0	24.1	 25
420	 13	291.0	29.8	 25
421	 13	335.8	48.2	 36
422	 13	634.5	87.1	 30
423	 13	493.8	55.9	 30
424	 13	423.0	75.3	 25
425	 13	503.0	61.9	 25
426	 13	689.0	99.5	 30
427	 13	989.0	97.9	 25
428	 13	144.0	21.5	 25
429	 13	130.0	21.3	 25
430	 13	206.0	31.0	 25
431	 13	130.5	21.5	 30
432	 13	133.0	17.8	 25
433	 13	176.0	31.4	 25
434	 13	304.0	41.3	 25
435	 13	176.0	28.7	 25
436	 13	446.0	56.6	 30
437	 13	157.0	21.8	 25
438	 13	274.0	34.0	 25
439	 13	1789.0	187.0	 30
440	 13	605.8	73.1	 30
441	 13	2217.3	495.2	 36
442	 13	689.0	68.0	 25
443	 13	128.0	20.4	 25
444	 13	835.0	81.6	 25
445	 13	396.0	59.9	 25
446	 13	440.0	92.9	 30
447	 13	124.0	22.0	 25
448	 13	172.0	20.3	 25
449	 13	172.0	25.0	 25
450	 13	2980.0	319.6	 25
451	 13	222.3	31.7	 30
452	 13	2842.0	287.8	 25
453	 13	13636.0	2138.4	 25
454	 13	131.0	20.9	 25
455	 13	1198.0	147.9	 25
456	 13	183.5	35.3	 36
457	 13	310.3	76.5	 30
458	 13	172.3	35.0	 30
459	 13	288.5	33.4	 30
460	 13	944.0	114.0	 25
461	 13	532.3	78.3	 30
462	 13	513.0	106.6	 25
463	 13	1780.0	200.7	 25
464	 13	129.0	23.5	 25
465	 13	179.0	29.3	 25
466	 13	181.5	34.7	 30
467	 13	340.0	73.2	 25
468	 13	2195.0	378.0	 25
469	 13	280.0	46.3	 25
470	 13	155.0	26.8	 25
471	 13	226.5	43.6	 30
472	 13	171.0	43.0	 25
473	 13	184.0	29.7	 25
474	 13	164.3	28.2	 30
475	 13	139.0	27.7	 30
476	 13	169.3	32.3	 36
477	 13	211.5	34.6	 30
478	 13	186.0	31.5	 25
479	 13	233.0	43.5	 25
480	 13	170.0	30.9	 25
481	 13	187.8	36.4	 30
482	 13	190.0	38.8	 25
483	 13	191.0	34.7	 25
484	 13	580.0	71.0	 25
485	 13	1850.0	234.8	 25
486	 13	301.5	50.9	 30
487	 13	658.0	86.2	 25
488	 13	903.0	112.2	 25
489	 13	1295.0	127.0	 25
490	 13	553.0	75.7	 25
491	 13	669.8	152.8	 30
492	 13	252.0	38.1	 30
493	 13	1451.5	260.3	 30
494	 13	159.8	32.6	 30
495	 13	541.8	51.2	 30
496	 13	229.8	39.9	 30
497	 13	159.0	34.2	 25
498	 13	176.0	40.6	 25
499	 13	157.0	31.1	 25
500	 13	193.0	42.0	 25
501	 13	243.8	45.5	 30
502	 13	211.0	35.4	 25
503	 13	156.0	22.2	 25
504	 13	241.0	32.8	 25
505	 13	317.0	48.5	 25
506	 13	246.5	48.0	 30
507	 13	239.0	51.0	 25
508	 13	217.0	38.7	 25
509	 13	336.0	55.6	 25
510	 13	528.5	84.4	 30
511	 13	268.0	54.5	 36
512	 13	201.0	33.0	 30
513	 13	133.0	25.9	 25
514	 13	228.0	41.7	 25
515	 13	373.0	56.0	 25
516	 13	260.0	40.7	 30
517	 13	200.0	32.9	 25
518	 13	185.0	39.6	 25
519	 13	265.0	35.8	 25
520	 13	1627.0	167.9	 25
521	 13	299.0	59.0	 30
522	 13	134.0	36.1	 25
523	 13	151.0	29.7	 25
524	 13	163.0	25.6	 25
525	 13	152.0	38.9	 25
526	 13	189.0	31.2	 25
527	 13	146.5	25.0	 30
528	 13	129.8	28.9	 30
529	 13	194.3	30.7	 30
530	 13	152.3	33.1	 30
531	 13	416.0	58.6	 25
532	 13	411.3	65.1	 30
533	 13	220.0	47.6	 25
534	 13	448.0	71.0	 25
535	 13	198.0	38.3	 25
536	 13	223.0	35.4	 25
537	 13	401.3	79.6	 30
538	 13	267.0	121.9	 25
539	 13	332.0	61.0	 25
540	 13	194.0	26.1	 25
541	 13	4037.0	252.5	 25
542	 13	140.3	28.2	 30
543	 13	436.0	88.7	 25
544	 13	130.0	24.3	 25
545	 13	306.5	46.9	 30
546	 13	149.5	26.4	 30
547	 13	155.5	28.6	 36
548	 13	188.8	24.0	 30
549	 13	188.0	32.6	 25
550	 13	225.0	53.7	 25
551	 13	228.0	33.2	 25
552	 13	202.0	38.3	 30
553	 13	207.0	37.0	 25
554	 13	246.0	26.9	 25
555	 13	238.0	34.5	 25
556	 13	201.0	35.0	 25
557	 13	224.3	47.9	 30
558	 13	299.0	60.4	 25
559	 13	308.0	57.3	 25
560	 13	1358.0	179.2	 25
561	 13	315.0	51.0	 25
562	 13	202.3	38.1	 30
563	 13	754.0	188.2	 30
564	 13	639.3	123.0	 30
565	 13	599.8	77.3	 30
566	 13	411.0	43.9	 30
567	 13	437.5	131.6	 30
568	 13	163.0	39.0	 25
569	 13	114.0	23.2	 25
570	 13	197.0	34.5	 25
571	 13	340.0	76.3	 25
572	 13	256.3	45.3	 30
573	 13	671.0	77.7	 25
574	 13	1985.0	271.0	 25
575	 13	441.0	65.1	 25
576	 13	186.0	37.3	 25
577	 13	205.8	38.8	 30
578	 13	182.0	27.9	 25
579	 13	3493.0	585.3	 25
580	 13	174.0	34.9	 25
581	 13	5050.5	790.4	 30
582	 13	497.3	100.1	 36
583	 13	174.8	21.4	 30
584	 13	816.8	128.9	 30
585	 13	377.0	62.3	 25
586	 13	431.0	51.0	 25
587	 13	264.5	45.6	 30
588	 13	251.0	35.6	 25
589	 13	206.0	33.7	 25
590	 13	137.0	33.4	 25
591	 13	386.0	64.7	 25
592	 13	568.0	87.3	 30
593	 13	177.0	30.9	 25
594	 13	155.0	27.9	 25
595	 13	267.0	40.1	 25
596	 13	151.0	23.8	 25
597	 13	154.5	44.5	 30
598	 13	259.0	36.8	 25
599	 13	487.8	85.7	 30
600	 13	5351.0	807.9	 30
601	 13	248.3	44.1	 30
602	 13	507.8	99.8	 36
603	 13	308.0	50.3	 25
604	 13	189.0	30.2	 25
605	 13	169.0	23.6	 25
606	 13	195.0	27.4	 25
607	 13	601.5	115.5	 30
608	 13	295.0	47.3	 25
609	 13	168.0	22.8	 25
610	 13	294.0	51.4	 25
611	 13	403.0	45.2	 25
612	 13	1211.5	232.8	 30
613	 13	372.0	52.7	 25
614	 13	972.0	133.3	 25
615	 13	221.0	46.1	 25
616	 13	300.0	47.7	 25
617	 13	835.5	127.0	 36
618	 13	142.5	31.7	 30
619	 13	252.5	45.6	 30
620	 13	377.0	41.4	 25
621	 13	846.0	105.1	 25
622	 13	125.5	17.9	 30
623	 13	216.0	28.5	 25
624	 13	182.0	25.1	 25
625	 13	146.0	29.3	 25
626	 13	249.0	24.3	 25
627	 13	171.0	26.1	 25
628	 13	253.8	33.5	 30
629	 13	156.0	26.5	 25
630	 13	176.0	26.9	 25
631	 13	588.0	64.8	 25
632	 13	592.0	60.4	 25
633	 13	2354.8	457.3	 30
634	 13	132.0	27.0	 25
635	 13	167.8	31.2	 30
636	 13	231.3	32.8	 30
637	 13	862.0	140.8	 30
638	 13	204.3	31.4	 30
639	 13	276.0	48.0	 25
640	 13	210.0	37.7	 25
641	 13	309.0	28.9	 25
642	 13	235.0	34.3	 25
643	 13	361.8	47.5	 30
644	 13	275.0	26.0	 25
645	 13	142.0	26.6	 25
646	 13	1601.0	169.2	 25
647	 13	153.0	16.9	 25
648	 13	184.8	28.5	 30
649	 13	334.0	43.7	 25
650	 13	797.0	75.4	 25
651	 13	250.0	49.0	 25
652	 13	132.5	22.2	 30
653	 13	254.5	48.9	 36
654	 13	156.0	21.6	 30
655	 13	272.0	39.6	 30
656	 13	1997.0	242.0	 25
657	 13	144.0	36.5	 25
658	 13	166.3	27.9	 30
659	 13	352.0	50.9	 25
660	 13	212.0	35.0	 25
661	 13	431.0	55.7	 25
662	 13	177.0	38.9	 25
663	 13	12708.8	2459.4	 30
664	 13	4336.0	466.6	 25
665	 13	436.0	72.5	 25
666	 13	779.0	82.0	 25
667	 13	147.0	23.7	 25
668	 13	125.0	24.0	 30
669	 13	147.0	27.5	 25
670	 13	981.3	113.6	 30
671	 13	1736.5	260.2	 30
672	 13	274.3	35.8	 30
673	 13	289.3	40.2	 36
674	 13	319.0	34.8	 25
675	 13	270.0	44.6	 25
676	 13	715.0	94.2	 25
677	 13	141.0	21.8	 25
678	 13	132.8	18.7	 30
679	 13	217.0	25.1	 25
680	 13	974.0	118.1	 25
681	 13	174.0	24.5	 25
682	 13	179.0	32.6	 25
683	 13	2328.3	391.4	 30
684	 13	224.0	38.8	 25
685	 13	110.0	16.7	 25
686	 13	1043.0	128.3	 25
687	 13	839.0	79.1	 25
688	 13	1077.3	187.4	 36
689	 13	209.0	35.3	 30
690	 13	213.5	31.2	 30
691	 13	147.8	22.2	 30
692	 13	239.0	33.7	 25
693	 13	268.5	52.7	 30
694	 13	169.0	20.5	 25
695	 13	1625.0	266.0	 25
696	 13	144.0	17.1	 25
697	 13	199.0	26.1	 25
698	 13	149.3	26.6	 30
699	 13	132.0	23.8	 25
700	 13	225.0	26.2	 25
701	 13	327.0	36.7	 25
702	 13	782.0	71.7	 25
703	 13	8223.3	1838.7	 30
704	 13	381.0	57.7	 25
705	 13	225.0	40.3	 25
706	 13	1813.0	178.9	 30
707	 13	503.3	54.8	 30
708	 13	165.0	26.2	 36
709	 13	180.0	33.2	 25
710	 13	949.0	114.2	 25
711	 13	309.0	86.3	 25
  0	 14	24171.0	3634.1	 25
  1	 14	147.0	21.9	 25
  2	 14	279.0	36.6	 30
  3	 14	273.0	30.5	 25
  4	 14	1473.0	266.9	 25
  5	 14	184.0	30.3	 25
  6	 14	174.0	17.0	 25
  7	 14	141.3	27.8	 30
  8	 14	283.3	77.7	 30
  9	 14	356.3	38.8	 30
 10	 14	155.3	32.2	 30
 11	 14	176.0	20.9	 25
 12	 14	229.8	49.7	 30
 13	 14	339.0	51.9	 25
 14	 14	221.0	35.9	 25
 15	 14	323.0	42.5	 25
 16	 14	139.0	23.1	 25
 17	 14	437.8	47.1	 30
 18	 14	1154.0	106.3	 25
 19	 14	378.0	25.2	 25
 20	 14	230.0	30.3	 25
 21	 14	254.0	38.4	 25
 22	 14	198.5	27.0	 30
 23	 14	210.0	34.2	 25
 24	 14	133.0	17.8	 25
 25	 14	149.5	32.7	 30
 26	 14	150.8	30.5	 30
 27	 14	201.5	35.8	 36
 28	 14	226.5	36.3	 30
 29	 14	139.0	25.6	 25
 30	 14	151.0	24.9	 25
 31	 14	134.0	19.5	 25
 32	 14	338.0	67.9	 30
 33	 14	238.0	23.4	 25
 34	 14	111.0	16.4	 25
 35	 14	161.0	26.7	 25
 36	 14	285.0	57.3	 25
 37	 14	690.5	59.4	 30
 38	 14	835.0	113.4	 25
 39	 14	214.0	30.5	 25
 40	 14	157.0	20.6	 25
 41	 14	153.0	24.2	 25
 42	 14	144.8	26.1	 30
 43	 14	189.5	31.5	 30
 44	 14	920.5	150.5	 30
 45	 14	168.8	36.8	 30
 46	 14	127.3	29.9	 30
 47	 14	140.8	29.9	 30
 48	 14	139.0	30.4	 25
 49	 14	268.0	45.2	 25
 50	 14	159.0	29.2	 25
 51	 14	156.0	40.6	 25
 52	 14	125.3	16.2	 30
 53	 14	203.0	33.1	 25
 54	 14	123.0	26.6	 25
 55	 14	175.0	37.1	 25
 56	 14	120.0	32.6	 25
 57	 14	141.0	22.9	 30
 58	 14	436.0	56.9	 25
 59	 14	227.0	28.2	 25
 60	 14	442.0	44.3	 25
 61	 14	180.5	31.5	 30
 62	 14	196.8	28.8	 36
 63	 14	245.5	38.1	 30
 64	 14	179.8	28.2	 30
 65	 14	177.0	24.5	 25
 66	 14	334.0	65.6	 25
 67	 14	176.5	24.1	 30
 68	 14	384.0	54.5	 25
 69	 14	220.0	36.6	 25
 70	 14	407.0	51.7	 25
 71	 14	539.0	69.3	 25
 72	 14	160.8	27.3	 30
 73	 14	386.0	56.0	 25
 74	 14	222.0	31.9	 25
 75	 14	173.0	32.2	 25
 76	 14	332.0	52.6	 25
 77	 14	188.3	36.7	 30
 78	 14	210.0	31.1	 25
 79	 14	445.5	45.2	 30
 80	 14	321.0	51.2	 30
 81	 14	259.5	44.4	 30
 82	 14	170.0	51.3	 30
 83	 14	393.0	58.4	 25
 84	 14	489.0	73.4	 25
 85	 14	395.0	53.1	 25
 86	 14	251.0	27.8	 25
 87	 14	250.0	35.2	 25
 88	 14	463.5	52.0	 30
 89	 14	413.0	69.0	 25
 90	 14	695.0	160.9	 25
 91	 14	133.0	29.8	 25
 92	 14	155.0	24.3	 25
 93	 14	916.0	203.6	 30
 94	 14	233.0	41.9	 25
 95	 14	165.0	30.5	 25
 96	 14	242.0	43.5	 25
 97	 14	195.8	31.0	 30
 98	 14	187.0	37.8	 36
 99	 14	319.5	44.1	 30
100	 14	128.0	23.8	 25
101	 14	287.0	37.8	 25
102	 14	489.0	77.9	 25
103	 14	470.5	80.4	 30
104	 14	328.0	30.3	 25
105	 14	301.0	36.9	 25
106	 14	212.0	36.0	 25
107	 14	206.0	48.0	 25
108	 14	253.5	43.7	 30
109	 14	1282.0	246.0	 25
110	 14	228.0	27.8	 25
111	 14	359.0	41.6	 25
112	 14	322.0	63.2	 25
113	 14	249.8	54.6	 30
114	 14	178.5	31.1	 30
115	 14	280.5	54.2	 30
116	 14	239.3	42.4	 30
117	 14	213.8	33.4	 30
118	 14	1080.3	188.7	 30
119	 14	163.0	31.4	 25
120	 14	175.0	34.5	 25
121	 14	146.0	37.3	 25
122	 14	202.0	40.8	 25
123	 14	234.0	40.3	 30
124	 14	267.0	63.3	 25
125	 14	265.0	42.1	 25
126	 14	245.0	47.9	 25
127	 14	154.0	36.9	 25
128	 14	213.0	36.4	 30
129	 14	141.0	18.2	 25
130	 14	396.0	66.4	 25
131	 14	311.0	34.7	 25
132	 14	186.8	36.5	 30
133	 14	1066.0	284.0	 36
134	 14	198.8	53.1	 30
135	 14	256.5	31.5	 30
136	 14	495.0	60.6	 25
137	 14	371.0	139.8	 25
138	 14	284.3	47.0	 30
139	 14	152.0	32.8	 25
140	 14	282.0	42.1	 25
141	 14	234.0	35.0	 25
142	 14	244.0	46.8	 25
143	 14	156.3	28.7	 30
144	 14	182.0	24.6	 25
145	 14	188.0	38.8	 25
146	 14	198.0	33.3	 25
147	 14	150.0	20.0	 25
148	 14	402.3	52.7	 30
149	 14	309.0	52.9	 25
150	 14	186.5	32.7	 30
151	 14	158.0	27.3	 30
152	 14	189.0	56.8	 30
153	 14	217.8	50.9	 36
154	 14	205.0	46.5	 25
155	 14	3594.0	841.2	 25
156	 14	173.0	44.6	 25
157	 14	166.0	25.0	 25
158	 14	295.8	48.8	 30
159	 14	200.0	31.1	 25
160	 14	250.0	35.7	 25
161	 14	166.0	31.2	 25
162	 14	126.0	25.1	 25
163	 14	149.5	28.1	 30
164	 14	188.0	45.5	 25
165	 14	359.0	66.1	 25
166	 14	303.0	43.5	 25
167	 14	387.0	60.6	 25
168	 14	929.5	153.7	 36
169	 14	395.0	71.7	 30
170	 14	584.5	100.9	 30
171	 14	541.0	61.9	 25
172	 14	626.0	61.4	 25
173	 14	303.0	41.8	 30
174	 14	830.0	218.9	 25
175	 14	151.0	30.1	 25
176	 14	184.0	28.5	 25
177	 14	182.0	33.3	 25
178	 14	163.8	28.9	 30
179	 14	198.0	40.9	 25
180	 14	197.0	36.6	 25
181	 14	366.0	65.0	 25
182	 14	158.0	25.0	 25
183	 14	175.0	29.6	 30
184	 14	141.0	42.1	 25
185	 14	157.0	32.8	 25
186	 14	189.8	43.6	 30
187	 14	175.3	37.8	 30
188	 14	199.0	32.7	 30
189	 14	247.5	39.9	 30
190	 14	153.0	29.4	 25
191	 14	510.0	99.6	 25
192	 14	247.0	42.8	 25
193	 14	123.0	20.8	 25
194	 14	116.8	25.0	 30
195	 14	226.0	57.1	 25
196	 14	231.0	32.5	 25
197	 14	256.0	36.5	 25
198	 14	123.0	25.2	 25
199	 14	152.8	34.4	 30
200	 14	150.0	25.2	 25
201	 14	1028.0	127.4	 25
202	 14	229.0	43.9	 25
203	 14	304.0	49.8	 30
204	 14	310.3	72.7	 36
205	 14	174.3	27.4	 30
206	 14	174.0	33.3	 30
207	 14	226.0	93.4	 25
208	 14	142.0	26.6	 25
209	 14	167.3	30.9	 30
210	 14	149.0	27.1	 25
211	 14	115.0	21.1	 25
212	 14	161.0	25.9	 25
213	 14	207.0	31.1	 25
214	 14	120.3	20.8	 30
215	 14	125.0	25.5	 25
216	 14	169.0	30.0	 25
217	 14	113.0	16.6	 25
218	 14	205.0	29.6	 25
219	 14	138.3	31.2	 30
220	 14	157.0	36.3	 25
221	 14	152.0	20.6	 30
222	 14	192.0	20.2	 30
223	 14	229.3	31.6	 30
224	 14	776.5	189.4	 36
225	 14	229.0	40.7	 25
226	 14	174.0	31.7	 25
227	 14	252.0	25.8	 25
228	 14	184.0	28.4	 25
229	 14	399.5	59.1	 30
230	 14	198.0	35.7	 25
231	 14	152.0	29.7	 25
232	 14	174.0	31.5	 25
233	 14	148.0	21.6	 25
234	 14	147.8	21.3	 30
235	 14	165.0	23.8	 25
236	 14	244.0	40.5	 25
237	 14	342.0	42.0	 25
238	 14	281.0	37.4	 25
239	 14	157.5	34.9	 36
240	 14	162.5	30.7	 30
241	 14	229.5	35.8	 30
242	 14	345.0	57.1	 30
243	 14	555.0	63.7	 25
244	 14	195.3	23.6	 30
245	 14	311.0	38.4	 25
246	 14	194.0	25.6	 25
247	 14	273.0	58.4	 25
248	 14	241.0	56.8	 25
249	 14	455.8	84.7	 30
250	 14	454.0	42.4	 25
251	 14	278.0	37.9	 25
252	 14	203.0	44.2	 25
253	 14	215.0	25.8	 25
254	 14	224.0	31.1	 30
255	 14	218.0	32.6	 25
256	 14	161.0	25.5	 25
257	 14	231.5	32.9	 30
258	 14	524.8	65.4	 30
259	 14	736.0	182.5	 36
260	 14	308.0	70.7	 30
261	 14	149.0	22.1	 25
262	 14	202.0	41.3	 25
263	 14	173.0	33.1	 25
264	 14	537.0	70.2	 30
265	 14	298.0	54.4	 25
266	 14	377.0	43.0	 25
267	 14	301.0	47.2	 25
268	 14	188.0	21.6	 25
269	 14	213.8	39.9	 30
270	 14	183.0	18.0	 25
271	 14	115.0	14.5	 25
272	 14	207.0	33.2	 25
273	 14	397.0	43.7	 25
274	 14	176.8	27.9	 30
275	 14	497.0	148.6	 30
276	 14	254.3	27.6	 30
277	 14	140.5	21.7	 30
278	 14	803.0	184.0	 25
279	 14	187.5	29.5	 30
280	 14	188.0	20.1	 25
281	 14	178.0	21.7	 25
282	 14	163.0	23.9	 25
283	 14	140.0	22.9	 25
284	 14	173.3	20.7	 30
285	 14	224.0	18.6	 25
286	 14	141.0	21.5	 25
287	 14	177.0	26.8	 25
288	 14	157.0	21.1	 25
289	 14	193.0	25.5	 25
290	 14	226.0	34.2	 30
291	 14	242.0	30.9	 25
292	 14	306.0	37.1	 25
293	 14	269.5	37.5	 30
294	 14	180.3	19.0	 30
295	 14	183.3	37.0	 36
296	 14	125.0	13.4	 25
297	 14	744.0	162.5	 25
298	 14	231.0	35.5	 25
299	 14	415.0	51.1	 25
300	 14	1246.0	337.4	 30
301	 14	236.0	32.9	 25
302	 14	165.0	22.1	 25
303	 14	567.0	97.6	 25
304	 14	161.0	26.5	 25
305	 14	143.0	31.7	 30
306	 14	175.0	34.7	 25
307	 14	178.0	20.6	 25
308	 14	148.0	22.4	 25
309	 14	146.0	22.4	 25
310	 14	166.0	26.7	 36
311	 14	221.0	29.2	 30
312	 14	251.5	32.7	 30
313	 14	143.0	32.3	 30
314	 14	404.0	62.5	 25
315	 14	273.5	56.0	 30
316	 14	240.0	32.8	 25
317	 14	210.0	27.4	 25
318	 14	1249.0	244.7	 25
319	 14	243.0	29.9	 25
320	 14	226.3	37.9	 30
321	 14	393.0	58.3	 25
322	 14	496.0	61.7	 25
323	 14	145.0	22.5	 25
324	 14	226.0	31.9	 25
325	 14	237.5	27.2	 30
326	 14	175.0	29.0	 25
327	 14	189.0	33.9	 25
328	 14	149.5	38.4	 30
329	 14	211.0	26.3	 30
330	 14	197.3	37.5	 36
331	 14	224.0	35.1	 30
332	 14	182.0	27.2	 25
333	 14	193.0	39.5	 25
334	 14	398.0	83.3	 25
335	 14	163.8	29.4	 30
336	 14	247.0	33.4	 25
337	 14	134.0	20.8	 25
338	 14	184.0	22.3	 25
339	 14	149.0	20.0	 25
340	 14	234.3	38.0	 30
341	 14	301.0	36.7	 25
342	 14	203.0	27.9	 25
343	 14	171.0	29.4	 25
344	 14	228.0	26.6	 25
345	 14	321.8	76.2	 30
346	 14	140.0	22.3	 30
347	 14	232.3	54.8	 30
348	 14	167.3	33.0	 30
349	 14	155.5	28.5	 30
350	 14	151.3	23.0	 30
351	 14	217.0	32.3	 25
352	 14	153.0	35.6	 25
353	 14	182.0	29.2	 25
354	 14	138.0	26.0	 25
355	 14	333.0	36.9	 30
356	 14	174.0	26.3	 25
357	 14	160.0	35.7	 25
358	 14	223.0	33.4	 25
359	 14	192.0	42.0	 25
360	 14	277.3	46.7	 30
361	 14	729.0	146.5	 25
362	 14	289.0	68.4	 25
363	 14	181.0	26.7	 25
364	 14	141.8	28.0	 30
365	 14	233.0	33.8	 36
366	 14	240.3	35.3	 30
367	 14	412.0	43.8	 25
368	 14	275.0	87.8	 25
369	 14	1419.0	305.6	 25
370	 14	198.5	26.7	 30
371	 14	184.0	49.3	 25
372	 14	312.0	40.1	 25
373	 14	424.0	56.3	 25
374	 14	153.0	31.4	 25
375	 14	162.5	36.4	 30
376	 14	344.0	46.1	 25
377	 14	247.0	51.5	 25
378	 14	147.0	24.7	 25
379	 14	182.0	27.9	 25
380	 14	136.5	30.7	 30
381	 14	159.0	36.9	 25
382	 14	203.0	29.9	 30
383	 14	171.5	40.6	 30
384	 14	208.8	33.8	 30
385	 14	238.5	35.9	 30
386	 14	154.0	41.4	 25
387	 14	281.0	51.6	 25
388	 14	166.0	40.9	 25
389	 14	252.0	45.1	 25
390	 14	175.0	28.2	 25
391	 14	123.8	19.8	 30
392	 14	145.0	36.5	 25
393	 14	326.0	52.6	 25
394	 14	264.0	42.0	 25
395	 14	215.0	40.4	 25
396	 14	228.3	35.1	 30
397	 14	132.0	28.2	 25
398	 14	190.0	37.2	 25
399	 14	250.0	40.1	 30
400	 14	230.0	40.2	 30
401	 14	299.0	42.6	 36
402	 14	276.8	53.7	 30
403	 14	220.0	51.4	 25
404	 14	220.0	34.4	 25
405	 14	213.0	35.2	 25
406	 14	239.8	35.5	 30
407	 14	175.0	32.3	 25
408	 14	275.0	49.9	 25
409	 14	122.0	32.8	 25
410	 14	165.0	34.2	 25
411	 14	164.0	38.4	 30
412	 14	159.0	34.4	 25
413	 14	201.0	56.8	 25
414	 14	371.0	70.1	 25
415	 14	184.0	35.1	 25
416	 14	155.0	28.6	 30
417	 14	218.0	36.3	 30
418	 14	315.3	45.6	 30
419	 14	157.0	32.1	 30
420	 14	592.8	143.0	 30
421	 14	189.8	30.9	 30
422	 14	465.0	53.8	 25
423	 14	265.0	37.7	 25
424	 14	161.0	21.0	 25
425	 14	281.0	47.6	 25
426	 14	320.8	45.2	 30
427	 14	208.0	31.3	 25
428	 14	161.0	33.6	 25
429	 14	134.0	32.9	 25
430	 14	144.0	30.2	 25
431	 14	157.5	30.0	 30
432	 14	262.0	44.7	 25
433	 14	199.0	35.8	 25
434	 14	168.0	23.8	 25
435	 14	227.0	45.2	 30
436	 14	266.0	53.6	 36
437	 14	159.0	29.8	 30
438	 14	170.3	36.1	 30
439	 14	731.0	122.3	 25
440	 14	673.0	114.6	 25
441	 14	380.0	68.6	 30
442	 14	1145.0	211.5	 25
443	 14	168.0	32.6	 25
444	 14	690.0	86.8	 25
445	 14	274.0	43.3	 25
446	 14	145.5	31.2	 30
447	 14	129.0	25.1	 25
448	 14	127.0	26.8	 25
449	 14	126.0	26.2	 25
450	 14	901.0	98.3	 25
451	 14	178.0	38.2	 30
452	 14	392.0	63.3	 25
453	 14	1879.0	608.7	 30
454	 14	117.0	21.7	 30
455	 14	350.5	64.9	 30
456	 14	254.3	65.0	 30
457	 14	1368.0	398.9	 25
458	 14	168.0	31.4	 25
459	 14	201.0	43.0	 25
460	 14	641.0	99.5	 25
461	 14	176.8	30.8	 30
462	 14	145.0	28.9	 25
463	 14	326.0	67.6	 25
464	 14	137.0	29.8	 25
465	 14	163.0	32.4	 25
466	 14	183.3	36.8	 30
467	 14	346.0	47.1	 25
468	 14	336.0	53.5	 25
469	 14	151.0	24.1	 25
470	 14	199.0	33.9	 25
471	 14	166.0	40.4	 36
472	 14	146.0	30.1	 30
473	 14	180.3	28.0	 30
474	 14	157.0	28.0	 25
475	 14	163.0	36.3	 25
476	 14	156.5	29.2	 30
477	 14	242.0	30.5	 25
478	 14	415.0	75.0	 25
479	 14	158.0	21.6	 25
480	 14	198.0	33.3	 25
481	 14	143.0	29.3	 30
482	 14	144.0	21.5	 25
483	 14	178.0	26.4	 25
484	 14	238.0	36.2	 25
485	 14	298.0	61.8	 25
486	 14	219.5	41.3	 30
487	 14	387.0	33.5	 25
488	 14	656.5	114.4	 30
489	 14	919.3	147.8	 30
490	 14	207.8	41.9	 30
491	 14	215.0	38.5	 30
492	 14	330.5	45.8	 30
493	 14	378.0	54.3	 25
494	 14	208.0	42.0	 25
495	 14	274.0	43.8	 25
496	 14	176.0	32.1	 25
497	 14	134.5	21.6	 30
498	 14	150.0	25.9	 25
499	 14	135.0	29.6	 25
500	 14	162.0	28.1	 25
501	 14	218.0	30.6	 25
502	 14	166.8	25.0	 30
503	 14	133.0	22.8	 25
504	 14	138.0	24.4	 25
505	 14	164.0	25.1	 25
506	 14	141.8	22.1	 30
507	 14	123.5	19.7	 36
508	 14	134.8	24.2	 30
509	 14	180.0	28.6	 30
510	 14	218.0	34.8	 25
511	 14	166.0	25.9	 25
512	 14	153.0	20.0	 30
513	 14	127.0	17.2	 25
514	 14	158.0	25.9	 25
515	 14	384.0	53.7	 25
516	 14	833.0	129.1	 25
517	 14	148.3	79.4	 30
518	 14	156.0	23.9	 25
519	 14	246.0	30.9	 25
520	 14	548.0	56.5	 25
521	 14	298.0	48.4	 25
522	 14	146.8	23.7	 30
523	 14	163.0	19.1	 25
524	 14	190.8	25.6	 30
525	 14	123.0	19.3	 30
526	 14	158.0	22.1	 30
527	 14	155.5	24.0	 36
528	 14	154.0	39.8	 25
529	 14	156.0	29.4	 25
530	 14	136.0	21.3	 25
531	 14	181.0	28.5	 25
532	 14	405.0	56.4	 30
533	 14	169.0	25.7	 25
534	 14	544.0	100.8	 25
535	 14	210.0	28.8	 25
536	 14	132.0	20.0	 25
537	 14	169.0	21.5	 30
538	 14	196.0	24.6	 25
539	 14	182.0	36.2	 25
540	 14	155.0	17.9	 25
541	 14	576.0	82.9	 25
542	 14	166.5	41.5	 36
543	 14	190.3	41.5	 30
544	 14	121.0	21.4	 30
545	 14	244.0	29.8	 25
546	 14	130.0	24.2	 25
547	 14	137.8	25.5	 30
548	 14	202.0	36.4	 25
549	 14	245.0	33.1	 25
550	 14	189.0	29.7	 25
551	 14	191.0	37.5	 25
552	 14	334.0	56.6	 30
553	 14	156.0	40.0	 25
554	 14	228.0	23.4	 25
555	 14	163.0	18.6	 25
556	 14	211.0	25.7	 25
557	 14	163.5	79.8	 30
558	 14	181.0	31.0	 25
559	 14	213.0	27.4	 25
560	 14	494.0	111.0	 30
561	 14	278.0	46.1	 30
562	 14	239.0	45.8	 36
563	 14	337.0	55.1	 25
564	 14	319.0	49.1	 25
565	 14	243.0	30.7	 25
566	 14	239.0	31.4	 25
567	 14	634.0	120.5	 30
568	 14	168.0	25.7	 25
569	 14	133.0	24.4	 25
570	 14	381.0	66.3	 25
571	 14	837.0	69.3	 25
572	 14	213.8	58.5	 30
573	 14	709.0	96.5	 25
574	 14	784.0	105.5	 25
575	 14	316.0	40.7	 25
576	 14	139.0	24.3	 25
577	 14	175.8	39.5	 36
578	 14	155.8	44.9	 30
579	 14	418.8	82.3	 30
580	 14	144.3	22.2	 30
581	 14	481.0	91.2	 25
582	 14	267.8	49.6	 30
583	 14	281.0	27.8	 25
584	 14	438.0	61.2	 25
585	 14	354.0	41.0	 25
586	 14	303.0	34.9	 25
587	 14	180.8	27.8	 30
588	 14	194.0	30.4	 25
589	 14	151.0	20.9	 25
590	 14	132.0	19.6	 25
591	 14	201.0	33.7	 25
592	 14	821.0	87.0	 25
593	 14	153.0	24.6	 30
594	 14	143.0	27.0	 25
595	 14	194.5	30.7	 30
596	 14	149.0	32.6	 30
597	 14	180.3	52.6	 30
598	 14	172.0	20.7	 36
599	 14	213.0	28.4	 25
600	 14	1166.0	267.6	 25
601	 14	361.0	60.2	 25
602	 14	227.0	31.2	 25
603	 14	208.3	32.7	 30
604	 14	186.0	28.7	 25
605	 14	135.0	23.6	 25
606	 14	188.0	21.6	 25
607	 14	208.0	33.2	 25
608	 14	196.8	22.9	 30
609	 14	178.0	33.4	 25
610	 14	479.0	45.8	 25
611	 14	270.0	36.5	 25
612	 14	182.0	25.2	 25
613	 14	234.8	44.5	 36
614	 14	270.5	42.4	 30
615	 14	349.3	42.2	 30
616	 14	200.3	34.8	 30
617	 14	192.0	27.1	 25
618	 14	117.5	19.6	 30
619	 14	161.0	32.7	 25
620	 14	309.0	56.4	 25
621	 14	428.0	75.0	 25
622	 14	117.0	21.8	 25
623	 14	200.8	38.5	 30
624	 14	214.0	32.6	 25
625	 14	163.0	34.9	 25
626	 14	244.0	48.8	 25
627	 14	176.0	32.0	 25
628	 14	308.5	40.4	 30
629	 14	131.0	25.2	 25
630	 14	137.0	26.3	 25
631	 14	199.5	63.2	 30
632	 14	263.3	45.3	 30
633	 14	687.0	160.9	 36
634	 14	144.0	22.1	 30
635	 14	198.0	29.8	 25
636	 14	181.0	29.4	 25
637	 14	315.0	30.9	 25
638	 14	249.8	35.3	 30
639	 14	272.0	35.5	 25
640	 14	194.0	32.3	 25
641	 14	496.0	68.8	 25
642	 14	554.0	53.0	 25
643	 14	597.3	62.2	 30
644	 14	182.0	30.2	 25
645	 14	167.0	30.3	 25
646	 14	515.0	55.1	 25
647	 14	159.0	35.2	 25
648	 14	153.8	30.3	 30
649	 14	157.3	26.9	 30
650	 14	345.8	68.6	 30
651	 14	267.3	43.2	 30
652	 14	122.0	28.4	 25
653	 14	201.8	40.4	 30
654	 14	183.0	42.0	 25
655	 14	178.0	29.8	 25
656	 14	492.0	85.3	 25
657	 14	133.0	29.6	 25
658	 14	155.8	42.0	 30
659	 14	284.0	42.1	 25
660	 14	111.0	22.4	 25
661	 14	247.0	45.1	 25
662	 14	153.0	24.8	 25
663	 14	1965.8	434.3	 30
664	 14	522.0	54.8	 25
665	 14	608.0	50.8	 25
666	 14	678.0	57.9	 25
667	 14	216.8	34.3	 30
668	 14	150.3	30.1	 36
669	 14	204.0	34.2	 30
670	 14	563.0	81.6	 25
671	 14	307.0	52.6	 25
672	 14	173.0	27.3	 25
673	 14	256.3	42.7	 30
674	 14	247.0	43.3	 25
675	 14	172.0	35.1	 25
676	 14	300.0	54.6	 25
677	 14	140.0	21.9	 25
678	 14	131.8	32.3	 30
679	 14	153.0	24.4	 25
680	 14	306.0	38.9	 25
681	 14	166.0	26.6	 25
682	 14	177.0	41.7	 25
683	 14	776.8	128.3	 30
684	 14	173.5	26.2	 30
685	 14	123.3	34.6	 30
686	 14	302.0	55.4	 30
687	 14	269.0	50.7	 30
688	 14	545.3	129.5	 30
689	 14	160.0	33.6	 25
690	 14	246.0	55.0	 25
691	 14	170.0	33.5	 25
692	 14	161.0	24.8	 25
693	 14	459.0	57.0	 25
694	 14	190.0	37.6	 30
695	 14	247.0	38.5	 25
696	 14	149.0	26.0	 25
697	 14	155.0	37.9	 25
698	 14	139.0	22.8	 25
699	 14	144.3	30.6	 30
700	 14	253.0	47.2	 25
701	 14	199.0	48.5	 25
702	 14	1435.0	344.7	 30
703	 14	1340.3	329.5	 30
704	 14	306.0	55.8	 36
705	 14	291.0	48.6	 30
706	 14	492.0	67.4	 25
707	 14	338.0	53.7	 25
708	 14	210.0	33.3	 25
709	 14	184.8	33.3	 30
710	 14	342.0	72.6	 25
711	 14	20083.0	4038.1	 25
  0	 15	231.0	32.4	 25
  1	 15	253.0	36.2	 25
  2	 15	304.5	47.2	 30
  3	 15	181.0	35.7	 25
  4	 15	278.8	56.0	 30
  5	 15	2550.3	273.0	 30
  6	 15	317.5	44.1	 30
  7	 15	240.0	40.1	 36
  8	 15	147.0	31.1	 25
  9	 15	830.0	121.1	 25
 10	 15	221.0	38.6	 25
 11	 15	156.0	24.5	 25
 12	 15	162.8	25.3	 30
 13	 15	246.0	40.4	 25
 14	 15	249.0	41.5	 25
 15	 15	327.0	44.8	 25
 16	 15	709.0	115.2	 25
 17	 15	925.0	68.3	 30
 18	 15	777.0	115.1	 25
 19	 15	1820.0	360.1	 25
 20	 15	279.0	46.4	 25
 21	 15	180.0	33.8	 25
 22	 15	290.8	57.3	 36
 23	 15	323.3	57.4	 30
 24	 15	127.5	21.3	 30
 25	 15	165.0	24.3	 25
 26	 15	281.0	57.3	 25
 27	 15	203.0	41.2	 30
 28	 15	802.0	174.2	 25
 29	 15	148.0	26.2	 25
 30	 15	4015.0	484.9	 25
 31	 15	338.0	43.5	 25
 32	 15	490.8	81.7	 30
 33	 15	172.0	35.0	 25
 34	 15	145.0	22.5	 25
 35	 15	233.0	40.0	 25
 36	 15	792.0	86.2	 25
 37	 15	885.5	102.1	 30
 38	 15	565.0	81.1	 25
 39	 15	722.0	153.3	 25
 40	 15	163.8	35.5	 30
 41	 15	520.0	67.9	 30
 42	 15	1179.0	308.1	 36
 43	 15	152.0	32.8	 25
 44	 15	213.0	33.9	 25
 45	 15	419.0	60.0	 25
 46	 15	546.0	52.9	 25
 47	 15	298.0	49.0	 30
 48	 15	315.0	52.2	 25
 49	 15	279.0	44.2	 25
 50	 15	2133.0	320.7	 25
 51	 15	1156.0	83.0	 25
 52	 15	194.0	29.0	 25
 53	 15	246.3	49.8	 30
 54	 15	375.0	73.3	 25
 55	 15	203.0	31.3	 25
 56	 15	331.0	49.9	 25
 57	 15	419.5	69.5	 30
 58	 15	826.8	227.1	 36
 59	 15	138.3	29.3	 30
 60	 15	313.0	55.9	 30
 61	 15	223.0	40.8	 25
 62	 15	273.0	48.0	 25
 63	 15	388.5	70.4	 30
 64	 15	267.0	60.0	 25
 65	 15	135.0	32.7	 25
 66	 15	5143.0	645.4	 25
 67	 15	266.0	29.2	 25
 68	 15	695.3	134.1	 30
 69	 15	1763.0	410.3	 25
 70	 15	207.0	40.6	 25
 71	 15	434.0	65.9	 25
 72	 15	227.0	37.1	 25
 73	 15	330.8	42.1	 30
 74	 15	637.0	105.0	 25
 75	 15	484.3	72.6	 30
 76	 15	171.5	48.3	 30
 77	 15	278.5	42.2	 30
 78	 15	212.0	35.2	 36
 79	 15	843.0	238.4	 25
 80	 15	141.0	21.5	 25
 81	 15	222.0	43.2	 25
 82	 15	162.0	28.2	 25
 83	 15	214.5	48.5	 30
 84	 15	4702.0	1026.6	 25
 85	 15	14481.0	2617.7	 25
 86	 15	659.0	89.9	 25
 87	 15	407.0	44.7	 25
 88	 15	1348.0	371.5	 30
 89	 15	658.0	136.0	 25
 90	 15	237.0	44.5	 25
 91	 15	239.0	38.0	 25
 92	 15	181.0	27.2	 25
 93	 15	209.5	36.5	 36
 94	 15	253.3	47.9	 30
 95	 15	168.8	33.0	 30
 96	 15	146.0	28.2	 30
 97	 15	162.0	24.5	 25
 98	 15	255.8	55.0	 30
 99	 15	242.0	42.5	 25
100	 15	163.0	26.1	 25
101	 15	194.0	41.4	 25
102	 15	1953.0	197.8	 25
103	 15	762.8	132.1	 30
104	 15	971.0	236.3	 25
105	 15	224.0	35.0	 25
106	 15	424.0	38.7	 25
107	 15	3742.0	449.6	 25
108	 15	9248.8	2379.6	 30
109	 15	606.0	54.3	 25
110	 15	376.0	39.6	 25
111	 15	3640.0	685.2	 30
112	 15	571.5	91.5	 30
113	 15	264.0	42.9	 36
114	 15	932.0	204.9	 25
115	 15	233.0	41.0	 25
116	 15	440.0	54.2	 25
117	 15	795.0	111.5	 25
118	 15	396.3	53.1	 30
119	 15	209.0	32.3	 25
120	 15	1066.0	207.2	 25
121	 15	2098.0	353.2	 25
122	 15	135.0	27.4	 25
123	 15	494.3	217.4	 30
124	 15	169.0	33.9	 25
125	 15	348.0	73.7	 25
126	 15	142.0	18.1	 25
127	 15	396.0	37.6	 25
128	 15	1373.0	337.2	 30
129	 15	295.5	52.9	 30
130	 15	179.0	27.5	 30
131	 15	181.8	29.8	 30
132	 15	221.0	27.5	 25
133	 15	186.0	31.8	 30
134	 15	191.0	31.6	 25
135	 15	323.0	59.7	 25
136	 15	404.0	54.0	 25
137	 15	1335.0	111.0	 25
138	 15	482.5	47.2	 30
139	 15	190.0	45.9	 25
140	 15	716.0	170.7	 25
141	 15	2140.0	428.9	 25
142	 15	8423.0	1094.6	 25
143	 15	492.3	125.0	 30
144	 15	648.0	86.1	 25
145	 15	499.0	69.2	 25
146	 15	194.5	24.0	 30
147	 15	245.8	34.5	 30
148	 15	528.3	86.5	 36
149	 15	245.0	44.6	 30
150	 15	435.0	103.2	 25
151	 15	543.0	77.9	 25
152	 15	294.0	43.0	 25
153	 15	111.0	20.0	 25
154	 15	164.0	44.1	 30
155	 15	698.0	79.1	 25
156	 15	413.0	44.7	 25
157	 15	314.0	43.3	 25
158	 15	253.0	29.2	 25
159	 15	274.8	46.6	 30
160	 15	204.0	36.3	 25
161	 15	308.0	31.4	 25
162	 15	797.0	105.8	 25
163	 15	1380.0	123.1	 25
164	 15	338.5	52.4	 36
165	 15	383.5	55.3	 30
166	 15	252.8	39.3	 30
167	 15	191.0	27.8	 30
168	 15	386.0	55.0	 25
169	 15	379.3	48.0	 30
170	 15	374.0	51.5	 25
171	 15	526.0	41.4	 25
172	 15	2881.0	245.0	 25
173	 15	514.0	65.8	 25
174	 15	331.0	55.6	 30
175	 15	168.0	27.6	 25
176	 15	226.0	31.8	 25
177	 15	434.0	27.7	 25
178	 15	255.0	35.9	 25
179	 15	170.5	19.5	 30
180	 15	158.0	25.1	 25
181	 15	147.0	20.0	 25
182	 15	140.8	24.9	 30
183	 15	232.8	35.4	 30
184	 15	201.8	29.7	 36
185	 15	157.0	21.3	 30
186	 15	207.0	21.1	 25
187	 15	230.0	36.7	 25
188	 15	325.0	44.4	 25
189	 15	301.0	57.5	 30
190	 15	139.0	21.6	 25
191	 15	149.0	23.3	 25
192	 15	400.0	53.5	 25
193	 15	276.0	45.2	 25
194	 15	168.5	28.9	 30
195	 15	220.0	30.4	 25
196	 15	359.0	37.7	 25
197	 15	297.0	44.3	 25
198	 15	166.0	26.2	 25
199	 15	165.0	26.0	 30
200	 15	933.3	176.2	 30
201	 15	159.8	21.9	 30
202	 15	108.5	25.2	 30
203	 15	204.0	31.1	 25
204	 15	700.3	137.6	 30
205	 15	169.0	34.4	 25
206	 15	246.0	33.7	 25
207	 15	2059.0	297.4	 25
208	 15	196.0	33.0	 25
209	 15	531.0	101.3	 30
210	 15	332.0	51.4	 25
211	 15	434.0	63.7	 25
212	 15	129.0	25.3	 25
213	 15	134.0	22.2	 25
214	 15	223.0	30.1	 30
215	 15	163.0	34.4	 25
216	 15	839.0	153.0	 25
217	 15	149.0	33.6	 25
218	 15	190.8	33.3	 30
219	 15	237.5	28.3	 36
220	 15	208.8	32.8	 30
221	 15	226.0	33.4	 25
222	 15	4568.0	640.1	 25
223	 15	2686.0	346.6	 25
224	 15	238.0	26.2	 30
225	 15	220.0	26.9	 25
226	 15	204.0	25.4	 25
227	 15	963.0	133.0	 25
228	 15	164.0	29.4	 25
229	 15	384.8	77.5	 30
230	 15	246.0	36.6	 25
231	 15	505.0	68.7	 25
232	 15	180.0	26.2	 25
233	 15	716.0	59.5	 25
234	 15	126.3	24.0	 30
235	 15	147.8	25.7	 30
236	 15	173.5	29.7	 30
237	 15	163.0	21.9	 30
238	 15	179.8	29.7	 30
239	 15	181.8	31.4	 30
240	 15	225.0	34.8	 25
241	 15	212.0	35.8	 25
242	 15	192.0	27.6	 25
243	 15	272.0	43.2	 25
244	 15	208.5	35.9	 30
245	 15	154.0	34.2	 25
246	 15	433.0	42.7	 25
247	 15	1029.0	98.1	 25
248	 15	1524.0	99.5	 25
249	 15	850.0	110.6	 30
250	 15	2584.0	645.5	 25
251	 15	176.0	29.1	 25
252	 15	462.0	60.0	 25
253	 15	185.5	38.7	 30
254	 15	194.8	28.2	 30
255	 15	279.0	50.7	 36
256	 15	443.0	81.1	 30
257	 15	161.0	26.7	 25
258	 15	2390.0	261.8	 25
259	 15	210.0	31.1	 25
260	 15	255.5	36.4	 30
261	 15	1643.0	294.0	 25
262	 15	701.0	77.0	 25
263	 15	321.0	39.6	 25
264	 15	1578.0	144.4	 25
265	 15	187.5	28.7	 30
266	 15	639.0	126.6	 25
267	 15	268.0	50.1	 25
268	 15	300.0	49.8	 25
269	 15	111.0	20.6	 25
270	 15	149.3	31.3	 30
271	 15	179.0	35.9	 30
272	 15	144.5	25.2	 30
273	 15	639.0	83.7	 30
274	 15	217.0	39.7	 30
275	 15	140.5	28.3	 30
276	 15	324.0	59.2	 25
277	 15	238.0	47.8	 25
278	 15	155.0	36.2	 25
279	 15	1233.0	143.1	 25
280	 15	172.0	33.3	 30
281	 15	169.0	38.9	 25
282	 15	137.0	31.0	 25
283	 15	112.0	25.0	 25
284	 15	190.0	824.1	 25
285	 15	231.8	40.6	 30
286	 15	331.0	56.8	 25
287	 15	185.0	39.0	 25
288	 15	1550.0	293.7	 25
289	 15	256.3	31.0	 30
290	 15	6983.5	1870.5	 36
291	 15	261.8	43.8	 30
292	 15	306.8	61.7	 30
293	 15	165.0	31.7	 25
294	 15	1700.0	164.2	 25
295	 15	172.8	27.1	 30
296	 15	205.0	40.8	 25
297	 15	362.0	82.9	 25
298	 15	380.0	89.7	 25
299	 15	157.0	27.7	 25
300	 15	1330.8	354.8	 30
301	 15	162.0	24.8	 25
302	 15	258.0	34.8	 25
303	 15	158.0	27.8	 25
304	 15	168.0	24.6	 25
305	 15	1255.3	336.9	 30
306	 15	246.0	45.6	 25
307	 15	237.0	46.7	 30
308	 15	153.8	26.8	 30
309	 15	228.5	42.8	 30
310	 15	286.8	71.5	 30
311	 15	1089.0	267.5	 25
312	 15	2680.0	704.4	 25
313	 15	239.0	39.6	 25
314	 15	436.0	51.6	 25
315	 15	293.5	49.3	 30
316	 15	249.0	33.6	 25
317	 15	134.0	25.7	 25
318	 15	331.0	55.5	 25
319	 15	358.0	51.3	 25
320	 15	947.8	200.2	 30
321	 15	212.0	40.8	 25
322	 15	163.0	28.6	 25
323	 15	3185.0	337.9	 25
324	 15	269.8	38.9	 30
325	 15	149.3	28.8	 36
326	 15	180.5	32.2	 30
327	 15	366.0	51.3	 30
328	 15	2123.0	389.8	 25
329	 15	1269.0	160.1	 25
330	 15	172.8	31.5	 30
331	 15	213.0	41.4	 25
332	 15	148.0	32.1	 25
333	 15	173.0	35.1	 25
334	 15	351.0	53.8	 25
335	 15	174.0	29.8	 30
336	 15	445.0	61.7	 25
337	 15	230.0	21.0	 25
338	 15	155.0	30.2	 25
339	 15	272.0	33.0	 25
340	 15	136.3	33.6	 30
341	 15	205.0	33.8	 25
342	 15	216.8	38.1	 30
343	 15	185.5	36.8	 30
344	 15	199.0	39.0	 30
345	 15	402.5	78.2	 36
346	 15	285.0	54.1	 25
347	 15	149.0	37.8	 25
348	 15	181.0	33.1	 25
349	 15	373.0	54.3	 25
350	 15	145.3	33.5	 30
351	 15	539.0	94.9	 25
352	 15	161.0	31.2	 25
353	 15	117.0	26.2	 25
354	 15	288.0	50.8	 25
355	 15	594.0	74.4	 25
356	 15	250.5	51.8	 30
357	 15	346.0	67.1	 25
358	 15	161.0	31.0	 25
359	 15	1788.0	151.8	 25
360	 15	183.8	28.7	 30
361	 15	250.3	39.0	 36
362	 15	442.5	104.8	 30
363	 15	171.5	35.3	 30
364	 15	227.0	50.2	 25
365	 15	298.0	42.4	 25
366	 15	274.3	44.2	 30
367	 15	416.0	95.9	 25
368	 15	1270.0	121.1	 25
369	 15	384.0	45.3	 25
370	 15	157.0	26.5	 25
371	 15	242.8	49.5	 30
372	 15	5609.0	1185.0	 25
373	 15	230.0	18.2	 25
374	 15	300.0	39.8	 25
375	 15	222.0	35.2	 25
376	 15	679.8	127.3	 30
377	 15	129.0	28.9	 25
378	 15	135.8	25.8	 30
379	 15	168.0	33.2	 30
380	 15	172.5	28.1	 30
381	 15	134.3	20.1	 36
382	 15	224.0	29.8	 25
383	 15	379.0	61.0	 25
384	 15	199.0	21.1	 25
385	 15	474.0	49.7	 25
386	 15	2126.0	468.0	 30
387	 15	155.0	18.4	 25
388	 15	148.0	23.3	 25
389	 15	1297.0	173.4	 25
390	 15	162.0	33.0	 25
391	 15	428.3	80.8	 30
392	 15	164.0	25.7	 25
393	 15	256.0	32.5	 25
394	 15	157.0	34.1	 25
395	 15	255.0	33.5	 25
396	 15	201.3	37.5	 36
397	 15	162.5	30.8	 30
398	 15	1044.3	140.4	 30
399	 15	2699.0	366.6	 25
400	 15	220.0	29.4	 25
401	 15	686.5	134.1	 30
402	 15	637.0	91.9	 25
403	 15	185.0	19.8	 25
404	 15	2212.0	279.5	 25
405	 15	10323.0	1054.3	 25
406	 15	336.0	48.5	 30
407	 15	321.0	31.9	 25
408	 15	668.0	83.5	 25
409	 15	379.0	35.0	 25
410	 15	4187.0	500.1	 25
411	 15	184.8	31.9	 30
412	 15	340.0	57.7	 25
413	 15	1456.0	124.2	 25
414	 15	169.8	24.3	 30
415	 15	461.3	45.5	 30
416	 15	814.3	155.8	 36
417	 15	302.0	34.3	 25
418	 15	1387.0	220.4	 25
419	 15	654.0	78.4	 25
420	 15	782.0	53.4	 25
421	 15	475.8	68.9	 30
422	 15	454.0	56.7	 25
423	 15	803.0	87.4	 25
424	 15	152.0	21.5	 25
425	 15	267.0	33.0	 25
426	 15	179.8	30.6	 30
427	 15	176.0	31.2	 25
428	 15	202.0	34.8	 25
429	 15	135.0	19.7	 25
430	 15	276.0	47.0	 25
431	 15	3139.8	826.1	 36
432	 15	1914.5	400.7	 30
433	 15	353.5	44.5	 30
434	 15	118.5	23.9	 30
435	 15	254.0	25.3	 25
436	 15	231.0	36.4	 30
437	 15	228.0	39.2	 25
438	 15	160.0	23.6	 25
439	 15	159.0	25.7	 25
440	 15	350.0	45.5	 25
441	 15	259.5	27.5	 30
442	 15	216.0	26.6	 25
443	 15	277.0	47.8	 25
444	 15	1115.0	107.8	 25
445	 15	266.0	28.7	 25
446	 15	193.8	35.0	 30
447	 15	167.0	35.6	 25
448	 15	132.0	19.9	 25
449	 15	187.5	26.8	 30
450	 15	213.8	32.7	 30
451	 15	333.3	52.1	 36
452	 15	339.0	41.8	 30
453	 15	168.0	32.1	 25
454	 15	416.0	47.0	 25
455	 15	175.0	24.8	 25
456	 15	729.0	101.1	 30
457	 15	337.0	56.9	 25
458	 15	145.0	23.2	 25
459	 15	132.0	21.2	 25
460	 15	4428.0	455.4	 25
461	 15	3980.0	363.3	 25
462	 15	685.5	58.1	 30
463	 15	192.0	31.0	 25
464	 15	960.0	170.1	 25
465	 15	130.0	15.2	 25
466	 15	307.0	34.5	 25
467	 15	719.0	85.4	 36
468	 15	667.3	132.6	 30
469	 15	120.3	18.5	 30
470	 15	230.0	37.0	 30
471	 15	304.0	48.0	 25
472	 15	146.0	27.3	 30
473	 15	355.0	56.3	 25
474	 15	3010.0	521.3	 25
475	 15	478.0	50.1	 25
476	 15	144.0	24.2	 25
477	 15	1253.8	217.2	 30
478	 15	235.0	32.1	 25
479	 15	165.0	36.1	 25
480	 15	159.0	26.7	 25
481	 15	220.0	25.5	 25
482	 15	155.0	24.2	 30
483	 15	177.0	26.9	 25
484	 15	577.0	54.4	 25
485	 15	192.0	32.4	 30
486	 15	201.3	30.4	 30
487	 15	162.3	21.6	 36
488	 15	363.0	54.4	 25
489	 15	601.0	87.5	 25
490	 15	578.0	76.3	 25
491	 15	1734.0	224.1	 25
492	 15	6480.3	1464.5	 30
493	 15	342.0	51.7	 25
494	 15	184.0	31.4	 25
495	 15	375.0	47.7	 25
496	 15	846.0	70.0	 25
497	 15	291.3	44.2	 30
498	 15	189.0	30.0	 25
499	 15	266.0	40.3	 25
500	 15	324.0	29.6	 25
501	 15	447.0	45.1	 25
502	 15	123.8	24.5	 30
503	 15	132.8	20.5	 30
504	 15	213.5	34.3	 30
505	 15	303.3	46.6	 30
506	 15	207.0	42.1	 25
507	 15	296.8	56.9	 30
508	 15	313.0	56.5	 25
509	 15	163.0	20.7	 25
510	 15	194.0	46.4	 25
511	 15	249.0	44.9	 25
512	 15	303.5	67.3	 30
513	 15	869.0	198.2	 25
514	 15	142.0	26.2	 25
515	 15	164.0	28.8	 25
516	 15	1284.0	152.8	 25
517	 15	135.8	35.8	 30
518	 15	253.0	31.1	 25
519	 15	782.0	119.7	 25
520	 15	5030.8	972.1	 30
521	 15	607.0	63.0	 30
522	 15	370.0	66.0	 36
523	 15	420.5	96.2	 30
524	 15	301.0	48.4	 25
525	 15	179.0	35.2	 25
526	 15	191.0	38.0	 25
527	 15	1801.8	448.6	 30
528	 15	190.0	31.4	 25
529	 15	169.0	27.7	 25
530	 15	312.0	46.1	 25
531	 15	179.0	21.5	 25
532	 15	186.0	25.4	 30
533	 15	124.0	23.0	 25
534	 15	227.0	32.1	 25
535	 15	297.0	52.3	 25
536	 15	170.0	23.8	 25
537	 15	269.8	43.2	 30
538	 15	236.3	41.2	 30
539	 15	6713.8	1499.8	 30
540	 15	929.0	111.1	 30
541	 15	386.8	57.8	 30
542	 15	474.5	61.1	 30
543	 15	629.0	100.4	 25
544	 15	238.0	41.2	 25
545	 15	280.0	34.4	 25
546	 15	162.0	26.4	 25
547	 15	165.8	23.7	 30
548	 15	187.0	31.5	 25
549	 15	2652.0	425.9	 25
550	 15	158.0	25.5	 25
551	 15	177.0	31.6	 25
552	 15	206.0	37.8	 30
553	 15	203.0	29.5	 25
554	 15	192.0	34.1	 25
555	 15	211.0	29.2	 25
556	 15	777.5	134.2	 30
557	 15	229.8	43.2	 36
558	 15	223.5	28.5	 30
559	 15	395.8	42.7	 30
560	 15	223.0	50.8	 25
561	 15	219.0	48.8	 25
562	 15	140.0	29.9	 25
563	 15	328.3	67.7	 30
564	 15	222.0	34.7	 25
565	 15	436.0	48.1	 25
566	 15	3459.0	385.9	 25
567	 15	909.0	83.1	 25
568	 15	343.5	52.9	 30
569	 15	361.0	58.5	 25
570	 15	395.0	48.1	 25
571	 15	511.0	64.2	 25
572	 15	1218.0	116.1	 25
573	 15	586.3	67.0	 30
574	 15	2809.0	563.2	 30
575	 15	4063.0	527.8	 30
576	 15	218.3	45.3	 30
577	 15	149.0	32.9	 25
578	 15	1944.8	379.0	 30
579	 15	1132.0	77.4	 25
580	 15	653.0	95.0	 25
581	 15	578.0	75.2	 25
582	 15	588.0	65.7	 25
583	 15	153.5	28.8	 30
584	 15	156.0	35.1	 25
585	 15	1457.0	192.8	 25
586	 15	280.0	47.8	 25
587	 15	251.0	67.6	 25
588	 15	168.5	32.3	 30
589	 15	136.0	30.8	 25
590	 15	1734.0	272.7	 25
591	 15	1700.0	211.7	 25
592	 15	595.3	115.2	 30
593	 15	146.3	27.8	 36
594	 15	3598.5	671.9	 30
595	 15	199.0	35.6	 25
596	 15	176.0	36.0	 25
597	 15	6470.0	999.3	 25
598	 15	180.5	37.7	 30
599	 15	351.0	60.7	 25
600	 15	198.0	34.7	 25
601	 15	332.0	68.4	 25
602	 15	266.0	40.0	 25
603	 15	151.0	29.0	 30
604	 15	173.0	26.3	 25
605	 15	176.0	27.7	 25
606	 15	149.0	34.6	 25
607	 15	141.0	36.7	 25
608	 15	319.0	39.5	 30
609	 15	315.5	53.6	 30
610	 15	779.5	160.3	 30
611	 15	344.8	52.9	 30
612	 15	210.3	36.3	 30
613	 15	182.5	33.5	 30
614	 15	242.0	39.3	 25
615	 15	3515.0	394.9	 25
616	 15	271.0	46.5	 25
617	 15	310.0	64.0	 25
618	 15	134.3	33.1	 30
619	 15	164.0	30.6	 25
620	 15	163.0	32.0	 25
621	 15	479.0	74.8	 25
622	 15	152.0	25.1	 25
623	 15	152.8	30.0	 30
624	 15	563.0	65.1	 25
625	 15	158.0	51.9	 25
626	 15	128.0	24.4	 25
627	 15	728.5	90.6	 30
628	 15	628.3	112.2	 36
629	 15	145.8	31.4	 30
630	 15	370.0	55.9	 30
631	 15	144.0	36.0	 25
632	 15	122.0	29.6	 25
633	 15	3448.3	695.7	 30
634	 15	1281.0	136.5	 25
635	 15	179.0	34.2	 25
636	 15	199.0	35.1	 25
637	 15	314.0	58.7	 25
638	 15	365.5	47.9	 30
639	 15	750.0	121.5	 25
640	 15	472.0	71.9	 25
641	 15	209.0	37.7	 25
642	 15	244.0	37.2	 25
643	 15	379.3	50.3	 30
644	 15	737.0	73.0	 25
645	 15	397.8	42.8	 30
646	 15	244.8	38.0	 30
647	 15	753.0	92.5	 30
648	 15	259.3	49.5	 36
649	 15	830.0	141.7	 25
650	 15	156.0	30.2	 25
651	 15	221.0	40.4	 25
652	 15	669.0	98.2	 25
653	 15	236.0	55.5	 30
654	 15	12006.0	1752.0	 25
655	 15	299.0	44.7	 25
656	 15	11966.0	1277.8	 25
657	 15	180.0	31.7	 25
658	 15	145.0	34.3	 30
659	 15	169.0	24.9	 25
660	 15	179.0	30.9	 25
661	 15	144.0	26.6	 25
662	 15	145.0	28.8	 25
663	 15	307.8	56.4	 30
664	 15	335.0	49.1	 36
665	 15	351.3	46.0	 30
666	 15	205.3	31.2	 30
667	 15	166.0	26.2	 25
668	 15	186.0	22.2	 25
669	 15	193.5	38.9	 30
670	 15	209.0	35.9	 25
671	 15	386.0	45.6	 25
672	 15	728.0	55.8	 25
673	 15	1202.0	127.5	 25
674	 15	196.5	32.6	 30
675	 15	168.0	34.4	 25
676	 15	190.0	32.6	 25
677	 15	2293.0	270.2	 25
678	 15	1986.0	188.0	 25
679	 15	448.3	78.3	 30
680	 15	196.0	23.6	 25
681	 15	329.3	57.4	 30
682	 15	212.0	32.5	 30
683	 15	570.3	93.9	 30
684	 15	219.0	35.8	 30
685	 15	215.0	32.4	 25
686	 15	165.0	32.7	 25
687	 15	270.0	34.4	 25
688	 15	160.0	23.0	 25
689	 15	182.3	33.4	 30
690	 15	533.0	84.5	 25
691	 15	277.0	46.8	 25
692	 15	387.0	37.1	 25
693	 15	670.0	63.0	 25
694	 15	140.8	25.3	 30
695	 15	133.0	17.4	 25
696	 15	280.0	43.0	 25
697	 15	9655.0	830.0	 25
698	 15	156.0	21.7	 30
699	 15	1527.0	295.1	 36
700	 15	160.8	40.1	 30
701	 15	173.5	28.3	 30
702	 15	172.0	36.5	 25
703	 15	154.0	31.4	 25
704	 15	309.5	59.0	 30
705	 15	9409.0	2051.4	 25
706	 15	545.0	50.8	 25
707	 15	372.0	25.6	 25
708	 15	235.0	23.8	 25
709	 15	216.3	36.3	 30
710	 15	248.0	40.2	 25
711	 15	266.0	33.4	 25
  0	 16	24145.8	5905.9	 30
  1	 16	184.8	48.2	 30
  2	 16	218.3	48.9	 36
  3	 16	189.8	28.0	 30
  4	 16	197.0	36.3	 25
  5	 16	747.0	74.7	 25
  6	 16	230.0	29.7	 25
  7	 16	223.8	33.3	 30
  8	 16	142.0	18.6	 25
  9	 16	340.0	50.9	 25
 10	 16	156.0	20.7	 25
 11	 16	175.0	33.3	 25
 12	 16	335.5	59.8	 30
 13	 16	178.0	30.1	 25
 14	 16	240.0	33.6	 25
 15	 16	287.0	35.8	 25
 16	 16	459.0	62.5	 25
 17	 16	418.0	57.5	 25
 18	 16	311.5	46.1	 36
 19	 16	422.0	66.8	 30
 20	 16	224.0	31.8	 30
 21	 16	249.8	35.4	 30
 22	 16	146.0	44.1	 25
 23	 16	207.8	53.6	 30
 24	 16	121.0	19.6	 25
 25	 16	134.0	13.0	 25
 26	 16	168.0	25.8	 25
 27	 16	210.0	28.4	 25
 28	 16	446.0	83.9	 30
 29	 16	158.0	28.0	 25
 30	 16	929.0	163.6	 25
 31	 16	289.0	26.9	 25
 32	 16	443.0	75.0	 25
 33	 16	167.5	29.6	 30
 34	 16	144.0	28.2	 25
 35	 16	263.0	35.7	 25
 36	 16	458.0	68.4	 30
 37	 16	657.8	103.7	 30
 38	 16	436.5	69.9	 36
 39	 16	233.3	38.3	 30
 40	 16	175.0	26.0	 25
 41	 16	173.0	28.4	 25
 42	 16	231.0	36.6	 25
 43	 16	185.8	32.5	 30
 44	 16	388.0	47.4	 25
 45	 16	261.0	29.3	 25
 46	 16	525.0	48.1	 25
 47	 16	173.0	45.1	 25
 48	 16	192.0	25.7	 30
 49	 16	261.0	48.7	 25
 50	 16	724.0	127.7	 25
 51	 16	798.0	58.5	 25
 52	 16	292.0	31.7	 25
 53	 16	198.3	29.6	 30
 54	 16	141.5	28.4	 30
 55	 16	186.5	27.2	 30
 56	 16	187.8	29.8	 30
 57	 16	213.0	38.6	 25
 58	 16	246.3	43.4	 30
 59	 16	156.0	30.0	 25
 60	 16	212.0	33.4	 25
 61	 16	156.0	18.2	 25
 62	 16	173.0	23.6	 25
 63	 16	166.3	29.9	 30
 64	 16	303.0	61.6	 25
 65	 16	145.0	21.5	 25
 66	 16	969.0	179.7	 25
 67	 16	181.0	29.0	 25
 68	 16	478.0	50.3	 30
 69	 16	1577.0	298.1	 25
 70	 16	188.0	26.6	 25
 71	 16	200.3	31.3	 30
 72	 16	315.8	48.3	 30
 73	 16	493.3	77.7	 36
 74	 16	224.5	37.5	 30
 75	 16	464.0	80.0	 25
 76	 16	1542.0	324.1	 25
 77	 16	178.0	38.4	 25
 78	 16	199.5	30.1	 30
 79	 16	198.0	32.5	 25
 80	 16	138.0	23.5	 25
 81	 16	213.0	35.2	 25
 82	 16	203.0	24.5	 25
 83	 16	199.8	28.7	 30
 84	 16	1112.0	284.5	 25
 85	 16	1055.0	223.2	 25
 86	 16	239.0	40.1	 25
 87	 16	496.0	75.2	 25
 88	 16	351.5	59.1	 30
 89	 16	220.5	38.7	 30
 90	 16	176.3	34.7	 30
 91	 16	243.0	40.3	 30
 92	 16	175.3	30.4	 30
 93	 16	121.0	19.6	 30
 94	 16	318.0	54.4	 25
 95	 16	138.0	22.2	 25
 96	 16	130.0	25.8	 25
 97	 16	129.0	24.2	 25
 98	 16	132.5	27.3	 30
 99	 16	212.0	39.4	 25
100	 16	153.0	34.2	 25
101	 16	144.0	25.6	 25
102	 16	732.0	95.3	 25
103	 16	286.0	52.4	 30
104	 16	237.0	33.6	 25
105	 16	192.0	28.6	 25
106	 16	275.0	33.7	 25
107	 16	899.5	212.1	 30
108	 16	2361.5	740.1	 36
109	 16	550.0	72.4	 30
110	 16	246.5	25.1	 30
111	 16	554.0	90.3	 25
112	 16	226.0	28.2	 25
113	 16	288.0	33.1	 30
114	 16	346.0	58.8	 25
115	 16	205.0	28.6	 25
116	 16	473.0	45.5	 25
117	 16	343.0	27.3	 25
118	 16	476.3	60.4	 30
119	 16	169.0	26.5	 25
120	 16	283.0	52.7	 25
121	 16	464.0	86.2	 25
122	 16	133.0	22.5	 25
123	 16	192.0	31.4	 25
124	 16	109.8	19.4	 30
125	 16	169.3	33.3	 30
126	 16	143.5	27.5	 30
127	 16	219.0	33.2	 30
128	 16	343.8	74.5	 30
129	 16	242.8	37.1	 30
130	 16	153.0	18.9	 25
131	 16	244.0	46.4	 25
132	 16	224.0	30.7	 25
133	 16	208.0	27.9	 25
134	 16	181.3	35.0	 30
135	 16	231.0	38.5	 25
136	 16	177.0	20.0	 25
137	 16	657.0	100.1	 25
138	 16	784.0	76.6	 25
139	 16	156.0	31.7	 30
140	 16	189.0	41.7	 25
141	 16	404.0	62.8	 25
142	 16	333.0	52.3	 25
143	 16	369.5	99.5	 30
144	 16	840.3	101.1	 36
145	 16	279.3	36.9	 30
146	 16	245.0	33.6	 25
147	 16	344.0	36.4	 25
148	 16	415.0	68.0	 25
149	 16	735.0	157.1	 30
150	 16	190.0	23.3	 25
151	 16	282.0	43.5	 25
152	 16	213.0	35.7	 25
153	 16	118.0	53.8	 25
154	 16	180.8	27.7	 30
155	 16	340.0	44.7	 25
156	 16	491.0	69.3	 25
157	 16	230.0	37.3	 25
158	 16	190.0	45.3	 25
159	 16	244.8	45.8	 30
160	 16	176.0	42.9	 25
161	 16	211.5	61.3	 30
162	 16	305.0	57.5	 30
163	 16	519.8	124.6	 30
164	 16	328.5	38.8	 30
165	 16	264.0	43.4	 25
166	 16	165.0	35.0	 25
167	 16	141.0	21.5	 25
168	 16	238.0	48.8	 25
169	 16	313.5	41.9	 30
170	 16	420.0	52.6	 25
171	 16	340.0	47.8	 25
172	 16	957.0	72.4	 25
173	 16	1357.0	113.3	 25
174	 16	202.0	38.9	 30
175	 16	168.0	45.1	 25
176	 16	199.0	42.8	 25
177	 16	300.0	46.9	 25
178	 16	260.0	45.6	 30
179	 16	159.3	31.2	 36
180	 16	172.5	27.1	 30
181	 16	131.8	32.8	 30
182	 16	147.0	29.8	 25
183	 16	177.0	31.3	 25
184	 16	211.8	40.3	 30
185	 16	146.0	28.0	 25
186	 16	241.0	38.0	 25
187	 16	197.0	35.4	 25
188	 16	270.0	42.5	 25
189	 16	227.0	37.2	 30
190	 16	122.0	19.8	 25
191	 16	134.0	25.5	 25
192	 16	157.0	24.7	 25
193	 16	176.0	30.0	 25
194	 16	170.8	30.9	 30
195	 16	174.0	29.7	 25
196	 16	254.8	50.6	 30
197	 16	250.3	35.1	 30
198	 16	195.8	33.4	 30
199	 16	182.5	35.0	 36
200	 16	335.0	74.4	 25
201	 16	173.0	26.6	 25
202	 16	131.0	38.3	 25
203	 16	185.0	35.6	 25
204	 16	311.8	50.2	 30
205	 16	154.0	32.6	 25
206	 16	191.0	35.6	 25
207	 16	1023.0	176.7	 25
208	 16	181.0	23.5	 25
209	 16	231.5	38.1	 30
210	 16	203.0	37.9	 25
211	 16	224.0	41.2	 25
212	 16	159.0	31.1	 25
213	 16	170.0	29.3	 25
214	 16	156.8	29.8	 36
215	 16	160.3	32.2	 30
216	 16	193.8	42.2	 30
217	 16	159.3	38.1	 30
218	 16	176.0	28.3	 25
219	 16	259.5	51.7	 30
220	 16	278.0	32.1	 25
221	 16	211.0	43.2	 25
222	 16	1171.0	214.7	 25
223	 16	269.0	57.1	 25
224	 16	142.0	29.9	 25
225	 16	216.3	48.8	 30
226	 16	221.0	39.9	 25
227	 16	308.0	66.9	 25
228	 16	143.0	28.6	 25
229	 16	458.0	67.4	 25
230	 16	274.8	33.9	 30
231	 16	263.0	43.2	 25
232	 16	158.8	24.5	 30
233	 16	319.5	54.1	 30
234	 16	144.8	38.7	 30
235	 16	124.5	25.4	 30
236	 16	142.0	34.0	 25
237	 16	130.0	26.8	 25
238	 16	163.0	32.4	 25
239	 16	155.0	29.3	 25
240	 16	165.3	29.2	 30
241	 16	282.0	52.8	 25
242	 16	154.0	24.2	 25
243	 16	327.0	70.3	 25
244	 16	153.0	30.8	 25
245	 16	162.0	31.1	 30
246	 16	538.0	56.0	 25
247	 16	368.0	60.0	 25
248	 16	1331.0	97.7	 25
249	 16	442.0	62.1	 25
250	 16	824.3	153.0	 36
251	 16	198.5	39.3	 30
252	 16	534.8	74.4	 30
253	 16	157.0	25.6	 25
254	 16	144.0	24.1	 25
255	 16	210.5	35.4	 30
256	 16	260.0	51.6	 25
257	 16	147.0	33.2	 25
258	 16	660.0	127.7	 25
259	 16	248.0	44.9	 25
260	 16	232.8	37.4	 30
261	 16	371.0	87.0	 25
262	 16	234.0	41.1	 25
263	 16	153.0	23.1	 25
264	 16	198.0	35.4	 25
265	 16	142.0	37.7	 30
266	 16	218.0	32.5	 25
267	 16	264.8	44.6	 30
268	 16	239.5	38.3	 30
269	 16	142.0	28.2	 30
270	 16	166.0	29.5	 36
271	 16	156.0	31.9	 25
272	 16	131.0	28.1	 25
273	 16	185.0	31.9	 25
274	 16	178.0	31.2	 25
275	 16	133.0	23.5	 30
276	 16	136.0	23.3	 25
277	 16	142.0	28.1	 25
278	 16	139.0	28.6	 25
279	 16	301.0	53.1	 25
280	 16	216.5	39.2	 30
281	 16	178.0	35.5	 25
282	 16	135.0	35.0	 25
283	 16	139.0	28.2	 25
284	 16	190.0	30.5	 25
285	 16	234.0	37.8	 36
286	 16	215.8	40.7	 30
287	 16	166.3	35.9	 30
288	 16	420.5	63.2	 30
289	 16	262.0	38.5	 25
290	 16	609.3	152.0	 30
291	 16	294.0	55.6	 25
292	 16	205.0	34.5	 25
293	 16	142.0	27.6	 25
294	 16	762.0	115.1	 25
295	 16	141.0	34.8	 30
296	 16	147.0	25.2	 25
297	 16	191.0	34.7	 25
298	 16	190.0	30.2	 25
299	 16	179.0	24.4	 25
300	 16	363.0	98.9	 30
301	 16	134.0	24.4	 25
302	 16	208.0	38.7	 25
303	 16	235.3	43.6	 30
304	 16	201.8	32.9	 30
305	 16	277.3	65.4	 36
306	 16	207.0	24.7	 30
307	 16	237.0	33.8	 25
308	 16	176.0	28.8	 25
309	 16	287.0	32.5	 25
310	 16	209.0	35.4	 30
311	 16	270.0	66.2	 25
312	 16	290.0	55.1	 25
313	 16	179.0	31.0	 25
314	 16	344.0	57.0	 25
315	 16	187.0	28.0	 30
316	 16	259.0	50.2	 25
317	 16	141.0	22.2	 25
318	 16	391.0	51.2	 25
319	 16	218.0	44.3	 25
320	 16	341.5	55.5	 30
321	 16	187.0	31.6	 30
322	 16	150.5	24.9	 30
323	 16	779.8	160.2	 30
324	 16	193.0	34.2	 25
325	 16	120.0	24.0	 25
326	 16	151.0	23.7	 30
327	 16	338.0	45.5	 25
328	 16	425.0	73.9	 25
329	 16	712.0	142.6	 25
330	 16	206.0	33.2	 25
331	 16	166.0	37.6	 30
332	 16	145.0	18.5	 25
333	 16	194.0	28.2	 25
334	 16	257.0	40.8	 25
335	 16	140.0	23.3	 25
336	 16	386.0	52.3	 30
337	 16	310.0	39.5	 25
338	 16	137.0	20.2	 25
339	 16	215.3	27.5	 30
340	 16	123.5	24.2	 30
341	 16	157.3	25.5	 36
342	 16	204.0	37.7	 25
343	 16	113.0	15.6	 25
344	 16	186.0	25.4	 25
345	 16	423.0	50.1	 25
346	 16	837.8	125.8	 30
347	 16	191.0	39.6	 25
348	 16	201.0	41.8	 25
349	 16	199.0	24.6	 25
350	 16	144.0	28.2	 25
351	 16	549.0	101.0	 30
352	 16	186.0	26.1	 25
353	 16	109.0	23.9	 25
354	 16	274.0	41.7	 25
355	 16	776.0	91.1	 25
356	 16	165.8	29.9	 36
357	 16	213.8	43.2	 30
358	 16	145.8	24.6	 30
359	 16	1083.0	216.0	 30
360	 16	189.0	24.4	 25
361	 16	239.5	28.0	 30
362	 16	159.0	31.9	 25
363	 16	281.0	48.8	 25
364	 16	193.0	18.6	 25
365	 16	270.0	37.0	 25
366	 16	313.5	39.3	 30
367	 16	379.0	121.5	 25
368	 16	2293.0	326.8	 25
369	 16	240.0	26.6	 25
370	 16	224.0	27.9	 25
371	 16	234.5	36.4	 30
372	 16	909.0	175.6	 25
373	 16	211.0	22.9	 25
374	 16	287.3	27.6	 30
375	 16	168.5	27.8	 30
376	 16	237.3	49.2	 36
377	 16	119.8	19.2	 30
378	 16	130.0	17.9	 25
379	 16	172.0	25.2	 25
380	 16	143.0	15.6	 25
381	 16	124.8	22.8	 30
382	 16	243.0	38.9	 25
383	 16	220.0	29.6	 25
384	 16	224.0	34.4	 25
385	 16	242.0	29.2	 25
386	 16	1007.0	260.9	 30
387	 16	161.0	21.5	 25
388	 16	149.0	21.2	 25
389	 16	366.0	51.3	 25
390	 16	135.0	20.3	 25
391	 16	230.5	46.4	 30
392	 16	164.0	34.0	 30
393	 16	155.8	20.3	 30
394	 16	196.0	29.6	 30
395	 16	138.5	19.6	 30
396	 16	252.8	42.0	 30
397	 16	210.0	41.4	 25
398	 16	290.0	45.6	 25
399	 16	545.0	91.0	 25
400	 16	304.0	45.3	 25
401	 16	266.3	30.2	 30
402	 16	519.0	76.2	 25
403	 16	208.0	33.7	 25
404	 16	414.0	75.9	 25
405	 16	941.0	183.0	 25
406	 16	224.3	29.6	 30
407	 16	373.0	53.2	 25
408	 16	972.0	137.9	 25
409	 16	181.0	25.0	 25
410	 16	874.8	173.6	 30
411	 16	347.5	45.0	 36
412	 16	217.3	27.7	 30
413	 16	524.5	91.1	 30
414	 16	180.0	35.5	 25
415	 16	384.0	62.0	 25
416	 16	287.0	55.6	 30
417	 16	234.0	33.1	 25
418	 16	286.0	40.5	 25
419	 16	458.0	61.4	 25
420	 16	432.0	43.8	 25
421	 16	200.0	43.6	 30
422	 16	335.0	50.8	 25
423	 16	376.0	41.8	 25
424	 16	141.0	22.0	 25
425	 16	333.0	55.2	 25
426	 16	154.0	28.8	 25
427	 16	121.8	21.7	 30
428	 16	126.3	19.7	 30
429	 16	129.0	26.4	 30
430	 16	294.8	53.8	 30
431	 16	283.0	43.7	 25
432	 16	287.5	40.1	 30
433	 16	174.0	41.9	 25
434	 16	140.0	34.6	 25
435	 16	265.0	52.7	 25
436	 16	216.0	40.4	 25
437	 16	199.0	33.0	 30
438	 16	152.0	28.8	 25
439	 16	185.0	37.5	 25
440	 16	226.0	25.8	 25
441	 16	174.0	27.0	 25
442	 16	230.8	44.6	 30
443	 16	183.0	27.0	 25
444	 16	272.0	53.9	 25
445	 16	195.0	28.7	 25
446	 16	187.0	38.1	 30
447	 16	151.5	28.8	 36
448	 16	134.3	25.6	 30
449	 16	162.0	26.7	 25
450	 16	166.0	29.2	 25
451	 16	194.0	28.0	 25
452	 16	156.0	28.6	 30
453	 16	191.0	43.1	 25
454	 16	243.0	35.3	 25
455	 16	137.0	29.0	 25
456	 16	551.0	68.7	 25
457	 16	204.8	46.5	 30
458	 16	150.0	33.7	 25
459	 16	161.0	32.7	 25
460	 16	912.0	101.2	 25
461	 16	600.0	106.1	 25
462	 16	772.8	52.0	 30
463	 16	252.0	44.0	 30
464	 16	300.0	66.3	 30
465	 16	143.3	29.3	 30
466	 16	612.8	88.6	 30
467	 16	693.8	89.7	 30
468	 16	330.0	63.7	 25
469	 16	128.0	18.4	 25
470	 16	208.0	33.4	 25
471	 16	214.0	35.2	 25
472	 16	173.8	41.0	 30
473	 16	554.0	117.0	 25
474	 16	581.0	144.2	 25
475	 16	177.0	28.9	 25
476	 16	123.0	30.2	 25
477	 16	349.5	71.9	 30
478	 16	138.0	24.7	 25
479	 16	153.0	30.3	 25
480	 16	142.0	44.6	 25
481	 16	191.3	32.2	 30
482	 16	163.3	32.7	 36
483	 16	157.8	34.1	 30
484	 16	403.3	64.8	 30
485	 16	165.0	32.3	 25
486	 16	143.0	26.7	 25
487	 16	194.5	42.4	 30
488	 16	224.0	35.5	 25
489	 16	733.0	74.0	 25
490	 16	266.0	54.3	 25
491	 16	252.0	34.1	 25
492	 16	705.3	169.3	 30
493	 16	234.0	40.0	 25
494	 16	214.0	28.9	 25
495	 16	546.0	79.3	 25
496	 16	342.0	50.4	 25
497	 16	186.8	23.8	 30
498	 16	266.0	47.9	 25
499	 16	323.0	57.3	 30
500	 16	636.3	124.7	 30
501	 16	160.8	34.1	 30
502	 16	151.3	24.9	 36
503	 16	144.0	38.6	 25
504	 16	224.0	49.2	 25
505	 16	203.0	36.1	 25
506	 16	203.0	36.6	 25
507	 16	249.0	51.6	 30
508	 16	322.0	60.6	 25
509	 16	227.0	61.5	 25
510	 16	249.0	39.7	 25
511	 16	219.0	38.4	 25
512	 16	189.5	36.3	 30
513	 16	176.0	45.9	 25
514	 16	109.0	31.0	 25
515	 16	179.0	34.4	 25
516	 16	315.0	59.5	 25
517	 16	162.3	27.8	 36
518	 16	197.8	27.5	 30
519	 16	226.0	46.8	 30
520	 16	963.0	199.1	 25
521	 16	295.0	47.4	 25
522	 16	201.5	36.0	 30
523	 16	229.0	48.3	 25
524	 16	249.0	44.8	 25
525	 16	137.0	34.3	 25
526	 16	223.0	46.1	 25
527	 16	471.0	89.2	 25
528	 16	176.5	44.4	 30
529	 16	182.0	39.5	 25
530	 16	347.0	47.6	 25
531	 16	289.0	51.4	 25
532	 16	157.0	31.2	 25
533	 16	122.0	26.1	 30
534	 16	145.0	31.4	 25
535	 16	231.5	41.7	 30
536	 16	161.5	34.9	 30
537	 16	334.8	60.2	 30
538	 16	173.8	30.4	 30
539	 16	528.0	132.4	 25
540	 16	317.0	36.8	 25
541	 16	280.0	36.0	 25
542	 16	391.0	59.9	 25
543	 16	283.8	33.7	 30
544	 16	184.0	37.5	 25
545	 16	203.0	39.0	 25
546	 16	156.0	26.7	 25
547	 16	146.0	25.5	 25
548	 16	156.5	30.7	 30
549	 16	978.0	238.4	 25
550	 16	142.0	23.6	 25
551	 16	168.0	39.7	 25
552	 16	174.3	27.2	 30
553	 16	190.5	34.3	 36
554	 16	144.0	29.9	 30
555	 16	138.0	32.4	 30
556	 16	202.0	50.6	 25
557	 16	176.0	36.4	 25
558	 16	174.0	29.8	 30
559	 16	219.0	25.3	 25
560	 16	154.0	29.4	 25
561	 16	238.0	34.3	 25
562	 16	174.0	27.4	 25
563	 16	215.5	41.5	 30
564	 16	157.0	26.9	 25
565	 16	283.0	47.5	 25
566	 16	241.0	37.6	 25
567	 16	204.0	31.1	 25
568	 16	235.5	31.7	 30
569	 16	332.0	38.9	 25
570	 16	406.0	50.5	 30
571	 16	253.3	44.6	 30
572	 16	439.5	68.6	 30
573	 16	588.3	73.5	 36
574	 16	850.0	134.7	 25
575	 16	1467.0	333.8	 25
576	 16	168.0	32.6	 25
577	 16	139.0	32.8	 25
578	 16	445.0	59.3	 30
579	 16	730.0	103.0	 25
580	 16	598.0	64.1	 25
581	 16	489.0	60.3	 25
582	 16	415.0	58.9	 25
583	 16	163.3	38.7	 30
584	 16	155.0	27.4	 25
585	 16	403.0	77.7	 25
586	 16	359.0	48.4	 25
587	 16	286.0	51.3	 25
588	 16	252.0	74.1	 36
589	 16	130.3	30.0	 30
590	 16	232.5	47.9	 30
591	 16	279.5	66.2	 30
592	 16	176.0	38.4	 25
593	 16	133.8	21.6	 30
594	 16	1250.0	321.5	 25
595	 16	130.0	30.1	 25
596	 16	243.0	47.5	 25
597	 16	798.0	185.2	 25
598	 16	178.8	28.5	 30
599	 16	199.0	32.5	 25
600	 16	291.0	49.1	 25
601	 16	117.0	17.7	 25
602	 16	152.0	21.9	 25
603	 16	183.5	31.4	 30
604	 16	146.0	27.2	 25
605	 16	186.0	43.8	 25
606	 16	125.0	27.0	 30
607	 16	161.3	24.9	 30
608	 16	299.3	47.3	 36
609	 16	199.0	32.7	 25
610	 16	190.0	20.1	 25
611	 16	222.0	30.3	 25
612	 16	229.0	36.4	 25
613	 16	166.0	28.2	 30
614	 16	202.0	33.6	 25
615	 16	517.0	90.7	 25
616	 16	243.0	38.6	 25
617	 16	192.0	36.2	 25
618	 16	120.8	24.3	 30
619	 16	187.0	31.7	 25
620	 16	178.0	27.6	 25
621	 16	210.0	39.1	 25
622	 16	122.0	26.4	 25
623	 16	127.0	21.6	 30
624	 16	496.0	92.1	 30
625	 16	152.5	40.7	 30
626	 16	126.8	27.5	 30
627	 16	220.0	34.9	 25
628	 16	868.0	103.9	 25
629	 16	166.0	23.2	 30
630	 16	254.0	41.2	 25
631	 16	133.0	28.9	 25
632	 16	116.0	15.7	 25
633	 16	1112.0	179.3	 25
634	 16	389.8	47.3	 30
635	 16	147.0	37.8	 25
636	 16	207.0	84.6	 25
637	 16	201.0	29.8	 25
638	 16	270.0	28.0	 25
639	 16	241.3	30.3	 30
640	 16	257.0	33.5	 25
641	 16	289.8	44.5	 30
642	 16	212.3	46.3	 30
643	 16	369.5	43.9	 30
644	 16	356.8	51.6	 36
645	 16	199.0	33.9	 25
646	 16	153.0	21.9	 25
647	 16	319.0	56.8	 25
648	 16	599.0	93.5	 25
649	 16	233.8	35.0	 30
650	 16	131.0	21.9	 25
651	 16	148.0	24.0	 25
652	 16	221.0	32.6	 25
653	 16	173.0	31.4	 25
654	 16	1359.0	280.0	 30
655	 16	244.0	35.6	 25
656	 16	1171.0	157.0	 25
657	 16	171.0	31.5	 25
658	 16	169.0	40.7	 25
659	 16	171.8	22.4	 36
660	 16	123.0	26.9	 30
661	 16	163.3	37.8	 30
662	 16	144.0	23.1	 30
663	 16	160.0	47.1	 25
664	 16	223.0	38.6	 30
665	 16	218.0	30.0	 25
666	 16	163.0	31.9	 25
667	 16	154.0	27.8	 25
668	 16	222.0	31.6	 25
669	 16	216.5	33.7	 30
670	 16	283.0	27.2	 25
671	 16	368.0	45.2	 25
672	 16	669.0	90.8	 25
673	 16	477.0	64.8	 25
674	 16	133.0	20.1	 30
675	 16	129.0	19.1	 25
676	 16	139.0	25.7	 25
677	 16	439.8	101.9	 30
678	 16	1030.5	262.1	 30
679	 16	316.0	61.8	 36
680	 16	195.8	27.8	 30
681	 16	228.0	28.3	 25
682	 16	159.0	20.6	 25
683	 16	209.0	24.4	 25
684	 16	184.8	36.9	 30
685	 16	192.0	27.0	 25
686	 16	141.0	24.8	 25
687	 16	158.0	20.6	 25
688	 16	156.0	25.3	 25
689	 16	216.3	39.9	 30
690	 16	185.0	39.2	 25
691	 16	288.0	37.2	 25
692	 16	429.0	58.9	 25
693	 16	509.0	56.0	 25
694	 16	144.5	32.2	 30
695	 16	119.0	14.9	 30
696	 16	192.3	30.4	 30
697	 16	1522.5	330.1	 30
698	 16	152.0	33.7	 25
699	 16	802.8	205.0	 30
700	 16	158.0	31.0	 25
701	 16	147.0	23.7	 25
702	 16	121.0	33.4	 25
703	 16	178.0	43.9	 25
704	 16	198.0	32.4	 30
705	 16	2815.0	665.8	 25
706	 16	377.0	59.7	 25
707	 16	253.0	39.8	 25
708	 16	335.0	34.2	 25
709	 16	275.3	24.9	 30
710	 16	296.0	39.1	 25
711	 16	19667.0	2614.7	 25
  0	 17	276.0	50.4	 25
  1	 17	864.0	142.1	 25
  2	 17	183.0	35.2	 25
  3	 17	909.8	173.4	 30
  4	 17	180.0	38.9	 25
  5	 17	186.0	28.0	 25
  6	 17	211.0	32.5	 25
  7	 17	211.0	28.0	 25
  8	 17	172.8	23.3	 30
  9	 17	456.0	46.9	 25
 10	 17	229.0	19.6	 25
 11	 17	354.0	40.8	 25
 12	 17	276.0	27.8	 25
 13	 17	518.0	43.1	 30
 14	 17	1186.3	204.3	 30
 15	 17	546.8	55.0	 30
 16	 17	274.5	38.7	 30
 17	 17	252.5	32.2	 30
 18	 17	616.3	81.3	 30
 19	 17	358.0	52.4	 25
 20	 17	419.0	62.5	 25
 21	 17	187.0	24.3	 25
 22	 17	214.0	37.8	 25
 23	 17	139.3	57.6	 30
 24	 17	192.0	39.0	 25
 25	 17	150.0	26.3	 25
 26	 17	179.0	30.0	 25
 27	 17	216.0	37.9	 25
 28	 17	572.0	106.0	 30
 29	 17	148.0	26.1	 25
 30	 17	126.0	20.0	 25
 31	 17	255.0	24.8	 25
 32	 17	191.8	30.2	 30
 33	 17	2352.3	540.2	 36
 34	 17	394.0	52.6	 30
 35	 17	407.3	59.3	 30
 36	 17	5674.0	784.9	 25
 37	 17	173.0	29.8	 25
 38	 17	1643.0	422.5	 30
 39	 17	924.0	189.9	 25
 40	 17	178.0	37.0	 25
 41	 17	192.0	31.4	 25
 42	 17	687.0	92.2	 25
 43	 17	1033.5	205.5	 30
 44	 17	391.0	57.5	 25
 45	 17	217.0	35.4	 25
 46	 17	153.0	27.5	 25
 47	 17	195.0	32.3	 25
 48	 17	182.5	32.8	 30
 49	 17	762.0	119.1	 25
 50	 17	558.0	83.1	 30
 51	 17	360.5	34.4	 30
 52	 17	1373.5	251.8	 30
 53	 17	764.0	183.7	 36
 54	 17	1467.0	400.1	 25
 55	 17	231.0	28.6	 25
 56	 17	292.0	47.7	 25
 57	 17	176.0	25.8	 25
 58	 17	498.5	48.2	 30
 59	 17	440.0	42.0	 25
 60	 17	679.0	73.5	 25
 61	 17	291.0	45.7	 25
 62	 17	297.0	43.0	 25
 63	 17	852.8	232.3	 30
 64	 17	176.0	31.8	 25
 65	 17	1308.0	286.4	 25
 66	 17	203.0	33.4	 25
 67	 17	371.0	43.0	 25
 68	 17	409.3	72.4	 36
 69	 17	785.8	146.3	 30
 70	 17	222.5	43.1	 30
 71	 17	148.0	26.2	 25
 72	 17	259.0	57.8	 25
 73	 17	142.5	34.3	 30
 74	 17	176.0	21.1	 25
 75	 17	142.0	26.5	 25
 76	 17	166.0	33.7	 25
 77	 17	338.0	45.4	 25
 78	 17	171.8	36.1	 30
 79	 17	176.0	29.0	 25
 80	 17	180.0	27.7	 25
 81	 17	326.0	51.6	 25
 82	 17	391.0	60.8	 25
 83	 17	176.5	31.9	 30
 84	 17	162.0	23.1	 25
 85	 17	176.0	29.8	 25
 86	 17	2251.8	402.8	 30
 87	 17	1109.3	192.0	 30
 88	 17	166.8	33.9	 30
 89	 17	177.3	41.9	 30
 90	 17	393.0	63.4	 25
 91	 17	266.0	39.7	 25
 92	 17	4803.0	624.0	 25
 93	 17	303.0	48.5	 25
 94	 17	1027.5	265.2	 30
 95	 17	149.0	33.9	 25
 96	 17	142.0	29.2	 25
 97	 17	217.0	37.9	 25
 98	 17	561.0	57.3	 25
 99	 17	153.0	37.7	 30
100	 17	134.0	24.0	 25
101	 17	309.0	44.2	 25
102	 17	228.0	39.7	 25
103	 17	644.8	130.0	 30
104	 17	185.0	51.0	 36
105	 17	377.0	62.1	 30
106	 17	243.5	41.9	 30
107	 17	165.0	30.9	 25
108	 17	350.0	53.8	 25
109	 17	333.8	41.5	 30
110	 17	211.0	33.8	 25
111	 17	299.0	56.5	 25
112	 17	372.0	56.9	 25
113	 17	128.0	19.3	 25
114	 17	182.3	40.2	 30
115	 17	256.0	33.3	 25
116	 17	264.0	44.0	 25
117	 17	600.0	76.0	 25
118	 17	305.0	45.7	 25
119	 17	169.0	36.4	 30
120	 17	154.0	28.6	 25
121	 17	179.8	34.3	 30
122	 17	1097.3	146.1	 30
123	 17	2167.5	382.0	 30
124	 17	177.5	30.0	 36
125	 17	223.0	35.6	 25
126	 17	155.0	33.2	 25
127	 17	2272.0	403.7	 25
128	 17	299.0	53.2	 25
129	 17	230.8	49.9	 30
130	 17	242.0	39.6	 25
131	 17	7833.0	1270.3	 25
132	 17	252.0	44.2	 25
133	 17	299.0	42.0	 25
134	 17	375.0	63.5	 30
135	 17	210.0	45.0	 25
136	 17	184.0	29.7	 25
137	 17	166.0	33.6	 25
138	 17	151.0	28.8	 25
139	 17	561.3	145.2	 36
140	 17	183.0	39.7	 30
141	 17	161.0	25.6	 30
142	 17	404.8	67.8	 30
143	 17	896.0	98.4	 25
144	 17	240.8	42.4	 30
145	 17	340.0	51.7	 25
146	 17	211.0	45.3	 25
147	 17	165.0	28.1	 25
148	 17	187.0	29.3	 25
149	 17	148.8	37.4	 30
150	 17	856.0	186.1	 25
151	 17	829.0	153.2	 25
152	 17	391.0	53.0	 25
153	 17	472.0	72.5	 25
154	 17	185.5	32.1	 30
155	 17	197.0	24.3	 25
156	 17	259.0	40.4	 25
157	 17	158.0	30.7	 30
158	 17	177.5	39.4	 30
159	 17	188.8	56.7	 36
160	 17	197.3	44.2	 30
161	 17	12860.0	3173.6	 25
162	 17	256.0	31.2	 25
163	 17	177.0	26.0	 25
164	 17	592.0	133.7	 30
165	 17	241.0	41.0	 25
166	 17	304.0	61.4	 25
167	 17	163.0	30.6	 25
168	 17	139.0	34.2	 25
169	 17	198.0	34.6	 30
170	 17	152.0	26.5	 25
171	 17	277.0	44.4	 25
172	 17	582.0	51.1	 25
173	 17	201.0	35.6	 25
174	 17	158.0	28.7	 30
175	 17	166.5	18.5	 30
176	 17	151.8	27.6	 30
177	 17	155.8	30.9	 30
178	 17	433.0	55.4	 25
179	 17	150.3	26.7	 30
180	 17	113.0	30.6	 25
181	 17	190.0	34.9	 25
182	 17	183.0	33.2	 25
183	 17	241.0	41.3	 25
184	 17	189.3	27.5	 30
185	 17	181.0	29.0	 25
186	 17	169.0	22.0	 25
187	 17	788.0	100.5	 25
188	 17	296.0	47.6	 25
189	 17	170.0	22.3	 25
190	 17	184.0	29.3	 30
191	 17	429.0	72.7	 25
192	 17	285.0	57.8	 25
193	 17	139.0	22.3	 30
194	 17	158.5	29.3	 30
195	 17	114.0	22.1	 36
196	 17	122.0	17.9	 25
197	 17	277.0	37.7	 25
198	 17	176.0	29.8	 25
199	 17	145.0	35.1	 25
200	 17	875.0	94.6	 30
201	 17	193.0	24.9	 25
202	 17	253.0	38.5	 25
203	 17	143.0	19.2	 25
204	 17	137.0	22.2	 25
205	 17	479.5	75.0	 30
206	 17	173.0	28.7	 25
207	 17	195.0	33.6	 25
208	 17	451.0	57.3	 25
209	 17	152.0	27.2	 25
210	 17	176.0	36.5	 36
211	 17	135.8	18.3	 30
212	 17	262.0	37.5	 30
213	 17	124.3	17.0	 30
214	 17	141.0	18.4	 25
215	 17	135.8	17.1	 30
216	 17	207.0	32.1	 25
217	 17	156.0	21.7	 25
218	 17	143.0	26.4	 25
219	 17	239.0	46.3	 25
220	 17	187.8	30.3	 30
221	 17	167.0	34.9	 25
222	 17	145.0	17.7	 25
223	 17	335.0	51.7	 25
224	 17	446.0	63.6	 25
225	 17	154.8	25.2	 30
226	 17	333.0	47.1	 25
227	 17	926.0	166.3	 25
228	 17	2313.0	313.9	 30
229	 17	1423.0	197.8	 30
230	 17	191.5	49.0	 36
231	 17	170.8	23.9	 30
232	 17	198.0	25.5	 25
233	 17	265.0	31.6	 25
234	 17	179.0	32.2	 25
235	 17	170.8	26.1	 30
236	 17	161.0	21.9	 25
237	 17	156.0	26.0	 25
238	 17	146.0	17.3	 25
239	 17	337.0	47.5	 25
240	 17	235.8	36.2	 30
241	 17	147.0	28.4	 25
242	 17	145.0	20.0	 25
243	 17	130.0	18.4	 25
244	 17	147.0	26.1	 25
245	 17	165.8	31.6	 30
246	 17	2742.8	598.3	 30
247	 17	3385.8	550.7	 30
248	 17	1554.5	114.1	 30
249	 17	2633.3	317.6	 30
250	 17	917.3	167.4	 30
251	 17	1474.0	352.9	 25
252	 17	728.0	79.3	 25
253	 17	1027.0	94.9	 25
254	 17	425.0	40.7	 25
255	 17	512.8	78.7	 30
256	 17	193.0	29.2	 25
257	 17	161.0	24.0	 25
258	 17	2095.0	175.6	 25
259	 17	512.0	44.2	 25
260	 17	186.8	28.3	 30
261	 17	154.0	26.0	 25
262	 17	334.0	54.5	 25
263	 17	306.0	36.0	 25
264	 17	134.8	22.0	 30
265	 17	287.5	42.8	 36
266	 17	146.3	21.1	 30
267	 17	141.0	29.9	 25
268	 17	252.0	24.4	 25
269	 17	280.0	41.1	 25
270	 17	348.0	57.7	 30
271	 17	231.0	37.8	 25
272	 17	241.0	37.6	 25
273	 17	159.0	26.2	 25
274	 17	328.0	47.5	 25
275	 17	116.5	17.5	 30
276	 17	190.0	26.8	 25
277	 17	175.0	30.2	 25
278	 17	137.0	20.1	 25
279	 17	335.0	50.6	 25
280	 17	175.0	27.3	 30
281	 17	143.0	19.9	 25
282	 17	349.5	63.3	 30
283	 17	201.8	26.4	 30
284	 17	302.5	46.4	 30
285	 17	674.3	177.3	 30
286	 17	142.0	21.1	 25
287	 17	185.0	32.7	 25
288	 17	1580.0	214.4	 25
289	 17	1822.0	259.0	 25
290	 17	264.0	29.7	 25
291	 17	157.5	25.6	 30
292	 17	182.0	35.2	 25
293	 17	158.0	25.8	 25
294	 17	136.0	26.3	 25
295	 17	216.0	29.4	 25
296	 17	137.5	22.7	 30
297	 17	671.0	162.0	 25
298	 17	353.0	60.7	 25
299	 17	165.0	30.8	 30
300	 17	232.8	34.7	 30
301	 17	204.0	31.5	 36
302	 17	214.3	27.7	 30
303	 17	354.0	49.1	 25
304	 17	223.0	39.2	 25
305	 17	260.0	38.9	 25
306	 17	242.8	34.9	 30
307	 17	454.0	67.3	 25
308	 17	550.0	55.0	 25
309	 17	367.0	38.1	 25
310	 17	159.0	33.1	 25
311	 17	146.5	26.9	 30
312	 17	188.0	21.9	 25
313	 17	137.0	21.1	 25
314	 17	130.0	20.2	 25
315	 17	159.0	36.9	 25
316	 17	221.0	41.7	 30
317	 17	283.8	47.7	 30
318	 17	466.5	64.3	 30
319	 17	202.8	34.1	 30
320	 17	193.8	23.9	 30
321	 17	190.3	31.8	 30
322	 17	207.0	36.6	 25
323	 17	322.0	59.2	 25
324	 17	180.0	29.6	 25
325	 17	220.0	27.7	 25
326	 17	219.8	27.8	 30
327	 17	10890.0	2147.6	 25
328	 17	721.0	115.3	 25
329	 17	2351.0	240.9	 25
330	 17	221.0	32.3	 25
331	 17	175.0	28.7	 30
332	 17	881.0	187.9	 25
333	 17	166.0	23.5	 25
334	 17	849.0	106.4	 25
335	 17	410.5	70.4	 30
336	 17	279.5	53.1	 36
337	 17	167.5	26.3	 30
338	 17	263.3	42.3	 30
339	 17	642.0	91.4	 25
340	 17	265.0	46.9	 25
341	 17	152.5	22.6	 30
342	 17	369.0	60.3	 25
343	 17	135.0	28.9	 25
344	 17	531.0	56.3	 25
345	 17	310.0	58.1	 25
346	 17	333.0	36.3	 30
347	 17	225.0	39.4	 25
348	 17	172.0	32.5	 25
349	 17	125.0	21.2	 25
350	 17	113.0	17.1	 25
351	 17	389.8	86.6	 30
352	 17	1515.0	269.5	 25
353	 17	206.0	39.4	 30
354	 17	161.0	26.6	 30
355	 17	146.0	27.9	 30
356	 17	215.8	37.5	 30
357	 17	292.0	54.5	 25
358	 17	163.0	23.2	 25
359	 17	217.0	42.5	 25
360	 17	228.0	36.2	 25
361	 17	199.8	31.9	 30
362	 17	1559.0	333.1	 25
363	 17	362.0	48.6	 25
364	 17	231.0	47.6	 25
365	 17	256.0	56.3	 25
366	 17	297.5	61.0	 30
367	 17	6601.0	1387.3	 25
368	 17	1911.0	286.5	 25
369	 17	132.0	28.8	 25
370	 17	164.0	33.6	 25
371	 17	164.5	32.2	 36
372	 17	190.3	40.1	 30
373	 17	155.8	25.3	 30
374	 17	220.0	33.2	 25
375	 17	233.0	38.8	 25
376	 17	319.0	41.7	 30
377	 17	180.0	31.3	 25
378	 17	207.0	36.0	 25
379	 17	1000.0	177.8	 25
380	 17	178.0	30.6	 25
381	 17	189.0	43.1	 30
382	 17	181.0	41.4	 25
383	 17	127.0	27.6	 25
384	 17	269.0	32.7	 25
385	 17	197.0	32.1	 25
386	 17	182.3	38.8	 30
387	 17	244.0	42.1	 25
388	 17	279.5	40.0	 30
389	 17	857.3	102.7	 30
390	 17	7051.0	932.4	 30
391	 17	209.5	38.9	 30
392	 17	161.5	35.4	 30
393	 17	143.0	29.4	 25
394	 17	133.0	22.7	 25
395	 17	341.0	52.5	 25
396	 17	212.0	34.8	 25
397	 17	183.8	38.7	 30
398	 17	162.0	27.7	 25
399	 17	144.0	33.2	 25
400	 17	199.0	26.6	 25
401	 17	1162.0	228.9	 25
402	 17	201.3	41.9	 30
403	 17	3031.0	424.1	 25
404	 17	158.0	27.7	 25
405	 17	348.0	37.0	 25
406	 17	671.8	137.7	 30
407	 17	471.3	96.1	 36
408	 17	137.0	21.2	 30
409	 17	285.3	38.4	 30
410	 17	192.0	38.0	 25
411	 17	873.0	97.0	 25
412	 17	270.8	51.6	 30
413	 17	177.0	36.7	 25
414	 17	240.0	38.8	 25
415	 17	170.0	28.8	 25
416	 17	404.0	70.3	 25
417	 17	334.8	45.2	 30
418	 17	238.0	48.0	 25
419	 17	455.0	82.5	 25
420	 17	262.0	38.2	 25
421	 17	210.0	32.7	 25
422	 17	590.3	109.6	 30
423	 17	253.0	43.1	 25
424	 17	819.5	158.5	 30
425	 17	2031.8	424.3	 30
426	 17	146.0	23.3	 30
427	 17	163.8	30.4	 36
428	 17	209.0	39.2	 25
429	 17	196.0	28.1	 25
430	 17	138.0	27.8	 25
431	 17	555.0	92.3	 25
432	 17	221.0	42.1	 30
433	 17	212.0	27.6	 25
434	 17	258.0	43.8	 25
435	 17	202.0	32.8	 25
436	 17	321.0	43.7	 25
437	 17	354.0	43.1	 30
438	 17	529.0	107.1	 25
439	 17	1150.0	146.8	 25
440	 17	179.0	30.4	 25
441	 17	135.0	27.1	 25
442	 17	764.3	166.4	 36
443	 17	361.8	50.6	 30
444	 17	2653.0	483.1	 30
445	 17	1599.5	203.6	 30
446	 17	396.0	51.5	 25
447	 17	206.3	34.9	 30
448	 17	150.0	36.1	 25
449	 17	125.0	22.2	 25
450	 17	222.0	35.6	 25
451	 17	231.0	36.1	 25
452	 17	204.0	32.0	 30
453	 17	169.0	23.5	 25
454	 17	243.0	30.1	 25
455	 17	2943.0	379.1	 25
456	 17	565.0	76.5	 25
457	 17	358.8	50.7	 30
458	 17	458.0	90.9	 25
459	 17	135.0	18.5	 25
460	 17	201.8	32.1	 30
461	 17	153.0	30.3	 30
462	 17	205.0	33.6	 36
463	 17	312.0	65.3	 25
464	 17	538.0	105.7	 25
465	 17	1490.0	238.0	 25
466	 17	3874.0	472.8	 25
467	 17	361.0	48.6	 30
468	 17	308.0	49.3	 25
469	 17	1085.0	174.7	 25
470	 17	462.0	49.3	 25
471	 17	196.0	33.8	 25
472	 17	216.5	27.4	 30
473	 17	225.0	36.3	 25
474	 17	146.0	21.9	 25
475	 17	696.0	77.0	 25
476	 17	177.0	37.9	 25
477	 17	189.8	34.1	 30
478	 17	320.8	66.5	 30
479	 17	141.0	29.3	 30
480	 17	150.5	35.5	 30
481	 17	157.0	23.4	 25
482	 17	127.0	20.1	 30
483	 17	218.0	38.1	 25
484	 17	269.0	47.1	 25
485	 17	179.0	33.8	 25
486	 17	143.0	23.1	 25
487	 17	416.5	67.8	 30
488	 17	324.0	47.6	 25
489	 17	1205.0	168.9	 25
490	 17	589.0	82.9	 25
491	 17	1537.0	182.1	 25
492	 17	156.3	33.5	 30
493	 17	751.0	111.4	 25
494	 17	2278.0	386.5	 25
495	 17	447.3	52.6	 30
496	 17	252.3	42.9	 30
497	 17	246.8	38.7	 30
498	 17	233.0	37.1	 36
499	 17	218.0	37.5	 25
500	 17	191.0	32.8	 25
501	 17	382.0	48.9	 25
502	 17	263.0	18.8	 25
503	 17	139.0	25.4	 30
504	 17	181.0	17.7	 25
505	 17	506.0	73.7	 25
506	 17	159.0	29.6	 25
507	 17	3354.0	346.7	 25
508	 17	289.0	36.9	 30
509	 17	604.0	85.9	 25
510	 17	441.0	59.6	 25
511	 17	1231.0	126.6	 25
512	 17	220.0	38.1	 25
513	 17	1124.3	267.4	 36
514	 17	148.8	22.5	 30
515	 17	267.8	50.8	 30
516	 17	127.3	18.4	 30
517	 17	134.0	29.5	 25
518	 17	487.8	88.1	 30
519	 17	167.0	23.9	 25
520	 17	1381.0	192.7	 25
521	 17	716.0	102.5	 25
522	 17	914.0	89.9	 25
523	 17	774.8	163.0	 30
524	 17	243.0	26.8	 25
525	 17	183.0	31.7	 25
526	 17	1067.0	159.0	 25
527	 17	152.0	17.9	 25
528	 17	325.8	48.8	 30
529	 17	588.0	104.1	 25
530	 17	631.0	56.5	 25
531	 17	757.0	102.6	 30
532	 17	282.8	36.6	 30
533	 17	137.3	21.1	 36
534	 17	140.0	22.9	 30
535	 17	373.0	74.4	 25
536	 17	225.0	33.7	 25
537	 17	151.0	19.8	 25
538	 17	204.0	34.2	 30
539	 17	201.0	31.3	 25
540	 17	339.0	37.0	 25
541	 17	193.0	26.8	 25
542	 17	199.0	23.7	 25
543	 17	205.0	24.9	 30
544	 17	2699.0	672.9	 25
545	 17	189.0	31.3	 25
546	 17	582.0	51.3	 25
547	 17	134.0	29.8	 25
548	 17	438.5	60.2	 30
549	 17	239.3	30.4	 30
550	 17	148.8	20.5	 30
551	 17	155.3	16.4	 30
552	 17	299.0	40.5	 25
553	 17	1361.0	254.2	 30
554	 17	766.0	76.2	 25
555	 17	287.0	52.8	 25
556	 17	183.0	18.2	 25
557	 17	170.0	22.8	 25
558	 17	413.8	46.8	 30
559	 17	250.0	35.7	 25
560	 17	203.0	38.4	 25
561	 17	233.0	35.6	 25
562	 17	167.0	37.6	 25
563	 17	180.8	27.5	 30
564	 17	144.0	27.6	 25
565	 17	300.0	43.2	 25
566	 17	1395.0	110.5	 25
567	 17	176.5	34.6	 30
568	 17	203.5	32.3	 36
569	 17	983.5	210.5	 30
570	 17	1013.0	148.0	 25
571	 17	823.0	104.9	 25
572	 17	285.0	48.9	 25
573	 17	257.3	40.8	 30
574	 17	406.0	61.3	 25
575	 17	482.0	54.1	 25
576	 17	179.0	18.9	 25
577	 17	240.0	27.0	 25
578	 17	843.5	154.9	 30
579	 17	222.0	35.5	 25
580	 17	3877.0	446.3	 25
581	 17	1000.0	80.4	 25
582	 17	254.0	23.8	 25
583	 17	296.8	51.0	 30
584	 17	6579.3	1278.4	 30
585	 17	358.3	49.7	 30
586	 17	264.0	40.8	 30
587	 17	946.0	108.3	 30
588	 17	141.0	27.5	 30
589	 17	123.0	25.7	 25
590	 17	659.0	79.5	 25
591	 17	240.0	44.3	 25
592	 17	280.0	38.4	 25
593	 17	221.0	31.7	 30
594	 17	234.0	72.5	 25
595	 17	122.0	24.3	 25
596	 17	268.0	35.3	 25
597	 17	489.0	58.9	 25
598	 17	240.0	30.6	 25
599	 17	425.0	82.0	 30
600	 17	361.0	58.8	 25
601	 17	176.0	35.3	 25
602	 17	181.0	43.0	 30
603	 17	183.8	32.8	 30
604	 17	479.3	102.4	 36
605	 17	138.8	25.8	 30
606	 17	143.0	28.0	 25
607	 17	165.0	26.0	 25
608	 17	158.0	30.9	 25
609	 17	251.3	45.4	 30
610	 17	127.0	25.9	 25
611	 17	389.0	61.8	 25
612	 17	222.0	36.8	 25
613	 17	148.0	32.2	 25
614	 17	170.3	36.0	 30
615	 17	256.0	35.6	 25
616	 17	163.0	33.6	 25
617	 17	200.0	33.9	 25
618	 17	154.0	22.1	 25
619	 17	160.8	29.6	 30
620	 17	369.8	59.3	 30
621	 17	160.5	34.7	 30
622	 17	290.0	44.2	 30
623	 17	895.0	116.4	 30
624	 17	131.5	21.7	 30
625	 17	141.0	29.6	 25
626	 17	166.0	29.0	 25
627	 17	403.0	58.2	 25
628	 17	345.0	52.6	 25
629	 17	2951.0	485.9	 30
630	 17	760.0	70.4	 25
631	 17	2508.0	255.1	 25
632	 17	309.0	26.4	 25
633	 17	249.0	30.2	 25
634	 17	232.8	25.8	 30
635	 17	709.0	125.0	 25
636	 17	168.0	38.0	 25
637	 17	141.0	24.0	 25
638	 17	237.3	38.9	 30
639	 17	173.0	31.5	 36
640	 17	137.8	22.5	 30
641	 17	142.0	34.3	 25
642	 17	410.0	60.5	 25
643	 17	595.0	77.0	 25
644	 17	362.8	48.1	 30
645	 17	302.0	44.1	 25
646	 17	142.0	21.7	 25
647	 17	207.0	38.1	 25
648	 17	224.0	34.3	 25
649	 17	1820.3	337.2	 30
650	 17	157.0	30.4	 25
651	 17	157.0	24.2	 25
652	 17	403.0	51.9	 25
653	 17	156.0	25.5	 25
654	 17	286.5	69.6	 30
655	 17	1374.0	123.0	 25
656	 17	1013.3	81.5	 30
657	 17	281.5	41.9	 30
658	 17	1294.0	208.6	 30
659	 17	325.0	45.4	 30
660	 17	687.0	74.1	 25
661	 17	1854.0	286.3	 25
662	 17	257.0	40.0	 25
663	 17	281.0	46.8	 25
664	 17	161.0	29.1	 30
665	 17	410.0	64.3	 25
666	 17	187.0	44.2	 25
667	 17	216.0	32.2	 25
668	 17	929.0	124.2	 25
669	 17	200.3	33.3	 30
670	 17	157.0	34.5	 25
671	 17	248.0	36.6	 25
672	 17	456.0	65.1	 25
673	 17	149.0	37.4	 30
674	 17	344.5	59.7	 36
675	 17	216.8	40.1	 30
676	 17	156.0	31.4	 30
677	 17	139.0	26.2	 25
678	 17	172.0	25.4	 25
679	 17	158.0	35.6	 30
680	 17	153.0	32.0	 25
681	 17	196.0	43.6	 25
682	 17	328.0	50.4	 25
683	 17	149.0	21.3	 25
684	 17	230.5	46.0	 30
685	 17	184.0	35.1	 25
686	 17	191.0	32.4	 25
687	 17	146.0	33.5	 25
688	 17	119.0	29.2	 25
689	 17	293.5	49.1	 30
690	 17	458.0	87.7	 25
691	 17	189.0	36.1	 30
692	 17	398.0	76.7	 30
693	 17	2687.8	376.3	 30
694	 17	188.0	29.0	 36
695	 17	169.0	31.5	 25
696	 17	224.0	44.0	 25
697	 17	143.0	22.3	 25
698	 17	247.0	38.7	 25
699	 17	215.0	37.5	 25
700	 17	256.3	33.1	 30
701	 17	167.0	24.8	 25
702	 17	160.0	31.0	 25
703	 17	146.0	35.4	 25
704	 17	337.0	42.6	 25
705	 17	360.8	68.7	 30
706	 17	379.0	56.9	 25
707	 17	1195.0	100.7	 25
708	 17	481.0	59.9	 25
709	 17	222.8	40.8	 30
710	 17	759.0	157.0	 36
711	 17	270.5	85.8	 30
  0	 18	24503.0	4946.4	 25
  1	 18	198.0	35.4	 25
  2	 18	190.0	40.9	 25
  3	 18	377.3	49.8	 30
  4	 18	138.0	29.1	 25
  5	 18	233.0	54.1	 25
  6	 18	208.0	26.2	 25
  7	 18	161.0	24.9	 25
  8	 18	170.0	43.8	 30
  9	 18	320.0	36.2	 25
 10	 18	279.0	60.6	 25
 11	 18	127.3	23.3	 30
 12	 18	189.8	41.2	 30
 13	 18	383.5	57.4	 36
 14	 18	371.0	57.7	 25
 15	 18	341.0	63.3	 25
 16	 18	205.0	31.5	 25
 17	 18	181.0	23.3	 25
 18	 18	928.0	165.3	 30
 19	 18	359.0	48.2	 25
 20	 18	726.0	123.8	 25
 21	 18	243.0	36.0	 25
 22	 18	187.0	27.2	 25
 23	 18	225.5	38.9	 30
 24	 18	172.0	34.6	 25
 25	 18	212.0	38.3	 25
 26	 18	146.0	26.9	 25
 27	 18	124.0	21.7	 25
 28	 18	930.3	229.2	 30
 29	 18	165.8	34.6	 30
 30	 18	155.3	27.0	 30
 31	 18	265.0	50.1	 30
 32	 18	207.0	37.2	 25
 33	 18	389.8	80.9	 30
 34	 18	259.0	44.7	 25
 35	 18	556.0	67.9	 25
 36	 18	921.0	147.1	 25
 37	 18	172.0	35.7	 25
 38	 18	349.5	100.7	 30
 39	 18	640.0	157.0	 25
 40	 18	199.0	32.0	 25
 41	 18	178.0	36.6	 25
 42	 18	321.0	54.7	 25
 43	 18	328.0	62.2	 30
 44	 18	545.0	79.5	 25
 45	 18	158.0	37.0	 25
 46	 18	169.0	26.1	 30
 47	 18	190.8	28.8	 30
 48	 18	156.8	37.5	 36
 49	 18	612.5	138.7	 30
 50	 18	272.0	48.1	 25
 51	 18	250.0	30.8	 25
 52	 18	285.0	33.3	 25
 53	 18	441.0	63.2	 25
 54	 18	747.3	198.2	 30
 55	 18	342.0	42.2	 25
 56	 18	298.0	44.6	 25
 57	 18	149.0	28.6	 25
 58	 18	231.0	38.1	 25
 59	 18	220.0	26.1	 30
 60	 18	345.0	43.3	 25
 61	 18	241.0	33.7	 25
 62	 18	235.0	29.0	 25
 63	 18	309.0	54.4	 25
 64	 18	213.8	38.1	 36
 65	 18	255.3	62.9	 30
 66	 18	168.5	22.1	 30
 67	 18	179.3	41.2	 30
 68	 18	208.0	37.0	 25
 69	 18	306.0	47.8	 30
 70	 18	164.0	19.3	 25
 71	 18	221.0	35.1	 25
 72	 18	188.0	34.7	 25
 73	 18	126.0	32.7	 25
 74	 18	191.3	34.8	 30
 75	 18	121.0	21.6	 25
 76	 18	199.0	38.2	 25
 77	 18	191.0	30.9	 25
 78	 18	131.0	34.6	 25
 79	 18	161.0	32.8	 30
 80	 18	251.0	45.7	 25
 81	 18	233.0	32.3	 25
 82	 18	243.3	110.4	 30
 83	 18	239.8	108.9	 30
 84	 18	290.8	56.8	 36
 85	 18	224.3	47.8	 30
 86	 18	992.0	163.9	 25
 87	 18	388.0	50.2	 25
 88	 18	122.0	14.9	 25
 89	 18	201.5	24.7	 30
 90	 18	300.0	51.5	 25
 91	 18	203.0	31.4	 25
 92	 18	743.0	172.4	 25
 93	 18	156.0	35.7	 25
 94	 18	345.8	81.6	 30
 95	 18	147.0	33.7	 25
 96	 18	141.0	24.5	 25
 97	 18	188.0	25.8	 25
 98	 18	625.0	110.6	 25
 99	 18	122.0	24.0	 30
100	 18	152.0	24.8	 30
101	 18	182.0	28.3	 30
102	 18	236.0	48.8	 30
103	 18	236.0	55.2	 25
104	 18	167.8	24.2	 30
105	 18	391.0	57.1	 25
106	 18	182.0	25.9	 25
107	 18	192.0	26.1	 25
108	 18	281.0	40.5	 25
109	 18	305.8	61.2	 30
110	 18	174.0	37.8	 25
111	 18	209.0	53.2	 25
112	 18	256.0	34.4	 25
113	 18	142.0	38.0	 25
114	 18	148.5	25.5	 30
115	 18	186.0	40.4	 25
116	 18	177.0	30.0	 25
117	 18	738.0	63.3	 25
118	 18	290.8	115.0	 30
119	 18	152.0	22.7	 36
120	 18	147.0	26.9	 30
121	 18	176.0	33.9	 25
122	 18	306.0	43.5	 25
123	 18	402.0	76.8	 25
124	 18	150.3	38.3	 30
125	 18	208.0	34.3	 25
126	 18	128.0	17.9	 25
127	 18	806.0	134.1	 25
128	 18	326.0	46.3	 25
129	 18	160.8	28.6	 30
130	 18	164.0	28.8	 25
131	 18	795.0	159.4	 25
132	 18	158.0	20.1	 25
133	 18	230.0	28.3	 25
134	 18	516.5	161.4	 30
135	 18	235.5	28.2	 30
136	 18	868.0	129.4	 30
137	 18	155.0	21.8	 30
138	 18	152.5	29.9	 30
139	 18	200.8	38.4	 30
140	 18	127.0	28.9	 25
141	 18	183.0	38.1	 25
142	 18	313.0	37.3	 25
143	 18	747.0	95.2	 25
144	 18	188.0	22.0	 30
145	 18	213.0	30.1	 25
146	 18	193.0	28.5	 25
147	 18	129.0	17.1	 25
148	 18	163.0	32.3	 25
149	 18	129.3	20.9	 30
150	 18	168.0	42.7	 25
151	 18	213.0	30.7	 25
152	 18	160.0	25.2	 25
153	 18	222.8	42.3	 30
154	 18	130.5	23.2	 36
155	 18	150.3	19.7	 30
156	 18	204.0	25.7	 30
157	 18	163.0	96.2	 25
158	 18	134.0	25.1	 25
159	 18	157.0	18.3	 25
160	 18	202.3	40.9	 30
161	 18	4302.0	1235.7	 25
162	 18	160.0	23.9	 25
163	 18	167.0	32.0	 25
164	 18	220.0	25.5	 25
165	 18	243.0	27.7	 30
166	 18	195.0	31.1	 25
167	 18	130.0	18.6	 25
168	 18	131.0	21.4	 25
169	 18	140.0	31.1	 25
170	 18	144.0	21.1	 30
171	 18	225.5	37.2	 30
172	 18	283.5	61.0	 30
173	 18	197.0	29.3	 30
174	 18	165.5	23.9	 30
175	 18	192.8	25.3	 30
176	 18	152.0	28.0	 25
177	 18	215.0	35.2	 25
178	 18	218.0	24.8	 25
179	 18	141.0	18.1	 25
180	 18	110.8	18.4	 30
181	 18	182.0	28.4	 25
182	 18	252.0	38.6	 25
183	 18	414.0	47.4	 25
184	 18	150.0	25.2	 25
185	 18	158.5	39.4	 30
186	 18	157.0	20.0	 25
187	 18	199.0	32.8	 25
188	 18	148.0	19.0	 25
189	 18	146.5	19.3	 30
190	 18	138.8	20.9	 36
191	 18	281.5	57.2	 30
192	 18	259.3	41.5	 30
193	 18	134.0	24.9	 25
194	 18	140.0	30.0	 25
195	 18	107.0	28.4	 30
196	 18	133.0	20.9	 25
197	 18	143.0	19.8	 25
198	 18	131.0	16.2	 25
199	 18	165.0	22.5	 25
200	 18	440.5	66.5	 30
201	 18	276.0	38.3	 25
202	 18	161.0	31.7	 25
203	 18	120.0	15.8	 25
204	 18	153.0	31.3	 25
205	 18	351.3	45.3	 30
206	 18	146.0	21.8	 25
207	 18	136.0	21.2	 30
208	 18	181.5	25.9	 30
209	 18	187.8	39.2	 30
210	 18	181.8	27.5	 30
211	 18	143.0	22.2	 25
212	 18	124.0	24.6	 25
213	 18	120.0	22.5	 25
214	 18	156.0	31.1	 25
215	 18	121.0	19.5	 30
216	 18	217.0	31.2	 25
217	 18	150.0	28.3	 25
218	 18	202.0	35.9	 25
219	 18	150.0	31.4	 25
220	 18	209.5	29.8	 30
221	 18	268.0	45.5	 25
222	 18	145.0	25.7	 25
223	 18	153.0	37.7	 25
224	 18	223.3	59.1	 30
225	 18	205.3	45.4	 36
226	 18	222.5	36.5	 30
227	 18	215.8	43.5	 30
228	 18	518.0	57.1	 25
229	 18	343.0	49.4	 25
230	 18	228.8	32.8	 30
231	 18	178.0	34.3	 25
232	 18	330.0	33.1	 25
233	 18	178.0	28.8	 25
234	 18	137.0	24.8	 25
235	 18	194.8	31.2	 30
236	 18	152.0	24.1	 25
237	 18	122.0	26.7	 25
238	 18	145.0	25.2	 25
239	 18	174.0	42.0	 25
240	 18	157.0	36.9	 30
241	 18	143.0	24.0	 25
242	 18	126.3	26.0	 30
243	 18	129.5	29.0	 30
244	 18	125.5	28.0	 30
245	 18	218.5	35.1	 36
246	 18	337.0	60.0	 25
247	 18	984.0	193.9	 25
248	 18	660.0	80.6	 25
249	 18	844.0	106.6	 25
250	 18	537.0	110.7	 30
251	 18	621.0	113.2	 25
252	 18	411.0	61.3	 25
253	 18	582.0	77.6	 25
254	 18	285.0	42.8	 25
255	 18	269.3	39.1	 30
256	 18	172.0	31.6	 25
257	 18	152.0	31.7	 25
258	 18	622.0	61.3	 25
259	 18	264.0	40.0	 25
260	 18	160.5	34.4	 30
261	 18	153.8	34.8	 36
262	 18	200.0	42.1	 30
263	 18	210.8	44.2	 30
264	 18	128.0	24.2	 25
265	 18	160.0	32.6	 25
266	 18	175.8	31.3	 30
267	 18	163.0	28.9	 25
268	 18	199.0	33.4	 25
269	 18	162.0	44.6	 25
270	 18	211.0	52.5	 25
271	 18	419.8	73.7	 30
272	 18	154.0	29.6	 25
273	 18	183.0	33.0	 25
274	 18	197.0	32.3	 25
275	 18	209.0	42.9	 25
276	 18	175.0	38.2	 30
277	 18	129.0	23.3	 25
278	 18	123.0	28.1	 30
279	 18	146.5	24.9	 30
280	 18	167.8	30.4	 30
281	 18	215.3	41.8	 36
282	 18	210.0	29.0	 25
283	 18	255.0	33.5	 25
284	 18	161.0	23.7	 25
285	 18	290.0	46.9	 25
286	 18	120.8	27.2	 30
287	 18	207.0	33.8	 25
288	 18	1274.0	227.6	 25
289	 18	535.0	115.1	 25
290	 18	338.0	48.0	 25
291	 18	139.5	27.8	 30
292	 18	198.0	32.9	 25
293	 18	192.0	36.3	 25
294	 18	151.0	33.8	 25
295	 18	201.0	32.7	 25
296	 18	121.5	30.6	 36
297	 18	179.3	49.3	 30
298	 18	175.0	35.4	 30
299	 18	190.0	37.1	 25
300	 18	279.0	40.2	 25
301	 18	164.5	42.6	 30
302	 18	180.0	48.6	 25
303	 18	263.0	41.0	 25
304	 18	249.0	39.9	 25
305	 18	177.0	27.0	 25
306	 18	244.3	48.5	 30
307	 18	405.0	54.2	 25
308	 18	228.0	37.5	 25
309	 18	306.0	49.2	 25
310	 18	165.0	32.8	 25
311	 18	169.3	27.4	 30
312	 18	197.0	40.5	 25
313	 18	156.0	30.0	 25
314	 18	125.5	27.1	 30
315	 18	143.5	30.9	 30
316	 18	168.3	41.6	 36
317	 18	210.0	47.4	 25
318	 18	218.0	36.4	 25
319	 18	181.0	39.1	 25
320	 18	182.0	32.7	 25
321	 18	266.8	53.1	 30
322	 18	323.0	56.5	 25
323	 18	239.0	28.9	 25
324	 18	229.0	49.3	 25
325	 18	170.0	26.5	 25
326	 18	156.8	25.2	 30
327	 18	2485.0	602.1	 25
328	 18	384.0	65.2	 25
329	 18	440.0	48.3	 25
330	 18	201.0	44.4	 25
331	 18	192.5	73.1	 36
332	 18	270.5	36.8	 30
333	 18	258.8	50.3	 30
334	 18	444.0	91.4	 30
335	 18	150.0	30.1	 25
336	 18	169.3	23.5	 30
337	 18	177.0	48.4	 25
338	 18	200.0	35.0	 25
339	 18	211.0	31.5	 25
340	 18	241.0	39.6	 25
341	 18	120.8	19.2	 30
342	 18	223.0	42.6	 25
343	 18	134.0	22.6	 25
344	 18	324.0	42.9	 25
345	 18	228.0	42.7	 25
346	 18	225.5	28.1	 30
347	 18	186.0	29.3	 25
348	 18	176.0	40.9	 25
349	 18	133.8	22.9	 30
350	 18	128.5	22.1	 30
351	 18	180.3	34.3	 36
352	 18	304.0	69.9	 30
353	 18	223.0	28.7	 25
354	 18	134.0	18.8	 25
355	 18	147.0	22.4	 25
356	 18	219.8	45.2	 30
357	 18	193.0	48.8	 25
358	 18	214.0	40.7	 25
359	 18	201.0	33.3	 25
360	 18	226.0	35.6	 25
361	 18	181.0	29.2	 25
362	 18	434.8	77.8	 30
363	 18	283.0	42.1	 25
364	 18	228.0	31.9	 25
365	 18	161.0	30.0	 25
366	 18	229.0	37.6	 25
367	 18	1674.0	485.1	 36
368	 18	583.5	126.9	 30
369	 18	160.8	33.3	 30
370	 18	131.3	24.7	 30
371	 18	142.0	22.2	 25
372	 18	294.8	42.0	 30
373	 18	228.0	25.1	 25
374	 18	168.0	27.1	 25
375	 18	197.0	28.1	 25
376	 18	192.0	26.9	 25
377	 18	167.3	27.7	 30
378	 18	191.0	30.7	 25
379	 18	285.0	36.5	 25
380	 18	162.0	27.6	 25
381	 18	173.0	33.2	 25
382	 18	214.0	28.6	 30
383	 18	142.0	16.4	 25
384	 18	241.0	58.0	 25
385	 18	149.0	32.9	 30
386	 18	162.8	36.0	 30
387	 18	170.8	32.4	 36
388	 18	177.0	27.1	 25
389	 18	734.0	129.9	 25
390	 18	1075.0	241.3	 25
391	 18	191.0	25.9	 25
392	 18	150.0	22.7	 30
393	 18	129.0	25.0	 25
394	 18	117.0	17.6	 25
395	 18	171.0	28.2	 25
396	 18	207.0	28.4	 25
397	 18	216.8	41.0	 30
398	 18	214.0	35.0	 25
399	 18	123.0	17.6	 25
400	 18	110.0	23.8	 25
401	 18	272.0	40.3	 25
402	 18	155.0	29.9	 30
403	 18	895.8	182.5	 30
404	 18	176.5	33.0	 30
405	 18	142.0	32.5	 30
406	 18	255.0	45.8	 25
407	 18	227.3	44.6	 30
408	 18	144.0	24.1	 25
409	 18	339.0	338.0	 25
410	 18	177.0	23.7	 25
411	 18	441.0	79.0	 25
412	 18	407.8	55.7	 30
413	 18	224.0	25.9	 25
414	 18	249.0	29.6	 25
415	 18	151.0	18.1	 25
416	 18	165.0	34.5	 25
417	 18	248.5	36.7	 30
418	 18	317.0	35.4	 25
419	 18	332.0	40.3	 25
420	 18	178.8	31.3	 30
421	 18	152.0	27.7	 30
422	 18	192.3	38.7	 36
423	 18	278.5	39.5	 30
424	 18	267.0	30.0	 25
425	 18	156.0	19.8	 25
426	 18	136.0	18.0	 25
427	 18	163.0	25.5	 30
428	 18	174.0	28.0	 25
429	 18	166.0	23.0	 25
430	 18	134.0	21.7	 25
431	 18	216.0	46.0	 25
432	 18	175.5	23.6	 30
433	 18	178.0	24.2	 25
434	 18	168.0	25.5	 25
435	 18	178.0	25.5	 25
436	 18	200.0	32.6	 25
437	 18	292.5	28.1	 30
438	 18	213.8	32.3	 30
439	 18	505.5	107.5	 30
440	 18	161.0	20.5	 30
441	 18	115.5	20.4	 30
442	 18	256.3	32.5	 30
443	 18	336.0	61.7	 25
444	 18	290.0	79.9	 25
445	 18	276.0	48.6	 25
446	 18	166.0	22.5	 25
447	 18	223.8	41.4	 30
448	 18	128.0	21.9	 25
449	 18	148.0	38.2	 25
450	 18	167.0	30.4	 25
451	 18	235.0	29.5	 25
452	 18	204.0	29.1	 30
453	 18	205.0	21.0	 25
454	 18	334.0	38.3	 25
455	 18	406.0	71.5	 25
456	 18	321.3	56.2	 30
457	 18	349.5	51.9	 36
458	 18	277.5	44.4	 30
459	 18	125.0	23.1	 30
460	 18	166.0	30.5	 25
461	 18	122.0	21.8	 25
462	 18	172.0	33.2	 25
463	 18	145.8	25.3	 30
464	 18	151.0	22.6	 25
465	 18	356.0	57.7	 25
466	 18	895.0	124.6	 25
467	 18	452.0	37.7	 25
468	 18	237.5	47.6	 30
469	 18	398.0	50.5	 25
470	 18	365.0	48.4	 25
471	 18	203.0	34.4	 25
472	 18	148.0	26.4	 25
473	 18	154.0	28.0	 30
474	 18	155.3	28.9	 30
475	 18	331.0	54.7	 30
476	 18	169.8	30.3	 30
477	 18	322.8	51.4	 30
478	 18	162.0	32.3	 30
479	 18	157.0	23.8	 25
480	 18	153.0	16.0	 25
481	 18	147.0	26.2	 25
482	 18	155.0	34.2	 25
483	 18	239.0	37.3	 30
484	 18	206.0	37.2	 25
485	 18	163.0	32.2	 25
486	 18	149.0	18.7	 25
487	 18	173.0	18.2	 25
488	 18	212.5	30.8	 30
489	 18	1714.0	331.3	 25
490	 18	246.0	41.3	 25
491	 18	386.0	53.8	 25
492	 18	130.5	20.6	 30
493	 18	246.5	31.4	 36
494	 18	1133.0	212.4	 30
495	 18	452.0	46.1	 25
496	 18	287.0	54.7	 25
497	 18	168.0	25.3	 25
498	 18	192.3	30.6	 30
499	 18	156.0	19.9	 25
500	 18	139.0	19.7	 25
501	 18	168.0	28.6	 25
502	 18	291.0	45.2	 25
503	 18	151.8	28.6	 30
504	 18	185.0	24.8	 25
505	 18	204.0	28.2	 25
506	 18	145.0	27.1	 25
507	 18	496.0	93.1	 25
508	 18	249.3	86.9	 30
509	 18	518.8	105.2	 30
510	 18	174.3	29.3	 30
511	 18	168.3	33.7	 30
512	 18	212.3	35.6	 30
513	 18	329.3	67.4	 30
514	 18	141.0	34.3	 25
515	 18	175.0	28.5	 25
516	 18	116.0	16.7	 25
517	 18	144.0	21.4	 25
518	 18	139.5	25.3	 30
519	 18	269.0	47.9	 25
520	 18	754.0	88.2	 25
521	 18	215.0	30.9	 25
522	 18	384.0	55.1	 25
523	 18	434.0	65.0	 30
524	 18	208.0	37.5	 25
525	 18	235.0	30.5	 25
526	 18	296.0	48.7	 25
527	 18	148.8	34.9	 30
528	 18	193.3	34.6	 36
529	 18	258.8	49.0	 30
530	 18	306.3	49.5	 30
531	 18	195.0	23.7	 25
532	 18	221.0	39.5	 25
533	 18	138.0	28.8	 30
534	 18	112.0	31.3	 25
535	 18	150.0	29.2	 25
536	 18	173.0	32.6	 25
537	 18	122.0	29.8	 25
538	 18	142.5	25.2	 30
539	 18	255.0	48.7	 25
540	 18	176.0	35.6	 25
541	 18	153.0	21.8	 25
542	 18	183.0	44.4	 25
543	 18	148.8	28.7	 30
544	 18	425.0	86.8	 25
545	 18	145.8	21.6	 30
546	 18	257.0	59.3	 30
547	 18	137.8	28.2	 30
548	 18	387.3	80.1	 36
549	 18	256.0	65.8	 25
550	 18	155.0	32.6	 25
551	 18	126.0	29.5	 25
552	 18	304.0	56.3	 25
553	 18	481.3	77.8	 30
554	 18	793.0	154.8	 25
555	 18	248.0	54.2	 25
556	 18	178.0	34.9	 25
557	 18	222.0	42.1	 25
558	 18	236.3	40.5	 30
559	 18	188.0	37.2	 25
560	 18	350.0	59.8	 25
561	 18	182.0	37.8	 25
562	 18	184.0	24.3	 25
563	 18	174.3	29.1	 30
564	 18	139.5	26.5	 36
565	 18	140.5	34.6	 30
566	 18	952.0	238.2	 30
567	 18	421.0	57.9	 25
568	 18	158.0	30.6	 25
569	 18	415.5	73.2	 30
570	 18	346.0	58.4	 25
571	 18	223.0	40.0	 25
572	 18	480.0	72.6	 25
573	 18	189.0	33.1	 25
574	 18	433.3	58.5	 30
575	 18	371.0	73.7	 25
576	 18	257.0	27.9	 25
577	 18	232.0	55.0	 25
578	 18	155.0	33.2	 25
579	 18	273.5	63.1	 30
580	 18	724.0	83.9	 25
581	 18	451.3	61.6	 30
582	 18	259.3	45.7	 30
583	 18	232.8	38.4	 30
584	 18	1260.0	380.6	 30
585	 18	381.0	67.4	 25
586	 18	152.0	34.1	 25
587	 18	438.0	67.6	 25
588	 18	156.0	24.3	 25
589	 18	118.8	28.9	 30
590	 18	225.0	55.4	 25
591	 18	130.0	23.8	 25
592	 18	298.0	55.8	 25
593	 18	314.0	46.6	 25
594	 18	244.0	43.1	 30
595	 18	128.0	29.8	 25
596	 18	251.0	28.5	 25
597	 18	309.0	50.0	 25
598	 18	172.0	28.9	 25
599	 18	335.8	210.6	 36
600	 18	191.8	39.1	 30
601	 18	265.0	48.7	 30
602	 18	183.0	43.2	 25
603	 18	183.0	41.6	 25
604	 18	311.8	49.0	 30
605	 18	158.0	41.2	 25
606	 18	144.0	31.5	 25
607	 18	138.0	27.9	 25
608	 18	207.0	49.0	 25
609	 18	510.0	96.7	 30
610	 18	139.0	39.2	 25
611	 18	244.0	67.9	 25
612	 18	160.0	26.6	 25
613	 18	155.0	29.5	 25
614	 18	246.5	48.5	 30
615	 18	149.0	30.2	 25
616	 18	152.0	26.0	 30
617	 18	141.5	31.0	 30
618	 18	146.3	34.6	 30
619	 18	139.8	31.8	 36
620	 18	139.0	58.6	 25
621	 18	154.0	25.2	 25
622	 18	220.0	36.9	 25
623	 18	341.0	61.0	 25
624	 18	138.8	29.5	 30
625	 18	135.0	25.3	 25
626	 18	143.0	35.0	 25
627	 18	251.0	39.7	 25
628	 18	285.0	60.7	 25
629	 18	679.0	132.0	 30
630	 18	704.0	88.0	 25
631	 18	574.0	107.2	 25
632	 18	128.0	27.8	 25
633	 18	213.0	39.7	 25
634	 18	223.5	66.9	 36
635	 18	920.5	152.4	 30
636	 18	165.0	23.4	 30
637	 18	151.3	28.1	 30
638	 18	233.0	33.2	 25
639	 18	134.5	27.3	 30
640	 18	157.0	29.4	 25
641	 18	161.0	39.4	 25
642	 18	172.0	27.3	 25
643	 18	523.0	55.2	 25
644	 18	320.8	42.1	 30
645	 18	231.0	30.7	 25
646	 18	168.0	24.5	 25
647	 18	142.0	33.1	 25
648	 18	201.0	28.8	 25
649	 18	453.5	70.9	 30
650	 18	154.0	21.6	 25
651	 18	158.0	25.9	 25
652	 18	186.5	37.6	 30
653	 18	273.3	48.8	 30
654	 18	318.8	60.1	 36
655	 18	802.5	157.4	 30
656	 18	694.0	111.8	 25
657	 18	251.0	33.5	 25
658	 18	301.0	82.0	 25
659	 18	613.8	68.6	 30
660	 18	461.0	83.7	 25
661	 18	491.0	71.6	 25
662	 18	152.0	24.8	 25
663	 18	207.0	30.8	 25
664	 18	155.0	29.8	 25
665	 18	313.8	67.7	 30
666	 18	195.0	45.7	 25
667	 18	189.0	31.9	 25
668	 18	296.0	48.8	 25
669	 18	137.0	20.8	 25
670	 18	197.8	48.0	 36
671	 18	256.5	31.3	 30
672	 18	317.8	44.5	 30
673	 18	210.0	40.7	 25
674	 18	355.0	98.3	 25
675	 18	131.8	18.4	 30
676	 18	238.0	42.9	 25
677	 18	146.0	24.3	 25
678	 18	168.0	33.8	 25
679	 18	135.0	26.4	 25
680	 18	286.3	40.9	 30
681	 18	177.0	27.8	 25
682	 18	242.0	23.6	 25
683	 18	158.0	25.9	 25
684	 18	302.0	49.3	 25
685	 18	143.8	21.4	 30
686	 18	137.0	21.1	 25
687	 18	189.0	49.4	 25
688	 18	116.5	22.9	 30
689	 18	174.0	36.7	 30
690	 18	195.3	37.2	 36
691	 18	175.0	35.9	 25
692	 18	165.0	27.6	 25
693	 18	436.0	90.8	 25
694	 18	161.0	25.9	 25
695	 18	162.3	24.5	 30
696	 18	152.0	28.5	 25
697	 18	176.0	18.2	 25
698	 18	256.0	32.7	 25
699	 18	392.0	45.5	 25
700	 18	141.0	30.6	 30
701	 18	128.0	15.6	 25
702	 18	151.0	24.4	 25
703	 18	148.0	22.7	 25
704	 18	235.0	33.9	 25
705	 18	206.3	38.5	 36
706	 18	607.5	112.7	 30
707	 18	1470.5	270.5	 30
708	 18	461.0	53.8	 30
709	 18	195.0	35.8	 25
710	 18	235.0	30.6	 30
711	 18	19895.0	4886.3	 25
  0	 19	242.0	31.5	 25
  1	 19	3834.0	704.4	 25
  2	 19	184.0	32.3	 25
  3	 19	339.5	65.3	 30
  4	 19	124.0	16.2	 25
  5	 19	138.0	18.0	 25
  6	 19	221.0	25.6	 25
  7	 19	384.0	42.7	 30
  8	 19	285.0	38.1	 36
  9	 19	135.8	24.4	 30
 10	 19	524.0	86.8	 30
 11	 19	381.0	44.3	 25
 12	 19	377.0	36.7	 25
 13	 19	200.0	44.8	 30
 14	 19	240.0	26.9	 25
 15	 19	134.0	20.6	 25
 16	 19	403.0	43.9	 25
 17	 19	194.0	28.6	 25
 18	 19	396.0	41.0	 30
 19	 19	223.0	45.1	 25
 20	 19	304.0	40.8	 25
 21	 19	187.0	25.6	 25
 22	 19	312.0	47.3	 25
 23	 19	219.0	149.7	 25
 24	 19	325.5	31.3	 30
 25	 19	618.5	96.9	 30
 26	 19	297.3	39.2	 30
 27	 19	252.3	25.8	 30
 28	 19	488.5	58.0	 30
 29	 19	590.8	108.5	 30
 30	 19	449.0	61.5	 25
 31	 19	384.0	35.9	 25
 32	 19	262.0	32.0	 25
 33	 19	205.0	33.9	 25
 34	 19	151.8	20.8	 30
 35	 19	322.0	51.5	 25
 36	 19	558.0	91.5	 25
 37	 19	141.0	26.2	 25
 38	 19	355.0	44.3	 25
 39	 19	520.5	109.5	 30
 40	 19	668.0	116.6	 25
 41	 19	428.0	55.5	 25
 42	 19	639.0	57.5	 25
 43	 19	684.5	105.0	 30
 44	 19	807.3	121.5	 36
 45	 19	287.3	39.8	 30
 46	 19	172.0	31.6	 25
 47	 19	987.0	123.8	 25
 48	 19	716.0	83.9	 25
 49	 19	624.3	140.5	 30
 50	 19	166.0	26.5	 25
 51	 19	603.0	105.1	 25
 52	 19	275.0	25.8	 25
 53	 19	230.0	38.4	 25
 54	 19	329.8	43.3	 30
 55	 19	873.0	138.6	 25
 56	 19	1202.0	191.6	 25
 57	 19	533.0	68.6	 25
 58	 19	1105.0	151.3	 25
 59	 19	342.8	71.3	 30
 60	 19	218.0	31.9	 25
 61	 19	279.0	26.8	 30
 62	 19	223.8	31.7	 30
 63	 19	105.8	15.1	 30
 64	 19	135.3	26.7	 30
 65	 19	165.0	32.4	 25
 66	 19	241.0	41.7	 25
 67	 19	197.0	23.8	 25
 68	 19	243.0	36.1	 25
 69	 19	179.5	29.9	 30
 70	 19	661.0	138.6	 25
 71	 19	142.0	21.8	 25
 72	 19	817.0	138.5	 25
 73	 19	152.0	26.6	 25
 74	 19	253.8	50.2	 30
 75	 19	213.0	24.9	 25
 76	 19	216.0	32.1	 25
 77	 19	436.0	67.2	 25
 78	 19	638.8	87.0	 30
 79	 19	181.3	24.4	 36
 80	 19	178.5	26.0	 30
 81	 19	206.3	26.4	 30
 82	 19	635.0	90.7	 25
 83	 19	365.0	23.6	 25
 84	 19	592.3	143.1	 30
 85	 19	215.0	34.3	 25
 86	 19	230.0	32.1	 25
 87	 19	1719.0	323.2	 25
 88	 19	822.0	103.9	 25
 89	 19	431.3	80.6	 30
 90	 19	156.0	22.8	 25
 91	 19	188.0	35.0	 25
 92	 19	2470.0	400.0	 25
 93	 19	142.0	25.7	 25
 94	 19	152.8	23.3	 30
 95	 19	202.0	27.5	 25
 96	 19	289.3	46.3	 30
 97	 19	515.8	76.4	 30
 98	 19	265.0	38.0	 30
 99	 19	488.0	80.1	 36
100	 19	201.0	36.3	 25
101	 19	185.0	32.5	 25
102	 19	4872.0	724.0	 25
103	 19	230.0	25.2	 25
104	 19	153.8	23.8	 30
105	 19	1682.0	303.5	 25
106	 19	211.0	40.0	 25
107	 19	229.0	33.4	 25
108	 19	159.0	32.3	 25
109	 19	179.5	21.3	 30
110	 19	135.0	24.0	 25
111	 19	3014.0	622.4	 25
112	 19	943.0	128.7	 25
113	 19	862.0	85.1	 25
114	 19	221.0	33.2	 36
115	 19	178.0	42.1	 30
116	 19	330.0	24.9	 30
117	 19	1291.0	152.2	 30
118	 19	295.0	47.6	 25
119	 19	219.8	46.8	 30
120	 19	202.0	40.8	 25
121	 19	296.0	72.0	 25
122	 19	974.0	136.6	 25
123	 19	145.0	24.7	 25
124	 19	214.0	35.8	 25
125	 19	346.3	48.0	 30
126	 19	162.0	28.3	 25
127	 19	182.0	36.6	 25
128	 19	308.0	45.5	 25
129	 19	386.0	63.8	 25
130	 19	154.3	36.3	 30
131	 19	692.0	107.5	 25
132	 19	189.0	40.7	 30
133	 19	397.8	77.9	 30
134	 19	222.8	31.5	 30
135	 19	359.8	58.8	 30
136	 19	785.0	167.1	 25
137	 19	1527.0	250.6	 25
138	 19	158.0	30.4	 25
139	 19	239.0	34.5	 25
140	 19	564.0	101.9	 30
141	 19	906.0	98.5	 25
142	 19	354.0	53.0	 25
143	 19	337.0	51.3	 25
144	 19	974.0	85.5	 25
145	 19	261.0	35.9	 30
146	 19	512.0	80.5	 25
147	 19	250.0	36.8	 25
148	 19	238.0	35.7	 25
149	 19	152.0	30.1	 25
150	 19	345.3	76.5	 36
151	 19	195.5	36.6	 30
152	 19	112.8	23.0	 30
153	 19	148.0	32.7	 25
154	 19	155.0	35.8	 25
155	 19	147.5	20.4	 30
156	 19	149.0	46.4	 25
157	 19	1188.0	179.8	 25
158	 19	135.0	31.7	 25
159	 19	139.0	26.2	 25
160	 19	160.8	33.8	 30
161	 19	174.0	29.5	 25
162	 19	463.0	74.9	 25
163	 19	278.0	43.2	 25
164	 19	233.0	40.5	 25
165	 19	163.8	35.3	 30
166	 19	133.0	26.8	 25
167	 19	272.3	66.3	 30
168	 19	150.5	23.4	 30
169	 19	143.5	28.5	 30
170	 19	276.0	41.0	 36
171	 19	284.0	46.5	 25
172	 19	234.0	46.5	 25
173	 19	435.0	58.1	 25
174	 19	283.0	50.1	 25
175	 19	177.0	27.5	 30
176	 19	240.0	43.6	 25
177	 19	183.0	31.5	 25
178	 19	259.0	32.8	 25
179	 19	166.0	39.4	 25
180	 19	147.3	33.9	 30
181	 19	352.0	66.9	 25
182	 19	163.0	45.8	 25
183	 19	140.0	26.3	 25
184	 19	236.0	39.1	 25
185	 19	202.0	30.9	 36
186	 19	151.3	25.1	 30
187	 19	300.8	59.0	 30
188	 19	249.3	35.3	 30
189	 19	239.0	39.8	 25
190	 19	280.0	58.5	 30
191	 19	166.0	31.0	 25
192	 19	1233.0	166.7	 25
193	 19	290.0	49.7	 25
194	 19	419.0	61.4	 25
195	 19	214.8	41.4	 30
196	 19	205.0	37.1	 25
197	 19	192.0	32.5	 25
198	 19	163.0	30.4	 25
199	 19	157.0	36.3	 25
200	 19	408.3	78.4	 30
201	 19	249.0	45.0	 25
202	 19	1451.0	134.2	 25
203	 19	241.5	41.8	 30
204	 19	564.5	69.9	 30
205	 19	202.5	31.7	 36
206	 19	1005.8	227.3	 30
207	 19	191.0	41.4	 25
208	 19	202.0	52.7	 25
209	 19	223.0	34.1	 25
210	 19	210.8	28.6	 30
211	 19	131.0	17.8	 25
212	 19	157.0	32.8	 25
213	 19	398.0	50.0	 25
214	 19	162.0	28.1	 25
215	 19	172.0	26.9	 30
216	 19	1233.0	298.3	 25
217	 19	280.0	65.5	 25
218	 19	211.0	28.1	 25
219	 19	183.0	35.1	 25
220	 19	1301.5	316.8	 30
221	 19	189.0	34.4	 30
222	 19	368.3	63.2	 30
223	 19	255.0	42.6	 30
224	 19	4047.0	386.9	 25
225	 19	608.0	63.4	 25
226	 19	223.8	38.7	 30
227	 19	226.0	31.1	 25
228	 19	797.0	81.6	 25
229	 19	181.0	25.1	 25
230	 19	11795.0	1501.1	 25
231	 19	153.8	24.6	 30
232	 19	162.0	27.7	 25
233	 19	366.0	64.4	 25
234	 19	172.0	31.1	 25
235	 19	165.0	27.8	 25
236	 19	190.3	38.7	 30
237	 19	244.0	34.8	 25
238	 19	136.0	25.1	 25
239	 19	364.5	50.6	 30
240	 19	135.0	27.0	 30
241	 19	188.3	48.0	 36
242	 19	225.0	43.4	 25
243	 19	126.0	22.0	 25
244	 19	256.0	27.2	 25
245	 19	1229.0	190.7	 25
246	 19	211.3	32.1	 30
247	 19	183.0	31.5	 25
248	 19	150.0	30.0	 25
249	 19	353.0	58.9	 25
250	 19	167.0	22.5	 25
251	 19	897.3	130.7	 30
252	 19	675.0	94.9	 25
253	 19	822.0	103.7	 25
254	 19	493.0	67.1	 25
255	 19	173.0	26.7	 25
256	 19	425.8	64.4	 36
257	 19	517.3	98.0	 30
258	 19	361.8	44.1	 30
259	 19	238.0	34.7	 30
260	 19	138.0	27.2	 25
261	 19	178.0	31.8	 30
262	 19	820.0	150.8	 25
263	 19	142.0	23.9	 25
264	 19	177.0	27.3	 25
265	 19	383.0	65.2	 25
266	 19	169.3	26.3	 30
267	 19	2612.0	539.0	 25
268	 19	274.0	54.6	 25
269	 19	498.0	75.8	 25
270	 19	156.0	17.6	 25
271	 19	169.0	30.4	 30
272	 19	3860.0	873.7	 25
273	 19	577.0	91.4	 25
274	 19	124.0	24.0	 30
275	 19	134.5	30.2	 30
276	 19	141.8	25.4	 36
277	 19	291.3	48.5	 30
278	 19	151.0	27.6	 25
279	 19	149.0	19.4	 25
280	 19	293.0	47.7	 25
281	 19	4658.0	1349.2	 30
282	 19	169.0	36.0	 25
283	 19	177.0	43.5	 25
284	 19	1355.0	179.9	 25
285	 19	9868.0	1381.7	 25
286	 19	225.8	34.1	 30
287	 19	192.0	28.2	 25
288	 19	161.0	30.3	 25
289	 19	216.0	29.1	 25
290	 19	184.0	25.1	 25
291	 19	1604.8	418.8	 30
292	 19	224.0	43.2	 30
293	 19	481.8	105.7	 30
294	 19	236.8	31.0	 30
295	 19	158.5	24.8	 30
296	 19	400.3	88.5	 30
297	 19	123.0	26.0	 25
298	 19	262.0	35.6	 25
299	 19	217.0	24.1	 25
300	 19	288.0	29.8	 25
301	 19	208.3	33.5	 30
302	 19	149.0	22.7	 25
303	 19	232.0	29.5	 25
304	 19	195.0	32.9	 25
305	 19	158.0	23.2	 25
306	 19	4424.8	1340.4	 30
307	 19	190.0	32.3	 25
308	 19	514.0	66.1	 25
309	 19	231.0	30.4	 25
310	 19	297.5	35.2	 30
311	 19	315.0	61.5	 36
312	 19	159.5	33.5	 30
313	 19	1114.5	247.5	 30
314	 19	492.0	54.0	 25
315	 19	258.0	30.1	 25
316	 19	240.3	30.3	 30
317	 19	356.0	34.9	 25
318	 19	644.0	72.0	 25
319	 19	450.0	57.8	 25
320	 19	220.0	30.2	 25
321	 19	279.3	38.9	 30
322	 19	196.0	35.7	 25
323	 19	320.0	47.2	 25
324	 19	274.0	33.7	 25
325	 19	196.0	28.6	 25
326	 19	156.0	26.4	 25
327	 19	175.0	25.9	 30
328	 19	291.0	37.6	 30
329	 19	462.5	64.3	 30
330	 19	260.0	30.1	 30
331	 19	298.0	42.8	 25
332	 19	333.8	54.8	 30
333	 19	559.0	84.2	 25
334	 19	182.0	40.1	 25
335	 19	195.0	34.0	 25
336	 19	180.0	37.6	 25
337	 19	398.8	46.3	 30
338	 19	619.0	60.0	 25
339	 19	1845.0	179.2	 25
340	 19	1660.0	135.8	 25
341	 19	302.0	34.7	 25
342	 19	1322.3	279.8	 30
343	 19	238.0	36.2	 25
344	 19	278.0	44.3	 25
345	 19	868.0	64.2	 25
346	 19	5314.3	771.8	 30
347	 19	206.5	39.9	 36
348	 19	302.3	59.0	 30
349	 19	197.0	28.1	 25
350	 19	151.0	23.3	 25
351	 19	205.0	25.9	 25
352	 19	196.8	42.1	 30
353	 19	920.0	216.1	 25
354	 19	270.0	33.8	 25
355	 19	158.0	25.9	 25
356	 19	205.0	26.7	 25
357	 19	317.0	78.3	 30
358	 19	154.0	24.3	 25
359	 19	451.0	52.1	 25
360	 19	607.0	121.1	 25
361	 19	455.0	61.1	 25
362	 19	334.5	46.2	 30
363	 19	284.5	29.9	 30
364	 19	170.8	24.6	 30
365	 19	1838.0	318.2	 30
366	 19	1179.0	153.2	 30
367	 19	236.0	35.2	 30
368	 19	206.0	23.6	 25
369	 19	155.0	28.6	 25
370	 19	653.0	115.2	 25
371	 19	1425.0	169.4	 25
372	 19	172.5	33.2	 30
373	 19	191.0	28.7	 25
374	 19	291.0	204.1	 25
375	 19	136.0	54.2	 25
376	 19	338.0	48.6	 25
377	 19	258.8	65.3	 30
378	 19	352.0	33.6	 25
379	 19	191.0	31.0	 25
380	 19	205.0	55.3	 25
381	 19	260.3	38.7	 30
382	 19	151.3	28.1	 36
383	 19	220.8	28.9	 30
384	 19	277.3	50.3	 30
385	 19	170.0	23.4	 25
386	 19	3277.0	339.3	 25
387	 19	199.8	29.2	 30
388	 19	381.0	59.9	 25
389	 19	205.0	32.7	 25
390	 19	685.0	77.3	 25
391	 19	556.0	62.3	 25
392	 19	276.3	32.5	 30
393	 19	183.0	41.0	 25
394	 19	172.0	32.6	 25
395	 19	127.0	27.7	 25
396	 19	259.0	26.1	 25
397	 19	179.8	30.7	 30
398	 19	247.0	33.8	 25
399	 19	611.8	61.5	 30
400	 19	218.8	43.5	 30
401	 19	140.5	24.3	 30
402	 19	157.5	31.7	 36
403	 19	412.0	51.4	 25
404	 19	235.0	34.6	 25
405	 19	240.0	37.9	 25
406	 19	149.0	29.0	 25
407	 19	107.8	24.8	 30
408	 19	128.0	29.5	 25
409	 19	143.0	26.2	 25
410	 19	239.0	36.6	 25
411	 19	300.0	37.9	 25
412	 19	528.8	91.1	 30
413	 19	832.0	112.7	 25
414	 19	8113.0	1014.8	 25
415	 19	194.0	29.2	 25
416	 19	187.0	24.2	 25
417	 19	292.0	43.9	 36
418	 19	167.0	35.6	 30
419	 19	193.0	41.6	 30
420	 19	162.0	30.4	 25
421	 19	192.0	36.4	 25
422	 19	178.5	35.5	 30
423	 19	182.0	23.4	 25
424	 19	196.0	28.0	 25
425	 19	209.0	26.6	 25
426	 19	1512.0	143.5	 25
427	 19	3435.0	407.8	 25
428	 19	214.3	33.1	 30
429	 19	3192.0	287.7	 25
430	 19	176.0	33.8	 25
431	 19	391.0	51.4	 25
432	 19	252.0	46.7	 25
433	 19	271.5	35.9	 30
434	 19	214.0	39.8	 25
435	 19	1031.0	131.8	 30
436	 19	147.8	26.6	 30
437	 19	996.0	84.1	 30
438	 19	187.8	32.2	 30
439	 19	150.0	26.2	 25
440	 19	252.0	41.3	 25
441	 19	781.0	86.1	 25
442	 19	192.0	23.6	 25
443	 19	555.8	118.5	 30
444	 19	392.0	51.4	 25
445	 19	263.0	54.3	 25
446	 19	425.0	61.2	 25
447	 19	138.0	26.5	 25
448	 19	155.8	22.1	 30
449	 19	149.0	37.9	 25
450	 19	219.0	29.2	 25
451	 19	159.0	28.9	 25
452	 19	220.8	35.7	 30
453	 19	365.5	59.7	 36
454	 19	156.5	28.2	 30
455	 19	270.3	66.8	 30
456	 19	229.0	32.5	 25
457	 19	457.0	56.9	 25
458	 19	312.5	62.6	 30
459	 19	141.0	33.8	 25
460	 19	285.0	39.1	 25
461	 19	159.0	26.5	 25
462	 19	159.0	31.8	 25
463	 19	184.0	39.9	 30
464	 19	108.0	19.8	 25
465	 19	135.0	25.0	 25
466	 19	235.0	40.6	 25
467	 19	332.0	63.2	 25
468	 19	160.3	31.9	 30
469	 19	236.0	42.0	 25
470	 19	213.5	45.5	 30
471	 19	267.8	37.0	 30
472	 19	339.0	56.0	 30
473	 19	1288.8	261.4	 36
474	 19	233.0	45.7	 25
475	 19	336.0	59.3	 25
476	 19	179.0	40.5	 25
477	 19	177.0	146.7	 25
478	 19	179.8	36.0	 30
479	 19	165.0	29.9	 25
480	 19	376.0	50.0	 25
481	 19	1061.0	146.8	 25
482	 19	163.0	27.9	 25
483	 19	144.5	33.6	 30
484	 19	153.0	30.8	 25
485	 19	2682.0	466.2	 25
486	 19	176.0	29.3	 25
487	 19	191.0	36.8	 25
488	 19	814.5	170.1	 36
489	 19	185.0	32.9	 30
490	 19	614.3	109.9	 30
491	 19	1692.5	233.3	 30
492	 19	235.0	29.0	 25
493	 19	556.3	93.5	 30
494	 19	376.0	57.7	 25
495	 19	404.0	65.3	 25
496	 19	336.0	56.0	 25
497	 19	537.0	69.2	 25
498	 19	848.0	186.0	 30
499	 19	603.0	142.6	 25
500	 19	139.0	33.0	 25
501	 19	189.0	36.8	 25
502	 19	153.0	30.0	 25
503	 19	200.3	37.9	 30
504	 19	287.0	41.0	 25
505	 19	451.0	69.0	 25
506	 19	800.8	138.2	 30
507	 19	214.0	34.2	 30
508	 19	213.8	38.7	 36
509	 19	182.0	35.2	 25
510	 19	192.0	34.0	 25
511	 19	757.0	135.3	 25
512	 19	180.0	32.1	 25
513	 19	126.3	24.0	 30
514	 19	731.0	161.8	 25
515	 19	147.0	41.8	 25
516	 19	160.0	30.4	 25
517	 19	206.0	40.9	 25
518	 19	204.0	37.6	 30
519	 19	703.0	180.3	 25
520	 19	240.0	35.9	 25
521	 19	465.0	63.8	 25
522	 19	559.0	64.3	 25
523	 19	13029.5	4224.8	 30
524	 19	278.5	46.1	 30
525	 19	272.5	39.3	 30
526	 19	141.8	27.8	 30
527	 19	226.0	30.2	 25
528	 19	1619.5	461.4	 30
529	 19	316.0	65.8	 25
530	 19	2150.0	421.1	 25
531	 19	291.0	41.6	 25
532	 19	994.0	142.9	 25
533	 19	265.0	38.0	 25
534	 19	193.3	34.7	 30
535	 19	517.0	123.5	 25
536	 19	150.0	31.6	 25
537	 19	220.0	34.2	 25
538	 19	149.0	25.6	 25
539	 19	157.8	30.1	 30
540	 19	190.0	27.1	 25
541	 19	217.3	31.8	 30
542	 19	224.3	42.6	 30
543	 19	139.8	25.5	 30
544	 19	170.3	31.3	 36
545	 19	147.0	19.1	 25
546	 19	193.0	33.4	 25
547	 19	372.0	64.9	 25
548	 19	1483.0	252.6	 25
549	 19	163.5	26.0	 30
550	 19	1448.0	280.9	 25
551	 19	145.0	21.8	 25
552	 19	175.0	27.4	 25
553	 19	154.0	31.4	 25
554	 19	138.0	22.8	 30
555	 19	1053.0	162.4	 25
556	 19	1082.0	130.0	 25
557	 19	533.0	89.8	 25
558	 19	681.0	51.7	 25
559	 19	189.5	33.9	 36
560	 19	177.0	29.7	 30
561	 19	158.8	23.1	 30
562	 19	292.8	43.9	 30
563	 19	265.0	40.3	 25
564	 19	1653.3	423.4	 30
565	 19	198.0	18.6	 25
566	 19	207.0	34.8	 25
567	 19	2796.0	281.6	 25
568	 19	331.0	44.5	 25
569	 19	427.5	89.8	 30
570	 19	274.0	44.7	 25
571	 19	211.0	34.6	 25
572	 19	475.0	67.0	 25
573	 19	201.0	32.9	 25
574	 19	136.0	20.3	 30
575	 19	553.0	99.0	 25
576	 19	232.0	48.7	 25
577	 19	212.0	30.3	 30
578	 19	522.5	68.4	 30
579	 19	787.3	191.7	 36
580	 19	183.3	39.6	 30
581	 19	496.0	58.0	 25
582	 19	681.0	99.9	 25
583	 19	368.0	46.6	 25
584	 19	430.8	75.3	 30
585	 19	418.0	71.0	 25
586	 19	286.0	29.1	 25
587	 19	510.0	84.4	 25
588	 19	178.0	28.4	 25
589	 19	175.5	36.6	 30
590	 19	159.0	18.6	 25
591	 19	300.0	47.1	 25
592	 19	813.0	104.5	 25
593	 19	161.0	28.4	 25
594	 19	277.5	49.2	 30
595	 19	223.8	37.1	 30
596	 19	1171.8	209.9	 30
597	 19	262.3	57.4	 30
598	 19	141.0	25.4	 30
599	 19	181.0	30.0	 30
600	 19	212.0	26.2	 25
601	 19	142.0	27.9	 25
602	 19	151.0	24.1	 25
603	 19	177.0	20.9	 25
604	 19	157.3	21.7	 30
605	 19	458.0	55.2	 25
606	 19	118.0	27.0	 25
607	 19	191.0	23.7	 25
608	 19	193.0	25.1	 25
609	 19	108.8	16.3	 30
610	 19	149.0	24.1	 25
611	 19	1859.0	216.7	 25
612	 19	847.0	84.1	 25
613	 19	9512.0	1237.8	 30
614	 19	322.0	53.3	 36
615	 19	185.0	53.7	 30
616	 19	460.0	32.4	 25
617	 19	1656.0	199.7	 25
618	 19	147.0	22.2	 25
619	 19	155.0	31.8	 30
620	 19	176.0	32.0	 25
621	 19	137.0	17.6	 25
622	 19	177.0	31.3	 25
623	 19	227.0	33.1	 25
624	 19	171.5	47.5	 30
625	 19	259.0	30.1	 25
626	 19	178.0	23.5	 25
627	 19	230.0	32.0	 25
628	 19	168.0	27.9	 25
629	 19	264.0	31.2	 30
630	 19	334.0	40.0	 25
631	 19	184.8	35.3	 30
632	 19	171.3	34.4	 30
633	 19	689.8	83.6	 30
634	 19	222.0	32.4	 25
635	 19	349.5	35.2	 30
636	 19	778.0	106.7	 25
637	 19	201.0	31.9	 25
638	 19	176.0	33.2	 25
639	 19	213.0	22.7	 25
640	 19	257.8	36.9	 30
641	 19	290.0	37.3	 25
642	 19	490.0	45.0	 25
643	 19	633.0	79.1	 25
644	 19	677.0	56.8	 25
645	 19	331.3	38.5	 30
646	 19	199.0	28.9	 25
647	 19	691.0	66.5	 25
648	 19	171.8	29.8	 30
649	 19	170.3	35.6	 30
650	 19	5343.5	1115.5	 36
651	 19	215.0	38.2	 30
652	 19	448.0	76.7	 25
653	 19	139.0	15.7	 25
654	 19	414.0	60.2	 25
655	 19	171.5	38.5	 30
656	 19	210.0	26.2	 25
657	 19	178.0	25.7	 25
658	 19	241.0	37.2	 25
659	 19	429.0	55.7	 25
660	 19	396.3	76.1	 30
661	 19	369.0	36.2	 25
662	 19	278.0	29.9	 25
663	 19	216.0	40.8	 25
664	 19	178.0	35.5	 25
665	 19	1505.8	216.8	 30
666	 19	205.8	27.3	 30
667	 19	188.5	31.6	 30
668	 19	328.8	46.8	 30
669	 19	195.0	36.4	 30
670	 19	3326.8	631.7	 30
671	 19	239.0	44.5	 25
672	 19	204.0	43.2	 25
673	 19	255.0	42.8	 25
674	 19	773.0	90.5	 25
675	 19	132.0	20.8	 30
676	 19	134.0	25.2	 25
677	 19	134.0	25.0	 25
678	 19	240.0	29.0	 25
679	 19	216.0	25.4	 25
680	 19	918.0	199.6	 30
681	 19	1040.0	161.1	 25
682	 19	4231.0	430.4	 25
683	 19	852.0	86.5	 25
684	 19	381.3	58.4	 30
685	 19	419.5	81.8	 36
686	 19	230.0	41.2	 30
687	 19	228.5	41.2	 30
688	 19	151.0	31.3	 25
689	 19	139.0	32.2	 25
690	 19	1016.3	163.9	 30
691	 19	157.0	31.1	 25
692	 19	147.0	27.6	 25
693	 19	219.0	28.8	 25
694	 19	3392.0	507.6	 25
695	 19	1571.8	261.4	 30
696	 19	312.0	50.2	 25
697	 19	492.0	85.6	 25
698	 19	199.0	29.8	 25
699	 19	275.0	43.2	 25
700	 19	126.0	25.8	 30
701	 19	217.0	42.4	 25
702	 19	1619.5	201.2	 30
703	 19	162.0	89.8	 30
704	 19	262.3	51.6	 30
705	 19	365.5	51.3	 30
706	 19	232.0	44.5	 25
707	 19	332.0	58.8	 25
708	 19	7076.0	908.5	 25
709	 19	212.0	32.8	 25
710	 19	194.8	41.7	 30
711	 19	247.0	42.7	 25
  0	 20	24061.0	4831.8	 25
  1	 20	661.0	138.5	 25
  2	 20	196.0	30.4	 25
  3	 20	201.0	34.9	 30
  4	 20	217.5	35.4	 36
  5	 20	137.5	23.9	 30
  6	 20	268.0	47.1	 30
  7	 20	203.0	29.3	 25
  8	 20	223.0	44.5	 25
  9	 20	148.0	32.7	 30
 10	 20	155.0	25.6	 25
 11	 20	162.0	28.9	 25
 12	 20	203.0	25.1	 25
 13	 20	224.0	35.0	 25
 14	 20	219.5	29.3	 30
 15	 20	196.0	30.2	 25
 16	 20	267.0	55.9	 25
 17	 20	212.0	25.3	 25
 18	 20	261.0	31.7	 25
 19	 20	196.8	42.3	 30
 20	 20	381.0	53.7	 25
 21	 20	178.3	38.3	 30
 22	 20	279.0	47.1	 30
 23	 20	186.8	34.8	 30
 24	 20	285.3	45.7	 36
 25	 20	234.0	33.9	 25
 26	 20	221.0	45.0	 25
 27	 20	237.0	32.9	 25
 28	 20	290.0	44.3	 25
 29	 20	474.5	87.7	 30
 30	 20	411.0	46.3	 25
 31	 20	322.0	51.3	 25
 32	 20	176.0	28.7	 25
 33	 20	167.0	35.5	 25
 34	 20	171.3	33.1	 30
 35	 20	145.0	31.8	 25
 36	 20	659.0	88.5	 25
 37	 20	141.0	25.9	 25
 38	 20	149.0	35.1	 25
 39	 20	277.0	59.9	 36
 40	 20	312.8	52.5	 30
 41	 20	167.8	24.8	 30
 42	 20	440.3	59.3	 30
 43	 20	261.0	52.9	 25
 44	 20	495.0	85.4	 30
 45	 20	287.0	52.9	 25
 46	 20	157.0	29.9	 25
 47	 20	213.0	42.8	 25
 48	 20	464.0	81.4	 25
 49	 20	237.0	46.5	 30
 50	 20	213.0	48.0	 25
 51	 20	354.0	76.6	 25
 52	 20	208.0	43.5	 25
 53	 20	223.0	36.8	 25
 54	 20	369.8	65.5	 30
 55	 20	494.0	95.3	 25
 56	 20	310.0	61.4	 25
 57	 20	282.3	53.3	 30
 58	 20	252.3	40.8	 30
 59	 20	179.0	34.4	 36
 60	 20	229.8	35.8	 30
 61	 20	193.0	38.5	 25
 62	 20	354.0	59.9	 25
 63	 20	136.0	23.4	 25
 64	 20	127.5	29.4	 30
 65	 20	133.0	39.0	 25
 66	 20	223.0	37.1	 25
 67	 20	254.0	50.0	 25
 68	 20	249.0	38.2	 25
 69	 20	158.0	32.2	 30
 70	 20	230.0	46.8	 25
 71	 20	167.0	35.9	 25
 72	 20	293.0	45.6	 25
 73	 20	140.0	23.5	 25
 74	 20	188.3	39.7	 30
 75	 20	180.8	39.7	 30
 76	 20	268.3	45.8	 30
 77	 20	417.8	68.6	 30
 78	 20	278.0	46.7	 25
 79	 20	167.5	32.7	 30
 80	 20	132.0	23.8	 25
 81	 20	428.0	84.5	 25
 82	 20	258.0	38.0	 25
 83	 20	766.0	131.5	 25
 84	 20	187.0	35.3	 30
 85	 20	191.0	40.0	 25
 86	 20	187.0	35.0	 25
 87	 20	339.0	58.4	 25
 88	 20	235.0	45.1	 25
 89	 20	204.0	45.3	 25
 90	 20	188.0	39.4	 30
 91	 20	185.0	50.5	 25
 92	 20	2811.0	494.6	 25
 93	 20	122.5	20.4	 30
 94	 20	110.0	21.1	 30
 95	 20	181.3	38.1	 36
 96	 20	158.0	30.2	 25
 97	 20	184.0	35.4	 25
 98	 20	422.0	74.3	 25
 99	 20	246.0	48.8	 25
100	 20	168.0	32.9	 30
101	 20	147.0	27.0	 25
102	 20	401.0	66.8	 25
103	 20	177.0	27.5	 25
104	 20	142.0	32.5	 25
105	 20	202.8	35.8	 30
106	 20	143.0	27.1	 25
107	 20	136.0	24.4	 25
108	 20	155.0	22.9	 25
109	 20	233.0	35.3	 25
110	 20	163.0	86.9	 36
111	 20	657.8	146.4	 30
112	 20	366.8	76.1	 30
113	 20	219.3	46.3	 30
114	 20	226.0	31.3	 25
115	 20	260.3	43.1	 30
116	 20	259.0	68.0	 25
117	 20	698.0	105.6	 25
118	 20	372.0	48.0	 25
119	 20	152.0	25.7	 25
120	 20	154.8	30.8	 30
121	 20	175.0	36.4	 25
122	 20	224.0	46.4	 25
123	 20	141.0	35.6	 25
124	 20	177.0	43.6	 25
125	 20	292.8	39.6	 30
126	 20	169.0	23.1	 25
127	 20	171.0	37.1	 25
128	 20	183.5	40.5	 30
129	 20	171.8	31.8	 30
130	 20	146.8	29.1	 36
131	 20	217.3	45.6	 30
132	 20	133.0	20.5	 25
133	 20	153.0	31.3	 25
134	 20	257.0	50.7	 25
135	 20	260.0	52.3	 30
136	 20	330.0	63.8	 25
137	 20	398.0	68.0	 25
138	 20	120.0	20.3	 25
139	 20	164.0	27.6	 25
140	 20	155.5	31.2	 30
141	 20	206.0	30.1	 25
142	 20	204.0	52.6	 25
143	 20	304.0	36.6	 25
144	 20	268.0	42.4	 25
145	 20	269.8	50.3	 30
146	 20	221.0	33.9	 30
147	 20	238.0	28.9	 30
148	 20	240.5	39.6	 30
149	 20	137.3	22.5	 30
150	 20	163.0	32.8	 30
151	 20	242.0	45.8	 25
152	 20	125.0	28.1	 25
153	 20	157.0	34.2	 25
154	 20	143.0	30.5	 25
155	 20	141.5	20.3	 30
156	 20	182.0	37.8	 25
157	 20	294.0	65.2	 25
158	 20	124.0	20.5	 25
159	 20	149.0	27.0	 25
160	 20	151.0	23.1	 30
161	 20	143.0	47.7	 25
162	 20	209.0	36.4	 25
163	 20	171.0	27.7	 25
164	 20	132.0	15.2	 30
165	 20	136.5	19.4	 36
166	 20	154.8	22.3	 30
167	 20	153.0	26.6	 25
168	 20	140.0	17.0	 25
169	 20	228.0	39.2	 25
170	 20	240.5	34.8	 30
171	 20	206.0	26.4	 25
172	 20	226.0	31.4	 25
173	 20	327.0	40.9	 25
174	 20	382.0	39.5	 25
175	 20	157.8	22.6	 30
176	 20	211.0	33.2	 25
177	 20	143.0	19.9	 25
178	 20	187.0	23.0	 25
179	 20	170.0	20.4	 25
180	 20	130.3	22.2	 30
181	 20	147.0	21.2	 25
182	 20	190.0	32.2	 30
183	 20	164.0	23.0	 30
184	 20	166.3	27.5	 30
185	 20	145.0	27.7	 30
186	 20	128.0	12.1	 25
187	 20	165.0	17.4	 25
188	 20	202.0	28.3	 25
189	 20	223.0	29.2	 25
190	 20	140.0	21.9	 25
191	 20	151.8	25.2	 30
192	 20	393.0	64.1	 25
193	 20	155.0	28.8	 25
194	 20	247.0	32.2	 25
195	 20	178.0	26.5	 25
196	 20	193.8	33.0	 30
197	 20	187.0	34.7	 25
198	 20	159.0	20.9	 25
199	 20	192.8	41.0	 30
200	 20	377.0	59.9	 30
201	 20	167.3	26.6	 36
202	 20	1798.0	317.7	 30
203	 20	176.0	28.0	 25
204	 20	185.0	25.8	 25
205	 20	146.0	22.6	 25
206	 20	287.5	34.9	 30
207	 20	182.0	26.2	 25
208	 20	210.0	29.2	 25
209	 20	190.0	24.2	 25
210	 20	155.0	26.8	 25
211	 20	136.3	17.8	 30
212	 20	126.0	15.4	 25
213	 20	242.0	31.3	 25
214	 20	141.0	19.8	 25
215	 20	128.0	19.9	 25
216	 20	172.0	22.1	 30
217	 20	234.3	90.5	 30
218	 20	164.8	62.5	 30
219	 20	184.8	24.7	 30
220	 20	347.0	54.9	 30
221	 20	161.3	21.8	 30
222	 20	210.0	21.1	 25
223	 20	256.0	40.4	 25
224	 20	1675.0	279.8	 25
225	 20	310.0	41.1	 25
226	 20	159.0	30.6	 30
227	 20	292.0	29.6	 25
228	 20	406.0	54.5	 25
229	 20	209.0	22.9	 25
230	 20	2858.0	505.0	 25
231	 20	172.0	31.0	 30
232	 20	140.0	23.7	 25
233	 20	353.0	57.5	 25
234	 20	139.0	16.7	 25
235	 20	155.8	21.7	 30
236	 20	144.3	24.1	 36
237	 20	182.0	31.0	 30
238	 20	130.8	19.0	 30
239	 20	178.0	28.3	 25
240	 20	121.0	20.7	 25
241	 20	206.5	45.8	 30
242	 20	193.0	32.3	 25
243	 20	135.0	29.5	 25
244	 20	140.0	20.0	 25
245	 20	273.0	35.6	 25
246	 20	248.0	40.2	 30
247	 20	162.0	17.9	 25
248	 20	134.0	20.0	 25
249	 20	174.0	26.1	 25
250	 20	164.0	29.1	 25
251	 20	356.3	47.1	 30
252	 20	245.0	38.6	 25
253	 20	279.0	36.1	 30
254	 20	275.8	32.2	 30
255	 20	189.3	29.8	 30
256	 20	289.0	35.8	 30
257	 20	377.0	50.4	 25
258	 20	205.0	28.1	 25
259	 20	165.0	26.9	 25
260	 20	138.0	19.1	 25
261	 20	166.8	21.3	 30
262	 20	203.0	30.5	 25
263	 20	124.0	25.0	 25
264	 20	162.0	17.0	 25
265	 20	153.0	19.7	 25
266	 20	143.5	22.0	 30
267	 20	372.0	47.2	 25
268	 20	191.0	18.8	 25
269	 20	186.0	41.1	 25
270	 20	205.0	29.5	 25
271	 20	125.3	22.2	 36
272	 20	512.0	127.9	 30
273	 20	291.0	60.4	 30
274	 20	117.0	29.4	 25
275	 20	118.0	18.4	 25
276	 20	119.0	18.9	 30
277	 20	259.0	41.3	 25
278	 20	182.0	28.0	 25
279	 20	192.0	35.2	 25
280	 20	186.0	23.3	 25
281	 20	539.3	138.8	 30
282	 20	127.0	26.3	 25
283	 20	191.0	38.5	 25
284	 20	818.0	138.1	 25
285	 20	1638.0	279.0	 25
286	 20	174.5	21.6	 30
287	 20	172.0	21.9	 25
288	 20	161.8	26.4	 30
289	 20	162.3	29.5	 30
290	 20	178.0	34.8	 30
291	 20	599.3	142.1	 36
292	 20	172.0	44.9	 25
293	 20	256.0	62.6	 25
294	 20	143.0	19.6	 25
295	 20	135.0	26.1	 25
296	 20	192.0	30.3	 25
297	 20	138.8	19.6	 30
298	 20	140.0	22.1	 25
299	 20	131.0	28.8	 25
300	 20	140.0	39.7	 25
301	 20	156.0	24.9	 25
302	 20	148.0	20.9	 30
303	 20	172.0	29.4	 25
304	 20	175.0	24.0	 25
305	 20	136.0	20.7	 25
306	 20	839.8	182.4	 30
307	 20	260.3	73.2	 36
308	 20	522.3	83.5	 30
309	 20	193.3	26.4	 30
310	 20	442.0	45.4	 25
311	 20	182.0	33.1	 25
312	 20	170.8	30.2	 30
313	 20	365.0	66.7	 25
314	 20	298.0	42.6	 25
315	 20	325.0	40.5	 25
316	 20	389.0	40.3	 25
317	 20	449.0	61.4	 30
318	 20	746.0	104.8	 25
319	 20	222.0	23.4	 25
320	 20	215.0	42.2	 25
321	 20	146.0	22.8	 25
322	 20	175.3	38.0	 30
323	 20	274.0	37.0	 25
324	 20	150.3	24.0	 30
325	 20	158.0	26.2	 30
326	 20	182.5	30.4	 30
327	 20	194.0	35.8	 36
328	 20	286.0	39.4	 25
329	 20	261.0	52.2	 25
330	 20	169.0	29.7	 25
331	 20	174.0	30.9	 25
332	 20	451.0	82.7	 30
333	 20	190.0	29.7	 25
334	 20	172.0	24.0	 25
335	 20	201.0	32.6	 25
336	 20	230.0	31.6	 25
337	 20	486.0	65.2	 30
338	 20	713.0	86.5	 25
339	 20	824.0	127.6	 25
340	 20	430.0	63.5	 25
341	 20	219.0	23.8	 25
342	 20	272.5	65.8	 36
343	 20	238.0	54.1	 30
344	 20	187.8	47.2	 30
345	 20	710.3	96.4	 30
346	 20	647.0	142.4	 25
347	 20	212.8	44.7	 30
348	 20	161.0	36.4	 25
349	 20	152.0	36.4	 25
350	 20	141.0	31.8	 25
351	 20	189.0	42.0	 25
352	 20	145.8	38.5	 30
353	 20	184.0	26.9	 25
354	 20	214.0	50.5	 25
355	 20	157.0	38.7	 25
356	 20	149.0	26.5	 25
357	 20	151.8	26.7	 30
358	 20	152.0	33.2	 25
359	 20	1000.0	152.9	 25
360	 20	3001.5	735.6	 30
361	 20	245.0	51.2	 30
362	 20	172.5	29.3	 36
363	 20	270.0	51.1	 25
364	 20	203.0	38.5	 25
365	 20	430.0	98.1	 25
366	 20	388.0	50.5	 25
367	 20	304.8	59.9	 30
368	 20	188.0	39.8	 25
369	 20	168.0	25.9	 25
370	 20	170.0	28.2	 25
371	 20	228.0	40.4	 25
372	 20	153.0	23.8	 30
373	 20	153.0	23.8	 25
374	 20	151.0	35.2	 25
375	 20	147.0	30.4	 25
376	 20	196.0	38.5	 25
377	 20	281.5	87.5	 30
378	 20	280.8	62.0	 30
379	 20	252.3	44.5	 30
380	 20	153.8	30.7	 30
381	 20	285.0	55.3	 25
382	 20	176.5	32.3	 30
383	 20	137.0	20.1	 25
384	 20	153.0	26.4	 25
385	 20	141.0	22.8	 25
386	 20	638.0	148.7	 25
387	 20	141.8	27.5	 30
388	 20	159.0	30.5	 25
389	 20	148.0	23.7	 25
390	 20	303.0	38.4	 25
391	 20	357.0	71.0	 25
392	 20	188.8	40.8	 30
393	 20	159.0	27.8	 25
394	 20	162.0	40.1	 25
395	 20	163.8	52.4	 30
396	 20	207.3	39.9	 30
397	 20	264.8	43.2	 30
398	 20	200.3	35.4	 36
399	 20	697.0	126.7	 25
400	 20	306.0	41.9	 25
401	 20	134.0	20.8	 25
402	 20	183.0	43.0	 25
403	 20	377.0	59.3	 30
404	 20	219.0	46.8	 25
405	 20	188.0	36.5	 25
406	 20	112.0	31.6	 25
407	 20	123.0	29.6	 25
408	 20	156.5	23.6	 30
409	 20	157.0	29.7	 25
410	 20	243.0	40.6	 25
411	 20	323.0	54.2	 25
412	 20	204.0	30.6	 25
413	 20	346.5	54.3	 36
414	 20	1129.8	266.9	 30
415	 20	284.8	42.5	 30
416	 20	165.3	39.4	 30
417	 20	487.0	69.0	 25
418	 20	180.5	32.7	 30
419	 20	161.0	45.8	 25
420	 20	150.0	33.7	 25
421	 20	169.0	22.2	 25
422	 20	197.0	33.4	 25
423	 20	197.8	34.4	 30
424	 20	161.0	26.8	 25
425	 20	147.0	27.2	 25
426	 20	507.0	89.2	 25
427	 20	588.0	101.7	 25
428	 20	175.8	42.6	 30
429	 20	306.0	56.2	 25
430	 20	146.0	20.6	 25
431	 20	399.3	49.5	 30
432	 20	180.0	42.2	 30
433	 20	225.0	34.6	 36
434	 20	272.0	41.9	 30
435	 20	488.0	77.4	 25
436	 20	140.0	19.7	 25
437	 20	371.0	69.5	 25
438	 20	146.8	29.0	 30
439	 20	147.0	24.9	 25
440	 20	160.0	29.4	 25
441	 20	158.0	32.3	 25
442	 20	265.0	46.0	 25
443	 20	184.3	36.2	 30
444	 20	248.0	34.6	 25
445	 20	360.0	47.1	 25
446	 20	150.0	25.6	 25
447	 20	140.0	18.0	 25
448	 20	156.5	38.3	 30
449	 20	188.8	55.5	 30
450	 20	176.5	43.2	 30
451	 20	146.3	26.5	 30
452	 20	302.0	59.6	 25
453	 20	158.0	26.7	 30
454	 20	159.0	34.6	 25
455	 20	477.0	83.2	 25
456	 20	202.0	30.1	 25
457	 20	417.0	98.7	 25
458	 20	141.3	20.6	 30
459	 20	115.0	17.0	 25
460	 20	172.0	31.1	 25
461	 20	148.0	22.3	 25
462	 20	111.0	21.4	 25
463	 20	138.8	19.1	 30
464	 20	116.0	18.5	 25
465	 20	119.0	23.0	 25
466	 20	213.0	32.1	 25
467	 20	225.5	37.2	 30
468	 20	146.5	19.5	 36
469	 20	234.8	32.6	 30
470	 20	228.0	26.6	 25
471	 20	190.0	17.2	 25
472	 20	208.0	35.0	 25
473	 20	847.8	161.7	 30
474	 20	227.0	26.4	 25
475	 20	223.0	31.4	 25
476	 20	177.0	16.3	 25
477	 20	159.0	24.4	 25
478	 20	166.8	22.8	 30
479	 20	141.0	21.4	 25
480	 20	191.0	29.3	 25
481	 20	354.0	46.4	 25
482	 20	210.0	51.7	 25
483	 20	126.8	21.6	 30
484	 20	159.3	32.0	 30
485	 20	294.0	58.7	 30
486	 20	169.0	24.1	 30
487	 20	154.3	33.6	 30
488	 20	507.8	84.0	 30
489	 20	228.0	34.5	 25
490	 20	204.0	37.9	 25
491	 20	521.0	81.4	 25
492	 20	189.0	31.9	 25
493	 20	509.5	86.7	 30
494	 20	260.0	48.3	 25
495	 20	292.0	53.0	 25
496	 20	157.0	26.9	 25
497	 20	262.0	25.8	 25
498	 20	161.0	19.8	 25
499	 20	179.5	30.9	 30
500	 20	139.0	21.5	 25
501	 20	140.0	26.9	 25
502	 20	196.8	24.1	 30
503	 20	225.8	34.0	 30
504	 20	223.8	47.2	 36
505	 20	153.0	27.5	 30
506	 20	234.0	26.8	 25
507	 20	234.0	32.7	 25
508	 20	173.0	25.3	 25
509	 20	173.3	30.0	 30
510	 20	244.0	29.7	 25
511	 20	332.0	49.8	 25
512	 20	183.0	28.2	 25
513	 20	142.0	27.1	 25
514	 20	290.0	50.8	 30
515	 20	162.0	32.0	 25
516	 20	128.0	20.0	 25
517	 20	198.0	34.8	 25
518	 20	168.0	27.6	 25
519	 20	422.3	65.9	 30
520	 20	296.5	152.5	 30
521	 20	280.3	45.3	 30
522	 20	245.5	36.8	 30
523	 20	4071.8	998.4	 30
524	 20	412.0	57.5	 30
525	 20	235.0	33.4	 25
526	 20	163.0	28.9	 25
527	 20	180.0	31.7	 25
528	 20	254.0	30.5	 25
529	 20	174.5	37.3	 30
530	 20	224.0	29.0	 25
531	 20	179.0	24.0	 25
532	 20	339.0	35.0	 25
533	 20	152.0	28.4	 25
534	 20	194.0	32.1	 30
535	 20	204.0	39.1	 25
536	 20	171.0	23.5	 25
537	 20	155.0	29.6	 25
538	 20	119.8	19.1	 30
539	 20	149.5	18.9	 36
540	 20	166.8	39.9	 30
541	 20	212.0	25.2	 25
542	 20	207.0	33.8	 25
543	 20	130.0	19.9	 25
544	 20	137.5	13.5	 30
545	 20	128.0	18.8	 25
546	 20	172.0	32.1	 25
547	 20	195.0	25.0	 25
548	 20	183.0	38.7	 25
549	 20	172.8	32.2	 30
550	 20	168.0	29.3	 25
551	 20	113.0	18.4	 25
552	 20	133.0	24.9	 25
553	 20	231.0	31.9	 25
554	 20	137.3	29.6	 30
555	 20	191.0	23.4	 25
556	 20	414.5	66.9	 30
557	 20	200.0	32.8	 30
558	 20	147.8	23.7	 30
559	 20	176.3	33.3	 30
560	 20	198.0	43.9	 25
561	 20	153.0	20.6	 25
562	 20	319.0	43.6	 25
563	 20	179.0	30.7	 25
564	 20	167.5	24.8	 30
565	 20	197.0	39.8	 25
566	 20	261.0	33.7	 25
567	 20	814.0	93.1	 25
568	 20	290.0	39.6	 25
569	 20	397.5	77.6	 30
570	 20	228.0	33.3	 25
571	 20	195.0	30.2	 25
572	 20	568.0	52.2	 25
573	 20	145.8	23.7	 30
574	 20	155.0	30.5	 36
575	 20	250.8	41.4	 30
576	 20	177.5	25.8	 30
577	 20	220.0	29.2	 25
578	 20	230.0	38.5	 25
579	 20	157.3	27.5	 30
580	 20	164.0	32.0	 25
581	 20	273.0	43.6	 25
582	 20	335.0	48.3	 25
583	 20	212.0	32.3	 25
584	 20	597.0	104.6	 30
585	 20	181.0	30.7	 25
586	 20	138.0	23.6	 25
587	 20	350.0	46.2	 25
588	 20	152.0	26.9	 25
589	 20	217.8	49.0	 30
590	 20	116.0	27.2	 25
591	 20	111.5	24.0	 30
592	 20	156.8	29.3	 30
593	 20	156.8	37.3	 30
594	 20	139.0	28.2	 36
595	 20	198.0	27.6	 25
596	 20	349.0	66.6	 25
597	 20	329.0	53.4	 25
598	 20	179.0	25.2	 25
599	 20	234.0	44.8	 25
600	 20	201.5	41.1	 30
601	 20	149.0	24.3	 25
602	 20	177.0	34.1	 25
603	 20	318.0	48.1	 25
604	 20	162.0	27.7	 25
605	 20	167.3	25.0	 30
606	 20	124.0	30.4	 25
607	 20	175.0	31.6	 25
608	 20	277.0	45.1	 25
609	 20	196.8	43.3	 30
610	 20	144.5	27.3	 36
611	 20	597.3	145.9	 30
612	 20	283.3	65.5	 30
613	 20	1348.0	350.8	 25
614	 20	203.0	38.2	 25
615	 20	301.5	50.5	 30
616	 20	259.0	40.5	 25
617	 20	238.0	49.4	 25
618	 20	131.0	36.8	 25
619	 20	132.0	20.5	 25
620	 20	159.5	32.9	 30
621	 20	139.0	28.8	 25
622	 20	134.0	31.8	 25
623	 20	271.0	45.2	 25
624	 20	161.0	27.7	 25
625	 20	195.8	28.8	 30
626	 20	166.0	29.3	 25
627	 20	270.0	45.4	 30
628	 20	236.8	47.0	 30
629	 20	204.0	33.7	 30
630	 20	276.3	52.4	 36
631	 20	144.0	26.6	 25
632	 20	151.0	30.8	 25
633	 20	563.0	85.3	 25
634	 20	366.0	57.4	 25
635	 20	225.3	43.9	 30
636	 20	210.0	36.1	 25
637	 20	268.0	42.7	 25
638	 20	170.0	29.1	 25
639	 20	176.0	45.4	 25
640	 20	279.8	41.2	 30
641	 20	401.0	60.6	 25
642	 20	225.0	37.0	 25
643	 20	471.0	75.6	 25
644	 20	350.0	52.9	 25
645	 20	239.3	34.2	 36
646	 20	158.0	46.2	 30
647	 20	235.5	54.9	 30
648	 20	162.0	33.8	 25
649	 20	139.0	36.7	 25
650	 20	337.0	77.9	 30
651	 20	276.0	40.4	 25
652	 20	366.0	56.5	 25
653	 20	152.0	39.5	 25
654	 20	162.0	35.6	 25
655	 20	160.0	34.2	 30
656	 20	195.0	27.5	 25
657	 20	159.0	27.4	 25
658	 20	159.0	40.1	 25
659	 20	609.0	76.9	 25
660	 20	300.5	55.0	 30
661	 20	242.0	46.9	 25
662	 20	286.0	40.4	 25
663	 20	229.3	38.5	 30
664	 20	171.5	33.8	 30
665	 20	1281.5	294.0	 36
666	 20	197.0	35.6	 25
667	 20	206.0	46.0	 25
668	 20	210.0	43.6	 25
669	 20	208.0	38.9	 25
670	 20	620.8	139.4	 30
671	 20	180.0	28.3	 25
672	 20	170.0	31.7	 25
673	 20	206.0	36.5	 25
674	 20	272.0	61.7	 25
675	 20	146.5	29.1	 30
676	 20	124.0	22.8	 25
677	 20	113.0	22.6	 25
678	 20	221.0	33.9	 25
679	 20	175.0	29.4	 25
680	 20	145.0	33.1	 36
681	 20	197.8	38.6	 30
682	 20	527.3	136.0	 30
683	 20	337.0	48.6	 30
684	 20	321.0	39.4	 25
685	 20	183.5	28.9	 30
686	 20	163.0	31.8	 25
687	 20	163.0	30.7	 25
688	 20	118.0	19.4	 25
689	 20	152.0	31.9	 25
690	 20	358.5	79.7	 30
691	 20	114.0	25.0	 25
692	 20	134.0	24.6	 25
693	 20	177.0	37.8	 25
694	 20	229.0	55.4	 25
695	 20	422.8	70.5	 30
696	 20	197.0	26.3	 25
697	 20	215.0	37.5	 25
698	 20	133.3	18.2	 30
699	 20	135.5	26.6	 30
700	 20	115.5	22.1	 30
701	 20	144.3	24.0	 36
702	 20	396.0	50.4	 25
703	 20	159.0	27.2	 25
704	 20	174.0	33.9	 25
705	 20	202.0	32.6	 25
706	 20	210.5	39.5	 30
707	 20	313.0	41.2	 25
708	 20	469.0	83.3	 25
709	 20	173.0	29.6	 25
710	 20	162.0	22.4	 25
711	 20	21250.0	4888.0	 30
  0	 21	224.8	40.9	 30
  1	 21	136.3	28.3	 30
  2	 21	180.5	43.0	 30
  3	 21	203.0	38.4	 25
  4	 21	225.5	40.7	 30
  5	 21	256.0	30.3	 25
  6	 21	3731.0	537.5	 25
  7	 21	425.0	78.9	 25
  8	 21	1409.0	169.0	 25
  9	 21	284.3	52.6	 30
 10	 21	196.0	39.7	 25
 11	 21	436.0	88.2	 25
 12	 21	1310.0	134.2	 25
 13	 21	248.0	35.9	 25
 14	 21	217.8	42.8	 30
 15	 21	170.0	27.4	 25
 16	 21	882.0	114.2	 25
 17	 21	221.0	47.9	 25
 18	 21	190.0	31.8	 30
 19	 21	3330.0	753.7	 36
 20	 21	472.5	99.5	 30
 21	 21	172.0	35.2	 25
 22	 21	161.0	33.4	 25
 23	 21	189.0	26.4	 25
 24	 21	147.8	27.2	 30
 25	 21	263.0	34.3	 25
 26	 21	261.0	39.6	 25
 27	 21	2642.0	383.9	 25
 28	 21	926.0	104.0	 25
 29	 21	285.8	39.5	 30
 30	 21	213.0	23.1	 25
 31	 21	321.0	43.5	 25
 32	 21	867.0	113.7	 25
 33	 21	154.0	26.7	 25
 34	 21	2019.8	426.4	 30
 35	 21	275.8	33.9	 30
 36	 21	147.5	33.4	 30
 37	 21	568.8	80.9	 30
 38	 21	331.5	47.8	 30
 39	 21	368.5	72.9	 30
 40	 21	256.0	40.8	 25
 41	 21	438.0	68.8	 25
 42	 21	159.0	24.1	 25
 43	 21	259.0	40.8	 25
 44	 21	319.0	41.4	 30
 45	 21	293.0	28.4	 25
 46	 21	194.0	28.3	 25
 47	 21	184.0	30.7	 25
 48	 21	135.0	20.4	 25
 49	 21	156.5	23.0	 30
 50	 21	225.0	43.0	 25
 51	 21	10364.0	1966.8	 25
 52	 21	183.0	26.7	 25
 53	 21	304.3	52.6	 30
 54	 21	530.0	117.6	 36
 55	 21	512.8	82.3	 30
 56	 21	183.5	20.7	 30
 57	 21	143.0	27.3	 25
 58	 21	690.0	105.0	 25
 59	 21	418.0	58.9	 25
 60	 21	402.3	50.9	 30
 61	 21	271.0	37.7	 25
 62	 21	1071.0	173.8	 25
 63	 21	380.0	38.5	 25
 64	 21	218.0	34.2	 25
 65	 21	246.8	41.0	 30
 66	 21	232.0	39.3	 25
 67	 21	125.0	26.5	 25
 68	 21	644.0	95.9	 25
 69	 21	626.0	68.9	 25
 70	 21	405.8	96.3	 30
 71	 21	180.5	39.0	 30
 72	 21	199.5	32.1	 30
 73	 21	172.0	25.3	 30
 74	 21	134.8	27.2	 30
 75	 21	1427.3	401.3	 30
 76	 21	176.0	28.6	 25
 77	 21	234.0	26.5	 25
 78	 21	2808.0	399.0	 25
 79	 21	149.0	30.6	 25
 80	 21	128.8	28.7	 30
 81	 21	103.0	23.5	 25
 82	 21	151.0	18.4	 25
 83	 21	171.0	34.6	 25
 84	 21	170.0	36.2	 25
 85	 21	178.8	23.5	 30
 86	 21	320.0	50.6	 25
 87	 21	316.0	35.0	 25
 88	 21	238.0	36.1	 25
 89	 21	504.0	68.0	 30
 90	 21	190.5	24.8	 36
 91	 21	176.0	26.5	 30
 92	 21	150.3	26.7	 30
 93	 21	148.0	25.3	 25
 94	 21	487.0	49.7	 25
 95	 21	139.8	21.8	 30
 96	 21	164.0	25.6	 25
 97	 21	198.0	27.5	 25
 98	 21	331.0	34.9	 25
 99	 21	165.0	18.8	 25
100	 21	591.8	101.0	 30
101	 21	178.0	34.8	 25
102	 21	214.0	26.0	 25
103	 21	138.0	21.4	 25
104	 21	493.0	60.9	 25
105	 21	149.3	23.5	 30
106	 21	506.0	85.9	 25
107	 21	1479.3	268.0	 30
108	 21	285.5	53.6	 30
109	 21	144.3	29.0	 30
110	 21	161.0	26.3	 30
111	 21	387.0	71.9	 25
112	 21	776.0	141.6	 25
113	 21	185.0	28.0	 25
114	 21	1084.0	108.6	 25
115	 21	305.0	32.9	 30
116	 21	242.0	35.2	 25
117	 21	193.0	28.1	 25
118	 21	344.0	67.3	 25
119	 21	176.0	25.5	 25
120	 21	1290.0	286.4	 30
121	 21	3904.0	788.9	 25
122	 21	157.0	27.0	 25
123	 21	187.0	18.6	 25
124	 21	403.8	69.7	 30
125	 21	150.3	28.5	 36
126	 21	151.8	17.5	 30
127	 21	180.8	25.4	 30
128	 21	1497.0	195.7	 25
129	 21	149.0	20.1	 25
130	 21	173.3	19.9	 30
131	 21	282.0	35.6	 25
132	 21	176.0	23.5	 25
133	 21	232.0	38.0	 25
134	 21	142.0	22.6	 25
135	 21	156.8	18.4	 30
136	 21	160.0	28.1	 25
137	 21	217.0	27.5	 25
138	 21	241.0	34.9	 25
139	 21	346.0	36.0	 25
140	 21	194.3	38.4	 30
141	 21	215.0	28.6	 25
142	 21	252.8	37.4	 30
143	 21	232.5	33.6	 30
144	 21	203.5	32.3	 30
145	 21	148.3	26.9	 36
146	 21	255.0	35.9	 25
147	 21	169.0	36.9	 25
148	 21	156.0	24.7	 25
149	 21	140.0	26.1	 25
150	 21	174.0	25.9	 30
151	 21	402.0	106.3	 25
152	 21	137.0	16.7	 25
153	 21	185.0	29.1	 25
154	 21	173.0	28.8	 25
155	 21	348.8	61.6	 30
156	 21	1610.0	200.3	 25
157	 21	488.0	71.6	 25
158	 21	172.0	23.5	 25
159	 21	400.0	63.3	 25
160	 21	439.5	57.5	 30
161	 21	271.0	44.1	 36
162	 21	184.5	27.3	 30
163	 21	6512.0	1098.9	 30
164	 21	134.0	21.0	 25
165	 21	118.0	26.4	 25
166	 21	172.8	24.3	 30
167	 21	750.0	131.1	 25
168	 21	188.0	25.1	 25
169	 21	140.0	26.2	 25
170	 21	158.0	27.9	 25
171	 21	153.0	26.4	 30
172	 21	147.0	30.0	 25
173	 21	221.0	33.8	 25
174	 21	161.0	30.6	 25
175	 21	184.0	23.2	 25
176	 21	155.5	23.3	 30
177	 21	174.0	24.0	 25
178	 21	218.5	31.4	 30
179	 21	140.8	25.4	 30
180	 21	235.3	46.1	 30
181	 21	190.3	47.0	 36
182	 21	173.0	30.0	 25
183	 21	500.0	63.9	 25
184	 21	289.0	37.2	 25
185	 21	501.0	62.0	 25
186	 21	146.5	28.7	 30
187	 21	289.0	38.8	 25
188	 21	263.0	25.0	 25
189	 21	284.0	40.5	 25
190	 21	301.0	37.5	 25
191	 21	187.5	30.3	 30
192	 21	205.0	37.9	 25
193	 21	208.0	31.7	 25
194	 21	321.0	48.1	 25
195	 21	532.0	62.8	 25
196	 21	142.3	27.0	 36
197	 21	246.8	38.0	 30
198	 21	212.0	31.6	 30
199	 21	256.0	29.2	 25
200	 21	230.0	42.3	 25
201	 21	318.0	50.7	 30
202	 21	286.0	61.9	 25
203	 21	514.0	50.2	 25
204	 21	993.0	98.0	 25
205	 21	202.0	35.6	 25
206	 21	272.0	40.6	 30
207	 21	5267.0	1052.7	 25
208	 21	266.0	35.1	 25
209	 21	136.0	28.1	 25
210	 21	140.0	19.9	 25
211	 21	567.3	124.0	 30
212	 21	308.0	38.6	 25
213	 21	226.0	30.0	 25
214	 21	2233.5	483.7	 30
215	 21	166.5	33.6	 30
216	 21	151.3	25.3	 36
217	 21	174.0	23.3	 25
218	 21	271.0	49.9	 25
219	 21	186.0	26.3	 25
220	 21	229.0	35.8	 25
221	 21	189.8	36.5	 30
222	 21	154.0	26.1	 25
223	 21	171.0	36.2	 25
224	 21	386.0	59.6	 25
225	 21	229.0	48.5	 25
226	 21	189.3	33.9	 30
227	 21	403.0	48.4	 25
228	 21	255.0	37.0	 25
229	 21	219.0	51.1	 25
230	 21	171.0	32.1	 25
231	 21	201.3	44.0	 36
232	 21	233.5	34.3	 30
233	 21	1288.5	294.6	 30
234	 21	201.8	35.6	 30
235	 21	364.0	57.5	 25
236	 21	578.3	132.3	 30
237	 21	171.0	28.9	 25
238	 21	207.0	32.3	 25
239	 21	159.0	26.6	 25
240	 21	532.0	69.3	 25
241	 21	700.5	140.9	 30
242	 21	285.0	46.3	 25
243	 21	166.0	29.5	 25
244	 21	535.0	84.9	 25
245	 21	284.0	60.1	 25
246	 21	377.8	54.7	 30
247	 21	315.0	55.3	 25
248	 21	160.0	24.7	 25
249	 21	152.8	35.7	 30
250	 21	181.0	33.3	 30
251	 21	168.0	28.7	 36
252	 21	146.5	24.8	 30
253	 21	377.0	67.5	 25
254	 21	501.0	85.3	 25
255	 21	506.0	81.7	 25
256	 21	398.5	59.4	 30
257	 21	649.0	146.1	 25
258	 21	225.0	27.9	 25
259	 21	165.0	30.1	 25
260	 21	442.0	66.6	 25
261	 21	406.0	38.6	 25
262	 21	793.3	138.7	 30
263	 21	268.0	47.2	 25
264	 21	427.0	60.1	 25
265	 21	183.0	30.1	 25
266	 21	335.0	55.9	 25
267	 21	140.0	29.7	 36
268	 21	237.5	49.0	 30
269	 21	137.5	32.0	 30
270	 21	170.0	31.3	 30
271	 21	158.0	45.2	 25
272	 21	177.3	33.9	 30
273	 21	180.0	44.0	 25
274	 21	157.0	32.3	 25
275	 21	160.0	22.5	 25
276	 21	163.0	36.4	 25
277	 21	180.5	23.2	 30
278	 21	434.0	99.6	 25
279	 21	226.0	28.5	 25
280	 21	150.0	26.7	 25
281	 21	296.0	51.0	 25
282	 21	175.8	36.6	 30
283	 21	146.0	36.7	 25
284	 21	236.0	46.1	 25
285	 21	213.3	43.7	 30
286	 21	284.8	51.1	 30
287	 21	930.3	182.6	 36
288	 21	366.0	66.9	 25
289	 21	1406.0	184.2	 25
290	 21	162.0	33.2	 25
291	 21	247.0	40.0	 25
292	 21	864.3	206.4	 30
293	 21	205.0	39.6	 25
294	 21	163.0	31.0	 25
295	 21	190.0	42.9	 25
296	 21	163.0	37.6	 25
297	 21	206.5	36.6	 30
298	 21	229.0	37.2	 25
299	 21	978.0	230.4	 25
300	 21	148.0	34.4	 25
301	 21	159.0	30.2	 25
302	 21	660.3	147.1	 30
303	 21	262.3	40.0	 30
304	 21	162.0	31.1	 30
305	 21	145.8	23.7	 30
306	 21	158.0	35.7	 25
307	 21	2375.5	625.9	 30
308	 21	150.0	31.6	 25
309	 21	221.0	48.8	 25
310	 21	1462.0	218.8	 25
311	 21	677.0	78.4	 25
312	 21	256.8	44.4	 30
313	 21	921.0	172.2	 25
314	 21	189.0	36.0	 25
315	 21	243.0	35.1	 25
316	 21	200.0	27.0	 25
317	 21	213.3	41.5	 30
318	 21	211.0	38.2	 25
319	 21	174.0	26.5	 25
320	 21	209.3	39.2	 30
321	 21	217.8	44.8	 30
322	 21	225.0	43.4	 36
323	 21	399.3	293.0	 30
324	 21	216.0	95.3	 25
325	 21	552.0	82.0	 25
326	 21	190.0	19.2	 25
327	 21	134.8	29.8	 30
328	 21	128.0	21.9	 25
329	 21	162.0	34.6	 25
330	 21	4753.0	667.4	 25
331	 21	444.0	72.7	 25
332	 21	209.0	44.1	 30
333	 21	402.0	69.4	 25
334	 21	310.0	58.1	 25
335	 21	153.0	20.9	 25
336	 21	198.0	41.0	 25
337	 21	205.0	34.5	 30
338	 21	269.0	33.7	 30
339	 21	228.3	36.4	 30
340	 21	672.5	104.1	 30
341	 21	226.8	37.7	 30
342	 21	159.0	29.5	 30
343	 21	149.0	29.4	 25
344	 21	148.0	19.4	 25
345	 21	168.0	26.2	 25
346	 21	245.0	27.7	 25
347	 21	189.3	26.5	 30
348	 21	162.0	24.2	 25
349	 21	137.0	18.5	 25
350	 21	232.0	30.0	 25
351	 21	189.0	23.1	 25
352	 21	210.0	36.9	 30
353	 21	296.0	41.9	 25
354	 21	239.0	37.9	 25
355	 21	349.0	33.9	 25
356	 21	166.8	27.9	 30
357	 21	281.8	68.8	 36
358	 21	331.8	62.6	 30
359	 21	148.0	20.1	 30
360	 21	641.0	79.9	 25
361	 21	153.0	22.8	 25
362	 21	139.0	18.0	 25
363	 21	152.8	32.5	 30
364	 21	904.0	113.7	 25
365	 21	480.0	57.3	 25
366	 21	456.0	38.3	 25
367	 21	429.0	51.0	 25
368	 21	167.0	26.7	 30
369	 21	173.0	27.0	 25
370	 21	157.0	27.6	 25
371	 21	222.0	29.2	 25
372	 21	308.0	39.5	 25
373	 21	134.3	25.7	 30
374	 21	363.5	72.8	 30
375	 21	138.8	23.2	 30
376	 21	1262.3	136.1	 30
377	 21	369.3	50.5	 30
378	 21	130.8	22.4	 30
379	 21	168.0	23.2	 25
380	 21	162.0	37.9	 25
381	 21	271.0	27.1	 25
382	 21	352.0	43.8	 25
383	 21	2626.5	561.3	 30
384	 21	161.0	23.3	 25
385	 21	146.0	26.1	 25
386	 21	510.0	75.7	 25
387	 21	140.0	19.4	 25
388	 21	196.0	48.9	 30
389	 21	532.0	76.0	 25
390	 21	177.0	21.6	 25
391	 21	461.0	48.6	 25
392	 21	230.5	36.6	 30
393	 21	564.0	111.1	 36
394	 21	171.0	36.7	 30
395	 21	139.0	15.5	 25
396	 21	165.0	20.8	 25
397	 21	299.0	42.3	 25
398	 21	385.3	60.1	 30
399	 21	710.0	81.6	 25
400	 21	199.0	21.6	 25
401	 21	145.0	26.8	 25
402	 21	260.0	47.1	 25
403	 21	139.8	21.4	 30
404	 21	265.0	33.4	 25
405	 21	181.0	25.3	 25
406	 21	214.0	37.8	 25
407	 21	521.0	52.0	 25
408	 21	141.8	32.0	 30
409	 21	115.0	12.3	 25
410	 21	252.0	36.5	 30
411	 21	254.8	35.5	 30
412	 21	247.0	35.1	 30
413	 21	598.8	100.2	 30
414	 21	335.0	30.3	 25
415	 21	1015.0	106.5	 25
416	 21	1235.0	150.6	 25
417	 21	750.0	63.8	 25
418	 21	592.5	78.6	 30
419	 21	1112.0	140.4	 25
420	 21	136.0	18.9	 25
421	 21	514.0	42.0	 25
422	 21	247.0	36.7	 25
423	 21	736.8	98.7	 30
424	 21	481.0	74.3	 25
425	 21	227.0	23.7	 25
426	 21	194.0	24.7	 25
427	 21	142.5	24.1	 30
428	 21	227.0	36.1	 36
429	 21	192.0	30.9	 30
430	 21	136.5	24.8	 30
431	 21	461.0	50.8	 25
432	 21	176.0	24.4	 25
433	 21	163.5	25.3	 30
434	 21	237.0	36.6	 25
435	 21	2010.0	238.7	 25
436	 21	209.0	23.3	 25
437	 21	149.0	20.6	 25
438	 21	192.8	35.7	 30
439	 21	235.0	35.9	 25
440	 21	522.0	76.4	 25
441	 21	209.0	29.8	 25
442	 21	1074.0	162.7	 25
443	 21	162.8	25.5	 30
444	 21	179.0	27.9	 25
445	 21	168.5	23.6	 30
446	 21	167.8	30.2	 30
447	 21	195.5	38.8	 30
448	 21	217.0	35.4	 36
449	 21	162.0	31.1	 25
450	 21	133.0	20.8	 25
451	 21	158.0	23.3	 25
452	 21	1551.0	124.6	 25
453	 21	282.8	46.3	 30
454	 21	5446.0	1260.8	 25
455	 21	421.0	67.5	 25
456	 21	255.0	41.1	 25
457	 21	275.0	30.6	 25
458	 21	598.5	119.8	 30
459	 21	130.0	20.9	 25
460	 21	3280.0	543.0	 25
461	 21	207.0	36.1	 25
462	 21	135.0	23.6	 25
463	 21	243.8	35.3	 30
464	 21	165.3	28.9	 36
465	 21	644.0	78.9	 30
466	 21	138.8	29.1	 30
467	 21	182.0	25.9	 25
468	 21	190.0	34.2	 25
469	 21	365.5	59.4	 30
470	 21	497.0	75.1	 25
471	 21	135.0	27.6	 25
472	 21	299.0	50.9	 25
473	 21	733.0	59.4	 25
474	 21	486.8	53.6	 30
475	 21	1617.0	287.0	 25
476	 21	278.0	37.5	 25
477	 21	236.0	33.2	 25
478	 21	143.0	27.7	 25
479	 21	291.3	74.1	 30
480	 21	172.0	34.0	 25
481	 21	330.8	61.4	 30
482	 21	15027.8	2083.1	 30
483	 21	329.0	64.5	 30
484	 21	310.3	47.9	 30
485	 21	129.0	28.5	 25
486	 21	193.0	40.0	 25
487	 21	157.0	35.1	 25
488	 21	181.0	41.0	 25
489	 21	143.5	31.8	 30
490	 21	220.0	43.3	 25
491	 21	872.0	121.1	 25
492	 21	142.0	21.0	 25
493	 21	185.0	38.8	 25
494	 21	215.0	44.5	 30
495	 21	180.0	29.6	 25
496	 21	198.0	41.1	 25
497	 21	168.0	28.5	 25
498	 21	265.0	43.2	 25
499	 21	167.3	27.0	 36
500	 21	928.3	173.9	 30
501	 21	296.0	43.6	 30
502	 21	228.0	39.2	 25
503	 21	283.0	25.8	 25
504	 21	419.3	71.3	 30
505	 21	188.0	27.4	 25
506	 21	184.0	33.4	 25
507	 21	333.0	64.1	 25
508	 21	632.0	115.1	 25
509	 21	554.0	139.9	 30
510	 21	208.0	43.9	 25
511	 21	536.0	78.9	 25
512	 21	696.0	88.4	 25
513	 21	193.0	30.6	 25
514	 21	394.3	77.3	 30
515	 21	201.0	41.4	 25
516	 21	410.5	75.1	 30
517	 21	190.8	31.5	 30
518	 21	398.8	57.4	 30
519	 21	481.5	77.6	 36
520	 21	17513.0	4336.9	 25
521	 21	1197.0	197.0	 25
522	 21	307.0	51.2	 25
523	 21	270.0	44.2	 25
524	 21	206.8	42.3	 30
525	 21	238.0	38.2	 25
526	 21	625.0	115.3	 25
527	 21	218.0	39.5	 25
528	 21	249.0	52.7	 25
529	 21	835.8	189.8	 30
530	 21	234.0	45.4	 25
531	 21	245.0	37.6	 25
532	 21	274.0	48.8	 25
533	 21	148.0	30.0	 25
534	 21	124.3	25.7	 36
535	 21	363.5	83.0	 30
536	 21	169.5	34.0	 30
537	 21	169.8	27.9	 30
538	 21	161.0	37.8	 25
539	 21	622.0	140.9	 30
540	 21	1585.0	297.1	 25
541	 21	212.0	38.3	 25
542	 21	364.0	46.9	 25
543	 21	145.0	32.7	 25
544	 21	114.5	23.7	 30
545	 21	133.0	30.0	 25
546	 21	166.0	37.2	 25
547	 21	132.0	27.8	 25
548	 21	272.0	34.7	 25
549	 21	330.0	82.4	 30
550	 21	202.0	33.0	 25
551	 21	152.0	25.0	 25
552	 21	179.5	95.2	 30
553	 21	156.8	27.5	 30
554	 21	175.5	29.2	 36
555	 21	380.8	67.0	 30
556	 21	172.0	33.7	 25
557	 21	237.0	46.4	 25
558	 21	147.0	27.4	 25
559	 21	376.0	57.1	 30
560	 21	602.0	100.6	 25
561	 21	187.0	39.0	 25
562	 21	179.0	25.5	 25
563	 21	468.0	59.4	 25
564	 21	134.0	28.0	 25
565	 21	411.8	68.5	 30
566	 21	162.0	31.3	 25
567	 21	973.0	72.7	 25
568	 21	360.0	51.0	 25
569	 21	684.0	96.4	 25
570	 21	233.3	45.2	 36
571	 21	1345.3	329.8	 30
572	 21	155.0	24.5	 30
573	 21	144.0	34.8	 25
574	 21	408.0	79.1	 25
575	 21	600.5	117.1	 30
576	 21	141.0	23.2	 25
577	 21	173.0	34.0	 25
578	 21	157.0	33.3	 25
579	 21	170.0	28.6	 25
580	 21	221.3	38.0	 30
581	 21	852.0	109.2	 25
582	 21	267.0	53.5	 25
583	 21	278.0	43.3	 25
584	 21	22312.0	1762.1	 25
585	 21	426.0	77.3	 30
586	 21	331.0	62.0	 25
587	 21	1204.0	171.0	 25
588	 21	205.5	39.4	 30
589	 21	146.8	33.7	 30
590	 21	193.0	32.3	 36
591	 21	197.0	34.0	 25
592	 21	132.0	30.6	 25
593	 21	274.0	53.7	 25
594	 21	137.0	26.3	 25
595	 21	216.3	43.5	 30
596	 21	251.0	48.6	 25
597	 21	136.0	29.4	 25
598	 21	178.0	26.2	 25
599	 21	250.0	32.2	 25
600	 21	179.5	37.4	 30
601	 21	165.0	28.8	 25
602	 21	181.0	30.2	 25
603	 21	576.0	71.5	 25
604	 21	609.0	87.6	 25
605	 21	2979.3	900.3	 36
606	 21	1043.5	214.7	 30
607	 21	135.0	30.1	 30
608	 21	258.5	43.2	 30
609	 21	237.0	36.0	 25
610	 21	458.3	63.2	 30
611	 21	332.0	54.3	 25
612	 21	161.0	31.7	 25
613	 21	207.0	39.6	 25
614	 21	177.0	34.2	 25
615	 21	399.8	39.4	 30
616	 21	619.0	73.6	 25
617	 21	214.0	30.5	 25
618	 21	158.0	37.6	 25
619	 21	165.0	30.3	 25
620	 21	173.3	34.0	 30
621	 21	406.0	59.4	 25
622	 21	1543.0	178.0	 25
623	 21	178.0	32.6	 30
624	 21	205.8	36.2	 30
625	 21	370.3	65.6	 36
626	 21	143.8	27.4	 30
627	 21	140.0	20.1	 25
628	 21	135.0	20.5	 25
629	 21	597.0	59.2	 25
630	 21	717.0	115.6	 30
631	 21	208.0	35.2	 25
632	 21	711.0	82.7	 25
633	 21	463.0	45.3	 25
634	 21	1090.0	103.4	 25
635	 21	378.8	44.5	 30
636	 21	1470.0	258.1	 25
637	 21	2183.0	244.9	 25
638	 21	1732.0	219.7	 25
639	 21	922.0	79.5	 25
640	 21	338.8	43.8	 30
641	 21	425.8	66.0	 30
642	 21	842.3	131.4	 30
643	 21	5933.0	864.2	 30
644	 21	609.5	74.5	 30
645	 21	463.0	56.2	 30
646	 21	551.0	56.0	 25
647	 21	820.0	100.7	 25
648	 21	140.0	27.7	 25
649	 21	370.0	34.1	 25
650	 21	183.0	27.2	 30
651	 21	1622.0	280.1	 25
652	 21	199.0	34.8	 25
653	 21	356.0	57.2	 25
654	 21	245.0	31.9	 25
655	 21	300.8	51.9	 30
656	 21	510.0	80.1	 25
657	 21	324.0	46.8	 25
658	 21	156.0	20.6	 25
659	 21	252.5	35.5	 30
660	 21	194.0	29.0	 36
661	 21	234.8	37.9	 30
662	 21	618.8	102.9	 30
663	 21	863.0	104.4	 25
664	 21	149.0	26.3	 25
665	 21	191.8	40.0	 30
666	 21	215.0	37.3	 25
667	 21	607.0	66.4	 25
668	 21	410.0	43.6	 25
669	 21	512.0	57.2	 25
670	 21	1476.0	150.1	 25
671	 21	153.3	26.4	 30
672	 21	175.0	28.9	 25
673	 21	175.0	28.9	 25
674	 21	211.0	38.8	 25
675	 21	206.0	31.2	 25
676	 21	183.5	31.2	 30
677	 21	186.8	28.4	 30
678	 21	355.3	54.9	 30
679	 21	315.0	43.4	 30
680	 21	455.0	59.7	 25
681	 21	260.5	38.7	 30
682	 21	234.0	34.3	 25
683	 21	244.0	31.1	 25
684	 21	252.0	24.8	 25
685	 21	279.0	36.0	 25
686	 21	2283.3	405.7	 30
687	 21	255.0	21.4	 25
688	 21	539.0	61.0	 25
689	 21	194.0	34.2	 25
690	 21	251.0	29.6	 25
691	 21	169.5	26.0	 30
692	 21	139.0	27.0	 25
693	 21	1003.0	132.1	 25
694	 21	118.0	12.8	 25
695	 21	411.0	47.2	 30
696	 21	750.5	120.6	 36
697	 21	386.0	32.3	 30
698	 21	691.0	82.7	 25
699	 21	133.0	23.4	 25
700	 21	129.0	18.0	 25
701	 21	106.8	14.5	 30
702	 21	147.0	15.7	 25
703	 21	227.0	35.8	 25
704	 21	203.0	39.9	 25
705	 21	153.0	31.5	 25
706	 21	333.8	42.8	 30
707	 21	254.0	33.8	 25
708	 21	310.0	35.7	 25
709	 21	179.0	27.4	 25
710	 21	222.0	27.9	 25
711	 21	240.8	33.2	 30
  0	 22	24183.0	6099.3	 25
  1	 22	170.0	35.9	 25
  2	 22	122.0	15.7	 25
  3	 22	149.0	35.5	 25
  4	 22	196.8	35.3	 30
  5	 22	353.0	46.0	 25
  6	 22	449.0	73.4	 25
  7	 22	949.0	129.0	 25
  8	 22	365.0	32.0	 25
  9	 22	249.0	39.9	 30
 10	 22	160.0	29.1	 25
 11	 22	191.0	26.8	 25
 12	 22	472.0	47.8	 25
 13	 22	209.0	24.4	 25
 14	 22	137.3	25.7	 36
 15	 22	161.8	31.6	 30
 16	 22	236.8	38.8	 30
 17	 22	157.5	26.8	 30
 18	 22	200.0	31.7	 25
 19	 22	625.8	128.2	 30
 20	 22	527.0	58.1	 25
 21	 22	218.0	36.7	 25
 22	 22	154.0	21.0	 25
 23	 22	156.0	25.4	 25
 24	 22	132.0	22.9	 25
 25	 22	209.8	35.0	 30
 26	 22	341.0	43.9	 25
 27	 22	678.0	96.7	 25
 28	 22	214.0	24.1	 25
 29	 22	226.0	32.6	 25
 30	 22	148.5	28.9	 30
 31	 22	244.0	32.5	 25
 32	 22	280.8	27.0	 30
 33	 22	222.8	36.1	 30
 34	 22	900.3	150.6	 30
 35	 22	304.0	48.7	 30
 36	 22	185.0	37.3	 25
 37	 22	554.0	72.0	 25
 38	 22	188.0	28.9	 25
 39	 22	192.0	27.6	 25
 40	 22	142.8	28.2	 30
 41	 22	157.0	25.8	 25
 42	 22	158.0	23.7	 25
 43	 22	197.0	30.8	 25
 44	 22	187.0	33.1	 25
 45	 22	206.3	28.0	 30
 46	 22	222.0	37.7	 25
 47	 22	140.0	26.4	 25
 48	 22	137.0	20.4	 25
 49	 22	162.0	29.2	 25
 50	 22	197.3	26.4	 36
 51	 22	824.0	246.8	 30
 52	 22	154.8	27.5	 30
 53	 22	179.0	28.9	 25
 54	 22	285.0	45.0	 25
 55	 22	209.8	27.0	 30
 56	 22	153.0	29.1	 25
 57	 22	128.0	20.6	 25
 58	 22	206.0	48.9	 25
 59	 22	291.0	39.5	 25
 60	 22	307.0	34.9	 30
 61	 22	368.0	39.2	 25
 62	 22	470.0	37.6	 25
 63	 22	214.0	41.3	 25
 64	 22	336.0	26.6	 25
 65	 22	169.0	32.4	 30
 66	 22	166.0	25.8	 25
 67	 22	113.5	20.7	 30
 68	 22	143.0	26.7	 30
 69	 22	242.5	35.5	 30
 70	 22	365.0	55.3	 36
 71	 22	137.0	34.8	 25
 72	 22	151.0	28.3	 25
 73	 22	179.0	63.0	 25
 74	 22	131.0	28.0	 25
 75	 22	247.3	45.4	 30
 76	 22	168.0	23.9	 25
 77	 22	238.0	22.6	 25
 78	 22	356.0	56.6	 25
 79	 22	132.0	23.2	 25
 80	 22	138.8	24.7	 30
 81	 22	131.0	18.4	 25
 82	 22	184.0	27.4	 25
 83	 22	189.0	29.4	 25
 84	 22	124.0	30.4	 25
 85	 22	136.8	22.1	 36
 86	 22	150.5	29.1	 30
 87	 22	600.0	115.8	 30
 88	 22	212.8	33.3	 30
 89	 22	271.0	46.2	 25
 90	 22	313.0	51.3	 30
 91	 22	182.0	35.3	 25
 92	 22	166.0	23.6	 25
 93	 22	152.0	33.6	 25
 94	 22	242.0	45.1	 25
 95	 22	120.8	42.1	 30
 96	 22	165.0	28.0	 25
 97	 22	198.0	27.2	 25
 98	 22	192.0	35.7	 25
 99	 22	196.0	43.4	 25
100	 22	169.3	31.9	 30
101	 22	148.0	24.5	 25
102	 22	152.0	27.9	 25
103	 22	117.0	21.0	 30
104	 22	173.0	35.6	 30
105	 22	194.3	26.0	 36
106	 22	183.3	27.5	 30
107	 22	425.0	83.1	 25
108	 22	220.0	35.5	 25
109	 22	142.0	29.5	 25
110	 22	134.3	24.2	 30
111	 22	121.0	26.8	 25
112	 22	183.0	21.2	 25
113	 22	142.0	21.1	 25
114	 22	431.0	88.6	 25
115	 22	296.3	47.4	 30
116	 22	190.0	26.4	 25
117	 22	132.0	31.0	 25
118	 22	128.0	19.9	 25
119	 22	178.0	29.7	 25
120	 22	173.5	44.5	 30
121	 22	527.8	162.5	 30
122	 22	144.3	33.0	 30
123	 22	126.8	30.9	 30
124	 22	202.0	42.6	 25
125	 22	148.0	25.3	 25
126	 22	146.0	27.4	 30
127	 22	140.0	26.2	 25
128	 22	327.0	64.9	 25
129	 22	188.0	37.6	 25
130	 22	184.0	27.9	 25
131	 22	266.0	53.0	 30
132	 22	176.0	27.6	 25
133	 22	182.0	37.0	 25
134	 22	135.0	25.1	 25
135	 22	200.0	34.7	 25
136	 22	197.3	37.8	 30
137	 22	266.0	42.1	 25
138	 22	242.0	43.8	 25
139	 22	263.8	45.3	 30
140	 22	145.8	25.6	 30
141	 22	155.5	28.6	 36
142	 22	197.0	43.2	 25
143	 22	185.0	29.0	 25
144	 22	167.0	37.2	 25
145	 22	144.0	25.1	 25
146	 22	262.8	40.9	 30
147	 22	166.0	40.6	 25
148	 22	148.0	33.9	 25
149	 22	160.0	27.2	 25
150	 22	164.0	26.6	 25
151	 22	238.0	38.8	 30
152	 22	158.0	26.9	 25
153	 22	210.0	53.3	 25
154	 22	260.0	40.2	 25
155	 22	332.0	46.1	 25
156	 22	270.5	53.8	 36
157	 22	247.5	48.4	 30
158	 22	198.5	52.6	 30
159	 22	286.8	47.0	 30
160	 22	165.0	34.7	 25
161	 22	172.5	31.7	 30
162	 22	161.0	28.1	 25
163	 22	651.0	175.8	 25
164	 22	181.0	31.6	 25
165	 22	137.0	27.7	 25
166	 22	137.8	21.0	 30
167	 22	232.0	48.0	 25
168	 22	152.0	21.8	 25
169	 22	157.0	30.0	 25
170	 22	151.0	32.2	 25
171	 22	112.0	27.9	 30
172	 22	145.0	24.3	 25
173	 22	161.0	29.9	 25
174	 22	169.0	32.7	 30
175	 22	125.3	33.7	 30
176	 22	138.0	25.5	 36
177	 22	174.0	31.7	 30
178	 22	145.0	24.6	 25
179	 22	150.0	28.1	 25
180	 22	148.0	20.9	 25
181	 22	145.5	28.3	 30
182	 22	184.0	34.8	 25
183	 22	275.0	55.3	 25
184	 22	221.0	42.3	 25
185	 22	158.0	33.2	 25
186	 22	136.8	25.8	 30
187	 22	138.0	27.9	 25
188	 22	230.0	36.8	 25
189	 22	239.0	44.1	 25
190	 22	296.0	47.3	 25
191	 22	182.3	31.6	 30
192	 22	125.8	34.7	 30
193	 22	168.0	32.2	 30
194	 22	1077.0	203.3	 30
195	 22	310.0	45.6	 30
196	 22	145.8	23.1	 30
197	 22	376.0	47.1	 25
198	 22	215.0	38.8	 25
199	 22	245.0	34.8	 25
200	 22	142.0	24.7	 25
201	 22	177.8	28.7	 30
202	 22	140.0	29.5	 25
203	 22	287.0	66.1	 25
204	 22	355.0	43.4	 25
205	 22	293.0	38.5	 25
206	 22	375.8	88.6	 30
207	 22	695.0	110.2	 25
208	 22	194.0	40.3	 25
209	 22	129.0	19.7	 25
210	 22	129.8	21.5	 30
211	 22	213.8	41.8	 36
212	 22	313.8	53.5	 30
213	 22	229.0	48.9	 30
214	 22	163.0	31.9	 25
215	 22	140.0	22.0	 25
216	 22	144.3	27.6	 30
217	 22	158.0	35.3	 25
218	 22	155.0	27.3	 25
219	 22	190.0	31.2	 25
220	 22	192.0	41.4	 25
221	 22	186.5	35.2	 30
222	 22	150.0	33.6	 25
223	 22	172.0	26.8	 25
224	 22	262.0	24.8	 25
225	 22	249.0	32.9	 25
226	 22	197.0	29.9	 25
227	 22	274.0	73.4	 30
228	 22	410.3	75.1	 30
229	 22	174.5	26.0	 30
230	 22	151.5	22.6	 30
231	 22	190.0	46.0	 25
232	 22	206.8	55.4	 30
233	 22	528.0	119.1	 25
234	 22	238.0	36.7	 25
235	 22	188.0	36.9	 25
236	 22	228.0	45.7	 25
237	 22	153.5	31.2	 30
238	 22	178.0	34.8	 25
239	 22	189.0	44.1	 25
240	 22	239.0	34.8	 25
241	 22	194.0	25.1	 25
242	 22	152.0	21.0	 30
243	 22	145.0	39.8	 25
244	 22	405.0	51.8	 25
245	 22	351.0	30.2	 25
246	 22	275.0	52.6	 30
247	 22	237.5	41.9	 36
248	 22	147.8	28.1	 30
249	 22	132.0	27.3	 25
250	 22	202.0	33.3	 25
251	 22	289.0	32.0	 25
252	 22	133.5	20.1	 30
253	 22	234.0	28.2	 25
254	 22	228.0	51.4	 25
255	 22	212.0	36.1	 25
256	 22	173.0	23.1	 25
257	 22	234.0	33.1	 30
258	 22	213.0	30.1	 25
259	 22	156.0	25.4	 25
260	 22	172.0	32.1	 25
261	 22	281.0	42.6	 25
262	 22	264.0	40.4	 30
263	 22	281.0	58.6	 30
264	 22	174.3	27.4	 30
265	 22	209.3	37.9	 30
266	 22	211.5	42.4	 30
267	 22	138.8	20.9	 30
268	 22	163.0	15.5	 25
269	 22	121.0	20.0	 25
270	 22	186.0	31.3	 25
271	 22	173.0	32.3	 25
272	 22	235.3	38.6	 30
273	 22	126.0	28.1	 25
274	 22	260.0	28.1	 25
275	 22	174.0	30.7	 25
276	 22	131.0	18.0	 25
277	 22	202.8	25.8	 30
278	 22	284.0	46.8	 25
279	 22	198.0	26.3	 25
280	 22	156.0	21.5	 25
281	 22	135.0	15.8	 30
282	 22	134.0	24.8	 36
283	 22	131.8	28.4	 30
284	 22	221.0	31.5	 30
285	 22	182.0	38.4	 25
286	 22	212.0	22.4	 25
287	 22	779.3	157.4	 30
288	 22	234.0	33.5	 25
289	 22	834.0	114.4	 25
290	 22	176.0	22.3	 25
291	 22	191.0	29.6	 25
292	 22	260.3	36.1	 30
293	 22	190.0	27.6	 25
294	 22	234.0	47.8	 25
295	 22	255.0	31.8	 25
296	 22	155.0	19.1	 25
297	 22	159.5	20.4	 30
298	 22	224.0	36.1	 25
299	 22	306.8	79.6	 30
300	 22	121.0	22.8	 30
301	 22	140.8	21.8	 30
302	 22	211.8	30.5	 36
303	 22	168.0	26.5	 25
304	 22	156.0	30.2	 25
305	 22	173.0	32.3	 25
306	 22	143.0	20.3	 25
307	 22	713.8	159.9	 30
308	 22	171.0	41.0	 25
309	 22	253.0	90.1	 25
310	 22	1054.0	146.0	 25
311	 22	235.0	31.2	 25
312	 22	252.0	45.6	 30
313	 22	611.0	85.1	 25
314	 22	134.0	20.7	 25
315	 22	184.0	27.6	 25
316	 22	160.0	26.9	 25
317	 22	160.3	25.5	 36
318	 22	206.0	46.9	 30
319	 22	159.8	27.9	 30
320	 22	165.0	33.0	 25
321	 22	146.0	25.2	 25
322	 22	159.0	47.4	 30
323	 22	4060.0	790.2	 25
324	 22	1573.0	332.3	 25
325	 22	139.0	26.5	 25
326	 22	134.0	27.3	 25
327	 22	202.3	47.2	 30
328	 22	190.0	32.3	 25
329	 22	134.0	26.4	 25
330	 22	1045.0	179.2	 25
331	 22	247.0	35.7	 25
332	 22	317.0	39.8	 25
333	 22	178.5	27.3	 30
334	 22	187.0	29.3	 25
335	 22	142.0	21.0	 30
336	 22	148.5	29.1	 30
337	 22	155.5	33.8	 30
338	 22	294.0	43.5	 30
339	 22	163.0	27.8	 25
340	 22	270.0	33.3	 25
341	 22	319.0	44.8	 25
342	 22	199.0	26.5	 25
343	 22	144.8	26.1	 30
344	 22	153.0	44.7	 25
345	 22	154.0	31.1	 25
346	 22	151.0	28.7	 25
347	 22	128.0	25.8	 25
348	 22	163.0	36.3	 30
349	 22	143.0	30.4	 25
350	 22	167.0	32.3	 25
351	 22	147.0	33.3	 25
352	 22	218.8	47.8	 30
353	 22	193.8	35.6	 36
354	 22	207.3	25.6	 30
355	 22	283.3	53.0	 30
356	 22	178.0	31.1	 25
357	 22	218.0	34.4	 25
358	 22	144.8	28.4	 30
359	 22	160.0	32.7	 25
360	 22	196.0	41.6	 25
361	 22	147.0	23.7	 25
362	 22	165.0	32.5	 25
363	 22	154.3	25.5	 30
364	 22	498.0	85.0	 25
365	 22	270.0	30.0	 25
366	 22	332.0	35.5	 25
367	 22	335.0	41.9	 25
368	 22	160.8	33.3	 30
369	 22	189.0	34.1	 25
370	 22	169.0	29.3	 30
371	 22	139.3	21.0	 30
372	 22	180.0	39.1	 30
373	 22	135.3	34.0	 36
374	 22	177.0	25.6	 25
375	 22	156.0	25.8	 25
376	 22	480.0	114.9	 25
377	 22	183.0	32.7	 25
378	 22	144.5	25.4	 30
379	 22	234.0	48.7	 25
380	 22	270.0	42.3	 25
381	 22	178.0	31.1	 25
382	 22	273.0	40.0	 25
383	 22	658.5	153.7	 30
384	 22	149.0	26.9	 25
385	 22	138.0	29.4	 25
386	 22	202.0	31.0	 25
387	 22	121.0	27.9	 25
388	 22	153.0	28.2	 36
389	 22	153.3	31.0	 30
390	 22	190.3	32.3	 30
391	 22	251.0	37.4	 30
392	 22	152.0	31.5	 25
393	 22	188.0	40.3	 30
394	 22	155.0	25.3	 25
395	 22	175.0	45.7	 25
396	 22	146.0	34.4	 25
397	 22	260.0	41.6	 25
398	 22	263.8	48.2	 30
399	 22	516.0	63.1	 25
400	 22	180.0	41.5	 25
401	 22	145.0	32.6	 25
402	 22	197.0	34.3	 25
403	 22	137.8	28.6	 30
404	 22	141.0	31.5	 25
405	 22	173.0	29.8	 25
406	 22	220.8	42.6	 30
407	 22	166.5	32.9	 30
408	 22	153.0	31.4	 36
409	 22	161.3	32.3	 30
410	 22	172.0	33.2	 25
411	 22	435.0	68.9	 25
412	 22	403.0	38.7	 25
413	 22	501.0	72.9	 30
414	 22	204.0	35.0	 25
415	 22	294.0	42.0	 25
416	 22	571.0	78.7	 25
417	 22	423.0	43.6	 25
418	 22	491.3	57.6	 30
419	 22	479.0	92.1	 25
420	 22	135.0	25.2	 25
421	 22	199.0	31.1	 25
422	 22	203.0	36.4	 25
423	 22	396.8	69.5	 30
424	 22	222.8	45.3	 30
425	 22	152.8	28.7	 30
426	 22	188.0	38.6	 30
427	 22	238.0	40.6	 25
428	 22	365.0	74.6	 30
429	 22	146.0	29.8	 25
430	 22	146.0	31.2	 25
431	 22	254.0	40.1	 25
432	 22	246.0	42.2	 25
433	 22	138.0	27.7	 25
434	 22	462.5	95.4	 30
435	 22	417.0	106.5	 25
436	 22	170.0	30.1	 25
437	 22	157.0	37.3	 25
438	 22	201.0	39.0	 25
439	 22	229.0	47.1	 30
440	 22	214.0	40.4	 25
441	 22	139.0	23.0	 25
442	 22	247.5	52.9	 30
443	 22	175.3	39.2	 30
444	 22	172.8	27.5	 36
445	 22	142.0	26.1	 25
446	 22	274.0	40.8	 25
447	 22	182.0	40.8	 25
448	 22	140.0	25.6	 25
449	 22	187.0	41.4	 30
450	 22	130.0	23.2	 25
451	 22	184.0	39.5	 25
452	 22	257.0	41.7	 25
453	 22	167.0	32.1	 25
454	 22	1291.8	358.1	 30
455	 22	223.0	47.1	 25
456	 22	260.0	45.4	 25
457	 22	300.0	43.8	 25
458	 22	334.0	54.3	 25
459	 22	144.8	28.5	 36
460	 22	396.3	110.4	 30
461	 22	197.0	42.8	 30
462	 22	127.5	28.4	 30
463	 22	200.0	42.2	 25
464	 22	140.5	21.7	 30
465	 22	598.0	84.8	 25
466	 22	143.0	37.9	 25
467	 22	183.0	31.4	 25
468	 22	355.0	52.1	 25
469	 22	258.8	45.0	 30
470	 22	325.0	50.5	 25
471	 22	115.0	21.3	 25
472	 22	347.0	53.8	 25
473	 22	496.0	68.6	 25
474	 22	491.5	80.5	 30
475	 22	360.0	45.2	 25
476	 22	297.0	47.8	 25
477	 22	148.5	27.2	 30
478	 22	157.8	32.6	 30
479	 22	168.3	33.5	 36
480	 22	169.8	29.6	 30
481	 22	199.0	33.3	 25
482	 22	2213.0	569.0	 25
483	 22	226.0	50.6	 25
484	 22	262.0	54.8	 30
485	 22	138.0	25.9	 25
486	 22	143.0	35.5	 25
487	 22	123.0	20.6	 25
488	 22	196.0	23.5	 25
489	 22	140.5	30.1	 30
490	 22	241.0	36.6	 25
491	 22	409.0	58.8	 25
492	 22	134.0	26.9	 25
493	 22	170.0	39.9	 25
494	 22	213.8	36.7	 30
495	 22	151.5	25.5	 30
496	 22	191.8	37.5	 30
497	 22	222.3	29.7	 30
498	 22	155.5	31.4	 30
499	 22	171.0	36.0	 30
500	 22	226.0	32.7	 25
501	 22	352.0	45.5	 25
502	 22	301.0	56.3	 25
503	 22	183.0	38.1	 25
504	 22	208.3	48.0	 30
505	 22	162.0	27.6	 25
506	 22	214.0	34.5	 25
507	 22	174.0	17.0	 25
508	 22	233.0	34.8	 25
509	 22	149.5	25.5	 30
510	 22	191.0	35.7	 25
511	 22	195.0	39.5	 25
512	 22	319.0	45.8	 25
513	 22	171.8	32.0	 30
514	 22	310.5	45.5	 36
515	 22	176.8	23.4	 30
516	 22	167.0	27.1	 25
517	 22	301.0	29.4	 25
518	 22	346.0	55.0	 25
519	 22	308.0	48.3	 30
520	 22	7797.0	2277.8	 25
521	 22	422.0	53.8	 25
522	 22	472.0	74.5	 25
523	 22	268.0	31.7	 25
524	 22	185.3	31.3	 30
525	 22	202.0	45.7	 25
526	 22	392.0	55.8	 25
527	 22	230.0	42.9	 25
528	 22	150.0	24.9	 25
529	 22	202.3	36.7	 30
530	 22	170.0	23.5	 25
531	 22	199.3	29.7	 30
532	 22	272.5	57.2	 30
533	 22	163.8	30.7	 30
534	 22	144.0	26.6	 25
535	 22	156.5	21.6	 30
536	 22	166.0	24.9	 25
537	 22	192.0	28.6	 25
538	 22	151.0	18.9	 25
539	 22	285.0	46.7	 25
540	 22	458.5	68.4	 30
541	 22	260.0	31.8	 25
542	 22	209.0	33.3	 25
543	 22	149.0	24.6	 25
544	 22	150.0	27.1	 25
545	 22	154.0	27.7	 30
546	 22	151.0	26.9	 25
547	 22	153.0	32.7	 25
548	 22	303.3	52.7	 30
549	 22	139.5	24.9	 30
550	 22	172.0	31.9	 36
551	 22	143.5	32.2	 30
552	 22	142.0	30.9	 25
553	 22	146.0	28.2	 25
554	 22	141.0	27.9	 25
555	 22	212.0	43.3	 30
556	 22	155.0	22.0	 25
557	 22	233.0	28.5	 25
558	 22	117.0	13.4	 25
559	 22	170.0	31.0	 25
560	 22	305.8	42.0	 30
561	 22	178.0	22.6	 25
562	 22	172.0	18.7	 25
563	 22	222.0	34.6	 25
564	 22	160.0	26.4	 25
565	 22	181.0	29.0	 30
566	 22	195.8	26.6	 30
567	 22	769.8	164.1	 30
568	 22	233.3	35.7	 30
569	 22	233.3	45.0	 30
570	 22	376.3	59.2	 30
571	 22	357.0	88.4	 25
572	 22	173.0	27.9	 25
573	 22	137.0	17.4	 25
574	 22	216.0	33.3	 25
575	 22	302.0	52.6	 30
576	 22	152.0	30.4	 25
577	 22	203.0	27.5	 25
578	 22	159.0	31.9	 25
579	 22	178.0	26.6	 25
580	 22	167.0	30.1	 30
581	 22	435.0	72.1	 25
582	 22	406.0	34.4	 25
583	 22	233.0	27.0	 25
584	 22	2892.3	768.4	 30
585	 22	224.8	36.3	 36
586	 22	154.0	26.8	 30
587	 22	287.8	44.6	 30
588	 22	217.0	36.9	 25
589	 22	169.0	25.8	 25
590	 22	198.0	30.9	 30
591	 22	149.0	23.5	 25
592	 22	150.0	32.1	 25
593	 22	159.0	30.6	 25
594	 22	154.0	28.6	 25
595	 22	162.0	26.3	 30
596	 22	249.0	36.2	 25
597	 22	108.0	27.4	 25
598	 22	232.0	42.0	 25
599	 22	171.0	24.1	 25
600	 22	194.3	27.2	 30
601	 22	180.0	29.4	 25
602	 22	340.8	61.4	 30
603	 22	173.8	23.0	 30
604	 22	242.8	41.1	 30
605	 22	388.5	78.7	 30
606	 22	195.0	35.4	 25
607	 22	145.0	25.8	 25
608	 22	323.0	38.3	 25
609	 22	182.0	31.6	 25
610	 22	280.0	51.3	 30
611	 22	168.0	27.5	 25
612	 22	127.0	34.4	 25
613	 22	143.0	27.0	 25
614	 22	151.0	22.2	 25
615	 22	269.8	39.6	 30
616	 22	335.0	49.9	 25
617	 22	158.0	27.9	 25
618	 22	128.0	24.8	 25
619	 22	122.0	18.7	 25
620	 22	218.0	29.9	 36
621	 22	208.8	30.9	 30
622	 22	295.0	52.2	 30
623	 22	214.0	34.6	 25
624	 22	225.0	33.7	 25
625	 22	123.3	33.8	 30
626	 22	128.0	35.7	 25
627	 22	167.0	32.9	 25
628	 22	134.0	25.0	 25
629	 22	366.0	50.2	 25
630	 22	167.0	30.8	 30
631	 22	176.0	26.5	 25
632	 22	363.0	51.9	 25
633	 22	279.0	39.6	 25
634	 22	402.0	56.3	 25
635	 22	487.0	41.5	 25
636	 22	380.8	52.2	 30
637	 22	350.8	66.3	 30
638	 22	436.3	89.8	 30
639	 22	567.5	84.1	 30
640	 22	239.5	52.1	 30
641	 22	178.5	40.2	 30
642	 22	384.0	52.7	 25
643	 22	723.0	150.2	 25
644	 22	209.0	33.9	 25
645	 22	213.0	30.5	 25
646	 22	198.0	26.1	 30
647	 22	219.0	49.9	 25
648	 22	164.0	23.6	 25
649	 22	170.0	18.0	 25
650	 22	231.0	34.3	 25
651	 22	297.3	44.4	 30
652	 22	440.0	61.9	 25
653	 22	222.0	199.5	 25
654	 22	161.0	25.6	 25
655	 22	152.8	26.6	 30
656	 22	183.3	35.1	 36
657	 22	190.3	34.9	 30
658	 22	179.5	40.8	 30
659	 22	213.0	40.0	 25
660	 22	163.0	26.7	 25
661	 22	319.5	55.0	 30
662	 22	280.0	73.6	 25
663	 22	398.0	74.3	 25
664	 22	170.0	32.3	 25
665	 22	150.0	24.4	 25
666	 22	196.5	40.0	 30
667	 22	223.0	42.9	 25
668	 22	238.0	44.3	 25
669	 22	231.0	29.4	 25
670	 22	236.0	37.1	 25
671	 22	157.0	34.8	 30
672	 22	155.0	20.7	 25
673	 22	166.5	34.7	 30
674	 22	201.5	41.1	 30
675	 22	262.8	45.0	 30
676	 22	217.3	51.6	 36
677	 22	213.0	38.8	 25
678	 22	242.0	39.4	 25
679	 22	279.0	40.3	 25
680	 22	489.0	58.6	 25
681	 22	206.8	34.4	 30
682	 22	186.0	33.3	 25
683	 22	315.0	41.2	 25
684	 22	183.0	32.7	 25
685	 22	237.0	38.7	 25
686	 22	1341.0	266.2	 30
687	 22	188.0	30.4	 25
688	 22	220.0	37.0	 25
689	 22	127.0	27.0	 25
690	 22	183.0	37.6	 25
691	 22	151.3	29.0	 36
692	 22	153.3	46.1	 30
693	 22	305.5	73.1	 30
694	 22	137.0	27.1	 30
695	 22	148.0	28.9	 25
696	 22	312.5	63.7	 30
697	 22	428.0	58.0	 25
698	 22	190.0	43.0	 25
699	 22	133.0	25.0	 25
700	 22	140.0	22.8	 25
701	 22	120.8	26.4	 30
702	 22	161.0	39.2	 25
703	 22	460.0	65.2	 25
704	 22	270.0	35.9	 25
705	 22	215.0	44.6	 25
706	 22	200.5	29.9	 30
707	 22	256.0	23.4	 25
708	 22	184.0	36.3	 25
709	 22	192.5	45.9	 30
710	 22	229.8	29.7	 30
711	 22	21716.3	6895.9	 36
  0	 23	264.5	45.8	 30
  1	 23	5580.0	1173.8	 25
  2	 23	238.0	39.5	 25
  3	 23	346.0	48.9	 25
  4	 23	313.0	38.4	 25
  5	 23	8046.8	1727.4	 30
  6	 23	868.0	122.6	 25
  7	 23	357.0	57.1	 25
  8	 23	318.0	38.7	 25
  9	 23	412.0	53.8	 25
 10	 23	169.3	29.0	 36
 11	 23	262.8	37.3	 30
 12	 23	372.3	57.1	 30
 13	 23	302.0	36.9	 30
 14	 23	1792.0	162.8	 25
 15	 23	481.5	84.5	 30
 16	 23	501.0	89.8	 25
 17	 23	322.0	58.1	 25
 18	 23	1694.0	166.0	 25
 19	 23	696.0	85.5	 25
 20	 23	282.5	55.4	 30
 21	 23	873.0	124.9	 25
 22	 23	273.0	33.9	 25
 23	 23	396.0	51.8	 25
 24	 23	363.0	50.7	 25
 25	 23	161.3	23.4	 30
 26	 23	394.0	85.2	 25
 27	 23	152.0	23.1	 25
 28	 23	172.0	30.6	 30
 29	 23	709.0	114.2	 30
 30	 23	980.8	136.9	 36
 31	 23	227.0	39.6	 30
 32	 23	208.0	26.0	 25
 33	 23	169.0	41.0	 25
 34	 23	261.0	48.2	 25
 35	 23	153.0	32.9	 30
 36	 23	187.0	26.5	 25
 37	 23	1901.0	282.7	 25
 38	 23	442.0	61.5	 25
 39	 23	663.0	76.6	 25
 40	 23	201.0	34.8	 30
 41	 23	384.0	73.3	 25
 42	 23	608.0	59.1	 25
 43	 23	303.0	60.2	 25
 44	 23	1762.0	146.0	 25
 45	 23	5122.3	1151.6	 30
 46	 23	477.5	64.4	 30
 47	 23	136.0	35.6	 30
 48	 23	272.5	46.6	 30
 49	 23	269.0	36.2	 30
 50	 23	629.3	135.4	 30
 51	 23	260.0	49.1	 25
 52	 23	165.0	38.5	 25
 53	 23	177.0	31.0	 25
 54	 23	1128.0	140.0	 25
 55	 23	214.8	47.7	 30
 56	 23	268.0	42.5	 25
 57	 23	197.0	31.0	 25
 58	 23	189.0	44.5	 25
 59	 23	131.0	31.6	 25
 60	 23	157.3	30.0	 30
 61	 23	201.0	44.2	 25
 62	 23	189.0	35.0	 25
 63	 23	342.0	48.8	 25
 64	 23	271.0	35.2	 30
 65	 23	239.8	39.6	 36
 66	 23	2318.3	744.3	 30
 67	 23	205.0	41.4	 25
 68	 23	146.0	22.3	 25
 69	 23	151.0	29.3	 25
 70	 23	339.0	81.4	 30
 71	 23	142.0	24.4	 25
 72	 23	162.0	43.3	 25
 73	 23	144.0	33.7	 25
 74	 23	158.0	31.7	 25
 75	 23	182.8	33.3	 30
 76	 23	151.0	26.5	 25
 77	 23	154.0	22.6	 25
 78	 23	226.0	31.5	 25
 79	 23	192.0	41.5	 25
 80	 23	170.5	32.9	 30
 81	 23	182.0	48.4	 25
 82	 23	7232.5	1664.8	 30
 83	 23	399.0	68.2	 30
 84	 23	155.5	31.7	 30
 85	 23	163.0	21.5	 30
 86	 23	137.0	34.3	 25
 87	 23	179.0	33.9	 25
 88	 23	224.0	47.7	 25
 89	 23	395.0	56.3	 25
 90	 23	909.0	127.1	 30
 91	 23	1446.0	296.2	 25
 92	 23	319.0	55.1	 25
 93	 23	112.0	17.0	 25
 94	 23	133.0	32.8	 25
 95	 23	495.0	68.4	 25
 96	 23	189.3	37.3	 30
 97	 23	354.0	68.3	 25
 98	 23	192.0	19.1	 25
 99	 23	156.3	30.0	 30
100	 23	655.3	102.7	 30
101	 23	216.0	38.5	 36
102	 23	238.0	43.4	 30
103	 23	176.0	22.2	 25
104	 23	155.0	27.4	 25
105	 23	222.0	26.4	 25
106	 23	172.0	28.7	 30
107	 23	421.0	68.1	 25
108	 23	505.0	62.3	 25
109	 23	161.0	26.4	 25
110	 23	174.0	28.7	 25
111	 23	124.8	21.2	 30
112	 23	144.0	26.0	 25
113	 23	204.0	34.3	 25
114	 23	158.0	26.2	 25
115	 23	278.0	31.8	 25
116	 23	140.3	26.1	 30
117	 23	139.5	22.2	 30
118	 23	276.3	43.4	 30
119	 23	202.8	26.4	 30
120	 23	148.0	36.0	 30
121	 23	129.5	26.8	 30
122	 23	145.0	26.1	 25
123	 23	160.0	34.3	 25
124	 23	283.0	40.6	 25
125	 23	160.0	27.1	 25
126	 23	222.8	35.2	 30
127	 23	1209.0	208.2	 25
128	 23	146.0	21.9	 25
129	 23	220.0	35.8	 25
130	 23	136.0	16.2	 25
131	 23	193.3	51.6	 30
132	 23	703.0	123.7	 25
133	 23	168.0	19.0	 25
134	 23	179.0	31.6	 25
135	 23	142.5	21.0	 30
136	 23	2616.8	599.0	 36
137	 23	458.0	64.1	 30
138	 23	257.8	42.8	 30
139	 23	166.0	25.7	 25
140	 23	181.0	29.9	 25
141	 23	926.3	253.0	 30
142	 23	351.0	69.9	 25
143	 23	181.0	26.0	 25
144	 23	258.0	29.6	 25
145	 23	235.0	35.4	 25
146	 23	217.0	35.1	 30
147	 23	231.0	30.8	 25
148	 23	155.0	25.3	 25
149	 23	229.0	46.3	 25
150	 23	569.0	74.1	 25
151	 23	280.5	60.7	 30
152	 23	185.0	29.5	 25
153	 23	182.3	26.1	 30
154	 23	947.0	145.6	 30
155	 23	135.8	24.6	 30
156	 23	146.0	17.9	 30
157	 23	267.0	47.9	 25
158	 23	229.0	31.1	 25
159	 23	1605.0	216.7	 25
160	 23	166.0	22.0	 25
161	 23	149.8	33.2	 30
162	 23	126.0	20.8	 25
163	 23	151.0	16.7	 25
164	 23	198.0	27.9	 25
165	 23	166.0	24.8	 25
166	 23	254.0	43.7	 30
167	 23	143.0	29.1	 25
168	 23	132.0	27.7	 25
169	 23	153.0	20.5	 25
170	 23	170.0	24.6	 25
171	 23	386.0	55.1	 36
172	 23	191.3	26.0	 30
173	 23	160.8	24.2	 30
174	 23	157.0	18.2	 25
175	 23	206.0	29.6	 25
176	 23	150.8	19.9	 30
177	 23	156.0	25.3	 25
178	 23	191.0	40.4	 25
179	 23	132.0	18.1	 25
180	 23	213.0	34.9	 25
181	 23	154.5	28.8	 30
182	 23	334.0	58.2	 25
183	 23	290.0	44.7	 25
184	 23	953.0	92.7	 25
185	 23	155.0	25.3	 25
186	 23	170.0	22.3	 30
187	 23	161.0	34.1	 25
188	 23	369.8	49.9	 30
189	 23	169.5	29.1	 30
190	 23	212.0	36.1	 30
191	 23	148.5	23.1	 36
192	 23	816.0	198.3	 25
193	 23	213.0	45.3	 25
194	 23	248.0	33.3	 25
195	 23	1500.0	166.5	 25
196	 23	452.0	40.8	 25
197	 23	241.8	45.2	 30
198	 23	376.0	47.2	 25
199	 23	213.0	27.4	 25
200	 23	207.0	26.2	 25
201	 23	159.0	27.3	 25
202	 23	157.0	26.8	 30
203	 23	166.0	30.0	 25
204	 23	243.0	36.6	 25
205	 23	592.0	45.4	 25
206	 23	444.0	65.0	 30
207	 23	364.3	41.5	 36
208	 23	189.0	31.5	 30
209	 23	542.0	57.8	 30
210	 23	152.0	26.6	 25
211	 23	193.0	28.4	 25
212	 23	211.5	36.0	 30
213	 23	144.0	20.0	 25
214	 23	338.0	40.1	 25
215	 23	233.0	21.9	 25
216	 23	168.0	23.4	 25
217	 23	215.8	28.3	 30
218	 23	227.0	37.9	 25
219	 23	167.0	25.4	 25
220	 23	149.0	24.2	 25
221	 23	1639.0	213.8	 25
222	 23	197.5	36.6	 30
223	 23	176.0	34.8	 25
224	 23	155.5	27.3	 30
225	 23	223.5	27.0	 30
226	 23	354.3	49.3	 30
227	 23	1222.3	208.8	 36
228	 23	173.0	32.7	 25
229	 23	148.0	20.9	 25
230	 23	139.0	21.9	 25
231	 23	221.0	34.6	 25
232	 23	183.0	24.9	 30
233	 23	358.0	68.8	 25
234	 23	322.0	57.4	 25
235	 23	149.0	26.6	 25
236	 23	318.0	43.3	 25
237	 23	235.5	33.2	 30
238	 23	316.0	32.4	 25
239	 23	247.0	25.9	 25
240	 23	217.0	23.6	 25
241	 23	281.0	49.7	 25
242	 23	225.3	35.1	 36
243	 23	1973.8	449.8	 30
244	 23	1051.0	103.5	 30
245	 23	221.5	37.2	 30
246	 23	207.0	33.0	 25
247	 23	313.0	54.4	 30
248	 23	346.0	84.3	 25
249	 23	183.0	32.7	 25
250	 23	5672.0	632.9	 25
251	 23	428.0	52.4	 25
252	 23	156.0	29.3	 30
253	 23	170.0	39.6	 25
254	 23	264.0	27.0	 25
255	 23	8584.0	1194.4	 25
256	 23	792.0	62.5	 25
257	 23	2205.3	483.6	 30
258	 23	429.0	64.6	 25
259	 23	296.0	45.3	 25
260	 23	157.5	34.1	 30
261	 23	297.0	44.9	 30
262	 23	247.5	54.0	 36
263	 23	314.0	35.3	 25
264	 23	147.0	19.9	 25
265	 23	194.0	38.2	 25
266	 23	212.0	34.4	 25
267	 23	3838.0	1001.5	 30
268	 23	327.0	49.8	 25
269	 23	193.0	39.5	 25
270	 23	275.0	42.3	 25
271	 23	146.0	20.5	 25
272	 23	1520.5	353.2	 30
273	 23	603.0	77.5	 25
274	 23	168.0	29.3	 25
275	 23	175.0	24.0	 25
276	 23	198.0	36.2	 25
277	 23	2175.3	584.3	 30
278	 23	177.5	34.2	 30
279	 23	367.0	48.8	 30
280	 23	4021.3	820.5	 30
281	 23	138.0	31.5	 25
282	 23	115.8	25.7	 30
283	 23	180.0	31.6	 25
284	 23	149.0	27.4	 25
285	 23	575.0	108.9	 25
286	 23	351.0	48.5	 25
287	 23	154.5	30.5	 30
288	 23	237.0	34.1	 25
289	 23	278.0	39.0	 25
290	 23	2079.0	301.6	 25
291	 23	302.0	50.1	 25
292	 23	337.3	92.9	 30
293	 23	130.0	17.3	 25
294	 23	151.0	26.2	 25
295	 23	138.5	26.1	 30
296	 23	212.5	30.0	 30
297	 23	445.0	76.4	 30
298	 23	214.3	30.9	 36
299	 23	200.0	40.5	 25
300	 23	284.0	49.0	 25
301	 23	175.0	25.3	 25
302	 23	271.0	32.5	 25
303	 23	165.0	32.9	 30
304	 23	136.0	29.5	 25
305	 23	137.0	26.7	 25
306	 23	133.0	27.1	 25
307	 23	163.0	38.3	 25
308	 23	143.8	29.0	 30
309	 23	196.0	39.3	 25
310	 23	204.0	36.4	 25
311	 23	2655.0	320.7	 25
312	 23	965.0	89.3	 25
313	 23	225.3	39.4	 36
314	 23	1242.8	301.2	 30
315	 23	193.8	43.1	 30
316	 23	1128.5	183.8	 30
317	 23	235.0	44.6	 25
318	 23	177.8	33.4	 30
319	 23	154.0	30.4	 25
320	 23	239.0	38.1	 25
321	 23	247.0	48.4	 25
322	 23	243.0	51.7	 25
323	 23	157.0	25.6	 30
324	 23	1303.0	167.2	 25
325	 23	306.0	43.6	 25
326	 23	324.0	54.4	 25
327	 23	169.0	39.1	 25
328	 23	207.8	35.3	 30
329	 23	204.0	34.1	 25
330	 23	224.0	43.1	 25
331	 23	227.3	39.5	 30
332	 23	1500.8	164.2	 30
333	 23	435.3	55.6	 36
334	 23	177.8	31.9	 30
335	 23	297.0	32.5	 25
336	 23	136.0	32.5	 25
337	 23	195.0	40.1	 25
338	 23	262.8	53.3	 30
339	 23	340.0	58.5	 25
340	 23	171.0	34.7	 25
341	 23	414.0	56.1	 25
342	 23	416.0	64.8	 25
343	 23	599.3	111.7	 30
344	 23	194.0	47.2	 25
345	 23	425.0	60.3	 25
346	 23	363.0	58.0	 25
347	 23	192.0	25.4	 25
348	 23	309.5	52.6	 30
349	 23	705.5	169.6	 30
350	 23	2104.0	460.9	 30
351	 23	357.5	56.4	 30
352	 23	169.0	29.5	 25
353	 23	319.8	50.3	 30
354	 23	252.0	51.3	 25
355	 23	281.0	52.8	 25
356	 23	470.0	55.5	 25
357	 23	203.0	39.3	 25
358	 23	157.3	31.2	 30
359	 23	967.0	189.2	 25
360	 23	128.0	19.0	 25
361	 23	141.0	35.1	 25
362	 23	452.0	53.9	 25
363	 23	200.8	43.2	 30
364	 23	177.0	38.2	 25
365	 23	587.0	87.1	 25
366	 23	164.0	31.9	 25
367	 23	461.5	77.6	 30
368	 23	225.8	34.2	 36
369	 23	388.0	46.1	 30
370	 23	1081.0	186.1	 25
371	 23	223.0	301.5	 25
372	 23	156.0	28.4	 25
373	 23	1064.5	245.9	 30
374	 23	272.0	43.7	 25
375	 23	205.0	37.4	 25
376	 23	243.0	37.2	 25
377	 23	207.0	33.4	 25
378	 23	520.0	98.3	 30
379	 23	297.0	45.7	 25
380	 23	366.0	36.2	 25
381	 23	776.0	71.2	 25
382	 23	308.0	55.2	 25
383	 23	303.5	51.4	 30
384	 23	409.3	71.7	 30
385	 23	167.8	26.3	 30
386	 23	256.8	29.9	 30
387	 23	672.5	64.6	 30
388	 23	166.8	28.2	 30
389	 23	153.0	38.6	 25
390	 23	209.0	39.6	 25
391	 23	553.0	58.1	 25
392	 23	389.0	44.1	 25
393	 23	218.3	29.0	 30
394	 23	758.0	161.4	 25
395	 23	252.0	47.8	 25
396	 23	133.0	18.5	 25
397	 23	138.0	18.5	 25
398	 23	780.0	57.4	 25
399	 23	189.0	27.2	 30
400	 23	246.0	36.8	 25
401	 23	293.0	43.6	 25
402	 23	193.8	41.5	 30
403	 23	166.0	29.4	 30
404	 23	190.3	35.7	 36
405	 23	138.0	28.8	 30
406	 23	198.0	40.6	 25
407	 23	1575.0	178.9	 25
408	 23	151.0	27.8	 25
409	 23	531.5	83.2	 30
410	 23	219.0	36.6	 25
411	 23	930.0	72.9	 25
412	 23	294.0	43.2	 25
413	 23	787.0	96.8	 25
414	 23	493.8	43.8	 30
415	 23	539.0	69.3	 25
416	 23	199.0	29.9	 25
417	 23	301.0	34.1	 25
418	 23	720.0	41.4	 25
419	 23	754.5	67.8	 30
420	 23	463.0	57.7	 30
421	 23	1848.5	251.4	 30
422	 23	412.3	45.2	 30
423	 23	344.5	49.9	 30
424	 23	226.8	34.9	 30
425	 23	227.0	37.4	 25
426	 23	145.0	21.1	 25
427	 23	689.0	76.0	 25
428	 23	1037.0	85.9	 25
429	 23	2305.0	438.5	 30
430	 23	165.0	23.6	 25
431	 23	165.0	21.9	 25
432	 23	134.0	28.2	 25
433	 23	160.0	28.9	 25
434	 23	780.8	149.8	 30
435	 23	141.0	23.1	 25
436	 23	196.0	26.6	 25
437	 23	171.0	21.5	 25
438	 23	254.3	36.4	 30
439	 23	277.5	46.4	 36
440	 23	153.8	22.9	 30
441	 23	372.8	59.7	 30
442	 23	156.0	31.3	 25
443	 23	431.0	44.7	 25
444	 23	542.0	111.3	 30
445	 23	360.0	42.0	 25
446	 23	198.0	21.9	 25
447	 23	3873.0	431.1	 25
448	 23	155.0	21.6	 25
449	 23	145.0	25.2	 30
450	 23	636.0	93.8	 25
451	 23	156.0	29.6	 25
452	 23	239.0	34.3	 25
453	 23	155.0	29.0	 25
454	 23	685.0	131.6	 30
455	 23	225.0	15.5	 25
456	 23	3793.3	602.6	 30
457	 23	330.5	53.1	 30
458	 23	196.5	34.3	 30
459	 23	226.0	26.3	 30
460	 23	269.0	38.7	 25
461	 23	243.0	35.8	 25
462	 23	164.0	37.2	 25
463	 23	131.0	27.9	 25
464	 23	181.0	26.2	 30
465	 23	500.0	71.1	 25
466	 23	176.0	22.8	 25
467	 23	291.0	40.0	 25
468	 23	214.0	33.6	 25
469	 23	279.5	43.3	 30
470	 23	371.0	41.1	 25
471	 23	364.0	27.3	 25
472	 23	247.0	26.6	 25
473	 23	304.8	35.9	 30
474	 23	201.0	32.3	 36
475	 23	246.0	45.2	 30
476	 23	231.0	32.8	 30
477	 23	4138.0	444.6	 25
478	 23	217.0	26.4	 25
479	 23	208.8	30.4	 30
480	 23	162.0	25.1	 25
481	 23	321.0	60.3	 25
482	 23	194.0	34.7	 25
483	 23	363.0	59.9	 25
484	 23	144.0	25.1	 30
485	 23	255.0	39.4	 25
486	 23	170.0	36.4	 25
487	 23	134.0	20.8	 25
488	 23	232.0	38.7	 25
489	 23	293.5	37.7	 30
490	 23	659.0	103.4	 25
491	 23	233.8	22.8	 30
492	 23	2640.3	534.2	 30
493	 23	124.8	18.0	 30
494	 23	157.8	29.9	 36
495	 23	192.0	30.2	 25
496	 23	452.0	86.6	 25
497	 23	231.0	39.6	 25
498	 23	321.0	58.1	 25
499	 23	139.0	22.8	 25
500	 23	153.8	20.8	 30
501	 23	271.0	45.0	 25
502	 23	216.0	25.6	 25
503	 23	207.0	39.6	 25
504	 23	206.0	27.0	 25
505	 23	287.8	39.1	 30
506	 23	213.0	37.3	 25
507	 23	224.0	36.0	 25
508	 23	213.0	35.7	 25
509	 23	277.0	34.6	 30
510	 23	178.0	23.2	 36
511	 23	225.5	27.8	 30
512	 23	644.5	148.4	 30
513	 23	367.0	53.5	 25
514	 23	165.0	29.4	 25
515	 23	200.3	27.4	 30
516	 23	317.0	45.7	 25
517	 23	397.0	48.2	 25
518	 23	529.0	69.9	 25
519	 23	1037.0	106.3	 25
520	 23	234.5	29.2	 30
521	 23	471.0	73.0	 25
522	 23	191.0	35.0	 25
523	 23	162.0	30.1	 25
524	 23	150.0	40.9	 25
525	 23	165.0	28.4	 30
526	 23	211.0	46.1	 25
527	 23	2969.8	470.8	 30
528	 23	188.0	34.5	 30
529	 23	213.5	29.7	 30
530	 23	139.0	30.5	 36
531	 23	139.0	26.3	 25
532	 23	212.0	30.7	 25
533	 23	116.0	17.3	 25
534	 23	170.0	33.6	 25
535	 23	520.8	93.5	 30
536	 23	164.0	32.5	 25
537	 23	268.0	41.6	 25
538	 23	159.0	22.1	 25
539	 23	173.0	37.3	 25
540	 23	351.8	53.9	 30
541	 23	423.0	64.0	 25
542	 23	223.0	31.5	 25
543	 23	206.0	34.5	 25
544	 23	327.0	48.5	 25
545	 23	181.8	44.0	 36
546	 23	190.0	29.8	 30
547	 23	220.8	40.4	 30
548	 23	316.0	38.1	 25
549	 23	168.0	33.9	 25
550	 23	377.0	48.1	 30
551	 23	215.0	31.7	 25
552	 23	339.0	56.5	 25
553	 23	157.0	27.0	 25
554	 23	241.0	48.2	 25
555	 23	210.0	27.7	 30
556	 23	333.0	48.3	 25
557	 23	305.0	53.1	 25
558	 23	173.0	27.4	 25
559	 23	651.0	94.6	 25
560	 23	381.8	66.5	 30
561	 23	294.0	41.1	 25
562	 23	189.0	32.0	 25
563	 23	120.3	22.2	 30
564	 23	144.5	27.5	 30
565	 23	165.8	39.1	 36
566	 23	114.0	20.1	 25
567	 23	135.0	21.2	 25
568	 23	148.0	26.7	 25
569	 23	156.0	27.5	 25
570	 23	384.0	64.7	 30
571	 23	179.0	33.6	 25
572	 23	226.0	38.4	 25
573	 23	138.0	25.8	 25
574	 23	194.0	39.8	 25
575	 23	125.3	26.5	 30
576	 23	187.0	23.3	 25
577	 23	184.0	39.0	 25
578	 23	173.0	23.1	 25
579	 23	1750.0	200.7	 25
580	 23	348.0	70.0	 36
581	 23	310.5	54.7	 30
582	 23	201.5	34.8	 30
583	 23	660.5	64.6	 30
584	 23	562.0	76.7	 25
585	 23	182.0	27.5	 30
586	 23	184.0	29.3	 25
587	 23	1412.0	183.5	 25
588	 23	149.0	31.0	 25
589	 23	247.0	40.8	 25
590	 23	148.0	23.3	 30
591	 23	203.0	36.3	 25
592	 23	187.0	40.3	 25
593	 23	271.0	62.0	 25
594	 23	171.0	35.6	 25
595	 23	1107.3	239.1	 30
596	 23	159.0	28.5	 25
597	 23	209.0	46.0	 25
598	 23	166.5	33.3	 30
599	 23	179.3	40.6	 30
600	 23	244.3	31.6	 36
601	 23	460.3	78.7	 30
602	 23	227.0	34.6	 25
603	 23	170.0	31.9	 25
604	 23	3439.0	464.3	 25
605	 23	156.0	28.2	 25
606	 23	260.3	34.6	 30
607	 23	202.0	31.2	 25
608	 23	289.0	40.9	 25
609	 23	694.0	81.6	 25
610	 23	454.0	72.6	 25
611	 23	258.8	45.2	 30
612	 23	311.0	44.3	 25
613	 23	142.0	31.6	 25
614	 23	634.0	83.7	 25
615	 23	309.0	45.4	 25
616	 23	384.0	48.6	 36
617	 23	184.8	28.1	 30
618	 23	170.3	26.9	 30
619	 23	141.5	24.0	 30
620	 23	783.0	93.6	 25
621	 23	309.8	49.4	 30
622	 23	316.0	46.4	 25
623	 23	393.0	67.3	 25
624	 23	156.0	38.4	 25
625	 23	181.0	28.3	 25
626	 23	206.8	46.7	 30
627	 23	321.0	47.3	 25
628	 23	195.0	38.9	 25
629	 23	402.0	54.1	 25
630	 23	379.0	58.6	 25
631	 23	213.8	45.0	 30
632	 23	227.0	32.4	 25
633	 23	939.0	108.2	 25
634	 23	252.8	41.7	 30
635	 23	459.0	68.1	 30
636	 23	313.0	46.3	 36
637	 23	246.0	48.3	 25
638	 23	175.0	34.0	 25
639	 23	167.0	26.3	 25
640	 23	209.0	30.2	 25
641	 23	332.3	60.1	 30
642	 23	285.0	68.2	 25
643	 23	332.0	53.9	 25
644	 23	461.0	50.8	 25
645	 23	147.0	26.4	 25
646	 23	168.0	34.4	 30
647	 23	296.0	41.5	 25
648	 23	197.0	39.8	 25
649	 23	186.0	28.5	 25
650	 23	196.0	36.9	 25
651	 23	198.5	32.6	 30
652	 23	186.0	32.6	 30
653	 23	149.5	28.3	 30
654	 23	1160.3	104.3	 30
655	 23	181.0	30.2	 25
656	 23	274.0	47.0	 30
657	 23	824.0	132.3	 25
658	 23	363.0	57.7	 25
659	 23	211.0	28.5	 25
660	 23	268.0	43.1	 25
661	 23	444.8	67.8	 30
662	 23	261.0	34.6	 25
663	 23	303.0	60.6	 25
664	 23	242.0	41.4	 25
665	 23	210.0	31.8	 25
666	 23	268.8	38.1	 30
667	 23	249.0	42.4	 25
668	 23	706.0	100.9	 25
669	 23	252.3	29.8	 30
670	 23	427.5	61.1	 30
671	 23	444.5	54.8	 36
672	 23	254.8	40.0	 30
673	 23	1344.0	169.4	 25
674	 23	1424.0	232.1	 25
675	 23	159.0	24.0	 25
676	 23	218.5	38.9	 30
677	 23	643.0	94.8	 25
678	 23	165.0	23.9	 25
679	 23	210.0	29.3	 25
680	 23	291.0	37.9	 25
681	 23	299.3	39.6	 30
682	 23	308.0	48.4	 25
683	 23	235.0	47.7	 25
684	 23	1375.0	142.4	 25
685	 23	207.0	30.5	 25
686	 23	236.5	45.8	 30
687	 23	252.8	48.1	 30
688	 23	183.0	23.0	 30
689	 23	156.0	30.5	 30
690	 23	492.3	93.4	 30
691	 23	133.0	31.0	 30
692	 23	322.0	56.8	 25
693	 23	849.0	146.6	 25
694	 23	220.0	40.7	 25
695	 23	148.0	27.0	 25
696	 23	502.8	59.4	 30
697	 23	3521.0	565.8	 25
698	 23	220.0	37.4	 25
699	 23	1204.0	193.7	 25
700	 23	257.0	42.4	 25
701	 23	212.8	43.9	 30
702	 23	330.0	92.8	 25
703	 23	311.0	39.0	 25
704	 23	289.0	55.4	 25
705	 23	146.3	31.6	 30
706	 23	341.8	49.4	 30
707	 23	333.8	63.5	 36
708	 23	194.5	30.2	 30
709	 23	1061.0	149.1	 25
710	 23	211.0	36.8	 25
711	 23	276.0	59.4	 25
  0	 24	24327.8	6501.6	 30
  1	 24	2236.0	489.9	 25
  2	 24	177.0	30.7	 25
  3	 24	349.0	59.2	 25
  4	 24	303.0	42.6	 25
  5	 24	1995.3	401.7	 30
  6	 24	363.0	45.5	 25
  7	 24	191.5	23.0	 30
  8	 24	199.8	33.3	 30
  9	 24	345.8	33.3	 30
 10	 24	149.8	22.5	 30
 11	 24	279.0	33.5	 25
 12	 24	220.0	33.2	 25
 13	 24	374.0	35.0	 25
 14	 24	401.0	40.5	 25
 15	 24	589.8	81.3	 30
 16	 24	267.0	32.7	 25
 17	 24	223.0	29.7	 25
 18	 24	963.0	58.5	 25
 19	 24	431.0	49.8	 25
 20	 24	284.0	41.8	 30
 21	 24	401.0	51.6	 25
 22	 24	160.0	25.9	 25
 23	 24	218.0	29.0	 25
 24	 24	278.5	40.3	 30
 25	 24	169.0	28.2	 36
 26	 24	187.5	21.6	 30
 27	 24	167.0	29.5	 30
 28	 24	225.0	30.0	 25
 29	 24	353.0	52.2	 25
 30	 24	671.0	114.9	 30
 31	 24	301.0	39.6	 25
 32	 24	252.0	27.9	 25
 33	 24	151.0	23.8	 25
 34	 24	180.0	21.7	 25
 35	 24	191.0	21.6	 30
 36	 24	172.0	29.1	 25
 37	 24	726.0	84.1	 25
 38	 24	201.0	32.8	 25
 39	 24	263.0	47.3	 25
 40	 24	153.8	31.4	 30
 41	 24	547.0	60.5	 25
 42	 24	846.0	112.1	 30
 43	 24	282.0	32.7	 30
 44	 24	455.5	83.6	 30
 45	 24	699.8	156.6	 36
 46	 24	499.0	65.2	 25
 47	 24	199.0	39.7	 25
 48	 24	295.0	43.7	 25
 49	 24	281.0	44.4	 25
 50	 24	244.8	27.2	 30
 51	 24	216.0	33.2	 25
 52	 24	186.0	29.4	 25
 53	 24	178.0	27.8	 25
 54	 24	528.0	95.0	 25
 55	 24	134.0	19.5	 30
 56	 24	174.0	29.7	 25
[truncated: 11,367,826 more chars]
