# Supplementary material for: The transcriptome of syncytia induced by the cyst nematode Heterodera schachtii in Arabidopsis roots
Source: Plant J. 2008 Dec 9;57(5):771–84. doi: 10.1111/j.1365-313X.2008.03727.x (PMC2667683; doi:10.1111/j.1365-313X.2008.03727.x)
Supplement: Supporting Information [file supplFullCELdata.zip › S5D.CEL]

[CEL]
Version=3

[HEADER]
Cols=712
Rows=712
TotalX=712
TotalY=712
OffsetX=0
OffsetY=0
GridCornerUL=180 137
GridCornerUR=5305 175
GridCornerLR=5262 5303
GridCornerLL=138 5266
Axis-invertX=0
AxisInvertY=0
swapXY=0
DatHeader=[16..64994]  S5D:CLS=5434 RWS=5434 XIN=2  YIN=2  VE=30        2.0 09/20/05 14:31:54 50206200  M10      ATH1-121501.1sq          570  25410.835938  3.500000  2.5000  6
Algorithm=Percentile
AlgorithmParameters=Percentile:75;CellMargin:2;OutlierHigh:1.500;OutlierLow:1.004;AlgVersion:6.0;FixedCellSize:FALSE;IgnoreOutliersInShiftRows:FALSE;FeatureExtraction:FALSE;UseSubgrids:FALSE;RandomizePixels:FALSE;ErrorBasis:StdvMean;StdMult:1.000000

[INTENSITY]
NumberCells=506944
CellHeader=X	Y	MEAN	STDV	NPIXELS
  0	  0	203.0	36.5	 25
  1	  0	18527.0	3501.8	 25
  2	  0	225.8	44.2	 30
  3	  0	18739.0	3423.0	 25
  4	  0	102.0	25.5	 25
  5	  0	176.0	25.3	 25
  6	  0	14391.0	3665.4	 30
  7	  0	206.3	41.7	 36
  8	  0	13408.8	3403.2	 30
  9	  0	175.0	26.5	 25
 10	  0	12930.0	2454.0	 25
 11	  0	168.0	15.2	 25
 12	  0	13546.3	3261.3	 30
 13	  0	165.0	30.4	 25
 14	  0	13807.0	1922.6	 25
 15	  0	181.0	23.2	 25
 16	  0	14379.0	2315.5	 25
 17	  0	162.3	26.6	 30
 18	  0	14417.0	2083.1	 25
 19	  0	168.0	39.6	 25
 20	  0	14039.0	2302.8	 25
 21	  0	196.0	37.7	 25
 22	  0	13391.3	3211.7	 30
 23	  0	166.0	24.8	 25
 24	  0	13661.8	2989.3	 30
 25	  0	185.0	33.2	 30
 26	  0	14399.8	3636.0	 30
 27	  0	164.8	31.5	 36
 28	  0	14257.0	1921.8	 25
 29	  0	163.0	20.1	 25
 30	  0	13852.0	2349.8	 25
 31	  0	184.0	40.9	 25
 32	  0	14972.0	3260.5	 30
 33	  0	212.0	35.4	 25
 34	  0	15344.0	1776.6	 25
 35	  0	160.0	19.0	 25
 36	  0	15226.0	2556.7	 25
 37	  0	167.8	26.2	 30
 38	  0	14802.0	1769.5	 25
 39	  0	192.0	36.6	 25
 40	  0	13930.0	1880.3	 25
 41	  0	173.0	22.6	 25
 42	  0	13995.3	3217.5	 30
 43	  0	162.5	24.6	 30
 44	  0	15399.8	2809.0	 30
 45	  0	164.8	23.9	 30
 46	  0	15598.5	3167.4	 30
 47	  0	171.3	31.6	 30
 48	  0	15630.0	2424.6	 25
 49	  0	165.0	16.7	 25
 50	  0	13918.0	2026.6	 25
 51	  0	202.0	33.5	 25
 52	  0	14077.0	3033.9	 30
 53	  0	160.0	25.3	 25
 54	  0	14766.0	1975.7	 25
 55	  0	168.0	23.5	 25
 56	  0	16126.0	1997.0	 25
 57	  0	150.8	25.2	 30
 58	  0	15522.0	2639.8	 25
 59	  0	154.0	21.6	 25
 60	  0	14244.0	1933.1	 25
 61	  0	169.0	19.5	 25
 62	  0	13928.8	3547.1	 36
 63	  0	170.0	25.7	 30
 64	  0	13971.8	2908.5	 30
 65	  0	170.8	22.6	 30
 66	  0	13853.0	2429.5	 25
 67	  0	189.8	22.0	 30
 68	  0	14131.0	2775.2	 25
 69	  0	182.0	18.7	 25
 70	  0	16029.0	2124.6	 25
 71	  0	191.0	25.2	 25
 72	  0	15174.8	3261.5	 30
 73	  0	172.0	23.2	 25
 74	  0	14864.0	2263.4	 25
 75	  0	174.0	21.6	 25
 76	  0	14782.0	2053.8	 25
 77	  0	175.0	33.5	 30
 78	  0	14491.0	2593.1	 25
 79	  0	166.0	20.8	 25
 80	  0	14228.0	2787.9	 30
 81	  0	163.5	19.4	 30
 82	  0	13232.3	3599.5	 36
 83	  0	161.8	27.6	 30
 84	  0	15350.0	2413.0	 25
 85	  0	189.0	23.4	 25
 86	  0	15708.0	2072.2	 25
 87	  0	179.0	23.7	 30
 88	  0	14843.0	2632.4	 25
 89	  0	193.0	33.5	 25
 90	  0	13459.0	1984.2	 25
 91	  0	184.0	22.1	 25
 92	  0	11820.3	2639.9	 30
 93	  0	171.0	25.3	 25
 94	  0	12794.0	1833.6	 25
 95	  0	154.0	17.4	 25
 96	  0	14306.0	2127.5	 25
 97	  0	163.8	17.6	 30
 98	  0	15244.0	2453.2	 25
 99	  0	167.0	22.4	 30
100	  0	14296.8	2644.6	 30
101	  0	191.0	32.1	 30
102	  0	13372.8	3321.8	 36
103	  0	159.0	17.4	 25
104	  0	13665.0	2220.2	 25
105	  0	189.0	40.0	 25
106	  0	13072.0	2040.5	 25
107	  0	182.8	25.1	 30
108	  0	12863.0	2432.8	 25
109	  0	159.0	20.9	 25
110	  0	12500.0	1750.4	 25
111	  0	169.0	20.9	 25
112	  0	13327.0	2770.6	 30
113	  0	164.0	28.4	 25
114	  0	13939.0	1961.9	 25
115	  0	171.0	28.8	 25
116	  0	13463.0	1759.7	 25
117	  0	161.8	21.4	 30
118	  0	13984.5	2956.4	 30
119	  0	171.8	27.5	 30
120	  0	13657.5	2552.5	 30
121	  0	193.8	34.1	 30
122	  0	13418.0	3244.3	 30
123	  0	178.0	16.6	 25
124	  0	13352.0	2223.1	 25
125	  0	184.0	24.2	 25
126	  0	14588.0	1991.0	 25
127	  0	176.0	33.3	 25
128	  0	13968.0	3106.6	 30
129	  0	177.0	25.2	 25
130	  0	13291.0	1651.5	 25
131	  0	153.0	18.8	 25
132	  0	12895.0	1999.5	 25
133	  0	183.0	29.1	 30
134	  0	13751.0	2380.4	 25
135	  0	170.0	24.3	 25
136	  0	12365.0	1699.7	 25
137	  0	164.8	27.6	 30
138	  0	11487.8	2784.5	 36
139	  0	157.8	18.4	 30
140	  0	12331.0	2426.1	 30
141	  0	176.0	21.9	 25
142	  0	13044.0	2493.6	 25
143	  0	172.8	27.5	 30
144	  0	13045.0	2103.3	 25
145	  0	149.0	16.2	 25
146	  0	12988.0	1673.9	 25
147	  0	173.0	21.8	 25
148	  0	12943.5	2702.2	 30
149	  0	161.0	22.4	 25
150	  0	12430.0	1723.3	 25
151	  0	153.0	20.5	 25
152	  0	12877.0	2109.5	 25
153	  0	178.3	27.5	 30
154	  0	12376.0	1981.9	 25
155	  0	165.0	30.8	 30
156	  0	12272.5	2389.4	 30
157	  0	155.0	22.6	 30
158	  0	11798.3	3017.0	 36
159	  0	166.0	19.4	 25
160	  0	12361.0	2182.9	 25
161	  0	182.0	26.6	 25
162	  0	12457.0	2219.2	 25
163	  0	167.5	27.6	 30
164	  0	12768.0	1791.4	 25
165	  0	167.0	30.1	 25
166	  0	13342.0	1787.3	 25
167	  0	191.0	34.8	 25
168	  0	13191.5	2979.1	 30
169	  0	163.0	18.5	 25
170	  0	13735.0	1964.3	 25
171	  0	190.0	31.3	 25
172	  0	13774.0	2511.5	 25
173	  0	177.8	38.3	 30
174	  0	13555.0	2558.4	 30
175	  0	170.0	30.1	 30
176	  0	13814.3	2627.2	 30
177	  0	168.0	31.2	 30
178	  0	13693.5	2906.1	 30
179	  0	165.0	19.6	 25
180	  0	13050.0	1600.2	 25
181	  0	180.0	33.9	 25
182	  0	12150.0	2350.4	 25
183	  0	163.5	26.6	 30
184	  0	11872.0	1412.7	 25
185	  0	146.0	34.2	 25
186	  0	11025.0	1317.2	 25
187	  0	156.0	28.1	 25
188	  0	10194.5	2293.7	 30
189	  0	173.0	25.8	 25
190	  0	11845.0	1831.3	 25
191	  0	168.0	19.2	 25
192	  0	12095.0	2327.3	 25
193	  0	165.3	28.6	 36
194	  0	11609.5	2395.8	 30
195	  0	192.8	39.9	 30
196	  0	11090.8	2427.7	 30
197	  0	189.0	24.9	 25
198	  0	12191.8	2919.4	 30
199	  0	176.0	23.7	 25
200	  0	13027.0	1582.1	 25
201	  0	193.0	33.0	 25
202	  0	13277.0	1933.7	 25
203	  0	176.0	30.4	 30
204	  0	12594.0	1475.1	 25
205	  0	170.0	24.8	 25
206	  0	11567.0	1584.4	 25
207	  0	169.0	27.8	 25
208	  0	11617.0	2675.7	 30
209	  0	161.0	31.2	 25
210	  0	11846.0	1970.1	 25
211	  0	177.0	39.2	 25
212	  0	11008.8	2355.0	 30
213	  0	193.5	33.4	 36
214	  0	10662.3	2561.1	 30
215	  0	173.0	30.2	 25
216	  0	11424.0	2063.4	 25
217	  0	200.0	41.3	 25
218	  0	11645.3	2521.7	 30
219	  0	166.0	26.2	 25
220	  0	12300.0	1631.4	 25
221	  0	187.0	35.4	 25
222	  0	12615.0	1796.7	 25
223	  0	143.5	20.2	 30
224	  0	12304.0	1914.3	 25
225	  0	167.0	27.7	 25
226	  0	12607.0	1766.8	 25
227	  0	168.0	32.7	 25
228	  0	12393.3	3114.5	 30
229	  0	155.0	33.6	 25
230	  0	12650.8	2751.9	 30
231	  0	160.5	33.3	 30
232	  0	13101.0	2975.6	 30
233	  0	175.0	31.9	 36
234	  0	15950.0	2701.0	 25
235	  0	105.0	28.1	 25
236	  0	8145.0	1314.1	 25
237	  0	110.0	27.8	 25
238	  0	135.3	26.9	 30
239	  0	119.0	29.3	 25
240	  0	14992.0	1846.1	 25
241	  0	154.0	44.4	 25
242	  0	13103.0	1759.6	 25
243	  0	174.3	30.0	 30
244	  0	12259.0	1869.0	 25
245	  0	159.0	17.1	 25
246	  0	12287.0	1641.7	 25
247	  0	164.0	26.4	 25
248	  0	13200.0	3110.5	 30
249	  0	146.0	30.4	 30
250	  0	13026.3	2744.8	 30
251	  0	180.0	25.8	 30
252	  0	13037.8	2884.4	 30
253	  0	140.8	22.5	 30
254	  0	12050.0	2026.1	 25
255	  0	169.0	29.4	 25
256	  0	11570.0	1610.1	 25
257	  0	168.0	23.5	 25
258	  0	11604.8	2455.0	 30
259	  0	162.0	24.8	 25
260	  0	12655.0	1647.3	 25
261	  0	182.0	30.1	 25
262	  0	12667.0	1435.0	 25
263	  0	146.0	41.2	 30
264	  0	12584.0	2024.6	 25
265	  0	153.0	20.8	 25
266	  0	11730.0	1496.3	 25
267	  0	177.0	31.8	 25
268	  0	9765.8	2827.3	 36
269	  0	182.3	37.7	 30
270	  0	10248.5	2404.7	 30
271	  0	162.8	35.3	 30
272	  0	11242.0	2219.9	 25
273	  0	182.5	32.4	 30
274	  0	12497.0	2720.4	 25
275	  0	168.0	28.1	 25
276	  0	13286.0	2399.0	 25
277	  0	192.0	28.2	 25
278	  0	12750.3	2912.7	 30
279	  0	151.0	27.0	 25
280	  0	12259.0	2221.7	 25
281	  0	162.0	26.5	 25
282	  0	13242.0	1441.6	 25
283	  0	155.5	36.9	 30
284	  0	13608.0	2842.7	 25
285	  0	180.0	33.2	 25
286	  0	13150.0	1914.3	 25
287	  0	167.8	29.2	 30
288	  0	13628.5	3896.8	 36
289	  0	176.8	25.2	 30
290	  0	12476.0	2933.2	 25
291	  0	184.0	29.6	 25
292	  0	11173.0	1932.0	 25
293	  0	180.8	39.2	 30
294	  0	11229.0	2683.8	 25
295	  0	158.0	31.7	 25
296	  0	12571.0	2218.7	 25
297	  0	141.0	26.2	 25
298	  0	12696.8	3078.7	 30
299	  0	161.0	24.7	 25
300	  0	12876.0	2475.0	 25
301	  0	165.0	23.6	 25
302	  0	12878.0	1516.9	 25
303	  0	157.0	31.2	 30
304	  0	11839.0	2570.7	 25
305	  0	170.3	24.7	 30
306	  0	11278.3	2608.4	 30
307	  0	160.5	24.3	 30
308	  0	10681.0	3299.4	 36
309	  0	166.0	28.7	 25
310	  0	11660.0	2601.1	 25
311	  0	209.0	38.1	 25
312	  0	12042.0	2247.1	 25
313	  0	184.8	34.4	 30
314	  0	12756.0	2610.5	 25
315	  0	167.0	19.8	 25
316	  0	12001.0	1909.1	 25
317	  0	165.0	26.9	 25
318	  0	12177.5	2918.0	 30
319	  0	155.0	19.0	 25
320	  0	12546.0	1951.1	 25
321	  0	164.0	25.3	 25
322	  0	13224.0	1361.8	 25
323	  0	138.8	23.2	 30
324	  0	12015.5	3138.5	 30
325	  0	156.8	21.8	 30
326	  0	12828.0	2903.3	 30
327	  0	177.8	26.9	 30
328	  0	12618.3	3513.6	 30
329	  0	154.0	30.5	 25
330	  0	14322.0	2920.3	 25
331	  0	171.0	29.7	 25
332	  0	14497.0	2094.4	 25
333	  0	185.8	32.0	 30
334	  0	14249.0	2907.9	 25
335	  0	160.0	25.8	 25
336	  0	13525.0	1846.9	 25
337	  0	173.0	26.7	 25
338	  0	13323.8	3197.8	 30
339	  0	172.0	30.0	 25
340	  0	12616.0	1995.8	 25
341	  0	163.0	27.9	 25
342	  0	12479.0	1297.6	 25
343	  0	175.8	29.4	 36
344	  0	12672.5	3181.5	 30
345	  0	163.5	29.6	 30
346	  0	13331.3	2657.8	 30
347	  0	152.0	30.7	 25
348	  0	13595.8	3704.0	 30
349	  0	162.0	24.2	 25
350	  0	14033.0	3051.2	 25
351	  0	148.0	24.9	 25
352	  0	13183.0	2257.3	 25
353	  0	159.3	91.2	 30
354	  0	13250.0	2586.5	 25
355	  0	185.0	25.9	 25
356	  0	12958.0	1957.0	 25
357	  0	160.0	19.7	 25
358	  0	12554.0	3159.2	 30
359	  0	153.0	22.5	 25
360	  0	12479.0	2297.3	 25
361	  0	166.0	27.3	 25
362	  0	12312.5	2853.1	 30
363	  0	183.8	31.1	 36
364	  0	12334.8	3406.8	 30
365	  0	165.0	27.5	 25
366	  0	11845.0	2710.7	 25
367	  0	171.0	17.4	 25
368	  0	11469.5	2918.4	 30
369	  0	185.0	26.8	 25
370	  0	12456.0	2427.5	 25
371	  0	164.0	23.3	 25
372	  0	13000.0	2219.7	 25
373	  0	158.0	34.0	 30
374	  0	13382.0	2688.9	 25
375	  0	158.0	17.8	 25
376	  0	13333.0	1932.1	 25
377	  0	170.0	14.7	 25
378	  0	13706.3	3335.5	 30
379	  0	165.0	20.7	 25
380	  0	14320.3	3277.9	 30
381	  0	167.0	21.3	 30
382	  0	14496.8	2968.8	 30
383	  0	163.3	22.6	 36
384	  0	15017.0	3515.0	 25
385	  0	175.0	22.3	 25
386	  0	14440.0	2505.8	 25
387	  0	168.0	27.0	 25
388	  0	13731.0	3131.4	 30
389	  0	168.0	20.2	 25
390	  0	13954.0	1948.0	 25
391	  0	153.0	19.2	 25
392	  0	13496.0	1852.1	 25
393	  0	163.8	16.4	 30
394	  0	13091.0	2404.1	 25
395	  0	162.0	23.3	 25
396	  0	13104.0	1610.7	 25
397	  0	179.0	26.6	 25
398	  0	12807.0	2929.4	 30
399	  0	198.8	34.1	 30
400	  0	13440.8	2631.1	 30
401	  0	193.5	23.2	 30
402	  0	14934.5	2600.8	 30
403	  0	161.0	20.4	 30
404	  0	13761.0	3079.9	 25
405	  0	179.0	32.4	 25
406	  0	14167.0	2022.2	 25
407	  0	181.0	23.5	 25
408	  0	13251.3	2952.2	 30
409	  0	177.0	25.5	 25
410	  0	13232.0	1746.6	 25
411	  0	176.0	23.7	 25
412	  0	14115.0	1768.0	 25
413	  0	188.3	19.7	 30
414	  0	14593.0	2453.4	 25
415	  0	183.0	27.7	 25
416	  0	14134.0	1658.1	 25
417	  0	209.0	32.9	 25
418	  0	12377.3	3493.3	 36
419	  0	179.5	23.5	 30
420	  0	12636.8	2795.0	 30
421	  0	195.0	33.7	 30
422	  0	12590.0	2383.8	 25
423	  0	166.0	20.6	 30
424	  0	12560.0	2460.5	 25
425	  0	164.0	19.7	 25
426	  0	13791.0	2100.7	 25
427	  0	183.0	29.1	 25
428	  0	14824.0	3366.5	 30
429	  0	175.0	25.7	 25
430	  0	15102.0	1949.1	 25
431	  0	167.0	23.9	 25
432	  0	14521.0	1872.8	 25
433	  0	187.8	31.6	 30
434	  0	14517.0	3048.3	 25
435	  0	180.0	26.4	 25
436	  0	15067.0	3464.8	 30
437	  0	166.8	24.2	 30
438	  0	14504.5	3933.0	 36
439	  0	177.8	15.3	 30
440	  0	14366.0	2963.4	 25
441	  0	156.0	16.7	 25
442	  0	13919.0	2025.5	 25
443	  0	180.3	41.3	 30
444	  0	13127.0	3136.3	 25
445	  0	157.0	23.2	 25
446	  0	13722.0	2107.7	 25
447	  0	183.0	26.8	 25
448	  0	14216.8	3646.2	 30
449	  0	177.0	23.1	 25
450	  0	14866.0	2659.1	 25
451	  0	182.0	30.3	 25
452	  0	15251.0	2006.0	 25
453	  0	189.8	36.4	 30
454	  0	16508.0	4107.8	 25
455	  0	173.0	30.0	 30
456	  0	15823.5	3368.8	 30
457	  0	174.8	30.5	 30
458	  0	15885.5	4041.1	 36
459	  0	166.0	29.7	 25
460	  0	16478.0	3192.7	 25
461	  0	182.0	41.3	 25
462	  0	14904.0	2172.1	 25
463	  0	202.5	39.0	 30
464	  0	14112.0	3499.8	 25
465	  0	162.0	38.3	 25
466	  0	14502.0	2381.7	 25
467	  0	221.0	59.8	 25
468	  0	14759.5	3532.9	 30
469	  0	176.0	27.5	 25
470	  0	17368.0	3410.2	 25
471	  0	150.0	30.0	 25
472	  0	102.0	16.0	 25
473	  0	12134.8	3714.2	 30
474	  0	90.3	18.5	 30
475	  0	139.5	27.2	 30
476	  0	93.3	21.3	 30
477	  0	189.8	37.4	 30
478	  0	14553.3	4117.2	 30
479	  0	165.0	43.3	 25
480	  0	13816.0	3215.2	 25
481	  0	178.0	26.7	 25
482	  0	13807.0	2172.1	 25
483	  0	214.0	33.1	 25
484	  0	14943.3	3417.1	 30
485	  0	183.0	22.6	 25
486	  0	15309.0	2420.6	 25
487	  0	187.0	26.2	 25
488	  0	15306.0	1358.5	 25
489	  0	173.3	30.9	 30
490	  0	14683.0	2419.1	 25
491	  0	171.0	24.1	 25
492	  0	15745.0	1975.2	 25
493	  0	172.5	24.0	 30
494	  0	14947.5	4261.6	 36
495	  0	194.8	36.4	 30
496	  0	15120.0	3580.4	 30
497	  0	187.0	28.6	 25
498	  0	15642.0	3252.7	 25
499	  0	176.8	37.0	 30
500	  0	15113.0	3319.3	 25
501	  0	191.0	40.3	 25
502	  0	13892.0	2735.1	 25
503	  0	182.0	27.0	 25
504	  0	14672.5	3924.3	 30
505	  0	221.0	48.5	 25
506	  0	14842.0	2706.0	 25
507	  0	186.0	31.6	 25
508	  0	15744.0	2029.8	 25
509	  0	203.8	46.1	 30
510	  0	16270.0	3758.8	 25
511	  0	189.3	36.6	 30
512	  0	15032.5	3542.1	 30
513	  0	182.3	29.1	 30
514	  0	13545.5	4495.2	 36
515	  0	186.0	32.7	 25
516	  0	15266.0	4155.6	 25
517	  0	170.0	27.1	 25
518	  0	16091.0	2848.3	 25
519	  0	228.5	46.7	 30
520	  0	16304.0	3777.1	 25
521	  0	171.0	28.4	 25
522	  0	15304.0	3055.9	 25
523	  0	192.0	31.1	 25
524	  0	15179.0	4474.1	 30
525	  0	197.0	40.6	 25
526	  0	14973.0	2813.0	 25
527	  0	163.0	34.7	 25
528	  0	14513.0	1971.6	 25
529	  0	197.8	72.4	 30
530	  0	14448.8	4857.0	 30
531	  0	168.0	24.5	 30
532	  0	14115.8	3584.6	 30
533	  0	161.5	23.9	 30
534	  0	14571.3	4898.9	 30
535	  0	192.0	40.5	 25
536	  0	16127.0	4177.0	 25
537	  0	194.0	31.0	 25
538	  0	16044.0	3378.0	 25
539	  0	194.3	29.3	 30
540	  0	16554.0	4127.9	 25
541	  0	183.0	26.1	 25
542	  0	16740.0	3024.2	 25
543	  0	202.0	44.3	 25
544	  0	17276.5	4407.7	 30
545	  0	189.0	34.5	 25
546	  0	16147.0	3122.5	 25
547	  0	201.0	45.5	 25
548	  0	15549.0	1410.6	 25
549	  0	187.8	46.0	 36
550	  0	16208.0	4815.2	 30
551	  0	194.8	31.1	 30
552	  0	16212.3	4335.7	 30
553	  0	211.0	37.1	 25
554	  0	17006.3	5334.0	 30
555	  0	212.0	33.4	 25
556	  0	17655.0	4183.7	 25
557	  0	176.0	28.4	 25
558	  0	18083.0	3478.6	 25
559	  0	208.3	54.8	 30
560	  0	16857.0	4451.3	 25
561	  0	188.0	39.8	 25
562	  0	16311.0	2841.2	 25
563	  0	191.0	28.9	 25
564	  0	16571.0	4463.4	 30
565	  0	187.0	35.7	 25
566	  0	16449.0	2916.9	 25
567	  0	201.0	33.2	 25
568	  0	16500.8	3883.5	 30
569	  0	204.5	34.7	 36
570	  0	15507.8	4509.9	 30
571	  0	175.0	29.7	 25
572	  0	15514.0	3770.3	 25
573	  0	176.0	21.5	 25
574	  0	16250.3	4579.3	 30
575	  0	164.0	27.3	 25
576	  0	16860.0	4096.7	 25
577	  0	156.0	23.3	 25
578	  0	16700.0	2901.3	 25
579	  0	192.5	36.9	 30
580	  0	16511.0	3792.3	 25
581	  0	195.0	34.4	 25
582	  0	16243.0	2403.8	 25
583	  0	174.0	19.9	 25
584	  0	15582.5	3984.3	 30
585	  0	168.0	29.1	 25
586	  0	15463.0	3959.3	 30
587	  0	177.8	30.7	 30
588	  0	16395.3	3535.8	 30
589	  0	173.3	42.2	 36
590	  0	16604.0	4699.4	 25
591	  0	194.0	32.3	 25
592	  0	16607.0	3595.1	 25
593	  0	208.0	40.6	 25
594	  0	17191.8	4995.6	 30
595	  0	214.0	41.7	 25
596	  0	18386.0	3869.9	 25
597	  0	219.0	34.2	 25
598	  0	18418.0	2933.4	 25
599	  0	193.8	54.2	 30
600	  0	18148.0	4423.1	 25
601	  0	203.0	26.9	 25
602	  0	17331.0	2864.3	 25
603	  0	214.0	31.4	 25
604	  0	16892.5	4118.9	 30
605	  0	184.0	36.4	 30
606	  0	16878.0	4206.0	 30
607	  0	187.3	19.9	 30
608	  0	16593.3	3235.1	 30
609	  0	216.8	37.5	 30
610	  0	16207.0	4212.0	 25
611	  0	208.0	35.9	 25
612	  0	16987.0	2989.5	 25
613	  0	184.0	26.7	 25
614	  0	16538.3	4544.9	 30
615	  0	219.0	30.5	 25
616	  0	17264.0	2970.3	 25
617	  0	190.0	24.7	 25
618	  0	16762.0	2130.9	 25
619	  0	219.5	41.9	 30
620	  0	15908.0	3203.8	 25
621	  0	200.0	27.8	 25
622	  0	15596.0	1576.8	 25
623	  0	175.0	24.0	 25
624	  0	15476.0	4219.6	 36
625	  0	179.8	23.5	 30
626	  0	16940.8	3423.7	 30
627	  0	214.5	24.7	 30
628	  0	16901.0	3066.8	 25
629	  0	181.5	39.2	 30
630	  0	16098.0	4149.0	 25
631	  0	172.0	27.4	 25
632	  0	16537.0	2398.2	 25
633	  0	184.0	24.0	 25
634	  0	16808.8	4129.7	 30
635	  0	189.0	26.2	 25
636	  0	17919.0	2605.3	 25
637	  0	167.0	17.9	 25
638	  0	17564.0	2015.7	 25
639	  0	189.5	23.0	 30
640	  0	17048.0	3521.3	 25
641	  0	192.0	26.4	 25
642	  0	17426.0	2520.4	 25
643	  0	193.5	22.4	 30
644	  0	16395.3	4391.6	 36
645	  0	183.8	25.4	 30
646	  0	16321.0	3408.2	 25
647	  0	217.0	22.9	 25
648	  0	15850.0	3102.4	 25
649	  0	189.8	29.4	 30
650	  0	17301.0	4037.0	 25
651	  0	184.0	18.6	 25
652	  0	17723.0	2989.3	 25
653	  0	208.0	27.7	 25
654	  0	17235.8	4064.6	 30
655	  0	215.0	32.5	 25
656	  0	18648.0	2880.1	 25
657	  0	195.0	27.3	 25
658	  0	18687.0	2129.3	 25
659	  0	209.0	25.9	 30
660	  0	19009.0	3318.2	 25
661	  0	204.0	35.6	 30
662	  0	17732.0	3799.4	 30
663	  0	181.5	17.1	 30
664	  0	17468.5	4283.2	 36
665	  0	215.0	28.7	 25
666	  0	17549.0	3124.4	 25
667	  0	215.0	29.3	 25
668	  0	18002.0	2511.0	 25
669	  0	185.3	24.3	 30
670	  0	17515.0	3762.4	 25
671	  0	204.0	25.0	 25
672	  0	17247.0	2396.3	 25
673	  0	212.0	30.1	 25
674	  0	17515.5	3600.4	 30
675	  0	208.0	36.4	 25
676	  0	17483.0	2858.7	 25
677	  0	202.0	24.6	 25
678	  0	16871.0	1965.0	 25
679	  0	233.0	40.1	 30
680	  0	16859.5	4023.8	 30
681	  0	209.5	26.7	 30
682	  0	17565.8	3764.5	 30
683	  0	185.5	22.4	 30
684	  0	17424.8	4597.0	 30
685	  0	202.0	28.8	 25
686	  0	17422.0	3177.5	 25
687	  0	213.0	39.7	 25
688	  0	17268.0	2881.8	 25
689	  0	223.5	34.6	 30
690	  0	16661.0	3616.0	 25
691	  0	234.0	42.6	 25
692	  0	15757.0	2375.8	 25
693	  0	193.0	29.6	 25
694	  0	15743.8	3524.8	 30
695	  0	166.0	28.5	 25
696	  0	16819.0	2232.9	 25
697	  0	197.0	33.7	 25
698	  0	16995.0	1718.8	 25
699	  0	206.0	36.9	 36
700	  0	17735.8	4619.9	 30
701	  0	198.3	25.4	 30
702	  0	19120.8	3631.7	 30
703	  0	200.0	24.3	 25
704	  0	20789.3	5285.4	 30
705	  0	214.0	28.1	 25
706	  0	23889.0	4110.3	 25
707	  0	133.0	19.2	 25
708	  0	235.0	50.3	 25
709	  0	23009.3	4990.5	 30
710	  0	248.0	35.9	 25
711	  0	25033.0	4423.1	 25
  0	  1	18124.0	3255.4	 25
  1	  1	249.0	31.5	 25
  2	  1	16780.5	3913.0	 36
  3	  1	217.5	78.9	 30
  4	  1	100.0	13.5	 30
  5	  1	555.0	122.8	 30
  6	  1	120.0	16.1	 25
  7	  1	142.0	16.9	 30
  8	  1	232.0	35.2	 25
  9	  1	152.0	22.0	 25
 10	  1	434.0	86.0	 25
 11	  1	762.0	179.6	 25
 12	  1	189.0	26.4	 30
 13	  1	227.0	29.4	 25
 14	  1	254.0	24.6	 25
 15	  1	110.0	18.1	 25
 16	  1	121.0	36.8	 25
 17	  1	115.0	15.2	 30
 18	  1	158.0	33.5	 25
 19	  1	105.0	22.2	 25
 20	  1	366.5	60.5	 30
 21	  1	181.8	29.0	 30
 22	  1	1601.8	438.1	 30
 23	  1	1593.0	426.4	 36
 24	  1	235.0	27.5	 25
 25	  1	188.0	38.4	 25
 26	  1	178.0	29.0	 25
 27	  1	182.0	30.0	 25
 28	  1	521.5	69.5	 30
 29	  1	335.0	50.9	 25
 30	  1	426.0	50.2	 25
 31	  1	174.0	20.1	 25
 32	  1	438.0	80.5	 25
 33	  1	177.3	28.9	 30
 34	  1	233.0	27.0	 25
 35	  1	218.0	24.6	 25
 36	  1	159.0	26.5	 25
 37	  1	173.0	15.8	 25
 38	  1	175.5	27.8	 30
 39	  1	131.8	17.8	 30
 40	  1	147.8	38.7	 30
 41	  1	182.0	27.6	 30
 42	  1	182.8	23.8	 30
 43	  1	334.0	73.7	 30
 44	  1	132.0	19.4	 25
 45	  1	161.0	19.3	 25
 46	  1	188.0	31.4	 25
 47	  1	224.0	39.6	 25
 48	  1	231.5	30.0	 30
 49	  1	125.0	26.5	 25
 50	  1	128.0	26.3	 25
 51	  1	129.0	20.8	 25
 52	  1	191.0	27.2	 25
 53	  1	294.8	67.6	 30
 54	  1	188.0	26.7	 25
 55	  1	311.0	46.5	 25
 56	  1	3788.0	936.7	 25
 57	  1	124.0	18.7	 25
 58	  1	202.3	33.5	 36
 59	  1	5216.8	1494.3	 30
 60	  1	258.3	34.3	 30
 61	  1	258.5	51.2	 30
 62	  1	128.0	20.1	 25
 63	  1	130.3	22.4	 30
 64	  1	193.0	34.2	 25
 65	  1	132.0	21.2	 25
 66	  1	462.0	92.8	 25
 67	  1	134.0	22.6	 25
 68	  1	4121.5	1243.8	 30
 69	  1	159.0	25.0	 25
 70	  1	270.0	46.5	 25
 71	  1	175.0	24.5	 25
 72	  1	140.0	20.4	 25
 73	  1	129.5	21.8	 30
 74	  1	330.0	57.0	 25
 75	  1	127.0	16.6	 25
 76	  1	998.0	231.2	 25
 77	  1	138.0	19.7	 30
 78	  1	148.0	25.0	 36
 79	  1	136.5	23.1	 30
 80	  1	2697.0	499.0	 25
 81	  1	395.0	60.9	 25
 82	  1	265.0	46.3	 25
 83	  1	180.5	31.3	 30
 84	  1	110.0	22.4	 25
 85	  1	282.0	47.0	 25
 86	  1	245.0	29.0	 25
 87	  1	148.0	26.4	 25
 88	  1	876.8	192.7	 30
 89	  1	205.0	43.5	 25
 90	  1	191.0	27.0	 25
 91	  1	313.0	31.5	 25
 92	  1	391.0	76.0	 25
 93	  1	320.8	102.8	 30
 94	  1	145.0	26.3	 25
 95	  1	1037.5	245.5	 30
 96	  1	311.0	52.1	 30
 97	  1	136.8	21.7	 30
 98	  1	201.8	44.7	 36
 99	  1	140.0	24.3	 25
100	  1	232.0	30.3	 25
101	  1	115.0	22.6	 25
102	  1	131.0	23.8	 25
103	  1	133.8	18.0	 30
104	  1	135.0	22.0	 25
105	  1	165.0	32.1	 25
106	  1	120.0	22.2	 25
107	  1	283.0	39.5	 25
108	  1	145.3	27.2	 30
109	  1	144.0	33.0	 25
110	  1	266.0	36.9	 25
111	  1	162.0	28.8	 25
112	  1	733.0	144.8	 25
113	  1	114.8	25.6	 30
114	  1	149.5	30.6	 30
115	  1	165.0	29.2	 30
116	  1	259.8	42.4	 30
117	  1	542.3	102.7	 30
118	  1	164.5	31.7	 30
119	  1	159.0	38.8	 25
120	  1	380.0	59.1	 25
121	  1	251.0	50.5	 25
122	  1	197.0	33.3	 25
123	  1	338.8	64.4	 30
124	  1	332.0	58.9	 25
125	  1	426.0	58.4	 25
126	  1	637.0	74.5	 25
127	  1	308.0	56.3	 25
128	  1	257.5	48.3	 30
129	  1	191.0	42.3	 25
130	  1	1725.0	265.5	 25
131	  1	220.0	29.3	 25
132	  1	2583.0	694.6	 25
133	  1	198.3	28.4	 36
134	  1	170.8	31.8	 30
135	  1	1404.3	379.5	 30
136	  1	355.0	80.9	 30
137	  1	162.0	36.5	 25
138	  1	132.5	34.1	 30
139	  1	187.0	24.9	 25
140	  1	167.0	41.7	 25
141	  1	101.0	29.8	 25
142	  1	1234.0	242.9	 25
143	  1	193.0	31.7	 30
144	  1	151.0	41.7	 25
145	  1	183.0	26.0	 25
146	  1	12214.0	2311.3	 25
147	  1	322.0	58.6	 25
148	  1	163.0	32.4	 30
149	  1	109.0	20.8	 25
150	  1	212.0	29.3	 25
151	  1	132.0	28.8	 25
152	  1	162.8	23.9	 30
153	  1	125.5	32.7	 36
154	  1	146.5	34.7	 30
155	  1	146.0	27.8	 25
156	  1	723.0	104.7	 25
157	  1	193.0	135.7	 25
158	  1	150.8	27.8	 30
159	  1	153.0	24.8	 25
160	  1	221.0	38.4	 25
161	  1	151.0	29.0	 25
162	  1	139.0	25.2	 25
163	  1	209.5	33.4	 30
164	  1	118.0	21.7	 25
165	  1	191.0	31.8	 25
166	  1	212.0	34.2	 25
167	  1	3896.0	866.9	 25
168	  1	228.3	37.0	 30
169	  1	293.0	56.8	 25
170	  1	306.8	49.9	 30
171	  1	511.8	53.8	 30
172	  1	223.0	42.8	 30
173	  1	284.0	51.0	 36
174	  1	150.0	24.5	 25
175	  1	128.0	28.0	 25
176	  1	152.0	37.1	 25
177	  1	129.0	22.1	 25
178	  1	140.8	30.2	 30
179	  1	960.0	155.2	 25
180	  1	139.0	29.1	 25
181	  1	120.0	33.2	 25
182	  1	705.0	141.1	 25
183	  1	224.3	48.3	 30
184	  1	2438.0	523.8	 25
185	  1	157.0	26.9	 25
186	  1	230.0	42.9	 25
187	  1	1434.0	413.6	 25
188	  1	139.0	38.8	 30
189	  1	116.8	16.5	 30
190	  1	168.8	28.9	 30
191	  1	133.0	26.5	 30
192	  1	128.0	36.4	 30
193	  1	172.8	26.2	 30
194	  1	173.0	27.3	 25
195	  1	189.0	38.4	 25
196	  1	1847.0	233.8	 25
197	  1	285.0	37.9	 25
198	  1	146.5	27.0	 30
199	  1	168.0	119.2	 25
200	  1	260.0	60.1	 25
201	  1	277.0	31.7	 25
202	  1	250.0	27.0	 25
203	  1	127.8	14.7	 30
204	  1	822.0	144.3	 25
205	  1	254.0	39.0	 25
206	  1	202.0	45.3	 25
207	  1	149.0	25.7	 25
208	  1	145.8	32.2	 36
209	  1	700.8	149.9	 30
210	  1	255.3	49.4	 30
211	  1	134.8	24.0	 30
212	  1	350.0	48.6	 25
213	  1	328.8	49.1	 30
214	  1	238.0	33.7	 25
215	  1	418.0	52.1	 25
216	  1	383.0	38.6	 25
217	  1	247.0	36.1	 25
218	  1	187.8	29.1	 30
219	  1	173.0	26.9	 25
220	  1	244.0	22.7	 25
221	  1	158.0	26.9	 25
222	  1	127.0	26.8	 25
223	  1	139.5	25.4	 30
224	  1	349.0	54.2	 25
225	  1	145.0	30.2	 25
226	  1	178.0	29.1	 25
227	  1	320.8	48.0	 30
228	  1	958.5	229.5	 36
229	  1	250.8	33.6	 30
230	  1	558.0	71.6	 25
231	  1	128.0	15.1	 25
232	  1	114.0	18.5	 25
233	  1	903.0	214.2	 30
234	  1	202.0	37.4	 25
235	  1	101.0	14.4	 25
236	  1	3318.0	487.2	 25
237	  1	85.0	14.7	 25
238	  1	116.5	17.9	 30
239	  1	95.0	15.4	 25
240	  1	304.0	35.7	 25
241	  1	225.0	33.2	 25
242	  1	165.0	22.6	 25
243	  1	208.5	31.1	 30
244	  1	177.0	24.8	 25
245	  1	180.8	23.7	 30
246	  1	196.8	28.7	 30
247	  1	261.8	35.5	 30
248	  1	366.3	75.8	 36
249	  1	124.0	18.8	 25
250	  1	140.0	20.8	 25
251	  1	135.0	25.5	 25
252	  1	242.0	40.8	 25
253	  1	201.0	34.0	 30
254	  1	299.0	51.8	 25
255	  1	578.0	56.5	 25
256	  1	135.0	22.6	 25
257	  1	1559.0	282.7	 25
258	  1	515.0	133.9	 30
259	  1	1493.0	337.7	 25
260	  1	375.0	51.8	 25
261	  1	139.0	22.0	 25
262	  1	158.0	31.0	 25
263	  1	121.8	18.6	 30
264	  1	119.5	36.0	 30
265	  1	112.5	21.2	 30
266	  1	112.0	27.0	 30
267	  1	109.5	19.1	 30
268	  1	124.5	25.7	 30
269	  1	442.0	70.2	 25
270	  1	326.0	44.2	 25
271	  1	720.0	156.1	 25
272	  1	574.0	63.8	 25
273	  1	145.0	21.5	 30
274	  1	301.0	50.2	 25
275	  1	222.0	35.1	 25
276	  1	1216.0	149.7	 25
277	  1	6710.0	893.1	 25
278	  1	870.5	194.2	 30
279	  1	101.0	19.7	 25
280	  1	247.0	57.3	 25
281	  1	260.0	35.8	 25
282	  1	339.0	26.2	 25
283	  1	422.3	53.6	 36
284	  1	173.8	29.8	 30
285	  1	1111.8	194.7	 30
286	  1	142.8	35.7	 30
287	  1	123.0	17.9	 25
288	  1	147.8	27.5	 30
289	  1	211.0	37.5	 25
290	  1	146.0	20.6	 25
291	  1	181.0	22.9	 25
292	  1	1527.0	203.5	 25
293	  1	160.8	20.8	 30
294	  1	195.0	27.4	 25
295	  1	127.0	16.4	 25
296	  1	181.0	27.0	 25
297	  1	146.0	17.0	 25
298	  1	129.8	18.3	 30
299	  1	161.0	21.5	 25
300	  1	286.0	38.4	 25
301	  1	225.8	28.9	 30
302	  1	302.0	27.2	 30
303	  1	632.5	124.9	 36
304	  1	582.3	123.1	 30
305	  1	195.0	29.5	 25
306	  1	107.0	16.3	 25
307	  1	254.0	39.3	 25
308	  1	465.5	104.9	 30
309	  1	184.0	22.9	 25
310	  1	337.0	41.3	 25
311	  1	332.0	53.5	 25
312	  1	261.0	47.3	 25
313	  1	426.5	90.2	 30
314	  1	121.0	22.2	 25
315	  1	177.0	26.1	 25
316	  1	140.0	18.1	 25
317	  1	112.0	18.9	 25
318	  1	120.5	16.4	 30
319	  1	1240.0	286.7	 25
320	  1	598.5	115.6	 30
321	  1	138.3	31.9	 30
322	  1	124.8	18.8	 30
323	  1	120.3	21.2	 36
324	  1	140.0	19.8	 25
325	  1	146.0	21.9	 25
326	  1	117.0	17.1	 25
327	  1	142.0	16.8	 25
328	  1	155.8	28.1	 30
329	  1	116.0	11.7	 25
330	  1	139.0	18.4	 25
331	  1	423.0	63.3	 25
332	  1	345.0	54.7	 25
333	  1	113.0	14.7	 30
334	  1	174.0	31.6	 25
335	  1	124.0	15.8	 25
336	  1	160.0	25.1	 25
337	  1	110.0	25.6	 25
338	  1	167.5	35.1	 30
339	  1	248.5	47.5	 30
340	  1	8093.5	1695.4	 30
341	  1	1006.8	133.4	 30
342	  1	161.5	20.5	 30
343	  1	497.0	111.8	 30
344	  1	193.0	31.2	 25
345	  1	186.0	28.9	 25
346	  1	140.0	15.3	 25
347	  1	624.0	92.2	 25
348	  1	471.5	105.1	 30
349	  1	128.0	27.8	 25
350	  1	136.0	23.1	 25
351	  1	192.0	39.8	 25
352	  1	166.0	30.3	 25
353	  1	175.3	28.2	 30
354	  1	228.0	34.0	 25
355	  1	162.0	21.0	 25
356	  1	1754.0	387.5	 25
357	  1	111.0	23.1	 25
358	  1	2520.0	726.1	 36
359	  1	109.8	14.1	 30
360	  1	135.5	33.6	 30
361	  1	132.8	16.9	 30
362	  1	146.0	22.0	 25
363	  1	200.0	37.9	 30
364	  1	140.0	23.3	 25
365	  1	220.0	35.2	 25
366	  1	120.0	23.5	 25
367	  1	179.0	25.6	 25
368	  1	257.0	56.2	 30
369	  1	201.0	30.6	 25
370	  1	135.0	25.9	 25
371	  1	766.0	116.5	 25
372	  1	138.0	33.4	 25
373	  1	317.3	72.3	 30
374	  1	223.0	44.3	 25
375	  1	195.0	25.2	 25
376	  1	164.8	28.1	 30
377	  1	173.8	33.6	 30
378	  1	456.3	38.0	 30
379	  1	583.8	136.1	 36
380	  1	267.0	40.7	 25
381	  1	1133.0	145.6	 25
382	  1	171.0	29.8	 25
383	  1	180.0	36.1	 25
384	  1	132.3	31.1	 30
385	  1	145.0	24.4	 25
386	  1	184.0	31.5	 25
387	  1	125.0	23.4	 25
388	  1	159.0	28.0	 25
389	  1	291.3	45.9	 30
390	  1	8538.0	1421.3	 25
391	  1	142.0	27.9	 25
392	  1	136.0	25.9	 25
393	  1	100.0	24.0	 25
394	  1	164.8	33.6	 30
395	  1	423.3	75.9	 30
396	  1	176.3	34.1	 30
397	  1	148.8	34.9	 30
398	  1	166.8	24.2	 30
399	  1	154.8	29.4	 30
400	  1	246.0	43.3	 25
401	  1	2003.0	187.4	 25
402	  1	200.0	30.8	 25
403	  1	402.0	86.9	 25
404	  1	273.0	41.7	 30
405	  1	278.0	56.0	 25
406	  1	147.0	25.7	 25
407	  1	238.0	45.8	 25
408	  1	221.0	41.3	 25
409	  1	157.0	32.1	 30
410	  1	123.0	18.8	 25
411	  1	165.0	36.0	 25
412	  1	121.0	28.2	 25
413	  1	123.0	21.8	 25
414	  1	114.3	24.1	 36
415	  1	141.0	29.1	 30
416	  1	3848.0	808.1	 30
417	  1	383.5	61.7	 30
418	  1	249.0	31.7	 25
419	  1	259.0	49.1	 30
420	  1	226.0	40.3	 25
421	  1	195.0	46.5	 25
422	  1	166.0	23.1	 25
423	  1	101.0	21.8	 25
424	  1	518.8	102.7	 30
425	  1	213.0	48.5	 25
426	  1	197.0	36.1	 25
427	  1	247.0	34.4	 25
428	  1	730.0	94.0	 25
429	  1	655.0	147.6	 30
430	  1	877.0	142.4	 25
431	  1	254.0	46.5	 25
432	  1	155.0	31.1	 25
433	  1	103.5	13.8	 30
434	  1	114.3	20.6	 36
435	  1	129.8	29.8	 30
436	  1	408.0	71.9	 25
437	  1	3458.0	414.7	 25
438	  1	187.0	28.8	 25
439	  1	155.3	28.8	 30
440	  1	173.0	25.5	 25
441	  1	195.0	30.7	 25
442	  1	218.0	40.5	 25
443	  1	668.0	87.8	 25
444	  1	1358.8	336.0	 30
445	  1	141.0	21.5	 25
446	  1	167.0	37.8	 25
447	  1	165.0	28.5	 25
448	  1	208.0	32.8	 25
449	  1	335.0	62.2	 30
450	  1	636.0	117.3	 25
451	  1	251.8	41.6	 30
452	  1	2594.0	465.8	 30
453	  1	1328.8	216.4	 30
454	  1	193.5	30.6	 36
455	  1	152.0	28.2	 25
456	  1	305.0	36.3	 25
457	  1	154.0	31.0	 25
458	  1	122.0	23.1	 25
459	  1	148.3	28.4	 30
460	  1	146.0	24.9	 25
461	  1	138.0	30.6	 25
462	  1	212.0	27.9	 25
463	  1	361.0	31.1	 25
464	  1	152.8	25.1	 30
465	  1	257.0	46.2	 25
466	  1	377.0	68.9	 25
467	  1	110.0	22.8	 25
468	  1	323.0	54.6	 25
469	  1	1205.8	283.0	 30
470	  1	224.5	39.8	 30
471	  1	164.3	32.2	 30
472	  1	101.3	18.3	 30
473	  1	6407.5	1280.5	 30
474	  1	110.0	22.4	 30
475	  1	128.0	26.2	 25
476	  1	81.0	18.3	 25
477	  1	210.0	32.3	 25
478	  1	343.0	42.2	 25
479	  1	259.0	48.1	 30
480	  1	109.0	27.9	 25
481	  1	104.0	19.4	 25
482	  1	149.0	31.7	 25
483	  1	182.0	31.6	 25
484	  1	162.3	20.8	 30
485	  1	215.0	40.2	 25
486	  1	180.0	29.0	 25
487	  1	165.0	30.4	 25
488	  1	147.0	19.5	 25
489	  1	1877.5	497.7	 36
490	  1	159.3	31.3	 30
491	  1	190.3	43.4	 30
492	  1	439.3	47.4	 30
493	  1	218.0	45.2	 25
494	  1	186.0	24.8	 30
495	  1	808.0	143.6	 25
496	  1	240.0	35.5	 25
497	  1	615.0	76.0	 25
498	  1	1034.0	130.9	 25
499	  1	176.0	27.9	 30
500	  1	273.0	31.0	 25
501	  1	1385.0	222.9	 25
502	  1	2101.0	276.3	 25
503	  1	201.0	26.8	 25
504	  1	152.3	21.1	 30
505	  1	242.0	25.9	 25
506	  1	166.0	25.8	 25
507	  1	115.0	18.3	 25
508	  1	292.8	46.1	 30
509	  1	138.3	22.5	 36
510	  1	202.0	29.1	 30
511	  1	112.0	31.8	 25
512	  1	115.0	16.4	 25
513	  1	149.0	27.5	 25
514	  1	188.0	23.1	 30
515	  1	132.0	22.0	 25
516	  1	123.0	24.3	 25
517	  1	979.0	211.2	 25
518	  1	138.0	18.6	 25
519	  1	719.0	209.5	 30
520	  1	137.0	26.4	 25
521	  1	127.0	17.6	 25
522	  1	128.0	24.3	 25
523	  1	507.0	98.1	 25
524	  1	187.5	35.8	 30
525	  1	167.0	23.9	 25
526	  1	128.8	20.8	 30
527	  1	196.5	25.0	 30
528	  1	150.3	19.8	 30
529	  1	139.3	22.2	 36
530	  1	259.0	51.1	 25
531	  1	215.0	42.1	 25
532	  1	170.0	21.9	 25
533	  1	104.0	15.0	 25
534	  1	96.8	13.9	 30
535	  1	102.0	16.6	 25
536	  1	108.0	12.0	 25
537	  1	158.0	22.9	 25
538	  1	288.0	42.4	 25
539	  1	135.3	20.5	 30
540	  1	287.0	35.9	 25
541	  1	271.0	43.8	 25
542	  1	197.0	33.6	 25
543	  1	212.0	27.3	 25
544	  1	246.3	32.0	 30
545	  1	194.3	26.1	 30
546	  1	193.0	36.6	 30
547	  1	169.5	35.0	 30
548	  1	200.8	31.1	 30
549	  1	8728.8	2377.8	 30
550	  1	307.0	42.9	 25
551	  1	258.0	32.1	 25
552	  1	1508.0	231.3	 25
553	  1	1211.0	145.5	 25
554	  1	183.8	27.1	 30
555	  1	290.0	49.3	 25
556	  1	205.0	41.0	 25
557	  1	727.0	133.3	 25
558	  1	480.0	72.5	 25
559	  1	148.0	31.4	 30
560	  1	140.0	27.2	 25
561	  1	185.0	28.3	 25
562	  1	187.0	27.8	 25
563	  1	211.0	42.4	 25
564	  1	212.8	30.4	 36
565	  1	251.5	42.1	 30
566	  1	309.0	43.2	 30
567	  1	225.5	34.9	 30
568	  1	5327.0	689.8	 25
569	  1	235.0	29.2	 30
570	  1	433.0	83.1	 25
571	  1	453.0	61.1	 25
572	  1	209.0	38.0	 25
573	  1	131.0	19.9	 25
574	  1	140.0	16.5	 30
575	  1	269.0	27.2	 25
576	  1	196.0	22.6	 25
577	  1	125.0	19.8	 25
578	  1	116.0	20.0	 25
579	  1	131.0	27.8	 30
580	  1	156.0	18.1	 25
581	  1	174.0	22.8	 25
582	  1	373.0	52.1	 25
583	  1	119.5	19.6	 30
584	  1	168.3	29.4	 36
585	  1	150.8	35.4	 30
586	  1	182.0	27.0	 25
587	  1	708.0	77.1	 25
588	  1	171.0	23.4	 25
589	  1	139.5	26.3	 30
590	  1	209.0	32.5	 25
591	  1	846.0	190.6	 25
592	  1	124.0	20.1	 25
593	  1	229.0	30.3	 25
594	  1	150.8	21.5	 30
595	  1	423.0	115.3	 25
596	  1	4471.0	917.3	 25
597	  1	431.0	65.2	 25
598	  1	167.0	28.0	 25
599	  1	114.0	14.8	 30
600	  1	201.0	37.4	 25
601	  1	214.0	30.1	 30
602	  1	189.5	25.7	 30
603	  1	915.5	174.6	 30
604	  1	155.3	27.2	 36
605	  1	138.0	22.8	 25
606	  1	197.0	38.2	 25
607	  1	234.0	32.8	 25
608	  1	169.0	21.9	 25
609	  1	125.8	16.5	 30
610	  1	488.0	97.3	 25
611	  1	162.0	31.6	 25
612	  1	191.0	36.7	 25
613	  1	217.0	34.8	 25
614	  1	446.3	92.6	 30
615	  1	1823.0	494.1	 25
616	  1	142.0	17.3	 25
617	  1	171.0	35.3	 25
618	  1	3029.0	637.7	 25
619	  1	119.8	17.8	 30
620	  1	103.5	24.5	 30
621	  1	123.0	20.0	 30
622	  1	120.8	18.4	 30
623	  1	1234.5	225.3	 30
624	  1	336.0	42.2	 30
625	  1	370.0	53.3	 25
626	  1	243.0	50.6	 25
627	  1	1144.0	196.1	 25
628	  1	349.0	35.5	 25
629	  1	608.5	127.0	 30
630	  1	190.0	45.7	 25
631	  1	154.0	27.6	 25
632	  1	145.0	24.8	 25
633	  1	215.0	38.7	 25
634	  1	1481.8	385.0	 30
635	  1	4302.0	1178.5	 25
636	  1	180.0	39.5	 25
637	  1	283.0	59.9	 25
638	  1	144.0	22.9	 25
639	  1	225.5	42.4	 36
640	  1	144.8	31.3	 30
641	  1	762.0	121.8	 30
642	  1	177.3	33.3	 30
643	  1	253.0	29.6	 25
644	  1	183.8	25.1	 30
645	  1	124.0	22.8	 25
646	  1	119.0	25.3	 25
647	  1	184.0	25.3	 25
648	  1	2023.0	248.2	 25
649	  1	132.5	26.7	 30
650	  1	152.0	22.6	 25
651	  1	533.0	95.7	 25
652	  1	2327.0	322.5	 25
653	  1	1146.0	147.9	 25
654	  1	675.8	144.5	 30
655	  1	246.0	53.9	 25
656	  1	243.0	37.1	 25
657	  1	216.0	29.5	 25
658	  1	234.8	35.8	 30
659	  1	137.0	25.3	 36
660	  1	259.3	66.9	 30
661	  1	1602.0	325.5	 25
662	  1	2684.0	380.5	 25
663	  1	2381.0	265.7	 25
664	  1	357.5	61.9	 30
665	  1	277.0	50.4	 25
666	  1	177.0	28.9	 25
667	  1	619.0	79.9	 25
668	  1	346.0	48.4	 25
669	  1	182.0	38.9	 30
670	  1	888.0	164.8	 25
671	  1	335.0	49.7	 25
672	  1	3369.0	323.7	 25
673	  1	351.0	51.5	 25
674	  1	830.5	148.0	 30
675	  1	2956.0	651.9	 25
676	  1	285.8	49.4	 30
677	  1	252.8	59.3	 30
678	  1	279.8	33.8	 30
679	  1	1020.5	242.9	 36
680	  1	524.0	90.4	 25
681	  1	179.0	35.6	 25
682	  1	351.0	44.3	 25
683	  1	155.0	35.1	 25
684	  1	198.0	37.5	 30
685	  1	183.0	39.2	 25
686	  1	125.0	24.0	 25
687	  1	343.0	43.2	 25
688	  1	229.0	33.4	 25
689	  1	2345.8	683.3	 30
690	  1	585.0	98.1	 25
691	  1	142.0	23.9	 25
692	  1	217.0	38.1	 25
693	  1	125.0	24.4	 25
694	  1	174.8	38.9	 30
695	  1	268.5	40.9	 30
696	  1	133.5	27.2	 30
697	  1	139.0	27.1	 30
698	  1	218.3	37.1	 30
699	  1	152.5	28.6	 30
700	  1	164.0	28.9	 25
701	  1	129.0	36.5	 25
702	  1	632.0	119.9	 25
703	  1	419.0	80.1	 25
704	  1	253.8	39.3	 30
705	  1	886.0	195.4	 25
706	  1	250.0	42.3	 25
707	  1	141.0	30.9	 25
708	  1	23205.0	3206.2	 25
709	  1	264.0	68.7	 30
710	  1	22896.0	4590.6	 25
711	  1	243.0	48.2	 25
  0	  2	248.0	40.5	 30
  1	  2	16607.5	4097.3	 30
  2	  2	216.0	24.7	 25
  3	  2	16113.8	3423.5	 30
  4	  2	83.0	21.8	 25
  5	  2	420.0	59.1	 25
  6	  2	129.0	26.4	 25
  7	  2	119.0	25.8	 25
  8	  2	205.5	35.4	 30
  9	  2	162.0	39.4	 25
 10	  2	146.0	28.7	 25
 11	  2	466.0	70.8	 25
 12	  2	120.0	26.6	 25
 13	  2	164.0	34.7	 30
 14	  2	196.0	38.9	 25
 15	  2	112.0	31.0	 25
 16	  2	95.0	21.0	 25
 17	  2	104.0	26.2	 30
 18	  2	120.3	24.6	 36
 19	  2	93.0	20.5	 30
 20	  2	134.0	26.1	 25
 21	  2	409.0	77.2	 25
 22	  2	452.0	114.2	 25
 23	  2	428.8	77.7	 30
 24	  2	169.0	33.4	 25
 25	  2	162.0	31.6	 25
 26	  2	169.0	26.8	 25
 27	  2	137.0	32.6	 25
 28	  2	166.3	45.4	 30
 29	  2	364.0	44.2	 25
 30	  2	372.0	43.0	 25
 31	  2	125.0	26.0	 25
 32	  2	176.0	22.6	 25
 33	  2	254.8	51.1	 30
 34	  2	452.0	52.4	 25
 35	  2	211.3	32.1	 30
 36	  2	172.8	31.0	 30
 37	  2	123.5	23.1	 30
 38	  2	161.8	23.5	 36
 39	  2	123.0	29.0	 25
 40	  2	100.0	24.9	 25
 41	  2	128.0	20.6	 25
 42	  2	82.0	21.2	 25
 43	  2	89.3	18.2	 30
 44	  2	115.0	24.1	 25
 45	  2	157.0	28.5	 25
 46	  2	273.0	36.4	 25
 47	  2	209.0	45.1	 25
 48	  2	190.8	42.2	 30
 49	  2	103.0	21.7	 25
 50	  2	110.0	23.2	 25
 51	  2	110.0	23.5	 25
 52	  2	103.0	18.8	 25
 53	  2	116.5	26.7	 30
 54	  2	149.5	32.5	 30
 55	  2	714.0	100.7	 30
 56	  2	1103.0	246.5	 30
 57	  2	138.0	25.0	 30
 58	  2	105.8	23.2	 30
 59	  2	1083.0	204.6	 25
 60	  2	280.0	49.9	 25
 61	  2	137.0	32.1	 25
 62	  2	118.0	26.6	 25
 63	  2	114.0	27.7	 30
 64	  2	131.0	22.3	 25
 65	  2	165.0	36.6	 25
 66	  2	218.0	43.6	 25
 67	  2	118.0	19.1	 25
 68	  2	780.3	215.8	 30
 69	  2	131.0	25.7	 25
 70	  2	156.0	32.6	 25
 71	  2	142.0	27.3	 25
 72	  2	141.0	31.4	 25
 73	  2	130.5	26.5	 36
 74	  2	181.3	33.2	 30
 75	  2	105.5	17.2	 30
 76	  2	588.5	121.1	 30
 77	  2	141.0	20.2	 25
 78	  2	120.3	23.0	 30
 79	  2	116.0	30.3	 25
 80	  2	440.0	94.4	 25
 81	  2	272.0	42.2	 25
 82	  2	165.0	22.3	 25
 83	  2	132.8	19.8	 30
 84	  2	115.0	26.1	 25
 85	  2	147.0	29.5	 25
 86	  2	138.0	21.7	 25
 87	  2	137.0	29.8	 25
 88	  2	302.5	74.8	 30
 89	  2	137.0	24.9	 25
 90	  2	148.0	19.5	 25
 91	  2	132.0	28.0	 25
 92	  2	152.5	23.3	 30
 93	  2	129.8	26.3	 36
 94	  2	102.3	16.4	 30
 95	  2	640.0	97.0	 25
 96	  2	196.0	22.0	 25
 97	  2	210.0	35.1	 25
 98	  2	177.3	41.9	 30
 99	  2	124.0	24.1	 25
100	  2	147.0	34.8	 25
101	  2	91.0	16.4	 25
102	  2	94.0	21.5	 25
103	  2	107.8	19.6	 30
104	  2	137.0	27.8	 25
105	  2	120.0	20.8	 25
106	  2	111.0	22.2	 25
107	  2	149.0	22.0	 25
108	  2	272.5	48.6	 30
109	  2	84.0	19.0	 25
110	  2	167.3	36.4	 30
111	  2	178.5	38.1	 30
112	  2	427.3	69.3	 30
113	  2	95.0	18.6	 36
114	  2	102.0	22.1	 25
115	  2	177.0	40.0	 25
116	  2	140.0	31.5	 25
117	  2	205.0	39.5	 25
118	  2	169.3	36.0	 30
119	  2	132.0	29.4	 25
120	  2	241.0	30.3	 25
121	  2	195.0	26.8	 25
122	  2	222.0	38.9	 25
123	  2	157.3	39.4	 30
124	  2	194.0	31.1	 25
125	  2	215.0	52.6	 25
126	  2	256.0	57.3	 25
127	  2	352.0	31.7	 25
128	  2	191.0	35.0	 30
129	  2	182.8	38.9	 30
130	  2	412.3	62.0	 30
131	  2	170.0	25.6	 30
132	  2	415.3	91.5	 30
133	  2	230.8	26.8	 30
134	  2	204.0	31.2	 25
135	  2	327.0	70.0	 25
136	  2	155.0	17.3	 25
137	  2	133.0	20.9	 25
138	  2	104.8	18.8	 30
139	  2	498.0	48.8	 25
140	  2	144.0	30.4	 25
141	  2	100.0	15.6	 25
142	  2	330.0	42.2	 25
143	  2	122.3	24.2	 30
144	  2	150.0	30.9	 25
145	  2	138.0	28.7	 25
146	  2	2053.0	482.9	 25
147	  2	185.0	37.9	 25
148	  2	118.3	24.4	 36
149	  2	102.0	17.1	 30
150	  2	137.8	18.6	 30
151	  2	97.3	21.2	 30
152	  2	110.0	17.1	 25
153	  2	118.8	26.1	 30
154	  2	112.0	21.6	 25
155	  2	96.0	18.1	 25
156	  2	240.0	41.9	 25
157	  2	134.0	21.2	 25
158	  2	127.0	17.0	 30
159	  2	176.0	69.7	 25
160	  2	191.0	21.0	 25
161	  2	632.0	82.7	 25
162	  2	130.0	14.4	 25
163	  2	118.3	24.9	 30
164	  2	97.0	17.4	 25
165	  2	120.0	15.0	 25
166	  2	209.5	25.5	 30
167	  2	1203.8	249.2	 30
168	  2	166.0	27.0	 36
169	  2	146.3	18.9	 30
170	  2	193.0	27.4	 25
171	  2	421.0	47.9	 25
172	  2	138.0	20.0	 25
173	  2	134.0	20.5	 30
174	  2	128.0	25.7	 25
175	  2	106.0	18.2	 25
176	  2	135.0	24.4	 25
177	  2	122.0	17.4	 25
178	  2	135.0	20.6	 30
179	  2	277.0	33.6	 25
180	  2	110.0	16.2	 25
181	  2	166.0	33.4	 25
182	  2	287.0	37.1	 25
183	  2	123.8	12.5	 30
184	  2	417.0	83.0	 25
185	  2	113.8	17.9	 30
186	  2	135.8	19.9	 30
187	  2	317.5	72.8	 30
188	  2	162.3	28.1	 36
189	  2	143.0	21.9	 25
190	  2	189.0	28.1	 25
191	  2	117.0	23.4	 25
192	  2	106.0	13.8	 25
193	  2	116.0	19.5	 30
194	  2	172.0	26.0	 25
195	  2	173.0	27.3	 25
196	  2	444.0	82.6	 25
197	  2	128.0	26.2	 25
198	  2	133.0	23.8	 30
199	  2	161.0	21.8	 25
200	  2	190.0	26.5	 25
201	  2	178.0	19.9	 25
202	  2	151.0	33.4	 25
203	  2	121.8	26.9	 30
204	  2	205.8	41.1	 30
205	  2	158.3	20.6	 30
206	  2	102.5	18.7	 30
207	  2	120.8	24.8	 30
208	  2	93.8	22.6	 30
209	  2	180.0	32.2	 25
210	  2	162.0	32.6	 25
211	  2	117.0	24.1	 25
212	  2	138.0	16.2	 25
213	  2	241.0	28.9	 30
214	  2	261.0	43.1	 25
215	  2	160.0	17.8	 25
216	  2	309.0	29.0	 25
217	  2	168.0	27.0	 25
218	  2	148.8	16.5	 30
219	  2	178.0	32.5	 25
220	  2	210.0	24.3	 25
221	  2	112.0	26.1	 25
222	  2	77.0	15.2	 25
223	  2	127.3	18.2	 36
224	  2	327.8	46.8	 30
225	  2	205.8	33.7	 30
226	  2	166.5	20.4	 30
227	  2	351.0	44.8	 25
228	  2	482.5	76.2	 30
229	  2	224.0	29.4	 25
230	  2	295.0	51.4	 25
231	  2	185.0	30.4	 25
232	  2	90.0	16.4	 25
233	  2	147.0	28.4	 30
234	  2	131.0	18.9	 25
235	  2	100.0	18.6	 25
236	  2	1642.0	217.2	 25
237	  2	90.0	14.6	 25
238	  2	120.8	17.3	 30
239	  2	127.0	99.6	 25
240	  2	217.0	32.8	 25
241	  2	122.5	24.4	 30
242	  2	104.0	19.6	 30
243	  2	194.3	31.1	 36
244	  2	181.5	32.7	 30
245	  2	218.0	33.1	 25
246	  2	187.0	27.2	 25
247	  2	270.0	36.1	 25
248	  2	170.3	32.3	 30
249	  2	119.0	17.8	 25
250	  2	106.0	25.1	 25
251	  2	103.0	19.3	 25
252	  2	142.0	22.1	 25
253	  2	155.8	21.2	 30
254	  2	226.0	35.3	 25
255	  2	398.0	65.4	 25
256	  2	106.0	19.9	 25
257	  2	226.0	47.1	 25
258	  2	180.5	41.1	 30
259	  2	498.0	104.9	 25
260	  2	181.0	43.3	 30
261	  2	140.8	29.0	 30
262	  2	106.3	15.3	 30
263	  2	107.0	27.5	 36
264	  2	93.0	15.4	 25
265	  2	85.0	18.2	 25
266	  2	94.0	17.1	 25
267	  2	98.0	23.6	 25
268	  2	132.8	32.8	 30
269	  2	144.0	27.3	 25
270	  2	289.0	35.9	 25
271	  2	177.0	42.5	 25
272	  2	165.0	35.4	 25
273	  2	157.0	26.8	 25
274	  2	162.3	28.9	 30
275	  2	164.0	25.4	 25
276	  2	325.0	40.1	 25
277	  2	1599.0	210.7	 25
278	  2	336.0	45.7	 25
279	  2	88.0	15.4	 36
280	  2	121.8	27.0	 30
281	  2	187.5	37.4	 30
282	  2	264.8	51.9	 30
283	  2	373.0	40.2	 25
284	  2	205.3	32.4	 30
285	  2	199.0	28.2	 25
286	  2	157.0	24.9	 25
287	  2	109.0	33.1	 25
288	  2	134.0	25.0	 25
289	  2	153.5	30.2	 30
290	  2	180.0	33.7	 25
291	  2	169.0	35.1	 25
292	  2	307.0	35.9	 25
293	  2	129.0	30.0	 25
294	  2	222.0	46.5	 30
295	  2	125.0	22.8	 25
296	  2	174.0	26.6	 25
297	  2	146.0	26.5	 25
298	  2	118.0	23.3	 30
299	  2	141.0	33.2	 36
300	  2	476.5	54.8	 30
301	  2	188.0	27.1	 25
302	  2	441.0	62.1	 25
303	  2	385.0	62.4	 25
304	  2	196.8	35.4	 30
305	  2	136.0	27.6	 25
306	  2	122.0	19.7	 25
307	  2	137.0	22.6	 25
308	  2	168.0	26.9	 25
309	  2	180.5	38.0	 30
310	  2	193.0	37.7	 25
311	  2	135.0	24.0	 25
312	  2	122.0	22.7	 25
313	  2	147.0	31.0	 25
314	  2	120.5	28.6	 30
315	  2	128.0	21.0	 25
316	  2	132.8	24.2	 30
317	  2	100.8	27.3	 30
318	  2	93.5	18.4	 30
319	  2	138.0	27.4	 36
320	  2	239.0	62.6	 25
321	  2	139.0	33.7	 25
322	  2	164.0	31.1	 25
323	  2	109.0	25.3	 25
324	  2	123.5	23.9	 30
325	  2	127.0	25.2	 25
326	  2	134.0	33.7	 25
327	  2	172.0	33.1	 25
328	  2	117.0	21.7	 25
329	  2	100.0	22.9	 30
330	  2	129.0	28.7	 25
331	  2	286.0	55.7	 25
332	  2	129.0	28.1	 25
333	  2	120.0	24.6	 25
334	  2	112.8	21.5	 30
335	  2	118.5	28.0	 30
336	  2	109.0	25.3	 30
337	  2	110.0	22.6	 30
338	  2	130.5	28.2	 30
339	  2	220.8	53.2	 30
340	  2	1975.0	538.8	 25
341	  2	201.0	29.7	 25
342	  2	232.0	36.8	 25
343	  2	122.0	27.0	 25
344	  2	111.3	23.9	 30
345	  2	109.0	24.2	 25
346	  2	167.0	28.1	 25
347	  2	225.0	38.8	 25
348	  2	227.0	44.4	 25
349	  2	199.3	36.9	 30
350	  2	152.0	22.5	 25
351	  2	126.0	28.7	 25
352	  2	136.0	26.0	 25
353	  2	137.0	32.4	 25
354	  2	189.0	41.3	 36
355	  2	233.3	34.1	 30
356	  2	303.8	59.4	 30
357	  2	102.8	16.9	 30
358	  2	240.0	42.2	 25
359	  2	102.8	27.6	 30
360	  2	93.0	19.3	 25
361	  2	109.0	20.9	 25
362	  2	137.0	36.7	 25
363	  2	244.0	46.8	 25
364	  2	138.0	28.5	 30
365	  2	184.0	45.9	 25
366	  2	124.0	25.3	 25
367	  2	172.0	29.1	 25
368	  2	151.0	27.7	 25
369	  2	118.5	22.3	 30
370	  2	122.0	30.3	 25
371	  2	177.0	34.4	 25
372	  2	156.0	23.8	 25
373	  2	251.8	32.6	 30
374	  2	137.0	24.3	 36
375	  2	316.3	41.0	 30
376	  2	318.0	52.0	 25
377	  2	136.0	22.9	 25
378	  2	230.0	46.1	 25
379	  2	179.0	33.5	 30
380	  2	117.0	18.3	 25
381	  2	259.0	49.4	 25
382	  2	135.0	23.4	 25
383	  2	183.0	40.6	 25
384	  2	91.0	14.5	 30
385	  2	145.0	24.6	 25
386	  2	122.0	20.1	 25
387	  2	93.0	15.7	 25
388	  2	112.0	21.2	 25
389	  2	172.0	19.5	 30
390	  2	1596.0	325.4	 25
391	  2	130.8	21.2	 30
392	  2	108.5	17.1	 30
393	  2	109.0	20.1	 30
394	  2	165.3	20.9	 36
395	  2	126.0	20.2	 25
396	  2	103.0	14.3	 25
397	  2	123.0	21.3	 25
398	  2	112.0	23.7	 25
399	  2	190.5	30.4	 30
400	  2	148.0	27.2	 25
401	  2	275.0	34.2	 25
402	  2	164.0	26.5	 25
403	  2	169.0	21.6	 25
404	  2	241.8	32.2	 30
405	  2	521.0	67.6	 25
406	  2	161.0	24.2	 25
407	  2	271.0	31.4	 25
408	  2	267.0	32.7	 25
409	  2	133.5	22.3	 30
410	  2	99.8	15.9	 30
411	  2	118.3	24.3	 30
412	  2	89.5	15.6	 30
413	  2	87.5	14.9	 30
414	  2	88.8	18.4	 30
415	  2	133.0	20.2	 25
416	  2	306.0	73.3	 25
417	  2	230.0	25.5	 25
418	  2	194.0	30.6	 25
419	  2	133.3	26.9	 30
420	  2	130.0	21.2	 25
421	  2	123.0	24.9	 25
422	  2	117.0	24.6	 25
423	  2	142.0	23.0	 25
424	  2	179.8	28.2	 30
425	  2	201.0	26.6	 25
426	  2	204.0	34.2	 25
427	  2	347.0	50.7	 25
428	  2	252.0	38.8	 25
429	  2	285.3	66.2	 36
430	  2	1371.5	259.5	 30
431	  2	255.3	28.7	 30
432	  2	141.8	25.4	 30
433	  2	94.0	14.2	 25
434	  2	103.8	19.4	 30
435	  2	123.0	18.2	 25
436	  2	165.0	23.3	 25
437	  2	808.0	126.2	 25
438	  2	222.0	38.3	 25
439	  2	138.8	26.7	 30
440	  2	129.0	20.7	 25
441	  2	190.0	34.0	 25
442	  2	263.0	32.9	 25
443	  2	1167.0	130.6	 25
444	  2	345.5	73.4	 30
445	  2	133.0	14.5	 25
446	  2	160.0	17.7	 25
447	  2	123.0	18.4	 25
448	  2	109.3	24.4	 30
449	  2	146.8	25.1	 36
450	  2	406.0	45.9	 30
451	  2	169.0	31.1	 25
452	  2	573.0	72.3	 25
453	  2	210.0	39.8	 25
454	  2	180.5	20.9	 30
455	  2	146.0	20.1	 25
456	  2	159.0	30.0	 25
457	  2	313.0	47.9	 25
458	  2	104.0	13.8	 25
459	  2	159.8	26.6	 30
460	  2	113.0	21.2	 25
461	  2	113.0	18.2	 25
462	  2	133.0	26.3	 25
463	  2	235.0	29.0	 25
464	  2	124.8	20.3	 30
465	  2	316.0	47.0	 25
466	  2	129.8	21.2	 30
467	  2	92.5	16.8	 30
468	  2	149.8	23.2	 30
469	  2	452.8	97.6	 36
470	  2	97.0	18.7	 25
471	  2	157.0	21.9	 25
472	  2	94.0	22.5	 25
473	  2	3313.0	417.6	 25
474	  2	91.3	19.3	 30
475	  2	109.0	18.5	 25
476	  2	91.0	18.7	 25
477	  2	186.0	33.5	 25
478	  2	156.0	22.2	 25
479	  2	135.8	20.5	 30
480	  2	99.0	20.4	 25
481	  2	100.0	15.4	 25
482	  2	90.0	15.9	 25
483	  2	306.0	32.9	 25
484	  2	102.5	15.0	 30
485	  2	262.3	43.6	 30
486	  2	146.8	29.7	 30
487	  2	103.8	16.6	 30
488	  2	122.8	19.1	 30
489	  2	501.0	135.7	 30
490	  2	146.0	31.8	 25
491	  2	117.0	16.9	 25
492	  2	533.0	70.0	 25
493	  2	109.0	21.2	 25
494	  2	190.8	37.8	 30
495	  2	211.0	26.0	 25
496	  2	169.0	27.1	 25
497	  2	186.0	29.2	 25
498	  2	1015.0	146.0	 25
499	  2	147.5	31.1	 30
500	  2	234.0	31.2	 25
501	  2	411.0	67.4	 25
502	  2	277.0	53.3	 25
503	  2	120.0	22.8	 25
504	  2	154.3	27.1	 36
505	  2	177.0	30.7	 30
506	  2	119.8	20.3	 30
507	  2	88.8	13.6	 30
508	  2	115.0	22.5	 25
509	  2	118.3	22.1	 30
510	  2	160.0	37.9	 25
511	  2	97.0	16.9	 25
512	  2	95.0	21.2	 25
513	  2	132.0	22.6	 25
514	  2	238.8	41.8	 30
515	  2	135.0	23.9	 25
516	  2	114.0	23.4	 25
517	  2	218.0	30.1	 25
518	  2	106.0	16.3	 25
519	  2	149.0	27.2	 30
520	  2	122.0	18.8	 25
521	  2	123.0	18.8	 25
522	  2	114.0	18.0	 25
523	  2	211.0	37.3	 30
524	  2	187.0	32.0	 36
525	  2	162.5	26.9	 30
526	  2	102.0	21.7	 25
527	  2	125.0	23.7	 25
528	  2	230.0	40.1	 25
529	  2	128.8	30.7	 30
530	  2	121.0	15.9	 25
531	  2	178.0	38.5	 25
532	  2	96.0	23.5	 25
533	  2	88.0	21.1	 25
534	  2	96.3	16.8	 30
535	  2	80.0	18.2	 25
536	  2	97.0	15.9	 25
537	  2	180.0	36.6	 25
538	  2	284.0	48.2	 25
539	  2	132.3	29.3	 30
540	  2	168.0	30.6	 25
541	  2	154.0	25.7	 30
542	  2	211.8	33.2	 30
543	  2	107.3	23.9	 30
544	  2	151.0	28.9	 36
545	  2	191.0	37.6	 25
546	  2	122.0	22.2	 25
547	  2	174.0	29.8	 25
548	  2	188.0	33.0	 25
549	  2	2866.8	827.0	 30
550	  2	484.0	71.5	 25
551	  2	283.0	42.4	 25
552	  2	521.0	95.3	 25
553	  2	323.0	51.9	 25
554	  2	125.0	23.3	 30
555	  2	126.0	27.3	 25
556	  2	141.0	29.3	 25
557	  2	432.0	75.4	 25
558	  2	194.0	25.5	 25
559	  2	118.3	25.8	 30
560	  2	111.5	25.7	 30
561	  2	134.3	21.8	 30
562	  2	155.3	35.0	 30
563	  2	123.3	26.8	 30
564	  2	163.8	35.9	 30
565	  2	163.0	30.7	 25
566	  2	151.0	35.8	 25
567	  2	357.0	53.3	 25
568	  2	731.0	182.4	 25
569	  2	191.0	46.6	 30
570	  2	427.0	45.0	 25
571	  2	935.0	154.0	 25
572	  2	176.0	47.1	 25
573	  2	107.0	22.2	 25
574	  2	128.5	24.7	 30
575	  2	232.0	51.2	 25
576	  2	186.0	31.4	 25
577	  2	132.0	28.4	 25
578	  2	104.0	20.4	 25
579	  2	114.0	22.5	 36
580	  2	201.8	43.1	 30
581	  2	333.5	46.9	 30
582	  2	311.5	57.6	 30
583	  2	104.0	31.8	 25
584	  2	151.8	26.5	 30
585	  2	153.0	32.0	 25
586	  2	176.0	43.5	 25
587	  2	277.0	58.3	 25
588	  2	95.0	18.9	 25
589	  2	106.0	19.5	 30
590	  2	187.0	35.0	 25
591	  2	160.0	32.9	 25
592	  2	90.0	15.2	 25
593	  2	107.0	21.8	 25
594	  2	92.3	20.2	 30
595	  2	188.0	54.0	 25
596	  2	540.0	96.5	 25
597	  2	149.5	28.5	 30
598	  2	125.3	30.9	 30
599	  2	106.5	21.8	 36
600	  2	141.3	23.9	 30
601	  2	248.0	39.4	 25
602	  2	186.0	25.2	 25
603	  2	208.0	43.1	 25
604	  2	206.5	32.6	 30
605	  2	149.0	31.9	 25
606	  2	161.0	27.7	 25
607	  2	146.0	35.0	 25
608	  2	104.0	22.6	 25
609	  2	114.3	25.7	 30
610	  2	176.0	30.7	 25
611	  2	102.0	21.1	 25
612	  2	130.0	26.9	 25
613	  2	286.0	51.7	 25
614	  2	311.0	68.8	 30
615	  2	530.0	148.3	 25
616	  2	143.5	26.4	 30
617	  2	207.0	37.1	 30
618	  2	959.3	250.3	 30
619	  2	104.3	22.1	 36
620	  2	111.0	19.1	 25
621	  2	98.0	16.0	 25
622	  2	119.0	23.9	 25
623	  2	284.0	48.6	 25
624	  2	216.0	39.6	 25
625	  2	308.0	41.7	 30
626	  2	164.0	45.6	 25
627	  2	482.0	60.5	 25
628	  2	184.0	27.8	 25
629	  2	159.0	30.9	 25
630	  2	120.3	16.0	 30
631	  2	107.0	26.6	 25
632	  2	109.0	21.1	 25
633	  2	137.0	29.4	 25
634	  2	234.0	34.3	 25
635	  2	960.3	277.4	 36
636	  2	124.3	25.5	 30
637	  2	111.0	21.4	 30
638	  2	107.8	24.9	 30
639	  2	138.0	27.7	 25
640	  2	117.8	24.2	 30
641	  2	266.0	46.4	 25
642	  2	171.0	25.1	 25
643	  2	191.0	33.7	 25
644	  2	156.0	22.8	 25
645	  2	97.0	20.0	 30
646	  2	94.0	22.8	 25
647	  2	216.0	31.6	 25
648	  2	534.0	111.9	 25
649	  2	107.0	18.2	 25
650	  2	153.0	27.6	 30
651	  2	313.0	73.7	 25
652	  2	1019.0	113.5	 25
653	  2	579.0	84.6	 25
654	  2	231.8	41.2	 30
655	  2	211.3	43.4	 36
656	  2	131.3	25.3	 30
657	  2	164.5	29.7	 30
658	  2	385.0	57.3	 25
659	  2	115.0	22.1	 25
660	  2	109.0	19.7	 30
661	  2	148.0	25.3	 25
662	  2	700.0	81.6	 25
663	  2	582.0	101.3	 25
664	  2	324.0	35.1	 25
665	  2	224.8	36.6	 30
666	  2	136.0	25.7	 25
667	  2	309.0	48.8	 25
668	  2	258.0	23.9	 25
669	  2	119.0	25.9	 25
670	  2	515.5	63.6	 30
671	  2	334.0	47.6	 25
672	  2	488.5	50.8	 30
673	  2	259.8	42.0	 30
674	  2	602.5	62.3	 30
675	  2	448.3	113.2	 36
676	  2	522.0	81.3	 25
677	  2	389.0	54.6	 25
678	  2	171.0	36.4	 25
679	  2	399.0	70.4	 25
680	  2	188.8	29.5	 30
681	  2	106.0	22.2	 25
682	  2	380.0	52.3	 25
683	  2	116.0	25.1	 25
684	  2	140.0	23.0	 25
685	  2	124.0	21.0	 30
686	  2	92.0	19.6	 25
687	  2	231.0	29.3	 25
688	  2	603.0	108.7	 25
689	  2	314.0	64.9	 25
690	  2	217.0	37.7	 30
691	  2	130.5	23.6	 30
692	  2	124.5	19.5	 30
693	  2	130.8	29.1	 30
694	  2	146.3	24.7	 30
695	  2	200.8	34.9	 30
696	  2	91.0	18.1	 25
697	  2	106.0	17.2	 25
698	  2	156.0	22.2	 25
699	  2	115.0	23.0	 25
700	  2	106.3	15.0	 30
701	  2	147.0	27.1	 25
702	  2	245.0	34.3	 25
703	  2	192.0	32.8	 25
704	  2	164.0	32.2	 25
705	  2	405.8	87.7	 30
706	  2	116.0	16.7	 25
707	  2	129.0	22.8	 25
708	  2	280.0	25.8	 25
709	  2	21617.0	2281.9	 25
710	  2	310.3	347.7	 36
711	  2	23894.5	6569.9	 30
  0	  3	17538.0	1681.8	 25
  1	  3	215.0	40.6	 25
  2	  3	15198.0	2396.9	 25
  3	  3	178.8	28.7	 30
  4	  3	80.0	22.6	 25
  5	  3	328.0	45.8	 25
  6	  3	210.0	30.5	 25
  7	  3	86.0	15.1	 25
  8	  3	112.5	23.9	 30
  9	  3	254.0	47.2	 25
 10	  3	175.0	39.2	 25
 11	  3	112.0	29.2	 25
 12	  3	95.0	21.4	 25
 13	  3	110.0	25.7	 36
 14	  3	262.8	54.7	 30
 15	  3	143.8	30.9	 30
 16	  3	102.3	20.7	 30
 17	  3	106.0	19.0	 25
 18	  3	204.8	48.4	 30
 19	  3	94.0	20.2	 25
 20	  3	104.0	20.9	 25
 21	  3	112.0	19.2	 25
 22	  3	165.0	35.0	 25
 23	  3	1037.5	240.1	 30
 24	  3	540.0	69.8	 25
 25	  3	287.0	31.2	 25
 26	  3	193.0	31.0	 25
 27	  3	211.0	39.0	 25
 28	  3	175.8	30.7	 30
 29	  3	157.0	17.5	 25
 30	  3	227.0	33.4	 25
 31	  3	88.8	14.9	 30
 32	  3	194.8	33.2	 30
 33	  3	159.3	22.6	 36
 34	  3	367.0	53.7	 30
 35	  3	1907.0	170.0	 25
 36	  3	499.0	51.2	 25
 37	  3	172.0	34.9	 25
 38	  3	173.8	31.0	 30
 39	  3	133.0	19.3	 25
 40	  3	720.0	101.4	 25
 41	  3	296.0	49.6	 25
 42	  3	356.0	61.8	 25
 43	  3	450.3	122.7	 30
 44	  3	119.0	24.0	 25
 45	  3	199.0	33.0	 25
 46	  3	203.0	36.6	 25
 47	  3	261.0	52.5	 25
 48	  3	146.0	23.0	 30
 49	  3	185.0	28.9	 25
 50	  3	107.8	15.6	 30
 51	  3	132.8	25.7	 30
 52	  3	86.8	20.4	 30
 53	  3	159.0	21.6	 36
 54	  3	97.0	16.8	 25
 55	  3	2092.0	313.9	 25
 56	  3	170.0	29.8	 25
 57	  3	280.0	47.7	 25
 58	  3	558.5	98.3	 30
 59	  3	402.0	61.6	 25
 60	  3	216.0	30.7	 25
 61	  3	117.0	25.1	 25
 62	  3	153.0	24.6	 25
 63	  3	119.8	26.3	 30
 64	  3	104.0	20.1	 25
 65	  3	199.0	34.5	 25
 66	  3	199.0	21.0	 25
 67	  3	2090.0	341.3	 25
 68	  3	268.5	54.2	 30
 69	  3	137.0	27.1	 30
 70	  3	140.5	16.6	 30
 71	  3	123.8	19.6	 30
 72	  3	166.5	33.1	 30
 73	  3	84.0	15.5	 30
 74	  3	183.0	31.3	 25
 75	  3	139.0	24.5	 25
 76	  3	288.0	42.2	 25
 77	  3	262.0	37.2	 25
 78	  3	335.3	61.7	 30
 79	  3	1152.0	205.8	 25
 80	  3	357.0	44.1	 25
 81	  3	1476.0	162.8	 25
 82	  3	924.0	140.6	 25
 83	  3	169.8	28.7	 30
 84	  3	176.0	35.5	 25
 85	  3	306.0	56.0	 25
 86	  3	133.0	23.1	 25
 87	  3	292.0	39.4	 25
 88	  3	119.5	25.3	 36
 89	  3	154.5	22.6	 30
 90	  3	363.3	42.8	 30
 91	  3	529.3	76.4	 30
 92	  3	115.0	13.2	 25
 93	  3	1477.5	242.6	 30
 94	  3	361.0	60.0	 25
 95	  3	258.0	28.0	 25
 96	  3	215.0	28.9	 25
 97	  3	445.0	59.6	 25
 98	  3	3635.0	748.2	 30
 99	  3	324.0	41.9	 25
100	  3	588.0	97.8	 25
101	  3	156.0	31.0	 25
102	  3	162.0	20.6	 25
103	  3	218.3	38.6	 30
104	  3	91.0	13.4	 25
105	  3	333.0	71.4	 25
106	  3	119.0	26.0	 30
107	  3	142.8	19.7	 30
108	  3	189.0	33.8	 36
109	  3	95.3	24.6	 30
110	  3	115.0	18.0	 25
111	  3	203.0	32.9	 25
112	  3	263.0	35.0	 25
113	  3	126.5	19.3	 30
114	  3	296.0	45.5	 25
115	  3	1032.0	154.2	 25
116	  3	2104.0	365.9	 25
117	  3	2097.0	270.8	 25
118	  3	386.8	55.0	 30
119	  3	558.0	66.0	 25
120	  3	118.0	17.7	 25
121	  3	375.0	52.8	 25
122	  3	202.0	26.2	 25
123	  3	188.5	21.7	 30
124	  3	288.0	47.2	 25
125	  3	89.8	17.6	 30
126	  3	136.0	27.6	 30
127	  3	131.5	25.8	 30
128	  3	198.3	51.1	 36
129	  3	163.0	35.6	 25
130	  3	365.0	31.7	 25
131	  3	318.0	54.8	 25
132	  3	403.0	56.7	 25
133	  3	149.5	29.2	 30
134	  3	408.0	52.7	 25
135	  3	147.0	34.6	 25
136	  3	221.0	39.0	 25
137	  3	4759.0	764.1	 25
138	  3	341.8	54.2	 30
139	  3	275.0	40.8	 25
140	  3	321.0	46.3	 25
141	  3	177.0	28.2	 25
142	  3	700.0	147.0	 25
143	  3	748.3	152.2	 30
144	  3	202.8	30.3	 30
145	  3	192.5	35.6	 30
146	  3	275.8	41.6	 30
147	  3	267.5	55.6	 30
148	  3	188.3	29.0	 30
149	  3	133.0	28.4	 25
150	  3	103.0	23.6	 25
151	  3	311.0	50.9	 25
152	  3	311.0	57.6	 25
153	  3	131.8	23.5	 30
154	  3	981.0	172.0	 25
155	  3	133.0	21.2	 25
156	  3	1629.0	228.7	 25
157	  3	376.0	58.5	 25
158	  3	146.3	26.8	 30
159	  3	189.0	34.6	 25
160	  3	182.0	24.8	 25
161	  3	110.0	26.5	 25
162	  3	92.0	17.8	 25
163	  3	127.3	25.4	 36
164	  3	110.0	20.0	 30
165	  3	239.0	41.3	 30
166	  3	122.0	20.0	 25
167	  3	438.0	53.5	 25
168	  3	282.0	38.5	 25
169	  3	1137.3	235.7	 30
170	  3	128.0	24.4	 25
171	  3	206.0	37.3	 25
172	  3	256.0	59.2	 25
173	  3	302.0	48.5	 25
174	  3	221.0	38.5	 30
175	  3	1379.0	248.9	 25
176	  3	474.0	75.7	 25
177	  3	922.0	182.8	 25
178	  3	493.0	96.8	 25
179	  3	256.3	63.9	 30
180	  3	192.0	26.4	 25
181	  3	150.5	24.9	 30
182	  3	498.3	104.2	 30
183	  3	1055.5	240.2	 30
184	  3	317.8	79.4	 36
185	  3	376.0	58.1	 25
186	  3	103.0	18.7	 25
187	  3	105.0	23.3	 25
188	  3	160.0	23.7	 25
189	  3	131.0	21.6	 30
190	  3	129.0	22.1	 25
191	  3	114.0	22.3	 25
192	  3	91.0	17.9	 25
193	  3	136.0	30.8	 25
194	  3	219.5	34.5	 30
195	  3	203.0	41.7	 25
196	  3	348.0	57.9	 25
197	  3	309.0	68.7	 25
198	  3	6638.0	1213.0	 25
199	  3	148.8	36.0	 30
200	  3	292.0	43.9	 30
201	  3	149.8	31.1	 30
202	  3	241.0	40.0	 30
203	  3	1650.0	380.2	 30
204	  3	161.3	30.7	 30
205	  3	307.0	37.7	 25
206	  3	238.0	48.1	 25
207	  3	119.0	28.3	 25
208	  3	246.0	31.6	 25
209	  3	611.5	144.8	 30
210	  3	143.0	34.6	 25
211	  3	157.0	21.8	 25
212	  3	123.0	23.4	 25
213	  3	299.0	47.1	 25
214	  3	706.5	139.0	 30
215	  3	297.0	46.9	 25
216	  3	320.0	35.5	 25
217	  3	242.0	35.6	 25
218	  3	154.0	33.7	 25
219	  3	438.3	96.5	 36
220	  3	2543.0	607.0	 30
221	  3	894.5	148.5	 30
222	  3	238.0	33.9	 30
223	  3	121.0	24.2	 25
224	  3	104.8	21.9	 30
225	  3	173.0	21.8	 25
226	  3	221.0	31.5	 25
227	  3	194.0	31.9	 25
228	  3	322.0	49.8	 25
229	  3	207.0	44.8	 30
230	  3	562.0	85.1	 25
231	  3	639.0	100.1	 25
232	  3	97.0	21.7	 25
233	  3	191.0	34.2	 25
234	  3	210.3	54.5	 30
235	  3	86.0	16.9	 25
236	  3	93.0	22.5	 25
237	  3	86.0	18.3	 25
238	  3	92.0	40.0	 30
239	  3	103.3	26.6	 36
240	  3	104.0	20.1	 30
241	  3	110.0	19.6	 25
242	  3	111.0	27.8	 25
243	  3	100.0	20.5	 25
244	  3	472.8	73.9	 30
245	  3	1731.0	183.9	 25
246	  3	454.0	60.8	 25
247	  3	127.0	32.4	 25
248	  3	402.0	58.2	 25
249	  3	229.5	30.0	 30
250	  3	309.0	60.1	 25
251	  3	217.0	40.6	 25
252	  3	223.0	34.5	 25
253	  3	430.0	51.8	 25
254	  3	764.3	98.9	 30
255	  3	505.0	85.5	 25
256	  3	228.5	40.2	 30
257	  3	95.5	21.7	 30
258	  3	105.8	17.5	 30
259	  3	665.0	135.9	 36
260	  3	508.0	81.1	 25
261	  3	161.0	33.3	 25
262	  3	514.0	52.6	 25
263	  3	135.0	24.1	 25
264	  3	1390.8	282.6	 30
265	  3	216.0	39.5	 25
266	  3	90.0	20.3	 25
267	  3	762.0	147.8	 25
268	  3	332.0	68.9	 25
269	  3	196.5	47.3	 30
270	  3	179.0	31.7	 25
271	  3	100.0	21.6	 25
272	  3	357.0	44.2	 25
273	  3	252.0	48.8	 25
274	  3	134.5	25.4	 30
275	  3	131.8	25.7	 30
276	  3	117.3	25.3	 30
277	  3	393.5	77.0	 30
278	  3	267.0	41.2	 30
279	  3	502.8	45.1	 30
280	  3	182.0	24.4	 25
281	  3	188.0	29.7	 25
282	  3	130.0	21.3	 25
283	  3	265.0	49.8	 25
284	  3	274.8	47.7	 30
285	  3	137.0	30.1	 25
286	  3	129.0	23.2	 25
287	  3	965.0	129.1	 25
288	  3	164.0	32.2	 25
289	  3	208.5	47.2	 30
290	  3	626.0	103.9	 25
291	  3	244.0	57.9	 25
292	  3	227.0	38.3	 25
293	  3	162.0	27.3	 25
294	  3	505.0	84.9	 36
295	  3	864.8	166.0	 30
296	  3	381.5	78.5	 30
297	  3	249.0	40.7	 30
298	  3	863.0	82.5	 25
299	  3	1443.0	288.1	 30
300	  3	1201.0	144.1	 25
301	  3	756.0	108.3	 25
302	  3	174.0	20.8	 25
303	  3	209.0	31.6	 25
304	  3	1363.5	309.1	 30
305	  3	426.0	87.1	 25
306	  3	393.0	57.0	 25
307	  3	445.0	73.3	 25
308	  3	157.0	31.5	 25
309	  3	147.5	21.1	 30
310	  3	95.0	15.3	 25
311	  3	376.0	66.0	 25
312	  3	349.0	60.1	 25
313	  3	1981.3	363.8	 30
314	  3	261.3	51.6	 36
315	  3	149.5	23.5	 30
316	  3	130.0	32.3	 25
317	  3	157.0	19.6	 25
318	  3	160.0	22.6	 25
319	  3	392.0	42.7	 30
320	  3	694.0	123.8	 25
321	  3	110.0	15.5	 25
322	  3	217.0	29.2	 25
323	  3	111.0	21.2	 25
324	  3	344.5	47.1	 30
325	  3	4376.0	708.5	 25
326	  3	282.0	27.6	 25
327	  3	7957.0	1167.6	 25
328	  3	235.0	29.1	 25
329	  3	141.0	19.4	 30
330	  3	150.0	26.0	 25
331	  3	2193.5	401.4	 30
332	  3	116.0	14.8	 30
333	  3	95.0	18.1	 30
334	  3	111.3	14.4	 36
335	  3	114.0	17.1	 25
336	  3	185.0	28.3	 25
337	  3	136.0	26.7	 25
338	  3	2108.0	186.4	 25
339	  3	2984.5	651.0	 30
340	  3	272.0	43.2	 25
341	  3	165.0	28.5	 25
342	  3	179.0	34.7	 25
343	  3	190.0	24.0	 25
344	  3	139.8	24.5	 30
345	  3	1205.0	198.3	 25
346	  3	528.0	77.6	 25
347	  3	312.0	28.7	 25
348	  3	225.0	36.3	 25
349	  3	12945.8	2866.3	 30
350	  3	208.0	35.9	 30
351	  3	111.5	20.5	 30
352	  3	1599.8	241.5	 30
353	  3	121.3	16.9	 30
354	  3	3065.5	576.4	 30
355	  3	387.0	41.0	 25
356	  3	863.0	125.9	 25
357	  3	633.0	74.2	 25
358	  3	200.0	25.1	 25
359	  3	141.8	25.8	 30
360	  3	2300.0	547.1	 25
361	  3	131.0	23.4	 25
362	  3	657.0	65.4	 25
363	  3	749.0	97.1	 25
364	  3	606.5	136.1	 30
365	  3	132.0	20.2	 25
366	  3	282.0	47.2	 25
367	  3	132.0	30.5	 25
368	  3	158.0	16.3	 25
369	  3	128.3	20.9	 36
370	  3	159.5	29.1	 30
371	  3	110.3	15.8	 30
372	  3	357.3	50.2	 30
373	  3	210.0	31.0	 25
374	  3	1708.5	391.6	 30
375	  3	1422.0	300.8	 25
376	  3	309.0	33.3	 25
377	  3	456.0	71.3	 25
378	  3	131.0	23.9	 25
379	  3	99.3	18.0	 30
380	  3	144.0	20.6	 25
381	  3	3715.0	754.2	 25
382	  3	148.0	18.8	 25
383	  3	123.0	20.2	 25
384	  3	431.5	81.6	 30
385	  3	329.0	41.2	 25
386	  3	227.0	38.7	 25
387	  3	142.0	24.8	 25
388	  3	162.8	27.4	 30
389	  3	126.0	18.2	 36
390	  3	133.3	16.0	 30
391	  3	533.0	83.4	 25
392	  3	397.0	55.6	 25
393	  3	349.0	33.6	 25
394	  3	379.0	86.1	 30
395	  3	106.0	21.8	 25
396	  3	144.0	18.4	 25
397	  3	675.0	103.8	 25
398	  3	206.0	26.4	 25
399	  3	135.8	26.7	 30
400	  3	886.0	149.6	 25
401	  3	284.0	48.8	 25
402	  3	98.0	17.5	 25
403	  3	157.0	31.4	 25
404	  3	358.5	64.2	 30
405	  3	133.0	28.6	 25
406	  3	1849.3	347.6	 30
407	  3	268.8	56.6	 30
408	  3	198.8	31.1	 30
409	  3	113.0	22.9	 36
410	  3	511.0	79.0	 25
411	  3	1833.0	248.7	 25
412	  3	156.0	32.2	 25
413	  3	196.0	28.4	 25
414	  3	206.8	33.0	 30
415	  3	865.0	100.3	 25
416	  3	180.0	20.9	 25
417	  3	257.0	39.6	 25
418	  3	140.0	26.0	 25
419	  3	8963.5	1967.0	 30
420	  3	135.0	24.1	 25
421	  3	564.0	59.4	 25
422	  3	456.0	56.4	 25
423	  3	845.0	92.4	 25
424	  3	155.5	32.5	 30
425	  3	113.8	21.5	 30
426	  3	104.3	22.0	 30
427	  3	273.0	44.2	 30
428	  3	174.3	37.0	 30
429	  3	127.5	23.1	 30
430	  3	121.0	26.9	 25
431	  3	301.0	42.2	 25
432	  3	300.0	39.5	 25
433	  3	211.0	43.7	 25
434	  3	239.8	47.3	 30
435	  3	178.0	37.1	 25
436	  3	122.0	25.7	 25
437	  3	200.0	35.6	 25
438	  3	300.0	43.1	 25
439	  3	2177.8	453.1	 30
440	  3	280.0	42.1	 25
441	  3	130.0	32.0	 25
442	  3	477.0	71.4	 25
443	  3	1730.0	337.0	 25
444	  3	140.8	33.2	 36
445	  3	176.3	24.7	 30
446	  3	198.8	36.3	 30
447	  3	123.3	23.1	 30
448	  3	79.0	20.1	 25
449	  3	88.0	16.7	 30
450	  3	321.0	49.1	 25
451	  3	2363.0	385.7	 25
452	  3	1141.0	165.3	 25
453	  3	201.0	27.5	 25
454	  3	463.0	97.8	 30
455	  3	322.0	76.0	 25
456	  3	222.0	44.0	 25
457	  3	276.0	52.3	 25
458	  3	145.0	27.7	 25
459	  3	184.8	35.7	 30
460	  3	1086.0	239.6	 25
461	  3	166.0	31.6	 25
462	  3	227.0	36.8	 30
463	  3	870.3	143.4	 30
464	  3	856.3	161.7	 36
465	  3	430.8	64.8	 30
466	  3	632.0	125.0	 25
467	  3	7221.0	1359.4	 25
468	  3	133.0	35.1	 25
469	  3	102.0	19.1	 30
470	  3	213.0	29.0	 25
471	  3	178.0	43.7	 25
472	  3	98.0	19.8	 25
473	  3	90.0	30.3	 25
474	  3	86.3	19.9	 30
475	  3	108.0	25.5	 25
476	  3	85.0	16.8	 25
477	  3	137.0	22.5	 25
478	  3	188.0	33.5	 25
479	  3	326.0	56.0	 30
480	  3	1030.0	234.0	 25
481	  3	307.8	41.2	 30
482	  3	1577.5	301.7	 30
483	  3	145.8	29.2	 30
484	  3	323.0	57.0	 36
485	  3	129.0	25.7	 25
486	  3	147.0	26.6	 25
487	  3	158.0	32.4	 25
488	  3	142.0	33.2	 25
489	  3	570.0	100.6	 30
490	  3	4226.0	821.5	 25
491	  3	1037.0	111.0	 25
492	  3	205.0	41.1	 25
493	  3	4114.0	619.0	 25
494	  3	175.0	34.5	 30
495	  3	97.0	22.7	 25
496	  3	123.0	26.8	 25
497	  3	143.0	21.7	 25
498	  3	182.0	35.7	 25
499	  3	111.0	20.3	 30
500	  3	116.8	24.1	 30
501	  3	251.5	48.2	 30
502	  3	151.0	30.5	 30
503	  3	117.0	25.6	 30
504	  3	361.5	64.7	 30
505	  3	6272.0	1566.2	 25
506	  3	264.0	42.2	 25
507	  3	144.0	22.9	 25
508	  3	160.0	33.0	 25
509	  3	697.3	179.8	 30
510	  3	132.0	20.8	 25
511	  3	160.0	33.0	 25
512	  3	249.0	46.0	 25
513	  3	1721.0	162.6	 25
514	  3	317.8	56.3	 30
515	  3	130.0	19.5	 25
516	  3	303.0	48.7	 25
517	  3	190.0	44.5	 25
518	  3	1235.0	94.0	 25
519	  3	670.8	76.5	 30
520	  3	239.3	36.8	 36
521	  3	150.5	23.4	 30
522	  3	487.0	78.1	 30
523	  3	484.0	77.3	 25
524	  3	117.0	27.3	 25
525	  3	240.8	48.9	 30
526	  3	116.0	21.6	 25
527	  3	269.0	54.6	 25
528	  3	98.0	15.7	 25
529	  3	155.0	32.1	 25
530	  3	765.3	116.3	 30
531	  3	404.0	91.7	 25
532	  3	129.0	30.2	 25
533	  3	88.0	15.0	 25
534	  3	407.0	67.7	 25
535	  3	152.8	23.7	 30
536	  3	117.0	21.2	 25
537	  3	189.8	38.6	 30
538	  3	187.5	35.3	 30
539	  3	11304.3	1547.7	 30
540	  3	445.3	62.6	 36
541	  3	158.0	35.7	 25
542	  3	136.0	32.1	 25
543	  3	290.0	87.5	 25
544	  3	341.0	50.4	 25
545	  3	146.5	29.0	 30
546	  3	181.0	26.6	 25
547	  3	141.0	26.2	 25
548	  3	729.0	108.2	 25
549	  3	120.0	19.2	 25
550	  3	427.5	92.5	 30
551	  3	142.0	33.0	 25
552	  3	606.0	107.5	 25
553	  3	155.0	31.4	 25
554	  3	147.0	25.4	 25
555	  3	169.5	28.6	 30
556	  3	123.8	22.1	 30
557	  3	1295.0	241.6	 30
558	  3	198.0	38.1	 30
559	  3	153.0	25.3	 30
560	  3	142.5	24.3	 30
561	  3	175.0	42.5	 25
562	  3	141.0	30.5	 25
563	  3	278.0	67.7	 25
564	  3	1549.0	213.3	 25
565	  3	1420.0	214.5	 30
566	  3	8035.0	1929.1	 25
567	  3	1025.0	89.5	 25
568	  3	616.0	68.5	 25
569	  3	309.0	40.8	 25
570	  3	216.8	27.1	 30
571	  3	200.0	40.5	 25
572	  3	327.0	33.8	 25
573	  3	147.0	27.3	 25
574	  3	431.0	63.6	 25
575	  3	465.0	84.9	 36
576	  3	743.5	139.1	 30
577	  3	385.8	67.6	 30
578	  3	820.5	168.5	 30
579	  3	134.0	31.5	 25
580	  3	3080.0	762.4	 30
581	  3	204.0	39.8	 25
582	  3	575.0	114.6	 25
583	  3	131.0	23.7	 25
584	  3	1436.0	194.2	 25
585	  3	324.0	46.6	 30
586	  3	1281.0	320.4	 25
587	  3	130.0	16.8	 25
588	  3	119.0	19.4	 25
589	  3	206.0	30.8	 25
590	  3	183.0	24.3	 30
591	  3	636.0	127.2	 25
592	  3	339.0	54.7	 25
593	  3	372.0	52.3	 25
594	  3	111.0	23.0	 30
595	  3	175.3	29.4	 36
596	  3	193.5	40.3	 30
597	  3	1108.0	210.2	 25
598	  3	896.0	164.5	 25
599	  3	135.0	19.4	 25
600	  3	355.0	75.1	 30
601	  3	112.0	15.8	 25
602	  3	143.0	26.2	 25
603	  3	171.0	30.8	 25
604	  3	120.0	22.6	 25
605	  3	187.0	28.3	 30
606	  3	225.0	28.0	 25
607	  3	251.0	38.5	 25
608	  3	854.0	98.0	 25
609	  3	151.0	23.2	 25
610	  3	6269.3	1545.1	 30
611	  3	2317.0	399.0	 25
612	  3	295.8	42.8	 30
613	  3	194.5	25.8	 30
614	  3	107.0	17.0	 30
615	  3	487.5	68.0	 36
616	  3	588.0	74.3	 25
617	  3	8118.0	1515.3	 25
618	  3	288.0	38.1	 25
619	  3	140.0	24.1	 25
620	  3	370.5	45.2	 30
621	  3	218.0	85.9	 25
622	  3	9921.0	1405.7	 25
623	  3	2144.0	236.7	 25
624	  3	651.0	65.9	 25
625	  3	172.0	26.4	 30
626	  3	177.0	27.8	 25
627	  3	271.0	30.3	 25
628	  3	3800.0	497.0	 25
629	  3	763.0	75.8	 25
630	  3	794.0	107.4	 30
631	  3	415.3	92.1	 30
632	  3	2371.8	312.7	 30
633	  3	721.5	133.0	 30
634	  3	107.5	20.1	 30
635	  3	116.5	25.0	 30
636	  3	776.0	172.7	 25
637	  3	209.0	30.1	 25
638	  3	200.0	32.6	 25
639	  3	216.0	37.2	 25
640	  3	1746.5	331.0	 30
641	  3	349.0	56.0	 25
642	  3	123.0	15.8	 25
643	  3	1381.0	206.2	 25
644	  3	1943.0	215.8	 25
645	  3	1012.8	164.1	 30
646	  3	1242.0	178.0	 25
647	  3	227.0	31.9	 25
648	  3	285.0	63.5	 25
649	  3	282.0	39.4	 25
650	  3	408.5	96.3	 36
651	  3	122.0	19.8	 30
652	  3	832.0	133.4	 30
653	  3	167.5	24.1	 30
654	  3	1102.0	389.9	 25
655	  3	241.0	31.0	 30
656	  3	1143.0	223.1	 25
657	  3	187.0	23.8	 25
658	  3	122.0	23.8	 25
659	  3	1239.0	122.9	 25
660	  3	754.3	126.9	 30
661	  3	107.0	22.0	 25
662	  3	281.0	28.4	 25
663	  3	2415.0	198.0	 25
664	  3	2258.0	190.0	 25
665	  3	1139.0	250.3	 30
666	  3	136.0	21.1	 25
667	  3	256.0	28.9	 25
668	  3	642.0	50.2	 25
669	  3	1704.5	242.8	 30
670	  3	514.0	59.6	 36
671	  3	841.8	107.1	 30
672	  3	589.0	61.3	 25
673	  3	577.0	60.7	 25
674	  3	513.0	32.5	 25
675	  3	856.5	63.4	 30
676	  3	3509.0	538.8	 25
677	  3	975.0	117.8	 25
678	  3	118.0	21.4	 25
679	  3	1564.0	165.3	 25
680	  3	779.3	148.2	 30
681	  3	159.0	22.9	 25
682	  3	263.0	31.8	 25
683	  3	248.0	42.9	 25
684	  3	1380.0	110.9	 25
685	  3	83.0	13.4	 30
686	  3	260.0	42.1	 25
687	  3	110.8	13.4	 30
688	  3	239.0	38.9	 30
689	  3	370.0	61.0	 30
690	  3	178.0	33.2	 36
691	  3	163.0	29.7	 25
692	  3	231.0	37.0	 25
693	  3	158.0	20.0	 25
694	  3	208.0	29.3	 25
695	  3	110.8	18.9	 30
696	  3	452.0	61.6	 25
697	  3	227.0	40.8	 25
698	  3	107.0	16.5	 25
699	  3	152.0	20.4	 25
700	  3	569.5	88.8	 30
701	  3	2614.0	430.9	 25
702	  3	571.0	111.2	 25
703	  3	116.0	21.5	 25
704	  3	116.0	19.7	 25
705	  3	91.0	16.1	 30
706	  3	129.8	23.0	 30
707	  3	122.8	25.0	 30
708	  3	20391.3	5271.7	 30
709	  3	255.8	34.7	 30
710	  3	22017.3	6221.1	 30
711	  3	209.0	41.0	 25
  0	  4	132.0	29.4	 25
  1	  4	101.0	14.6	 25
  2	  4	113.0	21.1	 25
  3	  4	93.0	23.6	 30
  4	  4	100.0	23.3	 25
  5	  4	203.0	41.6	 25
  6	  4	161.0	25.5	 25
  7	  4	103.0	21.1	 25
  8	  4	86.8	15.7	 30
  9	  4	214.8	38.1	 30
 10	  4	126.0	17.6	 30
 11	  4	85.5	16.9	 30
 12	  4	92.0	18.1	 30
 13	  4	121.0	22.4	 30
 14	  4	160.0	23.7	 25
 15	  4	210.0	51.1	 25
 16	  4	138.0	24.9	 25
 17	  4	100.0	19.0	 25
 18	  4	132.0	18.1	 30
 19	  4	103.0	13.4	 25
 20	  4	118.0	21.7	 25
 21	  4	114.0	17.4	 25
 22	  4	158.0	21.9	 25
 23	  4	300.0	68.6	 30
 24	  4	143.0	23.2	 25
 25	  4	220.0	38.8	 25
 26	  4	205.0	32.8	 25
 27	  4	144.0	21.2	 25
 28	  4	252.0	40.4	 36
 29	  4	144.8	26.9	 30
 30	  4	201.8	25.4	 30
 31	  4	91.0	18.0	 25
 32	  4	268.0	42.2	 25
 33	  4	117.8	20.0	 30
 34	  4	436.0	62.4	 25
 35	  4	513.0	48.6	 25
 36	  4	199.0	29.5	 25
 37	  4	227.0	41.7	 25
 38	  4	182.5	28.7	 30
 39	  4	140.0	23.4	 25
 40	  4	269.0	34.9	 25
 41	  4	184.0	26.7	 25
 42	  4	169.0	21.9	 25
 43	  4	151.5	26.7	 30
 44	  4	104.0	25.4	 25
 45	  4	291.0	24.3	 25
 46	  4	148.8	31.0	 30
 47	  4	210.5	29.7	 30
 48	  4	174.8	27.9	 36
 49	  4	120.8	21.3	 30
 50	  4	99.0	18.3	 25
 51	  4	126.0	23.2	 25
 52	  4	85.0	24.9	 25
 53	  4	115.8	17.6	 30
 54	  4	105.0	21.5	 25
 55	  4	298.0	55.6	 25
 56	  4	142.0	36.3	 25
 57	  4	537.0	76.4	 25
 58	  4	235.5	28.2	 30
 59	  4	130.0	21.7	 25
 60	  4	169.0	25.9	 25
 61	  4	139.0	26.7	 25
 62	  4	143.0	30.9	 25
 63	  4	103.0	23.4	 25
 64	  4	110.8	21.1	 30
 65	  4	132.8	26.1	 30
 66	  4	195.0	30.8	 30
 67	  4	567.8	106.8	 30
 68	  4	114.5	20.3	 30
 69	  4	94.8	21.0	 30
 70	  4	145.0	34.6	 25
 71	  4	106.0	20.6	 25
 72	  4	152.0	30.7	 25
 73	  4	101.0	20.4	 25
 74	  4	128.0	24.3	 30
 75	  4	106.0	19.8	 25
 76	  4	188.0	24.2	 25
 77	  4	254.0	39.3	 25
 78	  4	185.0	40.8	 25
 79	  4	283.3	46.8	 30
 80	  4	311.0	33.3	 25
 81	  4	455.0	81.7	 25
 82	  4	250.0	45.5	 25
 83	  4	119.0	25.1	 25
 84	  4	135.8	28.6	 36
 85	  4	125.5	41.5	 30
 86	  4	138.3	24.3	 30
 87	  4	226.0	28.8	 30
 88	  4	128.0	28.1	 25
 89	  4	147.5	45.7	 30
 90	  4	259.0	38.6	 25
 91	  4	201.0	35.0	 25
 92	  4	86.0	17.1	 25
 93	  4	513.0	73.0	 25
 94	  4	176.5	41.1	 30
 95	  4	180.0	34.8	 25
 96	  4	151.0	28.7	 25
 97	  4	158.0	38.4	 25
 98	  4	3236.0	544.5	 25
 99	  4	168.8	44.6	 30
100	  4	153.0	29.8	 25
101	  4	95.0	16.8	 25
102	  4	149.0	24.2	 25
103	  4	122.0	29.2	 30
104	  4	108.0	24.5	 36
105	  4	133.8	32.5	 30
106	  4	84.0	14.8	 25
107	  4	151.0	29.1	 25
108	  4	154.0	28.5	 25
109	  4	96.8	19.1	 30
110	  4	153.0	33.5	 25
111	  4	116.0	21.3	 25
112	  4	267.0	44.3	 25
113	  4	100.0	22.2	 25
114	  4	184.5	28.7	 30
115	  4	245.0	41.1	 25
116	  4	699.0	65.3	 25
117	  4	805.0	111.7	 25
118	  4	307.0	40.2	 25
119	  4	344.3	54.8	 30
120	  4	136.0	30.1	 25
121	  4	142.8	44.2	 30
122	  4	124.3	24.0	 30
123	  4	153.8	26.5	 30
124	  4	184.3	32.8	 36
125	  4	86.0	18.5	 25
126	  4	140.0	32.8	 25
127	  4	139.0	29.9	 25
128	  4	118.0	27.0	 25
129	  4	212.0	37.9	 30
130	  4	177.0	39.7	 25
131	  4	214.0	36.1	 25
132	  4	279.0	47.5	 25
133	  4	125.0	37.4	 25
134	  4	236.5	39.0	 30
135	  4	144.0	32.9	 25
136	  4	239.0	32.0	 25
137	  4	326.0	68.5	 25
138	  4	207.0	37.0	 25
139	  4	374.0	62.5	 30
140	  4	438.0	45.8	 30
141	  4	113.5	21.1	 30
142	  4	180.5	31.3	 30
143	  4	802.8	123.2	 30
144	  4	296.3	50.6	 30
145	  4	112.0	18.4	 25
146	  4	165.0	33.6	 25
147	  4	145.0	21.2	 25
148	  4	307.0	42.3	 25
149	  4	137.0	23.7	 30
150	  4	144.0	29.0	 25
151	  4	241.0	32.8	 25
152	  4	277.0	44.5	 25
153	  4	165.0	25.4	 25
154	  4	238.5	61.3	 30
155	  4	102.0	19.2	 25
156	  4	419.0	70.5	 25
157	  4	340.0	60.1	 25
158	  4	171.0	28.3	 25
159	  4	198.3	30.5	 36
160	  4	179.0	35.2	 30
161	  4	115.0	30.5	 30
162	  4	99.3	18.2	 30
163	  4	102.0	11.8	 25
164	  4	132.0	21.6	 30
165	  4	214.0	31.4	 25
166	  4	116.0	31.4	 25
167	  4	235.0	29.3	 25
168	  4	251.0	38.8	 25
169	  4	309.5	60.4	 30
170	  4	117.0	24.9	 25
171	  4	131.0	16.5	 25
172	  4	108.0	18.0	 25
173	  4	126.0	27.2	 25
174	  4	173.0	28.5	 30
175	  4	256.0	56.8	 25
176	  4	175.0	18.9	 25
177	  4	250.0	42.4	 25
178	  4	172.8	30.1	 30
179	  4	113.3	19.9	 36
180	  4	137.8	26.2	 30
181	  4	181.0	40.5	 25
182	  4	161.0	25.1	 25
183	  4	448.0	74.4	 25
184	  4	639.0	124.6	 30
185	  4	102.0	12.9	 25
186	  4	98.0	19.0	 25
187	  4	105.0	12.4	 25
188	  4	137.0	18.2	 25
189	  4	157.0	28.8	 30
190	  4	148.0	20.3	 25
191	  4	108.0	21.8	 25
192	  4	100.0	15.3	 25
193	  4	165.0	30.7	 25
194	  4	240.0	31.3	 30
195	  4	159.0	18.0	 25
196	  4	207.3	28.8	 30
197	  4	222.3	31.1	 30
198	  4	887.8	252.0	 30
199	  4	115.0	22.6	 36
200	  4	130.0	26.0	 25
201	  4	110.0	18.6	 25
202	  4	178.0	28.6	 25
203	  4	367.0	91.9	 25
204	  4	156.0	28.8	 30
205	  4	195.0	31.7	 25
206	  4	150.0	26.2	 25
207	  4	116.0	14.6	 25
208	  4	194.0	24.5	 25
209	  4	201.3	32.5	 30
210	  4	115.0	16.0	 25
211	  4	218.0	31.1	 25
212	  4	140.0	21.6	 25
213	  4	149.0	20.8	 25
214	  4	299.8	44.4	 30
215	  4	280.5	40.5	 30
216	  4	205.0	39.4	 30
217	  4	136.8	26.9	 30
218	  4	125.8	15.3	 30
219	  4	480.8	49.8	 30
220	  4	604.0	110.0	 25
221	  4	254.0	44.2	 25
222	  4	136.0	16.6	 25
223	  4	113.0	24.5	 25
224	  4	138.8	26.4	 30
225	  4	122.0	24.4	 25
226	  4	352.0	37.3	 25
227	  4	116.0	18.8	 25
228	  4	142.0	27.0	 25
229	  4	179.5	35.0	 30
230	  4	216.0	33.1	 25
231	  4	186.0	23.9	 25
232	  4	112.0	27.4	 25
233	  4	140.0	26.1	 25
234	  4	122.5	24.0	 36
235	  4	170.5	893.1	 30
236	  4	95.8	15.3	 30
237	  4	80.5	18.7	 30
238	  4	85.0	12.1	 25
239	  4	97.8	17.3	 30
240	  4	125.0	32.8	 25
241	  4	87.0	15.5	 25
242	  4	86.0	13.8	 25
243	  4	103.0	11.7	 25
244	  4	150.0	21.5	 30
245	  4	326.0	45.5	 25
246	  4	424.0	48.5	 25
247	  4	159.0	21.2	 25
248	  4	269.0	40.8	 25
249	  4	266.3	30.5	 30
250	  4	201.0	18.2	 25
251	  4	182.0	28.9	 25
252	  4	177.0	27.1	 25
253	  4	256.3	44.0	 30
254	  4	335.0	35.7	 36
255	  4	227.8	37.2	 30
256	  4	138.0	28.7	 25
257	  4	114.0	22.6	 25
258	  4	118.0	15.7	 25
259	  4	228.0	30.6	 30
260	  4	181.0	21.4	 25
261	  4	135.0	22.6	 25
262	  4	227.0	32.4	 25
263	  4	163.0	27.6	 25
264	  4	911.5	187.1	 30
265	  4	112.0	19.7	 25
266	  4	106.0	21.4	 25
267	  4	165.0	28.9	 25
268	  4	350.0	66.8	 25
269	  4	164.8	28.4	 30
270	  4	230.0	29.1	 25
271	  4	118.8	13.3	 30
272	  4	181.8	32.0	 30
273	  4	217.8	34.1	 30
274	  4	111.0	20.3	 36
275	  4	128.0	23.7	 25
276	  4	116.0	18.7	 25
277	  4	170.0	37.4	 25
278	  4	162.0	23.7	 25
279	  4	703.8	88.0	 30
280	  4	228.0	32.3	 25
281	  4	172.0	36.7	 25
282	  4	101.0	13.2	 25
283	  4	192.0	21.9	 25
284	  4	291.5	42.0	 30
285	  4	159.0	32.3	 25
286	  4	191.0	34.4	 25
287	  4	212.0	42.0	 25
288	  4	124.0	25.3	 25
289	  4	111.8	26.8	 30
290	  4	203.0	36.6	 30
291	  4	147.5	23.1	 30
292	  4	127.8	16.1	 30
293	  4	105.8	16.5	 30
294	  4	255.0	43.5	 30
295	  4	307.0	47.3	 25
296	  4	167.0	27.8	 25
297	  4	156.0	36.0	 25
298	  4	415.0	62.2	 25
299	  4	328.5	48.5	 30
300	  4	812.0	84.4	 25
301	  4	486.0	75.5	 25
302	  4	404.0	41.2	 25
303	  4	325.0	39.7	 25
304	  4	195.0	44.5	 30
305	  4	200.0	32.9	 25
306	  4	255.0	31.8	 25
307	  4	334.0	51.5	 25
308	  4	230.0	25.6	 25
309	  4	215.0	40.3	 36
310	  4	128.5	22.3	 30
311	  4	170.0	23.2	 30
312	  4	126.3	24.8	 30
313	  4	204.0	29.0	 25
314	  4	126.8	20.3	 30
315	  4	117.0	31.7	 25
316	  4	93.0	14.1	 25
317	  4	106.0	13.7	 25
318	  4	136.0	28.6	 25
319	  4	182.8	29.7	 30
320	  4	290.0	39.7	 25
321	  4	158.0	23.0	 25
322	  4	119.0	20.0	 25
323	  4	103.0	16.6	 25
324	  4	144.3	25.9	 30
325	  4	514.0	106.3	 25
326	  4	164.0	25.0	 25
327	  4	1222.3	339.6	 30
328	  4	214.8	33.2	 30
329	  4	121.3	24.2	 36
330	  4	119.8	22.7	 30
331	  4	280.0	44.6	 25
332	  4	105.0	19.7	 25
333	  4	95.0	21.7	 25
334	  4	172.8	28.2	 30
335	  4	120.0	15.2	 25
336	  4	240.0	62.9	 25
337	  4	109.0	24.8	 25
338	  4	545.0	64.5	 25
339	  4	715.3	165.0	 30
340	  4	152.0	24.4	 25
341	  4	129.0	23.7	 25
342	  4	164.0	33.8	 25
343	  4	111.0	18.2	 25
344	  4	192.8	34.0	 30
345	  4	244.0	41.9	 25
346	  4	321.8	55.2	 30
347	  4	173.0	25.3	 30
348	  4	156.5	26.2	 30
349	  4	3236.5	968.9	 36
350	  4	122.0	22.5	 25
351	  4	98.0	25.9	 25
352	  4	159.0	36.7	 25
353	  4	99.0	20.2	 25
354	  4	675.0	113.1	 30
355	  4	225.0	39.3	 25
356	  4	229.0	33.9	 25
357	  4	549.0	79.8	 25
358	  4	134.0	26.9	 25
359	  4	109.0	21.5	 30
360	  4	164.0	36.2	 25
361	  4	186.0	39.1	 25
362	  4	213.0	35.8	 25
363	  4	361.0	53.9	 25
364	  4	184.8	32.4	 30
365	  4	178.8	33.4	 30
366	  4	173.5	33.9	 30
367	  4	109.3	17.6	 30
368	  4	125.5	29.0	 30
369	  4	142.3	31.1	 30
370	  4	159.0	30.1	 25
371	  4	127.0	23.5	 25
372	  4	178.0	41.2	 25
373	  4	157.0	35.8	 25
374	  4	239.0	47.1	 30
375	  4	244.0	49.7	 25
376	  4	439.0	69.0	 25
377	  4	216.0	41.8	 25
378	  4	106.0	21.0	 25
379	  4	105.8	24.0	 30
380	  4	127.0	24.7	 25
381	  4	732.0	137.0	 25
382	  4	142.0	32.2	 25
383	  4	121.0	27.8	 25
384	  4	200.0	37.4	 36
385	  4	158.0	39.6	 30
386	  4	240.5	31.7	 30
387	  4	96.8	19.5	 30
388	  4	115.0	25.4	 25
389	  4	125.0	21.2	 30
390	  4	115.0	20.6	 25
391	  4	109.0	21.3	 25
392	  4	284.0	51.6	 25
393	  4	374.0	53.1	 25
394	  4	138.8	33.6	 30
395	  4	129.0	20.4	 25
396	  4	92.0	22.8	 25
397	  4	200.0	34.4	 25
398	  4	105.0	22.5	 25
399	  4	121.8	28.0	 30
400	  4	184.0	38.1	 25
401	  4	222.0	40.3	 25
402	  4	88.8	18.4	 30
403	  4	170.8	35.5	 30
404	  4	215.5	26.8	 36
405	  4	143.0	26.3	 30
406	  4	493.0	112.3	 25
407	  4	134.0	25.7	 25
408	  4	176.0	35.5	 25
409	  4	112.8	21.5	 30
410	  4	300.0	48.8	 25
411	  4	565.0	81.0	 25
412	  4	129.0	22.5	 25
413	  4	176.0	36.3	 25
414	  4	193.0	39.6	 25
415	  4	448.0	38.2	 30
416	  4	140.0	26.3	 25
417	  4	141.0	28.5	 25
418	  4	140.0	27.7	 25
419	  4	1351.0	169.3	 25
420	  4	153.0	27.0	 30
421	  4	241.3	38.3	 30
422	  4	246.8	48.9	 30
423	  4	441.5	74.7	 30
424	  4	172.0	27.9	 30
425	  4	135.5	35.4	 30
426	  4	120.0	29.4	 25
427	  4	163.0	26.3	 25
428	  4	136.0	25.8	 25
429	  4	106.0	32.1	 25
430	  4	117.8	22.2	 30
431	  4	143.0	32.3	 25
432	  4	117.0	18.7	 25
433	  4	123.0	18.9	 25
434	  4	92.0	18.2	 25
435	  4	180.5	40.1	 30
436	  4	127.0	24.6	 25
437	  4	287.0	60.0	 25
438	  4	134.0	26.6	 25
439	  4	389.0	70.3	 25
440	  4	234.3	42.1	 36
441	  4	193.0	27.7	 30
442	  4	226.3	29.4	 30
443	  4	755.5	123.6	 30
444	  4	162.0	29.6	 25
445	  4	109.8	20.6	 30
446	  4	110.0	23.6	 25
447	  4	106.0	18.1	 25
448	  4	90.0	20.3	 25
449	  4	88.0	26.8	 25
450	  4	175.8	27.4	 30
451	  4	796.0	124.4	 25
452	  4	300.0	69.7	 25
453	  4	288.0	63.3	 25
454	  4	161.0	30.3	 25
455	  4	161.5	35.2	 30
456	  4	148.0	29.0	 25
457	  4	230.0	37.0	 25
458	  4	129.0	22.4	 25
459	  4	168.8	41.2	 30
460	  4	766.3	168.2	 36
461	  4	337.5	47.2	 30
462	  4	296.0	55.2	 25
463	  4	242.0	40.9	 25
464	  4	442.0	73.0	 25
465	  4	199.8	36.9	 30
466	  4	339.0	53.7	 25
467	  4	1874.0	462.8	 25
468	  4	100.0	18.4	 25
469	  4	127.0	15.6	 25
470	  4	172.5	26.4	 30
471	  4	141.0	19.7	 25
472	  4	91.0	16.5	 25
473	  4	85.0	21.2	 25
474	  4	92.0	20.3	 25
475	  4	95.8	21.9	 30
476	  4	98.0	18.0	 25
477	  4	142.5	23.7	 30
478	  4	147.5	22.1	 30
479	  4	187.3	25.4	 30
480	  4	256.3	46.2	 36
481	  4	242.0	35.4	 25
482	  4	328.0	84.8	 25
483	  4	118.0	19.9	 25
484	  4	198.0	24.5	 25
485	  4	96.8	24.1	 30
486	  4	110.0	21.4	 25
487	  4	155.0	19.0	 25
488	  4	163.0	18.7	 25
489	  4	268.0	46.2	 25
490	  4	767.0	144.0	 30
491	  4	327.0	56.2	 25
492	  4	133.0	21.9	 25
493	  4	1808.0	347.9	 25
494	  4	123.0	18.8	 25
495	  4	97.3	19.8	 30
496	  4	89.0	16.6	 30
497	  4	126.0	25.6	 30
498	  4	152.0	30.4	 30
499	  4	131.5	16.2	 30
500	  4	109.5	23.9	 30
501	  4	152.0	25.4	 25
502	  4	195.0	29.5	 25
503	  4	155.0	31.5	 25
504	  4	225.0	27.4	 25
505	  4	1158.5	292.0	 30
506	  4	139.0	25.9	 25
507	  4	130.0	26.9	 25
508	  4	129.0	20.1	 25
509	  4	231.0	30.2	 25
510	  4	121.5	19.0	 30
511	  4	125.0	28.6	 25
512	  4	151.0	25.7	 25
513	  4	881.0	92.9	 25
514	  4	141.0	18.2	 25
515	  4	118.3	19.3	 36
516	  4	149.3	19.6	 30
517	  4	153.5	29.6	 30
518	  4	836.0	118.4	 30
519	  4	550.0	67.8	 25
520	  4	684.8	133.4	 30
521	  4	239.0	39.3	 25
522	  4	140.0	25.2	 25
523	  4	309.0	37.0	 25
524	  4	100.0	12.4	 25
525	  4	108.8	16.3	 30
526	  4	93.0	19.4	 25
527	  4	135.0	26.8	 25
528	  4	94.0	24.0	 25
529	  4	171.0	31.5	 25
530	  4	1490.3	350.5	 30
531	  4	157.0	33.1	 25
532	  4	116.0	16.4	 25
533	  4	109.0	22.1	 25
534	  4	154.5	31.1	 30
535	  4	192.5	34.2	 36
536	  4	106.8	21.6	 30
537	  4	272.0	45.2	 25
538	  4	245.0	42.2	 25
539	  4	1197.0	269.2	 25
540	  4	396.3	60.1	 30
541	  4	130.0	24.2	 25
542	  4	113.0	24.2	 25
543	  4	114.0	21.2	 25
544	  4	189.0	24.4	 25
545	  4	119.8	183.3	 30
546	  4	102.0	16.6	 25
547	  4	110.0	25.8	 25
548	  4	138.0	22.5	 25
549	  4	95.0	20.4	 25
550	  4	168.5	30.9	 30
551	  4	166.0	29.5	 25
552	  4	283.0	36.1	 30
553	  4	251.5	39.3	 30
554	  4	128.3	26.6	 30
555	  4	125.8	17.7	 36
556	  4	114.0	15.1	 25
557	  4	433.0	81.7	 25
558	  4	260.0	55.5	 25
559	  4	340.0	56.9	 25
560	  4	127.8	21.3	 30
561	  4	135.0	19.7	 25
562	  4	121.0	28.4	 25
563	  4	493.0	95.5	 25
564	  4	305.0	54.8	 25
565	  4	571.8	62.6	 30
566	  4	3411.0	874.7	 25
567	  4	411.0	43.0	 25
568	  4	208.0	25.6	 25
569	  4	196.0	36.1	 25
570	  4	138.8	24.1	 30
571	  4	114.8	34.7	 30
572	  4	159.8	25.5	 30
573	  4	112.5	22.8	 30
574	  4	294.5	38.2	 30
575	  4	213.8	30.2	 30
576	  4	360.0	46.6	 25
577	  4	326.0	45.9	 25
578	  4	194.0	41.2	 25
579	  4	125.0	19.4	 25
580	  4	197.8	31.7	 30
581	  4	124.0	19.9	 25
582	  4	164.0	28.5	 25
583	  4	113.0	22.5	 25
584	  4	239.0	37.5	 25
585	  4	259.5	40.7	 30
586	  4	314.0	62.4	 25
587	  4	137.0	26.4	 25
588	  4	140.0	26.6	 25
589	  4	136.0	19.2	 25
590	  4	117.0	19.5	 36
591	  4	125.8	21.8	 30
592	  4	149.8	31.2	 30
593	  4	181.0	35.9	 30
594	  4	124.0	22.2	 25
595	  4	168.3	39.4	 30
596	  4	374.0	52.7	 25
597	  4	161.0	31.6	 25
598	  4	206.0	39.3	 25
599	  4	135.0	32.9	 25
600	  4	170.8	35.2	 30
601	  4	107.0	18.6	 25
602	  4	115.0	20.2	 25
603	  4	123.0	25.7	 25
604	  4	140.0	29.8	 25
605	  4	121.3	20.5	 30
606	  4	180.0	36.0	 25
607	  4	212.0	28.8	 25
608	  4	520.0	62.0	 25
609	  4	128.3	21.0	 30
610	  4	1999.5	657.5	 36
611	  4	366.3	96.9	 30
612	  4	158.0	30.2	 25
613	  4	229.0	51.6	 25
614	  4	101.0	26.4	 25
615	  4	417.5	57.0	 30
616	  4	216.0	34.8	 25
617	  4	1869.0	448.9	 25
618	  4	141.0	32.0	 25
619	  4	107.0	21.0	 25
620	  4	201.5	50.1	 30
621	  4	123.0	21.5	 25
622	  4	1773.0	367.4	 25
623	  4	368.0	64.9	 25
624	  4	188.0	25.7	 25
625	  4	123.5	25.1	 30
626	  4	125.0	17.3	 25
627	  4	1339.5	307.9	 30
628	  4	1078.8	245.1	 30
629	  4	600.3	77.0	 30
630	  4	316.3	105.0	 36
631	  4	655.0	81.2	 25
632	  4	839.0	175.2	 25
633	  4	209.0	43.4	 25
634	  4	91.0	21.5	 25
635	  4	143.8	26.6	 30
636	  4	197.0	32.9	 25
637	  4	207.0	33.6	 25
638	  4	137.0	23.3	 25
639	  4	163.0	45.9	 25
640	  4	798.8	160.9	 30
641	  4	433.0	73.4	 25
642	  4	164.0	31.4	 25
643	  4	250.0	39.3	 25
644	  4	1485.0	214.0	 25
645	  4	326.8	52.8	 30
646	  4	563.5	102.6	 30
647	  4	157.8	29.7	 30
648	  4	116.8	25.0	 30
649	  4	145.5	34.8	 30
650	  4	130.8	35.9	 30
651	  4	121.0	40.1	 25
652	  4	310.0	55.0	 25
653	  4	309.0	39.8	 25
654	  4	459.0	42.1	 25
655	  4	240.3	38.5	 30
656	  4	227.0	54.5	 25
657	  4	122.0	21.7	 25
658	  4	159.0	31.8	 25
659	  4	481.0	74.5	 25
660	  4	794.8	74.7	 30
661	  4	164.0	24.1	 25
662	  4	289.0	44.3	 25
663	  4	1168.0	167.5	 25
664	  4	381.0	60.2	 25
665	  4	512.5	98.4	 36
666	  4	151.0	21.8	 30
667	  4	172.5	28.4	 30
668	  4	686.3	114.1	 30
669	  4	343.0	58.8	 25
670	  4	194.3	39.0	 30
671	  4	419.0	66.9	 25
672	  4	837.0	113.5	 25
673	  4	263.0	28.7	 25
674	  4	370.0	48.9	 25
675	  4	831.3	112.6	 30
676	  4	963.0	175.5	 25
677	  4	491.0	70.2	 25
678	  4	154.0	28.4	 25
679	  4	557.0	68.4	 25
680	  4	238.3	40.2	 30
681	  4	145.0	31.0	 25
682	  4	135.0	31.3	 25
683	  4	108.0	25.1	 25
684	  4	395.3	80.6	 30
685	  4	104.5	20.0	 36
686	  4	123.0	24.9	 30
687	  4	98.0	19.0	 25
688	  4	147.0	29.2	 25
689	  4	155.0	37.9	 25
690	  4	237.3	40.2	 30
691	  4	309.0	46.8	 25
692	  4	285.0	45.0	 25
693	  4	209.0	41.8	 25
694	  4	160.0	34.8	 25
695	  4	109.0	30.5	 30
696	  4	316.0	43.4	 25
697	  4	164.0	34.1	 25
698	  4	110.0	23.8	 25
699	  4	197.0	30.2	 25
700	  4	246.0	34.1	 30
701	  4	527.0	47.7	 25
702	  4	1358.3	325.0	 30
703	  4	120.8	25.7	 30
704	  4	131.8	28.0	 30
705	  4	94.8	19.4	 36
706	  4	142.0	23.4	 25
707	  4	121.0	20.8	 25
708	  4	133.0	18.8	 25
709	  4	111.0	18.8	 25
710	  4	116.0	16.4	 30
711	  4	103.0	25.6	 25
  0	  5	162.0	29.5	 25
  1	  5	1056.0	147.4	 25
  2	  5	184.0	48.8	 25
  3	  5	117.0	27.2	 25
  4	  5	325.8	70.0	 30
  5	  5	180.8	40.2	 30
  6	  5	321.8	75.4	 30
  7	  5	151.0	41.2	 30
  8	  5	562.8	128.3	 30
  9	  5	272.3	41.2	 30
 10	  5	106.0	24.6	 25
 11	  5	89.0	22.3	 25
 12	  5	177.0	47.1	 25
 13	  5	15987.0	2979.2	 25
 14	  5	17774.5	2040.3	 30
 15	  5	17814.0	2682.2	 25
 16	  5	184.0	47.2	 25
 17	  5	91.0	20.4	 25
 18	  5	120.0	36.2	 25
 19	  5	136.8	33.7	 30
 20	  5	123.0	23.4	 25
 21	  5	154.0	34.3	 25
 22	  5	137.0	30.4	 25
 23	  5	104.0	22.8	 25
 24	  5	132.8	28.9	 36
 25	  5	138.8	29.6	 30
 26	  5	150.3	29.8	 30
 27	  5	116.3	22.6	 30
 28	  5	134.0	29.4	 25
 29	  5	77.8	20.3	 30
 30	  5	172.0	34.3	 25
 31	  5	141.0	31.1	 25
 32	  5	150.0	38.5	 25
 33	  5	116.0	20.9	 25
 34	  5	143.5	28.7	 30
 35	  5	104.0	21.4	 25
 36	  5	194.0	26.4	 25
 37	  5	16204.0	2511.0	 25
 38	  5	17721.0	1947.3	 25
 39	  5	18518.0	2609.9	 30
 40	  5	201.0	45.6	 25
 41	  5	163.0	28.2	 25
 42	  5	19883.0	3471.1	 25
 43	  5	157.3	24.1	 30
 44	  5	136.8	34.8	 36
 45	  5	152.0	25.3	 30
 46	  5	129.0	35.1	 25
 47	  5	86.0	12.7	 25
 48	  5	125.0	19.7	 25
 49	  5	147.8	29.1	 30
 50	  5	127.0	16.3	 25
 51	  5	132.0	26.0	 25
 52	  5	155.0	28.1	 25
 53	  5	64.0	14.5	 25
 54	  5	132.0	20.6	 30
 55	  5	135.0	25.2	 25
 56	  5	145.0	23.8	 25
 57	  5	139.0	19.6	 25
 58	  5	146.0	25.5	 25
 59	  5	97.8	20.6	 30
 60	  5	81.0	17.2	 25
 61	  5	76.8	13.7	 30
 62	  5	147.8	35.6	 30
 63	  5	179.8	35.0	 30
 64	  5	17311.0	4372.7	 36
 65	  5	181.0	25.7	 25
 66	  5	145.0	20.7	 25
 67	  5	73.0	14.2	 25
 68	  5	140.0	19.2	 25
 69	  5	168.0	29.3	 30
 70	  5	154.0	25.6	 25
 71	  5	151.0	28.0	 25
 72	  5	164.0	34.4	 25
 73	  5	136.0	19.1	 25
 74	  5	18331.0	3968.5	 30
 75	  5	159.0	32.1	 25
 76	  5	148.0	20.7	 25
 77	  5	145.0	27.3	 25
 78	  5	141.0	22.4	 25
 79	  5	96.0	17.5	 30
 80	  5	133.5	26.9	 30
 81	  5	130.0	20.8	 30
 82	  5	146.5	25.8	 30
 83	  5	122.5	21.2	 30
 84	  5	132.3	27.3	 30
 85	  5	82.0	15.2	 25
 86	  5	137.0	18.1	 25
 87	  5	183.0	26.8	 25
 88	  5	17636.0	2177.2	 25
 89	  5	144.3	19.0	 30
 90	  5	132.0	17.4	 25
 91	  5	79.0	18.1	 25
 92	  5	78.0	13.8	 25
 93	  5	96.0	16.8	 25
 94	  5	216.3	41.5	 30
 95	  5	110.0	21.7	 25
 96	  5	222.0	36.0	 25
 97	  5	1423.0	280.9	 25
 98	  5	535.0	70.7	 25
 99	  5	316.8	43.4	 36
100	  5	221.0	43.6	 30
101	  5	138.3	25.7	 30
102	  5	131.8	26.5	 30
103	  5	208.0	31.1	 25
104	  5	106.5	15.7	 30
105	  5	159.0	23.0	 25
106	  5	349.0	47.9	 25
107	  5	165.0	19.9	 25
108	  5	167.0	22.1	 25
109	  5	147.8	20.8	 30
110	  5	210.0	29.6	 25
111	  5	122.0	19.6	 25
112	  5	207.0	32.8	 25
113	  5	112.0	16.3	 25
114	  5	118.5	21.2	 30
115	  5	106.0	14.5	 25
116	  5	130.0	14.6	 25
117	  5	238.0	29.5	 30
118	  5	248.0	41.5	 30
119	  5	141.8	19.4	 36
120	  5	163.3	33.0	 30
121	  5	375.0	54.2	 25
122	  5	98.0	22.4	 25
123	  5	124.0	21.5	 25
124	  5	163.5	36.4	 30
125	  5	128.0	19.6	 25
126	  5	96.0	15.6	 25
127	  5	83.0	11.9	 25
128	  5	125.0	19.2	 25
129	  5	151.8	27.3	 30
130	  5	188.0	29.0	 25
131	  5	559.0	99.2	 25
132	  5	342.0	39.0	 25
133	  5	947.0	118.4	 25
134	  5	3091.8	688.6	 30
135	  5	1588.0	269.2	 25
136	  5	119.8	20.3	 30
137	  5	301.5	36.1	 30
138	  5	2703.5	474.7	 30
139	  5	284.0	39.7	 36
140	  5	483.0	51.3	 25
141	  5	2467.0	226.9	 25
142	  5	481.0	45.8	 25
143	  5	111.0	18.0	 25
144	  5	298.5	53.7	 30
145	  5	408.0	43.3	 25
146	  5	529.0	79.0	 25
147	  5	273.0	37.3	 25
148	  5	107.0	14.6	 25
149	  5	197.8	32.6	 30
150	  5	241.0	28.1	 25
151	  5	244.0	39.9	 25
152	  5	1242.0	188.5	 25
153	  5	294.0	35.4	 25
154	  5	140.8	23.0	 30
155	  5	373.3	58.5	 30
156	  5	854.0	180.1	 30
157	  5	281.0	42.4	 30
158	  5	1177.8	258.9	 30
159	  5	182.8	30.4	 30
160	  5	208.0	36.3	 25
161	  5	202.0	25.1	 25
162	  5	113.0	20.9	 25
163	  5	296.0	30.4	 25
164	  5	180.0	30.5	 30
165	  5	449.0	54.3	 25
166	  5	409.0	55.9	 25
167	  5	3206.0	516.8	 25
168	  5	350.0	56.6	 25
169	  5	119.5	24.3	 30
170	  5	148.0	23.4	 25
171	  5	98.0	13.9	 25
172	  5	219.0	28.8	 25
173	  5	932.0	167.9	 25
174	  5	1903.5	499.1	 36
175	  5	190.8	31.8	 30
176	  5	3553.5	796.0	 30
177	  5	376.5	48.9	 30
178	  5	137.0	19.9	 25
179	  5	106.5	16.5	 30
180	  5	595.0	95.3	 25
181	  5	1828.0	240.5	 25
182	  5	190.0	32.1	 25
183	  5	265.0	39.3	 25
184	  5	176.5	38.5	 30
185	  5	106.0	19.0	 25
186	  5	130.0	25.8	 25
187	  5	130.0	26.2	 25
188	  5	125.0	13.6	 25
189	  5	378.3	62.5	 30
190	  5	260.0	39.5	 25
191	  5	383.0	46.1	 25
192	  5	488.3	79.9	 30
193	  5	1939.5	346.8	 30
194	  5	524.0	51.7	 36
195	  5	420.5	33.9	 30
196	  5	736.0	47.8	 25
197	  5	574.0	55.1	 25
198	  5	219.0	28.0	 25
199	  5	158.8	22.4	 30
200	  5	136.0	20.8	 25
201	  5	365.0	60.9	 25
202	  5	93.0	16.1	 25
203	  5	233.0	43.2	 25
204	  5	282.0	47.0	 30
205	  5	311.0	45.8	 25
206	  5	110.0	18.7	 25
207	  5	184.0	27.4	 25
208	  5	301.0	48.4	 25
209	  5	256.5	57.4	 30
210	  5	163.0	23.3	 25
211	  5	233.8	40.9	 30
212	  5	215.5	39.9	 30
213	  5	372.5	49.6	 30
214	  5	129.0	21.6	 36
215	  5	548.0	64.8	 25
216	  5	254.0	36.2	 25
217	  5	231.0	35.4	 25
218	  5	258.0	42.3	 25
219	  5	108.8	18.6	 30
220	  5	108.0	15.2	 25
221	  5	231.0	25.6	 25
222	  5	99.0	20.7	 25
223	  5	132.0	24.5	 25
224	  5	95.8	15.8	 30
225	  5	126.0	22.4	 25
226	  5	153.0	22.5	 25
227	  5	2400.0	499.2	 25
228	  5	145.0	26.7	 25
229	  5	165.0	25.7	 30
230	  5	120.8	24.8	 30
231	  5	592.8	106.2	 30
232	  5	120.3	26.7	 30
233	  5	162.3	23.6	 30
234	  5	232.0	34.7	 30
235	  5	972.0	181.8	 25
236	  5	475.0	58.3	 25
237	  5	172.0	27.1	 25
238	  5	742.0	108.4	 25
239	  5	234.0	54.1	 30
240	  5	851.0	160.5	 25
241	  5	10651.0	1605.1	 25
242	  5	138.0	35.9	 25
243	  5	230.0	39.7	 25
244	  5	1345.8	323.5	 30
245	  5	1724.0	349.1	 25
246	  5	266.0	51.1	 25
247	  5	521.0	107.0	 25
248	  5	395.0	65.3	 25
249	  5	456.3	75.7	 36
250	  5	200.3	35.3	 30
251	  5	1306.3	313.4	 30
252	  5	104.8	20.7	 30
253	  5	1143.0	104.8	 25
254	  5	437.5	55.3	 30
255	  5	263.0	55.9	 25
256	  5	783.0	111.7	 25
257	  5	162.0	30.5	 25
258	  5	110.0	20.4	 25
259	  5	107.8	26.1	 30
260	  5	392.0	57.5	 25
261	  5	104.0	22.8	 25
262	  5	88.0	18.2	 25
263	  5	191.0	28.3	 25
264	  5	3223.5	685.8	 30
265	  5	398.0	71.9	 25
266	  5	383.0	58.8	 25
267	  5	405.8	51.2	 30
268	  5	798.3	65.9	 30
269	  5	3348.5	786.5	 36
270	  5	1047.5	238.1	 30
271	  5	126.0	33.3	 25
272	  5	137.0	26.5	 25
273	  5	754.0	115.7	 25
274	  5	770.3	173.6	 30
275	  5	237.0	45.8	 25
276	  5	129.0	25.0	 25
277	  5	150.0	23.6	 25
278	  5	828.0	79.6	 25
279	  5	181.5	27.5	 30
280	  5	227.0	33.3	 25
281	  5	123.0	24.5	 25
282	  5	173.0	32.7	 25
283	  5	576.0	95.0	 25
284	  5	379.0	58.7	 30
285	  5	314.0	72.1	 25
286	  5	938.5	192.2	 30
287	  5	743.3	158.1	 30
288	  5	545.0	103.2	 30
289	  5	167.5	35.0	 36
290	  5	282.0	63.6	 25
291	  5	1134.0	177.4	 25
292	  5	652.0	105.5	 25
293	  5	414.0	59.6	 25
294	  5	1289.3	333.3	 30
295	  5	301.0	60.1	 25
296	  5	196.0	41.8	 25
297	  5	1282.0	219.1	 25
298	  5	367.0	54.1	 25
299	  5	1287.8	287.3	 30
300	  5	2407.0	374.9	 25
301	  5	151.0	27.4	 25
302	  5	580.0	101.6	 25
303	  5	2596.0	465.3	 25
304	  5	126.3	28.0	 30
305	  5	110.3	22.7	 30
306	  5	285.0	39.3	 30
307	  5	242.8	47.0	 30
308	  5	166.5	36.8	 30
309	  5	139.0	32.1	 25
310	  5	107.3	22.2	 30
311	  5	107.0	27.6	 25
312	  5	124.0	28.0	 25
313	  5	290.0	47.4	 25
314	  5	82.0	16.3	 25
315	  5	181.8	48.0	 30
316	  5	161.0	47.5	 25
317	  5	116.0	21.6	 25
318	  5	631.0	103.7	 25
319	  5	215.0	47.7	 25
320	  5	467.0	81.8	 30
321	  5	352.0	57.8	 25
322	  5	4213.0	604.8	 25
323	  5	164.0	31.4	 25
324	  5	140.8	26.5	 30
325	  5	239.3	43.9	 36
326	  5	247.0	43.1	 30
327	  5	543.0	70.6	 25
328	  5	207.0	30.3	 25
329	  5	199.0	32.2	 25
330	  5	115.8	18.9	 30
331	  5	592.0	76.2	 25
332	  5	279.0	44.2	 25
333	  5	484.0	64.3	 25
334	  5	1045.0	116.4	 25
335	  5	116.8	29.5	 30
336	  5	330.0	34.6	 25
337	  5	2067.0	141.9	 25
338	  5	422.0	49.8	 25
339	  5	217.0	33.5	 25
340	  5	775.8	140.0	 30
341	  5	192.0	25.5	 25
342	  5	185.5	27.1	 30
343	  5	258.3	42.6	 30
344	  5	156.5	33.5	 30
345	  5	119.5	23.2	 36
346	  5	773.0	173.2	 25
347	  5	115.0	19.5	 25
348	  5	128.0	26.6	 25
349	  5	220.0	21.5	 25
350	  5	197.0	35.9	 30
351	  5	187.0	34.6	 25
352	  5	401.0	64.7	 25
353	  5	515.0	62.1	 25
354	  5	568.0	76.2	 25
355	  5	100.8	21.4	 30
356	  5	989.0	176.6	 25
357	  5	4059.0	690.7	 25
358	  5	119.0	28.5	 25
359	  5	135.0	21.3	 25
360	  5	136.5	30.0	 30
361	  5	209.5	42.9	 30
362	  5	222.0	30.2	 30
363	  5	281.8	49.5	 30
364	  5	754.8	112.1	 30
365	  5	107.0	21.6	 30
366	  5	2800.0	543.4	 25
367	  5	122.0	17.9	 25
368	  5	1102.0	140.5	 25
369	  5	1259.0	124.9	 25
370	  5	183.3	32.4	 30
371	  5	165.0	29.5	 25
372	  5	179.0	35.5	 25
373	  5	1016.0	167.2	 25
374	  5	127.0	20.6	 25
375	  5	155.5	30.2	 30
376	  5	158.0	24.3	 25
377	  5	188.0	19.8	 25
378	  5	209.0	33.6	 25
379	  5	178.0	34.7	 25
380	  5	109.5	22.6	 36
381	  5	115.8	19.5	 30
382	  5	117.8	16.8	 30
383	  5	150.5	28.2	 30
384	  5	197.0	42.2	 25
385	  5	102.0	14.5	 30
386	  5	435.0	88.2	 25
387	  5	475.0	70.4	 25
388	  5	235.0	32.8	 25
389	  5	132.0	22.7	 25
390	  5	114.0	22.5	 30
391	  5	154.0	23.5	 25
392	  5	868.0	96.9	 25
393	  5	1166.0	104.7	 25
394	  5	706.0	89.1	 25
395	  5	1575.8	332.7	 30
396	  5	179.0	23.2	 25
397	  5	176.0	29.3	 25
398	  5	240.0	32.5	 25
399	  5	761.3	123.8	 30
400	  5	143.0	29.3	 36
401	  5	178.8	35.7	 30
402	  5	138.0	22.2	 25
403	  5	205.0	29.0	 25
404	  5	1250.0	141.8	 25
405	  5	3156.8	701.0	 30
406	  5	164.0	25.6	 25
407	  5	256.0	29.6	 25
408	  5	166.0	29.1	 25
409	  5	482.0	51.6	 25
410	  5	282.8	27.7	 30
411	  5	860.0	108.4	 25
412	  5	173.0	30.1	 25
413	  5	196.0	25.1	 25
414	  5	789.0	111.7	 25
415	  5	137.8	25.0	 30
416	  5	1424.0	226.7	 25
417	  5	316.0	48.5	 30
418	  5	118.5	24.7	 30
419	  5	220.0	40.7	 30
420	  5	328.5	49.1	 36
421	  5	695.0	96.5	 25
422	  5	157.0	23.9	 25
423	  5	204.0	32.7	 25
424	  5	418.0	43.1	 25
425	  5	189.8	29.8	 30
426	  5	990.0	201.5	 25
427	  5	100.0	22.9	 25
428	  5	168.0	25.3	 25
429	  5	164.0	22.5	 25
430	  5	230.5	36.6	 30
431	  5	114.0	22.1	 25
432	  5	157.0	23.6	 25
433	  5	115.0	15.8	 25
434	  5	387.0	62.1	 25
435	  5	120.8	19.4	 30
436	  5	166.0	25.3	 30
437	  5	898.5	178.9	 30
438	  5	136.5	17.9	 30
439	  5	184.8	27.1	 30
440	  5	471.0	67.6	 30
441	  5	178.0	28.5	 25
442	  5	144.0	18.7	 25
443	  5	224.0	32.7	 25
444	  5	237.0	33.1	 25
445	  5	480.0	103.0	 30
446	  5	533.0	87.3	 25
447	  5	219.0	31.5	 25
448	  5	130.0	25.2	 25
449	  5	268.0	51.4	 25
450	  5	197.0	23.5	 30
451	  5	187.0	23.8	 25
452	  5	726.0	114.6	 25
453	  5	306.0	34.4	 25
454	  5	161.0	30.1	 25
455	  5	110.5	20.2	 36
456	  5	154.0	33.8	 30
457	  5	354.3	66.2	 30
458	  5	3903.3	739.9	 30
459	  5	100.0	18.3	 25
460	  5	108.8	17.9	 30
461	  5	219.0	37.6	 25
462	  5	134.0	18.4	 25
463	  5	114.0	17.8	 25
464	  5	106.0	18.0	 25
465	  5	153.8	25.1	 30
466	  5	152.0	17.5	 25
467	  5	178.0	30.4	 25
468	  5	234.0	46.0	 25
469	  5	220.0	30.3	 25
470	  5	117.0	25.2	 30
471	  5	135.0	25.3	 25
472	  5	547.0	130.0	 25
473	  5	113.0	19.8	 25
474	  5	219.5	28.1	 30
475	  5	189.0	33.4	 36
476	  5	487.0	96.5	 30
477	  5	234.0	31.6	 25
478	  5	190.0	34.6	 25
479	  5	153.0	24.9	 25
480	  5	135.8	31.1	 30
481	  5	346.0	56.3	 25
482	  5	168.0	21.7	 25
483	  5	166.0	31.0	 25
484	  5	254.0	29.6	 25
485	  5	812.5	187.5	 30
486	  5	164.0	26.4	 25
487	  5	198.0	22.4	 25
488	  5	248.0	28.9	 25
489	  5	118.0	17.9	 25
490	  5	111.8	19.4	 30
491	  5	103.0	31.6	 25
492	  5	182.3	29.2	 30
493	  5	160.8	16.7	 30
494	  5	164.5	30.6	 30
495	  5	221.8	45.2	 36
496	  5	91.0	18.2	 25
497	  5	190.0	33.5	 25
498	  5	98.0	19.1	 25
499	  5	112.0	21.2	 25
500	  5	508.5	115.5	 30
501	  5	106.0	16.5	 25
502	  5	181.0	35.2	 25
503	  5	306.0	48.6	 25
504	  5	331.0	61.5	 25
505	  5	97.8	16.9	 30
506	  5	120.0	25.2	 25
507	  5	759.0	179.6	 25
508	  5	505.0	57.5	 25
509	  5	585.0	62.0	 25
510	  5	11674.3	3443.1	 30
511	  5	370.8	74.0	 30
512	  5	226.5	54.9	 30
513	  5	127.8	30.6	 30
514	  5	316.5	47.1	 30
515	  5	110.3	23.9	 30
516	  5	321.0	53.2	 25
517	  5	211.0	39.7	 25
518	  5	237.0	34.0	 25
519	  5	244.0	30.8	 25
520	  5	132.3	24.6	 30
521	  5	746.0	201.8	 25
522	  5	1103.0	269.8	 25
523	  5	152.0	33.8	 25
524	  5	128.0	31.1	 25
525	  5	2348.0	651.0	 30
526	  5	182.0	40.3	 25
527	  5	92.0	21.5	 25
528	  5	168.0	33.0	 25
529	  5	169.0	35.5	 25
530	  5	440.3	116.4	 36
531	  5	521.0	128.5	 30
532	  5	226.0	40.2	 30
533	  5	143.0	30.9	 30
534	  5	135.0	20.8	 25
535	  5	132.3	23.6	 30
536	  5	258.0	71.1	 25
537	  5	144.0	40.9	 25
538	  5	216.0	33.6	 25
539	  5	214.0	34.4	 25
540	  5	437.8	106.0	 30
541	  5	433.0	58.7	 25
542	  5	553.0	95.3	 25
543	  5	955.0	153.9	 25
544	  5	549.0	84.8	 25
545	  5	147.8	28.4	 30
546	  5	654.0	120.9	 25
547	  5	123.0	23.6	 25
548	  5	802.0	119.1	 25
549	  5	165.8	29.0	 30
550	  5	152.0	26.7	 36
551	  5	1539.3	332.6	 30
552	  5	309.0	62.3	 25
553	  5	402.0	47.3	 25
554	  5	1500.0	261.0	 25
555	  5	173.8	30.2	 30
556	  5	1384.0	236.1	 25
557	  5	158.0	41.8	 25
558	  5	433.0	48.9	 25
559	  5	118.0	21.0	 25
560	  5	323.5	82.4	 30
561	  5	878.0	243.3	 25
562	  5	228.0	41.0	 25
563	  5	110.0	27.1	 25
564	  5	113.0	20.6	 25
565	  5	2088.3	496.6	 30
566	  5	578.0	71.8	 25
567	  5	457.5	58.2	 30
568	  5	276.5	54.4	 30
569	  5	98.8	21.6	 30
570	  5	157.5	36.7	 36
571	  5	2553.0	645.1	 25
572	  5	387.0	73.1	 25
573	  5	351.0	45.0	 25
574	  5	1119.0	158.3	 25
575	  5	179.5	26.1	 30
576	  5	275.0	47.1	 25
577	  5	273.0	42.0	 25
578	  5	135.0	21.1	 25
579	  5	128.0	28.5	 25
580	  5	234.8	45.6	 30
581	  5	620.0	158.1	 25
582	  5	348.0	62.4	 25
583	  5	236.0	43.0	 25
584	  5	479.0	71.7	 25
585	  5	195.3	37.7	 30
586	  5	328.5	71.8	 30
587	  5	281.0	54.4	 30
588	  5	98.0	20.7	 30
589	  5	82.8	21.5	 30
590	  5	166.8	34.6	 30
591	  5	114.0	19.4	 25
592	  5	102.0	22.7	 25
593	  5	245.0	50.0	 25
594	  5	292.0	55.8	 25
595	  5	1584.8	458.6	 30
596	  5	269.0	62.3	 25
597	  5	160.0	29.6	 25
598	  5	188.0	32.8	 25
599	  5	204.0	27.8	 25
600	  5	140.8	35.6	 30
601	  5	235.0	46.9	 25
602	  5	183.0	35.2	 25
603	  5	244.0	41.5	 25
604	  5	152.0	34.3	 25
605	  5	89.5	15.9	 36
606	  5	108.8	21.7	 30
607	  5	136.3	33.2	 30
608	  5	663.3	149.2	 30
609	  5	1386.0	230.4	 25
610	  5	371.3	56.0	 30
611	  5	2568.0	624.7	 25
612	  5	326.0	46.8	 25
613	  5	826.0	80.2	 25
614	  5	1305.0	111.7	 25
615	  5	1401.8	280.0	 30
616	  5	202.0	32.9	 25
617	  5	237.0	32.4	 25
618	  5	335.0	55.2	 25
619	  5	292.0	59.6	 25
620	  5	201.5	39.0	 30
621	  5	100.0	15.2	 25
622	  5	932.0	158.9	 25
623	  5	137.0	26.2	 25
624	  5	133.0	17.5	 30
625	  5	172.8	29.1	 36
626	  5	752.5	79.9	 30
627	  5	9826.0	1786.1	 25
628	  5	1151.0	68.7	 25
629	  5	373.0	60.0	 25
630	  5	2052.3	480.4	 30
631	  5	244.0	40.7	 25
632	  5	1912.0	325.7	 25
633	  5	106.0	19.6	 25
634	  5	110.0	25.4	 25
635	  5	843.3	168.5	 30
636	  5	6234.0	1391.9	 25
637	  5	316.0	61.2	 25
638	  5	359.0	60.3	 25
639	  5	333.0	46.5	 25
640	  5	137.0	31.4	 30
641	  5	1132.0	261.4	 25
642	  5	231.8	29.1	 30
643	  5	529.3	60.1	 30
644	  5	10209.0	1614.1	 30
645	  5	276.8	37.9	 36
646	  5	475.0	81.7	 25
647	  5	383.0	51.4	 25
648	  5	141.0	18.7	 25
649	  5	110.0	17.2	 25
650	  5	104.0	18.6	 30
651	  5	147.0	26.6	 25
652	  5	189.0	31.4	 25
653	  5	380.0	54.5	 25
654	  5	385.0	54.7	 25
655	  5	580.0	54.4	 25
656	  5	112.3	23.0	 30
657	  5	105.0	18.3	 25
658	  5	506.0	55.4	 25
659	  5	135.0	20.9	 25
660	  5	316.0	48.0	 25
661	  5	197.8	37.1	 36
662	  5	1317.8	138.6	 30
663	  5	376.5	50.6	 30
664	  5	115.0	21.6	 30
665	  5	1752.0	167.1	 25
666	  5	152.5	22.7	 30
667	  5	154.0	26.5	 25
668	  5	11985.0	1265.6	 25
669	  5	672.0	64.5	 25
670	  5	5259.0	486.8	 25
671	  5	191.0	37.4	 30
672	  5	476.0	61.4	 25
673	  5	200.0	31.0	 25
674	  5	218.0	24.8	 25
675	  5	164.0	21.5	 25
676	  5	961.3	157.5	 30
677	  5	192.0	37.3	 25
678	  5	319.0	50.2	 25
679	  5	246.0	48.6	 25
680	  5	209.3	34.9	 30
681	  5	119.0	21.6	 36
682	  5	1169.8	228.0	 30
683	  5	113.3	25.1	 30
684	  5	150.0	22.1	 25
685	  5	226.0	30.4	 25
686	  5	115.5	20.6	 30
687	  5	132.0	29.2	 25
688	  5	1900.0	248.2	 25
689	  5	112.0	17.9	 25
690	  5	1052.0	163.8	 25
691	  5	211.5	27.8	 30
692	  5	205.0	46.1	 25
693	  5	123.0	20.8	 25
694	  5	213.0	39.2	 25
695	  5	277.0	41.7	 25
696	  5	179.8	35.6	 30
697	  5	207.0	41.9	 25
698	  5	740.5	108.2	 30
699	  5	9478.8	1550.6	 30
700	  5	226.0	36.0	 30
701	  5	463.0	76.4	 36
702	  5	275.0	39.0	 25
703	  5	4711.0	642.7	 25
704	  5	349.0	273.4	 25
705	  5	178.0	27.4	 25
706	  5	543.8	139.3	 30
707	  5	223.0	18.6	 25
708	  5	8998.0	1275.4	 25
709	  5	679.0	82.4	 25
710	  5	358.0	46.9	 25
711	  5	206.5	48.1	 30
  0	  6	15657.0	3083.2	 25
  1	  6	287.0	46.5	 30
  2	  6	293.0	114.0	 30
  3	  6	148.5	26.7	 30
  4	  6	154.3	26.8	 36
  5	  6	143.0	37.5	 25
  6	  6	164.0	28.3	 25
  7	  6	115.0	20.2	 25
  8	  6	160.0	30.7	 25
  9	  6	160.5	24.0	 30
 10	  6	119.0	18.6	 25
 11	  6	119.0	24.1	 25
 12	  6	17793.0	2680.5	 25
 13	  6	217.0	32.2	 25
 14	  6	215.0	39.7	 30
 15	  6	235.0	48.8	 25
 16	  6	18805.0	3595.5	 25
 17	  6	115.0	17.8	 25
 18	  6	151.0	30.2	 25
 19	  6	176.8	24.2	 30
 20	  6	185.5	36.4	 30
 21	  6	151.5	29.6	 30
 22	  6	147.3	19.7	 30
 23	  6	91.5	13.8	 30
 24	  6	156.0	25.8	 30
 25	  6	125.0	19.6	 25
 26	  6	171.0	31.7	 25
 27	  6	173.0	32.6	 25
 28	  6	143.0	24.4	 25
 29	  6	96.0	20.0	 30
 30	  6	138.0	14.4	 25
 31	  6	175.0	35.7	 25
 32	  6	175.0	42.8	 25
 33	  6	147.0	21.9	 25
 34	  6	131.8	17.7	 30
 35	  6	130.0	21.2	 25
 36	  6	17820.0	2797.2	 25
 37	  6	229.0	36.0	 25
 38	  6	223.0	37.5	 25
 39	  6	196.3	46.6	 36
 40	  6	18511.8	3319.5	 30
 41	  6	159.8	20.1	 30
 42	  6	20686.5	1898.7	 30
 43	  6	195.0	27.7	 25
 44	  6	178.0	24.5	 30
 45	  6	178.0	32.2	 25
 46	  6	158.0	41.5	 25
 47	  6	71.0	12.6	 25
 48	  6	133.0	20.8	 25
 49	  6	148.0	28.3	 30
 50	  6	139.0	21.0	 25
 51	  6	143.0	21.0	 25
 52	  6	142.0	19.3	 25
 53	  6	106.0	22.6	 25
 54	  6	149.0	29.0	 30
 55	  6	166.0	19.1	 25
 56	  6	141.0	21.6	 25
 57	  6	164.8	30.9	 30
 58	  6	124.3	19.1	 30
 59	  6	87.0	14.0	 36
 60	  6	87.3	16.1	 30
 61	  6	76.0	13.5	 25
 62	  6	195.0	30.8	 25
 63	  6	18345.0	2177.1	 25
 64	  6	230.0	20.1	 30
 65	  6	18898.0	3265.4	 25
 66	  6	160.0	31.3	 25
 67	  6	88.0	17.1	 25
 68	  6	140.0	21.4	 25
 69	  6	211.5	27.2	 30
 70	  6	18148.0	3221.1	 25
 71	  6	175.0	27.1	 25
 72	  6	137.0	28.7	 25
 73	  6	140.0	18.2	 25
 74	  6	20175.5	3893.4	 30
 75	  6	191.0	27.4	 25
 76	  6	171.8	35.3	 30
 77	  6	177.0	33.6	 30
 78	  6	143.8	26.0	 30
 79	  6	91.3	16.1	 36
 80	  6	153.0	20.3	 25
 81	  6	178.0	31.4	 25
 82	  6	153.0	21.2	 25
 83	  6	165.0	28.5	 25
 84	  6	145.5	16.1	 30
 85	  6	90.0	20.2	 25
 86	  6	147.0	38.2	 25
 87	  6	218.0	40.6	 25
 88	  6	18069.0	1740.5	 25
 89	  6	206.3	39.3	 30
 90	  6	133.0	28.9	 25
 91	  6	78.0	13.9	 25
 92	  6	76.0	12.8	 25
 93	  6	96.0	15.2	 25
 94	  6	141.3	29.3	 30
 95	  6	106.5	22.7	 30
 96	  6	112.0	26.4	 30
 97	  6	218.5	61.7	 30
 98	  6	152.5	25.9	 30
 99	  6	164.5	20.9	 30
100	  6	139.0	24.5	 25
101	  6	230.0	48.9	 25
102	  6	111.0	18.5	 25
103	  6	128.0	21.2	 25
104	  6	111.5	22.0	 30
105	  6	106.0	20.4	 25
106	  6	137.0	27.9	 25
107	  6	223.0	47.7	 25
108	  6	125.0	25.6	 25
109	  6	98.5	17.2	 30
110	  6	185.0	33.3	 25
111	  6	106.0	22.9	 25
112	  6	135.0	35.1	 25
113	  6	118.0	20.6	 25
114	  6	166.3	30.6	 36
115	  6	159.5	30.1	 30
116	  6	153.5	26.8	 30
117	  6	180.0	33.3	 25
118	  6	163.0	28.0	 25
119	  6	208.0	56.7	 30
120	  6	152.0	34.6	 25
121	  6	147.0	24.1	 25
122	  6	122.0	25.0	 25
123	  6	146.0	22.6	 25
124	  6	98.8	28.6	 30
125	  6	111.0	27.1	 25
126	  6	121.0	25.0	 25
127	  6	101.0	87.6	 25
128	  6	134.0	21.2	 25
129	  6	185.3	31.1	 30
130	  6	139.0	32.3	 25
131	  6	203.0	29.5	 25
132	  6	152.5	28.3	 30
133	  6	268.0	53.1	 30
134	  6	800.5	195.0	 36
135	  6	422.3	69.7	 30
136	  6	114.0	24.6	 25
137	  6	202.0	37.8	 25
138	  6	1011.0	195.1	 25
139	  6	282.5	36.6	 30
140	  6	463.0	63.6	 25
141	  6	831.0	110.8	 25
142	  6	312.0	36.7	 25
143	  6	157.0	29.8	 25
144	  6	271.0	49.3	 30
145	  6	528.0	61.8	 25
146	  6	188.0	35.3	 25
147	  6	144.0	27.6	 25
148	  6	120.0	23.5	 25
149	  6	192.0	29.2	 30
150	  6	192.0	33.8	 25
151	  6	185.3	43.1	 30
152	  6	580.3	109.5	 30
153	  6	344.0	57.4	 30
154	  6	195.3	33.2	 36
155	  6	241.0	33.5	 25
156	  6	361.0	44.7	 25
157	  6	188.0	35.4	 25
158	  6	172.0	36.2	 25
159	  6	124.8	23.7	 30
160	  6	163.0	30.4	 25
161	  6	133.0	22.2	 25
162	  6	116.0	22.9	 25
163	  6	196.0	29.5	 25
164	  6	126.5	26.8	 30
165	  6	293.0	57.4	 25
166	  6	226.0	52.5	 25
167	  6	289.0	89.6	 25
168	  6	200.0	53.2	 25
169	  6	154.8	42.0	 30
170	  6	132.8	31.3	 30
171	  6	109.0	35.4	 30
172	  6	163.8	25.2	 30
173	  6	200.5	54.8	 30
174	  6	222.0	44.5	 30
175	  6	125.0	26.8	 25
176	  6	1092.0	174.4	 25
177	  6	205.0	39.9	 25
178	  6	117.0	28.3	 25
179	  6	107.5	23.1	 30
180	  6	111.0	23.3	 25
181	  6	364.0	66.8	 25
182	  6	123.0	24.8	 25
183	  6	130.0	22.9	 25
184	  6	109.5	21.5	 30
185	  6	95.0	18.4	 25
186	  6	141.0	35.4	 25
187	  6	105.0	36.5	 25
188	  6	104.0	23.3	 25
189	  6	244.8	45.6	 36
190	  6	252.5	42.0	 30
191	  6	262.5	49.0	 30
192	  6	213.0	48.0	 25
193	  6	451.0	70.5	 25
194	  6	290.8	38.6	 30
195	  6	434.0	70.4	 25
196	  6	534.0	53.8	 25
197	  6	181.0	37.7	 25
198	  6	286.0	40.5	 25
199	  6	197.0	35.0	 30
200	  6	104.0	22.1	 25
201	  6	148.0	29.3	 25
202	  6	98.0	23.0	 25
203	  6	177.0	39.2	 25
204	  6	201.0	38.6	 25
205	  6	167.0	41.5	 30
206	  6	123.0	47.0	 25
207	  6	150.3	20.9	 30
208	  6	138.0	46.3	 30
209	  6	128.0	28.4	 30
210	  6	178.8	28.6	 36
211	  6	327.0	47.6	 25
212	  6	211.0	37.5	 25
213	  6	222.0	35.7	 25
214	  6	117.0	23.9	 25
215	  6	370.5	63.8	 30
216	  6	170.0	31.6	 25
217	  6	180.0	30.8	 25
218	  6	324.0	35.4	 25
219	  6	109.0	19.2	 25
220	  6	108.5	23.3	 30
221	  6	131.0	28.4	 25
222	  6	84.0	18.5	 25
223	  6	114.0	32.6	 25
224	  6	95.0	20.7	 25
225	  6	100.0	33.0	 30
226	  6	134.0	22.0	 30
227	  6	447.0	121.6	 30
228	  6	150.8	29.8	 30
229	  6	197.5	28.4	 30
230	  6	124.5	24.2	 30
231	  6	315.0	70.3	 25
232	  6	117.0	22.9	 25
233	  6	152.0	33.7	 25
234	  6	188.0	34.2	 25
235	  6	178.0	37.2	 30
236	  6	159.0	26.1	 25
237	  6	128.0	29.1	 25
238	  6	346.0	51.2	 25
239	  6	116.0	25.3	 25
240	  6	290.5	58.5	 30
241	  6	1813.0	295.0	 25
242	  6	126.0	24.1	 25
243	  6	282.0	31.4	 25
244	  6	523.0	68.0	 25
245	  6	392.0	81.2	 36
246	  6	191.5	23.6	 30
247	  6	335.0	53.3	 30
248	  6	248.5	32.9	 30
249	  6	229.0	33.9	 25
250	  6	349.8	60.9	 30
251	  6	245.0	51.4	 25
252	  6	111.0	18.6	 25
253	  6	302.0	72.3	 25
254	  6	968.0	92.3	 25
255	  6	600.8	50.9	 30
256	  6	1229.0	144.4	 25
257	  6	133.0	32.0	 25
258	  6	120.0	27.1	 25
259	  6	100.0	19.5	 25
260	  6	160.3	25.5	 30
261	  6	102.0	24.9	 25
262	  6	94.0	21.7	 25
263	  6	116.0	21.4	 25
264	  6	1123.0	237.2	 30
265	  6	322.3	38.4	 36
266	  6	552.0	70.5	 30
267	  6	594.0	76.1	 25
268	  6	600.0	52.7	 25
269	  6	1184.0	154.6	 25
270	  6	213.3	27.1	 30
271	  6	131.0	23.3	 25
272	  6	119.0	24.3	 25
273	  6	205.0	26.8	 25
274	  6	351.0	71.6	 25
275	  6	186.3	34.7	 30
276	  6	156.0	31.1	 25
277	  6	144.0	31.8	 25
278	  6	233.0	44.7	 25
279	  6	132.0	23.6	 25
280	  6	149.5	27.8	 30
281	  6	102.0	26.3	 25
282	  6	143.8	25.5	 30
283	  6	320.5	51.9	 30
284	  6	374.8	37.0	 30
285	  6	275.3	33.7	 36
286	  6	341.0	65.1	 25
287	  6	218.0	37.1	 25
288	  6	220.0	30.6	 25
289	  6	137.0	16.3	 25
290	  6	161.8	30.9	 30
291	  6	188.0	39.0	 25
292	  6	136.0	29.8	 25
293	  6	146.0	23.3	 25
294	  6	247.0	53.6	 25
295	  6	171.3	24.6	 30
296	  6	205.0	26.8	 25
297	  6	136.0	22.5	 25
298	  6	354.0	35.6	 25
299	  6	330.0	27.5	 25
300	  6	815.0	132.1	 30
301	  6	173.5	25.8	 30
302	  6	308.8	50.2	 30
303	  6	989.5	195.0	 30
304	  6	136.8	20.3	 30
305	  6	95.0	15.1	 30
306	  6	221.0	26.3	 25
307	  6	122.0	25.5	 25
308	  6	129.0	17.6	 25
309	  6	116.0	26.4	 25
310	  6	103.5	17.6	 30
311	  6	99.0	26.2	 25
312	  6	130.0	34.9	 25
313	  6	183.0	43.3	 25
314	  6	93.0	18.9	 25
315	  6	165.3	32.6	 30
316	  6	141.0	31.3	 25
317	  6	97.0	19.1	 25
318	  6	247.0	40.0	 25
319	  6	118.0	20.6	 25
320	  6	261.3	37.7	 36
321	  6	212.8	22.8	 30
322	  6	516.3	111.9	 30
323	  6	145.8	23.8	 30
324	  6	160.0	28.3	 25
325	  6	164.8	24.7	 30
326	  6	266.0	44.1	 25
327	  6	469.0	47.1	 25
328	  6	163.0	20.2	 25
329	  6	152.0	24.7	 25
330	  6	114.8	22.5	 30
331	  6	223.0	48.1	 25
332	  6	121.0	14.9	 25
333	  6	411.0	27.1	 25
334	  6	357.0	40.0	 25
335	  6	133.5	27.1	 30
336	  6	263.0	30.6	 25
337	  6	704.0	89.2	 25
338	  6	369.0	52.3	 25
339	  6	454.8	59.5	 30
340	  6	295.3	36.1	 36
341	  6	148.8	22.1	 30
342	  6	111.0	14.7	 25
343	  6	128.0	16.5	 25
344	  6	97.0	18.1	 25
345	  6	94.0	19.2	 30
346	  6	158.0	30.7	 25
347	  6	113.0	21.2	 25
348	  6	138.0	24.5	 25
349	  6	219.0	30.9	 25
350	  6	134.8	25.4	 30
351	  6	149.0	16.2	 25
352	  6	153.0	23.8	 25
353	  6	205.0	39.1	 25
354	  6	282.0	31.9	 25
355	  6	87.0	11.9	 30
356	  6	316.0	34.2	 25
357	  6	1850.0	347.3	 30
358	  6	113.8	16.2	 30
359	  6	140.8	25.8	 30
360	  6	118.8	23.0	 36
361	  6	283.0	48.4	 25
362	  6	156.0	27.4	 25
363	  6	185.0	34.9	 25
364	  6	148.0	26.5	 25
365	  6	121.5	27.5	 30
366	  6	1194.0	289.4	 25
367	  6	175.0	24.6	 25
368	  6	319.0	39.4	 25
369	  6	340.0	45.2	 25
370	  6	115.3	25.3	 30
371	  6	121.0	20.7	 25
372	  6	145.0	29.7	 25
373	  6	324.0	53.0	 25
374	  6	137.0	16.7	 25
375	  6	144.3	25.2	 30
376	  6	126.8	17.4	 30
377	  6	259.3	37.5	 30
378	  6	132.5	19.4	 30
379	  6	142.0	22.4	 30
380	  6	107.3	21.8	 30
381	  6	160.0	30.6	 25
382	  6	161.0	35.9	 25
383	  6	140.0	22.5	 25
384	  6	153.0	29.1	 25
385	  6	91.8	16.3	 30
386	  6	150.0	24.3	 25
387	  6	173.0	20.9	 25
388	  6	282.0	36.2	 25
389	  6	141.0	31.6	 25
390	  6	128.0	17.4	 30
391	  6	255.0	47.6	 25
392	  6	345.0	48.9	 25
393	  6	243.0	44.2	 25
394	  6	158.0	34.1	 25
395	  6	385.3	91.4	 36
396	  6	123.3	29.9	 30
397	  6	147.0	30.8	 30
398	  6	226.5	39.5	 30
399	  6	245.0	37.6	 25
400	  6	167.0	29.5	 30
401	  6	124.0	33.4	 25
402	  6	177.0	39.9	 25
403	  6	167.0	32.4	 25
404	  6	205.0	37.2	 25
405	  6	477.3	110.0	 30
406	  6	206.0	30.9	 25
407	  6	221.0	38.8	 25
408	  6	114.0	23.6	 25
409	  6	197.0	27.7	 25
410	  6	152.3	28.4	 30
411	  6	267.0	38.0	 25
412	  6	220.0	23.4	 25
413	  6	299.0	36.4	 25
414	  6	267.3	41.1	 30
415	  6	179.0	33.8	 36
416	  6	798.0	138.9	 30
417	  6	130.0	29.6	 25
418	  6	115.0	33.8	 25
419	  6	132.0	26.5	 25
420	  6	161.3	29.8	 30
421	  6	206.0	33.5	 25
422	  6	131.0	24.0	 25
423	  6	201.0	27.8	 25
424	  6	306.0	50.5	 25
425	  6	279.0	46.9	 30
426	  6	149.0	31.2	 25
427	  6	147.0	19.2	 25
428	  6	171.0	27.6	 25
429	  6	167.0	23.1	 25
430	  6	140.3	33.0	 30
431	  6	96.0	22.4	 25
432	  6	121.5	18.6	 30
433	  6	105.5	21.7	 30
434	  6	182.0	30.1	 30
435	  6	132.3	23.9	 36
436	  6	129.0	23.4	 25
437	  6	436.0	94.7	 25
438	  6	90.0	19.7	 25
439	  6	165.0	33.0	 25
440	  6	218.3	48.3	 30
441	  6	264.0	43.1	 25
442	  6	141.0	26.1	 25
443	  6	214.0	42.0	 25
444	  6	100.0	25.9	 25
445	  6	108.5	19.4	 30
446	  6	236.0	42.9	 25
447	  6	218.0	47.6	 25
448	  6	108.0	21.0	 25
449	  6	131.0	27.2	 25
450	  6	153.5	26.4	 30
451	  6	204.0	40.8	 30
452	  6	268.5	49.5	 30
453	  6	160.8	35.6	 30
454	  6	119.0	26.1	 30
455	  6	98.5	17.8	 30
456	  6	125.0	27.9	 25
457	  6	161.0	33.5	 25
458	  6	293.0	69.5	 25
459	  6	100.0	23.1	 25
460	  6	120.5	24.7	 30
461	  6	139.0	33.0	 25
462	  6	104.0	25.5	 25
463	  6	136.0	28.1	 25
464	  6	154.0	31.2	 25
465	  6	119.0	23.9	 30
466	  6	172.0	27.6	 25
467	  6	224.0	31.8	 25
468	  6	177.0	33.3	 25
469	  6	137.0	27.2	 25
470	  6	103.5	23.5	 36
471	  6	132.5	28.7	 30
472	  6	177.8	40.4	 30
473	  6	107.5	17.7	 30
474	  6	144.0	20.3	 25
475	  6	116.0	18.7	 30
476	  6	141.0	23.2	 25
477	  6	189.0	43.2	 25
478	  6	206.0	28.6	 25
479	  6	141.0	27.5	 25
480	  6	111.5	19.6	 30
481	  6	165.0	41.6	 25
482	  6	119.0	27.9	 25
483	  6	284.0	31.2	 25
484	  6	185.0	31.4	 25
485	  6	360.8	78.4	 30
486	  6	204.0	31.7	 25
487	  6	147.0	29.6	 25
488	  6	141.8	29.7	 30
489	  6	106.8	14.5	 30
490	  6	140.3	26.6	 36
491	  6	95.5	27.0	 30
492	  6	112.0	20.0	 25
493	  6	151.0	28.7	 25
494	  6	126.0	19.9	 25
495	  6	139.0	30.7	 30
496	  6	97.0	14.3	 25
497	  6	107.0	23.8	 25
498	  6	107.0	17.3	 25
499	  6	109.0	26.0	 25
500	  6	185.8	36.3	 30
501	  6	120.0	23.2	 25
502	  6	170.0	27.6	 25
503	  6	143.0	34.8	 25
504	  6	120.0	15.6	 25
505	  6	121.5	23.3	 30
506	  6	111.0	17.2	 25
507	  6	173.3	26.3	 30
508	  6	206.8	31.4	 30
509	  6	249.3	38.7	 30
510	  6	2016.0	666.1	 36
511	  6	158.0	31.0	 25
512	  6	178.0	33.1	 25
513	  6	113.0	18.8	 25
514	  6	170.0	24.7	 25
515	  6	120.8	30.3	 30
516	  6	381.0	86.8	 25
517	  6	160.0	25.6	 25
518	  6	283.0	37.8	 25
519	  6	144.0	19.3	 25
520	  6	108.5	23.7	 30
521	  6	335.0	90.1	 25
522	  6	316.0	55.2	 25
523	  6	113.0	19.0	 25
524	  6	113.0	19.2	 25
525	  6	1545.8	375.3	 30
526	  6	123.5	22.3	 30
527	  6	92.0	18.6	 30
528	  6	173.8	33.7	 30
529	  6	140.3	27.6	 30
530	  6	120.8	20.6	 30
531	  6	123.0	20.8	 25
532	  6	176.0	30.2	 25
533	  6	116.0	19.2	 25
534	  6	144.0	24.3	 25
535	  6	129.0	23.2	 30
536	  6	125.0	28.9	 25
537	  6	120.0	27.9	 25
538	  6	201.0	27.8	 25
539	  6	237.0	36.0	 25
540	  6	307.5	61.2	 30
541	  6	156.0	26.8	 25
542	  6	227.0	41.1	 25
543	  6	208.0	39.6	 25
544	  6	223.0	34.5	 25
545	  6	113.8	30.6	 36
546	  6	191.0	36.4	 30
547	  6	134.0	23.0	 30
548	  6	186.0	40.4	 30
549	  6	171.0	28.9	 25
550	  6	169.0	31.6	 25
551	  6	290.8	63.7	 30
552	  6	121.0	30.6	 25
553	  6	195.0	29.5	 25
554	  6	402.0	65.6	 25
555	  6	274.0	24.4	 25
556	  6	3129.8	729.0	 30
557	  6	144.0	23.4	 25
558	  6	200.0	27.8	 25
559	  6	132.0	20.2	 25
560	  6	243.0	38.9	 25
561	  6	212.5	31.8	 30
562	  6	114.0	16.6	 25
563	  6	137.5	25.5	 30
564	  6	96.3	20.4	 30
565	  6	1178.5	223.0	 30
566	  6	207.8	33.8	 36
567	  6	188.0	25.7	 25
568	  6	215.0	33.4	 25
569	  6	90.0	18.6	 25
570	  6	131.0	19.6	 25
571	  6	232.5	47.3	 30
572	  6	181.0	22.5	 25
573	  6	221.0	34.7	 25
574	  6	193.0	31.1	 25
575	  6	233.0	40.2	 25
576	  6	182.8	32.0	 30
577	  6	248.0	27.5	 25
578	  6	145.0	26.5	 25
579	  6	113.0	19.6	 25
580	  6	151.0	24.6	 25
581	  6	173.5	30.7	 30
582	  6	147.0	31.8	 30
583	  6	146.0	22.6	 30
584	  6	217.8	32.8	 30
585	  6	110.0	15.4	 30
586	  6	121.5	22.1	 30
587	  6	161.0	26.5	 25
588	  6	90.0	17.5	 25
589	  6	111.0	20.7	 25
590	  6	171.0	33.6	 25
591	  6	209.5	40.6	 30
592	  6	146.0	23.9	 25
593	  6	279.0	47.3	 25
594	  6	157.0	19.9	 25
595	  6	161.0	33.7	 25
596	  6	119.8	21.4	 30
597	  6	165.0	26.9	 25
598	  6	182.0	27.2	 25
599	  6	198.0	26.3	 25
600	  6	108.0	14.8	 25
601	  6	141.5	22.9	 36
602	  6	168.5	38.3	 30
603	  6	315.0	58.2	 30
604	  6	90.0	23.4	 30
605	  6	98.0	19.1	 25
606	  6	120.8	27.6	 30
607	  6	132.0	20.9	 25
608	  6	169.0	20.5	 25
609	  6	232.0	28.1	 25
610	  6	427.0	56.4	 25
611	  6	469.5	72.2	 30
612	  6	204.0	35.8	 25
613	  6	600.0	67.8	 25
614	  6	486.0	60.0	 25
615	  6	814.0	110.4	 25
616	  6	408.3	59.7	 30
617	  6	261.0	29.5	 25
618	  6	169.0	18.6	 25
619	  6	124.0	36.1	 25
620	  6	168.8	43.5	 30
621	  6	106.5	22.2	 36
622	  6	434.5	71.4	 30
623	  6	141.5	29.8	 30
624	  6	111.0	14.1	 25
625	  6	321.0	36.9	 25
626	  6	513.3	79.9	 30
627	  6	2289.0	422.8	 25
628	  6	844.0	112.6	 25
629	  6	214.0	39.1	 25
630	  6	288.0	47.8	 25
631	  6	212.0	26.8	 30
632	  6	328.0	33.2	 25
633	  6	119.0	27.5	 25
634	  6	99.0	16.3	 25
635	  6	212.0	35.2	 25
636	  6	1522.8	315.3	 30
637	  6	172.0	21.1	 25
638	  6	294.5	50.7	 30
639	  6	126.0	20.8	 30
640	  6	108.8	18.0	 30
641	  6	260.5	57.0	 36
642	  6	193.0	22.0	 25
643	  6	224.0	20.6	 25
644	  6	1825.0	375.8	 25
645	  6	253.0	32.7	 25
646	  6	184.3	33.2	 30
647	  6	162.0	26.5	 25
648	  6	108.0	23.1	 25
649	  6	92.0	21.9	 25
650	  6	118.0	21.0	 25
651	  6	139.5	26.5	 30
652	  6	133.0	29.8	 25
653	  6	210.0	29.0	 25
654	  6	231.0	20.7	 25
655	  6	163.0	26.9	 25
656	  6	108.8	29.4	 30
657	  6	106.3	22.3	 30
658	  6	198.5	32.3	 30
659	  6	177.3	35.8	 30
660	  6	303.5	40.2	 30
661	  6	236.8	32.7	 30
662	  6	989.0	168.9	 25
663	  6	921.0	97.8	 25
664	  6	166.0	23.0	 25
665	  6	316.0	52.6	 25
666	  6	114.5	24.9	 30
667	  6	95.0	11.9	 25
668	  6	2380.0	404.7	 25
669	  6	364.0	38.3	 25
670	  6	734.0	87.3	 25
671	  6	163.3	33.9	 30
672	  6	199.0	47.6	 25
673	  6	141.0	26.4	 25
674	  6	160.0	31.0	 25
675	  6	292.0	47.3	 25
676	  6	398.0	78.7	 36
677	  6	239.5	47.2	 30
678	  6	318.3	47.2	 30
679	  6	149.3	37.4	 30
680	  6	164.0	35.0	 25
681	  6	106.3	24.5	 30
682	  6	228.0	39.4	 25
683	  6	104.0	21.9	 25
684	  6	150.0	32.1	 25
685	  6	220.0	39.7	 25
686	  6	113.8	25.1	 30
687	  6	132.0	27.8	 25
688	  6	274.0	41.0	 25
689	  6	118.0	33.8	 25
690	  6	140.0	27.3	 25
691	  6	136.0	31.6	 30
692	  6	132.0	26.9	 25
693	  6	171.0	28.5	 25
694	  6	139.0	26.9	 25
695	  6	144.8	33.5	 30
696	  6	249.8	38.5	 36
697	  6	354.8	65.5	 30
698	  6	382.0	56.7	 25
699	  6	2858.0	682.8	 25
700	  6	245.0	36.8	 25
701	  6	190.3	32.9	 30
702	  6	167.0	31.2	 25
703	  6	1313.0	290.9	 25
704	  6	7118.0	1885.2	 25
705	  6	132.0	25.3	 25
706	  6	131.8	35.0	 30
707	  6	214.0	42.4	 25
708	  6	1678.0	343.5	 25
709	  6	185.0	35.1	 25
710	  6	169.0	40.2	 25
711	  6	23069.8	5180.6	 30
  0	  7	214.8	42.4	 30
  1	  7	2094.0	250.2	 25
  2	  7	129.0	18.7	 25
  3	  7	307.0	41.4	 25
  4	  7	100.0	18.5	 30
  5	  7	530.0	67.0	 25
  6	  7	179.0	26.9	 25
  7	  7	102.0	17.3	 25
  8	  7	673.0	105.1	 25
  9	  7	464.3	102.3	 30
 10	  7	204.0	42.3	 25
 11	  7	154.0	23.0	 25
 12	  7	19031.0	1741.9	 25
 13	  7	178.0	18.4	 25
 14	  7	155.5	27.5	 30
 15	  7	189.0	27.5	 25
 16	  7	226.0	33.0	 30
 17	  7	93.0	20.0	 30
 18	  7	190.8	27.9	 30
 19	  7	18159.0	4660.1	 36
 20	  7	19396.0	1464.0	 25
 21	  7	19612.0	1755.2	 25
 22	  7	190.0	35.8	 25
 23	  7	135.0	27.3	 25
 24	  7	19283.0	3943.6	 30
 25	  7	231.0	32.0	 25
 26	  7	17994.0	2255.3	 25
 27	  7	19567.0	1967.8	 25
 28	  7	170.0	35.1	 25
 29	  7	107.8	26.0	 30
 30	  7	219.0	42.6	 25
 31	  7	18613.0	3231.1	 25
 32	  7	19855.0	3383.5	 25
 33	  7	19362.0	3773.1	 25
 34	  7	184.5	40.1	 30
 35	  7	157.8	25.5	 30
 36	  7	18886.5	1645.6	 30
 37	  7	186.8	24.0	 30
 38	  7	149.0	42.3	 30
 39	  7	140.3	34.2	 30
 40	  7	205.0	36.8	 25
 41	  7	172.0	22.9	 25
 42	  7	20086.0	1522.8	 25
 43	  7	241.0	35.8	 25
 44	  7	17787.0	3285.0	 30
 45	  7	18718.0	2564.4	 25
 46	  7	181.0	31.2	 25
 47	  7	74.0	16.3	 25
 48	  7	141.0	31.1	 25
 49	  7	180.5	33.4	 30
 50	  7	15694.0	2784.0	 25
 51	  7	143.0	33.2	 25
 52	  7	162.0	32.7	 25
 53	  7	153.0	28.7	 25
 54	  7	20465.8	3606.8	 36
 55	  7	18329.8	3462.3	 30
 56	  7	17728.8	3991.2	 30
 57	  7	153.0	35.6	 25
 58	  7	146.0	25.4	 25
 59	  7	82.0	14.1	 30
 60	  7	80.0	22.1	 25
 61	  7	95.0	16.5	 25
 62	  7	191.0	47.3	 25
 63	  7	18663.0	1599.4	 25
 64	  7	269.3	33.4	 30
 65	  7	19260.0	3168.7	 25
 66	  7	207.0	49.0	 25
 67	  7	80.0	17.5	 25
 68	  7	176.0	34.4	 25
 69	  7	17548.5	3010.5	 30
 70	  7	20025.0	382.1	 25
 71	  7	18495.0	3213.2	 25
 72	  7	160.8	23.5	 30
 73	  7	155.0	31.9	 30
 74	  7	20199.8	3789.6	 36
 75	  7	235.0	41.9	 30
 76	  7	18112.0	2120.0	 25
 77	  7	19195.0	2111.3	 25
 78	  7	181.0	38.3	 25
 79	  7	106.5	24.4	 30
 80	  7	207.0	41.4	 25
 81	  7	18712.0	1615.7	 25
 82	  7	19123.0	2225.1	 25
 83	  7	235.0	28.2	 25
 84	  7	19626.5	4920.4	 30
 85	  7	124.0	31.9	 25
 86	  7	174.0	44.0	 25
 87	  7	212.0	42.3	 25
 88	  7	18306.0	1544.0	 25
 89	  7	183.8	39.3	 30
 90	  7	153.0	29.8	 25
 91	  7	87.0	21.2	 30
 92	  7	81.5	17.3	 30
 93	  7	110.8	22.0	 30
 94	  7	144.0	26.1	 36
 95	  7	152.0	35.7	 25
 96	  7	170.0	39.7	 25
 97	  7	152.0	35.4	 25
 98	  7	217.0	41.1	 25
 99	  7	241.0	45.1	 25
100	  7	1014.0	234.2	 30
101	  7	88.0	20.2	 25
102	  7	335.0	74.0	 25
103	  7	82.0	23.6	 25
104	  7	202.0	82.5	 25
105	  7	380.3	65.7	 30
106	  7	13282.0	2072.0	 25
107	  7	823.0	152.9	 25
108	  7	169.0	24.4	 25
109	  7	98.0	22.2	 25
110	  7	96.3	20.3	 36
111	  7	142.8	31.1	 30
112	  7	189.5	34.3	 30
113	  7	534.3	134.7	 30
114	  7	575.0	41.4	 25
115	  7	672.8	78.4	 30
116	  7	297.0	46.6	 25
117	  7	2296.0	156.6	 25
118	  7	315.0	33.7	 25
119	  7	155.0	25.9	 25
120	  7	229.5	48.5	 30
121	  7	124.0	23.9	 25
122	  7	573.0	72.6	 25
123	  7	166.0	33.9	 25
124	  7	523.0	84.0	 25
125	  7	111.0	22.8	 30
126	  7	174.0	34.7	 25
127	  7	132.0	23.1	 25
128	  7	163.0	23.9	 25
129	  7	210.5	36.6	 30
130	  7	374.0	47.8	 36
131	  7	476.5	62.9	 30
132	  7	363.0	50.9	 25
133	  7	147.0	21.7	 25
134	  7	159.0	33.2	 25
135	  7	116.8	24.8	 30
136	  7	297.0	53.3	 25
137	  7	280.0	46.0	 25
138	  7	159.0	26.7	 25
139	  7	1736.0	217.6	 25
140	  7	183.5	28.0	 30
141	  7	965.0	138.1	 25
142	  7	220.0	30.1	 25
143	  7	3378.0	472.0	 25
144	  7	112.0	18.7	 25
145	  7	147.3	45.2	 30
146	  7	117.0	23.7	 25
147	  7	632.8	105.8	 30
148	  7	194.0	19.9	 30
149	  7	239.8	31.3	 30
150	  7	155.3	22.9	 36
151	  7	222.0	19.9	 25
152	  7	183.0	24.5	 25
153	  7	155.0	23.0	 25
154	  7	160.0	33.1	 25
155	  7	491.5	95.3	 30
156	  7	244.0	55.7	 25
157	  7	2084.0	240.8	 25
158	  7	145.0	28.4	 25
159	  7	166.0	30.0	 25
160	  7	299.0	32.3	 30
161	  7	129.0	32.1	 25
162	  7	203.0	33.3	 25
163	  7	1023.0	154.1	 25
164	  7	179.0	27.7	 25
165	  7	189.3	35.1	 30
166	  7	252.8	42.3	 30
167	  7	802.0	116.4	 30
168	  7	990.8	156.1	 30
169	  7	213.8	24.7	 30
170	  7	279.8	51.9	 30
171	  7	733.0	100.2	 25
172	  7	197.0	39.1	 25
173	  7	127.0	24.2	 25
174	  7	120.0	22.5	 25
175	  7	427.3	75.0	 30
176	  7	519.0	61.9	 25
177	  7	346.0	41.6	 25
178	  7	144.0	25.2	 25
179	  7	100.0	23.3	 25
180	  7	244.8	38.7	 30
181	  7	173.0	28.7	 25
182	  7	181.0	27.8	 25
183	  7	320.0	52.2	 25
184	  7	105.0	19.6	 25
185	  7	651.0	134.2	 36
186	  7	125.0	23.4	 30
187	  7	86.0	15.3	 30
188	  7	108.5	20.4	 30
189	  7	397.0	51.0	 25
190	  7	123.0	19.8	 30
191	  7	374.0	61.3	 25
192	  7	534.0	70.5	 25
193	  7	391.0	39.4	 25
194	  7	9006.0	972.0	 25
195	  7	624.0	61.7	 30
196	  7	4033.0	407.8	 25
197	  7	2506.0	161.4	 25
198	  7	272.0	35.3	 25
199	  7	169.0	29.5	 25
200	  7	139.3	18.5	 30
201	  7	340.0	44.5	 25
202	  7	226.0	30.5	 25
203	  7	128.0	23.7	 25
204	  7	1030.3	170.0	 30
205	  7	161.5	21.5	 36
206	  7	112.0	19.2	 30
207	  7	130.0	26.8	 25
208	  7	119.0	25.1	 25
209	  7	120.0	19.8	 25
210	  7	364.8	56.3	 30
211	  7	168.0	22.1	 25
212	  7	181.0	34.7	 25
213	  7	169.0	20.0	 25
214	  7	168.0	21.9	 25
215	  7	167.8	29.0	 30
216	  7	257.0	29.7	 25
217	  7	3112.0	319.8	 25
218	  7	587.0	85.6	 25
219	  7	157.0	18.1	 25
220	  7	235.0	28.5	 30
221	  7	357.0	38.0	 25
222	  7	283.0	30.3	 30
223	  7	113.5	22.0	 30
224	  7	158.0	33.2	 30
225	  7	1651.0	386.7	 36
226	  7	147.0	23.0	 25
227	  7	129.0	22.2	 25
228	  7	80.0	11.3	 25
229	  7	301.0	48.9	 25
230	  7	129.8	24.5	 30
231	  7	105.0	14.0	 25
232	  7	521.0	71.8	 25
233	  7	404.0	47.4	 25
234	  7	255.0	34.5	 25
235	  7	147.5	24.4	 30
236	  7	236.0	41.2	 25
237	  7	157.0	21.6	 25
238	  7	322.0	41.9	 25
239	  7	1084.0	200.8	 25
240	  7	362.5	78.0	 30
241	  7	319.8	43.5	 30
242	  7	288.5	50.3	 30
243	  7	642.8	101.3	 30
244	  7	3336.8	625.5	 30
245	  7	136.0	19.9	 30
246	  7	177.0	38.1	 25
247	  7	704.0	70.9	 25
248	  7	191.0	22.4	 25
249	  7	278.0	32.8	 25
250	  7	106.0	25.3	 30
251	  7	153.0	26.9	 25
252	  7	586.0	77.7	 25
253	  7	12852.0	1917.9	 25
254	  7	250.0	31.1	 25
255	  7	1601.5	322.4	 30
256	  7	6237.0	1193.6	 25
257	  7	117.0	16.8	 25
258	  7	485.0	79.0	 25
259	  7	123.0	24.0	 25
260	  7	105.0	24.7	 36
261	  7	137.5	28.9	 30
262	  7	185.8	33.2	 30
263	  7	210.8	34.7	 30
264	  7	2209.0	263.8	 25
265	  7	167.8	41.5	 30
266	  7	298.0	44.1	 25
267	  7	237.0	39.9	 25
268	  7	120.0	31.0	 25
269	  7	113.0	17.3	 25
270	  7	2339.5	575.8	 30
271	  7	197.0	26.8	 25
272	  7	179.0	27.0	 25
273	  7	2009.0	344.8	 25
274	  7	143.0	23.3	 25
275	  7	700.5	177.6	 30
276	  7	125.0	22.8	 25
277	  7	312.0	54.7	 25
278	  7	113.0	19.8	 25
279	  7	133.0	23.1	 30
280	  7	111.0	20.2	 36
281	  7	605.0	137.5	 30
282	  7	510.0	81.1	 25
283	  7	218.0	31.4	 25
284	  7	274.0	34.3	 25
285	  7	285.3	39.5	 30
286	  7	360.0	73.0	 25
287	  7	139.0	27.9	 25
288	  7	153.0	27.3	 25
289	  7	132.0	21.7	 25
290	  7	144.5	21.1	 30
291	  7	1152.0	211.7	 25
292	  7	994.0	169.0	 25
293	  7	159.0	28.5	 25
294	  7	1820.0	282.6	 25
295	  7	166.3	34.6	 30
296	  7	120.0	31.8	 25
297	  7	1294.0	258.9	 30
298	  7	301.0	33.3	 30
299	  7	349.3	69.2	 30
300	  7	189.0	42.3	 36
301	  7	428.0	93.1	 25
302	  7	225.0	47.6	 25
303	  7	108.0	21.5	 25
304	  7	154.0	28.8	 25
305	  7	442.0	97.7	 30
306	  7	141.0	39.5	 25
307	  7	6272.0	1155.4	 25
308	  7	130.0	35.6	 25
309	  7	196.0	47.6	 25
310	  7	233.5	32.0	 30
311	  7	152.0	39.7	 25
312	  7	181.0	31.9	 25
313	  7	168.0	32.5	 25
314	  7	187.0	26.6	 25
315	  7	440.3	76.4	 30
316	  7	328.0	81.1	 30
317	  7	95.3	22.7	 30
318	  7	666.0	109.2	 30
319	  7	403.8	84.5	 30
320	  7	186.0	33.7	 30
321	  7	133.0	25.9	 25
322	  7	320.0	41.1	 25
323	  7	118.0	26.5	 25
324	  7	196.0	36.1	 25
325	  7	2464.5	465.7	 30
326	  7	2294.0	341.8	 25
327	  7	186.0	35.0	 25
328	  7	224.0	42.6	 25
329	  7	2341.0	160.5	 25
330	  7	793.5	159.9	 30
331	  7	486.0	104.8	 25
332	  7	458.0	83.9	 25
333	  7	240.0	39.6	 25
334	  7	191.0	36.6	 25
335	  7	214.0	48.8	 36
336	  7	492.0	93.4	 30
337	  7	1107.5	154.7	 30
338	  7	157.3	32.4	 30
339	  7	609.0	99.1	 25
340	  7	649.5	121.7	 30
341	  7	368.0	72.9	 25
342	  7	573.0	85.8	 25
343	  7	175.0	37.4	 25
344	  7	192.0	38.2	 25
345	  7	154.8	29.4	 30
346	  7	201.0	45.3	 25
347	  7	299.0	43.1	 25
348	  7	499.0	59.9	 25
349	  7	112.0	22.2	 25
350	  7	219.5	37.9	 30
351	  7	148.0	29.6	 25
352	  7	189.0	36.8	 25
353	  7	165.8	24.8	 30
354	  7	253.8	32.7	 30
355	  7	156.5	33.9	 36
356	  7	132.8	25.1	 30
357	  7	516.0	87.5	 25
358	  7	592.0	97.1	 25
359	  7	159.0	21.2	 25
360	  7	133.8	34.5	 30
361	  7	199.0	26.8	 25
362	  7	101.0	16.1	 25
363	  7	125.0	22.9	 25
364	  7	588.0	63.3	 25
365	  7	130.0	32.3	 30
366	  7	110.0	20.3	 25
367	  7	191.0	22.3	 25
368	  7	270.0	49.6	 25
369	  7	153.0	21.0	 25
370	  7	237.5	52.0	 30
371	  7	180.0	32.8	 25
372	  7	432.5	70.7	 30
373	  7	638.5	100.8	 30
374	  7	117.0	34.8	 30
375	  7	332.5	54.4	 36
376	  7	167.0	40.5	 25
377	  7	2175.0	317.2	 25
378	  7	114.0	27.7	 25
379	  7	392.0	34.1	 25
380	  7	224.5	44.4	 30
381	  7	226.0	50.0	 25
382	  7	130.0	26.3	 25
383	  7	137.0	18.8	 25
384	  7	160.0	22.2	 25
385	  7	561.0	96.5	 30
386	  7	1903.0	250.4	 25
387	  7	242.0	34.5	 25
388	  7	138.0	36.8	 25
389	  7	147.0	16.6	 25
390	  7	154.0	27.6	 30
391	  7	168.3	35.1	 30
392	  7	324.8	53.7	 30
393	  7	152.8	28.2	 30
394	  7	1443.5	248.4	 30
395	  7	113.5	23.2	 30
396	  7	115.0	26.4	 25
397	  7	138.0	28.9	 25
398	  7	124.0	24.2	 25
399	  7	106.0	25.1	 25
400	  7	595.5	124.1	 30
401	  7	469.0	84.1	 25
402	  7	713.0	81.3	 25
403	  7	2718.0	337.3	 25
404	  7	196.0	25.5	 25
405	  7	279.5	58.6	 30
406	  7	152.0	22.6	 25
407	  7	485.0	67.0	 25
408	  7	111.0	22.1	 25
409	  7	123.0	22.8	 25
410	  7	128.0	24.6	 36
411	  7	178.5	38.6	 30
412	  7	179.8	40.3	 30
413	  7	241.8	40.1	 30
414	  7	334.0	53.7	 25
415	  7	321.8	40.7	 30
416	  7	159.0	28.1	 25
417	  7	181.0	29.6	 25
418	  7	1257.0	154.5	 25
419	  7	216.0	32.5	 25
420	  7	334.5	62.4	 30
421	  7	106.0	21.3	 25
422	  7	200.0	35.2	 25
423	  7	1056.0	53.9	 25
424	  7	227.0	26.9	 25
425	  7	173.0	30.7	 30
426	  7	842.0	176.5	 25
427	  7	193.0	43.8	 25
428	  7	166.5	19.5	 30
429	  7	257.8	25.3	 30
430	  7	160.3	28.5	 36
431	  7	123.0	26.1	 30
432	  7	486.0	68.0	 25
433	  7	235.0	26.7	 25
434	  7	174.0	28.7	 25
435	  7	860.3	145.8	 30
436	  7	149.0	22.7	 25
437	  7	490.0	55.7	 25
438	  7	188.0	27.6	 25
439	  7	249.0	39.7	 25
440	  7	294.8	42.7	 30
441	  7	201.0	27.4	 25
442	  7	95.0	17.6	 25
443	  7	179.0	43.1	 25
444	  7	260.0	40.7	 25
445	  7	370.8	70.4	 30
446	  7	404.0	81.1	 25
447	  7	165.8	33.6	 30
448	  7	195.5	38.6	 30
449	  7	474.8	75.1	 30
450	  7	558.0	93.5	 30
451	  7	210.0	46.5	 30
452	  7	150.0	25.7	 25
453	  7	137.0	19.7	 25
454	  7	2741.0	314.1	 25
455	  7	287.0	48.8	 25
456	  7	97.3	22.2	 30
457	  7	166.0	27.0	 25
458	  7	200.0	28.8	 25
459	  7	134.0	20.5	 25
460	  7	155.0	27.9	 25
461	  7	134.3	22.5	 30
462	  7	377.0	72.9	 25
463	  7	119.0	25.9	 25
464	  7	127.0	22.9	 25
465	  7	311.0	52.1	 25
466	  7	771.3	162.8	 36
467	  7	509.3	105.5	 30
468	  7	115.3	20.8	 30
469	  7	184.0	31.0	 30
470	  7	519.0	58.6	 25
471	  7	180.3	24.4	 30
472	  7	694.0	121.9	 25
473	  7	124.0	21.8	 25
474	  7	800.0	88.8	 25
475	  7	193.0	19.1	 25
476	  7	126.5	19.7	 30
477	  7	142.0	28.2	 25
478	  7	769.0	103.0	 25
479	  7	145.0	18.1	 25
480	  7	287.0	44.2	 25
481	  7	193.8	34.5	 30
482	  7	650.0	141.1	 25
483	  7	1249.0	133.5	 25
484	  7	575.0	107.0	 25
485	  7	157.5	23.3	 30
486	  7	1488.0	338.6	 36
487	  7	286.3	50.2	 30
488	  7	121.0	26.3	 25
489	  7	294.0	41.9	 25
490	  7	192.0	25.1	 25
491	  7	102.0	22.0	 30
492	  7	157.0	25.3	 25
493	  7	250.0	39.1	 25
494	  7	549.0	74.4	 25
495	  7	259.0	16.9	 25
496	  7	308.5	54.7	 30
497	  7	359.0	57.6	 25
498	  7	163.0	19.5	 25
499	  7	204.0	34.2	 25
500	  7	167.0	30.0	 25
501	  7	390.5	78.6	 30
502	  7	1296.0	281.4	 25
503	  7	113.8	15.9	 30
504	  7	114.8	18.4	 30
505	  7	223.8	29.3	 30
506	  7	203.3	34.0	 36
507	  7	204.0	49.2	 25
508	  7	418.0	67.4	 25
509	  7	102.0	20.5	 25
510	  7	148.0	18.7	 25
511	  7	263.8	36.8	 30
512	  7	250.0	43.2	 25
513	  7	763.0	159.5	 25
514	  7	374.0	44.2	 25
515	  7	206.0	27.6	 25
516	  7	179.0	35.6	 30
517	  7	275.0	56.6	 25
518	  7	327.0	67.8	 25
519	  7	852.0	171.0	 25
520	  7	213.0	29.2	 25
521	  7	578.3	124.8	 30
522	  7	184.0	40.1	 30
523	  7	5886.5	1373.8	 30
524	  7	157.8	25.1	 30
525	  7	175.0	32.0	 30
526	  7	162.8	84.0	 30
527	  7	297.0	37.4	 25
528	  7	3542.0	644.4	 25
529	  7	881.0	152.0	 25
530	  7	143.0	24.2	 25
531	  7	137.0	31.5	 30
532	  7	87.0	17.8	 25
533	  7	102.0	17.5	 25
534	  7	120.0	19.9	 25
535	  7	2054.0	224.5	 25
536	  7	2490.3	668.2	 30
537	  7	147.0	27.8	 25
538	  7	600.0	78.3	 25
539	  7	4735.0	713.4	 25
540	  7	362.0	50.1	 25
541	  7	1914.8	467.3	 36
542	  7	215.0	37.9	 30
543	  7	126.8	21.1	 30
544	  7	615.5	100.8	 30
545	  7	132.0	24.8	 25
546	  7	4356.8	1157.4	 30
547	  7	141.0	27.6	 25
548	  7	141.0	36.7	 25
549	  7	511.0	48.4	 25
550	  7	218.0	28.4	 25
551	  7	160.8	30.2	 30
552	  7	153.0	33.9	 25
553	  7	155.0	35.2	 25
554	  7	211.0	38.4	 25
555	  7	158.0	29.3	 25
556	  7	159.3	28.0	 30
557	  7	1028.0	258.2	 25
558	  7	3225.0	586.5	 25
559	  7	348.0	45.1	 25
560	  7	487.8	78.0	 30
561	  7	140.5	23.5	 36
562	  7	192.3	39.3	 30
563	  7	148.0	26.9	 25
564	  7	108.0	17.4	 25
565	  7	7744.0	1062.3	 25
566	  7	844.8	183.8	 30
567	  7	134.0	27.8	 25
568	  7	94.0	18.5	 25
569	  7	125.0	23.8	 25
570	  7	100.0	23.2	 25
571	  7	135.3	27.4	 30
572	  7	466.0	74.4	 25
573	  7	890.0	172.2	 25
574	  7	1129.0	97.1	 25
575	  7	929.0	111.8	 25
576	  7	141.8	31.6	 30
577	  7	273.0	61.7	 25
578	  7	192.8	36.4	 30
579	  7	227.8	30.9	 30
580	  7	131.3	24.7	 30
581	  7	268.0	47.3	 36
582	  7	192.0	39.8	 25
583	  7	388.0	73.4	 25
584	  7	736.0	89.2	 25
585	  7	756.0	100.2	 25
586	  7	128.8	23.3	 30
587	  7	201.0	34.3	 25
588	  7	156.0	40.7	 25
589	  7	93.0	22.0	 25
590	  7	130.0	22.8	 25
591	  7	175.8	33.9	 30
592	  7	193.0	26.9	 25
593	  7	242.0	47.0	 25
594	  7	95.0	25.9	 25
595	  7	101.0	20.6	 25
596	  7	210.0	38.7	 30
597	  7	259.5	56.2	 30
598	  7	185.0	33.2	 30
599	  7	269.8	38.1	 30
600	  7	131.3	21.4	 30
601	  7	263.8	52.4	 30
602	  7	432.0	94.1	 25
603	  7	340.0	55.0	 25
604	  7	204.0	39.7	 25
605	  7	141.0	27.2	 25
606	  7	187.0	35.0	 30
607	  7	111.0	21.3	 25
608	  7	358.0	54.4	 25
609	  7	293.0	54.0	 25
610	  7	226.0	41.5	 25
611	  7	5614.8	1113.9	 30
612	  7	805.0	128.0	 25
613	  7	559.0	77.5	 25
614	  7	194.0	32.4	 25
615	  7	385.0	43.5	 25
616	  7	161.0	26.4	 36
617	  7	1492.5	354.7	 30
618	  7	153.8	28.2	 30
619	  7	291.0	41.8	 30
620	  7	199.0	33.3	 25
621	  7	287.0	52.1	 30
622	  7	124.0	32.0	 25
623	  7	125.0	28.2	 25
624	  7	149.0	36.8	 25
625	  7	106.0	30.9	 25
626	  7	544.5	87.3	 30
627	  7	872.0	89.7	 25
628	  7	597.0	74.0	 25
629	  7	1914.0	221.6	 25
630	  7	330.0	65.9	 25
631	  7	644.5	104.8	 30
632	  7	1239.0	203.7	 25
633	  7	8974.0	1251.3	 25
634	  7	552.0	81.2	 25
635	  7	673.5	119.0	 30
636	  7	5055.3	1380.3	 36
637	  7	249.8	41.1	 30
638	  7	228.0	48.9	 25
639	  7	287.0	57.0	 25
640	  7	277.0	46.8	 25
641	  7	439.5	96.9	 30
642	  7	182.0	33.3	 25
643	  7	187.0	33.6	 25
644	  7	189.0	35.8	 25
645	  7	114.0	20.7	 25
646	  7	3654.0	923.4	 30
647	  7	121.0	20.9	 25
648	  7	532.0	96.0	 25
649	  7	179.0	34.8	 25
650	  7	106.0	21.8	 25
651	  7	280.5	50.7	 30
652	  7	530.0	96.7	 25
653	  7	308.8	45.7	 30
654	  7	218.8	41.2	 30
655	  7	9647.8	1416.4	 30
656	  7	400.5	67.9	 36
657	  7	117.0	27.6	 25
658	  7	504.0	108.5	 25
659	  7	152.0	33.8	 25
660	  7	131.0	22.8	 25
661	  7	293.5	66.6	 30
662	  7	424.0	73.2	 25
663	  7	263.0	45.6	 25
664	  7	209.0	39.4	 25
665	  7	147.0	29.2	 25
666	  7	287.0	41.6	 30
667	  7	117.0	23.8	 25
668	  7	230.0	54.3	 25
669	  7	397.0	54.5	 25
670	  7	459.0	61.3	 25
671	  7	142.8	26.1	 30
672	  7	588.8	125.5	 30
673	  7	128.5	24.5	 30
674	  7	131.3	20.7	 30
675	  7	121.8	48.3	 30
676	  7	458.3	66.8	 30
677	  7	206.0	46.5	 25
678	  7	1319.0	242.1	 25
679	  7	263.0	32.3	 25
680	  7	981.0	152.9	 25
681	  7	129.8	26.2	 30
682	  7	1187.0	293.2	 25
683	  7	170.0	25.8	 25
684	  7	209.0	30.7	 25
685	  7	149.0	32.9	 25
686	  7	268.3	62.2	 30
687	  7	157.0	35.2	 25
688	  7	264.0	41.3	 25
689	  7	174.0	26.6	 25
690	  7	233.0	40.6	 25
691	  7	153.3	30.9	 36
692	  7	143.8	25.8	 30
693	  7	246.3	54.3	 30
694	  7	630.8	95.3	 30
695	  7	157.0	27.6	 25
696	  7	193.3	29.3	 30
697	  7	1053.0	273.7	 25
698	  7	390.0	51.9	 25
699	  7	2153.0	340.9	 25
700	  7	542.0	72.6	 25
701	  7	339.5	38.2	 30
702	  7	451.0	66.7	 25
703	  7	211.0	28.6	 25
704	  7	162.0	22.8	 25
705	  7	1336.0	190.3	 25
706	  7	119.8	21.2	 30
707	  7	459.0	76.7	 25
708	  7	212.0	31.8	 25
709	  7	123.0	26.4	 25
710	  7	125.5	17.2	 30
711	  7	239.3	203.3	 36
  0	  8	15556.3	3235.8	 30
  1	  8	470.0	81.9	 25
  2	  8	100.0	20.1	 25
  3	  8	139.0	18.7	 25
  4	  8	105.0	22.1	 25
  5	  8	212.8	36.9	 30
  6	  8	153.0	34.5	 25
  7	  8	104.0	20.9	 25
  8	  8	149.0	33.4	 25
  9	  8	170.0	30.6	 25
 10	  8	107.5	28.9	 30
 11	  8	170.0	32.8	 25
 12	  8	19966.3	1999.0	 30
 13	  8	178.0	23.4	 30
 14	  8	175.3	24.4	 30
 15	  8	19013.8	5876.0	 36
 16	  8	22250.0	1447.6	 25
 17	  8	173.0	19.2	 25
 18	  8	21110.0	2135.2	 25
 19	  8	267.0	39.1	 25
 20	  8	256.8	28.8	 30
 21	  8	230.0	33.7	 25
 22	  8	19837.0	2320.4	 25
 23	  8	182.0	18.7	 25
 24	  8	20260.0	3298.8	 25
 25	  8	17752.5	2473.2	 30
 26	  8	214.0	28.8	 25
 27	  8	255.0	31.3	 25
 28	  8	21749.0	3598.1	 25
 29	  8	168.0	24.1	 25
 30	  8	20627.5	4722.7	 30
 31	  8	269.3	35.0	 30
 32	  8	256.3	31.0	 30
 33	  8	259.5	42.1	 30
 34	  8	19121.5	4009.6	 30
 35	  8	178.5	25.3	 30
 36	  8	20026.0	1799.8	 25
 37	  8	202.0	52.1	 25
 38	  8	139.0	27.9	 25
 39	  8	163.0	32.5	 25
 40	  8	159.8	24.9	 30
 41	  8	165.0	33.6	 25
 42	  8	20096.0	1242.6	 25
 43	  8	17520.0	1428.6	 25
 44	  8	216.0	28.9	 25
 45	  8	215.5	33.0	 30
 46	  8	19473.0	2119.7	 25
 47	  8	117.0	27.0	 25
 48	  8	154.0	37.7	 25
 49	  8	167.0	25.3	 25
 50	  8	195.8	40.2	 36
 51	  8	135.8	24.1	 30
 52	  8	159.5	29.5	 30
 53	  8	151.5	32.4	 30
 54	  8	20731.0	2063.8	 25
 55	  8	269.8	44.0	 30
 56	  8	213.0	24.7	 25
 57	  8	17370.0	2108.2	 25
 58	  8	161.0	30.0	 25
 59	  8	84.0	17.3	 25
 60	  8	78.0	13.5	 30
 61	  8	117.0	14.3	 25
 62	  8	193.0	26.1	 25
 63	  8	18521.0	1992.4	 25
 64	  8	18521.0	1786.2	 25
 65	  8	19880.8	3623.9	 30
 66	  8	203.0	42.8	 25
 67	  8	84.0	19.3	 25
 68	  8	172.3	30.5	 30
 69	  8	235.5	40.3	 30
 70	  8	18464.0	3400.4	 36
 71	  8	238.5	51.2	 30
 72	  8	146.0	26.9	 25
 73	  8	168.0	26.7	 25
 74	  8	19990.0	2257.0	 25
 75	  8	17294.5	3136.5	 30
 76	  8	224.0	34.8	 25
 77	  8	226.0	26.2	 25
 78	  8	20671.0	2428.9	 25
 79	  8	165.0	17.3	 25
 80	  8	19755.8	3634.7	 30
 81	  8	231.0	35.3	 25
 82	  8	263.0	35.1	 25
 83	  8	20948.0	2151.7	 25
 84	  8	21811.0	791.6	 25
 85	  8	125.5	32.8	 30
 86	  8	149.0	20.8	 25
 87	  8	221.3	32.8	 30
 88	  8	18679.5	1598.1	 30
 89	  8	181.8	38.8	 30
 90	  8	139.5	21.0	 36
 91	  8	79.0	14.0	 25
 92	  8	73.0	16.3	 25
 93	  8	127.0	17.9	 25
 94	  8	124.0	16.7	 25
 95	  8	202.3	27.6	 30
 96	  8	126.0	23.0	 25
 97	  8	190.0	25.3	 25
 98	  8	212.0	35.5	 25
 99	  8	140.0	17.3	 25
100	  8	154.8	30.2	 30
101	  8	101.0	10.6	 25
102	  8	136.0	23.1	 25
103	  8	78.0	11.9	 25
104	  8	171.0	27.4	 25
105	  8	147.8	21.1	 30
106	  8	1796.0	502.4	 30
107	  8	260.8	51.5	 30
108	  8	127.5	20.4	 30
109	  8	96.8	20.0	 30
110	  8	110.8	18.5	 30
111	  8	175.0	33.2	 25
112	  8	203.0	27.4	 25
113	  8	467.0	50.8	 25
114	  8	329.0	45.5	 25
115	  8	315.0	39.0	 30
116	  8	274.0	46.5	 25
117	  8	1012.0	137.1	 25
118	  8	178.0	32.7	 25
119	  8	218.0	34.1	 25
120	  8	147.0	22.7	 30
121	  8	88.0	21.3	 25
122	  8	264.0	30.6	 25
123	  8	102.0	16.1	 25
124	  8	157.0	20.0	 25
125	  8	111.5	18.0	 36
126	  8	308.0	41.9	 30
127	  8	122.0	19.7	 30
128	  8	144.8	28.4	 30
129	  8	139.0	21.4	 25
130	  8	212.3	30.4	 30
131	  8	300.0	46.6	 25
132	  8	270.0	49.6	 25
133	  8	187.0	30.5	 25
134	  8	196.0	28.1	 25
135	  8	179.5	25.1	 30
136	  8	179.0	28.5	 25
137	  8	153.0	29.6	 25
138	  8	134.0	20.2	 25
139	  8	720.0	83.9	 25
140	  8	137.3	19.9	 30
141	  8	150.0	17.4	 25
142	  8	227.0	39.2	 25
143	  8	499.8	93.7	 30
144	  8	143.8	29.8	 30
145	  8	136.8	21.7	 36
146	  8	105.8	20.1	 30
147	  8	132.0	31.3	 25
148	  8	157.0	28.3	 25
149	  8	171.0	23.4	 25
150	  8	112.3	19.6	 30
151	  8	153.0	24.2	 25
152	  8	143.0	23.5	 25
153	  8	150.0	29.8	 25
154	  8	253.0	27.2	 25
155	  8	244.0	23.6	 30
156	  8	119.0	16.3	 25
157	  8	337.0	51.7	 25
158	  8	146.0	23.4	 25
159	  8	122.0	24.8	 25
160	  8	327.3	48.9	 30
161	  8	160.0	30.5	 25
162	  8	152.8	25.4	 30
163	  8	241.5	50.6	 30
164	  8	178.8	23.2	 30
165	  8	243.0	43.8	 36
166	  8	163.0	34.1	 25
167	  8	299.0	45.6	 25
168	  8	667.0	73.7	 25
169	  8	151.0	32.3	 25
170	  8	146.8	19.9	 30
171	  8	112.0	23.0	 25
172	  8	123.0	22.8	 25
173	  8	107.0	22.0	 25
174	  8	110.0	21.0	 25
175	  8	249.5	49.0	 30
176	  8	428.0	54.7	 25
177	  8	154.0	22.6	 25
178	  8	136.0	26.4	 25
179	  8	85.0	13.7	 25
180	  8	127.3	21.7	 30
181	  8	159.5	26.6	 30
182	  8	141.8	34.5	 30
183	  8	131.8	26.8	 30
184	  8	102.3	25.5	 30
185	  8	174.8	32.2	 30
186	  8	122.0	26.0	 25
187	  8	80.0	15.1	 25
188	  8	90.0	18.7	 25
189	  8	125.0	29.5	 25
190	  8	86.8	16.8	 30
191	  8	149.0	26.7	 25
192	  8	157.0	32.8	 25
193	  8	248.0	61.1	 25
194	  8	1647.0	245.2	 25
195	  8	301.8	34.5	 30
196	  8	712.0	89.5	 25
197	  8	2763.0	214.4	 25
198	  8	178.0	40.0	 25
199	  8	153.0	32.3	 25
200	  8	199.3	37.2	 36
201	  8	295.5	57.8	 30
202	  8	145.0	27.7	 30
203	  8	177.0	31.5	 30
204	  8	566.0	80.5	 25
205	  8	118.3	22.1	 30
206	  8	230.0	45.0	 25
207	  8	101.0	21.4	 25
208	  8	96.0	22.1	 25
209	  8	96.0	27.0	 25
210	  8	138.8	25.8	 30
211	  8	155.0	36.0	 25
212	  8	144.0	29.4	 25
213	  8	118.0	35.8	 25
214	  8	107.0	23.7	 25
215	  8	127.0	27.5	 30
216	  8	166.0	35.0	 25
217	  8	768.0	96.9	 25
218	  8	544.5	64.4	 30
219	  8	264.5	41.3	 30
220	  8	199.5	44.4	 36
221	  8	242.5	33.4	 30
222	  8	334.0	46.7	 25
223	  8	103.0	29.6	 25
224	  8	234.0	58.5	 25
225	  8	243.3	46.0	 30
226	  8	152.0	27.0	 25
227	  8	109.0	24.4	 25
228	  8	118.0	24.5	 25
229	  8	106.0	16.1	 25
230	  8	122.3	22.2	 30
231	  8	113.0	25.8	 25
232	  8	165.0	30.8	 25
233	  8	217.0	41.3	 25
234	  8	231.0	40.0	 25
235	  8	115.3	23.1	 30
236	  8	200.0	45.8	 25
237	  8	172.5	31.1	 30
238	  8	241.3	44.0	 30
239	  8	323.0	65.7	 30
240	  8	273.5	46.8	 36
241	  8	245.0	42.4	 25
242	  8	229.0	41.8	 25
243	  8	236.0	37.7	 25
244	  8	653.0	99.8	 25
245	  8	154.0	32.1	 30
246	  8	162.0	26.1	 25
247	  8	281.0	23.7	 25
248	  8	237.0	42.1	 25
249	  8	172.0	23.8	 25
250	  8	95.0	22.9	 30
251	  8	150.0	26.7	 25
252	  8	271.0	43.3	 25
253	  8	1582.0	253.9	 25
254	  8	158.0	23.1	 25
255	  8	333.8	38.3	 30
256	  8	910.8	202.1	 30
257	  8	160.0	33.6	 30
258	  8	136.8	26.6	 30
259	  8	128.5	28.0	 30
260	  8	100.0	16.2	 30
261	  8	100.0	18.0	 25
262	  8	90.0	21.4	 25
263	  8	156.0	30.6	 25
264	  8	611.0	85.6	 25
265	  8	99.8	20.1	 30
266	  8	143.0	24.8	 25
267	  8	121.0	24.3	 25
268	  8	118.0	27.1	 25
269	  8	115.0	30.3	 25
270	  8	375.0	86.1	 30
271	  8	162.0	26.0	 25
272	  8	161.0	31.4	 25
273	  8	374.0	47.9	 25
274	  8	122.0	21.6	 25
275	  8	191.3	50.2	 36
276	  8	126.3	18.0	 30
277	  8	113.5	23.8	 30
278	  8	139.8	27.8	 30
279	  8	125.0	17.1	 25
280	  8	102.0	19.7	 30
281	  8	218.0	32.7	 25
282	  8	114.0	20.1	 25
283	  8	174.0	23.6	 25
284	  8	243.0	47.5	 25
285	  8	264.8	44.0	 30
286	  8	377.0	75.7	 25
287	  8	100.0	20.3	 25
288	  8	126.0	21.0	 25
289	  8	189.0	28.5	 25
290	  8	179.5	31.3	 30
291	  8	531.0	69.5	 25
292	  8	180.0	33.3	 25
293	  8	104.5	19.0	 30
294	  8	214.3	54.8	 30
295	  8	105.3	18.7	 36
296	  8	98.8	22.1	 30
297	  8	180.0	25.5	 25
298	  8	251.0	29.7	 25
299	  8	320.0	38.5	 25
300	  8	114.5	20.1	 30
301	  8	143.0	27.7	 25
302	  8	144.0	25.5	 25
303	  8	105.0	19.2	 25
304	  8	115.0	19.3	 25
305	  8	173.3	30.1	 30
306	  8	176.0	20.6	 25
307	  8	1151.0	188.0	 25
308	  8	116.0	20.5	 25
309	  8	149.0	25.8	 25
310	  8	148.0	26.8	 30
311	  8	109.0	14.2	 25
312	  8	166.5	30.1	 30
313	  8	125.3	16.0	 30
314	  8	131.0	21.0	 30
315	  8	209.3	28.4	 36
316	  8	173.0	44.8	 25
317	  8	94.0	19.0	 25
318	  8	313.0	84.6	 25
319	  8	131.0	21.1	 25
320	  8	210.3	39.4	 30
321	  8	130.0	26.3	 25
322	  8	178.0	36.4	 25
323	  8	110.0	16.9	 25
324	  8	183.0	26.4	 25
325	  8	290.3	49.6	 30
326	  8	390.0	50.6	 25
327	  8	214.0	44.3	 25
328	  8	207.0	29.3	 25
329	  8	895.0	82.3	 25
330	  8	783.3	155.4	 30
331	  8	197.3	36.1	 30
332	  8	155.0	22.0	 30
333	  8	149.0	22.4	 30
334	  8	176.0	17.9	 30
335	  8	119.0	24.7	 30
336	  8	252.0	43.6	 25
337	  8	384.0	58.9	 25
338	  8	148.0	33.8	 25
339	  8	254.0	29.2	 25
340	  8	256.0	35.2	 30
341	  8	225.0	37.4	 25
342	  8	235.0	25.9	 25
343	  8	128.0	21.1	 25
344	  8	91.0	8.8	 25
345	  8	147.0	22.8	 25
346	  8	143.8	26.0	 30
347	  8	151.0	22.1	 25
348	  8	204.0	38.5	 25
349	  8	92.0	18.0	 25
350	  8	140.8	26.2	 30
351	  8	143.0	22.8	 36
352	  8	139.0	24.4	 30
353	  8	153.0	22.8	 25
354	  8	136.0	25.0	 25
355	  8	107.0	24.6	 25
356	  8	147.3	20.6	 30
357	  8	148.0	34.4	 25
358	  8	187.0	31.1	 25
359	  8	149.0	20.0	 25
360	  8	265.0	42.5	 25
361	  8	166.3	34.2	 30
362	  8	95.0	18.9	 25
363	  8	107.0	25.5	 25
364	  8	113.0	19.5	 25
365	  8	108.0	18.8	 25
366	  8	109.3	15.2	 30
367	  8	134.0	22.8	 25
368	  8	134.0	20.3	 30
369	  8	99.5	17.5	 30
370	  8	153.5	28.2	 30
371	  8	200.3	30.8	 36
372	  8	353.0	63.2	 25
373	  8	390.0	60.2	 25
374	  8	124.0	22.3	 25
375	  8	144.0	18.0	 25
376	  8	125.5	28.6	 30
377	  8	586.0	123.0	 25
378	  8	152.0	23.4	 25
379	  8	304.0	54.0	 25
380	  8	145.0	25.6	 25
381	  8	96.0	11.4	 30
382	  8	115.0	28.5	 25
383	  8	159.0	26.7	 25
384	  8	137.0	24.5	 25
385	  8	242.0	32.2	 25
386	  8	1104.5	167.5	 30
387	  8	150.8	23.1	 30
388	  8	129.3	21.4	 30
389	  8	168.8	19.0	 30
390	  8	200.3	26.4	 30
391	  8	194.0	34.6	 30
392	  8	117.0	20.3	 25
393	  8	105.0	18.2	 25
394	  8	252.0	35.8	 25
395	  8	121.0	19.5	 25
396	  8	176.0	25.8	 30
397	  8	111.0	19.1	 25
398	  8	153.0	19.4	 25
399	  8	117.0	24.9	 25
400	  8	135.0	25.2	 25
401	  8	134.0	20.1	 30
402	  8	261.0	34.0	 25
403	  8	365.0	42.1	 25
404	  8	174.0	25.7	 25
405	  8	177.0	21.9	 25
406	  8	166.5	40.8	 36
407	  8	390.0	44.3	 30
408	  8	165.0	28.2	 30
409	  8	121.3	25.4	 30
410	  8	118.0	23.0	 25
411	  8	137.0	28.3	 30
412	  8	149.0	33.5	 25
413	  8	165.0	18.9	 25
414	  8	174.0	23.2	 25
415	  8	181.0	33.1	 25
416	  8	256.8	49.2	 30
417	  8	261.0	38.7	 25
418	  8	335.0	53.3	 25
419	  8	168.0	38.0	 25
420	  8	411.0	44.0	 25
421	  8	120.0	29.6	 30
422	  8	257.0	31.8	 25
423	  8	518.0	67.3	 25
424	  8	120.0	24.2	 25
425	  8	133.3	21.3	 30
426	  8	125.3	26.0	 36
427	  8	163.8	21.9	 30
428	  8	135.0	24.0	 25
429	  8	250.0	39.3	 25
430	  8	122.0	26.9	 25
431	  8	139.5	16.2	 30
432	  8	175.0	34.5	 25
433	  8	91.0	13.4	 25
434	  8	121.0	21.8	 25
435	  8	134.0	23.2	 25
436	  8	109.8	16.5	 30
437	  8	260.0	39.5	 25
438	  8	183.0	29.0	 25
439	  8	138.0	27.6	 25
440	  8	190.0	26.9	 25
441	  8	183.8	29.5	 30
442	  8	87.0	15.9	 25
443	  8	126.8	21.9	 30
444	  8	200.3	29.3	 30
445	  8	404.0	50.6	 30
446	  8	277.5	60.2	 36
447	  8	124.0	22.7	 25
448	  8	142.0	27.9	 25
449	  8	214.0	34.9	 25
450	  8	156.0	28.9	 25
451	  8	112.0	20.5	 30
452	  8	189.0	26.8	 25
453	  8	122.0	22.0	 25
454	  8	625.0	109.1	 25
455	  8	136.0	26.8	 25
456	  8	107.8	21.9	 30
457	  8	117.0	17.3	 25
458	  8	97.0	17.4	 25
459	  8	147.0	22.5	 25
460	  8	122.0	21.6	 25
461	  8	108.8	16.4	 30
462	  8	127.0	26.3	 30
463	  8	110.3	21.4	 30
464	  8	141.8	31.7	 30
465	  8	142.8	25.0	 30
466	  8	208.8	47.5	 30
467	  8	108.0	20.5	 25
468	  8	108.0	23.9	 25
469	  8	121.0	29.9	 25
470	  8	155.0	34.5	 25
471	  8	530.8	69.1	 30
472	  8	270.0	53.9	 25
473	  8	119.0	29.7	 25
474	  8	190.0	29.0	 25
475	  8	260.0	37.9	 25
476	  8	150.5	28.6	 30
477	  8	126.0	21.5	 25
478	  8	270.0	38.3	 25
479	  8	97.0	17.9	 25
480	  8	151.0	22.1	 25
481	  8	148.3	25.1	 36
482	  8	218.0	35.0	 30
483	  8	257.0	57.5	 30
484	  8	179.8	33.1	 30
485	  8	112.0	22.2	 25
486	  8	435.3	100.8	 30
487	  8	147.0	26.8	 25
488	  8	112.0	23.0	 25
489	  8	153.0	31.1	 25
490	  8	319.0	48.1	 25
491	  8	150.8	20.7	 30
492	  8	391.0	57.3	 25
493	  8	130.0	35.7	 25
494	  8	220.0	42.6	 25
495	  8	203.0	36.0	 25
496	  8	185.3	32.8	 30
497	  8	440.0	76.8	 25
498	  8	180.0	25.7	 25
499	  8	135.0	23.3	 25
500	  8	122.5	23.0	 30
501	  8	141.3	28.5	 36
502	  8	294.5	82.4	 30
503	  8	126.0	27.9	 25
504	  8	107.0	18.3	 25
505	  8	177.0	31.0	 25
506	  8	232.5	36.3	 30
507	  8	111.0	22.0	 25
508	  8	144.0	32.3	 25
509	  8	105.0	21.7	 25
510	  8	115.0	24.7	 25
511	  8	161.8	48.5	 30
512	  8	183.0	40.8	 25
513	  8	164.0	32.8	 25
514	  8	276.0	42.2	 25
515	  8	113.0	25.0	 25
516	  8	106.0	14.9	 30
517	  8	159.0	26.3	 25
518	  8	125.0	22.4	 30
519	  8	152.8	35.0	 30
520	  8	163.5	34.9	 30
521	  8	236.3	49.5	 36
522	  8	212.0	38.6	 25
523	  8	1000.0	334.6	 25
524	  8	120.0	16.1	 25
525	  8	118.0	23.1	 25
526	  8	99.0	17.0	 30
527	  8	131.0	20.1	 25
528	  8	769.0	207.4	 25
529	  8	224.0	51.0	 25
530	  8	107.0	25.0	 25
531	  8	129.0	25.4	 30
532	  8	97.0	18.2	 25
533	  8	91.0	21.9	 25
534	  8	93.0	21.9	 25
535	  8	892.0	124.3	 25
536	  8	954.8	270.8	 30
537	  8	167.0	33.0	 30
538	  8	370.5	79.1	 30
539	  8	1366.5	309.4	 30
540	  8	292.3	36.8	 30
541	  8	758.5	209.1	 30
542	  8	136.0	29.3	 25
543	  8	99.0	17.8	 25
544	  8	176.0	35.0	 25
545	  8	98.0	20.8	 25
546	  8	781.5	247.2	 30
547	  8	132.0	24.0	 25
548	  8	160.0	26.1	 25
549	  8	149.0	32.4	 25
550	  8	138.0	27.0	 25
551	  8	120.0	21.4	 30
552	  8	101.0	18.1	 25
553	  8	173.0	33.5	 25
554	  8	173.0	31.7	 25
555	  8	132.0	25.2	 25
556	  8	129.0	26.3	 36
557	  8	275.3	41.1	 30
558	  8	640.5	126.3	 30
559	  8	739.3	73.9	 30
560	  8	156.0	28.0	 25
561	  8	119.0	19.1	 30
562	  8	128.0	21.7	 25
563	  8	161.0	40.9	 25
564	  8	113.0	24.6	 25
565	  8	402.0	106.5	 25
566	  8	771.5	195.7	 30
567	  8	120.0	25.0	 25
568	  8	101.0	31.2	 25
569	  8	103.0	20.2	 25
570	  8	120.0	23.7	 25
571	  8	180.8	35.7	 30
572	  8	156.0	29.9	 25
573	  8	255.0	39.0	 25
574	  8	456.0	48.2	 25
575	  8	573.5	71.3	 30
576	  8	151.0	24.6	 36
577	  8	137.0	29.5	 30
578	  8	147.0	25.0	 25
579	  8	122.0	25.1	 25
580	  8	119.0	21.8	 25
581	  8	146.8	26.2	 30
582	  8	124.0	22.9	 25
583	  8	132.0	17.1	 25
584	  8	227.0	42.6	 25
585	  8	198.0	34.3	 25
586	  8	112.8	28.7	 30
587	  8	126.0	24.8	 25
588	  8	178.0	55.8	 25
589	  8	90.0	12.3	 25
590	  8	106.0	23.0	 25
591	  8	122.0	24.7	 30
592	  8	133.0	24.9	 25
593	  8	115.5	24.2	 30
594	  8	84.5	18.1	 30
595	  8	88.5	17.2	 30
596	  8	155.0	19.7	 36
597	  8	133.0	21.1	 25
598	  8	173.0	28.4	 25
599	  8	199.0	29.8	 25
600	  8	117.0	20.6	 25
601	  8	202.8	40.3	 30
602	  8	1327.0	304.1	 25
603	  8	217.0	33.8	 25
604	  8	288.0	32.2	 25
605	  8	111.0	26.3	 25
606	  8	124.3	20.9	 30
607	  8	102.0	18.0	 25
608	  8	233.0	37.5	 25
609	  8	305.0	50.8	 25
610	  8	185.0	34.1	 25
611	  8	1807.8	337.8	 30
612	  8	400.3	50.6	 30
613	  8	197.8	31.0	 30
614	  8	159.8	25.1	 30
615	  8	333.5	43.8	 30
616	  8	113.0	18.8	 30
617	  8	260.0	47.2	 25
618	  8	121.0	29.5	 25
619	  8	278.0	35.7	 25
620	  8	237.0	45.4	 25
621	  8	262.5	33.6	 30
622	  8	173.0	28.5	 25
623	  8	118.0	24.0	 25
624	  8	113.0	21.0	 25
625	  8	93.0	16.0	 25
626	  8	329.8	50.6	 30
627	  8	268.0	42.9	 25
628	  8	976.0	93.6	 25
629	  8	419.0	52.9	 25
630	  8	237.0	28.4	 25
631	  8	326.0	42.3	 36
632	  8	2318.8	453.9	 30
633	  8	981.0	254.3	 30
634	  8	310.0	41.3	 30
635	  8	384.0	67.6	 25
636	  8	432.5	108.6	 30
637	  8	127.0	24.0	 25
638	  8	148.0	24.4	 25
639	  8	165.0	25.4	 25
640	  8	274.0	40.7	 25
641	  8	245.0	37.6	 30
642	  8	218.0	37.5	 25
643	  8	253.0	42.3	 25
644	  8	139.0	28.4	 25
645	  8	109.0	39.8	 25
646	  8	453.5	123.2	 30
647	  8	98.0	17.9	 25
648	  8	234.0	39.9	 25
649	  8	141.0	13.8	 25
650	  8	100.8	20.9	 30
651	  8	149.3	27.3	 36
652	  8	194.0	34.6	 30
653	  8	213.0	31.0	 25
654	  8	249.0	35.9	 25
655	  8	2013.0	483.8	 25
656	  8	222.3	27.5	 30
657	  8	181.0	24.9	 25
658	  8	138.0	23.2	 25
659	  8	134.0	25.7	 25
660	  8	173.0	27.3	 25
661	  8	114.3	13.1	 30
662	  8	141.0	25.2	 25
663	  8	485.0	73.2	 25
664	  8	325.0	40.5	 25
665	  8	162.0	22.4	 25
666	  8	114.5	16.7	 30
667	  8	136.0	22.0	 25
668	  8	126.5	20.8	 30
669	  8	292.8	37.9	 30
670	  8	323.0	30.6	 30
671	  8	321.3	42.4	 36
672	  8	238.0	30.7	 25
673	  8	130.0	24.2	 25
674	  8	103.0	21.4	 25
675	  8	123.0	22.4	 25
676	  8	303.3	38.7	 30
677	  8	107.0	11.5	 25
678	  8	281.0	53.7	 25
679	  8	157.0	19.4	 25
680	  8	375.0	74.6	 25
681	  8	133.3	33.6	 30
682	  8	224.0	47.5	 25
683	  8	130.0	29.3	 25
684	  8	141.0	22.2	 25
685	  8	158.0	30.6	 25
686	  8	123.8	17.7	 30
687	  8	132.0	25.3	 30
688	  8	168.0	36.6	 30
689	  8	208.3	31.8	 30
690	  8	155.0	22.5	 30
691	  8	173.0	25.1	 25
692	  8	169.8	21.2	 30
693	  8	201.0	26.0	 25
694	  8	350.0	54.9	 25
695	  8	153.0	22.5	 25
696	  8	146.0	20.1	 25
697	  8	198.8	35.2	 30
698	  8	630.0	110.6	 25
699	  8	292.0	43.6	 25
700	  8	958.0	123.9	 25
701	  8	497.0	62.2	 25
702	  8	325.0	46.2	 30
703	  8	359.0	59.3	 25
704	  8	126.0	20.6	 25
705	  8	377.0	80.1	 25
706	  8	111.5	21.5	 30
707	  8	150.3	33.0	 36
708	  8	128.8	24.6	 30
709	  8	99.0	32.0	 30
710	  8	129.0	26.0	 25
711	  8	23035.0	4443.2	 25
  0	  9	210.0	35.2	 30
  1	  9	379.0	58.1	 25
  2	  9	125.0	21.7	 25
  3	  9	110.0	17.1	 25
  4	  9	163.0	35.9	 25
  5	  9	922.3	171.8	 30
  6	  9	125.0	17.6	 25
  7	  9	102.0	17.2	 25
  8	  9	166.8	26.4	 30
  9	  9	152.0	22.7	 30
 10	  9	209.3	36.7	 36
 11	  9	140.8	33.2	 30
 12	  9	20463.0	1917.2	 25
 13	  9	197.0	36.4	 25
 14	  9	195.0	29.8	 25
 15	  9	236.8	28.3	 30
 16	  9	22225.0	2004.6	 25
 17	  9	224.0	22.1	 25
 18	  9	22235.0	2379.0	 25
 19	  9	19937.0	2013.1	 25
 20	  9	19598.8	2046.6	 30
 21	  9	19199.0	2810.3	 25
 22	  9	177.0	19.0	 25
 23	  9	144.0	28.4	 25
 24	  9	19916.0	2846.2	 25
 25	  9	233.3	45.7	 30
 26	  9	169.0	23.8	 25
 27	  9	209.0	29.5	 30
 28	  9	22198.3	3124.9	 30
 29	  9	196.8	19.9	 30
 30	  9	22384.5	4924.6	 36
 31	  9	20228.0	1726.3	 25
 32	  9	19903.0	1601.6	 25
 33	  9	19584.0	1750.9	 25
 34	  9	201.0	30.0	 25
 35	  9	156.8	19.5	 30
 36	  9	20785.0	1603.0	 25
 37	  9	187.0	35.2	 25
 38	  9	113.0	13.6	 25
 39	  9	162.0	39.6	 25
 40	  9	141.8	16.6	 30
 41	  9	162.0	35.7	 25
 42	  9	19587.0	1522.5	 25
 43	  9	251.0	48.8	 25
 44	  9	160.0	28.2	 25
 45	  9	187.8	25.6	 30
 46	  9	20608.5	1784.7	 30
 47	  9	158.0	50.0	 30
 48	  9	129.5	24.1	 30
 49	  9	174.8	26.5	 30
 50	  9	18000.8	3376.2	 30
 51	  9	164.0	37.4	 25
 52	  9	155.0	32.0	 25
 53	  9	182.0	32.3	 25
 54	  9	20418.0	1854.1	 25
 55	  9	17911.5	1445.2	 30
 56	  9	17316.0	2322.1	 25
 57	  9	180.0	29.3	 25
 58	  9	146.0	21.4	 25
 59	  9	97.0	24.2	 25
 60	  9	95.0	20.7	 30
 61	  9	122.0	29.7	 25
 62	  9	18965.0	3254.0	 25
 63	  9	218.0	27.3	 25
 64	  9	214.0	37.0	 25
 65	  9	250.5	31.0	 36
 66	  9	19446.3	4216.1	 30
 67	  9	121.0	34.7	 30
 68	  9	152.0	40.5	 25
 69	  9	234.0	36.2	 25
 70	  9	18635.5	3565.2	 30
 71	  9	178.0	32.9	 25
 72	  9	140.0	26.5	 25
 73	  9	156.0	27.1	 25
 74	  9	19618.0	1942.9	 25
 75	  9	244.5	61.0	 30
 76	  9	144.0	19.1	 25
 77	  9	213.0	24.7	 25
 78	  9	21846.0	1890.4	 25
 79	  9	197.0	26.8	 25
 80	  9	20908.3	4429.5	 30
 81	  9	199.0	36.7	 25
 82	  9	246.0	43.7	 25
 83	  9	21828.8	1516.9	 30
 84	  9	22196.0	710.2	 30
 85	  9	154.3	44.3	 36
 86	  9	144.8	29.0	 30
 87	  9	220.0	41.2	 25
 88	  9	19079.0	1716.8	 25
 89	  9	177.0	32.5	 25
 90	  9	143.5	22.6	 30
 91	  9	85.0	23.5	 25
 92	  9	90.0	21.6	 25
 93	  9	870.0	124.2	 25
 94	  9	983.0	155.2	 25
 95	  9	418.5	90.4	 30
 96	  9	89.0	23.3	 25
 97	  9	212.0	39.2	 25
 98	  9	807.0	127.3	 25
 99	  9	165.0	23.4	 25
100	  9	277.5	40.2	 30
101	  9	102.0	18.5	 25
102	  9	353.0	67.9	 30
103	  9	552.0	92.8	 30
104	  9	602.8	123.1	 30
105	  9	157.0	22.7	 36
106	  9	366.0	57.4	 25
107	  9	122.0	20.8	 25
108	  9	782.0	108.3	 25
109	  9	543.0	60.8	 25
110	  9	627.5	127.4	 30
111	  9	1644.0	200.9	 25
112	  9	142.0	22.8	 25
113	  9	108.0	27.8	 25
114	  9	140.0	27.3	 25
115	  9	111.5	23.1	 30
116	  9	182.0	31.9	 25
117	  9	315.0	37.3	 25
118	  9	223.0	32.0	 25
119	  9	293.0	45.1	 25
120	  9	240.0	38.0	 30
121	  9	143.5	20.6	 30
122	  9	113.0	21.1	 30
123	  9	730.3	147.5	 30
124	  9	342.5	58.2	 30
125	  9	104.0	23.3	 30
126	  9	95.0	47.6	 25
127	  9	208.0	46.4	 25
128	  9	324.0	58.9	 25
129	  9	3850.0	414.7	 25
130	  9	217.3	47.1	 30
131	  9	76.0	31.1	 25
132	  9	335.0	55.9	 25
133	  9	171.0	36.5	 25
134	  9	92.0	24.7	 25
135	  9	150.8	29.6	 30
136	  9	1422.0	183.7	 25
137	  9	400.0	51.1	 25
138	  9	1088.0	130.8	 25
139	  9	788.0	109.4	 25
140	  9	430.0	81.4	 36
141	  9	262.5	42.2	 30
142	  9	401.0	64.6	 30
143	  9	416.0	46.7	 25
144	  9	891.0	85.1	 25
145	  9	437.8	68.2	 30
146	  9	162.0	38.4	 25
147	  9	2345.0	290.4	 25
148	  9	280.0	51.6	 25
149	  9	1816.0	229.7	 25
150	  9	135.3	26.0	 30
151	  9	2304.0	343.1	 25
152	  9	297.0	47.4	 25
153	  9	157.0	25.9	 25
154	  9	276.0	28.2	 25
155	  9	96.0	16.3	 30
156	  9	176.0	28.1	 25
157	  9	157.0	29.4	 25
158	  9	162.5	23.4	 30
159	  9	201.0	37.3	 30
160	  9	241.5	40.1	 36
161	  9	168.0	34.4	 30
162	  9	157.0	28.8	 25
163	  9	399.0	47.5	 25
164	  9	386.0	58.2	 25
165	  9	485.5	82.8	 30
166	  9	407.0	61.6	 25
167	  9	227.0	28.6	 25
168	  9	355.0	46.3	 25
169	  9	209.0	27.8	 25
170	  9	321.0	56.6	 30
171	  9	2014.0	346.2	 25
172	  9	425.0	58.6	 25
173	  9	338.0	37.1	 25
174	  9	1116.0	118.1	 25
175	  9	608.3	88.3	 30
176	  9	2417.0	239.1	 25
177	  9	878.3	146.4	 30
178	  9	360.5	62.2	 30
179	  9	121.8	20.3	 30
180	  9	126.3	24.9	 36
181	  9	508.0	67.0	 25
182	  9	194.0	43.5	 25
183	  9	152.0	31.8	 25
184	  9	364.0	48.3	 25
185	  9	117.3	21.6	 30
186	  9	101.0	19.6	 25
187	  9	458.0	66.1	 25
188	  9	211.0	29.7	 25
189	  9	95.0	20.9	 25
190	  9	116.0	27.4	 30
191	  9	190.0	35.7	 25
192	  9	134.0	25.1	 25
193	  9	499.0	64.7	 25
194	  9	226.0	51.6	 25
195	  9	246.8	42.1	 30
196	  9	281.3	43.5	 30
197	  9	176.5	35.4	 30
198	  9	215.5	32.5	 30
199	  9	420.0	50.9	 30
200	  9	271.0	34.4	 30
201	  9	164.0	26.9	 25
202	  9	140.0	23.1	 25
203	  9	447.0	53.6	 25
204	  9	207.0	24.1	 25
205	  9	181.8	40.9	 30
206	  9	342.0	46.4	 25
207	  9	115.0	21.0	 25
208	  9	1227.0	138.3	 25
209	  9	142.0	30.8	 25
210	  9	331.8	76.2	 30
211	  9	408.0	89.5	 25
212	  9	630.0	81.6	 25
213	  9	109.0	13.3	 25
214	  9	93.0	20.8	 25
215	  9	152.5	28.6	 36
216	  9	141.5	28.7	 30
217	  9	830.5	161.3	 30
218	  9	720.0	79.9	 25
219	  9	183.0	26.8	 25
220	  9	174.8	26.1	 30
221	  9	415.0	57.3	 25
222	  9	335.0	41.4	 25
223	  9	1139.0	118.8	 25
224	  9	420.0	45.6	 25
225	  9	194.8	45.7	 30
226	  9	238.0	25.8	 25
227	  9	87.0	15.5	 25
228	  9	306.0	54.1	 25
229	  9	104.0	18.3	 25
230	  9	5451.8	1107.8	 30
231	  9	349.0	73.4	 25
232	  9	172.0	21.9	 25
233	  9	137.0	24.0	 30
234	  9	618.3	111.9	 30
235	  9	297.3	48.4	 36
236	  9	183.8	26.6	 30
237	  9	155.0	18.1	 25
238	  9	211.0	36.3	 25
239	  9	97.0	20.3	 25
240	  9	246.0	35.3	 25
241	  9	316.0	46.9	 30
242	  9	1089.0	154.2	 25
243	  9	150.0	25.7	 25
244	  9	289.0	26.7	 25
245	  9	144.0	19.1	 25
246	  9	279.0	36.6	 30
247	  9	1208.0	128.8	 25
248	  9	295.0	39.8	 25
249	  9	155.0	15.9	 25
250	  9	362.0	56.2	 25
251	  9	501.8	105.4	 30
252	  9	250.8	39.2	 30
253	  9	1086.8	199.0	 30
254	  9	123.8	25.1	 30
255	  9	998.0	129.0	 30
256	  9	938.3	190.4	 30
257	  9	134.0	24.5	 25
258	  9	174.0	18.5	 25
259	  9	171.0	20.9	 25
260	  9	204.0	33.4	 25
261	  9	154.8	28.9	 30
262	  9	149.0	20.6	 25
263	  9	133.0	21.2	 25
264	  9	444.0	86.3	 25
265	  9	2126.0	331.4	 25
266	  9	107.8	20.5	 30
267	  9	464.0	77.6	 25
268	  9	105.0	15.0	 25
269	  9	123.0	26.6	 25
270	  9	1118.0	131.1	 25
271	  9	236.0	46.9	 36
272	  9	164.8	31.0	 30
273	  9	540.5	101.8	 30
274	  9	174.8	25.3	 30
275	  9	130.0	21.1	 25
276	  9	126.8	24.9	 30
277	  9	516.0	103.1	 25
278	  9	594.0	100.9	 25
279	  9	136.0	25.1	 25
280	  9	295.0	49.0	 25
281	  9	125.3	20.6	 30
282	  9	149.0	32.6	 25
283	  9	165.0	22.7	 25
284	  9	125.0	20.8	 25
285	  9	681.0	62.8	 25
286	  9	1767.3	366.6	 30
287	  9	376.0	42.7	 25
288	  9	283.0	41.2	 25
289	  9	1070.0	175.7	 25
290	  9	601.8	77.1	 30
291	  9	1490.0	208.7	 36
292	  9	312.3	50.0	 30
293	  9	550.0	101.3	 25
294	  9	164.0	30.3	 25
295	  9	294.0	38.6	 25
296	  9	137.3	18.9	 30
297	  9	164.0	22.3	 25
298	  9	231.0	36.9	 25
299	  9	441.0	50.0	 25
300	  9	192.0	29.9	 25
301	  9	299.3	56.8	 30
302	  9	193.0	31.6	 25
303	  9	319.0	41.2	 25
304	  9	482.0	60.5	 25
305	  9	280.0	29.3	 25
306	  9	614.3	100.6	 30
307	  9	10647.0	2507.8	 25
308	  9	187.3	33.4	 30
309	  9	270.0	35.7	 30
310	  9	107.0	25.0	 30
311	  9	148.0	20.3	 36
312	  9	344.0	204.8	 25
313	  9	151.0	27.9	 25
314	  9	219.0	30.9	 25
315	  9	437.0	55.2	 25
316	  9	852.0	192.0	 30
317	  9	207.0	37.7	 25
318	  9	379.0	36.2	 25
319	  9	168.0	18.5	 25
320	  9	109.0	22.5	 25
321	  9	146.5	24.8	 30
322	  9	2003.0	352.4	 25
323	  9	102.0	21.1	 25
324	  9	104.0	19.5	 25
325	  9	203.0	40.2	 25
326	  9	764.5	124.6	 30
327	  9	141.5	23.8	 30
328	  9	179.8	29.2	 30
329	  9	197.3	37.0	 30
330	  9	143.5	26.7	 30
331	  9	233.5	30.5	 30
332	  9	129.0	23.8	 25
333	  9	230.0	40.7	 25
334	  9	266.0	35.3	 25
335	  9	116.0	27.2	 25
336	  9	346.0	48.6	 30
337	  9	255.0	39.3	 25
338	  9	128.0	37.3	 25
339	  9	159.0	22.5	 25
340	  9	227.0	32.2	 25
341	  9	212.3	28.3	 30
342	  9	251.0	48.8	 25
343	  9	314.0	36.6	 25
344	  9	1117.0	123.4	 25
345	  9	210.0	18.6	 25
346	  9	1323.3	233.6	 36
347	  9	123.5	33.3	 30
348	  9	142.5	29.2	 30
349	  9	182.3	35.6	 30
350	  9	163.0	27.3	 25
351	  9	140.5	26.8	 30
352	  9	809.0	135.4	 25
353	  9	135.0	25.0	 25
354	  9	189.0	37.7	 25
355	  9	162.0	21.8	 25
356	  9	110.8	18.5	 30
357	  9	121.0	20.8	 25
358	  9	153.0	30.4	 25
359	  9	332.0	63.8	 25
360	  9	527.0	61.7	 25
361	  9	154.5	29.5	 30
362	  9	275.0	45.1	 25
363	  9	105.0	22.3	 25
364	  9	151.0	17.5	 25
365	  9	1775.3	329.4	 30
366	  9	100.8	16.4	 36
367	  9	101.5	18.0	 30
368	  9	90.0	22.2	 25
369	  9	317.0	45.3	 25
370	  9	159.0	28.4	 25
371	  9	167.5	32.6	 30
372	  9	125.0	22.3	 25
373	  9	261.0	38.2	 25
374	  9	288.0	54.1	 25
375	  9	148.0	27.8	 25
376	  9	127.5	26.8	 30
377	  9	96.0	13.8	 25
378	  9	154.0	31.5	 25
379	  9	87.0	14.1	 25
380	  9	106.0	26.5	 25
381	  9	962.5	260.6	 30
382	  9	104.0	22.9	 25
383	  9	286.3	47.5	 30
384	  9	177.3	25.1	 30
385	  9	309.8	60.1	 30
386	  9	234.5	55.5	 36
387	  9	356.0	71.2	 25
388	  9	147.0	37.6	 25
389	  9	267.0	44.8	 25
390	  9	244.0	34.0	 25
391	  9	230.5	49.1	 30
392	  9	141.0	24.2	 25
393	  9	112.0	24.1	 25
394	  9	112.0	28.9	 25
395	  9	108.0	24.9	 25
396	  9	176.5	31.4	 30
397	  9	617.0	115.3	 25
398	  9	139.0	37.9	 25
399	  9	164.0	24.3	 25
400	  9	104.0	31.1	 25
401	  9	595.3	124.7	 30
402	  9	550.0	92.2	 30
403	  9	599.5	73.2	 30
404	  9	252.0	35.4	 30
405	  9	420.3	73.9	 30
406	  9	100.5	21.3	 30
407	  9	127.0	21.8	 25
408	  9	980.0	93.9	 25
409	  9	391.0	44.3	 25
410	  9	2412.0	319.7	 25
411	  9	155.0	32.5	 30
412	  9	160.0	32.3	 25
413	  9	265.0	53.8	 25
414	  9	861.0	111.6	 25
415	  9	162.0	28.4	 25
416	  9	135.8	29.2	 30
417	  9	134.0	26.2	 25
418	  9	254.0	30.1	 25
419	  9	242.0	51.4	 25
420	  9	139.0	36.1	 25
421	  9	166.3	28.8	 36
422	  9	163.0	37.2	 30
423	  9	120.5	27.6	 30
424	  9	182.3	45.1	 30
425	  9	261.0	54.0	 25
426	  9	173.0	31.8	 30
427	  9	571.0	122.9	 25
428	  9	889.0	119.6	 25
429	  9	255.0	30.7	 25
430	  9	202.0	34.9	 25
431	  9	204.5	27.8	 30
432	  9	207.0	28.6	 25
433	  9	100.0	26.1	 25
434	  9	140.0	42.8	 25
435	  9	117.0	27.5	 25
436	  9	302.3	70.7	 30
437	  9	189.0	43.2	 25
438	  9	105.0	21.0	 25
439	  9	158.0	41.7	 25
440	  9	293.8	61.5	 30
441	  9	1356.5	334.8	 36
442	  9	181.5	33.4	 30
443	  9	1052.0	173.9	 25
444	  9	646.0	89.2	 25
445	  9	211.0	41.3	 25
446	  9	173.0	27.7	 30
447	  9	156.0	25.2	 25
448	  9	2464.0	385.9	 25
449	  9	169.0	34.0	 25
450	  9	789.0	110.3	 25
451	  9	889.5	205.0	 30
452	  9	132.0	23.0	 25
453	  9	130.0	20.8	 25
454	  9	101.0	28.3	 25
455	  9	157.0	28.3	 25
456	  9	107.3	28.4	 30
457	  9	281.0	51.4	 25
458	  9	205.8	44.3	 30
459	  9	104.8	22.9	 30
460	  9	159.0	31.4	 30
461	  9	1310.8	345.8	 36
462	  9	197.0	36.9	 25
463	  9	126.0	14.6	 25
464	  9	641.0	85.5	 25
465	  9	1050.0	121.6	 25
466	  9	98.0	25.4	 30
467	  9	3104.0	621.5	 25
468	  9	606.0	98.9	 25
469	  9	118.0	23.2	 25
470	  9	167.0	30.9	 25
471	  9	118.0	16.1	 30
472	  9	602.0	113.7	 25
473	  9	1036.0	205.1	 25
474	  9	141.0	30.8	 25
475	  9	1060.0	110.5	 25
476	  9	202.5	41.9	 30
477	  9	254.3	38.7	 30
478	  9	396.5	64.0	 30
479	  9	272.5	40.9	 30
480	  9	150.8	27.4	 30
481	  9	107.0	20.9	 30
482	  9	1359.0	309.2	 25
483	  9	602.0	98.1	 25
484	  9	238.0	48.3	 25
485	  9	105.0	23.7	 25
486	  9	998.8	204.6	 30
487	  9	168.0	30.2	 25
488	  9	1399.0	226.5	 25
489	  9	189.0	24.2	 25
490	  9	4468.0	343.2	 25
491	  9	254.8	55.0	 30
492	  9	121.0	29.0	 25
493	  9	117.0	23.4	 25
494	  9	172.0	20.2	 25
495	  9	167.0	26.9	 25
496	  9	11103.8	3819.2	 36
497	  9	6700.3	1769.9	 30
498	  9	156.8	28.7	 30
499	  9	118.8	26.2	 30
500	  9	217.0	31.7	 25
501	  9	194.3	26.8	 30
502	  9	115.0	22.3	 25
503	  9	149.0	21.9	 25
504	  9	967.0	151.0	 25
505	  9	223.0	35.5	 25
506	  9	214.0	44.2	 30
507	  9	105.0	21.8	 25
508	  9	363.0	47.8	 25
509	  9	212.0	33.3	 25
510	  9	247.0	38.1	 25
511	  9	240.5	30.8	 30
512	  9	224.0	41.5	 25
513	  9	227.0	38.0	 25
514	  9	239.0	40.6	 25
515	  9	529.8	93.4	 30
516	  9	105.0	17.6	 36
517	  9	318.0	53.6	 30
518	  9	144.0	15.6	 25
519	  9	163.0	31.2	 25
520	  9	135.0	30.1	 25
521	  9	207.3	48.5	 30
522	  9	292.0	75.4	 25
523	  9	140.0	21.6	 25
524	  9	205.0	25.7	 25
525	  9	694.0	95.0	 25
526	  9	140.8	21.8	 30
527	  9	141.0	27.8	 25
528	  9	135.0	19.5	 25
529	  9	118.0	25.9	 25
530	  9	1092.0	201.0	 25
531	  9	201.0	21.5	 30
532	  9	394.0	61.6	 25
533	  9	725.3	171.5	 30
534	  9	290.0	51.0	 30
535	  9	133.8	30.6	 30
536	  9	210.5	33.0	 36
537	  9	1376.0	301.4	 25
538	  9	445.0	50.3	 25
539	  9	636.0	114.2	 25
540	  9	378.0	44.5	 25
541	  9	283.8	47.2	 30
542	  9	137.0	32.8	 25
543	  9	110.0	23.6	 25
544	  9	168.0	27.2	 25
545	  9	213.0	28.6	 25
546	  9	224.3	40.3	 30
547	  9	163.0	34.7	 25
548	  9	127.0	26.7	 25
549	  9	4530.0	760.0	 25
550	  9	1084.0	143.4	 25
551	  9	157.8	17.4	 30
552	  9	127.3	22.7	 30
553	  9	191.8	39.0	 30
554	  9	120.8	16.4	 30
555	  9	139.8	23.6	 30
556	  9	128.5	21.2	 30
557	  9	520.0	65.0	 25
558	  9	391.0	43.8	 25
559	  9	3812.0	532.3	 25
560	  9	163.0	35.3	 25
561	  9	127.8	22.3	 30
562	  9	95.0	18.6	 25
563	  9	128.0	22.1	 25
564	  9	191.0	33.9	 25
565	  9	105.0	13.5	 25
566	  9	998.3	280.8	 30
567	  9	181.0	26.9	 25
568	  9	430.0	63.5	 25
569	  9	1998.0	299.6	 25
570	  9	4249.0	620.7	 25
571	  9	117.3	21.4	 36
572	  9	404.3	65.2	 30
573	  9	428.3	55.4	 30
574	  9	480.3	71.6	 30
575	  9	1211.0	144.0	 25
576	  9	162.3	26.3	 30
577	  9	255.0	48.3	 25
578	  9	544.0	104.9	 25
579	  9	1011.0	192.1	 25
580	  9	94.0	21.3	 25
581	  9	419.8	104.7	 30
582	  9	121.0	19.3	 25
583	  9	157.0	21.8	 25
584	  9	132.0	25.0	 25
585	  9	3150.0	383.8	 25
586	  9	950.0	116.3	 25
587	  9	457.8	90.5	 30
588	  9	232.0	43.7	 25
589	  9	210.8	37.0	 30
590	  9	1074.0	178.5	 30
591	  9	384.0	57.1	 30
592	  9	254.3	39.0	 36
593	  9	111.0	17.2	 25
594	  9	101.0	24.4	 25
595	  9	82.0	10.0	 25
596	  9	215.0	34.3	 25
597	  9	129.5	30.5	 30
598	  9	127.0	20.5	 25
599	  9	1142.0	203.2	 25
600	  9	477.0	75.3	 25
601	  9	326.0	29.6	 25
602	  9	152.5	23.7	 30
603	  9	298.0	59.7	 25
604	  9	185.0	37.4	 25
605	  9	141.0	32.4	 25
606	  9	212.0	30.2	 25
607	  9	258.0	35.9	 30
608	  9	135.3	19.0	 30
609	  9	779.0	66.3	 30
610	  9	1043.0	125.3	 30
611	  9	644.8	92.9	 30
612	  9	335.0	27.8	 30
613	  9	190.0	33.1	 25
614	  9	198.0	32.8	 25
615	  9	333.0	51.8	 25
616	  9	117.0	23.7	 25
617	  9	118.0	18.3	 30
618	  9	311.0	60.6	 25
619	  9	469.0	67.0	 25
620	  9	577.0	71.3	 25
621	  9	164.0	27.7	 25
622	  9	186.0	35.1	 30
623	  9	364.0	62.0	 25
624	  9	775.0	87.7	 25
625	  9	355.0	41.5	 25
626	  9	187.0	23.7	 25
627	  9	435.5	83.4	 36
628	  9	2293.5	396.1	 30
629	  9	390.8	49.5	 30
630	  9	527.8	80.3	 30
631	  9	332.0	59.0	 25
632	  9	181.5	39.4	 30
633	  9	146.0	26.7	 25
634	  9	404.0	53.4	 25
635	  9	163.0	27.7	 25
636	  9	134.0	21.6	 25
637	  9	251.5	50.5	 30
638	  9	175.0	29.9	 25
639	  9	205.0	35.4	 25
640	  9	293.0	45.1	 25
641	  9	137.0	27.2	 25
642	  9	697.3	133.1	 30
643	  9	310.0	55.7	 25
644	  9	247.0	36.2	 25
645	  9	101.0	22.8	 25
646	  9	107.8	22.6	 30
647	  9	125.3	24.4	 36
648	  9	122.5	20.7	 30
649	  9	115.3	25.2	 30
650	  9	298.0	46.1	 25
651	  9	118.0	24.5	 25
652	  9	143.5	24.0	 30
653	  9	155.0	39.4	 25
654	  9	204.0	30.0	 25
655	  9	182.0	35.2	 25
656	  9	174.0	39.6	 25
657	  9	277.3	51.9	 30
658	  9	186.0	32.9	 25
659	  9	108.0	26.3	 25
660	  9	483.0	44.8	 25
661	  9	416.0	49.0	 25
662	  9	196.3	39.9	 30
663	  9	110.0	14.5	 25
664	  9	333.8	44.1	 30
665	  9	218.8	29.1	 30
666	  9	207.5	39.3	 30
667	  9	219.3	47.5	 36
668	  9	164.0	27.1	 25
669	  9	220.0	24.2	 25
670	  9	416.0	55.1	 25
671	  9	180.0	37.3	 25
672	  9	633.8	124.8	 30
673	  9	218.0	42.4	 25
674	  9	272.0	44.2	 25
675	  9	180.0	29.4	 25
676	  9	235.0	35.1	 25
677	  9	162.0	32.1	 30
678	  9	529.0	112.8	 25
679	  9	220.0	53.7	 25
680	  9	179.0	45.8	 25
681	  9	870.0	98.5	 25
682	  9	3098.3	620.6	 30
683	  9	191.0	31.5	 30
684	  9	194.3	32.3	 30
685	  9	93.0	25.6	 30
686	  9	95.8	19.2	 30
687	  9	134.5	20.7	 30
688	  9	94.0	22.8	 25
689	  9	439.0	81.8	 25
690	  9	175.0	36.0	 25
691	  9	231.0	45.2	 25
692	  9	125.8	30.5	 30
693	  9	4987.0	1067.2	 25
694	  9	198.0	35.4	 25
695	  9	157.0	31.1	 25
696	  9	371.0	53.4	 25
697	  9	156.8	35.5	 30
698	  9	139.0	28.3	 25
699	  9	363.0	50.8	 25
700	  9	170.0	35.1	 25
701	  9	1014.0	120.6	 25
702	  9	144.5	31.6	 36
703	  9	192.8	35.8	 30
704	  9	554.3	101.9	 30
705	  9	121.5	25.2	 30
706	  9	297.0	36.5	 25
707	  9	916.0	200.1	 30
708	  9	176.0	26.6	 25
709	  9	176.0	38.4	 25
710	  9	229.0	32.1	 25
711	  9	225.0	35.0	 25
  0	 10	15528.0	3822.1	 30
  1	 10	203.0	27.8	 25
  2	 10	110.0	25.6	 25
  3	 10	149.0	20.4	 25
  4	 10	145.0	29.2	 25
  5	 10	261.5	39.5	 36
  6	 10	112.0	30.5	 30
  7	 10	92.5	18.9	 30
  8	 10	114.0	24.1	 25
  9	 10	227.0	44.3	 25
 10	 10	129.3	27.9	 30
 11	 10	129.0	21.8	 25
 12	 10	18791.0	2050.5	 25
 13	 10	194.0	31.3	 25
 14	 10	189.0	37.9	 25
 15	 10	230.8	33.6	 30
 16	 10	20135.0	2030.2	 25
 17	 10	189.0	38.6	 25
 18	 10	20298.0	2333.4	 25
 19	 10	290.0	40.2	 25
 20	 10	232.0	32.0	 30
 21	 10	222.0	34.0	 25
 22	 10	156.0	43.3	 25
 23	 10	165.5	37.8	 30
 24	 10	19115.8	2558.6	 30
 25	 10	182.3	38.0	 36
 26	 10	170.3	27.1	 30
 27	 10	220.0	39.2	 25
 28	 10	21056.0	3221.3	 25
 29	 10	191.0	33.3	 25
 30	 10	20288.0	4450.0	 30
 31	 10	268.0	27.8	 25
 32	 10	247.0	33.9	 25
 33	 10	210.0	30.0	 25
 34	 10	176.0	49.1	 25
 35	 10	144.8	24.0	 30
 36	 10	19462.0	2041.3	 25
 37	 10	201.0	36.5	 25
 38	 10	180.0	26.4	 25
 39	 10	182.0	30.0	 25
 40	 10	17864.8	3920.6	 30
 41	 10	184.0	32.0	 25
 42	 10	18692.0	1518.6	 30
 43	 10	204.0	35.4	 30
 44	 10	147.0	39.0	 30
 45	 10	200.8	40.9	 36
 46	 10	19923.0	2252.2	 25
 47	 10	146.0	36.7	 25
 48	 10	165.0	34.9	 25
 49	 10	199.0	39.1	 25
 50	 10	18830.0	3390.5	 30
 51	 10	179.0	39.6	 25
 52	 10	171.0	29.7	 25
 53	 10	152.0	27.0	 25
 54	 10	19486.0	1603.7	 25
 55	 10	242.8	46.8	 30
 56	 10	186.0	41.0	 25
 57	 10	139.0	24.9	 25
 58	 10	138.0	29.2	 25
 59	 10	85.0	12.8	 25
 60	 10	98.0	17.0	 30
 61	 10	158.3	28.1	 30
 62	 10	18507.0	2264.9	 30
 63	 10	201.8	31.8	 30
 64	 10	155.8	34.5	 30
 65	 10	247.3	43.0	 30
 66	 10	18807.0	3288.1	 25
 67	 10	130.0	26.8	 25
 68	 10	140.0	20.4	 25
 69	 10	210.0	45.2	 25
 70	 10	18001.0	3466.9	 30
 71	 10	166.0	30.9	 25
 72	 10	158.0	29.7	 25
 73	 10	164.0	28.4	 25
 74	 10	19198.0	1628.5	 25
 75	 10	197.0	53.8	 30
 76	 10	150.0	28.4	 25
 77	 10	223.0	38.5	 25
 78	 10	20737.0	1651.1	 25
 79	 10	188.0	31.9	 25
 80	 10	19417.0	4866.0	 36
 81	 10	211.3	26.1	 30
 82	 10	255.3	36.3	 30
 83	 10	20087.0	3148.9	 25
 84	 10	21110.0	552.2	 25
 85	 10	159.5	52.5	 30
 86	 10	127.0	22.8	 25
 87	 10	243.0	44.0	 25
 88	 10	18512.0	1623.8	 25
 89	 10	174.0	25.9	 25
 90	 10	151.3	29.7	 30
 91	 10	75.0	14.4	 25
 92	 10	87.0	16.7	 25
 93	 10	258.0	38.9	 25
 94	 10	286.0	31.5	 25
 95	 10	183.5	32.6	 30
 96	 10	95.0	21.0	 25
 97	 10	148.0	30.1	 25
 98	 10	142.0	21.5	 30
 99	 10	199.0	30.5	 30
100	 10	202.5	33.7	 36
101	 10	114.8	19.9	 30
102	 10	144.0	45.1	 25
103	 10	148.0	27.4	 25
104	 10	117.0	19.8	 25
105	 10	101.3	21.9	 30
106	 10	180.0	21.8	 25
107	 10	202.0	21.9	 25
108	 10	138.0	22.1	 25
109	 10	170.0	26.1	 25
110	 10	118.8	25.8	 30
111	 10	314.0	51.5	 25
112	 10	108.0	27.6	 25
113	 10	104.0	25.7	 25
114	 10	128.0	19.6	 25
115	 10	115.3	19.0	 30
116	 10	118.0	21.7	 25
117	 10	202.5	27.4	 30
118	 10	192.8	28.7	 30
119	 10	197.5	42.8	 30
120	 10	228.8	31.3	 36
121	 10	106.0	17.5	 25
122	 10	113.0	18.5	 25
123	 10	198.0	28.7	 25
124	 10	124.0	19.8	 25
125	 10	104.5	20.3	 30
126	 10	105.0	17.9	 25
127	 10	172.0	37.9	 25
128	 10	173.0	30.1	 25
129	 10	2172.0	256.6	 25
130	 10	129.8	27.1	 30
131	 10	85.0	12.1	 25
132	 10	435.0	52.7	 25
133	 10	142.0	24.8	 25
134	 10	115.0	18.3	 25
135	 10	111.8	16.9	 30
136	 10	318.5	57.1	 30
137	 10	177.3	40.2	 30
138	 10	619.8	101.5	 30
139	 10	381.5	52.9	 30
140	 10	203.0	26.2	 25
141	 10	144.5	27.0	 30
142	 10	152.0	24.9	 25
143	 10	337.0	55.6	 25
144	 10	293.0	32.9	 25
145	 10	143.0	18.5	 25
146	 10	145.5	23.9	 30
147	 10	652.0	99.2	 25
148	 10	130.0	24.6	 25
149	 10	213.0	41.9	 25
150	 10	97.0	13.3	 25
151	 10	560.3	119.3	 30
152	 10	137.0	14.8	 25
153	 10	118.0	17.1	 25
154	 10	129.0	23.9	 25
155	 10	106.3	13.1	 30
156	 10	129.0	20.3	 36
157	 10	127.3	22.1	 30
158	 10	141.0	21.4	 25
159	 10	236.0	50.3	 25
160	 10	141.0	21.1	 25
161	 10	134.8	29.4	 30
162	 10	160.0	17.6	 25
163	 10	495.0	54.5	 25
164	 10	351.0	36.9	 25
165	 10	591.0	69.8	 25
166	 10	170.8	36.2	 30
167	 10	254.0	36.3	 25
168	 10	314.0	45.7	 25
169	 10	137.0	25.3	 25
170	 10	234.0	37.7	 25
171	 10	284.8	60.7	 30
172	 10	167.0	22.2	 25
173	 10	157.8	24.4	 30
174	 10	410.3	72.2	 30
175	 10	266.5	32.1	 30
176	 10	801.3	165.4	 36
177	 10	272.0	40.6	 25
178	 10	113.0	17.0	 25
179	 10	113.0	19.1	 25
180	 10	91.0	19.9	 25
181	 10	176.5	32.8	 30
182	 10	105.0	20.4	 25
183	 10	100.0	23.5	 25
184	 10	110.0	14.4	 25
185	 10	109.0	20.7	 25
186	 10	139.5	24.1	 30
187	 10	132.0	20.8	 25
188	 10	135.0	20.2	 25
189	 10	100.0	14.4	 25
190	 10	124.0	25.8	 25
191	 10	167.5	25.3	 30
192	 10	107.0	15.0	 30
193	 10	155.8	23.7	 30
194	 10	140.8	21.8	 30
195	 10	127.0	22.4	 30
196	 10	144.0	16.0	 30
197	 10	166.0	24.9	 25
198	 10	233.0	36.5	 25
199	 10	612.0	65.0	 25
200	 10	282.0	50.8	 25
201	 10	149.8	29.5	 30
202	 10	106.0	22.6	 25
203	 10	239.0	24.1	 25
204	 10	191.0	25.0	 25
205	 10	245.0	27.2	 25
206	 10	379.3	110.9	 30
207	 10	115.0	11.6	 25
208	 10	365.0	49.1	 25
209	 10	99.0	22.5	 25
210	 10	128.0	24.3	 25
211	 10	177.3	19.1	 36
212	 10	254.0	28.9	 30
213	 10	119.3	19.8	 30
214	 10	137.5	18.5	 30
215	 10	117.0	34.8	 25
216	 10	157.5	32.9	 30
217	 10	163.0	23.0	 25
218	 10	720.0	82.3	 25
219	 10	160.0	24.8	 25
220	 10	209.0	36.1	 25
221	 10	995.3	115.1	 30
222	 10	536.0	61.3	 25
223	 10	425.0	54.7	 25
224	 10	435.0	50.4	 25
225	 10	266.0	33.9	 25
226	 10	159.0	27.6	 30
227	 10	86.0	16.2	 25
228	 10	139.0	20.8	 25
229	 10	113.0	15.9	 25
230	 10	1426.5	355.1	 30
231	 10	141.0	24.0	 36
232	 10	120.8	13.2	 30
233	 10	154.0	27.3	 25
234	 10	205.0	45.4	 25
235	 10	134.0	21.0	 25
236	 10	130.8	19.8	 30
237	 10	99.0	15.8	 25
238	 10	190.0	25.1	 25
239	 10	116.0	25.4	 25
240	 10	246.0	45.5	 25
241	 10	246.5	29.3	 30
242	 10	359.0	57.8	 25
243	 10	136.0	23.3	 25
244	 10	229.0	30.3	 25
245	 10	173.0	35.3	 25
246	 10	294.5	45.7	 30
247	 10	663.0	66.0	 25
248	 10	292.5	41.0	 30
249	 10	166.3	32.7	 30
250	 10	126.8	19.4	 30
251	 10	147.3	25.6	 36
252	 10	204.0	47.9	 25
253	 10	197.0	41.7	 25
254	 10	124.0	17.7	 25
255	 10	748.0	90.0	 25
256	 10	321.0	74.2	 30
257	 10	213.0	39.7	 25
258	 10	167.0	24.9	 25
259	 10	130.0	24.8	 25
260	 10	124.0	33.7	 25
261	 10	100.8	27.4	 30
262	 10	127.0	25.0	 25
263	 10	131.0	21.0	 25
264	 10	148.0	28.7	 25
265	 10	387.0	96.3	 25
266	 10	95.0	16.8	 30
267	 10	209.0	37.7	 30
268	 10	109.0	19.0	 30
269	 10	106.8	24.6	 30
270	 10	207.5	32.7	 30
271	 10	176.5	32.4	 30
272	 10	144.0	30.4	 25
273	 10	127.0	21.5	 25
274	 10	120.0	23.5	 25
275	 10	103.0	23.1	 25
276	 10	122.5	25.6	 30
277	 10	132.0	24.6	 25
278	 10	154.0	41.0	 25
279	 10	121.0	21.9	 25
280	 10	218.0	31.8	 25
281	 10	119.5	27.7	 30
282	 10	148.0	27.5	 25
283	 10	168.0	29.1	 25
284	 10	112.0	20.1	 25
285	 10	437.0	46.8	 25
286	 10	400.0	77.4	 36
287	 10	535.0	61.2	 30
288	 10	619.5	86.1	 30
289	 10	287.0	47.7	 30
290	 10	404.0	61.4	 25
291	 10	711.8	106.4	 30
292	 10	358.0	47.6	 25
293	 10	164.0	37.1	 25
294	 10	114.0	22.4	 25
295	 10	205.0	47.3	 25
296	 10	164.8	28.3	 30
297	 10	222.0	39.2	 25
298	 10	203.0	37.2	 25
299	 10	133.0	28.6	 25
300	 10	160.0	29.6	 25
301	 10	181.8	33.9	 30
302	 10	107.0	21.6	 25
303	 10	211.0	38.8	 25
304	 10	128.5	25.5	 30
305	 10	140.8	28.1	 30
306	 10	210.3	40.5	 36
307	 10	2916.3	817.7	 30
308	 10	121.0	24.0	 25
309	 10	200.0	46.0	 25
310	 10	93.0	24.2	 25
311	 10	146.5	34.5	 30
312	 10	165.0	28.5	 25
313	 10	113.0	20.3	 25
314	 10	150.0	30.9	 25
315	 10	253.0	38.2	 25
316	 10	508.3	72.2	 30
317	 10	338.0	60.4	 25
318	 10	387.0	62.7	 25
319	 10	162.0	35.7	 25
320	 10	137.0	24.5	 25
321	 10	308.0	52.1	 30
322	 10	1271.0	235.6	 25
323	 10	92.0	18.1	 30
324	 10	93.0	19.1	 30
325	 10	212.8	32.2	 30
326	 10	302.8	67.6	 36
327	 10	105.0	25.1	 25
328	 10	135.0	30.6	 25
329	 10	129.0	28.4	 25
330	 10	115.0	24.2	 25
331	 10	99.8	21.9	 30
332	 10	120.0	25.3	 25
333	 10	138.0	19.9	 25
334	 10	181.0	28.4	 25
335	 10	130.0	17.1	 25
336	 10	246.8	56.1	 30
337	 10	154.0	30.2	 25
338	 10	138.0	28.9	 25
339	 10	113.0	29.0	 25
340	 10	197.0	35.0	 25
341	 10	257.8	34.8	 30
342	 10	147.0	29.8	 30
343	 10	173.0	36.5	 30
344	 10	1246.0	254.0	 30
345	 10	208.8	25.5	 30
346	 10	1473.5	289.9	 30
347	 10	107.0	19.3	 25
348	 10	134.0	22.8	 25
349	 10	101.0	17.3	 25
350	 10	97.0	20.3	 25
351	 10	131.3	39.3	 30
352	 10	690.0	91.7	 25
353	 10	154.0	24.1	 25
354	 10	149.0	28.9	 25
355	 10	202.0	33.1	 25
356	 10	109.8	21.4	 30
357	 10	115.0	24.6	 25
358	 10	156.0	32.9	 25
359	 10	205.0	37.2	 25
360	 10	176.0	33.0	 25
361	 10	144.3	30.8	 36
362	 10	274.3	53.2	 30
363	 10	123.0	21.6	 30
364	 10	111.8	20.4	 30
365	 10	198.0	28.2	 25
366	 10	99.8	16.0	 30
367	 10	91.0	18.4	 25
368	 10	97.0	38.7	 25
369	 10	112.0	28.9	 25
370	 10	193.0	30.8	 25
371	 10	347.0	53.9	 30
372	 10	163.0	24.9	 25
373	 10	164.0	24.6	 25
374	 10	154.0	33.8	 25
375	 10	107.0	22.2	 25
376	 10	144.8	22.7	 30
377	 10	103.0	23.7	 25
378	 10	123.0	23.0	 25
379	 10	92.5	22.4	 30
380	 10	97.8	16.9	 30
381	 10	127.0	20.6	 36
382	 10	104.0	19.1	 30
383	 10	114.0	12.7	 25
384	 10	143.0	26.0	 25
385	 10	119.0	28.1	 25
386	 10	164.3	28.4	 30
387	 10	141.0	21.0	 25
388	 10	194.0	28.4	 25
389	 10	181.0	20.3	 25
390	 10	147.0	22.9	 25
391	 10	107.5	20.8	 30
392	 10	124.0	17.1	 25
393	 10	122.0	16.7	 25
394	 10	106.0	21.7	 25
395	 10	123.0	23.3	 25
396	 10	193.5	23.8	 30
397	 10	150.0	24.6	 25
398	 10	129.8	24.0	 30
399	 10	84.8	18.5	 30
400	 10	101.0	22.7	 30
401	 10	103.8	17.6	 36
402	 10	286.0	33.3	 25
403	 10	231.0	19.2	 25
404	 10	201.0	24.8	 25
405	 10	297.0	37.2	 25
406	 10	103.5	22.9	 30
407	 10	134.0	17.8	 25
408	 10	320.0	37.9	 25
409	 10	646.0	72.2	 25
410	 10	432.0	74.0	 25
411	 10	104.0	18.8	 30
412	 10	129.0	22.0	 25
413	 10	145.0	22.3	 25
414	 10	261.0	29.1	 25
415	 10	115.0	20.6	 25
416	 10	150.3	25.6	 30
417	 10	133.0	28.4	 30
418	 10	143.0	29.8	 30
419	 10	147.3	24.1	 30
420	 10	125.3	21.1	 30
421	 10	167.3	23.5	 30
422	 10	122.0	29.5	 25
423	 10	105.0	19.6	 25
424	 10	144.0	19.8	 25
425	 10	135.0	21.5	 25
426	 10	158.8	20.9	 30
427	 10	198.0	29.4	 25
428	 10	155.0	30.3	 25
429	 10	196.0	34.2	 25
430	 10	118.0	17.7	 25
431	 10	157.0	30.4	 30
432	 10	156.0	22.6	 25
433	 10	115.0	20.4	 25
434	 10	111.0	22.2	 25
435	 10	92.0	14.8	 25
436	 10	133.8	26.6	 36
437	 10	115.5	21.3	 30
438	 10	99.5	19.4	 30
439	 10	149.5	37.6	 30
440	 10	177.0	27.7	 25
441	 10	328.3	89.5	 30
442	 10	153.0	24.5	 25
443	 10	333.0	63.8	 25
444	 10	180.0	26.9	 25
445	 10	172.0	20.1	 25
446	 10	137.8	21.4	 30
447	 10	184.0	28.7	 25
448	 10	463.0	75.6	 25
449	 10	122.0	24.3	 25
450	 10	318.0	41.3	 25
451	 10	439.3	95.5	 30
452	 10	90.0	15.5	 25
453	 10	127.0	23.0	 25
454	 10	120.5	23.4	 30
455	 10	108.0	24.9	 30
456	 10	106.0	22.5	 36
457	 10	232.5	31.1	 30
458	 10	130.0	21.8	 25
459	 10	116.0	25.4	 25
460	 10	137.0	19.6	 25
461	 10	235.8	39.2	 30
462	 10	191.0	36.2	 25
463	 10	140.0	17.5	 25
464	 10	1357.0	177.4	 25
465	 10	360.0	55.3	 25
466	 10	125.5	29.4	 30
467	 10	272.0	64.0	 25
468	 10	175.0	40.5	 25
469	 10	124.0	27.2	 25
470	 10	161.0	40.8	 25
471	 10	91.5	17.2	 30
472	 10	133.0	27.2	 25
473	 10	164.5	35.6	 30
474	 10	136.8	20.8	 30
475	 10	259.5	56.6	 30
476	 10	147.8	26.8	 36
477	 10	150.0	23.6	 25
478	 10	224.0	40.0	 25
479	 10	172.0	33.0	 25
480	 10	150.0	34.2	 25
481	 10	112.0	22.4	 25
482	 10	446.5	61.6	 30
483	 10	211.0	29.9	 25
484	 10	127.0	27.7	 25
485	 10	92.0	25.1	 25
486	 10	214.0	32.6	 25
487	 10	145.8	29.4	 30
488	 10	392.0	61.8	 25
489	 10	133.0	22.0	 25
490	 10	912.0	116.2	 25
491	 10	317.0	45.0	 25
492	 10	97.0	17.0	 36
493	 10	111.0	20.6	 30
494	 10	188.8	23.1	 30
495	 10	111.8	16.2	 30
496	 10	3143.0	769.8	 25
497	 10	1936.3	494.3	 30
498	 10	182.0	34.4	 25
499	 10	101.0	22.3	 25
500	 10	120.0	19.8	 25
501	 10	160.0	33.6	 25
502	 10	159.0	31.7	 30
503	 10	135.0	28.6	 25
504	 10	170.0	34.3	 25
505	 10	159.0	29.5	 25
506	 10	138.0	25.9	 25
507	 10	104.0	24.3	 30
508	 10	227.0	40.7	 25
509	 10	268.0	56.8	 25
510	 10	189.0	30.6	 25
511	 10	332.3	59.5	 30
512	 10	300.5	41.4	 36
513	 10	260.5	33.7	 30
514	 10	240.5	54.1	 30
515	 10	140.0	37.8	 25
516	 10	131.0	34.4	 25
517	 10	210.5	38.6	 30
518	 10	180.0	41.2	 25
519	 10	104.0	21.9	 25
520	 10	112.0	31.9	 25
521	 10	104.0	24.8	 25
522	 10	110.5	18.9	 30
523	 10	236.0	51.4	 25
524	 10	220.0	44.3	 25
525	 10	191.0	31.7	 25
526	 10	105.0	19.3	 25
527	 10	140.5	23.5	 30
528	 10	148.0	21.7	 25
529	 10	100.0	16.3	 30
530	 10	194.5	42.6	 30
531	 10	171.0	28.2	 30
532	 10	251.0	45.3	 36
533	 10	270.0	52.5	 25
534	 10	199.0	32.3	 25
535	 10	130.0	25.1	 25
536	 10	187.0	36.4	 25
537	 10	285.8	48.6	 30
538	 10	436.0	84.9	 25
539	 10	363.0	57.8	 25
540	 10	292.0	45.6	 25
541	 10	218.0	43.9	 25
542	 10	172.5	29.9	 30
543	 10	117.0	23.3	 25
544	 10	147.0	39.0	 25
545	 10	152.0	33.9	 25
546	 10	173.0	29.1	 25
547	 10	136.0	31.5	 30
548	 10	110.5	19.6	 30
549	 10	712.0	188.8	 30
550	 10	454.5	83.6	 30
551	 10	124.5	15.3	 30
552	 10	109.0	24.9	 30
553	 10	103.0	20.3	 25
554	 10	100.0	19.4	 25
555	 10	119.0	30.9	 25
556	 10	217.0	46.5	 25
557	 10	183.3	27.0	 30
558	 10	417.0	74.0	 25
559	 10	1045.0	176.4	 25
560	 10	121.0	30.3	 25
561	 10	150.0	36.2	 25
562	 10	95.3	24.5	 30
563	 10	122.0	20.3	 25
564	 10	188.0	35.3	 25
565	 10	78.0	12.6	 25
566	 10	150.0	27.3	 25
567	 10	177.3	36.7	 36
568	 10	332.5	61.0	 30
569	 10	584.3	133.0	 30
570	 10	420.5	102.1	 30
571	 10	112.0	28.5	 25
572	 10	280.3	48.4	 30
573	 10	398.0	80.0	 25
574	 10	188.0	26.4	 25
575	 10	257.0	45.5	 25
576	 10	127.0	30.7	 25
577	 10	132.8	27.1	 30
578	 10	201.0	47.3	 25
579	 10	443.0	118.9	 25
580	 10	110.0	17.3	 25
581	 10	113.0	25.5	 25
582	 10	101.8	28.1	 30
583	 10	134.0	25.3	 25
584	 10	101.0	22.2	 25
585	 10	519.0	69.2	 25
586	 10	293.8	49.0	 30
587	 10	220.5	34.4	 36
588	 10	239.8	40.9	 30
589	 10	202.0	43.1	 25
590	 10	202.0	42.8	 25
591	 10	306.0	47.1	 25
592	 10	216.0	36.5	 30
593	 10	132.0	34.6	 25
594	 10	92.0	17.3	 25
595	 10	115.0	30.5	 25
596	 10	110.0	24.2	 25
597	 10	124.0	23.5	 30
598	 10	145.0	28.7	 25
599	 10	288.0	63.7	 25
600	 10	174.0	38.6	 25
601	 10	225.0	37.5	 25
602	 10	141.5	26.2	 30
603	 10	110.0	23.9	 25
604	 10	116.0	30.8	 30
605	 10	96.8	16.1	 30
606	 10	273.0	47.2	 30
607	 10	348.0	63.6	 36
608	 10	255.0	56.3	 25
609	 10	234.0	55.5	 25
610	 10	1146.0	199.9	 25
611	 10	856.0	115.9	 25
612	 10	314.8	47.3	 30
613	 10	148.0	27.5	 25
614	 10	167.0	29.0	 25
615	 10	397.0	57.9	 25
616	 10	133.0	23.1	 25
617	 10	133.0	18.7	 30
618	 10	155.0	38.4	 25
619	 10	171.0	42.6	 25
620	 10	160.0	29.3	 25
621	 10	134.0	22.8	 25
622	 10	135.5	31.1	 30
623	 10	165.8	40.1	 30
624	 10	588.5	43.9	 30
625	 10	1035.0	161.3	 30
626	 10	280.0	46.4	 30
627	 10	176.8	37.2	 30
628	 10	548.0	61.9	 25
629	 10	261.0	34.6	 25
630	 10	381.0	62.0	 25
631	 10	278.0	56.0	 25
632	 10	117.3	26.9	 30
633	 10	261.0	37.4	 25
634	 10	189.0	25.2	 25
635	 10	142.0	29.1	 25
636	 10	115.0	20.1	 25
637	 10	175.3	26.0	 30
638	 10	128.0	20.8	 25
639	 10	195.0	30.6	 25
640	 10	169.0	22.5	 25
641	 10	121.0	24.4	 25
642	 10	287.3	71.7	 36
643	 10	166.0	27.0	 30
644	 10	169.8	25.8	 30
645	 10	145.5	24.7	 30
646	 10	139.0	43.8	 25
647	 10	108.5	19.5	 30
648	 10	99.0	15.0	 25
649	 10	151.0	26.9	 25
650	 10	134.0	16.8	 25
651	 10	102.0	16.3	 25
652	 10	111.0	20.9	 30
653	 10	113.0	21.9	 25
654	 10	214.0	35.0	 25
655	 10	220.0	33.4	 25
656	 10	140.0	23.4	 25
657	 10	203.3	34.7	 30
658	 10	153.0	24.5	 25
659	 10	105.0	20.2	 25
660	 10	219.0	32.6	 25
661	 10	325.5	49.9	 30
662	 10	115.3	16.7	 36
663	 10	134.0	20.8	 30
664	 10	154.0	23.8	 25
665	 10	148.0	21.3	 25
666	 10	214.0	39.6	 25
667	 10	235.0	38.4	 30
668	 10	280.0	42.1	 25
669	 10	149.0	22.8	 25
670	 10	237.0	41.9	 25
671	 10	224.0	22.4	 25
672	 10	291.8	43.3	 30
673	 10	111.0	23.1	 25
674	 10	145.0	24.0	 25
675	 10	214.0	44.4	 25
676	 10	340.0	37.7	 25
677	 10	138.8	20.2	 30
678	 10	198.0	30.3	 25
679	 10	108.8	23.1	 30
680	 10	167.0	28.5	 30
681	 10	297.8	41.2	 30
682	 10	929.8	208.7	 36
683	 10	138.0	23.8	 25
684	 10	112.0	20.6	 25
685	 10	123.0	30.6	 25
686	 10	116.0	17.2	 25
687	 10	132.5	20.8	 30
688	 10	97.0	16.1	 25
689	 10	106.0	16.7	 25
690	 10	224.0	29.3	 25
691	 10	224.0	50.3	 25
692	 10	103.8	22.5	 30
693	 10	598.0	147.6	 25
694	 10	128.0	22.2	 25
695	 10	175.0	25.3	 25
696	 10	186.0	25.9	 25
697	 10	121.8	18.5	 30
698	 10	100.8	18.9	 30
699	 10	155.8	27.4	 30
700	 10	231.8	40.8	 30
701	 10	322.8	59.9	 30
702	 10	267.5	37.0	 30
703	 10	130.0	21.2	 25
704	 10	179.0	37.1	 25
705	 10	108.0	24.4	 25
706	 10	194.0	29.2	 25
707	 10	291.8	67.9	 30
708	 10	127.0	18.7	 25
709	 10	107.0	19.8	 25
710	 10	158.0	14.0	 25
711	 10	23305.0	4087.7	 25
  0	 11	210.5	37.3	 30
  1	 11	268.0	53.5	 30
  2	 11	288.8	37.3	 30
  3	 11	346.5	61.1	 30
  4	 11	142.8	25.6	 30
  5	 11	681.0	115.2	 30
  6	 11	147.0	32.4	 25
  7	 11	350.0	55.0	 25
  8	 11	185.0	31.8	 25
  9	 11	183.0	23.8	 25
 10	 11	127.0	21.5	 30
 11	 11	118.0	19.9	 25
 12	 11	189.0	26.6	 25
 13	 11	16554.0	1933.0	 25
 14	 11	17752.0	1631.8	 25
 15	 11	17765.3	2487.6	 30
 16	 11	198.0	43.7	 25
 17	 11	131.0	17.8	 25
 18	 11	222.0	39.9	 25
 19	 11	16141.8	3244.1	 30
 20	 11	16793.0	2951.0	 36
 21	 11	16579.8	3359.8	 30
 22	 11	175.8	28.3	 30
 23	 11	125.0	23.3	 25
 24	 11	17317.0	3229.3	 25
 25	 11	182.0	37.5	 30
 26	 11	165.0	28.6	 25
 27	 11	235.0	45.6	 25
 28	 11	18495.0	2782.5	 25
 29	 11	133.0	29.7	 25
 30	 11	231.0	35.5	 30
 31	 11	17437.0	1920.0	 25
 32	 11	18065.0	1732.6	 25
 33	 11	17081.0	2081.0	 25
 34	 11	167.0	29.0	 25
 35	 11	110.5	23.9	 30
 36	 11	224.0	32.9	 25
 37	 11	15590.0	2162.7	 25
 38	 11	16740.0	2999.8	 30
 39	 11	16555.5	2803.2	 30
 40	 11	186.0	38.5	 30
 41	 11	151.3	21.4	 36
 42	 11	16834.0	2589.7	 25
 43	 11	206.0	31.9	 25
 44	 11	152.0	28.5	 25
 45	 11	196.0	25.8	 25
 46	 11	17596.5	3910.6	 30
 47	 11	117.0	13.9	 25
 48	 11	125.0	17.0	 25
 49	 11	183.0	25.8	 25
 50	 11	18236.0	2760.6	 25
 51	 11	191.0	32.5	 30
 52	 11	148.0	22.1	 25
 53	 11	140.0	26.3	 25
 54	 11	18089.0	2016.9	 25
 55	 11	210.0	36.5	 25
 56	 11	128.5	17.8	 30
 57	 11	144.5	20.8	 30
 58	 11	142.0	27.8	 30
 59	 11	84.0	15.4	 30
 60	 11	78.3	16.4	 30
 61	 11	131.3	27.0	 30
 62	 11	15904.0	2726.5	 25
 63	 11	175.0	33.2	 25
 64	 11	159.0	24.3	 25
 65	 11	197.0	21.1	 25
 66	 11	16359.8	3829.3	 30
 67	 11	119.0	27.1	 25
 68	 11	190.0	31.9	 25
 69	 11	202.0	30.1	 25
 70	 11	16343.0	2188.2	 25
 71	 11	211.5	29.2	 30
 72	 11	156.0	23.1	 25
 73	 11	138.0	25.0	 25
 74	 11	17749.0	1802.6	 25
 75	 11	192.0	45.0	 25
 76	 11	150.0	22.5	 36
 77	 11	188.8	31.5	 30
 78	 11	18500.0	2455.9	 30
 79	 11	136.8	23.4	 30
 80	 11	221.0	33.1	 25
 81	 11	17018.3	2734.2	 30
 82	 11	17187.0	2528.6	 25
 83	 11	243.0	42.0	 25
 84	 11	18423.0	2485.1	 25
 85	 11	138.0	32.5	 25
 86	 11	149.3	22.7	 30
 87	 11	172.0	23.4	 25
 88	 11	17558.0	1747.9	 25
 89	 11	180.0	29.4	 25
 90	 11	135.0	17.5	 25
 91	 11	75.5	19.8	 30
 92	 11	84.0	16.4	 25
 93	 11	116.0	16.4	 25
 94	 11	689.3	88.2	 30
 95	 11	100.8	13.0	 30
 96	 11	96.3	14.1	 36
 97	 11	2296.0	546.9	 30
 98	 11	184.0	25.3	 25
 99	 11	148.0	20.7	 25
100	 11	346.0	43.8	 25
101	 11	2441.8	424.7	 30
102	 11	538.0	60.4	 25
103	 11	146.0	25.4	 25
104	 11	143.0	17.2	 25
105	 11	141.0	18.4	 25
106	 11	541.3	106.8	 30
107	 11	340.0	46.7	 25
108	 11	116.0	19.1	 25
109	 11	173.0	24.6	 25
110	 11	374.0	31.7	 25
111	 11	330.3	50.3	 30
112	 11	197.0	32.7	 25
113	 11	151.5	24.0	 30
114	 11	145.8	22.9	 30
115	 11	159.3	20.1	 30
116	 11	341.0	45.9	 36
117	 11	259.0	32.9	 25
118	 11	425.0	51.8	 25
119	 11	1266.0	132.6	 25
120	 11	205.0	22.0	 25
121	 11	347.0	52.7	 30
122	 11	515.0	66.4	 25
123	 11	115.0	22.6	 25
124	 11	129.0	23.4	 25
125	 11	112.0	23.5	 25
126	 11	501.3	99.3	 30
127	 11	290.0	48.5	 25
128	 11	174.0	27.5	 25
129	 11	141.0	28.6	 25
130	 11	855.0	93.7	 25
131	 11	749.8	142.7	 30
132	 11	348.8	45.0	 30
133	 11	172.8	25.5	 30
134	 11	110.8	27.1	 30
135	 11	150.8	27.3	 30
136	 11	1417.0	214.3	 30
137	 11	1172.0	140.2	 25
138	 11	119.0	24.1	 25
139	 11	253.0	37.6	 25
140	 11	141.0	24.3	 25
141	 11	217.0	35.8	 30
142	 11	236.0	39.0	 25
143	 11	1505.0	259.4	 25
144	 11	223.0	46.7	 25
145	 11	542.0	91.9	 25
146	 11	167.3	31.1	 30
147	 11	1343.0	244.6	 25
148	 11	134.0	19.9	 25
149	 11	146.0	29.0	 25
150	 11	134.0	29.1	 25
151	 11	1920.8	382.2	 36
152	 11	140.0	25.5	 30
153	 11	550.5	114.1	 30
154	 11	102.0	21.4	 30
155	 11	182.0	22.5	 25
156	 11	173.0	29.9	 30
157	 11	249.0	36.2	 25
158	 11	336.0	61.3	 25
159	 11	103.0	19.3	 25
160	 11	108.0	27.7	 25
161	 11	242.3	57.2	 30
162	 11	182.0	24.1	 25
163	 11	399.0	57.4	 25
164	 11	206.0	40.0	 25
165	 11	449.0	80.3	 25
166	 11	576.3	92.5	 30
167	 11	148.0	33.3	 25
168	 11	186.0	41.2	 25
169	 11	1108.3	199.9	 30
170	 11	299.5	46.4	 30
171	 11	485.0	71.6	 36
172	 11	265.3	52.1	 30
173	 11	129.0	27.3	 25
174	 11	120.0	24.6	 25
175	 11	142.0	25.2	 25
176	 11	106.8	20.1	 30
177	 11	101.0	23.1	 25
178	 11	245.0	34.4	 25
179	 11	136.0	29.5	 25
180	 11	404.0	70.7	 25
181	 11	190.5	37.7	 30
182	 11	6899.0	1231.3	 25
183	 11	946.0	160.2	 25
184	 11	196.0	45.2	 25
185	 11	135.0	26.1	 25
186	 11	104.3	32.7	 30
187	 11	113.0	23.2	 25
188	 11	124.8	27.6	 30
189	 11	131.0	27.0	 30
190	 11	181.5	41.4	 30
191	 11	107.0	24.8	 36
192	 11	259.0	32.8	 25
193	 11	156.0	28.7	 25
194	 11	298.0	42.2	 25
195	 11	123.0	17.5	 25
196	 11	1282.0	179.4	 30
197	 11	188.0	29.3	 25
198	 11	230.0	35.1	 25
199	 11	2016.0	228.6	 25
200	 11	407.0	57.3	 25
201	 11	235.5	40.5	 30
202	 11	264.0	48.6	 25
203	 11	1387.0	220.0	 25
204	 11	889.0	143.4	 25
205	 11	280.0	66.7	 25
206	 11	157.8	17.8	 30
207	 11	352.0	51.3	 30
208	 11	204.5	37.6	 30
209	 11	194.0	43.1	 30
210	 11	1320.5	262.3	 30
211	 11	293.5	53.3	 30
212	 11	1950.0	330.1	 25
213	 11	110.0	20.9	 25
214	 11	187.0	31.4	 25
215	 11	170.0	32.4	 25
216	 11	841.8	178.2	 30
217	 11	274.0	47.8	 25
218	 11	219.0	46.4	 25
219	 11	116.0	23.1	 25
220	 11	1114.0	214.0	 25
221	 11	324.5	60.2	 30
222	 11	259.0	48.2	 25
223	 11	221.0	31.6	 25
224	 11	179.0	19.7	 25
225	 11	1159.0	142.6	 25
226	 11	261.3	53.0	 36
227	 11	139.0	25.5	 30
228	 11	214.5	48.5	 30
229	 11	107.5	19.2	 30
230	 11	465.0	65.3	 25
231	 11	138.5	25.7	 30
232	 11	963.0	157.2	 25
233	 11	183.0	32.1	 25
234	 11	155.0	25.0	 25
235	 11	980.0	156.1	 25
236	 11	334.8	66.7	 30
237	 11	218.0	41.5	 25
238	 11	195.0	35.1	 25
239	 11	117.0	22.1	 25
240	 11	150.0	34.8	 25
241	 11	1769.8	367.6	 30
242	 11	486.0	61.8	 25
243	 11	197.0	39.2	 25
244	 11	142.3	30.7	 30
245	 11	194.0	33.5	 30
246	 11	230.5	36.5	 36
247	 11	528.3	81.6	 30
248	 11	439.0	68.5	 25
249	 11	367.0	37.7	 25
250	 11	180.0	28.5	 25
251	 11	215.3	35.5	 30
252	 11	353.0	48.7	 25
253	 11	1862.0	270.2	 25
254	 11	149.0	20.8	 25
255	 11	119.0	24.8	 25
256	 11	143.0	38.6	 30
257	 11	135.0	22.0	 25
258	 11	205.0	36.9	 25
259	 11	518.0	46.5	 25
260	 11	138.0	24.3	 25
261	 11	87.8	17.4	 30
262	 11	170.0	25.9	 25
263	 11	186.5	32.7	 30
264	 11	149.0	27.0	 30
265	 11	140.3	28.9	 30
266	 11	164.3	24.9	 36
267	 11	203.0	24.2	 25
268	 11	712.0	127.6	 25
269	 11	160.0	16.8	 25
270	 11	482.0	70.8	 25
271	 11	112.3	22.3	 30
272	 11	2703.0	697.8	 25
273	 11	197.0	26.5	 25
274	 11	3667.0	572.8	 25
275	 11	121.0	28.7	 25
276	 11	1518.5	353.3	 30
277	 11	146.0	23.1	 25
278	 11	169.0	29.2	 25
279	 11	96.0	30.7	 25
280	 11	115.0	19.8	 25
281	 11	340.8	68.3	 30
282	 11	343.3	80.5	 30
283	 11	140.5	23.8	 30
284	 11	118.0	24.3	 30
285	 11	145.5	28.0	 30
286	 11	150.8	26.1	 30
287	 11	120.0	33.9	 25
288	 11	245.0	39.3	 25
289	 11	7080.0	1010.8	 25
290	 11	688.0	64.4	 25
291	 11	161.5	29.7	 30
292	 11	107.0	18.5	 25
293	 11	407.0	46.6	 25
294	 11	202.0	32.9	 25
295	 11	154.0	27.9	 25
296	 11	414.8	60.2	 30
297	 11	5357.0	1388.3	 25
298	 11	155.0	29.0	 25
299	 11	552.0	63.2	 25
300	 11	276.0	26.6	 25
301	 11	163.3	32.6	 36
302	 11	111.8	21.7	 30
303	 11	115.8	17.7	 30
304	 11	114.0	15.9	 25
305	 11	180.0	18.0	 25
306	 11	414.0	57.5	 30
307	 11	244.0	32.5	 25
308	 11	406.0	53.7	 25
309	 11	330.0	34.5	 25
310	 11	759.0	112.9	 25
311	 11	248.0	47.8	 30
312	 11	145.0	19.1	 25
313	 11	136.0	27.3	 25
314	 11	864.0	87.3	 25
315	 11	221.0	29.3	 25
316	 11	456.0	76.2	 30
317	 11	352.0	63.5	 25
318	 11	120.0	20.1	 25
319	 11	138.3	21.7	 30
320	 11	219.8	57.3	 30
321	 11	190.5	23.5	 36
322	 11	137.0	24.1	 30
323	 11	91.0	15.1	 25
324	 11	100.0	11.1	 25
325	 11	285.0	36.7	 25
326	 11	121.8	21.5	 30
327	 11	389.0	62.2	 25
328	 11	164.0	14.4	 25
329	 11	119.0	21.5	 25
330	 11	164.0	24.0	 25
331	 11	133.0	26.2	 30
332	 11	129.0	19.0	 25
333	 11	629.0	106.4	 25
334	 11	131.0	30.2	 25
335	 11	314.0	54.4	 25
336	 11	272.5	52.9	 30
337	 11	152.0	24.2	 25
338	 11	538.3	85.7	 30
339	 11	239.0	34.3	 30
340	 11	501.5	66.7	 30
341	 11	289.3	45.6	 36
342	 11	148.0	18.8	 25
343	 11	162.0	26.9	 25
344	 11	434.0	50.3	 25
345	 11	128.0	22.3	 25
346	 11	244.0	27.4	 30
347	 11	167.0	18.0	 25
348	 11	172.0	28.0	 25
349	 11	112.0	20.8	 25
350	 11	210.0	20.9	 25
351	 11	980.5	219.8	 30
352	 11	163.0	29.9	 25
353	 11	256.0	31.5	 25
354	 11	393.0	66.4	 25
355	 11	775.0	81.9	 25
356	 11	342.8	60.1	 30
357	 11	1018.8	182.9	 30
358	 11	120.0	20.0	 30
359	 11	167.3	22.5	 30
360	 11	373.8	56.2	 30
361	 11	347.3	63.0	 30
362	 11	193.0	27.5	 25
363	 11	365.0	44.4	 25
364	 11	176.0	39.6	 25
365	 11	147.0	15.7	 25
366	 11	98.0	20.5	 30
367	 11	174.0	35.0	 25
368	 11	122.0	35.0	 25
369	 11	167.0	24.8	 25
370	 11	299.0	46.9	 25
371	 11	371.5	51.4	 30
372	 11	1119.0	174.0	 25
373	 11	386.0	63.8	 25
374	 11	109.0	16.0	 25
375	 11	837.0	114.4	 25
376	 11	954.5	196.0	 36
377	 11	1323.0	266.8	 30
378	 11	1202.5	188.7	 30
379	 11	204.0	30.6	 25
380	 11	99.0	18.8	 25
381	 11	153.0	26.2	 25
382	 11	86.5	20.7	 30
383	 11	156.0	25.7	 25
384	 11	112.0	27.7	 25
385	 11	259.0	34.9	 25
386	 11	601.0	70.6	 25
387	 11	199.8	38.8	 30
388	 11	95.0	18.0	 25
389	 11	170.0	34.2	 25
390	 11	146.0	23.0	 25
391	 11	139.0	27.7	 25
392	 11	173.8	21.0	 30
393	 11	312.0	44.8	 25
394	 11	152.5	31.9	 30
395	 11	97.8	19.6	 30
396	 11	131.8	31.9	 30
397	 11	140.0	27.6	 36
398	 11	4514.0	852.8	 25
399	 11	136.0	22.6	 25
400	 11	127.0	22.3	 25
401	 11	273.0	43.2	 25
402	 11	129.0	33.6	 30
403	 11	152.0	16.5	 25
404	 11	118.0	23.5	 25
405	 11	934.0	109.4	 25
406	 11	536.0	71.6	 25
407	 11	189.0	31.2	 30
408	 11	127.0	20.9	 25
409	 11	141.0	24.1	 25
410	 11	125.0	23.3	 25
411	 11	143.0	34.8	 25
412	 11	112.0	23.4	 30
413	 11	671.5	128.1	 30
414	 11	185.0	21.5	 30
415	 11	173.8	30.9	 30
416	 11	108.8	22.3	 30
417	 11	259.8	63.0	 30
418	 11	203.0	26.8	 25
419	 11	143.0	24.4	 25
420	 11	103.0	20.8	 25
421	 11	172.0	29.0	 25
422	 11	427.8	57.8	 30
423	 11	152.0	22.8	 25
424	 11	780.0	122.2	 25
425	 11	145.0	24.6	 25
426	 11	228.0	32.7	 25
427	 11	238.5	31.0	 30
428	 11	267.0	44.5	 25
429	 11	544.0	104.4	 25
430	 11	209.0	32.8	 25
431	 11	236.0	37.2	 25
432	 11	122.3	16.3	 36
433	 11	440.5	73.9	 30
434	 11	143.0	33.0	 30
435	 11	379.3	61.2	 30
436	 11	216.0	43.4	 25
437	 11	290.3	50.0	 30
438	 11	152.0	26.6	 25
439	 11	3206.0	394.5	 25
440	 11	114.0	22.3	 25
441	 11	416.0	55.2	 25
442	 11	130.0	26.4	 30
443	 11	145.0	30.6	 25
444	 11	139.0	33.4	 25
445	 11	706.0	83.0	 25
446	 11	167.0	30.5	 25
447	 11	120.8	20.7	 30
448	 11	281.0	40.4	 25
449	 11	168.0	31.6	 25
450	 11	320.0	43.7	 25
451	 11	2274.8	293.1	 30
452	 11	123.3	25.9	 36
453	 11	103.8	20.2	 30
454	 11	1027.0	105.7	 25
455	 11	9287.0	847.6	 25
456	 11	101.0	19.9	 25
457	 11	129.0	28.2	 30
458	 11	175.0	31.8	 25
459	 11	129.0	16.4	 25
460	 11	176.0	28.2	 25
461	 11	236.0	50.3	 25
462	 11	395.8	118.8	 30
463	 11	1571.0	221.0	 25
464	 11	274.0	56.3	 25
465	 11	143.0	24.9	 25
466	 11	178.0	35.9	 25
467	 11	132.3	27.9	 30
468	 11	151.0	27.9	 25
469	 11	307.3	57.5	 30
470	 11	113.5	21.8	 30
471	 11	351.0	56.1	 30
472	 11	303.8	59.8	 36
473	 11	97.0	16.6	 25
474	 11	123.0	28.5	 25
475	 11	110.0	22.3	 25
476	 11	354.0	66.1	 25
477	 11	226.5	30.8	 30
478	 11	164.0	29.8	 25
479	 11	137.0	26.8	 25
480	 11	460.0	61.9	 25
481	 11	1020.0	134.0	 25
482	 11	173.8	32.7	 30
483	 11	385.0	49.9	 25
484	 11	456.0	65.1	 25
485	 11	302.0	47.9	 25
486	 11	118.0	30.1	 25
487	 11	159.0	36.5	 30
488	 11	6246.5	1410.3	 30
489	 11	559.5	57.2	 30
490	 11	1599.8	224.8	 30
491	 11	170.5	34.0	 30
492	 11	103.0	17.7	 30
493	 11	337.0	61.4	 25
494	 11	124.0	20.5	 25
495	 11	395.0	64.1	 25
496	 11	124.0	19.2	 25
497	 11	266.3	54.9	 30
498	 11	912.0	218.5	 25
499	 11	1356.0	227.1	 25
500	 11	308.0	43.2	 25
501	 11	2156.0	282.2	 25
502	 11	122.3	20.0	 30
503	 11	433.0	66.1	 25
504	 11	16972.0	2660.6	 25
505	 11	875.0	130.5	 25
506	 11	184.0	28.5	 25
507	 11	183.3	31.9	 36
508	 11	116.8	26.0	 30
509	 11	366.3	62.5	 30
510	 11	148.8	21.5	 30
511	 11	11970.0	1662.5	 25
512	 11	110.3	20.4	 30
513	 11	576.0	131.7	 25
514	 11	221.0	32.7	 25
515	 11	3297.0	422.7	 25
516	 11	152.0	27.3	 25
517	 11	127.0	23.2	 30
518	 11	173.0	39.6	 25
519	 11	674.0	113.7	 25
520	 11	237.0	45.1	 25
521	 11	149.0	29.3	 25
522	 11	91.3	19.7	 30
523	 11	105.0	25.7	 25
524	 11	134.0	27.9	 25
525	 11	645.0	128.6	 25
526	 11	364.0	65.6	 30
527	 11	151.3	26.1	 36
528	 11	139.8	21.1	 30
529	 11	138.0	27.1	 25
530	 11	211.0	29.4	 25
531	 11	265.0	39.1	 25
532	 11	173.8	30.0	 30
533	 11	549.0	89.8	 25
534	 11	263.0	36.3	 25
535	 11	543.0	79.9	 25
536	 11	108.0	19.9	 25
537	 11	129.8	21.3	 30
538	 11	102.0	21.3	 25
539	 11	199.0	22.2	 25
540	 11	912.0	99.4	 25
541	 11	435.0	64.4	 25
542	 11	297.5	46.0	 30
543	 11	874.0	182.7	 25
544	 11	124.0	16.3	 30
545	 11	110.0	16.8	 30
546	 11	136.5	22.7	 30
547	 11	192.0	34.2	 36
548	 11	189.0	26.3	 25
549	 11	190.0	37.9	 25
550	 11	1570.0	282.8	 25
551	 11	248.0	31.8	 25
552	 11	689.8	156.8	 30
553	 11	148.0	27.0	 25
554	 11	168.0	31.0	 25
555	 11	179.0	21.1	 25
556	 11	384.0	53.4	 25
557	 11	329.0	74.2	 30
558	 11	254.0	32.5	 25
559	 11	107.0	18.5	 25
560	 11	112.0	21.1	 25
561	 11	116.0	26.0	 25
562	 11	168.0	39.6	 30
563	 11	125.0	16.2	 30
564	 11	158.5	28.3	 30
565	 11	209.5	30.3	 30
566	 11	1430.8	286.6	 30
567	 11	247.5	46.3	 30
568	 11	240.0	34.3	 25
569	 11	547.0	96.9	 25
570	 11	209.0	23.5	 25
571	 11	779.0	99.8	 25
572	 11	1850.8	396.5	 30
573	 11	275.0	40.1	 25
574	 11	330.0	54.8	 25
575	 11	923.0	100.4	 25
576	 11	603.0	89.2	 25
577	 11	209.5	32.7	 30
578	 11	128.0	15.5	 25
579	 11	1041.0	208.1	 25
580	 11	7459.0	1127.7	 25
581	 11	102.0	15.9	 25
582	 11	107.3	17.1	 36
583	 11	134.3	32.1	 30
584	 11	108.3	18.4	 30
585	 11	1528.5	306.2	 30
586	 11	249.0	42.8	 25
587	 11	107.8	23.9	 30
588	 11	85.0	15.7	 25
589	 11	80.0	12.7	 25
590	 11	272.0	39.1	 25
591	 11	826.0	99.8	 25
592	 11	321.5	63.4	 30
593	 11	415.0	95.7	 25
594	 11	103.0	19.5	 25
595	 11	124.0	20.4	 25
596	 11	217.0	36.7	 25
597	 11	546.3	103.2	 30
598	 11	488.0	107.0	 25
599	 11	1781.0	406.3	 25
600	 11	564.0	107.9	 25
601	 11	297.5	49.4	 30
602	 11	155.8	30.0	 36
603	 11	206.5	40.0	 30
604	 11	240.0	31.0	 25
605	 11	781.0	132.6	 25
606	 11	335.0	65.4	 25
607	 11	659.0	124.6	 30
608	 11	179.0	22.1	 25
609	 11	143.0	22.8	 25
610	 11	256.0	30.9	 25
611	 11	248.0	34.2	 25
612	 11	259.0	28.2	 30
613	 11	311.0	38.9	 25
614	 11	207.0	32.2	 25
615	 11	438.0	48.9	 25
616	 11	791.0	88.3	 25
617	 11	919.5	215.2	 30
618	 11	267.0	52.2	 25
619	 11	180.3	29.1	 30
620	 11	183.0	34.9	 30
621	 11	345.3	55.9	 30
622	 11	207.3	33.0	 36
623	 11	1428.0	254.3	 25
624	 11	1076.0	80.5	 25
625	 11	247.0	28.1	 25
626	 11	277.0	34.7	 25
627	 11	349.8	43.6	 30
628	 11	280.0	28.5	 25
629	 11	399.0	30.7	 25
630	 11	283.0	31.5	 25
631	 11	123.0	16.2	 25
632	 11	114.0	21.3	 30
633	 11	655.0	113.3	 25
634	 11	433.0	78.4	 25
635	 11	105.0	19.3	 25
636	 11	202.0	29.4	 25
637	 11	256.5	43.4	 30
638	 11	297.3	62.1	 30
639	 11	276.0	49.3	 30
640	 11	174.5	28.2	 30
641	 11	166.3	20.5	 30
642	 11	133.5	22.8	 30
643	 11	694.0	145.0	 25
644	 11	360.0	53.4	 25
645	 11	499.0	55.2	 25
646	 11	149.0	18.8	 25
647	 11	123.0	17.2	 30
648	 11	116.0	18.9	 25
649	 11	794.0	127.9	 25
650	 11	127.0	21.0	 25
651	 11	112.0	18.0	 25
652	 11	121.0	22.9	 30
653	 11	132.0	26.4	 25
654	 11	146.0	27.6	 25
655	 11	97.0	16.9	 25
656	 11	116.0	19.5	 25
657	 11	97.3	16.7	 36
658	 11	304.8	41.9	 30
659	 11	184.8	26.8	 30
660	 11	814.0	118.1	 30
661	 11	359.0	45.3	 25
662	 11	307.8	55.5	 30
663	 11	133.0	25.7	 25
664	 11	199.0	30.6	 25
665	 11	196.0	42.2	 25
666	 11	1000.0	85.3	 25
667	 11	194.3	29.1	 30
668	 11	436.0	75.6	 25
669	 11	269.0	35.7	 25
670	 11	129.0	21.7	 25
671	 11	120.0	18.7	 25
672	 11	351.5	60.2	 30
673	 11	565.0	117.2	 25
674	 11	101.0	20.3	 25
675	 11	93.0	15.0	 25
676	 11	404.8	65.4	 30
677	 11	508.0	101.8	 36
678	 11	356.8	52.9	 30
679	 11	574.0	108.4	 25
680	 11	247.0	49.6	 25
681	 11	590.0	113.3	 25
682	 11	189.8	39.0	 30
683	 11	746.0	180.1	 25
684	 11	156.0	18.9	 25
685	 11	3576.0	725.0	 25
686	 11	1598.0	133.8	 25
687	 11	247.8	51.6	 30
688	 11	1558.0	324.5	 25
689	 11	114.0	20.9	 25
690	 11	150.0	20.0	 25
691	 11	134.0	22.3	 25
692	 11	195.8	33.5	 30
693	 11	727.0	160.6	 25
694	 11	174.8	23.0	 30
695	 11	203.0	28.0	 30
696	 11	258.0	33.8	 30
697	 11	678.0	154.6	 36
698	 11	538.0	120.0	 25
699	 11	127.0	30.0	 25
700	 11	217.0	30.1	 25
701	 11	177.0	31.1	 25
702	 11	539.5	117.4	 30
703	 11	196.0	20.4	 25
704	 11	297.0	44.3	 25
705	 11	221.0	43.5	 25
706	 11	916.0	100.0	 25
707	 11	142.8	30.6	 30
708	 11	176.0	32.5	 25
709	 11	223.0	44.0	 25
710	 11	156.0	27.5	 25
711	 11	210.0	29.7	 25
  0	 12	15230.8	3686.8	 30
  1	 12	126.5	36.0	 30
  2	 12	202.0	36.1	 25
  3	 12	258.0	33.1	 25
  4	 12	242.0	40.4	 25
  5	 12	246.0	40.3	 25
  6	 12	113.0	17.9	 30
  7	 12	332.0	34.4	 25
  8	 12	114.0	16.3	 25
  9	 12	129.0	16.5	 25
 10	 12	118.0	22.1	 25
 11	 12	89.0	19.2	 30
 12	 12	100.0	17.5	 25
 13	 12	147.0	29.3	 25
 14	 12	169.0	31.0	 25
 15	 12	134.0	27.8	 25
 16	 12	94.0	18.2	 36
 17	 12	82.8	15.6	 30
 18	 12	99.0	15.2	 30
 19	 12	115.0	20.1	 25
 20	 12	151.0	22.5	 25
 21	 12	137.3	32.9	 30
 22	 12	119.0	26.2	 25
 23	 12	102.0	21.7	 25
 24	 12	109.0	17.6	 25
 25	 12	94.0	20.5	 25
 26	 12	89.5	22.5	 30
 27	 12	95.0	22.3	 25
 28	 12	127.0	29.5	 25
 29	 12	90.0	20.9	 25
 30	 12	90.0	16.3	 25
 31	 12	148.5	29.3	 30
 32	 12	139.0	25.3	 25
 33	 12	138.0	30.1	 25
 34	 12	83.8	31.9	 30
 35	 12	87.0	18.9	 30
 36	 12	119.5	23.2	 36
 37	 12	140.0	28.3	 30
 38	 12	145.0	24.4	 25
 39	 12	111.0	21.8	 25
 40	 12	94.0	19.9	 25
 41	 12	103.5	25.7	 30
 42	 12	110.0	19.3	 25
 43	 12	109.0	23.8	 25
 44	 12	86.0	17.7	 25
 45	 12	112.0	22.7	 25
 46	 12	126.5	31.9	 30
 47	 12	106.0	28.4	 25
 48	 12	112.0	20.2	 25
 49	 12	145.0	45.4	 25
 50	 12	141.0	31.2	 25
 51	 12	104.3	23.8	 30
 52	 12	115.0	25.4	 25
 53	 12	114.3	24.9	 30
 54	 12	125.8	23.0	 30
 55	 12	84.5	20.6	 30
 56	 12	92.0	19.1	 36
 57	 12	94.0	38.2	 25
 58	 12	76.0	16.7	 25
 59	 12	76.0	22.4	 25
 60	 12	68.0	15.6	 25
 61	 12	94.3	26.3	 30
 62	 12	99.0	22.6	 25
 63	 12	97.0	21.8	 25
 64	 12	90.0	19.9	 25
 65	 12	105.0	15.2	 25
 66	 12	125.5	26.2	 30
 67	 12	87.0	19.0	 25
 68	 12	91.0	25.3	 25
 69	 12	102.0	28.3	 25
 70	 12	125.0	24.5	 25
 71	 12	94.3	26.7	 30
 72	 12	93.8	23.9	 30
 73	 12	94.3	17.4	 30
 74	 12	121.0	28.0	 30
 75	 12	85.3	16.2	 30
 76	 12	86.8	25.0	 30
 77	 12	102.0	20.7	 25
 78	 12	109.0	14.9	 25
 79	 12	105.0	18.0	 25
 80	 12	115.0	26.4	 25
 81	 12	141.5	27.0	 30
 82	 12	146.0	26.5	 25
 83	 12	114.0	29.3	 25
 84	 12	133.0	35.0	 25
 85	 12	117.0	38.8	 25
 86	 12	96.0	25.5	 30
 87	 12	109.0	21.2	 25
 88	 12	126.0	30.1	 25
 89	 12	105.0	23.4	 25
 90	 12	77.0	23.1	 25
 91	 12	80.3	16.8	 36
 92	 12	83.8	26.6	 30
 93	 12	161.5	26.4	 30
 94	 12	367.0	59.6	 25
 95	 12	125.0	27.2	 25
 96	 12	101.0	23.0	 30
 97	 12	271.0	66.7	 25
 98	 12	116.0	25.1	 25
 99	 12	130.0	23.2	 25
100	 12	327.0	47.2	 25
101	 12	1945.5	306.4	 30
102	 12	425.0	57.3	 25
103	 12	192.0	39.0	 25
104	 12	137.0	42.9	 25
105	 12	130.0	27.4	 25
106	 12	124.8	27.3	 30
107	 12	184.0	55.7	 25
108	 12	169.0	31.1	 25
109	 12	282.8	47.0	 30
110	 12	268.3	55.2	 30
111	 12	232.8	41.4	 36
112	 12	133.8	27.3	 30
113	 12	180.0	30.2	 25
114	 12	129.0	23.5	 25
115	 12	136.0	17.2	 25
116	 12	151.0	25.7	 30
117	 12	132.0	30.6	 25
118	 12	279.0	45.5	 25
119	 12	165.0	20.1	 25
120	 12	159.0	22.5	 25
121	 12	211.5	40.5	 30
122	 12	264.0	42.0	 25
123	 12	103.0	17.8	 25
124	 12	118.0	23.7	 25
125	 12	127.0	22.3	 25
126	 12	132.5	30.3	 30
127	 12	241.0	28.5	 25
128	 12	127.5	25.4	 30
129	 12	148.0	30.5	 30
130	 12	174.5	29.3	 30
131	 12	303.0	38.7	 36
132	 12	247.0	33.4	 25
133	 12	128.0	22.9	 25
134	 12	108.0	17.6	 25
135	 12	140.0	33.2	 25
136	 12	812.0	97.6	 30
137	 12	328.0	40.4	 25
138	 12	137.0	24.6	 25
139	 12	215.0	39.5	 25
140	 12	130.0	21.8	 25
141	 12	198.5	25.2	 30
142	 12	190.0	21.3	 25
143	 12	122.0	30.1	 25
144	 12	139.0	25.2	 25
145	 12	127.0	21.3	 25
146	 12	139.5	20.0	 30
147	 12	194.0	39.1	 30
148	 12	159.0	25.7	 30
149	 12	166.0	24.6	 30
150	 12	135.0	28.2	 30
151	 12	289.8	66.2	 30
152	 12	105.0	18.9	 25
153	 12	223.0	40.0	 25
154	 12	137.0	21.0	 25
155	 12	164.0	29.0	 25
156	 12	97.8	21.1	 30
157	 12	120.0	24.4	 25
158	 12	138.0	25.0	 25
159	 12	105.0	21.9	 25
160	 12	108.0	14.6	 25
161	 12	106.0	22.8	 30
162	 12	138.0	24.7	 25
163	 12	189.0	37.0	 25
164	 12	120.0	17.0	 25
165	 12	258.0	35.2	 25
166	 12	227.5	36.9	 36
167	 12	267.0	39.2	 30
168	 12	285.8	35.3	 30
169	 12	240.0	26.1	 25
170	 12	184.0	31.4	 25
171	 12	305.8	36.9	 30
172	 12	645.0	63.4	 25
173	 12	133.0	16.6	 25
174	 12	106.0	17.5	 25
175	 12	110.0	20.9	 25
176	 12	109.8	19.5	 30
177	 12	84.0	13.7	 25
178	 12	128.0	23.5	 25
179	 12	118.0	22.3	 25
180	 12	194.0	33.4	 25
181	 12	250.5	45.3	 30
182	 12	2622.0	476.4	 25
183	 12	172.0	36.9	 25
184	 12	151.5	20.4	 30
185	 12	133.8	28.5	 30
186	 12	109.5	21.4	 36
187	 12	105.0	18.5	 30
188	 12	108.0	22.7	 25
189	 12	131.0	22.3	 25
190	 12	153.0	29.7	 25
191	 12	113.0	18.1	 30
192	 12	149.0	26.6	 25
193	 12	107.0	26.3	 25
194	 12	172.0	30.1	 25
195	 12	134.0	16.0	 25
196	 12	268.5	39.3	 30
197	 12	99.0	12.7	 25
198	 12	177.0	26.4	 25
199	 12	403.0	75.8	 25
200	 12	331.0	46.1	 25
201	 12	190.0	28.2	 30
202	 12	381.0	30.7	 25
203	 12	577.5	99.5	 30
204	 12	338.8	52.3	 30
205	 12	234.8	27.7	 30
206	 12	138.0	25.8	 36
207	 12	223.0	27.3	 25
208	 12	115.0	18.3	 25
209	 12	105.0	19.5	 25
210	 12	233.0	28.4	 25
211	 12	142.8	27.8	 30
212	 12	210.0	32.5	 25
213	 12	87.0	12.3	 25
214	 12	117.0	30.8	 25
215	 12	111.0	15.1	 25
216	 12	137.0	28.5	 30
217	 12	323.0	36.6	 25
218	 12	145.0	19.3	 25
219	 12	107.0	21.5	 25
220	 12	245.0	38.3	 25
221	 12	119.8	14.6	 30
222	 12	130.5	13.5	 30
223	 12	137.5	22.5	 30
224	 12	161.3	25.8	 30
225	 12	837.3	84.7	 30
226	 12	151.3	25.5	 30
227	 12	104.0	14.8	 25
228	 12	123.0	24.7	 25
229	 12	115.0	30.6	 25
230	 12	126.0	16.5	 25
231	 12	168.3	30.3	 30
232	 12	309.0	48.5	 25
233	 12	147.0	25.0	 25
234	 12	216.0	43.0	 25
235	 12	175.0	33.2	 25
236	 12	168.5	25.3	 30
237	 12	129.0	16.5	 25
238	 12	155.0	16.7	 25
239	 12	128.0	16.5	 25
240	 12	103.0	18.9	 25
241	 12	221.0	49.6	 36
242	 12	454.3	45.7	 30
243	 12	176.3	24.8	 30
244	 12	150.0	32.6	 25
245	 12	207.0	33.1	 25
246	 12	152.5	27.2	 30
247	 12	160.0	26.3	 25
248	 12	355.0	57.9	 25
249	 12	222.0	25.8	 25
250	 12	204.0	24.3	 25
251	 12	181.3	32.1	 30
252	 12	220.0	28.7	 25
253	 12	426.0	60.5	 25
254	 12	136.0	28.6	 25
255	 12	156.0	23.1	 25
256	 12	125.5	23.5	 30
257	 12	179.0	20.7	 25
258	 12	254.0	40.3	 25
259	 12	242.8	40.8	 30
260	 12	120.5	22.8	 30
261	 12	101.3	21.7	 36
262	 12	122.5	25.4	 30
263	 12	139.0	20.9	 25
264	 12	113.0	20.8	 25
265	 12	158.0	28.2	 25
266	 12	128.3	26.5	 30
267	 12	251.0	21.7	 25
268	 12	223.0	32.1	 25
269	 12	165.0	28.1	 25
270	 12	246.0	27.4	 25
271	 12	96.8	19.4	 30
272	 12	295.0	55.4	 25
273	 12	145.0	25.4	 25
274	 12	386.0	79.8	 25
275	 12	115.0	17.9	 25
276	 12	294.0	64.2	 30
277	 12	114.0	21.3	 25
278	 12	109.8	17.6	 30
279	 12	90.8	16.9	 30
280	 12	111.8	21.6	 30
281	 12	177.0	33.7	 30
282	 12	150.8	27.8	 30
283	 12	126.0	19.8	 25
284	 12	106.0	16.6	 25
285	 12	182.0	39.3	 25
286	 12	118.0	24.1	 25
287	 12	99.0	20.2	 30
288	 12	148.0	18.4	 25
289	 12	1567.0	292.1	 25
290	 12	342.0	63.2	 25
291	 12	139.0	28.3	 25
292	 12	93.5	18.0	 30
293	 12	210.0	36.1	 25
294	 12	157.0	19.6	 25
295	 12	120.0	24.3	 25
296	 12	234.0	37.7	 25
297	 12	890.8	209.1	 36
298	 12	194.8	41.8	 30
299	 12	573.8	50.2	 30
300	 12	357.0	43.4	 30
301	 12	153.0	25.6	 25
302	 12	125.5	26.8	 30
303	 12	118.0	25.5	 25
304	 12	105.0	26.0	 25
305	 12	163.0	28.0	 25
306	 12	379.0	46.3	 25
307	 12	212.8	32.0	 30
308	 12	340.0	52.3	 25
309	 12	152.0	19.8	 25
310	 12	251.0	46.9	 25
311	 12	124.0	27.6	 25
312	 12	111.8	22.7	 30
313	 12	183.0	21.9	 25
314	 12	390.0	47.7	 25
315	 12	241.0	40.0	 25
316	 12	241.0	40.3	 30
317	 12	237.5	53.0	 36
318	 12	196.5	42.6	 30
319	 12	136.0	30.5	 25
320	 12	683.0	125.9	 25
321	 12	319.0	56.5	 25
322	 12	155.8	35.1	 30
323	 12	122.0	21.1	 25
324	 12	115.0	20.0	 25
325	 12	247.0	40.4	 25
326	 12	110.0	28.6	 25
327	 12	153.0	34.4	 30
328	 12	145.0	20.3	 25
329	 12	178.0	38.8	 25
330	 12	111.0	19.5	 25
331	 12	120.0	21.8	 25
332	 12	131.5	27.2	 30
333	 12	160.0	29.0	 25
334	 12	125.5	27.4	 30
335	 12	133.8	34.5	 30
336	 12	168.8	42.9	 30
337	 12	161.0	33.5	 36
338	 12	201.0	38.1	 25
339	 12	168.0	33.5	 25
340	 12	382.0	49.7	 25
341	 12	194.0	29.4	 25
342	 12	151.5	38.1	 30
343	 12	125.0	25.5	 25
344	 12	148.0	31.0	 25
345	 12	111.0	25.6	 25
346	 12	176.0	34.6	 25
347	 12	150.8	26.3	 30
348	 12	135.0	29.4	 25
349	 12	117.0	25.5	 25
350	 12	108.0	24.0	 25
351	 12	287.0	60.7	 25
352	 12	143.0	21.7	 30
353	 12	304.8	51.7	 30
354	 12	126.8	31.8	 30
355	 12	174.3	31.7	 30
356	 12	140.5	35.7	 30
357	 12	183.3	39.4	 30
358	 12	128.0	31.4	 25
359	 12	159.0	21.2	 25
360	 12	139.0	22.0	 25
361	 12	184.0	30.8	 25
362	 12	167.3	37.1	 30
363	 12	125.0	19.8	 25
364	 12	152.0	33.9	 25
365	 12	110.0	21.7	 25
366	 12	121.0	26.0	 25
367	 12	107.8	28.9	 30
368	 12	93.0	19.3	 25
369	 12	168.0	32.8	 25
370	 12	286.0	41.1	 25
371	 12	194.0	41.1	 25
372	 12	296.3	50.5	 36
373	 12	332.8	74.0	 30
374	 12	111.0	20.2	 30
375	 12	175.0	31.2	 30
376	 12	364.0	67.1	 25
377	 12	348.5	58.1	 30
378	 12	227.0	30.5	 25
379	 12	216.0	45.0	 25
380	 12	92.0	22.7	 25
381	 12	211.0	34.0	 25
382	 12	99.0	26.9	 30
383	 12	118.0	34.5	 25
384	 12	114.0	26.1	 25
385	 12	123.0	23.8	 25
386	 12	345.0	49.6	 25
387	 12	245.8	69.8	 30
388	 12	118.0	20.0	 25
389	 12	128.0	29.5	 25
390	 12	107.0	14.1	 25
391	 12	150.8	22.5	 30
392	 12	166.0	33.4	 36
393	 12	157.0	27.2	 30
394	 12	145.0	30.2	 25
395	 12	106.0	20.0	 25
396	 12	117.0	23.6	 25
397	 12	119.3	22.5	 30
398	 12	459.0	90.4	 25
399	 12	115.0	22.7	 25
400	 12	135.0	30.5	 25
401	 12	195.0	34.0	 25
402	 12	109.8	27.6	 30
403	 12	185.0	30.9	 25
404	 12	102.0	27.8	 25
405	 12	196.0	33.1	 25
406	 12	208.0	39.7	 25
407	 12	148.3	28.2	 30
408	 12	140.0	29.3	 25
409	 12	106.8	30.1	 30
410	 12	120.8	22.3	 30
411	 12	141.8	23.8	 30
412	 12	137.3	24.4	 36
413	 12	175.0	25.2	 25
414	 12	198.0	39.0	 25
415	 12	108.0	19.4	 25
416	 12	154.0	26.8	 25
417	 12	174.3	27.5	 30
418	 12	160.0	29.1	 25
419	 12	117.0	31.8	 25
420	 12	110.0	17.8	 25
421	 12	109.0	18.4	 25
422	 12	193.0	35.4	 30
423	 12	143.0	21.9	 25
424	 12	130.0	23.2	 25
425	 12	173.0	25.2	 25
426	 12	228.0	37.0	 25
427	 12	208.3	33.8	 30
428	 12	141.3	27.2	 30
429	 12	143.5	30.6	 30
430	 12	371.8	63.7	 30
431	 12	130.0	28.9	 30
432	 12	129.8	20.0	 30
433	 12	110.0	26.2	 25
434	 12	120.0	35.3	 25
435	 12	176.0	25.4	 25
436	 12	139.0	22.4	 25
437	 12	169.5	28.7	 30
438	 12	125.0	21.2	 25
439	 12	916.0	178.7	 25
440	 12	97.0	20.1	 25
441	 12	150.0	20.4	 25
442	 12	109.8	17.9	 30
443	 12	129.0	26.4	 25
444	 12	115.0	18.6	 25
445	 12	232.0	30.0	 25
446	 12	228.0	37.9	 25
447	 12	124.3	20.2	 36
448	 12	168.8	22.7	 30
449	 12	240.8	34.4	 30
450	 12	239.5	39.8	 30
451	 12	510.0	121.7	 25
452	 12	158.5	29.6	 30
453	 12	166.0	13.4	 25
454	 12	285.0	47.8	 25
455	 12	3190.0	634.6	 25
456	 12	119.0	29.1	 25
457	 12	126.8	19.7	 30
458	 12	117.0	24.5	 25
459	 12	153.0	20.9	 25
460	 12	308.0	62.3	 25
461	 12	149.0	24.0	 25
462	 12	257.5	55.2	 30
463	 12	1792.0	247.8	 25
464	 12	259.0	48.8	 25
465	 12	155.0	23.9	 25
466	 12	131.3	21.4	 30
467	 12	135.0	19.9	 36
468	 12	180.0	37.1	 30
469	 12	134.0	25.4	 25
470	 12	106.0	24.1	 25
471	 12	333.0	58.0	 25
472	 12	134.5	23.7	 30
473	 12	85.0	13.6	 25
474	 12	105.0	22.6	 25
475	 12	104.0	18.6	 25
476	 12	113.0	22.9	 25
477	 12	138.3	25.5	 30
478	 12	156.0	21.8	 25
479	 12	112.0	30.7	 25
480	 12	395.0	45.0	 25
481	 12	331.0	45.4	 25
482	 12	110.3	16.8	 30
483	 12	192.0	36.3	 25
484	 12	580.8	53.3	 30
485	 12	300.8	36.4	 30
486	 12	141.5	30.3	 30
487	 12	207.0	30.1	 36
488	 12	820.0	171.0	 25
489	 12	316.0	61.5	 25
490	 12	516.0	81.9	 25
491	 12	193.0	26.2	 25
492	 12	100.5	13.3	 30
493	 12	99.0	15.8	 25
494	 12	161.0	23.8	 25
495	 12	131.0	17.7	 25
496	 12	108.0	20.6	 25
497	 12	158.5	23.8	 30
498	 12	219.0	44.1	 25
499	 12	260.0	51.0	 25
500	 12	248.0	40.8	 25
501	 12	300.0	48.5	 25
502	 12	135.0	21.6	 30
503	 12	175.8	43.1	 30
504	 12	1225.8	337.3	 30
505	 12	227.8	43.1	 30
506	 12	107.0	16.0	 30
507	 12	184.8	23.0	 30
508	 12	125.0	27.1	 25
509	 12	242.0	32.5	 25
510	 12	175.0	27.5	 25
511	 12	2372.0	557.0	 25
512	 12	105.8	17.5	 30
513	 12	161.0	36.9	 25
514	 12	145.0	20.5	 25
515	 12	917.0	135.1	 25
516	 12	144.0	31.6	 25
517	 12	119.8	20.4	 30
518	 12	117.0	19.0	 25
519	 12	272.0	41.1	 25
520	 12	231.0	29.1	 25
521	 12	303.0	47.0	 25
522	 12	114.3	21.1	 36
523	 12	98.0	30.4	 30
524	 12	123.0	18.7	 30
525	 12	184.5	41.6	 30
526	 12	176.0	31.5	 25
527	 12	140.8	15.0	 30
528	 12	190.0	33.2	 25
529	 12	139.0	19.6	 25
530	 12	233.0	26.0	 25
531	 12	142.0	22.7	 25
532	 12	194.5	48.7	 30
533	 12	265.0	41.9	 25
534	 12	175.0	43.9	 25
535	 12	576.0	73.8	 25
536	 12	93.0	20.1	 25
537	 12	118.8	16.6	 30
538	 12	98.0	28.5	 25
539	 12	234.0	30.6	 25
540	 12	408.0	51.4	 25
541	 12	386.8	55.8	 30
542	 12	166.3	30.0	 36
543	 12	221.3	42.8	 30
544	 12	125.0	22.9	 25
545	 12	109.0	18.7	 25
546	 12	164.0	29.7	 25
547	 12	150.8	28.2	 30
548	 12	159.0	36.6	 25
549	 12	116.0	19.1	 25
550	 12	260.0	49.4	 25
551	 12	254.0	42.0	 25
552	 12	318.3	60.9	 30
553	 12	204.0	24.5	 25
554	 12	159.0	31.1	 25
555	 12	162.0	21.8	 25
556	 12	306.0	42.1	 25
557	 12	127.5	19.0	 30
558	 12	225.0	29.3	 25
559	 12	146.3	28.1	 30
560	 12	106.5	14.2	 30
561	 12	107.8	17.3	 30
562	 12	96.8	18.9	 36
563	 12	101.0	17.0	 25
564	 12	112.0	20.0	 25
565	 12	180.0	35.5	 25
566	 12	145.0	28.1	 25
567	 12	177.0	28.7	 30
568	 12	171.0	26.7	 25
569	 12	144.0	19.5	 25
570	 12	131.0	18.2	 25
571	 12	250.0	42.3	 25
572	 12	288.3	55.9	 30
573	 12	207.0	32.7	 25
574	 12	393.0	45.1	 25
575	 12	359.0	39.1	 25
576	 12	559.0	79.9	 25
577	 12	170.8	25.3	 30
578	 12	100.0	17.9	 30
579	 12	238.8	48.7	 30
580	 12	1064.8	344.5	 30
581	 12	118.0	24.6	 30
582	 12	102.3	26.7	 30
583	 12	109.0	29.5	 25
584	 12	185.0	34.6	 25
585	 12	133.0	23.3	 25
586	 12	145.0	24.3	 25
587	 12	112.3	26.9	 30
588	 12	98.0	22.9	 25
589	 12	88.0	20.4	 25
590	 12	147.0	22.8	 25
591	 12	199.0	37.7	 25
592	 12	210.8	28.0	 30
593	 12	163.0	31.8	 25
594	 12	102.0	20.0	 25
595	 12	85.0	17.4	 25
596	 12	140.0	30.2	 25
597	 12	217.0	47.7	 36
598	 12	228.5	47.4	 30
599	 12	736.5	173.6	 30
600	 12	211.0	45.2	 30
601	 12	115.0	19.1	 25
602	 12	160.0	29.7	 30
603	 12	117.0	25.0	 25
604	 12	241.0	37.8	 25
605	 12	173.0	42.9	 25
606	 12	115.0	24.5	 25
607	 12	310.8	57.6	 30
608	 12	227.0	32.2	 25
609	 12	95.0	25.0	 25
610	 12	289.0	40.5	 25
611	 12	167.0	28.5	 25
612	 12	351.5	63.3	 30
613	 12	222.0	38.5	 25
614	 12	128.0	20.2	 25
615	 12	167.0	32.0	 25
616	 12	329.0	50.7	 30
617	 12	265.3	61.0	 36
618	 12	180.8	33.6	 30
619	 12	134.0	33.3	 25
620	 12	98.0	22.9	 25
621	 12	111.0	26.7	 25
622	 12	126.0	25.5	 25
623	 12	269.8	53.4	 30
624	 12	850.0	129.1	 25
625	 12	160.0	25.8	 25
626	 12	142.0	22.4	 25
627	 12	183.0	30.1	 25
628	 12	150.5	29.9	 30
629	 12	233.0	42.1	 25
630	 12	353.0	48.6	 25
631	 12	157.0	31.0	 25
632	 12	122.0	22.9	 25
633	 12	185.3	36.4	 30
634	 12	253.8	69.2	 30
635	 12	184.8	31.6	 30
636	 12	402.3	60.2	 30
637	 12	152.3	26.9	 30
638	 12	156.5	28.1	 30
639	 12	125.0	29.0	 25
640	 12	110.0	19.3	 25
641	 12	129.0	25.8	 25
642	 12	102.0	28.1	 25
643	 12	267.5	51.1	 30
644	 12	163.0	23.0	 25
645	 12	193.0	36.3	 25
646	 12	123.0	23.2	 25
647	 12	125.0	24.2	 25
648	 12	150.0	23.8	 30
649	 12	207.0	42.0	 25
650	 12	119.0	21.4	 25
651	 12	137.0	35.3	 25
652	 12	138.0	31.9	 25
653	 12	96.3	22.3	 36
654	 12	158.3	27.4	 30
655	 12	94.0	18.0	 30
656	 12	106.5	23.4	 30
657	 12	105.0	30.1	 25
658	 12	218.8	52.1	 30
659	 12	133.0	27.1	 25
660	 12	295.0	55.7	 25
661	 12	325.0	52.1	 25
662	 12	134.0	26.0	 25
663	 12	121.5	19.8	 30
664	 12	166.0	29.4	 25
665	 12	167.0	35.0	 25
666	 12	638.0	71.7	 25
667	 12	147.0	24.2	 25
668	 12	239.8	44.3	 30
669	 12	242.0	55.6	 25
670	 12	264.0	34.9	 25
671	 12	164.0	25.0	 25
672	 12	191.8	30.6	 30
673	 12	354.5	76.5	 36
674	 12	103.0	30.3	 30
675	 12	142.5	28.5	 30
676	 12	286.0	48.5	 25
677	 12	311.0	63.6	 25
678	 12	306.0	63.9	 30
679	 12	266.0	44.5	 25
680	 12	169.0	35.5	 25
681	 12	233.0	64.7	 25
682	 12	106.0	21.1	 25
683	 12	232.3	51.9	 30
684	 12	131.0	29.7	 25
685	 12	608.0	179.4	 25
686	 12	455.0	71.3	 25
687	 12	189.0	31.9	 25
688	 12	312.0	73.9	 30
689	 12	105.0	23.4	 25
690	 12	144.8	33.8	 30
691	 12	173.8	27.8	 30
692	 12	275.3	53.6	 30
693	 12	164.3	33.8	 36
694	 12	119.0	21.7	 25
695	 12	159.0	32.9	 25
696	 12	158.0	22.8	 25
697	 12	226.0	41.3	 25
698	 12	143.8	20.3	 30
699	 12	125.0	22.1	 25
700	 12	129.0	25.2	 25
701	 12	182.0	28.3	 25
702	 12	392.0	67.6	 25
703	 12	178.8	28.4	 30
704	 12	745.0	146.7	 25
705	 12	164.0	28.2	 25
706	 12	270.0	33.6	 25
707	 12	235.0	42.9	 25
708	 12	118.5	20.1	 30
709	 12	153.0	25.6	 30
710	 12	185.3	28.0	 30
711	 12	23366.3	5955.2	 30
  0	 13	193.0	27.8	 25
  1	 13	111.5	18.7	 30
  2	 13	205.0	26.2	 25
  3	 13	246.0	41.4	 25
  4	 13	12072.0	1866.7	 25
  5	 13	185.0	32.8	 25
  6	 13	103.0	24.8	 30
  7	 13	656.0	106.3	 25
  8	 13	113.0	25.3	 25
  9	 13	345.0	46.8	 25
 10	 13	291.0	57.9	 25
 11	 13	141.5	22.0	 30
 12	 13	227.0	49.5	 30
 13	 13	184.5	35.4	 30
 14	 13	162.8	25.9	 30
 15	 13	214.8	42.6	 30
 16	 13	126.3	36.4	 30
 17	 13	242.0	29.8	 25
 18	 13	936.0	88.2	 25
 19	 13	288.0	53.0	 25
 20	 13	491.0	66.3	 25
 21	 13	222.8	35.9	 30
 22	 13	159.0	31.8	 25
 23	 13	203.0	35.4	 25
 24	 13	127.0	22.2	 25
 25	 13	204.0	43.5	 25
 26	 13	106.8	19.8	 30
 27	 13	272.0	36.8	 25
 28	 13	274.0	36.0	 25
 29	 13	140.0	29.0	 25
 30	 13	125.0	21.3	 25
 31	 13	109.5	27.4	 36
 32	 13	958.8	186.1	 30
 33	 13	166.5	36.9	 30
 34	 13	112.0	13.2	 25
 35	 13	122.0	24.0	 25
 36	 13	192.5	38.5	 30
 37	 13	1308.0	129.8	 25
 38	 13	1215.0	128.0	 25
 39	 13	309.0	42.1	 25
 40	 13	163.0	28.4	 25
 41	 13	142.0	23.1	 30
 42	 13	170.0	18.4	 25
 43	 13	107.0	19.1	 25
 44	 13	1279.0	117.6	 25
 45	 13	133.0	27.6	 25
 46	 13	115.8	27.4	 30
 47	 13	148.0	18.6	 25
 48	 13	104.0	13.5	 25
 49	 13	169.0	28.1	 30
 50	 13	141.8	24.9	 30
 51	 13	156.3	24.2	 36
 52	 13	125.8	26.2	 30
 53	 13	105.0	17.5	 25
 54	 13	150.0	19.5	 25
 55	 13	214.0	35.6	 25
 56	 13	101.8	14.8	 30
 57	 13	185.0	24.5	 25
 58	 13	187.0	32.6	 25
 59	 13	166.0	20.5	 25
 60	 13	529.0	56.1	 25
 61	 13	114.0	17.4	 30
 62	 13	102.0	22.9	 25
 63	 13	119.0	23.4	 25
 64	 13	128.0	22.1	 25
 65	 13	193.0	29.9	 25
 66	 13	1727.3	417.3	 30
 67	 13	650.0	104.2	 25
 68	 13	385.5	61.5	 30
 69	 13	258.0	41.7	 30
 70	 13	750.5	107.7	 30
 71	 13	1064.3	190.1	 36
 72	 13	142.0	21.3	 25
 73	 13	971.0	105.5	 25
 74	 13	584.0	83.8	 25
 75	 13	191.0	24.3	 25
 76	 13	381.5	51.9	 30
 77	 13	146.0	33.0	 25
 78	 13	193.0	32.7	 25
 79	 13	204.0	29.8	 25
 80	 13	330.0	31.5	 25
 81	 13	583.5	135.9	 30
 82	 13	243.0	31.0	 25
 83	 13	1064.0	107.1	 25
 84	 13	1018.0	107.0	 25
 85	 13	205.0	43.2	 25
 86	 13	1389.5	292.0	 30
 87	 13	123.8	14.6	 30
 88	 13	416.8	44.8	 30
 89	 13	3571.3	532.9	 30
 90	 13	1892.8	327.1	 30
 91	 13	125.5	24.2	 30
 92	 13	293.0	35.8	 25
 93	 13	1379.0	170.6	 25
 94	 13	533.0	75.3	 25
 95	 13	270.0	29.5	 25
 96	 13	616.8	102.5	 30
 97	 13	228.0	34.0	 25
 98	 13	269.0	45.0	 25
 99	 13	155.0	21.1	 25
100	 13	97.0	26.5	 25
101	 13	221.0	40.0	 30
102	 13	457.0	53.4	 25
103	 13	705.0	71.2	 25
104	 13	188.0	34.2	 25
105	 13	353.0	43.9	 25
106	 13	273.5	46.7	 36
107	 13	169.0	21.2	 30
108	 13	238.3	34.5	 30
109	 13	4534.0	472.4	 25
110	 13	553.0	50.9	 25
111	 13	172.8	21.0	 30
112	 13	127.0	21.9	 25
113	 13	244.0	34.6	 25
114	 13	198.0	31.2	 25
115	 13	157.0	26.8	 25
116	 13	231.3	42.4	 30
117	 13	207.0	30.1	 25
118	 13	827.0	41.8	 25
119	 13	207.0	36.9	 25
120	 13	185.0	29.4	 25
121	 13	150.0	24.3	 30
122	 13	484.0	83.4	 25
123	 13	126.0	22.9	 25
124	 13	203.3	35.3	 30
125	 13	491.8	68.1	 30
126	 13	655.0	130.6	 36
127	 13	100.8	15.7	 30
128	 13	99.0	16.3	 25
129	 13	122.0	14.9	 25
130	 13	357.0	60.8	 25
131	 13	492.3	62.1	 30
132	 13	235.0	23.9	 25
133	 13	871.0	111.1	 25
134	 13	159.0	26.3	 25
135	 13	188.0	23.1	 25
136	 13	681.0	114.4	 30
137	 13	461.0	62.1	 25
138	 13	1112.0	225.8	 25
139	 13	292.0	46.3	 25
140	 13	202.0	23.7	 25
141	 13	391.5	59.7	 30
142	 13	639.0	97.9	 25
143	 13	129.5	20.7	 30
144	 13	120.5	29.7	 30
145	 13	117.8	15.7	 30
146	 13	148.3	18.7	 36
147	 13	141.0	25.2	 25
148	 13	2350.0	368.1	 25
149	 13	423.0	64.6	 25
150	 13	193.0	28.9	 25
151	 13	281.8	57.9	 30
152	 13	259.0	48.5	 25
153	 13	530.0	62.3	 25
154	 13	265.0	35.9	 25
155	 13	10250.0	1181.6	 25
156	 13	307.0	50.2	 30
157	 13	720.0	111.7	 25
158	 13	1326.0	181.0	 25
159	 13	152.0	30.6	 25
160	 13	429.0	64.8	 25
161	 13	488.8	125.4	 30
162	 13	98.3	15.8	 30
163	 13	293.3	48.7	 30
164	 13	180.5	26.9	 30
165	 13	1939.0	306.9	 30
166	 13	275.3	36.5	 30
167	 13	959.0	92.2	 25
168	 13	388.0	54.6	 25
169	 13	884.0	87.9	 25
170	 13	238.0	35.1	 25
171	 13	2151.3	407.2	 30
172	 13	1345.0	124.9	 25
173	 13	342.0	47.6	 25
174	 13	1708.0	212.0	 25
175	 13	258.0	41.4	 25
176	 13	148.0	43.2	 25
177	 13	163.5	34.6	 30
178	 13	142.0	20.7	 25
179	 13	140.0	34.5	 25
180	 13	90.0	13.6	 25
181	 13	200.3	48.5	 30
182	 13	357.8	66.9	 36
183	 13	156.8	26.4	 30
184	 13	129.0	32.2	 25
185	 13	146.0	29.8	 25
186	 13	166.0	26.3	 25
187	 13	175.5	29.5	 30
188	 13	413.0	76.1	 25
189	 13	303.0	55.0	 25
190	 13	133.0	24.8	 25
191	 13	743.0	95.4	 25
192	 13	196.3	31.6	 30
193	 13	325.0	52.7	 25
194	 13	95.0	23.3	 25
195	 13	358.0	56.2	 25
196	 13	160.0	26.2	 25
197	 13	400.3	62.8	 30
198	 13	126.0	30.1	 25
199	 13	134.0	23.4	 30
200	 13	251.0	40.4	 30
201	 13	2919.0	609.2	 30
202	 13	249.0	41.0	 36
203	 13	376.0	67.8	 25
204	 13	2008.0	179.4	 25
205	 13	225.0	32.7	 25
206	 13	205.0	33.4	 25
207	 13	481.5	72.3	 30
208	 13	128.0	22.7	 25
209	 13	182.0	40.2	 25
210	 13	145.0	28.9	 25
211	 13	84.0	13.0	 25
212	 13	129.5	29.0	 30
213	 13	120.0	20.9	 25
214	 13	87.0	17.4	 25
215	 13	99.0	25.9	 25
216	 13	439.0	83.6	 25
217	 13	177.0	37.1	 30
218	 13	378.8	59.7	 30
219	 13	334.8	61.0	 30
220	 13	218.5	41.2	 30
221	 13	250.8	39.5	 30
222	 13	302.0	51.0	 30
223	 13	289.0	47.0	 25
224	 13	1518.0	163.7	 25
225	 13	278.0	49.6	 25
226	 13	187.0	24.6	 25
227	 13	176.3	37.2	 30
228	 13	110.0	17.0	 25
229	 13	699.0	88.2	 25
230	 13	210.0	32.7	 25
231	 13	143.0	38.0	 25
232	 13	130.8	28.6	 30
233	 13	106.0	18.4	 25
234	 13	107.0	20.8	 25
235	 13	192.0	40.4	 25
236	 13	199.0	34.4	 25
237	 13	367.5	70.4	 36
238	 13	219.3	34.8	 30
239	 13	113.5	23.0	 30
240	 13	106.5	24.3	 30
241	 13	147.0	30.5	 25
242	 13	725.0	131.6	 30
243	 13	1000.0	120.1	 25
244	 13	210.0	46.0	 25
245	 13	565.0	79.0	 25
246	 13	122.0	26.9	 25
247	 13	186.8	44.6	 30
248	 13	327.0	47.3	 25
249	 13	241.0	35.1	 25
250	 13	181.0	36.1	 25
251	 13	346.0	66.9	 25
252	 13	191.5	37.4	 30
253	 13	718.0	145.0	 25
254	 13	247.0	43.5	 25
255	 13	176.0	37.4	 25
256	 13	96.5	19.2	 30
257	 13	214.0	32.5	 36
258	 13	577.8	68.0	 30
259	 13	301.0	55.5	 25
260	 13	482.0	72.4	 25
261	 13	197.0	39.6	 25
262	 13	245.0	54.0	 30
263	 13	120.0	29.1	 25
264	 13	541.0	49.9	 25
265	 13	408.0	65.1	 25
266	 13	454.0	46.0	 25
267	 13	274.5	42.0	 30
268	 13	290.0	39.2	 25
269	 13	270.0	51.5	 25
270	 13	218.0	45.9	 25
271	 13	199.0	45.8	 25
272	 13	726.0	162.8	 30
273	 13	575.0	86.0	 25
274	 13	177.5	30.3	 30
275	 13	1951.8	296.7	 30
276	 13	175.8	29.5	 30
277	 13	429.3	105.3	 36
278	 13	3726.0	766.5	 25
279	 13	192.0	37.9	 25
280	 13	156.0	25.3	 25
281	 13	258.0	38.9	 25
282	 13	182.5	33.8	 30
283	 13	125.0	27.3	 25
284	 13	145.0	33.6	 25
285	 13	560.0	104.9	 25
286	 13	106.0	19.4	 25
287	 13	282.8	60.0	 30
288	 13	158.0	31.1	 25
289	 13	152.0	22.4	 25
290	 13	434.0	64.2	 25
291	 13	490.0	66.2	 25
292	 13	210.3	30.5	 30
293	 13	264.0	47.0	 30
294	 13	410.8	63.5	 30
295	 13	162.8	26.6	 30
296	 13	124.8	22.6	 30
297	 13	3971.5	762.3	 30
298	 13	800.0	188.4	 25
299	 13	942.0	127.0	 25
300	 13	7605.0	652.8	 25
301	 13	202.0	38.0	 25
302	 13	128.5	26.1	 30
303	 13	2639.0	607.5	 25
304	 13	177.0	30.3	 25
305	 13	119.0	29.4	 25
306	 13	160.0	32.3	 25
307	 13	143.0	28.4	 30
308	 13	119.0	18.6	 25
309	 13	136.0	28.8	 25
310	 13	122.0	24.6	 25
311	 13	155.0	33.0	 25
312	 13	325.3	63.5	 36
313	 13	96.3	16.7	 30
314	 13	498.8	81.5	 30
315	 13	159.3	23.1	 30
316	 13	684.0	90.2	 25
317	 13	563.3	89.8	 30
318	 13	3902.0	920.3	 25
319	 13	520.0	99.7	 25
320	 13	164.0	26.0	 25
321	 13	328.0	39.0	 25
322	 13	487.0	70.2	 30
323	 13	123.0	25.4	 25
324	 13	162.0	31.7	 25
325	 13	281.0	33.3	 25
326	 13	101.0	15.6	 25
327	 13	416.5	90.5	 30
328	 13	160.0	27.2	 25
329	 13	114.0	18.7	 25
330	 13	776.5	112.3	 30
331	 13	182.0	26.8	 30
332	 13	246.0	50.8	 36
333	 13	365.0	58.4	 30
334	 13	1496.0	290.8	 25
335	 13	148.0	27.2	 25
336	 13	258.0	36.0	 25
337	 13	117.5	18.9	 30
338	 13	308.0	69.5	 25
339	 13	146.0	27.3	 25
340	 13	1149.0	142.5	 25
341	 13	165.0	21.8	 25
342	 13	449.5	76.5	 30
343	 13	222.0	45.2	 25
344	 13	167.0	24.6	 25
345	 13	1395.0	189.9	 25
346	 13	194.0	33.4	 25
347	 13	632.5	129.8	 30
348	 13	134.0	15.6	 25
349	 13	137.3	24.4	 30
350	 13	231.3	42.0	 30
351	 13	203.5	28.2	 30
352	 13	129.3	24.7	 36
353	 13	163.0	20.0	 25
354	 13	102.0	21.0	 25
355	 13	309.0	36.2	 25
356	 13	118.0	22.9	 25
357	 13	247.8	59.2	 30
358	 13	1215.0	203.3	 25
359	 13	396.0	73.6	 25
360	 13	518.0	82.9	 25
361	 13	849.0	98.8	 25
362	 13	229.8	26.2	 30
363	 13	137.0	19.9	 25
364	 13	108.0	23.6	 25
365	 13	184.0	26.2	 25
366	 13	167.0	31.5	 25
367	 13	395.0	48.5	 30
368	 13	236.5	38.6	 30
369	 13	3774.0	531.0	 30
370	 13	215.0	37.0	 30
371	 13	239.3	38.3	 30
372	 13	219.5	44.6	 30
373	 13	1705.0	348.0	 25
374	 13	171.0	22.4	 25
375	 13	136.0	15.9	 25
376	 13	405.0	42.9	 25
377	 13	2421.3	528.8	 30
378	 13	196.0	27.6	 25
379	 13	397.0	47.6	 25
380	 13	110.0	16.8	 25
381	 13	145.0	18.1	 25
382	 13	188.0	31.5	 30
383	 13	137.0	22.3	 25
384	 13	177.0	24.8	 25
385	 13	148.0	13.4	 25
386	 13	108.0	19.3	 25
387	 13	178.0	30.4	 36
388	 13	359.8	48.7	 30
389	 13	787.3	129.0	 30
390	 13	223.8	33.2	 30
391	 13	88.0	16.3	 25
392	 13	299.8	52.0	 30
393	 13	335.0	44.8	 25
394	 13	495.0	49.4	 25
395	 13	303.0	57.2	 25
396	 13	490.0	57.9	 25
397	 13	113.0	19.6	 30
398	 13	228.0	27.2	 25
399	 13	159.0	25.5	 25
400	 13	840.0	91.2	 25
401	 13	720.0	104.2	 25
402	 13	205.5	35.9	 30
403	 13	382.0	45.5	 25
404	 13	950.0	153.9	 25
405	 13	301.5	38.9	 30
406	 13	228.3	38.0	 30
407	 13	147.5	24.9	 36
408	 13	242.5	44.2	 30
409	 13	131.0	19.9	 25
410	 13	193.0	38.1	 25
411	 13	133.0	24.2	 25
412	 13	166.5	25.3	 30
413	 13	183.0	26.4	 25
414	 13	2413.0	324.0	 25
415	 13	435.0	67.1	 25
416	 13	118.0	20.9	 25
417	 13	297.3	41.5	 30
418	 13	422.0	61.7	 25
419	 13	113.0	14.9	 25
420	 13	183.0	30.1	 25
421	 13	565.0	80.7	 25
422	 13	457.0	79.0	 30
423	 13	431.0	66.0	 25
424	 13	265.8	35.3	 30
425	 13	432.8	57.3	 30
426	 13	1216.8	162.8	 30
427	 13	695.0	147.2	 36
428	 13	204.0	41.6	 25
429	 13	84.0	13.2	 25
430	 13	152.0	28.9	 25
431	 13	101.0	17.4	 25
432	 13	103.3	18.1	 30
433	 13	146.0	19.2	 25
434	 13	399.0	64.6	 25
435	 13	164.0	29.2	 25
436	 13	388.0	45.2	 25
437	 13	194.8	37.8	 30
438	 13	241.0	23.9	 25
439	 13	1866.0	181.8	 25
440	 13	578.0	77.7	 25
441	 13	2587.0	327.1	 25
442	 13	757.5	136.2	 30
443	 13	120.5	19.8	 30
444	 13	563.3	81.3	 30
445	 13	397.5	62.2	 30
446	 13	252.3	37.3	 30
447	 13	87.5	17.1	 30
448	 13	138.0	21.1	 25
449	 13	130.0	21.0	 25
450	 13	2006.0	199.8	 25
451	 13	169.0	31.9	 25
452	 13	3202.8	404.3	 30
453	 13	11310.0	2436.6	 25
454	 13	116.0	20.9	 25
455	 13	942.0	136.3	 25
456	 13	163.0	32.1	 25
457	 13	450.0	92.3	 30
458	 13	162.0	27.2	 25
459	 13	223.0	36.6	 25
460	 13	1288.0	226.8	 25
461	 13	342.0	56.4	 25
462	 13	452.0	102.7	 36
463	 13	2149.8	413.6	 30
464	 13	124.8	29.3	 30
465	 13	148.3	28.3	 30
466	 13	140.0	24.3	 25
467	 13	272.3	34.6	 30
468	 13	1127.0	254.6	 25
469	 13	601.0	102.1	 25
470	 13	168.0	26.1	 25
471	 13	175.0	31.6	 25
472	 13	153.0	29.3	 30
473	 13	127.0	24.2	 25
474	 13	166.0	27.0	 25
475	 13	103.0	18.5	 25
476	 13	166.0	26.5	 25
477	 13	295.5	50.6	 30
478	 13	221.0	46.9	 25
479	 13	179.0	23.6	 25
480	 13	161.0	22.3	 30
481	 13	137.0	35.3	 30
482	 13	121.5	25.7	 36
483	 13	148.0	33.0	 30
484	 13	732.0	127.2	 25
485	 13	1333.0	249.6	 25
486	 13	320.0	35.2	 25
487	 13	484.3	60.8	 30
488	 13	1212.0	232.1	 25
489	 13	1077.0	143.7	 25
490	 13	463.0	59.0	 25
491	 13	852.0	82.9	 25
492	 13	202.0	27.0	 30
493	 13	1205.0	261.8	 25
494	 13	128.0	28.1	 25
495	 13	468.0	49.7	 25
496	 13	179.0	31.7	 25
497	 13	112.3	21.0	 30
498	 13	133.0	26.9	 25
499	 13	112.0	28.7	 30
500	 13	136.0	26.8	 30
501	 13	200.3	34.6	 30
502	 13	195.8	36.7	 36
503	 13	114.0	22.9	 25
504	 13	232.0	46.0	 25
505	 13	337.0	62.4	 25
506	 13	159.0	44.2	 25
507	 13	200.8	50.8	 30
508	 13	250.0	54.7	 25
509	 13	465.0	107.4	 25
510	 13	898.0	157.0	 25
511	 13	219.0	39.0	 25
512	 13	155.0	36.5	 30
513	 13	103.0	24.8	 25
514	 13	373.0	83.8	 25
515	 13	374.0	54.9	 25
516	 13	406.0	73.0	 25
517	 13	220.0	35.4	 25
518	 13	129.3	39.8	 36
519	 13	217.0	44.9	 30
520	 13	1394.3	222.1	 30
521	 13	220.5	37.8	 30
522	 13	106.0	21.3	 25
523	 13	106.3	21.4	 30
524	 13	117.0	29.0	 25
525	 13	97.0	24.5	 25
526	 13	161.0	32.5	 25
527	 13	133.0	27.9	 25
528	 13	110.0	28.0	 30
529	 13	171.0	41.7	 25
530	 13	149.0	27.6	 25
531	 13	346.0	70.4	 25
532	 13	514.0	59.4	 25
533	 13	163.0	39.1	 30
534	 13	313.0	38.1	 25
535	 13	146.0	24.6	 25
536	 13	224.0	44.9	 25
537	 13	728.0	124.0	 30
538	 13	194.0	31.8	 36
539	 13	230.5	56.2	 30
540	 13	140.8	24.0	 30
541	 13	2935.0	427.7	 25
542	 13	113.0	22.5	 25
543	 13	462.3	106.7	 30
544	 13	106.0	22.5	 25
545	 13	399.0	60.1	 25
546	 13	132.0	20.8	 25
547	 13	123.0	28.0	 25
548	 13	166.0	41.1	 30
549	 13	156.0	31.1	 25
550	 13	154.0	35.2	 25
551	 13	141.0	18.2	 25
552	 13	158.0	27.0	 25
553	 13	165.3	33.7	 30
554	 13	254.0	51.0	 25
555	 13	176.8	33.1	 30
556	 13	155.5	31.6	 30
557	 13	187.0	30.9	 30
558	 13	258.3	56.3	 36
559	 13	288.0	39.9	 25
560	 13	1103.0	155.8	 25
561	 13	338.0	48.1	 25
562	 13	155.0	23.4	 25
563	 13	749.3	203.0	 30
564	 13	817.0	201.2	 25
565	 13	996.0	144.0	 25
566	 13	451.0	48.3	 25
567	 13	323.0	62.2	 25
568	 13	126.8	25.2	 30
569	 13	110.0	25.6	 25
570	 13	171.0	47.1	 25
571	 13	277.0	61.0	 25
572	 13	296.0	43.8	 25
573	 13	584.3	63.4	 30
574	 13	2656.3	540.3	 30
575	 13	376.5	67.2	 30
576	 13	146.5	37.3	 30
577	 13	154.5	20.3	 30
578	 13	151.8	31.8	 30
579	 13	6257.0	1670.9	 25
580	 13	154.0	31.6	 25
581	 13	6633.0	1323.4	 25
582	 13	411.0	72.6	 25
583	 13	145.3	36.6	 30
584	 13	578.0	110.8	 25
585	 13	265.0	46.9	 25
586	 13	771.0	123.1	 25
587	 13	279.0	36.9	 25
588	 13	424.0	96.1	 30
589	 13	183.0	38.9	 25
590	 13	105.0	16.0	 25
591	 13	409.0	37.2	 25
592	 13	490.0	56.8	 25
593	 13	151.3	31.9	 36
594	 13	112.0	23.4	 30
595	 13	757.8	140.2	 30
596	 13	103.8	21.7	 30
597	 13	106.0	17.9	 25
598	 13	158.8	19.6	 30
599	 13	343.0	48.5	 25
600	 13	4644.0	846.0	 25
601	 13	252.0	43.1	 25
602	 13	577.0	86.2	 25
603	 13	239.5	33.8	 30
604	 13	137.0	31.0	 25
605	 13	148.0	24.1	 25
606	 13	208.0	50.1	 25
607	 13	742.0	105.0	 25
608	 13	419.0	93.6	 30
609	 13	151.0	21.7	 25
610	 13	242.0	35.4	 25
611	 13	280.0	48.1	 25
612	 13	1094.8	189.9	 30
613	 13	220.0	35.8	 36
614	 13	1141.0	229.1	 30
615	 13	172.5	32.5	 30
616	 13	232.0	34.6	 25
617	 13	638.0	61.6	 25
618	 13	103.0	16.8	 30
619	 13	158.0	22.5	 25
620	 13	364.0	38.6	 25
621	 13	599.0	72.2	 25
622	 13	94.0	18.8	 25
623	 13	278.8	44.8	 30
624	 13	163.0	31.0	 25
625	 13	119.0	16.9	 25
626	 13	178.0	36.9	 25
627	 13	135.0	26.3	 25
628	 13	288.5	35.3	 30
629	 13	106.0	20.8	 25
630	 13	128.5	21.3	 30
631	 13	617.5	90.1	 30
632	 13	505.0	67.7	 30
633	 13	2016.3	520.9	 36
634	 13	96.0	10.6	 25
635	 13	129.0	20.2	 25
636	 13	156.0	21.5	 25
637	 13	864.0	87.2	 25
638	 13	157.8	19.8	 30
639	 13	256.0	32.9	 25
640	 13	152.0	21.5	 25
641	 13	220.0	24.1	 25
642	 13	194.0	33.2	 25
643	 13	329.0	53.4	 30
644	 13	322.0	52.5	 25
645	 13	95.0	14.8	 25
646	 13	577.0	57.6	 25
647	 13	173.0	32.3	 25
648	 13	225.3	43.6	 30
649	 13	242.3	32.0	 30
650	 13	1569.5	274.2	 30
651	 13	227.5	47.1	 30
652	 13	88.8	14.4	 30
653	 13	241.3	48.3	 30
654	 13	99.0	10.9	 25
655	 13	210.0	35.9	 25
656	 13	2007.0	269.8	 25
657	 13	110.0	19.1	 25
658	 13	123.8	22.8	 30
659	 13	346.0	60.2	 25
660	 13	370.0	149.5	 25
661	 13	530.0	71.5	 25
662	 13	112.0	14.8	 25
663	 13	13337.8	2410.3	 30
664	 13	2667.0	449.5	 25
665	 13	346.0	44.2	 25
666	 13	448.0	39.5	 25
667	 13	115.0	18.8	 25
668	 13	114.3	17.8	 36
669	 13	119.0	17.9	 30
670	 13	1043.8	119.8	 30
671	 13	1118.8	198.6	 30
672	 13	221.0	53.7	 25
673	 13	429.3	78.5	 30
674	 13	248.0	32.4	 25
675	 13	266.0	43.7	 25
676	 13	715.0	66.2	 25
677	 13	117.0	26.9	 25
678	 13	125.5	22.2	 30
679	 13	155.0	27.5	 25
680	 13	1320.0	255.1	 25
681	 13	120.0	20.2	 25
682	 13	133.0	24.9	 25
683	 13	1060.0	216.7	 30
684	 13	168.0	26.3	 25
685	 13	85.0	15.4	 25
686	 13	1888.0	181.9	 25
687	 13	795.5	122.5	 30
688	 13	980.3	217.7	 36
689	 13	202.3	30.9	 30
690	 13	142.0	21.4	 25
691	 13	124.0	18.7	 25
692	 13	283.0	44.9	 25
693	 13	303.5	53.1	 30
694	 13	119.0	19.0	 25
695	 13	1580.0	290.6	 25
696	 13	136.0	19.9	 25
697	 13	156.0	26.7	 25
698	 13	108.5	24.2	 30
699	 13	109.0	15.7	 25
700	 13	256.0	34.3	 25
701	 13	374.0	58.6	 25
702	 13	567.0	56.0	 25
703	 13	8233.5	1844.2	 30
704	 13	408.0	42.3	 25
705	 13	184.3	27.4	 30
706	 13	1352.3	177.9	 30
707	 13	345.0	44.6	 30
708	 13	120.0	20.6	 36
709	 13	188.0	33.2	 25
710	 13	903.0	128.1	 25
711	 13	234.0	328.9	 25
  0	 14	15249.0	2644.9	 25
  1	 14	125.8	22.8	 30
  2	 14	185.0	25.0	 25
  3	 14	224.0	24.6	 25
  4	 14	2644.0	435.1	 25
  5	 14	179.0	29.0	 25
  6	 14	135.5	29.1	 30
  7	 14	141.0	29.7	 25
  8	 14	153.5	23.4	 30
  9	 14	245.8	21.9	 30
 10	 14	127.3	23.0	 30
 11	 14	116.3	21.5	 36
 12	 14	151.0	29.3	 25
 13	 14	291.0	33.6	 25
 14	 14	170.0	28.2	 25
 15	 14	226.0	34.1	 25
 16	 14	113.8	18.6	 30
 17	 14	352.0	43.2	 25
 18	 14	1213.0	84.4	 25
 19	 14	302.0	34.7	 25
 20	 14	183.0	27.1	 25
 21	 14	193.8	34.2	 30
 22	 14	158.0	19.2	 25
 23	 14	143.0	20.1	 25
 24	 14	106.0	20.2	 25
 25	 14	97.0	11.4	 25
 26	 14	108.8	28.4	 30
 27	 14	169.3	32.1	 30
 28	 14	166.5	25.2	 30
 29	 14	104.5	18.5	 30
 30	 14	120.5	24.8	 30
 31	 14	105.5	19.5	 30
 32	 14	259.0	31.2	 25
 33	 14	186.0	23.9	 25
 34	 14	81.0	13.4	 25
 35	 14	98.0	17.1	 25
 36	 14	190.0	37.7	 30
 37	 14	475.0	49.2	 25
 38	 14	478.0	45.9	 25
 39	 14	159.0	26.4	 25
 40	 14	124.0	30.1	 25
 41	 14	109.8	23.0	 30
 42	 14	113.0	24.2	 25
 43	 14	129.0	26.0	 25
 44	 14	404.0	59.5	 25
 45	 14	104.5	23.7	 30
 46	 14	102.3	18.8	 36
 47	 14	98.3	17.5	 30
 48	 14	106.8	16.7	 30
 49	 14	157.0	23.6	 25
 50	 14	113.0	27.1	 25
 51	 14	115.0	24.2	 30
 52	 14	125.0	26.2	 25
 53	 14	133.0	20.7	 25
 54	 14	124.0	22.7	 25
 55	 14	108.0	19.2	 25
 56	 14	104.8	17.9	 30
 57	 14	105.0	18.7	 25
 58	 14	359.0	42.7	 25
 59	 14	167.0	31.7	 25
 60	 14	351.0	36.4	 25
 61	 14	133.8	29.1	 30
 62	 14	128.0	26.2	 25
 63	 14	189.0	26.0	 25
 64	 14	135.8	28.8	 30
 65	 14	148.8	34.3	 30
 66	 14	376.8	77.4	 36
 67	 14	171.5	36.1	 30
 68	 14	346.0	31.0	 25
 69	 14	166.0	33.4	 25
 70	 14	292.0	33.4	 25
 71	 14	579.5	97.1	 30
 72	 14	116.0	18.1	 25
 73	 14	358.0	67.5	 25
 74	 14	178.0	20.6	 25
 75	 14	115.0	15.3	 25
 76	 14	268.0	48.5	 25
 77	 14	126.0	20.9	 30
 78	 14	155.0	29.1	 25
 79	 14	304.0	37.7	 25
 80	 14	185.0	20.8	 25
 81	 14	240.0	40.9	 25
 82	 14	159.5	30.6	 30
 83	 14	353.8	60.2	 30
 84	 14	351.8	32.9	 30
 85	 14	279.0	41.2	 30
 86	 14	207.3	39.6	 30
 87	 14	199.3	34.0	 30
 88	 14	375.0	45.6	 25
 89	 14	728.0	129.3	 25
 90	 14	284.0	53.1	 25
 91	 14	106.0	24.1	 25
 92	 14	130.5	24.9	 30
 93	 14	805.0	153.2	 25
 94	 14	184.0	30.7	 25
 95	 14	121.0	26.4	 25
 96	 14	184.0	27.8	 25
 97	 14	145.3	33.3	 30
 98	 14	198.0	36.4	 25
 99	 14	215.0	36.4	 25
100	 14	95.0	16.3	 25
101	 14	200.0	30.8	 25
102	 14	382.5	79.8	 36
103	 14	378.8	59.4	 30
104	 14	231.8	28.0	 30
105	 14	234.8	42.8	 30
106	 14	161.0	26.8	 25
107	 14	157.5	28.0	 30
108	 14	201.0	31.0	 25
109	 14	876.0	138.6	 25
110	 14	178.0	31.8	 25
111	 14	193.0	37.6	 25
112	 14	205.3	41.3	 30
113	 14	148.0	29.7	 25
114	 14	165.0	28.9	 25
115	 14	231.0	34.5	 25
116	 14	209.0	34.6	 25
117	 14	151.5	45.6	 30
118	 14	681.0	83.2	 25
119	 14	132.0	26.4	 25
120	 14	125.3	22.6	 30
121	 14	110.0	25.5	 30
122	 14	166.0	32.5	 36
123	 14	181.5	30.0	 30
124	 14	206.0	42.9	 25
125	 14	229.0	41.9	 25
126	 14	171.0	30.4	 25
127	 14	132.0	29.4	 30
128	 14	153.0	41.7	 25
129	 14	100.0	24.4	 25
130	 14	308.0	52.0	 25
131	 14	286.0	41.4	 25
132	 14	165.0	35.0	 30
133	 14	619.0	100.6	 25
134	 14	157.0	31.6	 25
135	 14	161.0	35.8	 25
136	 14	392.0	60.2	 25
137	 14	275.8	44.0	 30
138	 14	298.0	73.4	 25
139	 14	139.5	22.7	 30
140	 14	203.8	44.2	 30
141	 14	183.8	30.8	 30
142	 14	186.5	34.9	 36
143	 14	158.0	34.2	 25
144	 14	144.0	30.0	 25
145	 14	118.0	22.1	 25
146	 14	145.0	28.8	 25
147	 14	114.8	22.6	 30
148	 14	290.0	40.9	 25
149	 14	252.0	34.5	 25
150	 14	159.0	36.5	 25
151	 14	127.0	22.8	 25
152	 14	145.3	33.3	 30
153	 14	144.0	27.3	 25
154	 14	165.0	32.3	 25
155	 14	3436.0	452.1	 25
156	 14	153.0	34.2	 25
157	 14	138.0	24.6	 30
158	 14	193.8	32.0	 30
159	 14	161.3	29.0	 30
160	 14	230.8	34.6	 30
161	 14	177.0	42.5	 30
162	 14	100.8	25.5	 30
163	 14	127.0	23.8	 25
164	 14	153.0	31.6	 25
165	 14	347.0	56.2	 25
166	 14	222.0	37.6	 25
167	 14	397.8	64.1	 30
168	 14	749.0	76.5	 25
169	 14	326.0	49.1	 25
170	 14	363.0	46.4	 25
171	 14	704.0	117.0	 25
172	 14	415.8	62.6	 30
173	 14	222.0	45.3	 25
174	 14	659.0	100.3	 25
175	 14	128.0	29.9	 25
176	 14	116.0	25.1	 25
177	 14	163.3	39.7	 36
178	 14	108.8	29.1	 30
179	 14	167.0	38.0	 30
180	 14	190.3	33.9	 30
181	 14	301.0	42.7	 25
182	 14	146.0	33.6	 30
183	 14	127.0	25.4	 25
184	 14	104.0	18.2	 25
185	 14	162.0	31.3	 25
186	 14	128.0	22.3	 25
187	 14	133.5	31.1	 30
188	 14	184.0	26.9	 25
189	 14	205.0	36.6	 25
190	 14	130.0	30.3	 25
191	 14	428.0	74.4	 25
192	 14	171.3	24.5	 30
193	 14	89.0	19.8	 25
194	 14	94.0	14.4	 25
195	 14	194.5	37.7	 30
196	 14	224.5	42.5	 30
197	 14	213.3	30.7	 36
198	 14	106.8	22.6	 30
199	 14	109.0	31.8	 25
200	 14	119.0	22.8	 25
201	 14	645.0	81.9	 25
202	 14	169.5	30.3	 30
203	 14	244.0	37.1	 25
204	 14	416.0	81.3	 25
205	 14	151.0	25.6	 25
206	 14	116.0	25.5	 25
207	 14	185.8	30.0	 30
208	 14	99.0	17.8	 25
209	 14	154.0	28.2	 25
210	 14	103.0	19.0	 25
211	 14	96.0	19.0	 25
212	 14	140.3	30.3	 30
213	 14	132.0	22.8	 25
214	 14	94.8	19.6	 30
215	 14	116.0	28.7	 30
216	 14	144.8	30.2	 30
217	 14	121.3	26.5	 36
218	 14	169.0	22.8	 25
219	 14	138.0	25.6	 25
220	 14	115.0	23.5	 25
221	 14	134.0	23.6	 25
222	 14	181.8	26.8	 30
223	 14	229.0	32.3	 25
224	 14	403.0	62.8	 25
225	 14	163.0	25.4	 25
226	 14	158.0	27.1	 25
227	 14	200.0	31.8	 30
228	 14	132.0	14.9	 25
229	 14	368.0	46.9	 25
230	 14	170.0	26.7	 25
231	 14	96.0	19.8	 25
232	 14	132.5	18.9	 30
233	 14	116.8	27.4	 30
234	 14	123.3	19.5	 30
235	 14	133.0	26.7	 30
236	 14	201.0	27.4	 30
237	 14	258.0	47.2	 30
238	 14	236.0	43.6	 25
239	 14	95.0	12.6	 25
240	 14	117.0	19.4	 25
241	 14	211.0	29.0	 25
242	 14	292.3	37.4	 30
243	 14	455.0	76.9	 25
244	 14	148.0	23.5	 25
245	 14	268.0	26.2	 25
246	 14	154.0	30.5	 25
247	 14	204.3	29.6	 30
248	 14	183.0	32.1	 25
249	 14	262.0	36.0	 25
250	 14	332.0	50.9	 25
251	 14	234.0	27.0	 25
252	 14	175.5	48.6	 36
253	 14	189.0	33.2	 30
254	 14	162.5	25.0	 30
255	 14	155.3	26.6	 30
256	 14	120.0	21.6	 25
257	 14	206.8	30.8	 30
258	 14	475.0	70.9	 25
259	 14	482.0	59.2	 25
260	 14	191.0	40.3	 25
261	 14	105.0	31.6	 25
262	 14	153.8	25.8	 30
263	 14	111.0	24.3	 25
264	 14	412.0	43.7	 25
265	 14	279.0	34.9	 25
266	 14	314.0	47.9	 25
267	 14	327.3	43.2	 30
268	 14	152.0	23.6	 25
269	 14	176.0	23.8	 25
270	 14	140.0	22.9	 30
271	 14	96.0	18.7	 30
272	 14	188.0	30.1	 36
273	 14	295.0	38.6	 30
274	 14	131.0	25.8	 25
275	 14	270.0	52.1	 25
276	 14	154.0	19.2	 25
277	 14	125.3	24.2	 30
278	 14	470.0	123.7	 25
279	 14	147.0	19.0	 25
280	 14	183.0	25.2	 25
281	 14	154.0	32.0	 25
282	 14	137.8	16.0	 30
283	 14	131.0	29.6	 25
284	 14	135.0	20.4	 25
285	 14	174.0	28.8	 25
286	 14	130.0	19.7	 25
287	 14	136.0	20.6	 30
288	 14	116.0	20.2	 25
289	 14	167.0	26.6	 30
290	 14	214.8	31.6	 30
291	 14	197.0	29.5	 30
292	 14	221.8	41.4	 36
293	 14	171.0	19.0	 25
294	 14	130.0	20.8	 25
295	 14	160.0	25.1	 25
296	 14	105.0	20.0	 25
297	 14	464.0	112.7	 30
298	 14	197.0	32.6	 25
299	 14	564.0	65.7	 25
300	 14	2906.0	466.7	 25
301	 14	202.0	32.5	 25
302	 14	123.8	20.1	 30
303	 14	482.0	97.6	 25
304	 14	139.0	19.7	 25
305	 14	115.0	21.4	 25
306	 14	131.0	22.3	 25
307	 14	123.8	20.2	 30
308	 14	125.3	22.0	 30
309	 14	124.5	29.4	 30
310	 14	150.8	25.8	 30
311	 14	180.8	23.2	 30
312	 14	174.8	34.7	 30
313	 14	97.0	18.6	 25
314	 14	392.0	64.3	 25
315	 14	186.0	33.5	 25
316	 14	232.0	30.7	 25
317	 14	179.8	22.1	 30
318	 14	725.0	161.0	 25
319	 14	193.0	30.4	 25
320	 14	171.0	30.6	 25
321	 14	294.0	32.9	 25
322	 14	318.0	34.8	 30
323	 14	101.0	17.3	 25
324	 14	185.0	28.6	 25
325	 14	245.0	28.9	 25
326	 14	153.0	30.5	 25
327	 14	141.8	27.1	 36
328	 14	104.8	19.1	 30
329	 14	165.8	37.0	 30
330	 14	222.0	49.8	 25
331	 14	164.0	30.3	 25
332	 14	126.8	21.5	 30
333	 14	127.0	18.7	 25
334	 14	243.0	54.4	 25
335	 14	120.0	19.3	 25
336	 14	199.0	22.2	 25
337	 14	111.0	14.1	 30
338	 14	129.0	20.3	 25
339	 14	117.0	21.1	 25
340	 14	181.0	26.8	 25
341	 14	268.0	32.9	 25
342	 14	207.0	37.0	 30
343	 14	154.0	25.9	 25
344	 14	201.0	32.3	 25
345	 14	299.8	65.8	 30
346	 14	119.0	24.2	 30
347	 14	212.0	52.4	 36
348	 14	104.3	14.5	 30
349	 14	132.0	24.2	 25
350	 14	135.0	25.3	 25
351	 14	203.0	29.0	 25
352	 14	96.8	18.2	 30
353	 14	143.0	33.5	 25
354	 14	93.0	13.5	 25
355	 14	128.0	22.2	 25
356	 14	173.0	33.2	 25
357	 14	110.3	24.3	 30
358	 14	151.0	26.3	 25
359	 14	184.0	29.7	 25
360	 14	299.0	42.1	 25
361	 14	571.0	56.2	 25
362	 14	184.3	26.8	 30
363	 14	127.0	23.5	 25
364	 14	107.0	24.0	 30
365	 14	165.8	34.0	 30
366	 14	184.0	21.0	 30
367	 14	291.3	53.6	 36
368	 14	227.0	46.4	 25
369	 14	829.0	181.1	 25
370	 14	135.0	25.7	 25
371	 14	133.0	29.7	 25
372	 14	242.3	47.0	 30
373	 14	358.0	70.1	 25
374	 14	151.0	28.2	 25
375	 14	132.0	18.8	 25
376	 14	225.0	29.7	 25
377	 14	309.3	60.1	 30
378	 14	129.0	17.7	 25
379	 14	169.0	40.7	 25
380	 14	107.0	24.1	 25
381	 14	118.0	21.1	 25
382	 14	140.8	24.0	 30
383	 14	98.3	16.7	 30
384	 14	162.0	35.5	 30
385	 14	163.5	32.3	 30
386	 14	127.0	22.9	 30
387	 14	195.8	33.6	 30
388	 14	147.0	29.3	 25
389	 14	251.0	39.2	 25
390	 14	166.0	31.6	 25
391	 14	102.0	25.5	 25
392	 14	122.0	24.1	 30
393	 14	274.0	45.5	 25
394	 14	217.0	31.5	 25
395	 14	149.0	24.5	 25
396	 14	211.0	39.2	 25
397	 14	116.3	25.8	 30
398	 14	150.0	24.7	 25
399	 14	194.0	25.6	 25
400	 14	271.0	56.9	 25
401	 14	253.0	30.1	 25
402	 14	185.8	35.5	 36
403	 14	225.8	42.1	 30
404	 14	226.5	47.9	 30
405	 14	176.0	42.3	 25
406	 14	154.0	34.3	 25
407	 14	151.5	28.6	 30
408	 14	183.0	37.1	 25
409	 14	116.0	27.4	 25
410	 14	135.0	31.1	 25
411	 14	108.0	21.4	 25
412	 14	108.0	20.6	 30
413	 14	182.0	43.6	 25
414	 14	271.0	55.6	 25
415	 14	136.0	29.6	 25
416	 14	95.0	24.3	 25
417	 14	186.0	28.7	 25
418	 14	253.8	42.3	 30
419	 14	132.0	28.9	 25
420	 14	323.3	60.6	 30
421	 14	144.3	26.7	 30
422	 14	335.5	44.2	 30
423	 14	221.3	36.9	 36
424	 14	124.0	28.0	 25
425	 14	217.0	41.9	 25
426	 14	511.0	111.0	 25
427	 14	196.0	40.0	 25
428	 14	134.8	30.4	 30
429	 14	98.0	24.7	 25
430	 14	93.0	20.1	 25
431	 14	110.0	20.3	 25
432	 14	237.0	54.4	 25
433	 14	178.8	35.8	 30
434	 14	128.0	28.3	 25
435	 14	179.0	32.9	 25
436	 14	288.0	53.6	 25
437	 14	131.0	23.6	 25
438	 14	176.8	46.2	 30
439	 14	578.0	114.6	 30
440	 14	629.5	133.4	 30
441	 14	407.8	98.9	 30
442	 14	906.8	137.6	 30
443	 14	141.0	31.6	 30
444	 14	430.0	66.5	 25
445	 14	176.0	30.8	 25
446	 14	111.0	25.6	 25
447	 14	96.0	24.0	 25
448	 14	116.8	23.6	 30
449	 14	120.0	23.8	 25
450	 14	601.0	127.1	 25
451	 14	156.0	35.4	 25
452	 14	292.0	68.4	 25
453	 14	1575.0	398.0	 30
454	 14	89.0	16.7	 25
455	 14	262.0	45.9	 25
456	 14	186.0	28.2	 25
457	 14	1280.0	139.8	 25
458	 14	129.3	19.6	 36
459	 14	159.3	34.4	 30
460	 14	664.3	125.3	 30
461	 14	118.3	20.5	 30
462	 14	149.0	28.8	 25
463	 14	287.3	65.7	 30
464	 14	103.0	21.9	 25
465	 14	121.0	25.5	 25
466	 14	120.0	20.4	 25
467	 14	213.0	34.2	 25
468	 14	218.3	36.5	 30
469	 14	160.0	40.6	 25
470	 14	163.0	21.5	 25
471	 14	114.0	29.2	 25
472	 14	121.0	43.7	 25
473	 14	142.8	31.0	 30
474	 14	124.0	23.0	 25
475	 14	145.0	32.4	 25
476	 14	150.0	33.7	 25
477	 14	228.5	34.7	 30
478	 14	339.3	69.2	 36
479	 14	146.8	32.7	 30
480	 14	165.0	37.4	 25
481	 14	111.0	24.4	 25
482	 14	124.0	27.7	 25
483	 14	129.5	27.9	 30
484	 14	213.0	32.9	 25
485	 14	226.0	47.1	 25
486	 14	166.0	29.5	 25
487	 14	340.0	38.2	 25
488	 14	684.8	94.8	 30
489	 14	673.0	103.4	 25
490	 14	141.0	21.0	 25
491	 14	177.0	33.6	 25
492	 14	248.0	37.8	 25
493	 14	323.8	53.2	 30
494	 14	157.0	25.2	 25
495	 14	253.3	46.5	 30
496	 14	156.5	25.0	 30
497	 14	89.5	23.2	 30
498	 14	121.3	20.9	 36
499	 14	101.0	21.0	 25
500	 14	108.0	21.8	 25
501	 14	171.0	30.3	 25
502	 14	129.0	17.6	 25
503	 14	92.5	19.4	 30
504	 14	121.0	14.3	 25
505	 14	155.0	26.2	 25
506	 14	108.0	18.6	 25
507	 14	92.0	24.5	 25
508	 14	100.3	18.1	 30
509	 14	176.0	38.6	 25
510	 14	216.0	33.3	 25
511	 14	154.0	27.3	 25
512	 14	124.0	27.8	 25
513	 14	98.5	18.3	 30
514	 14	109.5	25.3	 30
515	 14	347.3	61.8	 30
516	 14	744.0	154.8	 30
517	 14	116.8	16.7	 30
518	 14	144.0	23.7	 30
519	 14	216.0	31.8	 25
520	 14	386.0	45.4	 25
521	 14	223.0	36.5	 25
522	 14	120.0	17.5	 25
523	 14	106.8	25.1	 30
524	 14	135.0	23.3	 25
525	 14	97.0	11.3	 25
526	 14	113.0	19.6	 25
527	 14	107.0	20.9	 25
528	 14	106.3	18.9	 30
529	 14	124.0	23.2	 25
530	 14	139.0	21.8	 25
531	 14	137.0	16.6	 25
532	 14	294.0	37.8	 25
533	 14	119.3	30.3	 36
534	 14	398.8	80.9	 30
535	 14	178.0	28.3	 30
536	 14	113.5	18.1	 30
537	 14	157.0	25.1	 25
538	 14	153.3	23.6	 30
539	 14	131.0	21.1	 25
540	 14	140.0	28.3	 25
541	 14	438.0	61.7	 25
542	 14	130.0	16.3	 25
543	 14	182.8	38.5	 30
544	 14	89.0	15.0	 25
545	 14	199.0	32.8	 25
546	 14	116.0	17.5	 25
547	 14	96.0	17.4	 25
548	 14	133.8	17.9	 30
549	 14	204.0	32.0	 25
550	 14	197.0	17.8	 25
551	 14	141.0	20.3	 25
552	 14	261.8	30.4	 30
553	 14	125.0	25.1	 36
554	 14	221.5	27.7	 30
555	 14	122.0	31.2	 25
556	 14	203.0	27.7	 25
557	 14	129.0	15.7	 25
558	 14	148.5	20.0	 30
559	 14	162.0	26.5	 25
560	 14	332.0	52.0	 25
561	 14	197.0	31.1	 25
562	 14	158.0	34.8	 25
563	 14	251.0	44.9	 30
564	 14	348.0	66.0	 25
565	 14	243.0	32.4	 25
566	 14	198.0	22.8	 25
567	 14	414.0	38.2	 25
568	 14	151.3	25.4	 30
569	 14	126.0	33.7	 25
570	 14	287.3	50.7	 30
571	 14	646.5	92.3	 30
572	 14	204.5	58.3	 30
573	 14	545.0	70.8	 36
574	 14	807.0	142.4	 25
575	 14	218.0	45.7	 25
576	 14	110.0	17.9	 25
577	 14	110.0	12.3	 25
578	 14	144.0	25.0	 30
579	 14	570.0	145.2	 25
580	 14	138.0	20.8	 25
581	 14	473.0	105.2	 25
582	 14	196.0	32.1	 25
583	 14	228.3	32.1	 30
584	 14	389.0	67.8	 25
585	 14	305.0	44.9	 25
586	 14	308.0	55.1	 25
587	 14	163.0	26.2	 25
588	 14	132.8	22.1	 30
589	 14	106.8	13.1	 30
590	 14	90.5	18.0	 30
591	 14	175.8	35.2	 30
592	 14	697.5	127.7	 30
593	 14	114.0	32.6	 30
594	 14	127.0	21.8	 25
595	 14	260.0	62.7	 25
596	 14	103.0	28.6	 25
597	 14	131.0	24.4	 25
598	 14	113.8	20.4	 30
599	 14	152.0	25.2	 25
600	 14	950.0	237.9	 25
601	 14	436.0	65.7	 25
602	 14	191.0	28.8	 25
603	 14	182.8	38.0	 30
604	 14	109.0	25.2	 25
605	 14	127.0	25.9	 25
606	 14	176.0	41.3	 25
607	 14	149.0	26.0	 25
608	 14	182.5	42.0	 36
609	 14	133.5	26.2	 30
610	 14	377.0	56.7	 30
611	 14	171.5	22.8	 30
612	 14	133.0	27.9	 25
613	 14	169.8	21.3	 30
614	 14	249.0	40.5	 25
615	 14	266.0	35.8	 25
616	 14	138.0	23.4	 25
617	 14	162.0	27.9	 25
618	 14	86.5	16.0	 30
619	 14	122.0	16.9	 25
620	 14	276.0	47.0	 25
621	 14	305.0	31.1	 25
622	 14	90.0	12.7	 25
623	 14	207.5	35.0	 30
624	 14	166.0	28.1	 25
625	 14	124.0	19.1	 25
626	 14	176.0	30.0	 25
627	 14	161.0	29.1	 30
628	 14	239.8	41.2	 36
629	 14	119.8	21.8	 30
630	 14	100.0	19.4	 25
631	 14	161.0	29.4	 25
632	 14	190.0	29.5	 25
633	 14	498.5	121.8	 30
634	 14	98.0	18.9	 25
635	 14	169.0	39.2	 25
636	 14	156.0	27.7	 25
637	 14	298.0	50.0	 25
638	 14	215.3	39.2	 30
639	 14	266.0	45.7	 25
640	 14	136.0	24.3	 25
641	 14	382.0	73.2	 25
642	 14	399.0	48.4	 25
643	 14	476.3	70.7	 30
644	 14	168.0	29.7	 25
645	 14	98.0	21.1	 30
646	 14	219.5	35.9	 30
647	 14	126.5	22.2	 30
648	 14	125.3	30.4	 36
649	 14	124.0	26.2	 25
650	 14	465.0	104.8	 25
651	 14	212.0	35.6	 25
652	 14	80.0	20.3	 25
653	 14	137.8	25.9	 30
654	 14	102.0	14.1	 25
655	 14	144.0	26.8	 25
656	 14	406.0	73.5	 25
657	 14	104.0	26.4	 25
658	 14	83.3	20.5	 30
659	 14	193.0	38.1	 25
660	 14	104.0	22.6	 25
661	 14	216.0	56.1	 25
662	 14	119.0	20.7	 25
663	 14	2134.8	477.2	 30
664	 14	366.0	59.8	 30
665	 14	434.0	86.7	 30
666	 14	422.0	62.3	 30
667	 14	145.8	20.5	 30
668	 14	121.5	22.6	 30
669	 14	158.0	30.7	 25
670	 14	558.0	86.0	 25
671	 14	190.0	30.7	 25
672	 14	149.0	18.9	 25
673	 14	238.8	46.7	 30
674	 14	149.0	25.8	 25
675	 14	157.0	24.4	 25
676	 14	259.0	49.0	 25
677	 14	112.0	18.3	 25
678	 14	122.0	32.5	 30
679	 14	128.0	27.7	 25
680	 14	313.0	58.2	 25
681	 14	141.0	30.8	 25
682	 14	103.0	17.8	 25
683	 14	402.3	98.3	 36
684	 14	121.5	29.1	 30
685	 14	104.8	20.9	 30
686	 14	339.3	99.2	 30
687	 14	198.0	31.0	 25
688	 14	247.8	68.7	 30
689	 14	147.0	26.4	 25
690	 14	197.0	32.4	 25
691	 14	133.0	35.6	 25
692	 14	136.0	24.9	 25
693	 14	242.3	62.6	 30
694	 14	166.0	40.9	 25
695	 14	239.0	47.0	 25
696	 14	98.0	22.9	 25
697	 14	121.0	27.9	 25
698	 14	98.5	19.9	 30
699	 14	124.0	27.7	 25
700	 14	187.0	26.8	 25
701	 14	181.0	34.0	 25
702	 14	1011.0	242.2	 30
703	 14	1250.8	388.2	 36
704	 14	282.8	50.6	 30
705	 14	226.0	54.6	 25
706	 14	514.0	89.2	 25
707	 14	264.0	51.2	 25
708	 14	162.5	28.3	 30
709	 14	165.0	34.8	 25
710	 14	338.0	56.7	 25
711	 14	23546.0	5568.3	 25
  0	 15	166.0	31.3	 25
  1	 15	267.0	49.3	 25
  2	 15	236.3	52.3	 30
  3	 15	176.0	31.6	 25
  4	 15	224.8	39.2	 30
  5	 15	2446.8	446.3	 30
  6	 15	217.8	33.6	 30
  7	 15	171.5	33.8	 36
  8	 15	125.0	26.0	 25
  9	 15	481.0	83.2	 25
 10	 15	165.0	36.9	 25
 11	 15	137.0	37.0	 25
 12	 15	150.5	30.9	 30
 13	 15	204.0	31.0	 25
 14	 15	191.0	23.8	 25
 15	 15	249.0	42.7	 25
 16	 15	429.0	59.5	 25
 17	 15	679.8	90.3	 30
 18	 15	604.0	84.3	 25
 19	 15	1100.0	192.3	 25
 20	 15	197.0	30.5	 25
 21	 15	175.0	37.0	 25
 22	 15	251.3	48.2	 30
 23	 15	237.8	49.3	 30
 24	 15	106.5	26.0	 30
 25	 15	106.3	24.3	 30
 26	 15	227.0	52.2	 30
 27	 15	511.8	104.1	 30
 28	 15	953.0	115.7	 25
 29	 15	143.0	28.6	 25
 30	 15	3942.0	659.9	 25
 31	 15	331.0	54.5	 25
 32	 15	286.8	37.0	 30
 33	 15	170.0	26.9	 25
 34	 15	137.0	21.4	 25
 35	 15	219.0	48.7	 25
 36	 15	1515.0	249.3	 25
 37	 15	647.3	95.7	 30
 38	 15	583.0	83.9	 25
 39	 15	944.0	160.0	 25
 40	 15	127.0	34.8	 25
 41	 15	463.0	92.1	 25
 42	 15	899.5	234.3	 36
 43	 15	141.8	29.3	 30
 44	 15	238.3	43.2	 30
 45	 15	367.0	57.8	 25
 46	 15	647.0	120.2	 25
 47	 15	363.5	80.7	 30
 48	 15	242.0	40.6	 25
 49	 15	296.0	56.0	 25
 50	 15	901.0	100.5	 25
 51	 15	806.0	87.8	 25
 52	 15	163.0	37.0	 30
 53	 15	334.0	60.1	 25
 54	 15	153.0	26.1	 25
 55	 15	173.0	57.1	 25
 56	 15	341.0	51.8	 25
 57	 15	260.0	45.2	 30
 58	 15	486.0	95.6	 25
 59	 15	127.0	33.1	 25
 60	 15	183.8	40.4	 30
 61	 15	167.0	28.7	 30
 62	 15	156.3	32.8	 36
 63	 15	438.8	74.6	 30
 64	 15	260.0	51.8	 25
 65	 15	121.0	21.7	 25
 66	 15	6832.0	641.8	 25
 67	 15	258.8	48.4	 30
 68	 15	621.0	87.5	 25
 69	 15	1510.0	185.8	 25
 70	 15	118.0	20.5	 25
 71	 15	459.0	79.6	 25
 72	 15	177.0	32.2	 30
 73	 15	259.0	43.7	 25
 74	 15	621.0	91.2	 25
 75	 15	383.0	65.2	 25
 76	 15	111.0	19.3	 25
 77	 15	268.8	45.7	 30
 78	 15	171.0	27.4	 25
 79	 15	790.8	167.4	 30
 80	 15	122.8	27.2	 30
 81	 15	167.8	27.4	 30
 82	 15	151.8	21.0	 36
 83	 15	123.0	18.2	 25
 84	 15	4432.0	520.3	 25
 85	 15	8729.0	774.5	 25
 86	 15	749.0	63.9	 25
 87	 15	339.8	63.7	 30
 88	 15	1049.0	172.8	 25
 89	 15	414.0	79.6	 25
 90	 15	182.0	24.1	 25
 91	 15	165.0	40.2	 25
 92	 15	148.5	24.2	 30
 93	 15	178.0	42.0	 25
 94	 15	160.0	28.4	 25
 95	 15	155.0	28.4	 25
 96	 15	127.0	22.4	 25
 97	 15	122.8	18.0	 30
 98	 15	260.3	49.2	 30
 99	 15	207.8	29.8	 30
100	 15	141.3	21.8	 30
101	 15	158.0	45.5	 30
102	 15	1241.3	232.9	 30
103	 15	490.0	263.5	 25
104	 15	963.0	131.2	 25
105	 15	162.0	25.4	 25
106	 15	414.0	59.7	 25
107	 15	4763.8	1037.2	 30
108	 15	4981.0	569.4	 25
109	 15	496.0	66.7	 25
110	 15	276.0	37.1	 25
111	 15	2321.0	322.4	 25
112	 15	320.3	36.9	 30
113	 15	170.0	22.9	 25
114	 15	675.0	72.1	 25
115	 15	141.0	31.4	 25
116	 15	398.0	57.7	 25
117	 15	627.3	89.0	 36
118	 15	318.8	38.1	 30
119	 15	136.3	31.3	 30
120	 15	923.0	98.2	 25
121	 15	1384.0	190.2	 25
122	 15	97.5	17.4	 30
123	 15	439.0	55.8	 25
124	 15	110.0	18.0	 25
125	 15	851.0	129.9	 25
126	 15	132.0	44.8	 25
127	 15	350.8	46.2	 30
128	 15	1683.0	250.7	 25
129	 15	228.0	38.1	 25
130	 15	175.0	30.6	 25
131	 15	152.0	24.6	 25
132	 15	165.8	36.6	 30
133	 15	204.0	23.4	 25
134	 15	214.0	32.4	 25
135	 15	210.0	32.1	 30
136	 15	306.0	47.1	 30
137	 15	738.5	113.2	 36
138	 15	339.8	42.6	 30
139	 15	187.0	31.6	 25
140	 15	717.0	119.9	 25
141	 15	1559.0	187.2	 25
142	 15	2904.8	510.2	 30
143	 15	473.0	62.2	 25
144	 15	529.0	62.6	 25
145	 15	2602.0	367.5	 25
146	 15	179.0	29.2	 25
147	 15	176.0	35.3	 30
148	 15	403.0	50.3	 25
149	 15	198.0	28.8	 25
150	 15	268.0	28.7	 25
151	 15	594.0	95.1	 25
152	 15	295.8	47.9	 30
153	 15	88.0	13.1	 25
154	 15	102.5	13.5	 30
155	 15	823.3	111.5	 30
156	 15	409.0	43.8	 30
157	 15	312.3	43.5	 36
158	 15	220.0	27.2	 25
159	 15	255.0	33.2	 25
160	 15	150.0	15.7	 25
161	 15	320.0	46.1	 25
162	 15	935.8	178.5	 30
163	 15	1312.0	133.7	 25
164	 15	279.0	45.9	 25
165	 15	296.0	30.5	 25
166	 15	180.0	28.0	 25
167	 15	163.8	24.1	 30
168	 15	295.0	36.7	 25
169	 15	330.0	35.9	 25
170	 15	436.0	57.0	 25
171	 15	370.0	44.5	 25
172	 15	3872.8	579.3	 30
173	 15	490.3	75.3	 30
174	 15	221.5	33.2	 30
175	 15	134.8	22.8	 30
176	 15	384.5	66.8	 30
177	 15	350.0	37.3	 30
178	 15	245.0	38.2	 25
179	 15	122.0	19.6	 25
180	 15	158.0	28.7	 25
181	 15	119.0	18.3	 25
182	 15	146.0	31.1	 30
183	 15	347.0	59.9	 25
184	 15	308.0	38.2	 25
185	 15	119.0	22.6	 25
186	 15	188.0	26.8	 25
187	 15	195.5	27.8	 30
188	 15	280.0	44.2	 25
189	 15	504.0	77.4	 25
190	 15	128.0	20.7	 25
191	 15	121.0	31.3	 25
192	 15	500.3	93.9	 36
193	 15	478.0	98.4	 30
194	 15	130.5	28.7	 30
195	 15	307.0	45.8	 25
196	 15	337.0	57.5	 25
197	 15	277.0	24.6	 30
198	 15	98.0	15.3	 25
199	 15	112.0	17.7	 25
200	 15	759.0	108.8	 25
201	 15	123.0	15.2	 25
202	 15	103.0	17.9	 30
203	 15	156.0	25.1	 25
204	 15	1099.0	135.3	 25
205	 15	151.0	25.6	 25
206	 15	260.0	48.4	 25
207	 15	1901.8	397.9	 30
208	 15	139.0	22.5	 25
209	 15	820.0	137.9	 25
210	 15	282.5	42.7	 30
211	 15	437.0	73.4	 30
212	 15	102.0	16.8	 36
213	 15	122.0	21.3	 30
214	 15	179.0	31.3	 25
215	 15	125.0	17.1	 25
216	 15	969.0	138.8	 25
217	 15	123.0	17.5	 30
218	 15	166.0	27.7	 25
219	 15	172.0	25.0	 25
220	 15	196.0	38.1	 25
221	 15	156.0	20.5	 25
222	 15	6782.8	1451.1	 30
223	 15	2096.0	486.3	 25
224	 15	257.0	32.7	 25
225	 15	282.0	48.5	 25
226	 15	254.0	41.7	 25
227	 15	746.8	164.0	 30
228	 15	139.0	17.3	 25
229	 15	270.5	33.8	 30
230	 15	326.0	53.4	 30
231	 15	849.5	123.5	 30
232	 15	164.5	31.6	 36
233	 15	804.0	115.6	 25
234	 15	98.0	16.4	 25
235	 15	112.0	19.9	 25
236	 15	133.0	25.5	 25
237	 15	117.8	19.5	 30
238	 15	134.0	29.6	 25
239	 15	140.0	25.2	 25
240	 15	345.0	40.0	 25
241	 15	184.0	27.9	 25
242	 15	143.8	25.8	 30
243	 15	193.0	22.6	 25
244	 15	233.0	47.8	 25
245	 15	108.0	23.2	 25
246	 15	365.0	49.9	 25
247	 15	947.5	136.5	 30
248	 15	1022.3	98.1	 30
249	 15	455.5	53.0	 30
250	 15	3863.8	778.3	 30
251	 15	158.5	25.1	 30
252	 15	381.5	49.3	 30
253	 15	140.0	25.0	 25
254	 15	178.0	36.8	 25
255	 15	255.0	35.8	 25
256	 15	387.0	55.5	 25
257	 15	135.8	28.0	 30
258	 15	2023.0	345.7	 25
259	 15	160.0	27.4	 25
260	 15	274.0	43.5	 25
261	 15	566.0	113.7	 25
262	 15	1486.0	261.4	 30
263	 15	250.0	53.0	 25
264	 15	530.0	102.5	 25
265	 15	190.0	29.0	 25
266	 15	715.0	128.9	 25
267	 15	205.3	45.8	 36
268	 15	458.8	107.3	 30
269	 15	95.3	20.0	 30
270	 15	109.0	28.7	 25
271	 15	156.0	31.8	 25
272	 15	124.5	26.2	 30
273	 15	711.0	115.8	 25
274	 15	161.0	24.4	 25
275	 15	123.0	33.6	 25
276	 15	436.0	81.7	 25
277	 15	224.8	44.3	 30
278	 15	102.0	15.6	 25
279	 15	614.0	119.1	 25
280	 15	131.0	29.4	 25
281	 15	130.0	24.6	 25
282	 15	103.8	20.3	 30
283	 15	91.0	13.4	 25
284	 15	106.0	25.7	 25
285	 15	179.5	35.6	 30
286	 15	245.5	40.5	 30
287	 15	175.0	31.5	 36
288	 15	1740.8	427.8	 30
289	 15	256.0	51.6	 25
290	 15	3844.0	610.3	 25
291	 15	216.0	47.6	 25
292	 15	310.3	71.0	 30
293	 15	145.0	29.4	 25
294	 15	1189.0	213.1	 25
295	 15	132.0	24.0	 25
296	 15	155.0	25.1	 25
297	 15	292.3	63.8	 30
298	 15	333.0	72.9	 25
299	 15	117.0	27.1	 25
300	 15	1868.0	305.2	 25
301	 15	124.0	20.9	 25
302	 15	218.5	37.7	 30
303	 15	156.0	28.9	 25
304	 15	132.3	23.5	 30
305	 15	512.3	86.2	 30
306	 15	229.0	39.0	 30
307	 15	196.3	33.7	 36
308	 15	155.0	37.3	 25
309	 15	240.0	42.4	 25
310	 15	448.0	63.6	 25
311	 15	1082.0	130.2	 25
312	 15	1833.5	567.7	 30
313	 15	165.0	35.2	 25
314	 15	281.0	39.8	 25
315	 15	263.0	29.2	 25
316	 15	238.0	40.1	 25
317	 15	112.0	24.7	 25
318	 15	445.5	94.5	 30
319	 15	355.0	78.8	 25
320	 15	4064.0	720.5	 25
321	 15	262.0	42.4	 25
322	 15	113.0	22.0	 25
323	 15	2687.3	545.9	 36
324	 15	174.5	34.0	 30
325	 15	115.5	26.1	 30
326	 15	186.0	49.6	 30
327	 15	264.0	48.2	 25
328	 15	2177.8	482.9	 30
329	 15	1449.0	197.7	 25
330	 15	126.0	17.5	 25
331	 15	167.0	25.8	 25
332	 15	105.0	23.3	 25
333	 15	142.0	25.1	 30
334	 15	249.0	34.6	 25
335	 15	139.0	23.3	 25
336	 15	446.0	64.0	 25
337	 15	216.0	36.8	 25
338	 15	123.0	26.6	 30
339	 15	544.0	99.5	 25
340	 15	87.0	15.0	 25
341	 15	235.0	39.3	 25
342	 15	211.0	24.0	 30
343	 15	154.5	24.5	 36
344	 15	169.0	23.2	 30
345	 15	250.0	37.0	 25
346	 15	265.0	64.0	 25
347	 15	128.0	25.3	 25
348	 15	119.5	26.4	 30
349	 15	498.0	78.3	 25
350	 15	106.0	23.1	 25
351	 15	1640.0	189.4	 25
352	 15	144.0	28.6	 25
353	 15	105.0	20.7	 30
354	 15	199.0	42.8	 25
355	 15	484.0	67.7	 25
356	 15	174.0	31.5	 25
357	 15	515.0	72.9	 25
358	 15	140.0	43.8	 30
359	 15	3284.0	443.4	 25
360	 15	165.3	40.0	 30
361	 15	266.8	35.4	 30
362	 15	306.3	53.8	 30
363	 15	133.5	25.7	 36
364	 15	154.0	20.8	 25
365	 15	217.0	42.7	 25
366	 15	202.0	32.9	 25
367	 15	269.0	37.6	 25
368	 15	956.3	128.3	 30
369	 15	207.0	34.7	 25
370	 15	184.0	24.5	 25
371	 15	169.0	29.2	 25
372	 15	4331.0	416.7	 25
373	 15	164.0	24.9	 30
374	 15	298.0	50.7	 25
375	 15	158.0	29.6	 25
376	 15	721.0	99.6	 25
377	 15	116.0	19.5	 25
378	 15	120.5	30.0	 30
379	 15	193.5	31.9	 30
380	 15	113.0	22.6	 30
381	 15	100.0	18.7	 30
382	 15	185.0	20.6	 30
383	 15	241.0	43.0	 30
384	 15	164.0	22.4	 25
385	 15	325.0	45.1	 25
386	 15	1019.0	117.1	 25
387	 15	106.0	19.5	 25
388	 15	115.8	22.4	 30
389	 15	1872.0	362.6	 25
390	 15	144.0	30.5	 25
391	 15	356.0	51.0	 25
392	 15	131.0	18.8	 25
393	 15	252.3	46.5	 30
394	 15	131.0	33.0	 25
395	 15	432.0	57.3	 25
396	 15	193.0	21.6	 25
397	 15	104.0	20.1	 25
398	 15	1136.0	234.9	 36
399	 15	3595.3	566.8	 30
400	 15	202.0	29.9	 30
401	 15	652.0	114.3	 30
402	 15	415.0	38.6	 25
403	 15	124.3	38.8	 30
404	 15	1889.0	353.5	 25
405	 15	6022.0	686.4	 25
406	 15	208.0	31.2	 25
407	 15	238.0	40.8	 25
408	 15	1308.5	262.1	 30
409	 15	591.0	95.3	 25
410	 15	5326.0	592.6	 25
411	 15	196.0	33.4	 25
412	 15	230.0	34.9	 25
413	 15	1166.5	169.9	 30
414	 15	154.0	28.4	 25
415	 15	319.0	34.4	 25
416	 15	426.0	83.3	 25
417	 15	221.0	34.2	 30
418	 15	1414.0	284.7	 36
419	 15	391.3	52.9	 30
420	 15	571.0	88.6	 25
421	 15	579.0	100.3	 25
422	 15	481.0	47.3	 25
423	 15	619.0	72.7	 30
424	 15	118.0	17.9	 25
425	 15	176.0	21.0	 25
426	 15	121.0	24.0	 25
427	 15	193.0	28.2	 25
428	 15	158.0	27.6	 30
429	 15	126.0	19.8	 25
430	 15	239.0	31.3	 25
431	 15	3890.0	500.4	 25
432	 15	2226.0	196.1	 25
433	 15	481.5	81.9	 30
434	 15	100.0	19.3	 25
435	 15	304.8	47.5	 30
436	 15	273.5	42.6	 30
437	 15	169.8	27.7	 30
438	 15	120.0	20.1	 36
439	 15	167.0	35.2	 25
440	 15	349.0	46.8	 25
441	 15	192.0	32.6	 25
442	 15	194.0	30.5	 25
443	 15	221.8	33.5	 30
444	 15	643.0	83.8	 25
445	 15	542.0	66.0	 25
446	 15	225.0	26.1	 25
447	 15	159.0	24.5	 25
448	 15	116.0	21.1	 30
449	 15	194.0	34.8	 25
450	 15	143.0	29.6	 25
451	 15	229.0	30.4	 25
452	 15	217.0	32.2	 25
453	 15	135.5	17.9	 30
454	 15	303.3	53.9	 30
455	 15	129.5	19.2	 30
456	 15	622.5	63.3	 30
457	 15	244.8	35.8	 30
458	 15	115.8	20.4	 30
459	 15	111.0	26.4	 25
460	 15	2640.0	475.9	 25
461	 15	2103.0	291.0	 25
462	 15	877.0	55.1	 25
463	 15	156.8	20.6	 30
464	 15	1027.0	233.7	 25
465	 15	115.0	20.6	 25
466	 15	302.0	38.7	 25
467	 15	656.0	61.2	 25
468	 15	631.5	181.0	 30
469	 15	98.0	16.3	 25
470	 15	177.0	33.6	 25
471	 15	267.0	32.4	 25
472	 15	108.0	13.1	 25
473	 15	216.5	43.8	 36
474	 15	2371.5	709.6	 30
475	 15	583.0	107.5	 30
476	 15	110.5	19.8	 30
477	 15	874.0	96.9	 25
478	 15	225.3	41.6	 30
479	 15	134.0	25.6	 25
480	 15	149.0	22.0	 25
481	 15	236.0	36.6	 25
482	 15	138.0	24.6	 25
483	 15	187.8	21.0	 30
484	 15	958.0	170.9	 25
485	 15	144.0	24.2	 25
486	 15	162.0	26.0	 25
487	 15	115.0	17.5	 25
488	 15	260.3	36.9	 30
489	 15	760.0	84.4	 25
490	 15	471.0	66.3	 25
491	 15	2699.0	467.6	 25
492	 15	3439.5	484.3	 30
493	 15	239.8	38.6	 36
494	 15	158.0	25.3	 30
495	 15	258.0	29.4	 25
496	 15	846.0	97.0	 25
497	 15	229.0	29.5	 25
498	 15	179.5	24.7	 30
499	 15	216.0	43.0	 25
500	 15	295.0	60.9	 25
501	 15	509.0	79.4	 25
502	 15	100.0	18.6	 25
503	 15	108.0	16.4	 30
504	 15	148.0	20.7	 25
505	 15	282.0	50.5	 25
506	 15	138.0	22.3	 25
507	 15	272.0	41.3	 25
508	 15	288.0	75.8	 30
509	 15	158.0	32.2	 25
510	 15	165.3	31.7	 30
511	 15	312.0	59.6	 30
512	 15	284.8	57.2	 30
513	 15	752.3	210.9	 36
514	 15	114.0	23.9	 25
515	 15	145.0	19.9	 25
516	 15	633.0	88.6	 25
517	 15	98.0	18.1	 25
518	 15	247.8	35.7	 30
519	 15	459.0	69.8	 25
520	 15	8655.0	1771.6	 25
521	 15	549.0	82.5	 25
522	 15	608.0	95.3	 25
523	 15	249.3	45.7	 30
524	 15	201.0	36.1	 25
525	 15	158.0	23.4	 25
526	 15	195.0	28.7	 25
527	 15	1540.0	226.6	 25
528	 15	206.5	43.2	 30
529	 15	159.0	29.7	 30
530	 15	221.8	31.9	 30
531	 15	130.0	29.2	 30
532	 15	147.8	32.8	 30
533	 15	124.5	30.0	 30
534	 15	265.0	56.7	 25
535	 15	384.0	72.4	 25
536	 15	146.0	21.6	 25
537	 15	356.0	59.3	 25
538	 15	245.3	44.8	 30
539	 15	2494.0	675.4	 25
540	 15	836.0	161.9	 25
541	 15	241.0	32.4	 25
542	 15	409.0	47.7	 25
543	 15	363.5	61.8	 30
544	 15	277.0	49.1	 25
545	 15	214.0	33.0	 25
546	 15	229.0	39.9	 25
547	 15	112.0	25.2	 25
548	 15	283.5	46.9	 36
549	 15	2145.5	576.0	 30
550	 15	117.8	22.1	 30
551	 15	119.0	24.7	 30
552	 15	198.0	38.1	 25
553	 15	180.3	31.9	 30
554	 15	151.0	26.9	 25
555	 15	199.0	46.2	 25
556	 15	774.0	103.8	 25
557	 15	155.0	32.2	 25
558	 15	135.3	28.9	 30
559	 15	295.0	47.3	 25
560	 15	183.0	37.3	 25
561	 15	168.0	25.3	 25
562	 15	143.0	33.2	 25
563	 15	400.5	84.5	 30
564	 15	230.0	39.1	 25
565	 15	467.0	85.0	 25
566	 15	1788.0	344.1	 25
567	 15	808.0	127.8	 30
568	 15	326.0	50.0	 36
569	 15	255.5	46.3	 30
570	 15	316.0	34.5	 25
571	 15	420.0	48.5	 25
572	 15	930.0	102.0	 25
573	 15	366.0	66.7	 30
574	 15	1564.0	384.2	 25
575	 15	3139.0	674.1	 25
576	 15	177.0	36.6	 25
577	 15	115.0	28.7	 25
578	 15	2437.3	599.7	 30
579	 15	1290.0	202.8	 25
580	 15	454.0	73.4	 25
581	 15	460.0	73.4	 25
582	 15	537.0	63.2	 25
583	 15	119.8	28.5	 30
584	 15	153.0	42.1	 25
585	 15	1237.3	258.3	 30
586	 15	314.0	38.1	 30
587	 15	238.0	44.9	 30
588	 15	129.0	30.1	 36
589	 15	147.0	24.8	 25
590	 15	1765.0	443.9	 25
591	 15	1224.0	230.1	 25
592	 15	875.0	158.2	 25
593	 15	148.5	32.2	 30
594	 15	2992.0	803.5	 25
595	 15	156.0	34.0	 25
596	 15	148.0	31.9	 25
597	 15	5765.0	684.6	 25
598	 15	161.5	39.5	 30
599	 15	204.0	49.1	 25
600	 15	164.0	26.2	 25
601	 15	304.0	57.8	 25
602	 15	302.0	42.6	 25
603	 15	166.8	26.1	 30
604	 15	133.8	22.8	 30
605	 15	156.0	28.0	 30
606	 15	97.5	22.3	 30
607	 15	135.8	28.5	 30
608	 15	298.8	41.1	 30
609	 15	233.0	41.5	 25
610	 15	694.0	118.8	 25
611	 15	375.0	56.9	 25
612	 15	229.0	35.4	 25
613	 15	147.3	33.0	 30
614	 15	339.0	58.0	 25
615	 15	3094.0	497.4	 25
616	 15	237.0	52.6	 25
617	 15	314.0	41.5	 25
618	 15	97.3	19.7	 30
619	 15	114.0	25.3	 25
620	 15	146.0	25.6	 25
621	 15	499.0	103.6	 25
622	 15	114.0	20.8	 25
623	 15	130.5	21.9	 36
624	 15	639.3	120.9	 30
625	 15	102.0	20.2	 30
626	 15	89.3	19.5	 30
627	 15	1024.0	105.2	 25
628	 15	965.0	188.6	 30
629	 15	140.0	31.4	 25
630	 15	562.0	107.5	 25
631	 15	82.0	21.8	 25
632	 15	114.0	27.4	 25
633	 15	2589.0	711.0	 30
634	 15	1152.0	193.3	 25
635	 15	142.0	31.2	 25
636	 15	307.0	51.3	 25
637	 15	331.0	53.6	 25
638	 15	224.3	28.7	 30
639	 15	1525.0	347.9	 25
640	 15	434.0	67.5	 25
641	 15	184.0	35.2	 25
642	 15	209.5	38.9	 30
643	 15	288.3	42.6	 36
644	 15	584.5	80.2	 30
645	 15	280.0	34.6	 25
646	 15	330.0	60.5	 25
647	 15	874.0	107.5	 25
648	 15	210.0	40.3	 30
649	 15	816.0	195.2	 25
650	 15	104.0	24.1	 25
651	 15	214.0	38.6	 25
652	 15	885.0	106.7	 25
653	 15	211.0	35.3	 25
654	 15	3680.3	768.0	 30
655	 15	222.0	29.6	 25
656	 15	9632.0	1599.5	 25
657	 15	130.0	25.3	 25
658	 15	111.0	23.8	 25
659	 15	132.0	27.4	 30
660	 15	102.3	22.4	 30
661	 15	94.0	16.3	 30
662	 15	90.3	19.6	 30
663	 15	276.0	50.2	 30
664	 15	323.8	60.9	 30
665	 15	275.0	37.8	 25
666	 15	247.0	44.8	 25
667	 15	148.0	29.3	 25
668	 15	130.0	25.0	 25
669	 15	158.0	35.4	 30
670	 15	188.0	48.1	 25
671	 15	267.0	51.2	 25
672	 15	742.0	63.4	 25
673	 15	851.0	94.0	 25
674	 15	126.0	24.5	 30
675	 15	128.0	29.9	 25
676	 15	135.0	27.0	 25
677	 15	1861.0	193.9	 25
678	 15	1840.0	181.5	 25
679	 15	387.5	83.0	 36
680	 15	167.3	25.3	 30
681	 15	333.8	42.5	 30
682	 15	278.5	46.1	 30
683	 15	440.0	63.6	 25
684	 15	167.8	35.9	 30
685	 15	131.0	23.1	 25
686	 15	125.0	16.0	 25
687	 15	419.0	51.7	 25
688	 15	220.0	24.5	 25
689	 15	230.0	42.3	 30
690	 15	698.0	104.2	 25
691	 15	165.0	26.5	 25
692	 15	320.0	33.4	 25
693	 15	400.0	37.9	 25
694	 15	93.8	20.2	 30
695	 15	107.0	22.0	 25
696	 15	256.0	37.4	 25
697	 15	9796.0	1087.4	 25
698	 15	131.8	27.1	 30
699	 15	1598.5	342.0	 36
700	 15	124.8	21.9	 30
701	 15	179.5	33.0	 30
702	 15	297.0	35.7	 25
703	 15	131.0	16.7	 25
704	 15	306.8	37.5	 30
705	 15	10570.0	2082.5	 25
706	 15	646.0	82.6	 25
707	 15	266.0	29.6	 25
708	 15	167.0	25.0	 25
709	 15	130.3	26.6	 30
710	 15	224.0	38.0	 25
711	 15	200.0	23.9	 25
  0	 16	14939.0	2790.9	 30
  1	 16	139.3	23.1	 30
  2	 16	176.8	32.9	 36
  3	 16	148.5	27.2	 30
  4	 16	196.0	29.2	 25
  5	 16	631.0	92.5	 25
  6	 16	155.0	37.0	 25
  7	 16	167.3	30.3	 30
  8	 16	124.0	28.2	 25
  9	 16	234.0	34.7	 25
 10	 16	122.0	21.3	 25
 11	 16	121.0	31.7	 25
 12	 16	177.5	25.1	 30
 13	 16	137.0	23.6	 25
 14	 16	240.0	41.7	 25
 15	 16	222.0	39.3	 25
 16	 16	317.0	37.6	 25
 17	 16	281.5	29.7	 30
 18	 16	183.0	27.1	 25
 19	 16	308.3	42.8	 30
 20	 16	183.8	30.1	 30
 21	 16	221.8	37.8	 30
 22	 16	134.5	26.7	 36
 23	 16	152.0	30.6	 25
 24	 16	89.0	17.4	 25
 25	 16	123.0	25.0	 25
 26	 16	107.0	15.8	 25
 27	 16	238.5	46.6	 30
 28	 16	481.0	94.5	 25
 29	 16	89.0	15.1	 25
 30	 16	940.0	179.7	 25
 31	 16	232.0	25.3	 25
 32	 16	269.5	42.9	 30
 33	 16	133.0	22.4	 25
 34	 16	104.0	19.3	 25
 35	 16	186.0	29.5	 25
 36	 16	586.0	78.7	 25
 37	 16	488.8	65.2	 30
 38	 16	354.0	41.5	 30
 39	 16	210.8	27.8	 30
 40	 16	136.0	20.1	 30
 41	 16	142.5	21.5	 30
 42	 16	171.8	36.2	 30
 43	 16	149.0	30.9	 25
 44	 16	302.0	20.1	 25
 45	 16	195.0	28.0	 25
 46	 16	465.0	55.6	 25
 47	 16	134.0	23.7	 30
 48	 16	130.0	18.9	 25
 49	 16	191.0	33.3	 25
 50	 16	343.0	46.0	 25
 51	 16	506.0	60.5	 25
 52	 16	205.3	30.9	 30
 53	 16	141.0	23.2	 25
 54	 16	117.0	22.2	 25
 55	 16	147.0	23.3	 25
 56	 16	145.0	25.5	 25
 57	 16	151.3	19.6	 36
 58	 16	143.0	23.9	 30
 59	 16	105.5	19.8	 30
 60	 16	136.0	18.6	 25
 61	 16	119.0	23.2	 25
 62	 16	133.8	22.1	 30
 63	 16	124.0	19.6	 25
 64	 16	213.0	29.6	 25
 65	 16	118.0	21.8	 25
 66	 16	1152.0	209.8	 25
 67	 16	166.5	33.6	 30
 68	 16	421.0	61.0	 25
 69	 16	1160.0	95.2	 25
 70	 16	118.0	17.5	 25
 71	 16	159.0	30.3	 25
 72	 16	254.8	39.7	 30
 73	 16	337.0	33.9	 25
 74	 16	179.0	24.2	 25
 75	 16	331.3	43.5	 30
 76	 16	1397.0	283.2	 30
 77	 16	154.3	28.1	 36
 78	 16	150.3	25.9	 30
 79	 16	166.0	30.1	 25
 80	 16	111.0	17.7	 25
 81	 16	150.0	20.0	 25
 82	 16	155.5	29.9	 30
 83	 16	180.0	29.8	 25
 84	 16	895.0	151.6	 25
 85	 16	563.0	127.9	 25
 86	 16	217.0	28.8	 25
 87	 16	403.8	59.6	 30
 88	 16	273.0	32.0	 25
 89	 16	192.0	24.2	 25
 90	 16	145.0	32.5	 25
 91	 16	186.0	24.3	 25
 92	 16	115.8	18.4	 30
 93	 16	88.0	27.0	 25
 94	 16	229.0	24.6	 30
 95	 16	125.0	21.6	 30
 96	 16	107.3	23.8	 30
 97	 16	98.0	15.0	 36
 98	 16	120.0	28.3	 25
 99	 16	120.0	28.1	 25
100	 16	120.0	18.8	 25
101	 16	123.0	18.4	 25
102	 16	411.5	78.8	 30
103	 16	192.0	23.1	 25
104	 16	204.0	27.5	 25
105	 16	125.0	16.1	 25
106	 16	232.0	28.0	 25
107	 16	1013.5	212.9	 30
108	 16	1127.0	158.3	 25
109	 16	463.0	37.8	 25
110	 16	188.0	27.3	 25
111	 16	364.0	71.8	 25
112	 16	136.8	22.3	 30
113	 16	207.0	37.0	 30
114	 16	316.0	48.6	 30
115	 16	151.8	22.7	 30
116	 16	331.8	38.1	 30
117	 16	268.3	35.3	 30
118	 16	313.0	39.5	 25
119	 16	128.0	24.2	 25
120	 16	239.0	46.3	 25
121	 16	288.0	52.5	 25
122	 16	105.5	16.6	 30
123	 16	166.0	24.9	 25
124	 16	111.0	18.8	 25
125	 16	191.0	26.0	 25
126	 16	95.0	23.4	 25
127	 16	189.8	37.7	 30
128	 16	323.0	60.2	 25
129	 16	179.0	27.2	 25
130	 16	114.0	20.6	 25
131	 16	216.0	44.0	 25
132	 16	163.0	35.7	 36
133	 16	179.3	25.7	 30
134	 16	124.3	28.6	 30
135	 16	180.0	29.2	 25
136	 16	157.0	26.6	 25
137	 16	357.8	46.7	 30
138	 16	439.0	66.9	 25
139	 16	110.0	19.9	 25
140	 16	202.0	68.5	 25
141	 16	282.0	60.9	 25
142	 16	321.5	47.4	 30
143	 16	277.0	58.1	 25
144	 16	684.0	50.6	 25
145	 16	723.0	86.0	 25
146	 16	185.0	29.3	 25
147	 16	280.5	38.5	 30
148	 16	322.0	44.2	 25
149	 16	537.0	70.4	 25
150	 16	118.8	18.7	 30
151	 16	208.5	49.2	 30
152	 16	139.0	22.9	 36
153	 16	92.5	20.0	 30
154	 16	128.0	22.3	 25
155	 16	245.0	31.5	 25
156	 16	425.0	48.9	 25
157	 16	219.0	32.3	 30
158	 16	205.0	37.9	 25
159	 16	216.0	38.5	 25
160	 16	129.0	27.5	 25
161	 16	178.0	29.2	 25
162	 16	322.0	70.7	 30
163	 16	418.0	59.1	 25
164	 16	246.0	26.3	 25
165	 16	181.0	28.9	 25
166	 16	94.0	18.8	 25
167	 16	121.8	23.0	 30
168	 16	173.0	32.8	 25
169	 16	302.0	41.5	 30
170	 16	370.8	66.5	 30
171	 16	221.8	28.2	 30
172	 16	1029.0	182.7	 36
173	 16	1274.0	194.0	 25
174	 16	134.0	24.6	 25
175	 16	161.0	25.8	 25
176	 16	166.0	41.8	 25
177	 16	246.0	54.6	 30
178	 16	159.0	25.3	 25
179	 16	138.0	18.5	 25
180	 16	109.0	19.2	 25
181	 16	94.0	24.0	 25
182	 16	113.0	68.0	 30
183	 16	158.0	27.1	 25
184	 16	191.0	34.1	 25
185	 16	90.0	16.3	 25
186	 16	171.0	28.7	 25
187	 16	206.5	43.4	 30
188	 16	280.0	54.8	 30
189	 16	311.8	44.8	 30
190	 16	101.8	23.5	 30
191	 16	94.8	23.0	 30
192	 16	145.8	32.1	 30
193	 16	156.0	30.8	 25
194	 16	135.0	39.9	 25
195	 16	201.0	33.5	 25
196	 16	223.0	52.7	 25
197	 16	239.0	50.3	 30
198	 16	142.0	29.8	 25
199	 16	135.0	30.3	 25
200	 16	420.0	70.4	 25
201	 16	148.0	22.8	 25
202	 16	101.8	18.1	 30
203	 16	142.0	28.2	 25
204	 16	289.0	41.7	 25
205	 16	105.0	24.1	 25
206	 16	156.0	34.4	 30
207	 16	727.5	172.4	 36
208	 16	144.5	24.4	 30
209	 16	248.8	49.7	 30
210	 16	193.0	37.1	 25
211	 16	212.0	41.3	 25
212	 16	115.8	25.3	 30
213	 16	132.0	28.7	 25
214	 16	146.0	28.0	 25
215	 16	122.0	24.1	 25
216	 16	202.0	40.7	 25
217	 16	117.0	30.8	 25
218	 16	127.8	29.0	 30
219	 16	167.0	30.4	 25
220	 16	324.0	43.9	 25
221	 16	123.0	26.7	 25
222	 16	1526.0	176.7	 25
223	 16	185.8	31.4	 30
224	 16	141.0	25.7	 25
225	 16	238.8	43.5	 30
226	 16	199.5	38.9	 30
227	 16	234.5	48.7	 30
228	 16	139.3	33.9	 36
229	 16	287.0	46.7	 25
230	 16	204.0	38.7	 25
231	 16	249.0	43.9	 25
232	 16	120.0	25.5	 25
233	 16	276.8	49.4	 30
234	 16	98.0	20.5	 25
235	 16	113.0	22.3	 25
236	 16	117.0	18.1	 25
237	 16	138.0	31.8	 25
238	 16	104.0	18.3	 30
239	 16	139.0	21.1	 25
240	 16	141.0	30.4	 25
241	 16	256.0	38.1	 25
242	 16	104.0	22.7	 25
243	 16	312.0	57.7	 30
244	 16	130.8	27.4	 30
245	 16	120.8	25.5	 30
246	 16	509.8	55.8	 30
247	 16	299.5	23.3	 30
248	 16	940.0	98.1	 30
249	 16	286.0	34.2	 25
250	 16	847.0	123.9	 25
251	 16	163.0	37.6	 25
252	 16	483.0	51.6	 25
253	 16	129.8	25.5	 30
254	 16	110.0	26.6	 25
255	 16	153.0	25.2	 25
256	 16	231.0	30.7	 25
257	 16	101.0	17.6	 25
258	 16	436.8	93.0	 30
259	 16	166.0	33.2	 25
260	 16	161.0	27.4	 25
261	 16	181.0	38.9	 25
262	 16	314.0	54.7	 25
263	 16	116.0	20.1	 36
264	 16	138.0	29.9	 30
265	 16	128.8	20.4	 30
266	 16	178.0	28.8	 30
267	 16	167.0	24.2	 25
268	 16	204.8	29.5	 30
269	 16	130.0	19.9	 25
270	 16	134.0	30.9	 25
271	 16	129.0	27.7	 25
272	 16	115.0	27.0	 25
273	 16	182.8	28.1	 30
274	 16	131.0	19.8	 25
275	 16	126.0	25.5	 25
276	 16	132.0	26.0	 25
277	 16	108.0	19.4	 25
278	 16	113.5	18.3	 30
279	 16	166.0	31.5	 25
280	 16	152.0	27.7	 25
281	 16	127.5	26.8	 30
282	 16	103.3	22.0	 30
283	 16	86.3	12.8	 36
284	 16	142.3	23.7	 30
285	 16	170.0	28.5	 25
286	 16	152.0	21.3	 25
287	 16	145.0	25.4	 25
288	 16	356.0	77.6	 30
289	 16	197.0	30.2	 25
290	 16	291.0	60.4	 25
291	 16	210.0	28.4	 25
292	 16	145.0	23.4	 25
293	 16	136.0	24.6	 30
294	 16	507.0	92.7	 25
295	 16	138.0	24.5	 25
296	 16	127.0	20.2	 25
297	 16	149.0	19.9	 25
298	 16	145.0	26.8	 30
299	 16	144.0	27.7	 25
300	 16	464.3	108.0	 30
301	 16	100.8	24.1	 30
302	 16	153.5	26.8	 30
303	 16	202.3	31.5	 36
304	 16	153.0	22.5	 25
305	 16	190.0	22.6	 25
306	 16	173.0	30.8	 25
307	 16	203.0	23.6	 25
308	 16	154.0	31.6	 30
309	 16	282.0	49.8	 25
310	 16	191.0	29.7	 25
311	 16	311.0	46.3	 25
312	 16	189.0	45.9	 25
313	 16	134.5	22.2	 30
314	 16	229.0	35.3	 25
315	 16	144.0	21.1	 25
316	 16	171.0	28.6	 25
317	 16	108.0	18.6	 25
318	 16	431.5	61.3	 30
319	 16	194.3	22.6	 30
320	 16	596.5	144.4	 30
321	 16	138.3	21.2	 30
322	 16	112.0	19.2	 30
323	 16	609.8	120.9	 30
324	 16	127.0	19.0	 25
325	 16	98.0	14.2	 25
326	 16	110.0	19.7	 25
327	 16	260.0	31.1	 25
328	 16	386.3	82.2	 30
329	 16	662.0	122.4	 25
330	 16	155.0	19.6	 25
331	 16	115.0	19.3	 25
332	 16	112.0	19.9	 25
333	 16	164.5	23.2	 30
334	 16	184.0	17.3	 25
335	 16	125.0	27.0	 25
336	 16	329.0	42.3	 25
337	 16	256.0	27.9	 25
338	 16	97.3	17.2	 36
339	 16	242.8	50.2	 30
340	 16	100.0	14.0	 30
341	 16	146.5	18.4	 30
342	 16	206.0	25.1	 25
343	 16	104.0	20.8	 30
344	 16	170.0	16.2	 25
345	 16	288.0	34.4	 25
346	 16	602.0	62.0	 25
347	 16	196.0	23.9	 25
348	 16	129.5	24.7	 30
349	 16	187.0	37.8	 25
350	 16	111.0	19.6	 25
351	 16	550.0	80.3	 25
352	 16	138.0	24.6	 25
353	 16	106.8	22.8	 30
354	 16	269.0	38.6	 25
355	 16	586.0	87.6	 25
356	 16	122.0	16.2	 30
357	 16	268.0	37.0	 30
358	 16	116.5	18.1	 36
359	 16	1290.5	255.8	 30
360	 16	159.0	22.9	 25
361	 16	218.0	26.9	 25
362	 16	129.0	20.6	 25
363	 16	185.0	27.1	 30
364	 16	183.0	22.4	 25
365	 16	219.0	42.3	 25
366	 16	225.0	29.5	 25
367	 16	268.0	50.0	 25
368	 16	1500.5	263.9	 30
369	 16	172.0	25.9	 25
370	 16	186.0	26.2	 25
371	 16	176.0	24.2	 25
372	 16	637.0	73.6	 25
373	 16	185.3	28.1	 30
374	 16	209.0	29.5	 25
375	 16	132.8	33.7	 30
376	 16	222.8	46.7	 30
377	 16	107.8	19.5	 30
378	 16	92.5	18.8	 36
379	 16	165.0	24.1	 25
380	 16	103.0	16.7	 25
381	 16	103.0	22.6	 25
382	 16	205.0	35.6	 25
383	 16	176.3	30.4	 30
384	 16	162.0	26.4	 25
385	 16	190.0	29.6	 25
386	 16	489.0	86.7	 25
387	 16	120.0	19.4	 25
388	 16	139.3	26.7	 30
389	 16	310.0	56.1	 25
390	 16	129.0	20.1	 25
391	 16	193.0	37.7	 25
392	 16	137.0	27.8	 25
393	 16	154.0	20.8	 30
394	 16	143.3	28.1	 30
395	 16	94.8	19.1	 30
396	 16	204.3	29.1	 30
397	 16	127.0	18.4	 30
398	 16	256.0	44.7	 30
399	 16	654.0	144.6	 25
400	 16	226.0	32.7	 25
401	 16	186.0	22.3	 25
402	 16	362.0	40.5	 25
403	 16	139.5	24.6	 30
404	 16	283.0	42.7	 25
405	 16	503.0	89.3	 25
406	 16	161.0	24.4	 25
407	 16	217.0	27.5	 25
408	 16	413.5	66.4	 30
409	 16	186.0	24.1	 25
410	 16	1120.0	150.9	 25
411	 16	322.0	54.8	 25
412	 16	157.0	29.1	 25
413	 16	417.0	85.1	 36
414	 16	122.8	19.1	 30
415	 16	242.3	43.6	 30
416	 16	238.8	37.0	 30
417	 16	171.0	29.0	 25
418	 16	231.3	43.0	 30
419	 16	285.0	42.4	 25
420	 16	338.0	43.3	 25
421	 16	128.0	22.6	 25
422	 16	275.0	27.7	 25
423	 16	292.8	40.0	 30
424	 16	133.0	16.7	 25
425	 16	186.0	31.7	 25
426	 16	97.0	14.9	 25
427	 16	112.0	19.8	 25
428	 16	89.8	15.7	 30
429	 16	99.0	18.7	 25
430	 16	280.0	48.1	 25
431	 16	299.3	51.7	 30
432	 16	275.5	50.9	 30
433	 16	132.5	25.4	 36
434	 16	101.3	25.9	 30
435	 16	324.0	64.0	 25
436	 16	183.0	31.3	 25
437	 16	161.0	32.0	 25
438	 16	113.3	22.0	 30
439	 16	123.0	21.3	 25
440	 16	171.0	33.7	 25
441	 16	106.0	22.4	 25
442	 16	180.0	38.9	 25
443	 16	148.8	29.7	 30
444	 16	173.0	25.9	 25
445	 16	183.0	35.2	 25
446	 16	134.0	21.9	 25
447	 16	118.0	23.9	 25
448	 16	91.8	21.4	 30
449	 16	119.0	28.2	 25
450	 16	115.8	30.2	 30
451	 16	179.3	34.5	 30
452	 16	118.5	28.2	 30
453	 16	124.0	20.8	 36
454	 16	214.0	42.3	 25
455	 16	124.0	37.9	 25
456	 16	459.0	59.4	 25
457	 16	154.0	36.0	 25
458	 16	120.8	28.7	 30
459	 16	113.0	32.6	 25
460	 16	520.0	89.0	 25
461	 16	332.0	58.8	 25
462	 16	624.0	83.2	 25
463	 16	211.8	38.5	 30
464	 16	261.0	44.2	 25
465	 16	111.0	25.3	 25
466	 16	390.0	49.2	 25
467	 16	505.0	81.9	 25
468	 16	272.0	44.3	 30
469	 16	143.8	37.6	 30
470	 16	151.8	27.8	 30
471	 16	150.3	24.9	 30
472	 16	123.5	21.7	 30
473	 16	326.8	72.1	 30
474	 16	358.0	82.1	 25
475	 16	174.0	34.8	 25
476	 16	79.0	18.7	 25
477	 16	214.0	30.6	 25
478	 16	123.5	26.6	 30
479	 16	147.0	35.2	 25
480	 16	114.0	16.6	 25
481	 16	142.0	22.1	 25
482	 16	120.0	16.7	 25
483	 16	138.0	23.3	 30
484	 16	354.0	62.2	 25
485	 16	115.0	19.5	 25
486	 16	125.0	31.3	 25
487	 16	133.0	27.5	 25
488	 16	204.3	34.5	 36
489	 16	705.5	141.1	 30
490	 16	188.8	36.7	 30
491	 16	375.0	92.8	 30
492	 16	359.0	109.2	 25
493	 16	152.5	28.8	 30
494	 16	213.0	40.0	 25
495	 16	313.0	51.1	 25
496	 16	306.0	57.6	 25
497	 16	136.0	28.0	 25
498	 16	182.3	27.8	 30
499	 16	243.0	44.0	 25
500	 16	454.0	69.0	 25
501	 16	118.0	24.7	 25
502	 16	115.0	24.1	 25
503	 16	136.8	32.3	 30
504	 16	158.0	37.2	 25
505	 16	171.0	39.6	 25
506	 16	158.8	32.1	 30
507	 16	216.5	38.4	 30
508	 16	217.5	48.2	 36
509	 16	164.8	30.2	 30
510	 16	225.0	45.9	 25
511	 16	222.0	44.1	 25
512	 16	165.0	36.3	 25
513	 16	130.5	26.3	 30
514	 16	108.0	21.0	 25
515	 16	143.0	27.5	 25
516	 16	181.0	36.5	 25
517	 16	134.0	33.7	 25
518	 16	176.3	41.0	 30
519	 16	189.0	32.1	 25
520	 16	1526.0	328.6	 25
521	 16	258.0	34.2	 25
522	 16	169.0	28.3	 25
523	 16	148.8	30.8	 30
524	 16	185.0	37.1	 25
525	 16	142.3	32.2	 30
526	 16	167.3	38.1	 30
527	 16	360.5	73.0	 30
528	 16	125.8	27.1	 36
529	 16	156.0	36.1	 25
530	 16	265.0	54.6	 25
531	 16	227.0	44.7	 25
532	 16	114.0	19.3	 25
533	 16	104.5	15.4	 30
534	 16	123.0	23.2	 25
535	 16	187.0	18.9	 25
536	 16	109.0	19.4	 25
537	 16	232.0	38.1	 25
538	 16	145.5	32.9	 30
539	 16	207.0	32.8	 25
540	 16	275.0	39.3	 25
541	 16	185.0	23.8	 25
542	 16	263.0	42.6	 25
543	 16	213.5	36.4	 30
544	 16	134.8	24.8	 30
545	 16	179.5	33.6	 30
546	 16	108.5	22.4	 30
547	 16	126.5	22.1	 30
548	 16	172.8	26.4	 30
549	 16	682.0	185.9	 25
550	 16	125.0	16.3	 25
551	 16	119.0	22.5	 25
552	 16	110.0	21.9	 25
553	 16	128.0	20.2	 25
554	 16	124.5	23.7	 30
555	 16	137.0	19.1	 25
556	 16	177.0	33.0	 25
557	 16	135.0	22.3	 25
558	 16	126.0	19.2	 25
559	 16	166.8	38.4	 30
560	 16	123.0	20.4	 25
561	 16	213.0	34.6	 25
562	 16	145.0	36.8	 25
563	 16	197.3	32.2	 30
564	 16	165.3	34.2	 36
565	 16	251.5	52.5	 30
566	 16	162.3	29.7	 30
567	 16	176.0	19.9	 25
568	 16	209.0	42.4	 25
569	 16	257.8	41.5	 30
570	 16	322.0	38.8	 25
571	 16	215.0	27.7	 25
572	 16	377.0	48.0	 25
573	 16	349.0	36.4	 25
574	 16	598.0	75.2	 30
575	 16	1133.0	258.6	 25
576	 16	113.0	22.4	 25
577	 16	105.0	17.2	 25
578	 16	451.0	64.4	 25
579	 16	535.8	73.6	 30
580	 16	462.0	61.7	 25
581	 16	301.5	35.8	 30
582	 16	361.8	46.8	 30
583	 16	117.8	22.3	 30
584	 16	116.3	22.6	 36
585	 16	273.0	51.6	 25
586	 16	323.0	36.8	 25
587	 16	200.0	24.3	 25
588	 16	151.0	21.3	 25
589	 16	107.8	20.9	 30
590	 16	197.0	34.5	 25
591	 16	180.0	42.2	 25
592	 16	228.0	47.9	 25
593	 16	118.0	25.0	 25
594	 16	1020.8	281.0	 30
595	 16	88.0	18.0	 25
596	 16	177.0	25.1	 25
597	 16	589.0	105.2	 25
598	 16	137.0	24.9	 25
599	 16	166.0	34.8	 30
600	 16	242.5	41.0	 30
601	 16	110.3	18.7	 30
602	 16	129.0	21.6	 30
603	 16	133.0	21.4	 30
604	 16	119.8	27.1	 30
605	 16	108.0	15.9	 25
606	 16	104.0	14.5	 25
607	 16	121.0	16.9	 25
608	 16	233.0	42.7	 25
609	 16	137.0	20.3	 30
610	 16	167.0	28.4	 25
611	 16	162.0	28.4	 25
612	 16	176.0	21.2	 25
613	 16	138.0	19.0	 25
614	 16	147.0	23.1	 30
615	 16	465.0	84.6	 25
616	 16	160.0	22.0	 25
617	 16	149.0	26.1	 25
618	 16	77.0	15.4	 25
619	 16	129.5	20.2	 36
620	 16	130.3	22.1	 30
621	 16	205.3	45.8	 30
622	 16	95.5	16.9	 30
623	 16	103.0	25.6	 25
624	 16	365.8	65.2	 30
625	 16	129.0	25.8	 25
626	 16	94.0	13.4	 25
627	 16	214.0	37.7	 25
628	 16	609.0	78.5	 25
629	 16	124.0	15.9	 30
630	 16	290.0	48.5	 25
631	 16	98.0	15.2	 25
632	 16	96.0	16.7	 25
633	 16	1031.0	171.9	 25
634	 16	342.3	56.3	 30
635	 16	121.0	15.6	 25
636	 16	130.0	31.3	 25
637	 16	148.0	22.6	 25
638	 16	201.0	26.5	 30
639	 16	198.3	31.8	 36
640	 16	161.0	25.6	 30
641	 16	213.3	34.7	 30
642	 16	191.0	32.3	 25
643	 16	262.0	39.0	 25
644	 16	285.0	46.5	 30
645	 16	125.0	20.7	 25
646	 16	104.0	27.3	 25
647	 16	281.0	34.2	 25
648	 16	379.0	40.4	 25
649	 16	217.5	51.7	 30
650	 16	108.0	15.7	 25
651	 16	127.0	28.7	 25
652	 16	251.0	37.6	 25
653	 16	157.0	29.9	 25
654	 16	422.0	77.1	 30
655	 16	179.0	36.0	 25
656	 16	894.5	243.8	 30
657	 16	119.3	20.8	 30
658	 16	110.0	18.9	 30
659	 16	138.0	25.1	 36
660	 16	124.0	28.3	 25
661	 16	109.0	21.8	 25
662	 16	104.0	25.6	 25
663	 16	126.0	21.5	 25
664	 16	161.8	24.9	 30
665	 16	213.0	39.8	 25
666	 16	124.0	22.2	 25
667	 16	113.0	17.8	 25
668	 16	160.0	23.0	 25
669	 16	154.8	25.9	 30
670	 16	284.0	39.4	 25
671	 16	296.0	47.8	 25
672	 16	415.0	36.0	 25
673	 16	311.0	42.2	 25
674	 16	95.3	19.5	 30
675	 16	86.8	23.7	 30
676	 16	98.5	15.7	 30
677	 16	423.3	110.4	 30
678	 16	877.0	231.1	 30
679	 16	264.8	57.0	 30
680	 16	223.0	48.7	 25
681	 16	282.0	55.6	 25
682	 16	148.0	26.9	 25
683	 16	147.0	29.0	 25
684	 16	147.3	23.1	 30
685	 16	126.0	18.5	 25
686	 16	118.0	27.3	 25
687	 16	226.0	57.1	 25
688	 16	146.0	20.6	 25
689	 16	219.5	53.5	 30
690	 16	164.0	27.7	 25
691	 16	198.0	25.1	 25
692	 16	344.0	33.2	 25
693	 16	364.0	49.8	 25
694	 16	108.3	24.4	 36
695	 16	89.5	16.9	 30
696	 16	163.8	25.3	 30
697	 16	1295.0	315.7	 30
698	 16	136.0	22.5	 25
699	 16	771.8	200.1	 30
700	 16	115.0	20.7	 25
701	 16	113.0	21.8	 25
702	 16	107.0	20.9	 25
703	 16	107.0	24.3	 25
704	 16	180.3	30.2	 30
705	 16	2851.0	699.6	 25
706	 16	297.0	43.4	 25
707	 16	179.0	33.6	 25
708	 16	208.0	33.4	 25
709	 16	183.8	35.1	 30
710	 16	237.0	39.0	 25
711	 16	23676.0	3666.5	 25
  0	 17	176.0	27.4	 25
  1	 17	604.0	117.2	 25
  2	 17	142.0	25.2	 30
  3	 17	890.0	103.3	 25
  4	 17	116.0	15.0	 25
  5	 17	188.0	25.5	 25
  6	 17	158.0	21.1	 25
  7	 17	184.3	21.9	 30
  8	 17	131.0	27.4	 25
  9	 17	586.0	90.5	 25
 10	 17	188.0	28.5	 25
 11	 17	386.0	74.9	 25
 12	 17	241.0	39.8	 30
 13	 17	486.0	56.4	 25
 14	 17	2180.0	368.0	 25
 15	 17	372.5	47.2	 30
 16	 17	223.3	43.4	 30
 17	 17	160.5	33.7	 36
 18	 17	437.5	49.2	 30
 19	 17	227.0	25.9	 25
 20	 17	244.0	25.6	 25
 21	 17	167.0	31.1	 25
 22	 17	172.0	35.6	 30
 23	 17	106.0	24.5	 25
 24	 17	132.0	23.9	 25
 25	 17	127.0	27.5	 25
 26	 17	206.0	36.5	 25
 27	 17	146.5	26.3	 30
 28	 17	680.0	108.5	 25
 29	 17	202.0	39.6	 25
 30	 17	84.0	20.9	 25
 31	 17	457.0	97.7	 25
 32	 17	219.8	45.9	 30
 33	 17	2693.0	470.1	 25
 34	 17	448.0	89.6	 30
 35	 17	321.8	45.7	 30
 36	 17	2269.0	518.0	 30
 37	 17	134.3	24.4	 36
 38	 17	1216.0	187.5	 25
 39	 17	1231.0	130.7	 25
 40	 17	159.0	29.3	 25
 41	 17	145.0	33.0	 25
 42	 17	1043.8	212.2	 30
 43	 17	807.0	104.3	 25
 44	 17	317.0	46.0	 25
 45	 17	179.0	31.8	 25
 46	 17	130.0	28.1	 25
 47	 17	115.8	21.9	 30
 48	 17	136.0	22.4	 25
 49	 17	391.0	51.9	 25
 50	 17	521.0	96.5	 25
 51	 17	290.0	56.5	 25
 52	 17	739.5	146.3	 30
 53	 17	1071.0	208.4	 30
 54	 17	1737.5	387.5	 30
 55	 17	212.0	43.3	 30
 56	 17	179.0	29.8	 30
 57	 17	139.5	27.4	 30
 58	 17	552.0	65.0	 25
 59	 17	284.0	38.8	 25
 60	 17	485.0	49.2	 25
 61	 17	209.0	41.9	 25
 62	 17	245.3	39.9	 30
 63	 17	454.0	85.6	 25
 64	 17	124.0	20.4	 25
 65	 17	3288.0	485.0	 25
 66	 17	155.0	34.1	 25
 67	 17	326.8	50.3	 30
 68	 17	261.0	37.8	 25
 69	 17	860.0	106.3	 25
 70	 17	230.0	48.3	 25
 71	 17	120.8	23.6	 30
 72	 17	224.8	45.5	 36
 73	 17	104.0	22.6	 30
 74	 17	125.5	24.3	 30
 75	 17	110.0	22.7	 25
 76	 17	109.0	21.9	 25
 77	 17	321.8	67.1	 30
 78	 17	155.0	29.5	 25
 79	 17	199.0	37.6	 25
 80	 17	146.0	29.7	 25
 81	 17	312.0	52.4	 25
 82	 17	229.3	38.4	 30
 83	 17	132.0	29.4	 25
 84	 17	118.0	32.3	 25
 85	 17	125.0	31.2	 25
 86	 17	1545.0	157.3	 25
 87	 17	1722.0	300.2	 30
 88	 17	211.0	47.4	 25
 89	 17	150.0	29.3	 25
 90	 17	463.0	107.0	 30
 91	 17	206.3	45.0	 30
 92	 17	3703.3	1034.8	 36
 93	 17	261.8	65.8	 30
 94	 17	758.0	147.1	 25
 95	 17	124.0	25.1	 25
 96	 17	120.0	26.0	 25
 97	 17	159.8	33.1	 30
 98	 17	539.0	73.6	 25
 99	 17	111.0	22.6	 25
100	 17	125.0	27.6	 25
101	 17	194.0	35.8	 25
102	 17	144.8	34.5	 30
103	 17	437.0	74.8	 25
104	 17	144.0	30.5	 25
105	 17	384.0	76.5	 25
106	 17	145.0	24.1	 25
107	 17	160.8	35.8	 30
108	 17	516.0	76.2	 25
109	 17	231.8	38.9	 30
110	 17	170.5	25.9	 30
111	 17	436.0	53.1	 30
112	 17	239.5	52.7	 36
113	 17	107.0	24.3	 25
114	 17	103.0	23.6	 25
115	 17	214.0	42.6	 25
116	 17	208.0	33.9	 25
117	 17	567.0	72.3	 25
118	 17	304.8	65.8	 30
119	 17	112.0	22.7	 25
120	 17	126.0	27.0	 25
121	 17	134.0	28.2	 25
122	 17	1097.0	187.2	 25
123	 17	1368.3	271.8	 30
124	 17	118.0	24.6	 25
125	 17	162.0	24.3	 25
126	 17	104.0	19.7	 25
127	 17	1881.0	303.3	 25
128	 17	197.0	38.6	 36
129	 17	279.3	56.8	 30
130	 17	185.0	27.1	 30
131	 17	7416.5	1645.8	 30
132	 17	278.0	46.7	 25
133	 17	343.5	69.0	 30
134	 17	413.0	46.3	 25
135	 17	308.0	47.3	 25
136	 17	139.0	33.3	 25
137	 17	117.0	29.3	 25
138	 17	122.8	26.3	 30
139	 17	435.0	85.1	 25
140	 17	216.0	30.8	 25
141	 17	136.0	27.6	 25
142	 17	551.0	70.6	 25
143	 17	909.5	120.2	 30
144	 17	210.0	45.5	 25
145	 17	593.0	60.7	 25
146	 17	244.0	46.3	 30
147	 17	188.3	27.6	 30
148	 17	175.0	31.6	 36
149	 17	114.0	23.7	 30
150	 17	747.0	100.1	 25
151	 17	703.0	81.4	 25
152	 17	287.0	53.1	 25
153	 17	599.5	109.3	 30
154	 17	294.0	41.4	 25
155	 17	124.0	19.8	 25
156	 17	235.0	37.8	 25
157	 17	139.0	25.8	 25
158	 17	125.8	28.2	 30
159	 17	151.0	27.5	 25
160	 17	148.0	21.4	 25
161	 17	10985.0	1177.2	 25
162	 17	235.0	37.6	 25
163	 17	122.0	15.9	 30
164	 17	1248.0	179.9	 25
165	 17	244.8	36.2	 30
166	 17	180.5	28.9	 30
167	 17	98.5	28.6	 30
168	 17	127.5	24.1	 36
169	 17	167.0	23.7	 25
170	 17	153.0	23.4	 25
171	 17	341.0	57.1	 25
172	 17	592.0	62.0	 25
173	 17	129.3	26.1	 30
174	 17	126.0	18.8	 25
175	 17	135.0	25.0	 25
176	 17	115.0	21.1	 25
177	 17	113.0	30.2	 25
178	 17	390.5	65.5	 30
179	 17	104.0	21.9	 25
180	 17	108.0	15.7	 25
181	 17	145.0	26.3	 25
182	 17	159.0	21.1	 25
183	 17	193.0	33.7	 30
184	 17	129.0	18.4	 30
185	 17	152.0	39.1	 30
186	 17	141.8	25.9	 30
187	 17	758.8	163.9	 30
188	 17	335.8	61.2	 30
189	 17	170.0	26.9	 25
190	 17	136.0	24.7	 25
191	 17	260.0	27.8	 25
192	 17	270.0	33.5	 25
193	 17	111.5	18.4	 30
194	 17	124.0	14.1	 25
195	 17	90.0	17.2	 25
196	 17	86.0	20.2	 25
197	 17	235.0	34.1	 25
198	 17	141.8	21.8	 30
199	 17	118.0	24.9	 25
200	 17	507.0	51.5	 25
201	 17	126.0	29.3	 25
202	 17	204.0	33.1	 25
203	 17	88.3	11.9	 36
204	 17	114.0	17.1	 30
205	 17	271.5	40.9	 30
206	 17	141.0	33.2	 25
207	 17	180.0	34.1	 25
208	 17	299.5	45.8	 30
209	 17	112.0	18.6	 25
210	 17	213.0	29.0	 25
211	 17	95.0	16.2	 25
212	 17	239.0	37.7	 25
213	 17	111.0	23.5	 30
214	 17	187.0	23.6	 25
215	 17	112.0	18.8	 25
216	 17	141.0	22.0	 25
217	 17	141.0	25.7	 25
218	 17	128.8	41.1	 30
219	 17	172.0	21.1	 25
220	 17	152.0	20.6	 25
221	 17	131.3	30.6	 30
222	 17	117.0	18.0	 30
223	 17	269.8	50.9	 36
224	 17	455.8	73.4	 30
225	 17	121.0	19.9	 25
226	 17	417.0	42.1	 25
227	 17	735.0	100.7	 25
228	 17	2175.3	412.8	 30
229	 17	962.0	153.4	 25
230	 17	138.0	15.3	 25
231	 17	164.0	24.8	 25
232	 17	186.0	26.6	 25
233	 17	343.5	59.3	 30
234	 17	182.0	29.2	 25
235	 17	143.0	18.0	 25
236	 17	119.0	24.4	 25
237	 17	111.0	17.6	 25
238	 17	119.3	20.2	 30
239	 17	401.0	54.2	 25
240	 17	509.8	81.1	 30
241	 17	146.0	14.7	 30
242	 17	106.0	19.9	 30
243	 17	121.3	26.0	 36
244	 17	121.0	19.6	 25
245	 17	144.0	22.1	 25
246	 17	1498.0	174.4	 25
247	 17	4248.0	401.6	 25
248	 17	1005.5	91.7	 30
249	 17	1489.0	128.7	 25
250	 17	574.0	58.9	 25
251	 17	1776.0	207.6	 25
252	 17	617.0	72.0	 25
253	 17	707.8	86.1	 30
254	 17	513.0	64.8	 25
255	 17	477.0	57.7	 25
256	 17	139.0	34.6	 25
257	 17	130.0	20.9	 25
258	 17	1704.5	285.0	 30
259	 17	397.8	57.6	 30
260	 17	213.0	42.1	 30
261	 17	112.0	21.1	 30
262	 17	325.3	44.9	 30
263	 17	364.3	72.2	 30
264	 17	103.0	12.7	 25
265	 17	370.0	61.8	 25
266	 17	116.0	21.2	 25
267	 17	107.0	13.5	 25
268	 17	207.0	31.0	 30
269	 17	286.0	41.3	 25
270	 17	320.0	42.6	 25
271	 17	215.0	29.3	 25
272	 17	233.0	20.0	 25
273	 17	125.8	26.5	 30
274	 17	369.0	68.8	 25
275	 17	106.0	16.4	 25
276	 17	191.0	40.2	 25
277	 17	123.0	26.1	 25
278	 17	112.5	19.5	 36
279	 17	354.8	58.2	 30
280	 17	143.0	19.2	 30
281	 17	120.0	20.5	 25
282	 17	431.0	62.1	 25
283	 17	153.8	24.0	 30
284	 17	368.0	67.4	 25
285	 17	811.0	123.2	 25
286	 17	113.0	19.7	 25
287	 17	138.0	25.1	 25
288	 17	2087.5	480.4	 30
289	 17	1495.0	241.0	 25
290	 17	177.0	30.3	 25
291	 17	116.0	19.6	 25
292	 17	134.0	17.7	 25
293	 17	184.5	34.2	 30
294	 17	129.0	25.4	 25
295	 17	164.0	20.7	 25
296	 17	122.8	18.6	 30
297	 17	522.3	81.5	 30
298	 17	613.0	150.0	 36
299	 17	115.5	16.4	 30
300	 17	229.0	38.2	 25
301	 17	148.0	18.1	 25
302	 17	195.0	41.1	 25
303	 17	442.3	95.5	 30
304	 17	316.0	51.2	 25
305	 17	281.0	45.8	 25
306	 17	234.0	36.6	 25
307	 17	726.0	70.2	 25
308	 17	1086.8	185.9	 30
309	 17	440.0	74.7	 25
310	 17	151.0	29.3	 25
311	 17	118.0	27.3	 25
312	 17	144.0	20.1	 25
313	 17	115.0	20.6	 30
314	 17	110.0	31.1	 25
315	 17	130.3	30.5	 30
316	 17	159.8	32.0	 30
317	 17	221.5	38.0	 30
318	 17	360.0	73.4	 36
319	 17	200.0	37.3	 25
320	 17	128.0	20.7	 25
321	 17	142.0	24.1	 25
322	 17	147.0	24.4	 25
323	 17	188.3	30.7	 30
324	 17	133.0	28.2	 25
325	 17	211.0	29.5	 25
326	 17	345.0	58.1	 25
327	 17	7172.0	560.7	 25
328	 17	839.5	160.1	 30
329	 17	2963.0	478.5	 25
330	 17	228.0	40.6	 25
331	 17	183.0	35.7	 25
332	 17	1262.0	136.6	 25
333	 17	138.5	30.1	 30
334	 17	1080.5	237.3	 30
335	 17	304.5	49.7	 30
336	 17	225.5	36.6	 30
337	 17	153.3	29.7	 30
338	 17	257.0	52.7	 30
339	 17	399.0	67.3	 25
340	 17	180.0	37.6	 25
341	 17	113.0	21.0	 25
342	 17	401.0	65.7	 25
343	 17	103.0	22.5	 30
344	 17	358.0	81.9	 25
345	 17	382.0	42.5	 25
346	 17	278.0	45.6	 25
347	 17	165.0	24.7	 25
348	 17	130.0	21.2	 30
349	 17	132.0	27.4	 25
350	 17	99.0	18.4	 25
351	 17	259.0	39.3	 25
352	 17	1290.0	133.5	 25
353	 17	212.8	50.4	 36
354	 17	139.8	28.8	 30
355	 17	121.0	26.4	 30
356	 17	248.0	39.8	 25
357	 17	253.0	34.0	 25
358	 17	193.5	40.2	 30
359	 17	330.0	66.6	 25
360	 17	209.0	28.3	 25
361	 17	154.0	24.1	 25
362	 17	975.0	120.3	 25
363	 17	273.8	49.2	 30
364	 17	191.0	34.4	 25
365	 17	185.0	46.3	 25
366	 17	211.0	28.8	 25
367	 17	9652.0	942.7	 25
368	 17	1796.3	354.9	 30
369	 17	122.0	26.1	 25
370	 17	99.0	27.3	 25
371	 17	149.0	34.4	 30
372	 17	148.0	25.0	 30
373	 17	131.0	25.6	 36
374	 17	200.5	44.1	 30
375	 17	186.0	36.6	 25
376	 17	305.0	40.9	 25
377	 17	151.0	29.8	 25
378	 17	152.8	30.8	 30
379	 17	1018.0	210.5	 25
380	 17	128.0	17.5	 25
381	 17	168.0	41.9	 25
382	 17	172.0	23.8	 25
383	 17	127.5	31.6	 30
384	 17	204.0	38.8	 25
385	 17	134.0	30.3	 25
386	 17	167.0	30.2	 25
387	 17	328.0	65.7	 25
388	 17	225.8	32.9	 30
389	 17	893.0	141.1	 25
390	 17	7441.8	1184.6	 30
391	 17	164.8	33.1	 30
392	 17	125.0	25.9	 30
393	 17	110.5	20.7	 36
394	 17	91.0	21.3	 25
395	 17	212.0	42.9	 25
396	 17	205.0	35.2	 25
397	 17	163.0	31.3	 25
398	 17	145.3	28.7	 30
399	 17	111.0	23.2	 25
400	 17	182.0	32.8	 25
401	 17	1191.0	138.9	 25
402	 17	138.0	30.0	 25
403	 17	2626.5	589.1	 30
404	 17	129.0	29.4	 25
405	 17	185.0	31.3	 25
406	 17	637.0	76.9	 25
407	 17	592.0	83.4	 25
408	 17	116.8	24.3	 30
409	 17	263.8	39.5	 30
410	 17	238.0	43.6	 30
411	 17	840.0	89.2	 30
412	 17	183.5	26.4	 30
413	 17	147.8	22.1	 30
414	 17	235.0	39.2	 25
415	 17	123.0	26.1	 25
416	 17	583.0	90.3	 25
417	 17	383.0	56.9	 25
418	 17	233.3	42.5	 30
419	 17	445.0	62.8	 25
420	 17	472.0	90.0	 25
421	 17	151.0	21.4	 25
422	 17	501.0	60.0	 25
423	 17	247.8	45.6	 30
424	 17	888.0	167.7	 25
425	 17	531.0	100.1	 25
426	 17	124.0	25.2	 25
427	 17	156.0	31.6	 25
428	 17	155.5	32.2	 36
429	 17	274.0	41.4	 30
430	 17	124.3	21.8	 30
431	 17	855.0	116.3	 25
432	 17	144.0	18.8	 25
433	 17	178.3	34.4	 30
434	 17	220.0	38.4	 25
435	 17	177.0	32.8	 25
436	 17	239.0	52.4	 25
437	 17	258.0	33.3	 25
438	 17	402.8	76.7	 30
439	 17	842.0	157.1	 25
440	 17	188.0	39.9	 25
441	 17	113.0	45.0	 25
442	 17	925.0	139.9	 25
443	 17	560.0	140.5	 30
444	 17	1740.0	384.5	 25
445	 17	1289.0	202.8	 25
446	 17	299.3	45.2	 30
447	 17	165.0	24.6	 30
448	 17	123.5	21.5	 30
449	 17	103.0	23.4	 36
450	 17	164.0	22.3	 25
451	 17	182.0	45.2	 25
452	 17	193.0	28.3	 25
453	 17	119.0	24.8	 25
454	 17	194.8	22.9	 30
455	 17	2822.0	626.1	 25
456	 17	581.0	79.5	 25
457	 17	226.0	33.4	 25
458	 17	387.0	51.5	 25
459	 17	98.0	19.1	 30
460	 17	140.0	26.9	 25
461	 17	107.0	22.5	 25
462	 17	163.0	22.7	 25
463	 17	137.0	23.3	 25
464	 17	326.0	60.8	 30
465	 17	1557.5	359.9	 30
466	 17	2313.5	283.8	 30
467	 17	403.0	58.1	 30
468	 17	218.5	30.3	 30
469	 17	413.5	42.8	 30
470	 17	759.0	138.5	 25
471	 17	175.0	25.7	 25
472	 17	171.0	24.5	 25
473	 17	257.0	30.0	 25
474	 17	98.8	18.0	 30
475	 17	669.0	102.8	 25
476	 17	158.0	28.1	 25
477	 17	179.0	19.1	 25
478	 17	387.0	70.2	 25
479	 17	101.8	16.7	 30
480	 17	119.0	21.3	 25
481	 17	173.0	30.0	 25
482	 17	121.0	19.0	 25
483	 17	178.0	35.0	 25
484	 17	301.5	49.6	 36
485	 17	154.8	29.2	 30
486	 17	136.8	20.9	 30
487	 17	348.0	43.4	 30
488	 17	472.0	55.6	 25
489	 17	763.5	144.9	 30
490	 17	560.0	75.5	 25
491	 17	1886.0	286.1	 25
492	 17	125.0	20.2	 25
493	 17	1156.0	161.7	 25
494	 17	3077.0	670.2	 30
495	 17	388.0	35.0	 25
496	 17	197.0	31.4	 25
497	 17	153.0	32.2	 25
498	 17	135.0	20.9	 25
499	 17	145.5	19.4	 30
500	 17	161.0	29.8	 25
501	 17	485.0	105.1	 25
502	 17	252.0	27.4	 25
503	 17	122.3	23.3	 30
504	 17	109.5	17.5	 36
505	 17	292.0	44.1	 30
506	 17	144.0	25.5	 25
507	 17	2474.0	322.1	 25
508	 17	246.0	39.6	 25
509	 17	441.0	83.8	 30
510	 17	380.0	82.9	 25
511	 17	888.0	115.1	 25
512	 17	220.0	39.9	 25
513	 17	1142.0	197.6	 25
514	 17	119.0	17.6	 30
515	 17	231.0	57.2	 25
516	 17	97.0	12.9	 25
517	 17	120.0	19.4	 25
518	 17	1335.0	194.6	 25
519	 17	142.5	34.0	 30
520	 17	2256.0	431.2	 25
521	 17	797.0	142.3	 30
522	 17	1040.8	191.2	 30
523	 17	1196.5	205.4	 30
524	 17	157.8	33.5	 36
525	 17	127.0	18.9	 25
526	 17	1530.0	384.8	 25
527	 17	112.0	14.3	 25
528	 17	222.0	26.4	 25
529	 17	744.8	174.1	 30
530	 17	438.0	74.1	 25
531	 17	670.0	112.9	 25
532	 17	200.0	31.5	 25
533	 17	118.0	19.2	 25
534	 17	104.8	23.6	 30
535	 17	268.0	47.4	 25
536	 17	153.0	28.8	 25
537	 17	134.0	26.5	 25
538	 17	185.0	28.4	 25
539	 17	182.8	30.1	 30
540	 17	328.8	46.3	 30
541	 17	167.8	30.0	 30
542	 17	143.0	26.9	 30
543	 17	134.8	20.3	 30
544	 17	1666.8	451.8	 30
545	 17	162.0	22.0	 25
546	 17	612.0	124.7	 25
547	 17	111.0	17.3	 25
548	 17	326.0	37.5	 25
549	 17	280.0	56.3	 30
550	 17	97.0	16.5	 25
551	 17	139.0	17.5	 25
552	 17	219.0	40.0	 25
553	 17	1423.0	139.2	 25
554	 17	833.0	173.1	 30
555	 17	157.0	25.9	 25
556	 17	131.0	25.2	 25
557	 17	111.0	19.6	 25
558	 17	508.0	52.8	 25
559	 17	194.3	35.9	 36
560	 17	156.5	22.1	 30
561	 17	214.0	38.4	 30
562	 17	119.8	18.8	 30
563	 17	145.0	21.0	 25
564	 17	126.3	20.1	 30
565	 17	297.0	56.8	 25
566	 17	1145.0	177.8	 25
567	 17	150.0	23.6	 25
568	 17	219.0	27.8	 25
569	 17	747.0	172.8	 30
570	 17	780.0	138.0	 25
571	 17	874.0	145.1	 25
572	 17	217.0	27.1	 25
573	 17	156.0	28.5	 25
574	 17	396.5	49.6	 30
575	 17	514.0	82.1	 25
576	 17	134.0	21.4	 25
577	 17	198.0	36.3	 25
578	 17	491.5	93.7	 30
579	 17	170.0	25.1	 36
580	 17	2285.8	412.3	 30
581	 17	934.0	107.8	 25
582	 17	210.0	34.5	 25
583	 17	231.0	39.0	 25
584	 17	2845.5	689.2	 30
585	 17	302.0	41.5	 25
586	 17	302.0	60.8	 25
587	 17	916.0	126.8	 25
588	 17	89.0	15.3	 25
589	 17	95.0	14.2	 30
590	 17	501.0	92.0	 25
591	 17	175.0	27.5	 25
592	 17	202.0	26.7	 25
593	 17	167.0	30.7	 25
594	 17	155.8	24.2	 30
595	 17	78.0	14.5	 25
596	 17	190.3	33.4	 30
597	 17	574.8	111.5	 30
598	 17	145.8	25.4	 30
599	 17	386.0	78.4	 36
600	 17	424.0	88.6	 25
601	 17	129.0	36.9	 25
602	 17	155.0	36.4	 25
603	 17	231.0	33.3	 25
604	 17	610.8	134.1	 30
605	 17	103.0	20.6	 25
606	 17	120.0	23.5	 25
607	 17	178.0	33.9	 25
608	 17	149.0	31.1	 25
609	 17	295.8	50.1	 30
610	 17	100.0	13.8	 25
611	 17	238.0	50.6	 25
612	 17	192.0	42.4	 25
613	 17	106.0	18.0	 25
614	 17	141.5	23.1	 30
615	 17	192.5	40.4	 30
616	 17	166.0	29.5	 30
617	 17	126.0	29.5	 30
618	 17	109.3	22.5	 30
619	 17	110.8	23.4	 30
620	 17	328.0	75.2	 25
621	 17	113.0	27.6	 25
622	 17	286.0	41.5	 25
623	 17	565.0	95.1	 25
624	 17	105.5	24.9	 30
625	 17	110.0	27.9	 25
626	 17	151.0	33.2	 25
627	 17	320.0	50.2	 25
628	 17	371.0	51.7	 25
629	 17	2956.8	676.0	 30
630	 17	1049.0	157.9	 25
631	 17	2430.0	477.0	 25
632	 17	183.0	31.1	 25
633	 17	194.0	26.4	 25
634	 17	175.3	40.3	 36
635	 17	695.3	117.6	 30
636	 17	99.0	21.5	 30
637	 17	106.8	20.4	 30
638	 17	208.0	42.7	 25
639	 17	133.0	31.0	 30
640	 17	111.0	23.4	 25
641	 17	117.0	24.1	 25
642	 17	456.0	66.8	 25
643	 17	444.0	48.7	 25
644	 17	354.5	59.2	 30
645	 17	413.0	99.1	 25
646	 17	108.0	29.0	 25
647	 17	155.0	35.2	 25
648	 17	170.0	21.2	 25
649	 17	2841.8	670.0	 30
650	 17	113.0	26.3	 25
651	 17	179.0	47.3	 25
652	 17	1143.0	186.8	 25
653	 17	178.8	33.0	 30
654	 17	313.3	91.0	 36
655	 17	1048.8	130.4	 30
656	 17	692.0	88.7	 25
657	 17	261.0	52.9	 25
658	 17	1071.0	197.0	 25
659	 17	978.3	162.3	 30
660	 17	654.0	107.3	 25
661	 17	1512.0	302.4	 25
662	 17	195.0	35.0	 25
663	 17	222.0	29.8	 25
664	 17	140.0	26.5	 30
665	 17	359.0	63.5	 25
666	 17	173.0	32.1	 25
667	 17	267.0	43.0	 25
668	 17	505.0	79.6	 25
669	 17	159.0	38.6	 30
670	 17	123.0	27.0	 25
671	 17	285.5	39.8	 30
672	 17	315.0	50.3	 30
673	 17	111.8	22.0	 30
674	 17	399.3	90.4	 36
675	 17	208.0	44.0	 25
676	 17	96.0	23.5	 25
677	 17	148.0	36.9	 25
678	 17	167.0	34.7	 25
679	 17	106.8	25.1	 30
680	 17	158.0	31.3	 25
681	 17	120.0	22.2	 25
682	 17	363.0	57.4	 25
683	 17	100.0	17.1	 25
684	 17	182.0	32.7	 30
685	 17	189.0	34.4	 25
686	 17	182.0	32.6	 25
687	 17	104.0	18.0	 25
688	 17	101.0	27.5	 25
689	 17	287.3	57.2	 30
690	 17	619.8	159.2	 30
691	 17	190.0	45.6	 30
692	 17	504.8	92.8	 30
693	 17	4044.8	652.4	 30
694	 17	159.8	34.3	 30
695	 17	218.0	38.9	 25
696	 17	166.0	40.9	 25
697	 17	134.0	28.3	 25
698	 17	238.0	37.3	 25
699	 17	193.3	29.5	 30
700	 17	248.0	49.9	 25
701	 17	114.0	22.3	 25
702	 17	117.0	31.9	 25
703	 17	116.0	28.9	 25
704	 17	236.5	35.4	 30
705	 17	297.0	67.6	 25
706	 17	625.0	72.0	 25
707	 17	1370.0	175.1	 25
708	 17	320.0	43.4	 25
709	 17	207.5	44.2	 36
710	 17	590.3	130.3	 30
711	 17	228.3	283.6	 30
  0	 18	15110.0	2439.1	 25
  1	 18	171.0	32.1	 25
  2	 18	115.5	16.2	 30
  3	 18	306.0	63.1	 25
  4	 18	86.0	16.8	 25
  5	 18	221.0	46.8	 25
  6	 18	218.0	49.9	 25
  7	 18	126.5	29.3	 30
  8	 18	112.0	33.8	 25
  9	 18	247.0	40.8	 25
 10	 18	264.0	43.7	 25
 11	 18	112.5	18.5	 30
 12	 18	165.0	29.1	 36
 13	 18	290.5	48.4	 30
 14	 18	468.8	70.8	 30
 15	 18	219.0	35.7	 25
 16	 18	126.0	33.1	 25
 17	 18	168.0	29.3	 25
 18	 18	359.8	40.9	 30
 19	 18	221.0	35.3	 25
 20	 18	508.0	74.7	 25
 21	 18	164.0	32.2	 25
 22	 18	164.0	24.7	 25
 23	 18	138.5	27.5	 30
 24	 18	140.0	21.5	 25
 25	 18	167.0	37.6	 25
 26	 18	148.0	30.8	 25
 27	 18	106.0	23.6	 25
 28	 18	708.0	141.2	 30
 29	 18	139.0	25.0	 25
 30	 18	112.5	29.7	 30
 31	 18	321.3	60.6	 30
 32	 18	155.8	34.8	 30
 33	 18	421.8	99.4	 36
 34	 18	192.0	27.1	 25
 35	 18	417.0	63.0	 25
 36	 18	428.0	79.1	 25
 37	 18	119.0	21.9	 25
 38	 18	239.3	54.3	 30
 39	 18	590.0	93.7	 25
 40	 18	160.0	20.1	 25
 41	 18	119.0	22.3	 25
 42	 18	302.0	51.3	 25
 43	 18	233.0	38.5	 30
 44	 18	605.0	69.6	 25
 45	 18	101.0	20.7	 25
 46	 18	137.0	29.3	 25
 47	 18	121.0	21.2	 25
 48	 18	97.0	16.0	 30
 49	 18	323.3	52.2	 30
 50	 18	234.8	38.9	 30
 51	 18	229.8	42.2	 30
 52	 18	220.3	36.6	 30
 53	 18	359.0	48.8	 30
 54	 18	797.0	172.1	 25
 55	 18	258.0	51.6	 25
 56	 18	275.0	40.2	 25
 57	 18	128.0	19.7	 25
 58	 18	140.3	30.8	 30
 59	 18	172.0	28.2	 25
 60	 18	227.0	39.8	 25
 61	 18	156.0	19.0	 25
 62	 18	194.0	32.3	 25
 63	 18	203.0	35.4	 30
 64	 18	189.0	26.3	 25
 65	 18	425.0	90.8	 25
 66	 18	125.0	25.0	 25
 67	 18	152.0	20.4	 25
 68	 18	155.3	23.2	 36
 69	 18	268.5	54.7	 30
 70	 18	136.0	19.1	 30
 71	 18	164.0	22.4	 25
 72	 18	202.0	32.1	 25
 73	 18	91.8	17.0	 30
 74	 18	123.0	18.0	 25
 75	 18	86.0	23.7	 25
 76	 18	156.0	25.5	 25
 77	 18	165.0	28.1	 25
 78	 18	91.0	19.9	 30
 79	 18	143.0	26.2	 25
 80	 18	190.0	40.0	 25
 81	 18	194.0	21.4	 25
 82	 18	163.0	54.5	 25
 83	 18	178.3	29.7	 30
 84	 18	233.0	36.1	 25
 85	 18	121.0	16.9	 25
 86	 18	546.8	91.5	 30
 87	 18	413.5	51.1	 30
 88	 18	125.3	23.0	 36
 89	 18	144.0	19.9	 30
 90	 18	271.0	39.0	 25
 91	 18	173.0	26.3	 25
 92	 18	570.0	104.4	 25
 93	 18	136.8	22.7	 30
 94	 18	220.0	40.8	 25
 95	 18	106.0	17.0	 25
 96	 18	100.0	14.7	 25
 97	 18	178.0	26.4	 25
 98	 18	341.5	69.9	 30
 99	 18	100.0	19.6	 25
100	 18	122.0	20.0	 25
101	 18	126.0	23.0	 25
102	 18	165.0	29.9	 25
103	 18	169.5	27.5	 30
104	 18	126.0	25.5	 25
105	 18	348.5	46.5	 30
106	 18	155.5	23.7	 30
107	 18	150.8	23.5	 30
108	 18	138.3	18.5	 36
109	 18	231.0	56.4	 25
110	 18	119.0	21.4	 25
111	 18	189.0	28.5	 25
112	 18	227.0	29.4	 25
113	 18	108.8	16.9	 30
114	 18	114.0	19.4	 25
115	 18	144.0	27.9	 25
116	 18	113.0	20.4	 25
117	 18	542.0	49.0	 25
118	 18	146.8	25.9	 30
119	 18	114.0	18.8	 25
120	 18	86.0	15.3	 25
121	 18	140.0	28.9	 25
122	 18	248.0	33.9	 25
123	 18	326.5	68.8	 30
124	 18	107.5	15.7	 30
125	 18	143.5	20.8	 30
126	 18	135.3	20.9	 30
127	 18	719.3	165.4	 30
128	 18	232.0	31.5	 30
129	 18	137.0	24.5	 25
130	 18	130.0	21.3	 25
131	 18	711.0	108.5	 25
132	 18	154.0	26.8	 25
133	 18	204.3	38.6	 30
134	 18	392.0	40.2	 25
135	 18	188.0	22.9	 25
136	 18	620.0	72.3	 25
137	 18	109.0	24.6	 25
138	 18	93.0	12.0	 30
139	 18	152.0	27.7	 25
140	 18	115.0	20.9	 25
141	 18	142.0	21.6	 25
142	 18	335.0	42.8	 25
143	 18	736.5	123.3	 36
144	 18	179.8	25.0	 30
145	 18	205.3	28.5	 30
146	 18	151.0	18.9	 25
147	 18	112.0	18.0	 25
148	 18	118.0	22.4	 30
149	 18	115.0	19.1	 25
150	 18	107.0	15.1	 25
151	 18	164.0	33.6	 25
152	 18	142.0	19.9	 25
153	 18	226.8	42.4	 30
154	 18	114.0	31.0	 25
155	 18	117.0	29.4	 25
156	 18	159.0	29.1	 25
157	 18	131.0	25.3	 25
158	 18	121.0	25.0	 30
159	 18	118.0	15.3	 25
160	 18	122.0	18.6	 25
161	 18	3076.8	880.8	 30
162	 18	126.0	21.4	 30
163	 18	117.3	18.8	 36
164	 18	303.0	67.9	 30
165	 18	167.0	42.9	 25
166	 18	140.0	21.2	 25
167	 18	125.0	20.1	 25
168	 18	105.5	18.6	 30
169	 18	108.0	21.5	 25
170	 18	115.0	28.5	 25
171	 18	181.0	27.7	 25
172	 18	306.0	36.6	 25
173	 18	143.8	24.1	 30
174	 18	149.0	26.8	 25
175	 18	163.0	20.3	 25
176	 18	92.0	17.3	 25
177	 18	162.0	27.1	 25
178	 18	194.8	29.1	 30
179	 18	128.0	25.6	 25
180	 18	112.0	23.7	 30
181	 18	148.5	29.7	 30
182	 18	229.8	39.6	 30
183	 18	321.3	42.5	 36
184	 18	108.0	20.7	 25
185	 18	148.0	33.8	 25
186	 18	115.0	25.0	 25
187	 18	125.0	15.4	 25
188	 18	102.8	18.3	 30
189	 18	127.0	27.2	 25
190	 18	121.0	20.0	 25
191	 18	181.0	23.9	 25
192	 18	231.0	41.7	 25
193	 18	98.0	24.4	 30
194	 18	102.0	17.1	 25
195	 18	107.0	23.9	 25
196	 18	116.0	23.3	 25
197	 18	120.0	23.4	 25
198	 18	128.8	20.1	 30
199	 18	121.5	18.8	 30
200	 18	359.5	58.5	 30
201	 18	185.0	33.1	 30
202	 18	138.0	28.2	 30
203	 18	99.8	19.7	 30
204	 18	107.0	20.8	 25
205	 18	234.0	44.8	 25
206	 18	132.0	20.3	 25
207	 18	125.0	35.5	 25
208	 18	133.8	25.4	 30
209	 18	111.0	16.7	 25
210	 18	183.0	29.4	 25
211	 18	102.0	22.7	 25
212	 18	88.0	14.5	 25
213	 18	100.8	20.7	 30
214	 18	140.0	22.0	 25
215	 18	97.0	15.1	 25
216	 18	207.0	33.8	 25
217	 18	144.0	22.0	 25
218	 18	143.0	25.1	 36
219	 18	123.8	19.0	 30
220	 18	143.0	24.7	 30
221	 18	202.0	27.7	 25
222	 18	108.0	22.4	 25
223	 18	158.0	34.8	 30
224	 18	145.0	20.2	 25
225	 18	117.0	20.8	 25
226	 18	215.0	41.9	 25
227	 18	147.0	28.6	 25
228	 18	479.3	79.2	 30
229	 18	233.0	48.4	 25
230	 18	175.0	30.0	 25
231	 18	146.0	30.2	 25
232	 18	208.0	32.7	 25
233	 18	123.8	22.4	 30
234	 18	136.0	27.3	 25
235	 18	158.0	21.2	 25
236	 18	108.3	22.6	 30
237	 18	117.5	32.8	 30
238	 18	103.8	24.9	 36
239	 18	191.0	36.4	 30
240	 18	146.0	33.0	 25
241	 18	99.0	18.4	 25
242	 18	102.0	18.2	 25
243	 18	108.0	24.4	 30
244	 18	103.0	27.5	 25
245	 18	170.0	38.0	 25
246	 18	181.0	26.4	 25
247	 18	1262.0	193.5	 25
248	 18	422.3	52.5	 30
249	 18	494.0	57.4	 25
250	 18	427.0	69.4	 25
251	 18	690.0	106.3	 25
252	 18	367.0	52.1	 25
253	 18	400.5	59.8	 30
254	 18	284.0	46.9	 25
255	 18	229.5	38.0	 30
256	 18	123.8	26.7	 30
257	 18	135.0	24.2	 30
258	 18	419.8	64.7	 36
259	 18	184.0	38.8	 25
260	 18	110.0	20.0	 25
261	 18	123.0	28.6	 25
262	 18	125.0	23.2	 25
263	 18	194.8	33.3	 30
264	 18	103.0	19.8	 25
265	 18	125.0	25.9	 25
266	 18	127.0	27.2	 25
267	 18	138.0	27.4	 25
268	 18	139.0	25.6	 30
269	 18	128.0	36.4	 25
270	 18	148.0	33.5	 25
271	 18	330.0	53.9	 25
272	 18	145.0	28.2	 25
273	 18	150.3	29.8	 30
274	 18	175.3	40.5	 30
275	 18	179.3	37.8	 30
276	 18	123.3	21.4	 30
277	 18	131.3	36.6	 30
278	 18	88.5	20.2	 30
279	 18	113.0	23.8	 25
280	 18	123.0	27.1	 25
281	 18	142.0	34.9	 25
282	 18	181.0	19.7	 25
283	 18	214.8	38.3	 30
284	 18	175.0	35.6	 25
285	 18	296.0	63.6	 25
286	 18	107.0	21.5	 25
287	 18	140.0	22.2	 25
288	 18	939.5	212.9	 30
289	 18	427.0	79.2	 25
290	 18	256.0	35.5	 25
291	 18	117.0	21.5	 25
292	 18	149.0	26.6	 25
293	 18	160.3	35.1	 36
294	 18	139.8	23.0	 30
295	 18	140.0	22.3	 30
296	 18	99.0	20.4	 25
297	 18	135.0	30.2	 25
298	 18	169.5	31.5	 30
299	 18	137.0	30.3	 25
300	 18	181.0	36.5	 25
301	 18	120.0	22.0	 25
302	 18	136.0	25.8	 25
303	 18	245.5	51.4	 30
304	 18	229.0	29.1	 25
305	 18	148.0	28.8	 25
306	 18	164.0	32.6	 25
307	 18	323.0	58.7	 25
308	 18	255.5	45.2	 30
309	 18	238.0	38.6	 25
310	 18	135.0	19.2	 25
311	 18	124.0	33.9	 30
312	 18	153.3	26.4	 30
313	 18	135.0	31.6	 36
314	 18	104.3	31.0	 30
315	 18	107.0	24.8	 25
316	 18	106.0	21.5	 25
317	 18	165.0	27.5	 25
318	 18	179.8	47.5	 30
319	 18	164.0	23.0	 25
320	 18	104.0	30.3	 25
321	 18	155.0	29.0	 25
322	 18	239.0	36.1	 25
323	 18	192.5	44.7	 30
324	 18	187.0	51.9	 25
325	 18	104.0	19.9	 25
326	 18	145.0	27.4	 25
327	 18	1409.0	211.4	 25
328	 18	342.8	59.5	 30
329	 18	469.0	76.6	 25
330	 18	181.8	24.0	 30
331	 18	147.5	27.1	 30
332	 18	264.3	38.3	 30
333	 18	175.8	40.1	 36
334	 18	484.0	121.5	 25
335	 18	108.0	22.5	 25
336	 18	116.0	22.2	 25
337	 18	147.0	27.0	 25
338	 18	155.3	34.1	 30
339	 18	131.0	23.3	 25
340	 18	146.0	21.6	 25
341	 18	111.0	21.8	 25
342	 18	184.0	39.1	 25
343	 18	96.0	26.3	 30
344	 18	241.0	44.1	 25
345	 18	217.0	34.1	 25
346	 18	175.0	31.0	 25
347	 18	138.0	29.9	 25
348	 18	126.0	25.7	 25
349	 18	113.0	23.2	 36
350	 18	102.5	16.9	 30
351	 18	116.5	17.2	 30
352	 18	256.5	53.9	 30
353	 18	163.0	31.8	 25
354	 18	96.0	18.7	 30
355	 18	100.0	16.2	 25
356	 18	164.0	25.6	 25
357	 18	194.0	22.5	 25
358	 18	179.0	28.1	 25
359	 18	151.0	27.7	 30
360	 18	205.0	32.1	 25
361	 18	133.0	20.9	 25
362	 18	304.0	29.1	 25
363	 18	237.0	17.0	 25
364	 18	179.3	35.6	 30
365	 18	119.0	18.9	 25
366	 18	154.0	22.9	 25
367	 18	2843.0	438.8	 25
368	 18	450.5	99.8	 30
369	 18	116.8	27.7	 36
370	 18	111.0	27.6	 30
371	 18	117.0	17.7	 25
372	 18	174.0	38.6	 25
373	 18	169.0	23.1	 25
374	 18	115.8	18.0	 30
375	 18	134.0	23.6	 25
376	 18	152.0	18.4	 25
377	 18	138.0	21.9	 25
378	 18	112.0	19.0	 25
379	 18	248.5	49.8	 30
380	 18	132.0	15.5	 25
381	 18	142.0	23.4	 25
382	 18	158.0	21.2	 25
383	 18	103.0	13.8	 25
384	 18	155.3	22.5	 30
385	 18	103.0	16.4	 25
386	 18	111.3	21.7	 30
387	 18	147.5	37.5	 30
388	 18	149.0	27.8	 30
389	 18	598.5	133.5	 36
390	 18	1230.0	265.6	 25
391	 18	135.0	28.7	 25
392	 18	91.0	17.5	 25
393	 18	106.0	16.6	 25
394	 18	98.8	15.8	 30
395	 18	120.0	22.4	 25
396	 18	165.0	30.4	 25
397	 18	186.0	29.7	 25
398	 18	125.0	23.1	 25
399	 18	109.5	16.8	 30
400	 18	107.0	21.1	 25
401	 18	215.0	46.1	 25
402	 18	132.0	21.0	 25
403	 18	713.0	102.8	 25
404	 18	124.8	19.1	 30
405	 18	139.0	27.7	 30
406	 18	191.8	30.8	 30
407	 18	243.0	43.1	 30
408	 18	98.5	15.8	 30
409	 18	175.5	21.7	 30
410	 18	140.0	23.7	 25
411	 18	327.0	44.3	 25
412	 18	337.0	33.6	 25
413	 18	192.0	28.6	 25
414	 18	206.8	32.1	 30
415	 18	117.0	18.8	 25
416	 18	164.0	30.1	 25
417	 18	185.0	22.1	 25
418	 18	268.0	34.9	 25
419	 18	222.3	34.5	 30
420	 18	138.0	22.7	 25
421	 18	111.0	16.7	 25
422	 18	136.0	22.9	 25
423	 18	218.0	26.3	 25
424	 18	220.0	41.7	 36
425	 18	141.8	25.0	 30
426	 18	116.0	17.1	 30
427	 18	144.8	30.9	 30
428	 18	127.0	18.7	 25
429	 18	188.3	26.6	 30
430	 18	110.0	18.8	 25
431	 18	231.0	43.3	 25
432	 18	123.0	16.6	 25
433	 18	158.0	29.7	 25
434	 18	113.0	16.3	 30
435	 18	125.0	20.7	 25
436	 18	156.0	22.5	 25
437	 18	181.0	26.9	 25
438	 18	166.0	23.3	 25
439	 18	360.8	62.6	 30
440	 18	154.0	26.6	 25
441	 18	77.0	13.8	 25
442	 18	230.0	22.2	 25
443	 18	265.5	46.1	 30
444	 18	253.3	59.9	 36
445	 18	252.5	42.9	 30
446	 18	130.0	21.7	 25
447	 18	142.0	25.7	 25
448	 18	98.0	14.1	 25
449	 18	96.3	22.9	 30
450	 18	126.0	25.0	 25
451	 18	181.0	29.4	 25
452	 18	179.0	35.4	 25
453	 18	151.0	32.1	 25
454	 18	231.5	41.6	 30
455	 18	296.0	46.1	 25
456	 18	223.0	31.8	 25
457	 18	235.0	40.8	 25
458	 18	221.0	27.1	 25
459	 18	103.5	15.7	 30
460	 18	142.0	23.1	 25
461	 18	95.8	16.8	 30
462	 18	105.8	22.7	 30
463	 18	88.8	16.6	 30
464	 18	121.0	20.1	 36
465	 18	323.0	66.4	 25
466	 18	543.0	100.2	 25
467	 18	385.0	35.4	 25
468	 18	144.0	26.4	 25
469	 18	233.0	31.6	 30
470	 18	454.0	70.0	 25
471	 18	153.0	33.5	 25
472	 18	128.0	22.6	 25
473	 18	88.0	15.8	 25
474	 18	106.8	20.1	 30
475	 18	265.0	34.1	 25
476	 18	136.0	28.1	 25
477	 18	260.0	33.7	 25
478	 18	145.0	31.8	 25
479	 18	134.5	22.2	 30
480	 18	127.0	19.4	 30
481	 18	105.5	20.9	 30
482	 18	106.3	23.3	 30
483	 18	185.3	33.2	 30
484	 18	171.8	31.9	 30
485	 18	95.0	14.5	 25
486	 18	123.0	18.6	 25
487	 18	172.0	36.8	 25
488	 18	197.0	31.0	 25
489	 18	994.8	220.4	 30
490	 18	232.0	38.8	 25
491	 18	411.0	83.4	 25
492	 18	107.0	19.7	 25
493	 18	235.0	29.0	 25
494	 18	1270.8	238.7	 30
495	 18	403.0	50.1	 25
496	 18	267.0	37.7	 25
497	 18	116.0	23.8	 25
498	 18	124.0	24.3	 25
499	 18	127.5	25.2	 36
500	 18	163.8	35.0	 30
501	 18	154.5	31.8	 30
502	 18	257.8	48.2	 30
503	 18	128.0	28.3	 25
504	 18	157.3	34.3	 30
505	 18	173.0	37.5	 25
506	 18	126.0	20.9	 25
507	 18	531.0	109.3	 25
508	 18	195.0	28.2	 25
509	 18	340.3	56.2	 30
510	 18	128.0	27.1	 25
511	 18	120.0	26.7	 25
512	 18	141.0	36.6	 25
513	 18	352.0	75.8	 25
514	 18	125.5	25.5	 30
515	 18	136.0	27.8	 25
516	 18	95.0	18.8	 25
517	 18	120.0	34.5	 25
518	 18	157.0	27.5	 30
519	 18	202.5	44.1	 36
520	 18	700.8	115.4	 30
521	 18	193.0	25.8	 25
522	 18	320.0	47.4	 25
523	 18	386.0	80.8	 25
524	 18	156.5	31.2	 30
525	 18	153.0	26.3	 25
526	 18	356.0	104.7	 25
527	 18	122.0	28.3	 25
528	 18	168.0	33.0	 25
529	 18	271.5	53.9	 30
530	 18	210.0	40.5	 25
531	 18	146.0	26.7	 25
532	 18	150.0	24.7	 25
533	 18	113.0	20.9	 25
534	 18	105.3	24.3	 30
535	 18	110.0	26.5	 25
536	 18	141.8	30.9	 30
537	 18	114.0	25.2	 30
538	 18	120.5	34.8	 30
539	 18	275.3	54.0	 36
540	 18	157.0	44.0	 25
541	 18	116.0	27.4	 25
542	 18	104.0	22.9	 25
543	 18	128.0	27.4	 25
544	 18	215.8	53.9	 30
545	 18	113.0	16.1	 25
546	 18	206.0	46.0	 25
547	 18	109.0	20.3	 25
548	 18	313.0	59.8	 25
549	 18	181.3	40.8	 30
550	 18	111.0	23.1	 25
551	 18	99.0	21.5	 25
552	 18	224.0	44.7	 25
553	 18	446.0	66.0	 25
554	 18	547.5	77.9	 30
555	 18	147.8	24.7	 30
556	 18	155.3	37.8	 30
557	 18	125.3	23.4	 30
558	 18	180.5	38.6	 30
559	 18	137.3	30.8	 30
560	 18	250.0	58.6	 25
561	 18	167.0	41.0	 25
562	 18	126.0	31.5	 25
563	 18	144.0	26.7	 25
564	 18	112.3	32.1	 30
565	 18	96.0	20.8	 25
566	 18	672.0	126.8	 25
567	 18	323.0	46.2	 25
568	 18	114.0	28.0	 25
569	 18	358.0	89.3	 30
570	 18	231.0	56.8	 25
571	 18	257.0	36.4	 25
572	 18	307.0	36.2	 25
573	 18	151.0	25.6	 25
574	 18	357.8	59.7	 36
575	 18	308.0	102.6	 30
576	 18	189.0	39.7	 30
577	 18	181.8	36.8	 30
578	 18	106.0	21.7	 25
579	 18	164.3	30.2	 30
580	 18	432.0	62.3	 25
581	 18	369.0	50.0	 25
582	 18	187.0	32.4	 25
583	 18	210.0	39.8	 25
584	 18	600.5	145.6	 30
585	 18	285.0	48.5	 25
586	 18	136.0	31.9	 25
587	 18	359.0	54.5	 25
588	 18	98.0	18.7	 25
589	 18	91.5	19.1	 30
590	 18	151.0	28.8	 25
591	 18	111.0	22.6	 25
592	 18	358.0	68.8	 25
593	 18	205.8	33.2	 30
594	 18	177.3	45.7	 36
595	 18	102.8	21.5	 30
596	 18	221.0	44.5	 25
597	 18	236.0	57.4	 25
598	 18	101.0	30.7	 25
599	 18	224.3	45.4	 30
600	 18	164.0	34.5	 25
601	 18	273.0	60.3	 25
602	 18	140.0	27.3	 25
603	 18	156.0	34.2	 25
604	 18	297.0	55.1	 30
605	 18	110.0	22.1	 25
606	 18	103.0	23.5	 25
607	 18	104.0	17.5	 25
608	 18	148.0	37.7	 25
609	 18	413.3	90.7	 30
610	 18	86.0	16.1	 25
611	 18	174.3	36.6	 30
612	 18	145.8	28.7	 30
613	 18	118.0	39.2	 30
614	 18	189.8	36.5	 36
615	 18	136.0	27.4	 25
616	 18	165.0	28.9	 25
617	 18	117.0	30.6	 25
618	 18	93.0	14.9	 25
619	 18	136.8	31.4	 30
620	 18	110.0	21.0	 25
621	 18	115.0	19.4	 25
622	 18	154.0	23.5	 25
623	 18	222.0	30.7	 25
624	 18	101.5	23.4	 30
625	 18	117.0	19.3	 25
626	 18	103.0	24.0	 25
627	 18	197.0	46.7	 25
628	 18	235.0	41.5	 25
629	 18	601.8	142.0	 30
630	 18	531.3	83.3	 30
631	 18	523.3	144.9	 30
632	 18	107.0	24.4	 30
633	 18	146.0	25.6	 30
634	 18	135.0	55.9	 30
635	 18	734.0	132.4	 25
636	 18	116.0	16.7	 25
637	 18	128.0	22.9	 25
638	 18	193.0	26.6	 25
639	 18	118.3	23.0	 30
640	 18	119.0	18.7	 25
641	 18	83.0	21.1	 25
642	 18	171.0	27.9	 25
643	 18	392.0	58.1	 25
644	 18	266.3	43.8	 30
645	 18	165.0	35.9	 25
646	 18	126.0	26.3	 25
647	 18	110.0	16.2	 25
648	 18	134.0	21.1	 25
649	 18	552.0	164.8	 36
650	 18	110.8	21.4	 30
651	 18	145.8	26.8	 30
652	 18	141.3	19.9	 30
653	 18	227.0	42.1	 25
654	 18	334.3	75.4	 30
655	 18	682.0	144.6	 25
656	 18	494.0	84.8	 25
657	 18	219.0	32.5	 25
658	 18	252.0	58.7	 25
659	 18	571.8	53.2	 30
660	 18	415.0	59.4	 25
661	 18	403.0	65.8	 25
662	 18	131.0	26.7	 25
663	 18	140.0	26.2	 25
664	 18	135.8	21.1	 30
665	 18	310.0	31.2	 25
666	 18	167.0	40.1	 25
667	 18	143.0	29.1	 25
668	 18	173.5	29.6	 30
669	 18	112.3	24.1	 36
670	 18	161.8	45.0	 30
671	 18	196.0	32.0	 25
672	 18	293.0	30.3	 25
673	 18	133.0	25.6	 25
674	 18	291.5	61.6	 30
675	 18	120.0	25.1	 25
676	 18	131.0	20.0	 25
677	 18	93.0	19.4	 25
678	 18	121.0	17.8	 25
679	 18	120.0	19.7	 30
680	 18	278.0	40.5	 25
681	 18	128.0	23.3	 25
682	 18	226.0	35.1	 25
683	 18	128.0	29.2	 25
684	 18	183.0	19.7	 25
685	 18	123.8	20.8	 30
686	 18	139.8	26.9	 30
687	 18	114.8	25.0	 30
688	 18	98.8	19.7	 30
689	 18	114.5	18.6	 30
690	 18	204.5	47.6	 30
691	 18	130.0	17.6	 25
692	 18	176.0	24.9	 25
693	 18	509.0	118.9	 25
694	 18	111.0	15.3	 25
695	 18	117.8	22.7	 30
696	 18	151.0	24.7	 25
697	 18	171.0	32.3	 25
698	 18	275.0	40.8	 25
699	 18	467.0	76.9	 25
700	 18	114.0	24.0	 30
701	 18	119.0	22.0	 25
702	 18	121.0	19.4	 25
703	 18	114.0	22.3	 25
704	 18	163.0	21.2	 25
705	 18	163.3	32.3	 36
706	 18	649.8	143.5	 30
707	 18	999.0	230.1	 30
708	 18	343.0	51.3	 30
709	 18	175.0	30.1	 25
710	 18	195.8	33.8	 30
711	 18	23563.0	6576.2	 25
  0	 19	176.0	24.4	 25
  1	 19	1335.0	292.8	 25
  2	 19	122.0	18.8	 25
  3	 19	289.0	57.5	 30
  4	 19	114.0	22.4	 25
  5	 19	104.0	13.3	 25
  6	 19	181.0	30.5	 25
  7	 19	337.3	44.9	 30
  8	 19	255.5	31.5	 36
  9	 19	108.0	15.5	 30
 10	 19	1116.3	166.5	 30
 11	 19	399.0	51.2	 25
 12	 19	354.0	50.8	 25
 13	 19	156.8	23.6	 30
 14	 19	266.0	36.4	 25
 15	 19	123.0	24.0	 25
 16	 19	473.0	73.8	 25
 17	 19	164.0	28.6	 25
 18	 19	376.0	53.0	 30
 19	 19	130.0	18.0	 25
 20	 19	234.0	30.7	 25
 21	 19	151.0	21.3	 25
 22	 19	222.0	23.9	 25
 23	 19	149.8	26.4	 30
 24	 19	357.0	70.9	 25
 25	 19	683.0	79.4	 25
 26	 19	359.0	46.2	 30
 27	 19	231.0	31.3	 30
 28	 19	372.0	61.7	 36
 29	 19	416.3	66.7	 30
 30	 19	248.0	32.4	 25
 31	 19	438.0	56.5	 25
 32	 19	241.0	32.9	 25
 33	 19	223.8	44.6	 30
 34	 19	129.0	17.5	 25
 35	 19	221.0	27.8	 25
 36	 19	479.0	65.5	 25
 37	 19	94.0	19.0	 25
 38	 19	218.8	33.6	 30
 39	 19	320.0	64.4	 25
 40	 19	605.0	74.2	 25
 41	 19	1054.0	136.0	 25
 42	 19	572.0	90.5	 25
 43	 19	910.8	213.3	 30
 44	 19	791.0	102.5	 25
 45	 19	239.3	40.2	 30
 46	 19	124.3	23.5	 30
 47	 19	666.5	126.3	 30
 48	 19	998.3	212.5	 36
 49	 19	357.0	38.9	 25
 50	 19	112.0	21.7	 25
 51	 19	778.0	90.3	 25
 52	 19	217.0	25.6	 25
 53	 19	228.8	30.5	 30
 54	 19	237.0	35.6	 25
 55	 19	1290.0	110.9	 25
 56	 19	809.0	89.8	 25
 57	 19	547.0	72.1	 25
 58	 19	775.0	177.5	 30
 59	 19	486.0	85.7	 25
 60	 19	182.0	34.6	 25
 61	 19	325.0	49.9	 25
 62	 19	171.0	20.5	 25
 63	 19	89.0	15.7	 30
 64	 19	100.0	16.1	 30
 65	 19	106.8	17.5	 30
 66	 19	187.5	32.8	 30
 67	 19	214.3	30.4	 30
 68	 19	172.8	25.7	 30
 69	 19	148.0	25.8	 25
 70	 19	659.0	86.1	 25
 71	 19	105.0	18.2	 25
 72	 19	1063.0	117.9	 25
 73	 19	154.5	23.7	 30
 74	 19	215.0	42.4	 25
 75	 19	220.0	31.7	 25
 76	 19	173.0	28.2	 25
 77	 19	362.0	28.8	 25
 78	 19	400.0	49.6	 30
 79	 19	109.0	29.8	 25
 80	 19	128.0	32.9	 25
 81	 19	142.0	37.3	 25
 82	 19	521.3	104.0	 30
 83	 19	409.5	61.6	 36
 84	 19	423.5	84.9	 30
 85	 19	158.5	32.0	 30
 86	 19	171.0	36.4	 25
 87	 19	2225.0	266.8	 25
 88	 19	838.5	156.4	 30
 89	 19	247.0	46.9	 25
 90	 19	123.0	28.1	 25
 91	 19	154.0	24.3	 25
 92	 19	1444.0	151.1	 25
 93	 19	119.8	22.1	 30
 94	 19	130.0	24.2	 25
 95	 19	187.0	34.0	 25
 96	 19	196.0	42.7	 25
 97	 19	837.0	116.9	 25
 98	 19	284.0	59.5	 30
 99	 19	428.0	45.7	 25
100	 19	160.0	24.8	 25
101	 19	123.0	18.9	 30
102	 19	2992.3	447.9	 30
103	 19	140.0	25.5	 36
104	 19	101.5	27.3	 30
105	 19	2173.0	242.7	 25
106	 19	245.0	38.4	 25
107	 19	197.0	31.3	 25
108	 19	161.5	20.1	 30
109	 19	169.0	34.7	 25
110	 19	131.0	24.2	 25
111	 19	1312.0	146.6	 25
112	 19	630.0	76.8	 25
113	 19	788.5	148.7	 30
114	 19	159.0	19.6	 25
115	 19	140.0	21.3	 25
116	 19	301.0	52.9	 25
117	 19	1289.0	122.4	 25
118	 19	229.8	33.6	 30
119	 19	170.0	35.7	 25
120	 19	170.0	42.6	 30
121	 19	470.5	85.8	 30
122	 19	724.3	145.0	 30
123	 19	139.0	25.3	 36
124	 19	178.0	31.3	 25
125	 19	326.0	48.9	 25
126	 19	125.0	23.2	 25
127	 19	151.0	33.7	 25
128	 19	357.0	35.8	 30
129	 19	644.0	133.9	 25
130	 19	111.0	19.8	 25
131	 19	467.0	68.7	 25
132	 19	245.0	40.5	 25
133	 19	393.5	67.8	 30
134	 19	179.0	31.4	 25
135	 19	318.0	45.6	 25
136	 19	1104.0	149.1	 25
137	 19	806.0	94.1	 25
138	 19	119.5	31.1	 30
139	 19	225.0	36.5	 30
140	 19	339.5	61.9	 30
141	 19	599.3	70.6	 30
142	 19	357.8	44.9	 30
143	 19	248.5	47.5	 30
144	 19	1746.0	243.7	 25
145	 19	186.0	40.8	 25
146	 19	458.0	69.2	 25
147	 19	316.0	53.3	 25
148	 19	204.5	34.7	 30
149	 19	139.0	20.1	 25
150	 19	496.0	61.4	 25
151	 19	211.0	41.7	 25
152	 19	100.0	26.1	 25
153	 19	135.0	22.8	 30
154	 19	132.0	24.3	 25
155	 19	132.0	27.3	 25
156	 19	130.0	24.6	 25
157	 19	3288.5	491.2	 30
158	 19	101.3	22.6	 36
159	 19	115.3	22.4	 30
160	 19	114.8	21.3	 30
161	 19	126.0	23.6	 25
162	 19	573.0	91.4	 25
163	 19	325.0	64.5	 30
164	 19	210.0	37.4	 25
165	 19	161.0	32.4	 25
166	 19	100.0	19.8	 25
167	 19	180.0	41.5	 25
168	 19	125.8	28.3	 30
169	 19	109.0	26.6	 25
170	 19	256.0	40.5	 25
171	 19	287.0	50.4	 25
172	 19	201.0	36.2	 25
173	 19	569.3	78.0	 30
174	 19	205.0	36.8	 25
175	 19	155.0	23.9	 25
176	 19	293.5	42.9	 30
177	 19	174.8	29.1	 30
178	 19	171.0	25.6	 36
179	 19	128.5	25.1	 30
180	 19	157.0	24.7	 25
181	 19	302.0	36.9	 25
182	 19	180.0	29.2	 25
183	 19	110.8	26.2	 30
184	 19	192.0	34.4	 25
185	 19	292.0	38.5	 25
186	 19	113.0	21.7	 25
187	 19	432.0	46.6	 25
188	 19	184.5	42.4	 30
189	 19	249.0	40.4	 25
190	 19	205.0	35.2	 25
191	 19	150.0	28.8	 25
192	 19	1128.0	144.8	 25
193	 19	202.3	34.8	 30
194	 19	395.0	66.1	 25
195	 19	160.5	39.3	 30
196	 19	202.8	38.1	 30
197	 19	157.8	23.3	 30
198	 19	128.5	29.2	 36
199	 19	100.0	20.8	 25
200	 19	320.0	49.6	 25
201	 19	251.0	44.6	 25
202	 19	890.0	102.8	 25
203	 19	282.3	42.8	 30
204	 19	757.0	95.0	 25
205	 19	218.0	41.3	 25
206	 19	1154.0	132.1	 25
207	 19	236.0	36.6	 25
208	 19	181.8	30.5	 30
209	 19	188.0	28.8	 25
210	 19	172.0	31.9	 25
211	 19	164.0	32.1	 25
212	 19	120.0	28.8	 25
213	 19	324.3	62.4	 30
214	 19	142.3	27.1	 30
215	 19	139.3	24.2	 30
216	 19	1092.0	202.2	 30
217	 19	397.5	53.2	 30
218	 19	228.8	36.2	 30
219	 19	353.0	47.1	 25
220	 19	2177.0	287.0	 25
221	 19	196.0	28.5	 25
222	 19	241.0	36.5	 25
223	 19	166.8	47.1	 30
224	 19	3374.0	531.7	 25
225	 19	889.0	119.6	 25
226	 19	207.0	37.1	 25
227	 19	183.0	27.9	 25
228	 19	2658.5	549.0	 30
229	 19	150.0	31.0	 25
230	 19	9349.0	1368.9	 25
231	 19	144.0	20.7	 25
232	 19	153.5	31.4	 30
233	 19	389.5	91.4	 36
234	 19	129.8	17.3	 30
235	 19	123.5	20.5	 30
236	 19	183.0	20.5	 25
237	 19	312.0	32.0	 25
238	 19	88.3	12.9	 30
239	 19	570.0	108.2	 25
240	 19	91.0	15.5	 25
241	 19	122.0	21.7	 25
242	 19	204.0	24.4	 25
243	 19	131.3	25.0	 30
244	 19	299.0	54.7	 25
245	 19	1066.0	165.1	 25
246	 19	148.0	24.7	 25
247	 19	130.0	20.6	 25
248	 19	126.5	21.0	 30
249	 19	246.0	28.5	 25
250	 19	126.0	17.6	 25
251	 19	900.8	95.3	 30
252	 19	330.3	44.8	 30
253	 19	837.3	165.7	 30
254	 19	383.8	72.5	 36
255	 19	165.0	29.2	 25
256	 19	395.0	71.9	 25
257	 19	576.0	87.1	 25
258	 19	225.0	20.7	 25
259	 19	294.0	53.4	 30
260	 19	110.0	19.2	 25
261	 19	127.0	30.8	 25
262	 19	476.0	81.1	 25
263	 19	107.0	17.7	 25
264	 19	143.0	21.6	 30
265	 19	531.0	108.0	 25
266	 19	149.0	32.0	 25
267	 19	3446.0	460.8	 25
268	 19	200.0	30.2	 25
269	 19	622.8	116.8	 30
270	 19	131.0	26.5	 30
271	 19	132.8	24.2	 30
272	 19	3338.8	542.9	 30
273	 19	774.5	105.0	 30
274	 19	95.5	18.7	 30
275	 19	96.0	17.4	 25
276	 19	107.0	21.3	 25
277	 19	314.0	40.8	 25
278	 19	120.0	29.8	 25
279	 19	124.8	19.8	 30
280	 19	355.0	53.1	 25
281	 19	5372.0	931.8	 25
282	 19	126.0	19.7	 25
283	 19	137.0	23.3	 25
284	 19	2649.3	538.8	 30
285	 19	11031.0	2434.5	 25
286	 19	181.0	22.5	 25
287	 19	168.0	31.0	 25
288	 19	141.0	27.2	 25
289	 19	203.5	32.3	 36
290	 19	149.8	18.2	 30
291	 19	1060.3	228.3	 30
292	 19	184.3	44.5	 30
293	 19	420.0	57.4	 25
294	 19	299.3	53.6	 30
295	 19	122.0	20.1	 25
296	 19	449.0	72.9	 25
297	 19	91.0	17.8	 25
298	 19	242.0	29.9	 25
299	 19	244.0	55.8	 30
300	 19	194.0	24.6	 25
301	 19	313.0	50.1	 25
302	 19	127.0	21.9	 25
303	 19	291.0	40.0	 25
304	 19	135.5	22.3	 30
305	 19	134.0	30.4	 25
306	 19	4838.0	723.5	 25
307	 19	113.5	19.1	 30
308	 19	349.8	40.3	 30
309	 19	161.5	23.4	 36
310	 19	229.8	27.8	 30
311	 19	286.0	43.5	 25
312	 19	124.0	17.4	 25
313	 19	1938.0	248.7	 25
314	 19	381.5	53.1	 30
315	 19	183.0	29.4	 25
316	 19	163.0	19.2	 25
317	 19	315.0	28.7	 25
318	 19	844.0	106.9	 25
319	 19	371.0	50.2	 30
320	 19	178.0	23.5	 25
321	 19	324.0	56.1	 25
322	 19	162.0	20.7	 25
323	 19	383.0	42.6	 25
324	 19	208.5	37.8	 30
325	 19	117.0	18.3	 25
326	 19	145.8	27.1	 30
327	 19	168.8	39.1	 30
328	 19	301.8	37.8	 30
329	 19	344.0	54.9	 36
330	 19	187.0	26.9	 25
331	 19	345.0	48.9	 25
332	 19	235.0	31.9	 25
333	 19	680.0	88.2	 25
334	 19	131.8	25.9	 30
335	 19	153.0	25.2	 25
336	 19	126.0	17.2	 25
337	 19	652.0	62.3	 25
338	 19	388.0	34.4	 25
339	 19	1472.0	275.4	 30
340	 19	997.0	149.2	 25
341	 19	285.0	38.9	 25
342	 19	1114.0	213.1	 25
343	 19	165.0	22.0	 25
344	 19	268.8	35.2	 30
345	 19	643.5	73.8	 30
346	 19	5107.3	738.1	 30
347	 19	130.3	18.1	 30
348	 19	301.0	49.8	 30
349	 19	167.5	30.9	 30
350	 19	113.0	22.8	 25
351	 19	199.0	38.7	 25
352	 19	170.0	31.6	 25
353	 19	1078.0	110.7	 25
354	 19	223.5	40.0	 30
355	 19	140.0	24.9	 25
356	 19	147.0	20.1	 25
357	 19	294.0	55.5	 25
358	 19	118.0	19.8	 25
359	 19	462.8	60.9	 30
360	 19	578.0	65.5	 25
361	 19	410.0	54.3	 25
362	 19	395.0	57.5	 25
363	 19	256.0	35.9	 25
364	 19	140.8	21.8	 36
365	 19	2183.0	410.0	 30
366	 19	639.5	78.4	 30
367	 19	201.0	32.3	 30
368	 19	236.0	31.3	 25
369	 19	137.0	24.9	 30
370	 19	380.0	76.4	 25
371	 19	726.0	98.2	 25
372	 19	156.0	42.9	 25
373	 19	140.0	25.6	 25
374	 19	198.8	25.7	 30
375	 19	112.0	22.1	 25
376	 19	304.0	41.9	 25
377	 19	188.0	23.7	 25
378	 19	339.0	52.6	 25
379	 19	135.0	19.3	 30
380	 19	203.0	42.9	 25
381	 19	170.0	25.9	 25
382	 19	214.3	47.1	 30
383	 19	169.0	29.9	 30
384	 19	198.3	37.3	 36
385	 19	125.5	20.2	 30
386	 19	1881.0	276.9	 25
387	 19	174.0	27.9	 25
388	 19	403.0	57.5	 25
389	 19	157.5	32.6	 30
390	 19	462.0	55.5	 25
391	 19	425.0	48.1	 25
392	 19	354.0	49.0	 25
393	 19	141.0	25.1	 25
394	 19	129.3	28.9	 30
395	 19	98.0	23.3	 25
396	 19	221.0	34.5	 25
397	 19	216.0	34.2	 25
398	 19	432.0	47.3	 25
399	 19	364.0	49.5	 30
400	 19	208.0	32.4	 25
401	 19	107.8	23.5	 30
402	 19	127.3	29.7	 30
403	 19	304.5	42.6	 30
404	 19	231.3	49.7	 36
405	 19	213.0	37.8	 25
406	 19	102.0	34.0	 25
407	 19	86.0	17.0	 25
408	 19	124.0	28.3	 25
409	 19	119.8	28.2	 30
410	 19	169.0	30.3	 25
411	 19	270.0	41.7	 25
412	 19	474.0	69.8	 25
413	 19	728.0	100.3	 25
414	 19	3819.8	769.9	 30
415	 19	279.0	60.7	 25
416	 19	131.0	28.0	 25
417	 19	176.0	38.1	 25
418	 19	144.0	28.0	 25
419	 19	118.5	33.0	 30
420	 19	126.8	35.4	 30
421	 19	149.3	23.0	 30
422	 19	193.0	58.1	 30
423	 19	138.0	29.0	 30
424	 19	214.8	42.2	 30
425	 19	191.0	33.8	 25
426	 19	897.0	115.8	 25
427	 19	6806.0	658.4	 25
428	 19	166.0	34.3	 25
429	 19	4425.0	775.8	 30
430	 19	136.0	35.1	 25
431	 19	387.0	48.0	 25
432	 19	223.0	39.4	 25
433	 19	246.0	37.9	 25
434	 19	142.5	29.0	 30
435	 19	792.0	94.6	 25
436	 19	122.0	27.5	 25
437	 19	1788.0	212.3	 25
438	 19	138.0	27.0	 25
439	 19	107.3	26.5	 36
440	 19	404.5	73.7	 30
441	 19	587.5	110.2	 30
442	 19	149.5	27.0	 30
443	 19	827.0	126.1	 25
444	 19	461.3	84.8	 30
445	 19	205.0	44.9	 25
446	 19	358.0	61.0	 25
447	 19	141.0	30.1	 25
448	 19	108.0	24.8	 25
449	 19	116.5	30.1	 30
450	 19	266.0	44.7	 25
451	 19	146.0	31.4	 25
452	 19	184.0	33.6	 25
453	 19	325.0	50.1	 25
454	 19	105.3	27.4	 30
455	 19	279.0	53.3	 25
456	 19	200.0	34.7	 25
457	 19	377.3	51.4	 30
458	 19	343.0	50.3	 30
459	 19	85.3	18.5	 36
460	 19	192.5	52.8	 30
461	 19	144.0	31.6	 25
462	 19	148.0	28.2	 25
463	 19	204.0	35.8	 25
464	 19	109.5	26.4	 30
465	 19	100.0	21.5	 25
466	 19	247.0	48.8	 25
467	 19	244.0	45.0	 25
468	 19	238.0	179.9	 25
469	 19	316.3	73.7	 30
470	 19	170.0	25.1	 25
471	 19	231.0	40.4	 25
472	 19	268.0	42.2	 25
473	 19	865.0	108.7	 25
474	 19	170.3	36.2	 30
475	 19	234.0	42.0	 25
476	 19	125.8	24.3	 30
477	 19	143.3	22.9	 30
478	 19	142.8	31.2	 30
479	 19	127.0	33.1	 36
480	 19	535.0	101.0	 25
481	 19	998.0	180.6	 25
482	 19	113.0	25.1	 25
483	 19	99.0	15.2	 25
484	 19	124.8	25.7	 30
485	 19	3121.0	697.4	 25
486	 19	153.0	27.6	 25
487	 19	151.0	27.2	 25
488	 19	671.0	101.0	 25
489	 19	134.8	22.6	 30
490	 19	574.0	119.2	 25
491	 19	1386.0	255.7	 25
492	 19	302.0	65.3	 25
493	 19	506.0	68.2	 25
494	 19	309.8	39.8	 30
495	 19	347.8	62.0	 30
496	 19	341.5	53.0	 30
497	 19	357.3	66.5	 30
498	 19	625.8	115.3	 30
499	 19	606.3	150.7	 30
500	 19	92.0	16.4	 25
501	 19	164.0	28.0	 25
502	 19	103.0	19.9	 25
503	 19	152.0	27.2	 25
504	 19	202.5	47.9	 30
505	 19	338.0	64.3	 25
506	 19	970.0	164.2	 25
507	 19	171.0	39.2	 25
508	 19	185.0	25.4	 25
509	 19	123.0	21.5	 30
510	 19	134.0	23.9	 25
511	 19	982.0	203.1	 25
512	 19	171.0	32.7	 25
513	 19	97.0	19.6	 25
514	 19	493.8	133.0	 36
515	 19	103.5	20.6	 30
516	 19	140.8	31.1	 30
517	 19	165.8	35.2	 30
518	 19	182.0	30.2	 25
519	 19	647.0	193.2	 30
520	 19	199.0	28.5	 25
521	 19	427.0	67.2	 25
522	 19	606.0	102.6	 25
523	 19	6705.0	1213.4	 25
524	 19	244.8	41.8	 30
525	 19	208.0	41.5	 25
526	 19	143.0	27.7	 25
527	 19	295.0	43.0	 25
528	 19	2168.0	400.8	 25
529	 19	267.0	57.9	 30
530	 19	2474.0	683.5	 25
531	 19	215.0	38.9	 25
532	 19	982.5	233.8	 30
533	 19	241.3	42.8	 30
534	 19	139.0	25.3	 36
535	 19	352.8	78.5	 30
536	 19	175.0	34.3	 25
537	 19	247.0	50.7	 25
538	 19	100.0	17.3	 25
539	 19	117.3	22.3	 30
540	 19	132.0	24.3	 25
541	 19	180.0	22.9	 25
542	 19	134.0	22.5	 25
543	 19	114.0	16.9	 25
544	 19	134.8	29.3	 30
545	 19	188.0	44.4	 25
546	 19	167.0	25.6	 25
547	 19	386.0	56.7	 25
548	 19	1074.0	166.0	 25
549	 19	107.0	17.9	 30
550	 19	987.0	268.9	 25
551	 19	136.8	27.5	 30
552	 19	140.0	24.0	 30
553	 19	142.5	20.6	 30
554	 19	128.0	26.1	 36
555	 19	865.0	221.4	 25
556	 19	1028.0	217.6	 25
557	 19	497.0	81.4	 25
558	 19	357.0	46.0	 25
559	 19	229.5	39.2	 30
560	 19	157.0	25.8	 25
561	 19	125.0	27.0	 25
562	 19	281.0	44.8	 25
563	 19	200.0	27.2	 25
564	 19	739.8	213.9	 30
565	 19	155.0	20.0	 25
566	 19	163.0	36.8	 25
567	 19	3124.0	379.8	 25
568	 19	267.0	31.8	 25
569	 19	352.3	53.0	 30
570	 19	160.0	21.2	 30
571	 19	146.5	22.2	 30
572	 19	354.5	45.7	 30
573	 19	153.5	23.5	 30
574	 19	112.5	19.7	 30
575	 19	425.0	68.3	 25
576	 19	199.0	25.9	 25
577	 19	277.0	48.0	 25
578	 19	449.0	80.1	 25
579	 19	564.3	147.0	 30
580	 19	151.0	28.4	 25
581	 19	471.0	57.6	 25
582	 19	651.0	122.0	 25
583	 19	363.0	42.6	 25
584	 19	310.0	42.2	 25
585	 19	386.0	80.0	 30
586	 19	269.0	33.6	 25
587	 19	837.0	140.8	 25
588	 19	210.0	40.1	 25
589	 19	172.5	26.5	 30
590	 19	262.5	62.9	 36
591	 19	446.5	89.7	 30
592	 19	910.8	153.0	 30
593	 19	119.0	14.5	 25
594	 19	386.0	62.5	 25
595	 19	163.3	20.8	 30
596	 19	868.0	200.6	 25
597	 19	199.0	28.0	 25
598	 19	118.0	19.9	 25
599	 19	126.0	32.6	 25
600	 19	223.3	47.2	 30
601	 19	95.0	18.4	 25
602	 19	150.0	30.8	 25
603	 19	320.0	49.3	 25
604	 19	132.0	27.6	 25
605	 19	650.3	168.7	 30
606	 19	96.0	22.7	 25
607	 19	258.0	38.6	 25
608	 19	225.8	25.2	 30
609	 19	114.0	23.7	 30
610	 19	96.5	19.6	 36
611	 19	1237.0	282.4	 25
612	 19	1222.0	212.8	 25
613	 19	6483.0	919.9	 25
614	 19	660.0	89.5	 25
615	 19	181.0	37.0	 30
616	 19	438.0	57.3	 25
617	 19	1696.0	316.8	 25
618	 19	112.0	24.9	 25
619	 19	132.0	23.3	 25
620	 19	152.5	25.1	 30
621	 19	108.0	18.4	 25
622	 19	223.0	35.1	 25
623	 19	133.0	18.4	 25
624	 19	119.0	22.6	 25
625	 19	258.8	30.4	 30
626	 19	147.8	29.0	 30
627	 19	157.0	27.6	 30
628	 19	142.8	24.9	 30
629	 19	216.5	39.6	 30
630	 19	324.5	51.8	 30
631	 19	146.0	24.5	 25
632	 19	145.0	20.7	 25
633	 19	729.0	71.7	 25
634	 19	156.0	24.7	 25
635	 19	251.8	31.2	 30
636	 19	702.0	153.2	 25
637	 19	149.0	24.9	 25
638	 19	119.0	15.3	 25
639	 19	178.0	25.2	 25
640	 19	149.5	20.1	 30
641	 19	318.0	50.7	 25
642	 19	341.0	54.7	 25
643	 19	416.0	43.1	 25
644	 19	420.0	56.3	 25
645	 19	282.5	49.5	 36
646	 19	178.8	36.1	 30
647	 19	287.5	44.1	 30
648	 19	133.8	26.3	 30
649	 19	117.0	19.2	 25
650	 19	4648.8	1081.6	 30
651	 19	194.0	37.6	 25
652	 19	276.0	44.3	 25
653	 19	137.0	29.5	 25
654	 19	2136.0	286.8	 25
655	 19	126.3	29.4	 30
656	 19	269.0	36.0	 25
657	 19	152.0	31.1	 25
658	 19	191.0	26.6	 25
659	 19	949.0	74.2	 25
660	 19	395.8	56.8	 30
661	 19	786.0	97.9	 25
662	 19	195.0	35.3	 25
663	 19	142.0	33.0	 25
664	 19	141.5	21.8	 30
665	 19	1226.0	200.0	 36
666	 19	159.8	26.4	 30
667	 19	132.5	23.6	 30
668	 19	291.0	37.8	 25
669	 19	156.0	18.5	 25
670	 19	4739.8	1149.8	 30
671	 19	237.0	49.9	 25
672	 19	185.0	32.0	 25
673	 19	212.0	26.3	 25
674	 19	708.0	73.2	 25
675	 19	142.0	39.5	 30
676	 19	96.0	18.4	 25
677	 19	107.0	25.6	 25
678	 19	206.0	35.1	 25
679	 19	175.0	27.6	 25
680	 19	675.0	170.3	 30
681	 19	1778.0	354.2	 25
682	 19	2511.0	318.0	 25
683	 19	709.5	132.9	 30
684	 19	566.0	98.7	 30
685	 19	284.0	54.8	 36
686	 19	211.0	41.6	 25
687	 19	184.0	28.4	 25
688	 19	99.0	18.8	 25
689	 19	102.0	20.4	 25
690	 19	819.3	169.0	 30
691	 19	132.0	23.5	 25
692	 19	113.0	26.0	 25
693	 19	255.0	48.9	 25
694	 19	2060.0	325.1	 25
695	 19	1216.3	231.1	 30
696	 19	203.0	42.3	 25
697	 19	356.0	46.7	 25
698	 19	137.0	26.1	 25
699	 19	267.0	48.6	 25
700	 19	119.8	19.0	 30
701	 19	319.0	48.0	 30
702	 19	3015.0	573.7	 30
703	 19	149.0	27.8	 30
704	 19	241.3	38.7	 30
705	 19	229.0	38.0	 30
706	 19	176.0	30.7	 25
707	 19	263.0	46.0	 25
708	 19	6853.0	1083.4	 25
709	 19	153.0	23.9	 25
710	 19	145.8	27.1	 30
711	 19	196.0	31.2	 25
  0	 20	15263.0	1993.4	 25
  1	 20	254.0	50.7	 25
  2	 20	171.0	36.6	 25
  3	 20	167.8	32.8	 30
  4	 20	158.0	25.9	 30
  5	 20	97.5	32.5	 30
  6	 20	175.8	36.7	 30
  7	 20	145.0	21.3	 25
  8	 20	165.8	25.0	 30
  9	 20	90.0	15.0	 25
 10	 20	173.0	31.1	 25
 11	 20	117.0	22.3	 25
 12	 20	168.0	29.2	 25
 13	 20	197.0	34.8	 30
 14	 20	175.0	33.2	 25
 15	 20	133.0	29.4	 25
 16	 20	228.0	31.8	 25
 17	 20	168.0	29.3	 25
 18	 20	187.3	30.6	 30
 19	 20	172.0	25.9	 25
 20	 20	272.0	38.4	 25
 21	 20	111.0	16.5	 25
 22	 20	209.3	39.5	 30
 23	 20	134.8	28.6	 36
 24	 20	209.8	35.8	 30
 25	 20	205.8	35.9	 30
 26	 20	261.0	42.9	 25
 27	 20	222.0	25.7	 25
 28	 20	264.3	43.4	 30
 29	 20	303.0	45.9	 25
 30	 20	304.0	56.4	 25
 31	 20	264.0	42.3	 25
 32	 20	136.0	30.7	 25
 33	 20	129.0	40.4	 30
 34	 20	121.0	25.5	 25
 35	 20	137.0	26.7	 25
 36	 20	509.0	90.9	 25
 37	 20	98.0	22.4	 25
 38	 20	104.8	25.8	 30
 39	 20	159.0	33.3	 25
 40	 20	300.0	49.5	 25
 41	 20	208.0	44.6	 30
 42	 20	289.0	40.8	 30
 43	 20	212.5	44.3	 36
 44	 20	339.0	43.2	 30
 45	 20	226.0	44.2	 25
 46	 20	128.0	27.2	 25
 47	 20	127.0	22.8	 25
 48	 20	311.3	53.2	 30
 49	 20	147.0	28.5	 25
 50	 20	115.0	26.9	 25
 51	 20	258.0	41.2	 25
 52	 20	147.0	36.5	 25
 53	 20	188.8	35.0	 30
 54	 20	346.0	62.3	 25
 55	 20	468.0	59.9	 25
 56	 20	200.0	37.8	 25
 57	 20	316.0	68.3	 25
 58	 20	195.8	35.7	 30
 59	 20	161.0	36.2	 25
 60	 20	207.0	37.3	 30
 61	 20	142.8	27.7	 30
 62	 20	332.5	48.0	 30
 63	 20	92.0	20.5	 36
 64	 20	93.0	19.6	 25
 65	 20	106.0	25.9	 25
 66	 20	170.0	31.4	 25
 67	 20	233.0	42.9	 25
 68	 20	186.0	43.4	 30
 69	 20	121.0	26.2	 25
 70	 20	183.0	45.1	 25
 71	 20	107.0	26.2	 25
 72	 20	325.0	48.9	 25
 73	 20	106.3	31.8	 30
 74	 20	142.0	28.6	 25
 75	 20	102.0	31.2	 25
 76	 20	182.0	34.0	 25
 77	 20	416.0	50.5	 25
 78	 20	170.0	34.8	 30
 79	 20	111.0	25.6	 30
 80	 20	105.0	28.5	 30
 81	 20	275.8	53.6	 30
 82	 20	185.0	28.7	 25
 83	 20	425.3	94.0	 30
 84	 20	158.0	34.4	 25
 85	 20	164.0	31.6	 25
 86	 20	151.0	54.5	 25
 87	 20	414.0	74.4	 25
 88	 20	196.3	39.4	 30
 89	 20	143.0	27.1	 25
 90	 20	145.0	20.7	 25
 91	 20	127.0	28.8	 25
 92	 20	1578.0	150.0	 25
 93	 20	114.0	20.9	 30
 94	 20	112.0	24.5	 25
 95	 20	123.0	35.9	 25
 96	 20	122.0	23.0	 25
 97	 20	157.0	35.9	 30
 98	 20	376.5	57.4	 36
 99	 20	183.3	28.8	 30
100	 20	136.8	27.2	 30
101	 20	127.0	23.5	 25
102	 20	262.0	44.6	 25
103	 20	117.8	22.6	 30
104	 20	107.0	23.7	 25
105	 20	174.0	32.3	 25
106	 20	107.0	16.7	 25
107	 20	98.0	15.2	 25
108	 20	129.0	24.8	 30
109	 20	179.0	36.1	 25
110	 20	109.0	12.7	 25
111	 20	346.0	65.1	 25
112	 20	298.0	48.6	 25
113	 20	153.3	28.0	 30
114	 20	214.0	37.3	 25
115	 20	196.0	36.8	 25
116	 20	155.8	30.3	 30
117	 20	470.8	60.9	 30
118	 20	284.3	42.1	 36
119	 20	119.8	22.5	 30
120	 20	127.0	30.3	 25
121	 20	150.0	24.4	 25
122	 20	136.0	25.1	 25
123	 20	128.5	24.7	 30
124	 20	148.0	22.3	 25
125	 20	231.0	35.6	 25
126	 20	136.0	21.9	 25
127	 20	113.0	24.1	 25
128	 20	143.8	24.2	 30
129	 20	177.0	36.2	 25
130	 20	109.0	27.0	 25
131	 20	159.0	37.9	 25
132	 20	112.0	19.1	 25
133	 20	141.8	30.8	 30
134	 20	165.0	32.8	 25
135	 20	234.8	173.2	 30
136	 20	351.0	70.4	 30
137	 20	309.3	55.0	 30
138	 20	95.3	13.6	 36
139	 20	151.0	25.9	 25
140	 20	108.0	21.3	 25
141	 20	188.0	28.7	 25
142	 20	154.0	25.5	 25
143	 20	245.8	28.5	 30
144	 20	311.0	44.4	 25
145	 20	186.0	23.6	 25
146	 20	181.0	23.3	 25
147	 20	170.0	28.9	 25
148	 20	161.3	19.6	 30
149	 20	116.0	26.6	 25
150	 20	120.0	18.3	 25
151	 20	192.0	33.3	 25
152	 20	98.0	22.7	 25
153	 20	128.0	20.3	 25
154	 20	110.3	22.9	 36
155	 20	113.3	20.5	 30
156	 20	121.8	19.5	 30
157	 20	510.0	92.2	 25
158	 20	108.0	18.5	 25
159	 20	107.0	15.6	 30
160	 20	100.0	15.0	 25
161	 20	105.0	14.9	 25
162	 20	186.0	29.2	 25
163	 20	109.0	11.1	 25
164	 20	110.5	22.2	 30
165	 20	109.0	14.5	 25
166	 20	113.0	19.9	 25
167	 20	112.0	17.0	 25
168	 20	99.0	21.4	 25
169	 20	177.0	30.2	 30
170	 20	211.0	24.1	 25
171	 20	182.0	22.9	 25
172	 20	216.3	37.2	 30
173	 20	342.0	52.9	 30
174	 20	326.0	61.0	 36
175	 20	139.8	20.5	 30
176	 20	140.0	14.3	 25
177	 20	89.0	18.6	 25
178	 20	147.0	25.9	 25
179	 20	128.3	27.4	 30
180	 20	97.0	13.1	 25
181	 20	117.0	14.4	 25
182	 20	187.0	38.6	 25
183	 20	120.0	24.3	 25
184	 20	158.5	23.6	 30
185	 20	119.0	29.9	 25
186	 20	107.0	18.7	 25
187	 20	161.0	26.3	 25
188	 20	175.0	26.0	 25
189	 20	170.8	26.1	 30
190	 20	107.0	18.5	 25
191	 20	103.0	21.4	 30
192	 20	362.3	59.9	 30
193	 20	97.5	17.4	 30
194	 20	219.0	31.4	 36
195	 20	140.0	30.1	 25
196	 20	141.0	31.8	 25
197	 20	137.0	24.0	 25
198	 20	125.0	22.4	 25
199	 20	129.5	17.8	 30
200	 20	337.0	27.6	 25
201	 20	134.0	24.9	 25
202	 20	1069.0	117.1	 25
203	 20	148.0	34.0	 25
204	 20	162.3	33.1	 30
205	 20	112.0	14.8	 25
206	 20	289.0	43.8	 25
207	 20	193.0	24.7	 25
208	 20	195.0	25.5	 25
209	 20	171.8	25.3	 30
210	 20	139.0	24.4	 30
211	 20	114.5	19.8	 30
212	 20	97.8	14.6	 30
213	 20	207.0	32.1	 30
214	 20	117.8	26.4	 30
215	 20	92.0	17.9	 25
216	 20	116.0	26.2	 25
217	 20	245.0	37.0	 25
218	 20	117.0	21.5	 25
219	 20	217.8	27.8	 30
220	 20	370.0	50.2	 25
221	 20	132.0	22.8	 25
222	 20	178.0	30.4	 25
223	 20	176.0	24.2	 25
224	 20	1375.5	148.1	 30
225	 20	366.0	55.7	 25
226	 20	120.0	23.1	 25
227	 20	238.0	42.9	 25
228	 20	637.0	105.5	 25
229	 20	153.3	25.0	 36
230	 20	1862.8	449.0	 30
231	 20	149.8	27.3	 30
232	 20	96.0	20.2	 25
233	 20	279.0	33.9	 25
234	 20	108.5	17.8	 30
235	 20	129.0	25.2	 25
236	 20	128.0	23.1	 25
237	 20	142.0	24.5	 25
238	 20	101.0	19.9	 25
239	 20	166.0	26.7	 30
240	 20	97.0	22.8	 25
241	 20	166.0	30.5	 25
242	 20	149.0	27.5	 25
243	 20	118.0	18.6	 25
244	 20	109.8	21.9	 30
245	 20	266.0	51.8	 25
246	 20	139.0	24.2	 25
247	 20	112.0	19.6	 30
248	 20	103.8	14.8	 30
249	 20	156.3	29.3	 36
250	 20	114.8	24.6	 30
251	 20	279.0	45.3	 25
252	 20	203.0	40.3	 25
253	 20	216.0	36.6	 25
254	 20	217.8	34.9	 30
255	 20	182.0	44.2	 25
256	 20	253.0	49.1	 25
257	 20	328.0	46.6	 25
258	 20	128.0	32.8	 25
259	 20	140.5	22.5	 30
260	 20	97.0	18.7	 25
261	 20	123.0	21.4	 25
262	 20	160.0	25.9	 25
263	 20	100.0	14.9	 25
264	 20	126.8	29.5	 30
265	 20	140.0	21.1	 25
266	 20	112.5	20.3	 30
267	 20	411.5	85.4	 30
268	 20	176.5	23.1	 30
269	 20	150.3	29.3	 36
270	 20	179.0	37.7	 25
271	 20	117.0	32.7	 25
272	 20	387.0	82.6	 25
273	 20	293.0	47.8	 25
274	 20	101.3	25.9	 30
275	 20	79.0	28.0	 25
276	 20	105.0	27.4	 25
277	 20	234.0	44.5	 25
278	 20	145.0	29.3	 25
279	 20	144.3	21.2	 30
280	 20	196.0	41.9	 25
281	 20	483.0	99.3	 25
282	 20	103.0	22.7	 25
283	 20	164.0	29.4	 25
284	 20	1261.8	241.1	 30
285	 20	1521.3	396.3	 30
286	 20	147.8	29.8	 30
287	 20	137.3	20.6	 30
288	 20	156.3	27.9	 30
289	 20	149.0	25.9	 30
290	 20	178.0	34.5	 25
291	 20	367.0	50.6	 25
292	 20	129.0	39.6	 25
293	 20	263.0	52.3	 25
294	 20	156.5	39.4	 30
295	 20	126.0	33.7	 25
296	 20	179.0	28.6	 25
297	 20	130.0	33.7	 25
298	 20	135.0	23.9	 25
299	 20	112.0	17.8	 30
300	 20	129.0	27.7	 25
301	 20	159.0	44.1	 25
302	 20	109.0	28.9	 25
303	 20	167.0	26.1	 25
304	 20	161.8	30.7	 36
305	 20	116.3	29.0	 30
306	 20	864.8	236.0	 30
307	 20	155.0	30.2	 25
308	 20	346.0	47.3	 25
309	 20	141.3	32.1	 30
310	 20	359.0	74.5	 25
311	 20	129.0	28.2	 25
312	 20	116.0	20.3	 25
313	 20	459.0	68.3	 25
314	 20	210.8	32.5	 30
315	 20	232.0	44.0	 25
316	 20	291.0	44.3	 25
317	 20	307.0	46.5	 25
318	 20	583.0	79.5	 25
319	 20	174.8	38.2	 30
320	 20	183.0	28.9	 25
321	 20	134.0	22.5	 25
322	 20	149.8	33.8	 30
323	 20	225.5	40.8	 30
324	 20	135.8	24.2	 36
325	 20	117.8	28.8	 30
326	 20	139.0	30.3	 25
327	 20	138.0	25.4	 25
328	 20	241.0	45.9	 25
329	 20	190.8	28.2	 30
330	 20	125.0	32.2	 25
331	 20	158.0	41.4	 25
332	 20	341.0	51.7	 25
333	 20	155.0	31.0	 25
334	 20	149.3	24.4	 30
335	 20	167.0	32.2	 25
336	 20	185.0	36.7	 25
337	 20	404.0	83.7	 25
338	 20	497.0	56.7	 25
339	 20	575.5	90.3	 30
340	 20	294.0	46.3	 25
341	 20	197.0	35.4	 30
342	 20	256.0	55.8	 30
343	 20	144.0	27.5	 30
344	 20	152.5	33.0	 36
345	 20	516.0	73.0	 25
346	 20	511.0	100.2	 25
347	 20	161.0	32.4	 25
348	 20	122.0	31.1	 25
349	 20	127.8	24.8	 30
350	 20	107.0	24.2	 25
351	 20	148.0	25.8	 25
352	 20	93.0	15.1	 25
353	 20	205.0	32.7	 25
354	 20	139.8	29.4	 30
355	 20	121.0	32.2	 25
356	 20	109.0	25.8	 25
357	 20	103.0	24.1	 25
358	 20	124.0	24.3	 25
359	 20	719.5	135.8	 30
360	 20	2090.3	490.5	 30
361	 20	180.8	29.9	 30
362	 20	137.0	29.0	 30
363	 20	183.8	32.6	 30
364	 20	157.5	29.6	 30
365	 20	417.0	104.4	 25
366	 20	238.0	42.6	 25
367	 20	212.0	39.9	 25
368	 20	147.0	23.4	 25
369	 20	135.3	26.9	 30
370	 20	107.0	24.1	 25
371	 20	139.0	31.1	 25
372	 20	140.0	22.4	 25
373	 20	100.0	23.3	 25
374	 20	134.5	25.3	 30
375	 20	118.0	28.1	 25
376	 20	168.0	35.8	 25
377	 20	187.0	42.5	 25
378	 20	253.0	43.5	 25
379	 20	181.3	40.1	 36
380	 20	114.8	24.7	 30
381	 20	249.8	38.3	 30
382	 20	122.0	22.9	 25
383	 20	111.0	26.9	 25
384	 20	113.3	24.8	 30
385	 20	111.0	23.5	 25
386	 20	339.0	84.0	 25
387	 20	122.0	28.5	 25
388	 20	172.0	35.6	 25
389	 20	116.0	22.4	 30
390	 20	226.0	33.6	 25
391	 20	236.0	27.5	 25
392	 20	177.0	32.9	 25
393	 20	134.0	24.8	 25
394	 20	105.0	19.0	 30
395	 20	124.0	21.1	 25
396	 20	163.0	32.3	 25
397	 20	197.0	40.4	 30
398	 20	162.3	34.2	 30
399	 20	439.5	88.7	 36
400	 20	249.3	35.7	 30
401	 20	138.0	42.4	 25
402	 20	132.0	24.3	 25
403	 20	237.0	38.4	 25
404	 20	181.0	27.5	 30
405	 20	134.0	22.6	 25
406	 20	101.0	15.9	 25
407	 20	104.0	23.0	 25
408	 20	135.0	19.9	 25
409	 20	112.5	21.5	 30
410	 20	222.0	43.1	 25
411	 20	232.0	37.4	 25
412	 20	160.0	28.8	 25
413	 20	298.0	45.3	 25
414	 20	472.8	87.9	 30
415	 20	187.0	30.4	 25
416	 20	142.8	36.1	 30
417	 20	326.8	51.7	 30
418	 20	104.8	15.1	 30
419	 20	92.8	18.0	 36
420	 20	127.0	26.7	 25
421	 20	154.0	33.2	 25
422	 20	147.0	26.3	 25
423	 20	164.0	31.4	 25
424	 20	119.0	23.4	 30
425	 20	110.0	23.9	 25
426	 20	330.0	73.7	 25
427	 20	875.0	157.1	 25
428	 20	178.0	38.8	 25
429	 20	278.5	52.2	 30
430	 20	153.0	27.2	 25
431	 20	281.0	90.1	 25
432	 20	145.0	27.9	 25
433	 20	199.0	29.4	 25
434	 20	234.5	43.5	 30
435	 20	356.5	56.5	 30
436	 20	121.5	17.7	 30
437	 20	511.8	97.4	 30
438	 20	118.8	21.2	 30
439	 20	131.0	23.8	 30
440	 20	171.0	33.8	 25
441	 20	128.0	27.1	 25
442	 20	181.0	39.8	 25
443	 20	181.0	22.9	 25
444	 20	224.0	36.3	 30
445	 20	278.0	38.3	 25
446	 20	111.0	21.6	 25
447	 20	113.0	19.4	 25
448	 20	113.0	21.2	 25
449	 20	114.5	23.0	 30
450	 20	155.0	35.6	 25
451	 20	100.0	15.2	 25
452	 20	234.0	38.2	 25
453	 20	136.0	29.0	 25
454	 20	118.3	45.3	 36
455	 20	415.8	71.8	 30
456	 20	165.3	28.8	 30
457	 20	316.0	41.9	 25
458	 20	133.0	26.1	 25
459	 20	97.0	18.5	 30
460	 20	137.0	28.1	 25
461	 20	101.0	18.5	 25
462	 20	112.0	25.3	 25
463	 20	109.0	17.0	 25
464	 20	85.0	25.0	 30
465	 20	92.0	23.4	 25
466	 20	149.0	25.2	 25
467	 20	175.0	32.5	 25
468	 20	153.0	21.2	 25
469	 20	191.5	35.9	 30
470	 20	178.0	30.7	 25
471	 20	157.0	24.0	 25
472	 20	138.5	26.3	 30
473	 20	502.3	65.5	 30
474	 20	177.0	35.8	 36
475	 20	172.0	24.8	 30
476	 20	138.0	27.1	 25
477	 20	137.0	21.5	 25
478	 20	126.0	30.4	 25
479	 20	127.5	19.2	 30
480	 20	202.0	30.7	 25
481	 20	272.0	44.0	 25
482	 20	111.0	15.1	 25
483	 20	105.0	16.9	 25
484	 20	128.0	15.6	 25
485	 20	327.5	74.9	 30
486	 20	167.0	29.0	 25
487	 20	121.0	25.6	 25
488	 20	443.0	47.4	 25
489	 20	147.0	19.4	 25
490	 20	184.8	27.7	 30
491	 20	470.5	93.5	 30
492	 20	130.3	21.8	 30
493	 20	343.8	65.7	 30
494	 20	169.5	16.5	 30
495	 20	196.8	24.2	 30
496	 20	116.0	20.2	 25
497	 20	212.0	42.5	 25
498	 20	125.0	18.7	 25
499	 20	167.0	25.2	 25
500	 20	114.0	23.3	 30
501	 20	104.0	18.6	 25
502	 20	134.0	19.8	 25
503	 20	177.0	27.0	 25
504	 20	159.0	24.9	 25
505	 20	122.5	18.5	 30
506	 20	201.0	33.0	 25
507	 20	194.0	23.2	 25
508	 20	121.0	13.3	 25
509	 20	146.0	27.6	 25
510	 20	176.0	30.6	 36
511	 20	436.3	101.8	 30
512	 20	122.3	28.2	 30
513	 20	102.8	19.6	 30
514	 20	258.0	48.4	 25
515	 20	115.3	26.3	 30
516	 20	103.0	22.5	 25
517	 20	138.0	24.9	 25
518	 20	165.0	28.8	 25
519	 20	390.0	64.4	 25
520	 20	203.3	39.9	 30
521	 20	195.0	27.0	 25
522	 20	211.0	23.8	 25
523	 20	2026.0	416.4	 25
524	 20	291.0	44.5	 25
525	 20	153.5	31.3	 30
526	 20	129.0	16.9	 25
527	 20	132.0	29.5	 25
528	 20	256.0	39.2	 25
529	 20	146.3	23.7	 30
530	 20	207.0	41.2	 36
531	 20	163.5	31.7	 30
532	 20	277.0	48.1	 25
533	 20	93.0	14.4	 25
534	 20	154.0	23.7	 25
535	 20	159.3	28.8	 30
536	 20	138.0	21.1	 25
537	 20	121.0	15.6	 25
538	 20	93.0	17.1	 25
539	 20	107.0	20.2	 25
540	 20	133.5	25.8	 30
541	 20	169.0	27.7	 25
542	 20	189.0	29.1	 25
543	 20	101.0	23.8	 25
544	 20	115.0	20.5	 25
545	 20	81.0	14.5	 30
546	 20	141.0	31.0	 25
547	 20	142.5	24.3	 30
548	 20	126.0	20.7	 30
549	 20	128.0	17.8	 30
550	 20	125.3	17.6	 36
551	 20	108.0	21.9	 25
552	 20	123.0	24.6	 25
553	 20	202.0	35.5	 25
554	 20	111.0	16.9	 25
555	 20	143.5	23.0	 30
556	 20	330.0	76.5	 25
557	 20	150.0	32.8	 25
558	 20	107.0	17.5	 25
559	 20	129.0	19.9	 25
560	 20	130.5	28.7	 30
561	 20	127.0	22.9	 25
562	 20	355.0	47.4	 25
563	 20	119.0	21.2	 25
564	 20	107.0	16.2	 25
565	 20	159.8	28.9	 30
566	 20	217.3	46.0	 30
567	 20	841.3	111.6	 30
568	 20	214.0	37.8	 30
569	 20	340.8	39.5	 30
570	 20	150.0	25.7	 30
571	 20	152.0	23.2	 25
572	 20	454.0	87.2	 25
573	 20	89.0	18.0	 25
574	 20	125.0	23.8	 25
575	 20	194.0	42.0	 30
576	 20	151.0	25.0	 25
577	 20	184.0	29.2	 25
578	 20	207.0	26.6	 25
579	 20	111.0	21.3	 25
580	 20	153.8	25.0	 30
581	 20	195.0	37.5	 25
582	 20	195.0	37.5	 25
583	 20	175.0	27.8	 25
584	 20	357.0	58.8	 25
585	 20	170.5	107.1	 36
586	 20	119.0	25.1	 30
587	 20	288.0	55.6	 30
588	 20	132.5	29.1	 30
589	 20	232.0	48.8	 25
590	 20	102.0	22.4	 30
591	 20	117.0	30.0	 25
592	 20	145.0	26.7	 25
593	 20	120.0	21.8	 25
594	 20	136.0	24.9	 25
595	 20	157.0	35.5	 30
596	 20	247.0	54.1	 25
597	 20	261.0	47.5	 25
598	 20	188.0	37.5	 25
599	 20	154.0	29.1	 25
600	 20	181.0	32.9	 30
601	 20	127.0	26.5	 25
602	 20	132.0	28.9	 25
603	 20	279.0	54.5	 25
604	 20	144.0	36.0	 30
605	 20	165.3	30.3	 36
606	 20	100.3	23.0	 30
607	 20	163.0	30.2	 30
608	 20	288.0	65.4	 25
609	 20	135.0	28.9	 25
610	 20	97.3	25.7	 30
611	 20	427.0	100.1	 25
612	 20	269.0	63.5	 25
613	 20	774.0	158.5	 25
614	 20	208.0	47.5	 25
615	 20	251.8	44.6	 30
616	 20	226.0	50.4	 25
617	 20	194.0	47.5	 25
618	 20	91.0	14.6	 25
619	 20	108.0	20.3	 25
620	 20	122.5	28.3	 30
621	 20	100.0	21.9	 25
622	 20	106.0	22.3	 30
623	 20	170.0	38.6	 30
624	 20	110.0	22.8	 30
625	 20	157.3	35.3	 36
626	 20	116.0	19.9	 25
627	 20	177.0	25.7	 25
628	 20	166.0	37.8	 25
629	 20	146.0	32.8	 25
630	 20	220.8	46.5	 30
631	 20	108.0	24.0	 25
632	 20	135.0	31.7	 25
633	 20	417.0	60.8	 25
634	 20	233.0	41.2	 25
635	 20	183.3	35.9	 30
636	 20	155.0	26.0	 25
637	 20	174.0	31.1	 25
638	 20	128.0	19.0	 25
639	 20	112.0	23.8	 25
640	 20	211.8	41.9	 30
641	 20	279.0	49.0	 30
642	 20	188.0	38.8	 30
643	 20	300.3	48.5	 30
644	 20	232.8	46.0	 30
645	 20	166.5	30.1	 30
646	 20	121.0	19.2	 25
647	 20	122.0	34.2	 25
648	 20	129.0	35.8	 25
649	 20	145.0	33.1	 25
650	 20	217.3	52.4	 30
651	 20	228.0	36.2	 25
652	 20	266.0	51.9	 25
653	 20	103.0	18.2	 25
654	 20	390.0	96.8	 25
655	 20	118.5	23.6	 30
656	 20	168.0	35.5	 25
657	 20	127.0	20.7	 25
658	 20	123.0	26.5	 25
659	 20	493.0	47.1	 25
660	 20	223.8	45.5	 36
661	 20	183.8	32.1	 30
662	 20	189.3	36.9	 30
663	 20	162.5	32.8	 30
664	 20	135.0	32.9	 25
665	 20	845.3	156.1	 30
666	 20	167.0	29.3	 25
667	 20	148.0	33.8	 25
668	 20	168.0	32.6	 25
669	 20	158.0	29.7	 25
670	 20	887.0	217.6	 30
671	 20	141.0	31.7	 25
672	 20	123.0	30.3	 25
673	 20	154.0	28.4	 25
674	 20	219.0	36.7	 25
675	 20	109.0	30.0	 30
676	 20	82.0	17.4	 25
677	 20	104.0	22.9	 25
678	 20	126.0	19.1	 25
679	 20	125.8	22.4	 30
680	 20	117.8	29.5	 36
681	 20	244.5	58.8	 30
682	 20	307.5	63.3	 30
683	 20	237.0	24.3	 25
684	 20	228.0	43.8	 25
685	 20	134.0	17.6	 30
686	 20	118.0	25.7	 25
687	 20	143.0	29.0	 25
688	 20	100.0	23.0	 25
689	 20	104.0	17.5	 25
690	 20	282.8	55.9	 30
691	 20	108.0	30.0	 25
692	 20	97.0	18.7	 25
693	 20	107.0	16.5	 25
694	 20	152.0	27.6	 25
695	 20	353.0	57.3	 30
696	 20	138.0	20.4	 25
697	 20	168.5	24.6	 30
698	 20	100.8	25.8	 30
699	 20	108.0	21.9	 30
700	 20	85.3	15.2	 36
701	 20	154.0	38.4	 25
702	 20	535.0	101.5	 25
703	 20	128.0	29.4	 25
704	 20	122.0	30.1	 25
705	 20	170.5	22.4	 30
706	 20	151.0	19.0	 25
707	 20	248.0	29.8	 25
708	 20	397.0	92.8	 25
709	 20	119.0	19.5	 25
710	 20	139.5	59.6	 30
711	 20	23901.0	5552.4	 25
  0	 21	175.5	27.4	 30
  1	 21	96.8	19.0	 30
  2	 21	121.0	21.3	 30
  3	 21	122.5	21.4	 36
  4	 21	177.0	24.3	 25
  5	 21	193.0	29.0	 25
  6	 21	4027.0	536.8	 25
  7	 21	412.0	85.5	 25
  8	 21	1318.0	259.9	 30
  9	 21	330.0	52.5	 25
 10	 21	196.0	35.8	 25
 11	 21	239.0	40.7	 25
 12	 21	1274.0	255.5	 25
 13	 21	191.0	31.7	 30
 14	 21	226.0	33.0	 25
 15	 21	129.0	25.8	 25
 16	 21	997.0	142.4	 25
 17	 21	156.0	23.9	 25
 18	 21	158.5	30.9	 30
 19	 21	2475.5	449.6	 30
 20	 21	302.3	49.1	 30
 21	 21	147.0	27.4	 30
 22	 21	104.0	14.9	 25
 23	 21	166.3	28.7	 30
 24	 21	153.0	27.7	 25
 25	 21	208.0	26.2	 25
 26	 21	177.0	26.3	 25
 27	 21	1778.0	246.9	 25
 28	 21	718.3	123.4	 30
 29	 21	191.0	22.4	 25
 30	 21	201.0	54.0	 25
 31	 21	191.0	22.4	 25
 32	 21	860.0	165.6	 25
 33	 21	142.5	28.1	 30
 34	 21	1423.0	172.9	 25
 35	 21	270.0	36.1	 25
 36	 21	123.0	25.8	 25
 37	 21	714.5	88.4	 30
 38	 21	294.8	37.5	 36
 39	 21	409.3	74.3	 30
 40	 21	290.5	52.5	 30
 41	 21	237.0	33.0	 25
 42	 21	123.0	29.5	 25
 43	 21	182.8	23.4	 30
 44	 21	187.0	26.6	 25
 45	 21	227.0	27.5	 25
 46	 21	140.0	24.6	 25
 47	 21	165.0	27.4	 25
 48	 21	116.0	18.6	 30
 49	 21	118.0	23.3	 25
 50	 21	153.0	21.1	 25
 51	 21	9064.0	1242.7	 25
 52	 21	209.0	36.6	 25
 53	 21	391.0	82.4	 25
 54	 21	507.3	93.2	 30
 55	 21	566.0	82.0	 25
 56	 21	159.8	26.0	 30
 57	 21	114.8	25.9	 30
 58	 21	614.5	119.6	 30
 59	 21	351.0	54.2	 36
 60	 21	316.0	34.7	 25
 61	 21	333.0	40.0	 25
 62	 21	1502.0	185.9	 25
 63	 21	359.0	59.2	 25
 64	 21	144.3	27.3	 30
 65	 21	280.0	57.3	 25
 66	 21	158.0	31.0	 25
 67	 21	95.0	19.5	 25
 68	 21	1080.0	174.5	 25
 69	 21	465.5	73.9	 30
 70	 21	282.0	35.3	 25
 71	 21	177.0	24.9	 25
 72	 21	150.0	32.8	 25
 73	 21	137.0	24.1	 25
 74	 21	89.3	12.8	 30
 75	 21	1533.3	312.4	 30
 76	 21	144.0	24.2	 30
 77	 21	169.8	20.5	 30
 78	 21	2681.8	536.1	 30
 79	 21	112.3	21.7	 30
 80	 21	92.0	14.9	 25
 81	 21	121.0	22.3	 25
 82	 21	108.0	18.8	 25
 83	 21	231.0	35.7	 25
 84	 21	116.8	31.1	 30
 85	 21	125.0	18.8	 25
 86	 21	332.0	58.8	 25
 87	 21	281.0	38.6	 25
 88	 21	206.0	30.0	 25
 89	 21	413.3	96.9	 30
 90	 21	167.0	35.6	 25
 91	 21	120.0	20.1	 25
 92	 21	105.0	21.0	 25
 93	 21	129.0	22.1	 25
 94	 21	315.8	60.3	 36
 95	 21	101.3	16.5	 30
 96	 21	104.8	13.4	 30
 97	 21	175.0	36.4	 25
 98	 21	459.0	62.0	 25
 99	 21	136.3	20.7	 30
100	 21	441.0	41.5	 25
101	 21	157.0	32.9	 25
102	 21	174.0	24.1	 25
103	 21	98.0	12.9	 25
104	 21	322.8	58.4	 30
105	 21	121.0	23.3	 25
106	 21	441.0	91.9	 25
107	 21	1346.0	186.7	 25
108	 21	288.0	44.7	 25
109	 21	102.0	18.1	 30
110	 21	87.0	14.9	 25
111	 21	387.0	64.3	 25
112	 21	570.0	109.1	 30
113	 21	135.8	20.2	 30
114	 21	1456.8	275.1	 36
115	 21	206.8	23.3	 30
116	 21	304.0	51.6	 25
117	 21	173.0	27.6	 25
118	 21	361.0	46.8	 25
119	 21	114.8	23.7	 30
120	 21	1578.0	198.1	 25
121	 21	3274.0	425.8	 25
122	 21	108.0	18.3	 25
123	 21	131.0	28.2	 25
124	 21	547.5	143.8	 30
125	 21	129.0	18.9	 25
126	 21	108.0	15.3	 25
127	 21	139.0	22.1	 25
128	 21	2815.0	486.3	 25
129	 21	108.8	22.1	 30
130	 21	134.0	17.7	 25
131	 21	255.3	38.4	 30
132	 21	129.0	26.8	 30
133	 21	360.5	68.8	 30
134	 21	112.3	21.2	 36
135	 21	134.0	24.4	 25
136	 21	152.0	26.2	 25
137	 21	142.0	18.8	 25
138	 21	218.0	31.6	 25
139	 21	275.8	43.7	 30
140	 21	182.0	28.8	 25
141	 21	192.0	27.3	 25
142	 21	223.0	34.8	 25
143	 21	180.0	31.5	 25
144	 21	160.0	24.8	 30
145	 21	105.0	22.6	 25
146	 21	330.0	138.4	 25
147	 21	121.0	22.9	 25
148	 21	107.0	19.3	 25
149	 21	97.3	20.1	 30
150	 21	160.5	25.4	 30
151	 21	369.5	114.6	 30
152	 21	107.0	19.2	 30
153	 21	164.8	34.5	 30
154	 21	135.8	23.9	 30
155	 21	289.0	39.4	 25
156	 21	1537.0	174.2	 25
157	 21	491.0	71.1	 25
158	 21	138.0	28.1	 25
159	 21	322.8	58.7	 30
160	 21	426.0	60.6	 25
161	 21	184.0	27.9	 25
162	 21	130.0	21.1	 25
163	 21	6443.0	723.8	 25
164	 21	107.8	22.6	 30
165	 21	97.0	19.8	 25
166	 21	183.0	31.5	 25
167	 21	689.0	86.0	 25
168	 21	135.0	25.8	 25
169	 21	108.0	23.8	 36
170	 21	132.5	23.7	 30
171	 21	142.0	24.4	 30
172	 21	136.0	22.1	 25
173	 21	186.0	30.8	 25
174	 21	155.0	32.5	 30
175	 21	201.0	33.9	 25
176	 21	128.0	28.2	 25
177	 21	167.0	28.1	 25
178	 21	138.0	27.6	 25
179	 21	109.5	17.4	 30
180	 21	407.0	43.9	 25
181	 21	146.0	26.8	 25
182	 21	117.0	26.2	 25
183	 21	503.0	91.2	 25
184	 21	207.0	32.6	 30
185	 21	534.0	86.4	 25
186	 21	150.0	30.5	 25
187	 21	631.0	143.4	 30
188	 21	292.5	39.7	 30
189	 21	268.3	49.2	 36
190	 21	224.5	28.7	 30
191	 21	205.0	35.3	 25
192	 21	305.0	35.0	 25
193	 21	156.0	30.1	 25
194	 21	303.5	60.7	 30
195	 21	745.0	120.8	 25
196	 21	93.0	27.4	 25
197	 21	274.0	40.7	 25
198	 21	260.0	45.0	 25
199	 21	293.3	41.3	 30
200	 21	190.0	36.0	 25
201	 21	240.0	43.4	 25
202	 21	246.0	51.0	 25
203	 21	634.0	118.5	 25
204	 21	897.5	174.7	 30
205	 21	147.0	27.7	 25
206	 21	397.3	59.0	 30
207	 21	3021.5	472.4	 30
208	 21	271.5	40.0	 30
209	 21	116.3	22.0	 36
210	 21	154.0	32.9	 25
211	 21	1275.0	175.5	 25
212	 21	226.0	38.1	 25
213	 21	215.0	37.9	 25
214	 21	1743.0	419.9	 30
215	 21	175.0	37.6	 25
216	 21	184.0	37.7	 25
217	 21	180.0	34.9	 25
218	 21	135.0	30.6	 25
219	 21	174.8	30.9	 30
220	 21	241.0	45.3	 25
221	 21	175.0	37.9	 25
222	 21	116.0	18.1	 25
223	 21	124.0	21.6	 25
224	 21	356.3	54.3	 30
225	 21	207.0	34.5	 30
226	 21	169.0	35.8	 30
227	 21	434.8	94.9	 30
228	 21	295.0	47.5	 30
229	 21	266.5	52.9	 30
230	 21	144.0	27.3	 25
231	 21	201.0	50.4	 25
232	 21	179.0	37.5	 25
233	 21	985.0	106.0	 25
234	 21	140.3	27.8	 30
235	 21	354.0	83.9	 25
236	 21	409.0	97.6	 25
237	 21	112.0	22.6	 25
238	 21	196.0	32.8	 25
239	 21	110.8	23.8	 30
240	 21	583.0	104.5	 25
241	 21	971.0	157.7	 25
242	 21	204.0	35.0	 25
243	 21	126.0	21.6	 25
244	 21	790.5	167.5	 36
245	 21	261.3	38.9	 30
246	 21	535.8	101.3	 30
247	 21	227.0	44.0	 25
248	 21	211.0	41.7	 25
249	 21	138.5	28.3	 30
250	 21	132.0	25.6	 25
251	 21	142.0	30.6	 25
252	 21	114.0	23.5	 25
253	 21	332.0	49.3	 25
254	 21	674.3	124.0	 30
255	 21	319.0	67.5	 25
256	 21	468.0	53.0	 25
257	 21	406.0	68.7	 25
258	 21	150.0	27.6	 25
259	 21	140.5	28.6	 30
260	 21	1073.0	181.6	 25
261	 21	487.0	73.6	 25
262	 21	531.8	79.0	 30
263	 21	165.5	29.5	 30
264	 21	414.0	94.3	 36
265	 21	147.8	31.7	 30
266	 21	293.0	56.0	 25
267	 21	99.0	15.8	 25
268	 21	279.0	31.7	 25
269	 21	95.8	16.6	 30
270	 21	179.0	41.7	 25
271	 21	97.0	19.3	 25
272	 21	134.0	18.8	 25
273	 21	106.0	24.8	 25
274	 21	127.3	18.9	 30
275	 21	127.0	28.1	 25
276	 21	109.0	22.5	 25
277	 21	161.0	30.9	 25
278	 21	282.0	41.6	 25
279	 21	176.3	30.3	 30
280	 21	110.0	23.5	 25
281	 21	193.3	42.7	 30
282	 21	148.0	23.5	 30
283	 21	116.8	20.3	 30
284	 21	188.5	39.8	 36
285	 21	169.0	34.5	 25
286	 21	281.0	47.4	 25
287	 21	703.0	69.8	 25
288	 21	403.0	56.6	 25
289	 21	1826.5	392.1	 30
290	 21	134.0	40.3	 25
291	 21	157.0	28.2	 25
292	 21	873.0	111.0	 25
293	 21	164.0	31.9	 25
294	 21	179.3	33.4	 30
295	 21	200.0	33.7	 25
296	 21	176.0	47.6	 25
297	 21	163.0	25.6	 25
298	 21	304.0	45.1	 25
299	 21	714.3	161.5	 30
300	 21	104.8	15.2	 30
301	 21	128.5	27.1	 30
302	 21	859.5	112.5	 30
303	 21	387.5	58.3	 30
304	 21	146.8	29.4	 30
305	 21	144.0	26.1	 25
306	 21	109.0	20.9	 25
307	 21	1617.0	213.1	 25
308	 21	123.0	30.1	 25
309	 21	281.8	54.6	 30
310	 21	1248.0	228.4	 25
311	 21	632.0	81.6	 25
312	 21	166.0	32.0	 25
313	 21	628.0	81.3	 25
314	 21	112.8	19.5	 30
315	 21	138.0	19.9	 25
316	 21	228.0	38.7	 25
317	 21	223.0	38.4	 25
318	 21	152.0	21.3	 25
319	 21	173.5	26.9	 36
320	 21	129.8	28.3	 30
321	 21	154.8	40.2	 30
322	 21	191.0	25.4	 25
323	 21	349.0	160.7	 25
324	 21	135.5	38.7	 30
325	 21	173.0	29.1	 25
326	 21	180.0	38.5	 25
327	 21	128.0	20.7	 25
328	 21	106.0	25.2	 25
329	 21	123.5	25.6	 30
330	 21	2128.0	412.7	 25
331	 21	407.0	59.5	 25
332	 21	177.0	26.1	 25
333	 21	736.0	83.8	 25
334	 21	519.3	125.1	 30
335	 21	172.0	34.7	 25
336	 21	190.0	28.7	 25
337	 21	137.5	23.2	 30
338	 21	381.8	51.3	 30
339	 21	317.0	53.8	 36
340	 21	641.0	125.3	 30
341	 21	180.0	30.1	 25
342	 21	170.0	23.2	 25
343	 21	119.0	18.4	 25
344	 21	135.5	24.6	 30
345	 21	147.0	27.5	 25
346	 21	214.0	42.1	 25
347	 21	144.0	26.9	 25
348	 21	144.0	19.5	 25
349	 21	114.8	19.6	 30
350	 21	284.0	41.1	 25
351	 21	154.0	19.7	 25
352	 21	143.0	21.0	 25
353	 21	256.0	31.2	 25
354	 21	183.8	35.9	 30
355	 21	248.0	31.7	 25
356	 21	142.8	27.9	 30
357	 21	199.8	31.5	 30
358	 21	653.0	106.2	 30
359	 21	143.0	22.0	 36
360	 21	532.0	95.9	 25
361	 21	102.0	28.8	 25
362	 21	114.0	20.6	 25
363	 21	128.0	26.1	 25
364	 21	883.0	144.9	 30
365	 21	663.0	115.4	 25
366	 21	519.0	57.2	 25
367	 21	715.0	86.1	 25
368	 21	141.0	20.9	 25
369	 21	220.8	46.3	 30
370	 21	207.0	31.5	 25
371	 21	153.0	27.9	 25
372	 21	355.0	32.7	 25
373	 21	103.0	14.3	 25
374	 21	365.0	74.9	 30
375	 21	121.0	24.0	 30
376	 21	1754.3	302.4	 30
377	 21	270.5	51.6	 30
378	 21	99.8	21.6	 30
379	 21	139.3	23.4	 30
380	 21	123.0	26.3	 25
381	 21	174.0	26.7	 25
382	 21	287.0	54.2	 25
383	 21	2593.0	227.4	 25
384	 21	140.0	22.5	 25
385	 21	115.8	19.9	 30
386	 21	289.0	52.2	 25
387	 21	118.0	22.5	 25
388	 21	182.0	29.4	 25
389	 21	699.0	75.9	 25
390	 21	205.8	41.2	 30
391	 21	500.0	98.3	 25
392	 21	164.0	30.2	 25
393	 21	419.0	50.0	 25
394	 21	148.5	27.6	 30
395	 21	115.0	16.9	 36
396	 21	131.3	21.0	 30
397	 21	255.0	48.8	 25
398	 21	472.0	55.2	 25
399	 21	404.0	50.1	 25
400	 21	134.5	29.2	 30
401	 21	88.0	19.9	 25
402	 21	207.0	36.9	 25
403	 21	125.0	22.9	 25
404	 21	173.0	23.1	 25
405	 21	164.3	31.1	 30
406	 21	190.0	23.1	 25
407	 21	711.0	73.7	 25
408	 21	118.0	19.3	 25
409	 21	104.0	18.4	 25
410	 21	196.8	30.1	 30
411	 21	290.0	34.6	 25
412	 21	218.8	38.4	 30
413	 21	471.0	62.5	 30
414	 21	261.8	31.6	 30
415	 21	481.3	86.9	 36
416	 21	1250.0	179.3	 25
417	 21	460.0	48.9	 25
418	 21	526.0	70.0	 25
419	 21	815.0	74.7	 25
420	 21	136.8	22.3	 30
421	 21	356.0	47.0	 25
422	 21	233.0	25.1	 25
423	 21	1257.0	133.1	 25
424	 21	538.0	54.9	 25
425	 21	170.3	19.7	 30
426	 21	386.0	48.1	 25
427	 21	133.0	32.3	 25
428	 21	310.0	50.1	 25
429	 21	332.0	61.8	 25
430	 21	110.5	14.3	 30
431	 21	472.0	68.0	 30
432	 21	148.8	25.3	 30
433	 21	137.3	28.3	 30
434	 21	161.0	17.5	 30
435	 21	1351.5	230.6	 30
436	 21	238.0	75.0	 25
437	 21	124.0	28.4	 25
438	 21	130.0	21.3	 25
439	 21	197.0	45.0	 25
440	 21	271.0	41.9	 30
441	 21	384.0	71.1	 25
442	 21	538.0	73.6	 25
443	 21	141.0	18.9	 25
444	 21	136.0	27.4	 25
445	 21	161.8	30.2	 30
446	 21	124.0	18.3	 25
447	 21	182.0	34.3	 25
448	 21	191.0	34.1	 25
449	 21	154.0	22.0	 25
450	 21	100.3	20.0	 36
451	 21	131.0	26.5	 30
452	 21	1025.0	171.4	 30
453	 21	240.8	37.1	 30
454	 21	3951.0	378.0	 25
455	 21	362.5	77.7	 30
456	 21	185.0	38.9	 25
457	 21	301.0	43.8	 25
458	 21	434.0	51.3	 25
459	 21	130.0	26.5	 25
460	 21	3391.3	646.0	 30
461	 21	199.0	38.4	 25
462	 21	122.0	24.8	 25
463	 21	203.0	30.1	 25
464	 21	135.0	19.4	 25
465	 21	812.3	162.6	 30
466	 21	107.0	22.1	 25
467	 21	157.0	34.3	 25
468	 21	171.0	33.5	 25
469	 21	355.0	42.2	 30
470	 21	575.8	112.4	 36
471	 21	123.5	29.4	 30
472	 21	297.0	55.6	 25
473	 21	571.0	55.7	 25
474	 21	325.0	47.4	 25
475	 21	1920.5	365.6	 30
476	 21	222.0	37.5	 25
477	 21	176.0	29.7	 25
478	 21	119.0	23.5	 25
479	 21	225.0	27.3	 25
480	 21	128.5	22.7	 30
481	 21	358.0	64.1	 25
482	 21	14510.0	2272.0	 25
483	 21	314.0	46.6	 25
484	 21	374.0	79.4	 25
485	 21	121.8	27.4	 30
486	 21	148.0	26.8	 25
487	 21	119.5	36.6	 30
488	 21	105.3	22.6	 30
489	 21	127.3	21.2	 30
490	 21	162.0	32.7	 36
491	 21	1325.0	253.9	 25
492	 21	106.0	18.6	 25
493	 21	409.0	54.3	 25
494	 21	256.0	43.9	 25
495	 21	170.0	31.2	 30
496	 21	308.0	52.1	 25
497	 21	151.0	32.2	 25
498	 21	273.0	53.7	 25
499	 21	131.0	22.8	 25
500	 21	943.5	185.0	 30
501	 21	289.0	41.5	 25
502	 21	175.0	35.2	 25
503	 21	222.0	35.2	 25
504	 21	504.0	72.2	 25
505	 21	178.5	33.7	 30
506	 21	147.3	27.8	 30
507	 21	181.5	33.4	 30
508	 21	573.8	78.6	 30
509	 21	825.8	147.4	 30
510	 21	156.0	31.1	 30
511	 21	624.0	171.4	 25
512	 21	1113.0	231.8	 25
513	 21	153.0	31.0	 25
514	 21	352.0	59.0	 25
515	 21	180.0	28.7	 30
516	 21	712.0	147.9	 25
517	 21	194.0	36.5	 25
518	 21	355.0	45.8	 25
519	 21	369.0	37.9	 25
520	 21	14910.0	3984.6	 30
521	 21	996.0	227.5	 25
522	 21	337.0	58.6	 25
523	 21	188.0	33.5	 25
524	 21	152.0	31.4	 25
525	 21	166.8	38.1	 36
526	 21	559.0	117.9	 30
527	 21	154.5	35.3	 30
528	 21	262.3	44.3	 30
529	 21	1999.0	209.1	 25
530	 21	210.0	32.2	 30
531	 21	266.0	35.2	 25
532	 21	215.0	41.7	 25
533	 21	126.0	23.9	 25
534	 21	96.0	17.7	 25
535	 21	415.5	103.5	 30
536	 21	127.0	32.7	 25
537	 21	142.0	30.0	 25
538	 21	109.0	27.1	 25
539	 21	947.0	108.2	 25
540	 21	1660.0	404.6	 30
541	 21	274.0	45.0	 25
542	 21	276.0	41.5	 25
543	 21	107.0	27.4	 25
544	 21	103.8	26.2	 30
545	 21	107.3	21.3	 36
546	 21	121.3	21.6	 30
547	 21	137.0	27.5	 25
548	 21	361.0	57.8	 25
549	 21	360.0	46.8	 25
550	 21	128.8	31.1	 30
551	 21	119.0	25.9	 25
552	 21	149.0	38.5	 25
553	 21	133.0	29.4	 25
554	 21	177.0	32.2	 25
555	 21	499.0	123.1	 30
556	 21	135.0	22.0	 25
557	 21	222.0	36.9	 25
558	 21	135.0	33.2	 25
559	 21	323.0	40.5	 25
560	 21	615.5	165.1	 30
561	 21	131.0	26.9	 25
562	 21	193.8	34.6	 30
563	 21	799.0	149.1	 30
564	 21	107.5	20.8	 30
565	 21	321.5	53.6	 36
566	 21	126.0	28.4	 25
567	 21	1677.0	216.1	 25
568	 21	459.0	71.7	 25
569	 21	870.0	259.8	 25
570	 21	178.3	33.6	 30
571	 21	1251.0	315.4	 25
572	 21	116.0	16.0	 25
573	 21	112.0	22.0	 25
574	 21	364.0	59.1	 25
575	 21	626.0	146.1	 30
576	 21	104.0	22.8	 25
577	 21	214.0	40.9	 25
578	 21	132.0	25.3	 25
579	 21	164.0	27.9	 25
580	 21	179.8	45.0	 30
581	 21	1671.3	315.8	 30
582	 21	202.8	35.2	 30
583	 21	235.8	41.8	 30
584	 21	18973.8	2892.4	 30
585	 21	326.3	71.6	 30
586	 21	251.0	45.9	 25
587	 21	863.0	126.6	 25
588	 21	196.0	29.6	 25
589	 21	103.0	21.8	 25
590	 21	228.5	41.4	 30
591	 21	136.0	25.7	 25
592	 21	115.0	27.5	 25
593	 21	308.0	63.2	 25
594	 21	102.0	16.4	 25
595	 21	164.3	33.7	 30
596	 21	194.0	29.4	 25
597	 21	96.0	19.6	 25
598	 21	127.0	19.3	 25
599	 21	210.0	26.0	 25
600	 21	120.5	24.3	 36
601	 21	92.5	18.0	 30
602	 21	178.8	29.0	 30
603	 21	497.5	73.4	 30
604	 21	1328.0	221.4	 25
605	 21	3785.5	1095.0	 30
606	 21	1047.0	251.1	 25
607	 21	121.0	20.5	 25
608	 21	545.0	90.3	 25
609	 21	233.0	36.1	 25
610	 21	346.3	58.7	 30
611	 21	270.0	44.6	 25
612	 21	114.0	22.9	 25
613	 21	168.0	17.9	 25
614	 21	159.0	21.2	 25
615	 21	568.0	95.9	 30
616	 21	490.0	78.1	 25
617	 21	203.0	30.6	 25
618	 21	117.0	18.7	 25
619	 21	119.8	22.8	 30
620	 21	167.3	29.2	 36
621	 21	462.5	82.1	 30
622	 21	1075.0	230.2	 25
623	 21	196.0	28.4	 25
624	 21	309.0	37.3	 25
625	 21	424.3	102.2	 30
626	 21	132.0	23.1	 25
627	 21	112.0	14.5	 25
628	 21	108.0	20.5	 25
629	 21	505.0	60.4	 25
630	 21	656.3	130.3	 30
631	 21	193.0	32.6	 25
632	 21	769.0	150.5	 25
633	 21	495.0	43.1	 25
634	 21	929.0	81.3	 25
635	 21	729.8	137.0	 30
636	 21	1363.0	275.7	 25
637	 21	1349.3	275.9	 30
638	 21	1261.0	229.4	 30
639	 21	629.0	56.1	 30
640	 21	224.3	39.8	 36
641	 21	289.0	31.0	 25
642	 21	502.0	74.5	 25
643	 21	5291.0	958.3	 25
644	 21	549.0	71.5	 25
645	 21	368.0	67.8	 30
646	 21	398.0	45.3	 25
647	 21	950.0	153.1	 25
648	 21	116.0	24.7	 25
649	 21	257.0	33.8	 25
650	 21	135.5	18.2	 30
651	 21	1193.0	251.8	 25
652	 21	107.0	17.8	 25
653	 21	261.0	38.8	 25
654	 21	334.0	53.0	 25
655	 21	290.0	40.6	 30
656	 21	440.0	79.6	 30
657	 21	399.3	62.3	 30
658	 21	127.8	13.0	 30
659	 21	198.8	28.2	 30
660	 21	136.3	21.1	 30
661	 21	163.0	23.1	 25
662	 21	358.0	66.1	 25
663	 21	1138.0	125.7	 25
664	 21	131.0	36.0	 25
665	 21	123.0	22.0	 30
666	 21	186.0	33.8	 25
667	 21	430.0	49.1	 25
668	 21	323.0	37.3	 25
669	 21	515.0	73.8	 25
670	 21	790.8	138.0	 30
671	 21	112.0	17.1	 25
672	 21	174.0	44.9	 25
673	 21	127.0	18.7	 25
674	 21	298.0	48.7	 25
675	 21	168.0	29.7	 36
676	 21	154.0	28.6	 30
677	 21	142.5	26.2	 30
678	 21	315.3	50.8	 30
679	 21	231.0	32.4	 25
680	 21	399.0	44.5	 30
681	 21	367.0	51.4	 25
682	 21	189.0	29.1	 25
683	 21	190.0	25.8	 25
684	 21	226.0	33.9	 25
685	 21	188.3	32.9	 30
686	 21	2757.0	690.5	 25
687	 21	151.0	18.2	 25
688	 21	741.0	128.9	 25
689	 21	193.0	27.5	 25
690	 21	180.3	32.8	 30
691	 21	110.0	30.3	 25
692	 21	94.0	19.1	 25
693	 21	678.0	94.2	 25
694	 21	88.8	16.3	 30
695	 21	406.5	78.7	 36
696	 21	1252.8	240.6	 30
697	 21	288.0	45.4	 25
698	 21	895.0	151.0	 25
699	 21	100.0	15.6	 25
700	 21	90.5	18.8	 30
701	 21	84.0	15.7	 25
702	 21	111.0	21.1	 25
703	 21	191.0	34.6	 25
704	 21	245.0	75.8	 25
705	 21	119.0	19.3	 30
706	 21	341.0	45.8	 25
707	 21	232.0	37.4	 25
708	 21	344.0	48.4	 25
709	 21	124.0	22.0	 25
710	 21	161.8	25.4	 30
711	 21	213.0	32.5	 25
  0	 22	16291.0	2272.4	 25
  1	 22	142.0	32.7	 25
  2	 22	104.0	15.4	 25
  3	 22	106.0	21.9	 25
  4	 22	139.8	20.4	 30
  5	 22	252.0	39.9	 25
  6	 22	394.0	58.4	 25
  7	 22	976.0	129.9	 25
  8	 22	297.0	39.2	 25
  9	 22	206.3	28.6	 30
 10	 22	112.0	14.8	 25
 11	 22	160.0	28.0	 25
 12	 22	420.0	63.8	 25
 13	 22	210.0	39.5	 25
 14	 22	108.3	22.9	 30
 15	 22	129.5	24.2	 30
 16	 22	247.5	40.7	 30
 17	 22	128.3	24.3	 30
 18	 22	134.0	19.1	 30
 19	 22	461.3	89.8	 30
 20	 22	396.0	38.6	 25
 21	 22	150.0	33.9	 25
 22	 22	145.0	24.0	 25
 23	 22	110.0	22.8	 25
 24	 22	100.8	23.3	 30
 25	 22	174.0	23.5	 25
 26	 22	223.0	29.8	 25
 27	 22	442.0	82.7	 25
 28	 22	159.0	32.4	 25
 29	 22	174.5	40.5	 30
 30	 22	108.0	12.8	 25
 31	 22	159.0	28.9	 25
 32	 22	227.0	29.2	 25
 33	 22	188.0	29.4	 30
 34	 22	669.5	108.1	 36
 35	 22	258.5	32.5	 30
 36	 22	103.8	15.7	 30
 37	 22	343.0	52.7	 25
 38	 22	158.0	29.1	 25
 39	 22	121.8	17.9	 30
 40	 22	109.0	29.1	 25
 41	 22	108.0	25.9	 25
 42	 22	124.0	24.2	 25
 43	 22	123.0	23.7	 25
 44	 22	134.8	35.3	 30
 45	 22	150.0	25.7	 25
 46	 22	161.0	22.9	 25
 47	 22	116.0	16.7	 25
 48	 22	102.0	22.0	 25
 49	 22	128.8	28.5	 30
 50	 22	176.0	35.1	 25
 51	 22	755.0	191.4	 25
 52	 22	116.0	19.8	 30
 53	 22	165.0	33.5	 30
 54	 22	224.5	46.9	 36
 55	 22	173.8	28.2	 30
 56	 22	132.0	21.3	 25
 57	 22	88.0	14.8	 25
 58	 22	161.0	31.5	 25
 59	 22	274.3	55.2	 30
 60	 22	261.0	33.6	 25
 61	 22	290.0	30.7	 25
 62	 22	447.0	58.1	 25
 63	 22	173.0	21.7	 25
 64	 22	244.3	40.9	 30
 65	 22	123.0	30.6	 25
 66	 22	117.0	25.5	 25
 67	 22	98.0	22.8	 25
 68	 22	126.0	24.1	 25
 69	 22	238.0	58.0	 30
 70	 22	247.0	50.9	 25
 71	 22	94.0	21.7	 30
 72	 22	116.0	22.9	 30
 73	 22	123.0	24.6	 30
 74	 22	97.5	17.1	 36
 75	 22	208.0	49.0	 25
 76	 22	132.0	25.1	 25
 77	 22	224.0	34.2	 25
 78	 22	294.0	62.3	 25
 79	 22	90.5	26.3	 30
 80	 22	121.0	22.4	 25
 81	 22	101.0	19.2	 25
 82	 22	143.0	27.1	 25
 83	 22	160.0	37.8	 25
 84	 22	84.8	18.6	 30
 85	 22	99.0	21.4	 25
 86	 22	143.0	31.3	 25
 87	 22	510.0	50.6	 25
 88	 22	174.0	31.5	 25
 89	 22	188.0	37.5	 30
 90	 22	239.8	56.3	 30
 91	 22	129.5	31.7	 30
 92	 22	115.3	25.6	 30
 93	 22	115.8	24.7	 30
 94	 22	151.5	32.2	 30
 95	 22	100.0	18.8	 25
 96	 22	148.0	26.2	 25
 97	 22	164.0	28.0	 25
 98	 22	230.0	41.5	 25
 99	 22	155.8	33.1	 30
100	 22	123.0	24.0	 25
101	 22	119.0	22.4	 25
102	 22	122.0	27.3	 25
103	 22	112.0	24.1	 25
104	 22	133.8	24.1	 30
105	 22	123.0	29.8	 25
106	 22	154.0	31.4	 25
107	 22	279.0	34.6	 25
108	 22	147.3	27.9	 30
109	 22	114.5	26.3	 36
110	 22	97.8	18.3	 30
111	 22	100.3	22.6	 30
112	 22	173.0	39.2	 25
113	 22	112.0	19.5	 25
114	 22	498.8	110.9	 30
115	 22	236.0	38.7	 25
116	 22	189.0	42.7	 25
117	 22	117.0	17.8	 25
118	 22	97.0	21.3	 25
119	 22	127.8	25.5	 30
120	 22	163.0	41.7	 25
121	 22	414.0	78.9	 25
122	 22	107.0	26.9	 25
123	 22	113.0	21.2	 25
124	 22	162.8	35.5	 30
125	 22	105.0	24.5	 25
126	 22	95.0	21.0	 25
127	 22	118.3	29.2	 30
128	 22	405.3	89.0	 30
129	 22	133.0	30.5	 36
130	 22	158.3	32.4	 30
131	 22	205.0	38.4	 25
132	 22	141.0	35.0	 25
133	 22	153.0	25.3	 25
134	 22	107.0	19.4	 30
135	 22	182.0	49.7	 25
136	 22	164.0	39.2	 25
137	 22	206.0	37.9	 25
138	 22	177.0	26.4	 25
139	 22	160.5	23.9	 30
140	 22	122.0	24.0	 25
141	 22	137.0	21.8	 25
142	 22	172.0	31.6	 25
143	 22	167.0	30.8	 25
144	 22	124.0	21.1	 30
145	 22	80.0	24.3	 25
146	 22	234.8	33.0	 30
147	 22	117.0	19.7	 30
148	 22	87.5	15.8	 30
149	 22	106.0	19.1	 36
150	 22	122.0	23.3	 25
151	 22	225.0	60.3	 25
152	 22	100.0	32.9	 25
153	 22	154.0	26.9	 25
154	 22	188.0	30.8	 30
155	 22	260.0	42.6	 25
156	 22	229.0	40.3	 25
157	 22	211.0	38.2	 25
158	 22	111.0	19.5	 25
159	 22	207.8	32.6	 30
160	 22	167.0	39.1	 25
161	 22	142.0	23.0	 25
162	 22	143.0	26.9	 25
163	 22	721.0	185.3	 25
164	 22	141.0	25.6	 30
165	 22	90.8	19.4	 30
166	 22	124.8	32.6	 30
167	 22	210.5	34.9	 30
168	 22	114.8	28.0	 30
169	 22	109.3	24.9	 30
170	 22	122.0	31.6	 25
171	 22	107.0	23.8	 25
172	 22	99.0	23.8	 25
173	 22	142.0	25.0	 25
174	 22	150.5	34.1	 30
175	 22	119.0	21.9	 25
176	 22	123.0	26.7	 25
177	 22	147.0	24.8	 25
178	 22	124.0	25.9	 25
179	 22	123.8	19.4	 30
180	 22	165.0	30.5	 25
181	 22	115.0	25.0	 25
182	 22	147.0	32.4	 25
183	 22	220.3	31.0	 30
184	 22	170.0	32.6	 36
185	 22	138.3	27.1	 30
186	 22	104.3	24.2	 30
187	 22	122.0	17.5	 25
188	 22	213.0	42.3	 25
189	 22	207.5	41.4	 30
190	 22	205.0	30.6	 25
191	 22	160.0	38.5	 25
192	 22	133.0	33.3	 25
193	 22	130.0	31.6	 25
194	 22	822.5	113.3	 30
195	 22	313.0	43.9	 25
196	 22	124.0	20.3	 25
197	 22	364.0	40.3	 25
198	 22	225.0	33.5	 25
199	 22	208.8	30.3	 30
200	 22	121.0	28.6	 25
201	 22	140.0	21.1	 25
202	 22	104.5	20.1	 30
203	 22	233.5	71.4	 30
204	 22	269.5	51.5	 36
205	 22	281.0	36.8	 30
206	 22	382.0	77.8	 25
207	 22	432.0	89.8	 25
208	 22	171.0	30.6	 25
209	 22	122.0	27.3	 30
210	 22	136.0	20.7	 25
211	 22	269.0	50.7	 25
212	 22	299.0	36.8	 25
213	 22	197.0	35.9	 25
214	 22	126.5	25.1	 30
215	 22	110.0	20.0	 25
216	 22	116.0	22.5	 25
217	 22	113.0	21.5	 25
218	 22	105.0	14.7	 25
219	 22	136.3	21.1	 30
220	 22	155.0	25.6	 25
221	 22	160.0	29.9	 30
222	 22	126.8	27.2	 30
223	 22	125.0	22.3	 30
224	 22	259.5	28.9	 36
225	 22	208.0	32.7	 25
226	 22	151.0	17.4	 25
227	 22	230.0	31.1	 25
228	 22	421.0	70.0	 25
229	 22	137.0	27.2	 30
230	 22	143.0	18.3	 25
231	 22	156.0	21.0	 25
232	 22	221.0	31.7	 25
233	 22	362.0	62.9	 25
234	 22	183.8	24.5	 30
235	 22	132.0	19.8	 25
236	 22	160.0	39.9	 25
237	 22	116.0	23.8	 25
238	 22	152.0	29.1	 25
239	 22	143.5	24.5	 30
240	 22	205.8	34.3	 30
241	 22	232.3	46.3	 30
242	 22	128.3	27.8	 30
243	 22	92.8	17.6	 30
244	 22	254.5	27.2	 30
245	 22	272.0	38.7	 25
246	 22	294.0	44.1	 25
247	 22	149.0	24.1	 25
248	 22	118.0	28.6	 25
249	 22	132.8	25.4	 30
250	 22	181.0	24.3	 25
251	 22	222.0	35.3	 25
252	 22	121.0	25.0	 25
253	 22	213.0	32.7	 25
254	 22	172.0	30.9	 30
255	 22	149.0	21.3	 25
256	 22	159.0	30.8	 25
257	 22	169.0	22.5	 25
258	 22	135.8	25.6	 30
259	 22	144.3	21.1	 36
260	 22	141.0	31.4	 30
261	 22	263.0	36.9	 30
262	 22	180.0	25.2	 25
263	 22	181.0	32.9	 25
264	 22	137.0	21.1	 30
265	 22	138.0	16.8	 25
266	 22	152.0	25.3	 25
267	 22	118.0	19.5	 25
268	 22	142.0	17.9	 25
269	 22	92.3	15.9	 30
270	 22	106.0	15.2	 25
271	 22	125.0	24.1	 25
272	 22	183.0	24.8	 25
273	 22	112.0	15.5	 25
274	 22	207.5	33.9	 30
275	 22	110.0	18.7	 25
276	 22	104.0	20.4	 25
277	 22	126.0	25.7	 30
278	 22	254.3	36.0	 30
279	 22	173.3	28.7	 36
280	 22	104.8	25.2	 30
281	 22	105.0	18.2	 25
282	 22	112.0	19.0	 25
283	 22	99.0	16.4	 25
284	 22	161.0	20.0	 25
285	 22	171.5	17.9	 30
286	 22	217.0	41.2	 25
287	 22	569.0	51.2	 25
288	 22	171.0	27.5	 25
289	 22	693.0	77.7	 25
290	 22	119.8	15.7	 30
291	 22	126.0	27.1	 25
292	 22	200.0	24.5	 25
293	 22	159.0	29.6	 25
294	 22	166.0	27.1	 25
295	 22	217.8	25.4	 30
296	 22	127.5	18.3	 30
297	 22	142.8	31.3	 30
298	 22	184.3	32.9	 30
299	 22	236.8	49.5	 30
300	 22	111.5	14.1	 30
301	 22	107.0	17.2	 25
302	 22	184.0	32.4	 25
303	 22	154.0	25.9	 25
304	 22	146.0	25.3	 25
305	 22	131.3	20.2	 30
306	 22	132.0	23.5	 25
307	 22	461.0	60.1	 25
308	 22	121.0	20.4	 25
309	 22	221.0	50.5	 25
310	 22	785.8	89.8	 30
311	 22	200.0	29.4	 25
312	 22	152.0	17.5	 25
313	 22	456.0	44.5	 25
314	 22	103.0	14.3	 25
315	 22	128.0	28.5	 36
316	 22	126.8	32.6	 30
317	 22	129.3	26.3	 30
318	 22	113.8	21.6	 30
319	 22	116.0	20.2	 25
320	 22	103.0	21.8	 30
321	 22	129.0	28.1	 25
322	 22	136.0	33.2	 25
323	 22	2246.0	288.5	 25
324	 22	772.0	112.7	 25
325	 22	105.3	18.4	 30
326	 22	103.0	14.9	 25
327	 22	188.0	43.1	 25
328	 22	145.0	27.1	 25
329	 22	129.0	26.8	 25
330	 22	629.3	153.7	 30
331	 22	213.0	35.4	 25
332	 22	262.0	38.8	 25
333	 22	230.0	44.9	 30
334	 22	188.3	41.3	 30
335	 22	132.3	30.8	 36
336	 22	120.5	23.5	 30
337	 22	116.0	16.0	 25
338	 22	322.0	47.5	 25
339	 22	184.0	25.2	 25
340	 22	264.8	44.1	 30
341	 22	259.0	53.8	 25
342	 22	142.0	29.3	 25
343	 22	108.0	23.6	 25
344	 22	106.0	21.1	 25
345	 22	164.8	35.7	 30
346	 22	129.0	35.9	 25
347	 22	121.0	21.0	 25
348	 22	147.0	33.3	 25
349	 22	112.0	26.1	 25
350	 22	156.0	35.4	 30
351	 22	130.0	22.4	 25
352	 22	183.5	38.1	 30
353	 22	159.8	32.2	 30
354	 22	169.8	29.3	 30
355	 22	193.3	40.1	 36
356	 22	145.0	27.6	 25
357	 22	191.0	41.0	 25
358	 22	121.0	24.5	 25
359	 22	98.0	22.3	 25
360	 22	131.0	29.2	 30
361	 22	107.0	28.8	 25
362	 22	109.0	21.8	 25
363	 22	106.0	22.1	 25
364	 22	387.0	53.8	 25
365	 22	279.5	31.4	 30
366	 22	260.0	36.2	 25
367	 22	281.0	37.8	 25
368	 22	109.0	22.9	 25
369	 22	167.0	27.4	 25
370	 22	125.0	17.8	 30
371	 22	103.0	17.5	 30
372	 22	143.0	25.5	 30
373	 22	115.0	25.8	 30
374	 22	164.8	36.0	 30
375	 22	147.8	31.0	 30
376	 22	449.0	121.8	 25
377	 22	170.0	42.4	 25
378	 22	104.0	33.4	 25
379	 22	168.0	21.5	 25
380	 22	245.0	36.4	 30
381	 22	123.0	35.1	 25
382	 22	207.0	36.9	 25
383	 22	512.0	72.3	 25
384	 22	135.0	31.3	 25
385	 22	102.3	25.0	 30
386	 22	168.0	33.2	 25
387	 22	93.0	18.4	 25
388	 22	146.0	36.5	 25
389	 22	140.0	31.3	 25
390	 22	147.5	25.5	 36
391	 22	187.8	34.4	 30
392	 22	141.3	36.6	 30
393	 22	165.3	32.8	 30
394	 22	111.0	13.2	 25
395	 22	141.0	27.6	 30
396	 22	113.0	32.8	 25
397	 22	195.0	41.7	 25
398	 22	179.0	33.0	 25
399	 22	305.0	69.6	 25
400	 22	116.0	28.9	 30
401	 22	109.0	31.5	 25
402	 22	173.0	47.9	 25
403	 22	120.0	28.5	 25
404	 22	109.0	20.8	 25
405	 22	113.0	24.6	 30
406	 22	129.0	28.0	 25
407	 22	120.0	22.7	 25
408	 22	106.0	24.8	 25
409	 22	139.8	32.4	 30
410	 22	202.8	44.7	 36
411	 22	354.8	49.2	 30
412	 22	329.0	54.5	 25
413	 22	441.0	66.3	 25
414	 22	168.0	28.5	 25
415	 22	258.3	49.4	 30
416	 22	424.0	54.7	 25
417	 22	259.0	49.2	 25
418	 22	366.0	47.8	 25
419	 22	315.0	48.1	 25
420	 22	120.3	33.3	 30
421	 22	167.0	34.9	 25
422	 22	147.0	30.3	 25
423	 22	489.0	59.0	 25
424	 22	184.0	33.6	 25
425	 22	157.0	32.4	 30
426	 22	205.0	36.8	 25
427	 22	221.8	34.9	 30
428	 22	326.3	57.9	 30
429	 22	135.8	18.7	 30
430	 22	119.3	19.4	 36
431	 22	243.0	43.5	 25
432	 22	181.0	30.2	 25
433	 22	131.0	21.1	 25
434	 22	444.0	83.5	 25
435	 22	245.8	36.3	 30
436	 22	148.0	29.5	 25
437	 22	142.0	27.5	 25
438	 22	153.0	32.0	 25
439	 22	216.0	23.8	 25
440	 22	155.0	33.0	 30
441	 22	121.0	18.6	 25
442	 22	137.0	22.3	 25
443	 22	129.0	25.7	 25
444	 22	127.0	24.7	 25
445	 22	94.5	16.3	 30
446	 22	141.8	16.5	 30
447	 22	139.8	23.7	 30
448	 22	118.5	23.8	 30
449	 22	144.8	29.5	 30
450	 22	122.8	24.0	 30
451	 22	137.0	33.5	 25
452	 22	159.0	21.7	 25
453	 22	131.0	20.1	 25
454	 22	847.0	159.6	 25
455	 22	162.5	33.2	 30
456	 22	159.0	27.1	 25
457	 22	285.0	37.5	 25
458	 22	243.0	45.5	 25
459	 22	114.0	18.8	 25
460	 22	442.8	115.1	 30
461	 22	140.0	21.0	 25
462	 22	92.0	18.7	 25
463	 22	159.0	35.5	 25
464	 22	112.0	29.3	 25
465	 22	538.8	98.2	 36
466	 22	110.5	23.3	 30
467	 22	152.5	39.7	 30
468	 22	246.3	28.0	 30
469	 22	223.0	26.2	 25
470	 22	251.0	46.5	 30
471	 22	111.0	24.6	 25
472	 22	246.0	38.2	 25
473	 22	346.0	51.6	 25
474	 22	404.0	48.0	 25
475	 22	339.8	63.9	 30
476	 22	258.0	36.6	 25
477	 22	121.0	23.9	 25
478	 22	89.0	14.5	 25
479	 22	160.0	31.8	 25
480	 22	135.0	27.4	 30
481	 22	155.0	23.8	 25
482	 22	2110.0	483.6	 25
483	 22	201.0	29.2	 25
484	 22	245.0	41.2	 30
485	 22	118.0	22.8	 36
486	 22	123.3	21.9	 30
487	 22	99.0	14.5	 25
488	 22	123.0	17.7	 25
489	 22	117.0	12.6	 25
490	 22	184.5	44.2	 30
491	 22	397.0	89.0	 25
492	 22	120.0	25.4	 25
493	 22	131.0	23.2	 25
494	 22	155.0	36.4	 25
495	 22	151.0	30.9	 30
496	 22	166.0	35.8	 25
497	 22	191.0	35.0	 25
498	 22	147.0	26.7	 25
499	 22	132.0	19.3	 25
500	 22	188.0	25.8	 30
501	 22	257.0	38.9	 25
502	 22	212.0	30.7	 30
503	 22	149.0	22.2	 30
504	 22	173.8	35.4	 30
505	 22	128.8	21.8	 36
506	 22	170.0	27.4	 25
507	 22	127.0	24.6	 25
508	 22	204.0	41.7	 25
509	 22	146.0	21.8	 25
510	 22	138.3	24.3	 30
511	 22	212.0	41.5	 25
512	 22	288.0	60.5	 25
513	 22	115.0	15.6	 25
514	 22	243.0	24.4	 25
515	 22	160.0	25.6	 30
516	 22	202.0	41.4	 25
517	 22	271.0	27.9	 25
518	 22	270.0	47.1	 25
519	 22	238.0	24.4	 25
520	 22	5847.0	1790.8	 30
521	 22	270.3	54.8	 30
522	 22	311.3	47.6	 30
523	 22	199.5	28.9	 30
524	 22	111.8	17.0	 30
525	 22	135.8	23.2	 30
526	 22	307.0	50.4	 25
527	 22	165.0	17.5	 25
528	 22	158.0	35.9	 25
529	 22	221.0	31.3	 25
530	 22	143.5	28.3	 30
531	 22	141.0	19.2	 25
532	 22	166.0	33.4	 25
533	 22	137.0	20.4	 25
534	 22	116.0	15.0	 25
535	 22	129.3	18.3	 30
536	 22	163.0	33.7	 25
537	 22	116.0	12.9	 25
538	 22	93.0	17.1	 25
539	 22	283.0	42.0	 25
540	 22	407.3	83.8	 36
541	 22	244.0	31.1	 30
542	 22	146.5	21.1	 30
543	 22	135.3	24.6	 30
544	 22	101.0	23.3	 25
545	 22	135.3	23.0	 30
546	 22	132.0	28.0	 25
547	 22	114.0	20.4	 25
548	 22	259.0	40.1	 25
549	 22	140.0	38.0	 25
550	 22	110.3	17.7	 30
551	 22	105.0	22.6	 25
552	 22	122.0	33.6	 25
553	 22	104.0	19.1	 25
554	 22	112.0	21.1	 25
555	 22	249.0	41.6	 30
556	 22	130.0	13.3	 25
557	 22	169.0	26.6	 25
558	 22	114.0	23.2	 25
559	 22	195.3	39.8	 30
560	 22	255.0	44.5	 36
561	 22	132.0	19.9	 30
562	 22	123.0	21.9	 25
563	 22	252.0	40.8	 25
564	 22	137.0	25.3	 25
565	 22	166.3	21.8	 30
566	 22	172.0	25.9	 25
567	 22	946.0	147.0	 25
568	 22	240.0	44.5	 25
569	 22	202.0	31.7	 25
570	 22	303.5	40.3	 30
571	 22	314.0	70.3	 25
572	 22	113.0	23.5	 25
573	 22	92.0	14.8	 25
574	 22	152.0	77.2	 25
575	 22	263.5	49.2	 30
576	 22	113.0	20.7	 25
577	 22	118.8	15.9	 30
578	 22	138.3	19.9	 30
579	 22	152.8	21.9	 30
580	 22	144.8	18.4	 36
581	 22	444.0	102.3	 25
582	 22	316.0	54.0	 25
583	 22	200.0	55.8	 25
584	 22	2369.0	545.0	 25
585	 22	171.8	22.7	 30
586	 22	111.0	23.9	 25
587	 22	214.0	28.8	 25
588	 22	206.0	35.4	 25
589	 22	120.0	19.2	 25
590	 22	165.8	26.9	 30
591	 22	114.0	22.9	 25
592	 22	120.0	25.5	 25
593	 22	134.0	16.9	 25
594	 22	115.0	18.7	 25
595	 22	124.0	18.4	 30
596	 22	201.5	47.1	 30
597	 22	93.0	13.3	 30
598	 22	137.8	21.2	 30
599	 22	138.0	24.3	 30
600	 22	134.0	27.5	 30
601	 22	137.0	19.5	 25
602	 22	211.0	31.3	 25
603	 22	152.0	19.4	 25
604	 22	224.0	37.1	 25
605	 22	457.8	102.9	 30
606	 22	181.0	32.8	 25
607	 22	123.0	18.3	 25
608	 22	319.0	35.7	 25
609	 22	153.0	32.0	 25
610	 22	192.5	32.6	 30
611	 22	109.0	18.6	 25
612	 22	92.0	12.2	 25
613	 22	150.0	29.5	 25
614	 22	100.0	18.8	 25
615	 22	247.5	34.7	 30
616	 22	213.3	42.8	 36
617	 22	111.5	19.1	 30
618	 22	104.5	17.0	 30
619	 22	108.0	21.9	 25
620	 22	218.0	37.0	 25
621	 22	168.5	35.3	 30
622	 22	225.0	59.5	 25
623	 22	164.0	39.0	 25
624	 22	232.0	50.2	 25
625	 22	130.0	25.8	 25
626	 22	93.0	22.5	 30
627	 22	121.0	22.9	 25
628	 22	95.0	17.1	 25
629	 22	309.0	44.5	 25
630	 22	130.0	25.2	 25
631	 22	156.0	32.6	 30
632	 22	353.0	46.0	 25
633	 22	221.0	19.6	 25
634	 22	272.8	54.9	 30
635	 22	489.0	94.2	 30
636	 22	291.5	61.9	 36
637	 22	198.0	33.4	 25
638	 22	314.0	62.6	 25
639	 22	463.0	72.3	 25
640	 22	175.0	24.9	 25
641	 22	161.3	42.5	 30
642	 22	263.0	39.1	 25
643	 22	508.0	91.9	 25
644	 22	171.0	42.4	 25
645	 22	133.0	31.2	 25
646	 22	144.8	28.0	 30
647	 22	203.0	40.0	 25
648	 22	155.0	31.5	 25
649	 22	170.0	42.7	 25
650	 22	179.0	29.1	 25
651	 22	243.0	55.6	 30
652	 22	364.5	76.1	 30
653	 22	145.0	29.9	 30
654	 22	130.5	32.4	 30
655	 22	127.0	33.8	 30
656	 22	125.8	20.8	 30
657	 22	181.0	40.0	 25
658	 22	156.0	27.3	 25
659	 22	142.0	35.2	 25
660	 22	137.0	25.5	 25
661	 22	276.8	52.2	 30
662	 22	174.0	25.5	 25
663	 22	405.0	86.7	 25
664	 22	116.0	37.3	 25
665	 22	112.0	23.6	 25
666	 22	147.8	35.5	 30
667	 22	179.0	42.7	 25
668	 22	148.0	20.7	 25
669	 22	215.0	41.5	 25
670	 22	168.0	29.8	 25
671	 22	111.3	20.2	 36
672	 22	121.0	19.0	 30
673	 22	120.8	34.6	 30
674	 22	161.0	36.5	 30
675	 22	195.0	43.5	 25
676	 22	160.5	36.2	 30
677	 22	134.0	23.8	 25
678	 22	186.0	40.7	 25
679	 22	205.0	37.7	 25
680	 22	354.0	39.1	 25
681	 22	179.8	32.0	 30
682	 22	151.0	31.4	 25
683	 22	251.0	47.6	 25
684	 22	115.0	25.1	 25
685	 22	187.0	34.5	 25
686	 22	1340.3	392.9	 30
687	 22	144.0	25.4	 25
688	 22	195.0	44.9	 25
689	 22	111.0	30.4	 25
690	 22	138.5	21.0	 30
691	 22	112.3	31.7	 36
692	 22	116.0	16.2	 30
693	 22	189.0	44.7	 30
694	 22	94.0	19.8	 25
695	 22	108.0	15.0	 25
696	 22	294.5	47.7	 30
697	 22	297.0	47.4	 25
698	 22	176.0	44.0	 25
699	 22	97.0	24.1	 25
700	 22	88.0	20.9	 25
701	 22	98.5	21.9	 30
702	 22	106.0	24.8	 25
703	 22	381.0	48.5	 25
704	 22	406.0	67.6	 25
705	 22	199.0	45.5	 25
706	 22	182.0	48.2	 30
707	 22	216.0	44.3	 25
708	 22	138.0	27.3	 25
709	 22	140.8	24.4	 30
710	 22	187.3	34.8	 30
711	 22	23333.0	7060.2	 36
  0	 23	215.0	40.4	 25
  1	 23	3790.0	661.4	 25
  2	 23	356.0	45.9	 25
  3	 23	292.0	44.4	 25
  4	 23	220.5	36.0	 30
  5	 23	11834.0	1301.9	 25
  6	 23	712.0	80.2	 25
  7	 23	205.0	38.3	 25
  8	 23	261.0	45.4	 25
  9	 23	571.0	116.0	 30
 10	 23	127.0	27.2	 25
 11	 23	208.8	31.8	 30
 12	 23	278.3	26.6	 30
 13	 23	229.0	41.1	 30
 14	 23	1309.3	321.1	 36
 15	 23	389.0	69.4	 25
 16	 23	861.0	118.0	 25
 17	 23	797.0	117.7	 25
 18	 23	1153.0	155.1	 25
 19	 23	564.3	86.3	 30
 20	 23	166.0	32.1	 25
 21	 23	603.0	61.2	 25
 22	 23	225.0	36.7	 25
 23	 23	342.0	50.8	 25
 24	 23	222.5	44.8	 30
 25	 23	144.0	29.6	 25
 26	 23	284.0	56.5	 25
 27	 23	127.0	32.8	 25
 28	 23	180.0	28.9	 25
 29	 23	744.5	117.9	 30
 30	 23	552.5	80.6	 30
 31	 23	188.3	36.4	 30
 32	 23	178.0	32.4	 30
 33	 23	135.0	25.5	 25
 34	 23	261.8	51.0	 30
 35	 23	127.0	26.1	 25
 36	 23	149.0	27.0	 25
 37	 23	1927.0	171.7	 25
 38	 23	440.0	61.2	 25
 39	 23	667.5	95.1	 30
 40	 23	138.0	28.0	 25
 41	 23	264.0	57.2	 25
 42	 23	532.0	65.4	 25
 43	 23	206.0	33.6	 25
 44	 23	2347.8	389.9	 30
 45	 23	3610.0	361.1	 25
 46	 23	264.0	35.1	 25
 47	 23	133.0	28.8	 25
 48	 23	150.0	35.2	 30
 49	 23	267.5	80.2	 36
 50	 23	1797.8	402.3	 30
 51	 23	266.3	44.5	 30
 52	 23	182.0	30.6	 25
 53	 23	110.0	20.0	 25
 54	 23	1476.8	318.4	 30
 55	 23	205.0	43.4	 25
 56	 23	285.0	52.4	 25
 57	 23	147.0	30.0	 25
 58	 23	151.0	24.1	 25
 59	 23	103.8	25.1	 30
 60	 23	106.0	19.7	 25
 61	 23	133.0	20.0	 25
 62	 23	137.0	22.8	 25
 63	 23	255.0	34.4	 25
 64	 23	188.0	24.4	 30
 65	 23	183.0	39.1	 25
 66	 23	2663.0	458.9	 25
 67	 23	200.3	40.0	 30
 68	 23	126.8	21.6	 30
 69	 23	124.8	26.0	 36
 70	 23	197.5	32.6	 30
 71	 23	115.0	23.7	 25
 72	 23	124.0	30.0	 25
 73	 23	99.0	16.0	 25
 74	 23	121.5	25.9	 30
 75	 23	144.0	20.3	 25
 76	 23	114.0	19.3	 25
 77	 23	94.0	23.5	 25
 78	 23	187.0	31.5	 25
 79	 23	154.5	42.9	 30
 80	 23	132.0	21.8	 25
 81	 23	111.0	22.3	 25
 82	 23	4355.0	710.9	 25
 83	 23	304.0	36.9	 25
 84	 23	111.0	22.2	 30
 85	 23	189.0	31.4	 25
 86	 23	130.8	20.6	 30
 87	 23	131.8	25.6	 30
 88	 23	212.0	30.7	 30
 89	 23	339.0	66.0	 36
 90	 23	768.0	128.8	 25
 91	 23	948.0	76.9	 25
 92	 23	372.0	54.8	 25
 93	 23	84.0	12.3	 25
 94	 23	108.0	22.8	 30
 95	 23	310.0	65.8	 25
 96	 23	149.0	26.0	 25
 97	 23	299.0	39.2	 25
 98	 23	156.0	27.7	 25
 99	 23	114.8	20.2	 30
100	 23	557.0	55.5	 25
101	 23	175.0	23.0	 25
102	 23	173.0	28.0	 25
103	 23	134.0	29.8	 25
104	 23	93.0	17.4	 30
105	 23	218.0	32.9	 30
106	 23	129.5	22.6	 30
107	 23	457.8	116.5	 30
108	 23	415.0	55.4	 25
109	 23	114.8	26.2	 30
110	 23	117.0	19.3	 25
111	 23	80.0	16.6	 25
112	 23	132.0	26.7	 25
113	 23	214.0	40.1	 25
114	 23	118.3	25.4	 30
115	 23	285.0	50.5	 25
116	 23	117.0	19.0	 25
117	 23	122.0	19.8	 25
118	 23	326.0	38.1	 25
119	 23	184.0	38.1	 30
120	 23	100.0	18.6	 25
121	 23	117.0	22.6	 25
122	 23	111.0	21.2	 25
123	 23	147.8	26.2	 30
124	 23	207.8	29.4	 36
125	 23	114.0	28.8	 30
126	 23	151.8	30.5	 30
127	 23	824.0	105.4	 25
128	 23	126.0	23.1	 25
129	 23	183.3	38.1	 30
130	 23	105.0	20.3	 25
131	 23	132.0	19.1	 25
132	 23	330.0	32.0	 25
133	 23	237.0	38.8	 25
134	 23	120.0	21.9	 30
135	 23	116.0	27.0	 25
136	 23	2076.0	282.2	 25
137	 23	498.0	55.2	 25
138	 23	311.0	40.4	 25
139	 23	117.5	20.1	 30
140	 23	187.0	17.6	 25
141	 23	745.0	149.2	 25
142	 23	1109.8	210.5	 30
143	 23	137.0	20.4	 30
144	 23	233.8	58.2	 36
145	 23	171.5	26.5	 30
146	 23	194.0	22.4	 25
147	 23	207.0	23.1	 25
148	 23	132.0	27.8	 25
149	 23	165.0	27.3	 30
150	 23	579.0	58.2	 25
151	 23	468.0	60.2	 25
152	 23	187.0	29.4	 25
153	 23	135.0	23.2	 25
154	 23	633.0	128.5	 30
155	 23	95.0	29.6	 25
156	 23	115.0	19.8	 25
157	 23	242.0	28.4	 25
158	 23	153.0	26.2	 25
159	 23	1549.3	252.2	 30
160	 23	155.0	32.5	 25
161	 23	120.5	22.1	 30
162	 23	84.5	11.9	 30
163	 23	134.3	22.4	 30
164	 23	161.8	25.3	 36
165	 23	112.0	23.4	 25
166	 23	188.0	16.3	 25
167	 23	91.0	18.8	 25
168	 23	124.0	20.0	 25
169	 23	128.0	18.4	 30
170	 23	124.0	24.1	 25
171	 23	289.0	43.4	 25
172	 23	138.0	20.9	 25
173	 23	110.0	17.1	 25
174	 23	114.0	14.0	 30
175	 23	192.0	39.6	 25
176	 23	146.0	27.8	 25
177	 23	123.0	18.0	 25
178	 23	130.0	17.1	 25
179	 23	96.0	10.3	 30
180	 23	155.3	25.7	 30
181	 23	99.8	19.9	 30
182	 23	475.0	82.4	 30
183	 23	471.0	55.0	 25
184	 23	935.3	180.4	 30
185	 23	124.0	25.3	 25
186	 23	144.0	19.4	 25
187	 23	126.0	19.7	 25
188	 23	491.0	67.1	 25
189	 23	146.0	29.1	 25
190	 23	154.5	27.3	 30
191	 23	118.0	18.0	 25
192	 23	645.0	90.5	 25
193	 23	140.0	22.9	 25
194	 23	297.0	59.5	 25
195	 23	1137.0	241.2	 30
196	 23	398.0	54.1	 25
197	 23	201.0	35.6	 25
198	 23	271.0	33.7	 30
199	 23	179.3	35.4	 30
200	 23	166.8	27.7	 36
201	 23	132.8	31.4	 30
202	 23	148.0	34.5	 25
203	 23	145.0	23.7	 25
204	 23	240.0	39.4	 25
205	 23	602.5	99.1	 30
206	 23	380.0	44.0	 25
207	 23	301.0	31.9	 25
208	 23	172.0	27.6	 25
209	 23	510.0	65.8	 25
210	 23	152.0	22.0	 30
211	 23	295.0	45.3	 25
212	 23	172.0	28.9	 25
213	 23	108.0	20.7	 25
214	 23	243.0	37.4	 25
215	 23	200.5	37.4	 30
216	 23	102.0	31.4	 25
217	 23	138.0	30.2	 30
218	 23	270.3	39.9	 30
219	 23	138.8	27.7	 30
220	 23	123.3	22.4	 36
221	 23	1471.0	168.5	 25
222	 23	136.0	16.8	 25
223	 23	143.0	25.2	 25
224	 23	110.0	21.1	 25
225	 23	176.8	29.2	 30
226	 23	409.0	53.9	 25
227	 23	1144.0	97.1	 25
228	 23	134.0	21.3	 25
229	 23	113.0	17.6	 25
230	 23	135.0	24.9	 30
231	 23	320.0	53.0	 25
232	 23	148.0	21.7	 25
233	 23	354.0	51.5	 25
234	 23	276.0	60.7	 25
235	 23	103.8	18.4	 30
236	 23	239.5	55.3	 30
237	 23	184.8	31.8	 30
238	 23	259.5	39.7	 30
239	 23	184.3	30.7	 30
240	 23	252.3	38.4	 30
241	 23	344.0	54.7	 25
242	 23	135.0	25.9	 25
243	 23	1180.0	140.5	 25
244	 23	922.0	135.3	 25
245	 23	188.0	41.9	 30
246	 23	140.0	27.3	 25
247	 23	446.0	84.7	 25
248	 23	203.0	46.0	 25
249	 23	151.0	33.2	 25
250	 23	15018.5	2521.7	 30
251	 23	574.0	88.3	 25
252	 23	123.0	25.6	 25
253	 23	144.0	23.8	 25
254	 23	190.0	26.5	 25
255	 23	8242.8	2170.5	 36
256	 23	842.8	103.3	 30
257	 23	874.0	126.3	 30
258	 23	646.0	97.6	 25
259	 23	212.0	24.4	 25
260	 23	140.0	23.6	 30
261	 23	287.0	36.3	 25
262	 23	187.0	60.2	 25
263	 23	293.0	53.3	 25
264	 23	135.0	31.4	 25
265	 23	155.0	25.9	 30
266	 23	179.0	31.1	 25
267	 23	2938.0	395.3	 25
268	 23	265.0	37.4	 25
269	 23	147.0	27.4	 25
270	 23	255.3	48.1	 30
271	 23	131.0	29.2	 25
272	 23	1344.0	234.4	 25
273	 23	857.0	101.6	 30
274	 23	111.3	23.6	 30
275	 23	151.0	39.6	 36
276	 23	129.8	24.5	 30
277	 23	3578.0	638.8	 25
278	 23	138.0	27.1	 25
279	 23	296.0	48.0	 25
280	 23	3256.3	799.9	 30
281	 23	95.0	16.9	 25
282	 23	87.0	22.1	 25
283	 23	105.0	24.6	 25
284	 23	154.0	30.0	 25
285	 23	510.5	105.5	 30
286	 23	359.0	72.2	 25
287	 23	121.0	24.3	 25
288	 23	175.0	32.8	 25
289	 23	213.0	50.7	 25
290	 23	2489.5	516.4	 30
291	 23	220.0	23.3	 25
292	 23	323.8	51.0	 30
293	 23	110.5	20.5	 30
294	 23	132.8	31.9	 30
295	 23	123.3	19.1	 36
296	 23	144.0	28.4	 25
297	 23	483.0	80.8	 25
298	 23	347.0	54.3	 25
299	 23	140.0	16.4	 25
300	 23	167.5	29.5	 30
301	 23	140.0	26.2	 25
302	 23	339.0	64.0	 25
303	 23	128.0	20.6	 25
304	 23	79.0	16.0	 25
305	 23	102.5	23.3	 30
306	 23	112.0	23.8	 25
307	 23	130.0	35.6	 25
308	 23	120.0	31.6	 25
309	 23	262.0	39.5	 25
310	 23	121.0	29.3	 30
311	 23	876.5	132.2	 30
312	 23	605.5	82.9	 30
313	 23	166.0	28.4	 30
314	 23	765.0	138.6	 30
315	 23	162.0	27.1	 30
316	 23	1496.0	285.2	 25
317	 23	203.0	41.7	 25
318	 23	227.0	35.4	 25
319	 23	114.0	27.4	 25
320	 23	220.8	38.0	 30
321	 23	223.0	45.5	 25
322	 23	348.0	46.2	 25
323	 23	147.0	24.5	 25
324	 23	1086.0	133.6	 25
325	 23	520.5	81.7	 30
326	 23	309.0	38.9	 25
327	 23	118.0	18.6	 25
328	 23	134.0	30.3	 25
329	 23	155.0	25.1	 25
330	 23	138.5	23.8	 36
331	 23	335.3	45.7	 30
332	 23	1327.5	94.0	 30
333	 23	321.0	43.7	 25
334	 23	177.0	29.3	 25
335	 23	251.0	38.3	 30
336	 23	107.0	19.9	 25
337	 23	157.0	29.2	 25
338	 23	265.0	37.9	 25
339	 23	211.0	28.5	 25
340	 23	129.3	21.2	 30
341	 23	322.0	42.2	 25
342	 23	305.0	52.0	 25
343	 23	353.0	35.2	 25
344	 23	168.0	29.9	 25
345	 23	400.8	51.9	 30
346	 23	298.0	52.6	 25
347	 23	184.0	33.4	 25
348	 23	388.3	66.7	 30
349	 23	704.8	96.9	 30
350	 23	860.8	168.7	 36
351	 23	309.0	44.2	 30
352	 23	130.0	18.4	 25
353	 23	256.0	25.6	 25
354	 23	210.0	27.1	 25
355	 23	265.0	44.4	 30
356	 23	350.0	41.6	 25
357	 23	152.0	24.9	 25
358	 23	107.0	20.9	 25
359	 23	757.0	97.0	 25
360	 23	88.8	14.9	 30
361	 23	133.0	20.6	 25
362	 23	1286.0	231.8	 25
363	 23	183.0	85.9	 25
364	 23	148.0	32.4	 25
365	 23	394.8	88.2	 30
366	 23	151.0	18.8	 25
367	 23	1540.0	281.9	 30
368	 23	152.0	22.4	 30
369	 23	281.3	28.4	 30
370	 23	1036.0	214.1	 36
371	 23	163.0	30.4	 25
372	 23	146.0	26.5	 25
373	 23	1284.0	163.0	 25
374	 23	168.0	28.2	 25
375	 23	226.0	35.6	 30
376	 23	175.0	24.4	 25
377	 23	200.0	28.2	 25
378	 23	401.0	47.0	 25
379	 23	207.0	24.6	 25
380	 23	679.0	144.6	 30
381	 23	734.0	95.2	 25
382	 23	236.0	37.0	 25
383	 23	313.0	33.3	 25
384	 23	356.0	61.6	 25
385	 23	125.3	20.8	 30
386	 23	183.3	18.5	 30
387	 23	728.0	86.9	 30
388	 23	135.8	19.2	 30
389	 23	123.3	19.9	 30
390	 23	186.0	28.6	 30
391	 23	375.0	68.2	 25
392	 23	458.0	68.4	 25
393	 23	222.0	25.0	 25
394	 23	1895.0	265.2	 25
395	 23	167.8	24.3	 30
396	 23	110.0	19.3	 25
397	 23	97.0	22.9	 25
398	 23	613.0	56.4	 25
399	 23	189.0	23.8	 25
400	 23	201.8	29.6	 30
401	 23	494.0	84.7	 25
402	 23	170.0	27.7	 25
403	 23	128.0	23.4	 25
404	 23	200.0	23.4	 25
405	 23	128.3	23.6	 36
406	 23	141.3	22.3	 30
407	 23	1359.5	182.0	 30
408	 23	119.3	25.5	 30
409	 23	689.0	68.2	 25
410	 23	198.3	29.2	 30
411	 23	705.0	90.4	 25
412	 23	323.0	38.7	 25
413	 23	469.0	52.0	 25
414	 23	416.0	43.3	 25
415	 23	496.3	80.7	 30
416	 23	147.0	22.8	 25
417	 23	204.0	44.7	 25
418	 23	689.0	51.9	 25
419	 23	555.0	67.4	 25
420	 23	1360.5	217.5	 30
421	 23	1423.0	213.6	 25
422	 23	309.0	37.1	 25
423	 23	397.5	52.6	 30
424	 23	241.5	30.8	 30
425	 23	185.5	23.9	 36
426	 23	155.8	27.0	 30
427	 23	589.0	48.3	 25
428	 23	966.0	58.9	 25
429	 23	1963.0	227.1	 25
430	 23	149.3	24.3	 30
431	 23	130.0	18.1	 25
432	 23	107.0	19.0	 25
433	 23	110.0	20.8	 25
434	 23	720.0	109.7	 25
435	 23	106.8	19.0	 30
436	 23	204.0	27.1	 25
437	 23	122.0	19.4	 25
438	 23	258.0	39.8	 25
439	 23	272.0	35.8	 25
440	 23	134.5	25.3	 30
441	 23	249.0	50.5	 25
442	 23	130.5	19.4	 30
443	 23	413.3	51.8	 30
444	 23	420.5	58.7	 30
445	 23	243.5	29.2	 36
446	 23	160.0	29.5	 25
447	 23	4009.0	673.4	 25
448	 23	158.0	31.7	 25
449	 23	115.0	24.2	 25
450	 23	675.0	136.9	 30
451	 23	113.0	25.7	 25
452	 23	174.0	37.0	 25
453	 23	118.0	18.9	 25
454	 23	747.0	60.3	 25
455	 23	212.8	34.1	 30
456	 23	2360.0	397.5	 25
457	 23	205.0	31.9	 25
458	 23	133.0	28.8	 25
459	 23	351.0	48.5	 25
460	 23	224.5	49.2	 30
461	 23	233.0	44.6	 30
462	 23	146.3	19.9	 30
463	 23	103.0	15.5	 30
464	 23	128.3	22.2	 30
465	 23	341.5	54.7	 30
466	 23	128.0	20.2	 25
467	 23	351.0	62.1	 25
468	 23	139.0	25.0	 25
469	 23	332.0	36.8	 25
470	 23	341.5	29.1	 30
471	 23	355.0	51.1	 25
472	 23	211.0	18.6	 25
473	 23	486.0	67.3	 25
474	 23	139.0	18.5	 25
475	 23	158.8	26.0	 30
476	 23	205.0	21.2	 25
477	 23	5196.0	1062.5	 25
478	 23	183.0	24.0	 25
479	 23	133.0	18.9	 25
480	 23	117.8	20.7	 36
481	 23	450.0	94.5	 30
482	 23	153.0	21.8	 30
483	 23	280.0	32.6	 30
484	 23	121.0	22.1	 25
485	 23	283.3	50.6	 30
486	 23	163.0	33.4	 25
487	 23	114.0	15.5	 25
488	 23	241.0	31.4	 25
489	 23	282.0	34.8	 25
490	 23	1185.8	246.5	 30
491	 23	158.0	16.7	 25
492	 23	2981.0	765.4	 25
493	 23	107.0	14.3	 25
494	 23	95.0	19.4	 25
495	 23	143.8	28.0	 30
496	 23	194.0	39.6	 25
497	 23	242.0	36.4	 25
498	 23	241.0	28.2	 30
499	 23	118.5	20.5	 30
500	 23	121.0	21.4	 36
501	 23	296.8	50.2	 30
502	 23	163.0	34.6	 25
503	 23	130.0	21.6	 25
504	 23	166.0	23.0	 25
505	 23	199.3	36.2	 30
506	 23	198.0	29.2	 25
507	 23	176.0	32.5	 25
508	 23	173.0	33.5	 25
509	 23	281.0	29.6	 25
510	 23	277.8	62.0	 30
511	 23	178.0	26.4	 25
512	 23	557.0	139.9	 25
513	 23	378.0	72.4	 25
514	 23	137.0	20.9	 25
515	 23	317.0	55.0	 25
516	 23	236.5	34.6	 30
517	 23	404.3	76.6	 30
518	 23	400.0	60.2	 30
519	 23	1050.0	124.0	 30
520	 23	209.8	43.0	 30
521	 23	407.5	89.5	 30
522	 23	152.0	41.4	 25
523	 23	106.0	25.9	 25
524	 23	136.0	24.6	 25
525	 23	127.0	29.2	 25
526	 23	164.0	40.1	 30
527	 23	3015.0	774.3	 25
528	 23	157.0	36.5	 25
529	 23	207.0	44.3	 25
530	 23	107.0	16.6	 25
531	 23	114.5	22.6	 30
532	 23	217.0	45.2	 25
533	 23	115.0	29.1	 25
534	 23	118.0	25.9	 25
535	 23	503.0	66.9	 25
536	 23	145.3	23.6	 36
537	 23	209.8	32.6	 30
538	 23	140.8	27.2	 30
539	 23	142.8	19.5	 30
540	 23	262.0	45.3	 25
541	 23	273.3	42.1	 30
542	 23	209.0	37.9	 25
543	 23	216.0	46.5	 25
544	 23	345.0	74.7	 25
545	 23	146.0	25.8	 25
546	 23	159.3	28.4	 30
547	 23	268.0	36.8	 25
548	 23	373.0	87.9	 25
549	 23	117.0	24.7	 25
550	 23	374.0	40.5	 25
551	 23	146.3	28.9	 30
552	 23	290.0	48.4	 25
553	 23	115.0	22.9	 25
554	 23	252.0	46.4	 25
555	 23	214.0	33.2	 30
556	 23	334.0	79.0	 36
557	 23	394.8	87.3	 30
558	 23	122.8	22.9	 30
559	 23	497.0	72.1	 25
560	 23	485.0	70.5	 25
561	 23	227.5	54.9	 30
562	 23	142.0	25.5	 25
563	 23	113.0	25.0	 25
564	 23	128.0	26.6	 25
565	 23	136.0	31.8	 25
566	 23	105.5	23.5	 30
567	 23	118.0	24.5	 25
568	 23	130.0	26.0	 25
569	 23	106.0	23.7	 25
570	 23	383.0	64.9	 25
571	 23	133.5	26.8	 30
572	 23	259.0	54.5	 25
573	 23	130.0	30.4	 30
574	 23	118.8	26.5	 30
575	 23	102.5	15.5	 30
576	 23	257.3	68.6	 36
577	 23	157.0	28.3	 25
578	 23	147.0	33.0	 25
579	 23	1120.0	159.1	 25
580	 23	680.0	87.6	 25
581	 23	255.0	48.6	 30
582	 23	210.0	47.9	 25
583	 23	524.0	63.3	 25
584	 23	577.0	74.8	 25
585	 23	152.0	31.8	 25
586	 23	135.0	27.6	 30
587	 23	1523.0	297.5	 25
588	 23	113.0	28.1	 25
589	 23	436.0	69.6	 25
590	 23	131.0	30.8	 25
591	 23	220.0	40.9	 30
592	 23	134.5	23.2	 30
593	 23	463.3	81.0	 30
594	 23	148.8	28.0	 30
595	 23	1891.8	273.1	 30
596	 23	131.0	27.9	 30
597	 23	127.0	24.5	 25
598	 23	128.0	21.2	 25
599	 23	142.0	28.9	 25
600	 23	178.0	33.4	 25
601	 23	478.0	103.3	 30
602	 23	191.0	28.4	 25
603	 23	133.0	23.3	 25
604	 23	1170.0	182.5	 25
605	 23	110.0	14.5	 25
606	 23	263.3	58.3	 30
607	 23	190.0	31.0	 25
608	 23	265.0	32.7	 25
609	 23	772.0	115.5	 25
610	 23	363.0	58.5	 25
611	 23	179.8	33.9	 36
612	 23	367.5	88.0	 30
613	 23	113.0	18.0	 30
614	 23	663.5	105.3	 30
615	 23	212.0	34.0	 25
616	 23	321.3	71.0	 30
617	 23	161.0	27.5	 25
618	 23	132.0	41.3	 25
619	 23	100.0	25.4	 25
620	 23	941.0	151.1	 25
621	 23	280.0	44.0	 30
622	 23	321.0	56.0	 25
623	 23	2101.0	349.4	 25
624	 23	145.0	25.4	 25
625	 23	139.0	33.9	 25
626	 23	151.3	35.1	 30
627	 23	303.0	37.3	 25
628	 23	183.0	28.4	 25
629	 23	638.0	92.3	 25
630	 23	547.5	110.9	 30
631	 23	195.5	22.3	 36
632	 23	170.3	34.4	 30
633	 23	571.0	71.8	 30
634	 23	192.0	39.1	 25
635	 23	345.0	53.9	 25
636	 23	247.5	28.1	 30
637	 23	177.0	28.1	 25
638	 23	126.0	22.1	 25
639	 23	112.0	24.4	 25
640	 23	167.0	33.0	 25
641	 23	288.0	60.9	 30
642	 23	201.0	26.3	 25
643	 23	220.0	35.9	 25
644	 23	313.0	36.3	 25
645	 23	102.0	18.1	 25
646	 23	144.0	31.3	 30
647	 23	207.0	35.1	 25
648	 23	167.3	31.4	 30
649	 23	309.5	52.1	 30
650	 23	203.3	41.1	 30
651	 23	148.3	30.2	 36
652	 23	149.0	26.1	 25
653	 23	135.0	23.7	 25
654	 23	1007.0	98.1	 25
655	 23	174.0	29.3	 25
656	 23	203.0	28.2	 30
657	 23	674.0	129.1	 25
658	 23	257.0	43.5	 25
659	 23	155.0	27.6	 25
660	 23	213.0	31.8	 25
661	 23	493.0	92.5	 30
662	 23	313.0	52.2	 25
663	 23	260.0	29.9	 25
664	 23	187.0	24.1	 25
665	 23	217.0	36.7	 25
666	 23	340.3	65.4	 30
667	 23	222.3	35.6	 30
668	 23	519.8	60.5	 30
669	 23	199.5	31.7	 30
670	 23	296.3	53.9	 30
671	 23	368.0	48.6	 30
672	 23	239.0	42.5	 25
673	 23	1143.0	138.3	 25
674	 23	1013.0	98.9	 25
675	 23	136.0	26.4	 25
676	 23	179.5	20.8	 30
677	 23	586.0	109.3	 25
678	 23	138.0	23.9	 25
679	 23	272.0	34.9	 25
680	 23	254.0	29.0	 25
681	 23	245.0	30.8	 30
682	 23	313.0	47.6	 25
683	 23	162.0	22.9	 25
684	 23	1367.0	193.5	 25
685	 23	142.0	31.8	 25
686	 23	148.3	21.7	 36
687	 23	447.8	86.0	 30
688	 23	195.8	32.6	 30
689	 23	116.5	18.7	 30
690	 23	461.0	71.0	 25
691	 23	105.0	16.0	 30
692	 23	335.0	42.6	 25
693	 23	454.0	90.5	 25
694	 23	177.0	27.7	 25
695	 23	144.0	24.3	 25
696	 23	623.5	68.9	 30
697	 23	5814.0	1142.8	 25
698	 23	175.0	37.1	 25
699	 23	704.0	135.3	 25
700	 23	189.0	32.4	 25
701	 23	213.5	37.1	 30
702	 23	334.0	59.0	 25
703	 23	323.0	52.1	 25
704	 23	322.0	36.9	 25
705	 23	102.0	22.1	 30
706	 23	331.5	76.5	 36
707	 23	384.5	83.2	 30
708	 23	173.0	21.6	 30
709	 23	990.0	148.8	 25
710	 23	163.0	23.5	 25
711	 23	236.0	130.4	 30
  0	 24	16387.0	1897.0	 25
  1	 24	1352.0	171.7	 25
  2	 24	167.0	30.4	 25
  3	 24	220.0	36.3	 25
  4	 24	236.8	29.7	 30
  5	 24	2568.0	331.7	 25
  6	 24	287.0	49.8	 25
  7	 24	133.0	27.0	 30
  8	 24	147.0	19.6	 30
  9	 24	320.3	52.1	 36
 10	 24	105.8	17.8	 30
 11	 24	227.0	23.7	 25
 12	 24	195.0	27.8	 25
 13	 24	285.0	29.7	 25
 14	 24	267.0	43.8	 30
 15	 24	383.0	48.2	 25
 16	 24	425.0	77.1	 25
 17	 24	231.0	45.8	 25
 18	 24	655.0	81.0	 25
 19	 24	297.5	68.5	 30
 20	 24	179.0	26.1	 25
 21	 24	261.0	38.7	 25
 22	 24	131.0	21.7	 25
 23	 24	173.0	25.8	 25
 24	 24	186.0	20.9	 30
 25	 24	118.0	20.1	 25
 26	 24	161.8	32.8	 30
 27	 24	133.8	19.7	 30
 28	 24	206.8	21.7	 30
 29	 24	277.8	33.4	 36
 30	 24	433.0	42.0	 25
 31	 24	253.0	37.7	 25
 32	 24	189.0	28.6	 25
 33	 24	117.0	19.2	 25
 34	 24	137.0	23.4	 30
 35	 24	173.0	24.3	 25
 36	 24	125.0	20.5	 25
 37	 24	601.0	89.3	 25
 38	 24	166.0	16.8	 25
 39	 24	192.3	41.4	 30
 40	 24	139.0	20.6	 25
 41	 24	451.0	51.0	 25
 42	 24	665.0	37.8	 25
 43	 24	224.0	24.4	 25
 44	 24	550.3	92.1	 30
 45	 24	469.5	123.3	 30
 46	 24	296.8	43.6	 30
 47	 24	123.8	23.7	 30
 48	 24	179.0	24.8	 25
 49	 24	208.8	36.7	 30
 50	 24	599.0	131.4	 25
 51	 24	197.0	26.9	 25
 52	 24	154.0	28.0	 25
 53	 24	127.0	17.5	 25
 54	 24	431.0	88.6	 30
 55	 24	122.0	21.5	 25
 56	 24	178.0	33.1	 25
 57	 24	107.0	17.6	 25
 58	 24	119.0	19.8	 25
 59	 24	109.5	25.7	 30
 60	 24	125.0	18.7	 25
 61	 24	115.0	23.7	 25
 62	 24	192.0	33.6	 25
 63	 24	156.0	32.4	 30
 64	 24	115.3	25.3	 36
 65	 24	164.0	26.8	 30
 66	 24	307.5	74.9	 30
 67	 24	131.0	22.9	 25
 68	 24	139.0	27.1	 25
 69	 24	174.0	35.6	 30
 70	 24	193.0	37.4	 25
 71	 24	94.0	28.2	 25
 72	 24	111.0	24.3	 25
 73	 24	143.0	20.0	 25
 74	 24	99.8	17.3	 30
 75	 24	138.0	18.8	 25
 76	 24	127.0	22.4	 25
 77	 24	86.0	22.1	 25
 78	 24	117.0	21.3	 25
 79	 24	133.0	25.1	 30
 80	 24	134.0	18.0	 25
 81	 24	111.0	21.2	 25
 82	 24	781.0	188.1	 30
 83	 24	226.0	32.2	 30
 84	 24	137.3	37.8	 36
 85	 24	146.5	29.5	 30
 86	 24	141.0	21.2	 25
 87	 24	107.0	16.3	 25
 88	 24	141.0	20.0	 25
 89	 24	161.0	25.6	 25
[truncated: 11,354,499 more chars]
