# Supplementary material for: The transcriptome of syncytia induced by the cyst nematode Heterodera schachtii in Arabidopsis roots
Source: Plant J. 2008 Dec 9;57(5):771–84. doi: 10.1111/j.1365-313X.2008.03727.x (PMC2667683; doi:10.1111/j.1365-313X.2008.03727.x)
Supplement: Supporting Information [file supplFullCELdata.zip › Syn15B.CEL]

[CEL]
Version=3

[HEADER]
Cols=712
Rows=712
TotalX=712
TotalY=712
OffsetX=0
OffsetY=0
GridCornerUL=134 137
GridCornerUR=5258 133
GridCornerLR=5255 5255
GridCornerLL=131 5259
Axis-invertX=0
AxisInvertY=0
swapXY=0
DatHeader=[14..53036]  Syn15B:CLS=5386 RWS=5386 XIN=2  YIN=2  VE=30        2.0 05/03/05 11:43:38 50206230  M10      ATH1-121501.1sq                  6
Algorithm=Percentile
AlgorithmParameters=Percentile:75;CellMargin:2;OutlierHigh:1.500;OutlierLow:1.004;AlgVersion:6.0;FixedCellSize:FALSE;IgnoreOutliersInShiftRows:FALSE;FeatureExtraction:FALSE;UseSubgrids:FALSE;RandomizePixels:FALSE;ErrorBasis:StdvMean;StdMult:1.000000

[INTENSITY]
NumberCells=506944
CellHeader=X	Y	MEAN	STDV	NPIXELS
  0	  0	194.0	32.2	 25
  1	  0	18136.0	2502.2	 25
  2	  0	220.8	29.0	 30
  3	  0	18485.0	4040.0	 25
  4	  0	93.0	21.5	 25
  5	  0	177.0	29.2	 25
  6	  0	17514.0	2575.4	 25
  7	  0	200.5	48.1	 30
  8	  0	17828.0	4711.5	 25
  9	  0	192.0	35.9	 25
 10	  0	17558.0	3160.3	 25
 11	  0	203.0	31.3	 25
 12	  0	17270.5	4575.7	 30
 13	  0	307.0	51.7	 25
 14	  0	16901.0	3241.6	 25
 15	  0	302.0	35.0	 25
 16	  0	16860.0	2499.2	 25
 17	  0	393.8	95.8	 30
 18	  0	14822.0	3490.1	 25
 19	  0	361.0	41.1	 25
 20	  0	16388.0	2515.0	 25
 21	  0	272.0	64.8	 25
 22	  0	17375.8	4646.6	 30
 23	  0	200.0	27.2	 25
 24	  0	17469.0	3999.8	 25
 25	  0	187.0	33.5	 25
 26	  0	17549.0	3077.6	 25
 27	  0	199.5	60.6	 30
 28	  0	17259.0	4916.3	 25
 29	  0	199.0	21.1	 25
 30	  0	17753.0	3175.1	 25
 31	  0	207.0	30.2	 25
 32	  0	17856.3	5142.8	 30
 33	  0	216.0	25.6	 25
 34	  0	18233.0	3966.8	 25
 35	  0	186.0	25.6	 25
 36	  0	18302.0	2963.0	 25
 37	  0	225.5	82.4	 30
 38	  0	17770.0	4859.5	 25
 39	  0	183.0	21.0	 25
 40	  0	16805.0	3172.8	 25
 41	  0	224.0	63.3	 25
 42	  0	17185.5	5015.1	 30
 43	  0	182.0	23.8	 25
 44	  0	17880.0	3970.8	 25
 45	  0	210.0	32.3	 25
 46	  0	18239.0	3061.8	 25
 47	  0	215.8	60.2	 30
 48	  0	18116.0	4996.6	 25
 49	  0	185.0	30.3	 25
 50	  0	17804.0	3647.2	 25
 51	  0	206.0	34.5	 25
 52	  0	18307.0	2788.2	 25
 53	  0	192.5	29.1	 30
 54	  0	18375.0	4431.9	 25
 55	  0	196.0	22.3	 25
 56	  0	18379.0	3012.3	 25
 57	  0	210.0	25.7	 25
 58	  0	18231.5	4978.0	 30
 59	  0	203.0	25.8	 25
 60	  0	17810.0	3916.5	 25
 61	  0	183.0	29.6	 25
 62	  0	18198.0	3202.6	 25
 63	  0	212.0	27.3	 30
 64	  0	18179.0	4650.0	 25
 65	  0	179.0	25.4	 25
 66	  0	18183.0	3789.4	 25
 67	  0	211.0	25.2	 25
 68	  0	17641.5	5006.9	 30
 69	  0	219.0	30.5	 25
 70	  0	18751.0	3899.3	 25
 71	  0	190.0	24.0	 25
 72	  0	18446.0	3185.4	 25
 73	  0	210.8	35.9	 30
 74	  0	18368.0	4424.8	 25
 75	  0	207.0	37.2	 25
 76	  0	18245.0	3639.2	 25
 77	  0	221.0	45.5	 25
 78	  0	18190.8	5340.7	 30
 79	  0	181.0	30.2	 25
 80	  0	18077.0	3982.4	 25
 81	  0	197.0	32.7	 25
 82	  0	18267.0	3316.7	 25
 83	  0	175.8	41.8	 30
 84	  0	18059.0	4519.7	 25
 85	  0	174.0	17.1	 25
 86	  0	18453.0	4032.7	 25
 87	  0	211.0	35.4	 25
 88	  0	18364.5	5330.9	 30
 89	  0	199.0	25.5	 30
 90	  0	18294.5	4189.7	 30
 91	  0	188.3	22.4	 30
 92	  0	17714.8	3610.3	 30
 93	  0	201.5	37.8	 36
 94	  0	17796.0	4278.3	 30
 95	  0	190.0	24.0	 30
 96	  0	18183.3	3959.5	 30
 97	  0	190.3	27.6	 30
 98	  0	17808.3	4755.0	 36
 99	  0	201.0	29.7	 30
100	  0	17680.8	3986.3	 30
101	  0	197.5	28.1	 30
102	  0	17691.0	3890.3	 30
103	  0	171.0	20.5	 36
104	  0	17793.5	4360.3	 30
105	  0	197.8	27.4	 30
106	  0	18025.8	3785.6	 30
107	  0	195.3	20.0	 30
108	  0	17441.8	4812.8	 36
109	  0	190.0	30.0	 30
110	  0	18038.3	4349.6	 30
111	  0	175.0	23.9	 30
112	  0	18136.5	3833.6	 30
113	  0	197.0	32.8	 36
114	  0	17973.0	4644.8	 30
115	  0	192.0	22.9	 30
116	  0	18210.5	4064.2	 30
117	  0	200.0	27.2	 30
118	  0	17831.5	5190.0	 36
119	  0	201.3	30.9	 30
120	  0	18170.5	4433.7	 30
121	  0	202.8	28.5	 30
122	  0	18593.8	4019.2	 30
123	  0	206.8	39.1	 36
124	  0	18580.0	4005.6	 25
125	  0	191.0	21.2	 25
126	  0	18543.0	2691.6	 25
127	  0	189.0	27.2	 25
128	  0	18053.3	4506.2	 30
129	  0	190.0	18.6	 25
130	  0	18297.0	3362.6	 25
131	  0	181.0	25.8	 25
132	  0	18295.0	2415.8	 25
133	  0	230.8	36.4	 30
134	  0	18696.0	4112.0	 25
135	  0	220.0	38.7	 25
136	  0	18029.0	2641.3	 25
137	  0	215.0	36.3	 25
138	  0	17675.8	4479.4	 30
139	  0	220.0	24.7	 25
140	  0	18204.0	3013.2	 25
141	  0	192.0	29.9	 25
142	  0	18612.0	2355.0	 25
143	  0	235.3	35.3	 30
144	  0	18956.0	4083.7	 25
145	  0	201.0	26.6	 25
146	  0	18101.0	2489.8	 25
147	  0	212.0	24.0	 25
148	  0	18070.5	4432.2	 30
149	  0	207.0	35.5	 25
150	  0	18207.0	3185.8	 25
151	  0	196.0	27.5	 25
152	  0	17765.0	2022.7	 25
153	  0	193.0	30.2	 25
154	  0	17986.5	3814.6	 30
155	  0	203.0	21.6	 25
156	  0	18258.0	2716.3	 25
157	  0	211.0	24.1	 25
158	  0	17951.0	2558.5	 25
159	  0	204.0	30.4	 30
160	  0	18051.0	2871.0	 25
161	  0	217.0	27.1	 25
162	  0	18124.0	2115.9	 25
163	  0	193.0	19.5	 25
164	  0	18724.5	3728.4	 30
165	  0	202.0	24.4	 25
166	  0	18941.0	2244.2	 25
167	  0	210.0	24.5	 25
168	  0	18197.0	2475.4	 25
169	  0	201.8	33.5	 30
170	  0	18948.0	2606.3	 25
171	  0	191.0	25.3	 25
172	  0	18327.0	2167.3	 25
173	  0	196.0	18.0	 25
174	  0	18559.0	3721.4	 30
175	  0	204.0	26.0	 25
176	  0	18382.0	2377.5	 25
177	  0	190.0	23.7	 25
178	  0	18704.0	2709.3	 25
179	  0	189.5	18.6	 30
180	  0	18597.0	2528.2	 25
181	  0	197.0	23.4	 25
182	  0	17703.0	2297.2	 25
183	  0	203.0	28.2	 25
184	  0	17707.0	3648.6	 30
185	  0	196.0	33.9	 25
186	  0	17563.0	2435.1	 25
187	  0	195.0	27.6	 25
188	  0	17804.0	2945.1	 25
189	  0	197.0	22.3	 30
190	  0	18294.0	2496.8	 25
191	  0	203.0	29.0	 25
192	  0	18344.0	2402.6	 25
193	  0	192.0	26.4	 25
194	  0	17678.3	3732.3	 30
195	  0	192.0	19.4	 25
196	  0	17201.0	2549.3	 25
197	  0	201.0	37.1	 25
198	  0	17818.0	2981.3	 25
199	  0	199.5	36.1	 30
200	  0	18040.0	2907.6	 25
201	  0	169.0	17.6	 25
202	  0	18324.0	2421.7	 25
203	  0	197.0	36.3	 25
204	  0	17712.8	3850.8	 30
205	  0	198.0	29.9	 25
206	  0	17652.0	2661.9	 25
207	  0	200.0	31.7	 25
208	  0	17648.0	2721.3	 25
209	  0	189.5	19.4	 30
210	  0	17751.0	3215.9	 25
211	  0	201.0	30.1	 25
212	  0	17236.0	2417.6	 25
213	  0	190.0	24.9	 25
214	  0	16918.8	3943.1	 30
215	  0	198.0	26.9	 25
216	  0	17557.0	3079.6	 25
217	  0	219.0	22.5	 25
218	  0	17471.0	2790.7	 25
219	  0	180.0	18.4	 30
220	  0	17902.0	3335.9	 25
221	  0	217.0	24.4	 25
222	  0	17845.0	2866.2	 25
223	  0	198.0	29.9	 25
224	  0	17340.0	3929.4	 30
225	  0	178.0	34.1	 25
226	  0	17706.0	2656.8	 25
227	  0	194.0	20.3	 25
228	  0	17755.0	2679.7	 25
229	  0	193.8	25.9	 30
230	  0	17756.0	3628.3	 25
231	  0	203.0	25.7	 25
232	  0	17577.0	2605.5	 25
233	  0	237.0	30.2	 25
234	  0	17998.0	4320.1	 30
235	  0	105.0	17.6	 25
236	  0	9638.0	2077.4	 25
237	  0	118.0	126.2	 25
238	  0	123.0	21.3	 25
239	  0	134.8	21.6	 30
240	  0	18551.0	3798.8	 25
241	  0	182.0	23.9	 25
242	  0	17641.0	2688.4	 25
243	  0	210.0	43.4	 25
244	  0	16823.0	4022.2	 30
245	  0	207.0	28.6	 25
246	  0	17311.0	3075.3	 25
247	  0	190.0	26.3	 25
248	  0	17444.0	2644.3	 25
249	  0	185.5	17.9	 30
250	  0	17339.0	3410.8	 25
251	  0	194.0	22.4	 25
252	  0	17270.0	2669.0	 25
253	  0	179.0	23.9	 25
254	  0	17164.0	2856.7	 25
255	  0	197.0	34.8	 30
256	  0	16774.0	3165.9	 25
257	  0	225.0	32.9	 25
258	  0	16712.0	3024.2	 25
259	  0	173.0	20.9	 25
260	  0	16890.0	3864.0	 30
261	  0	186.0	24.8	 25
262	  0	17287.0	3149.2	 25
263	  0	204.0	41.8	 25
264	  0	17142.0	3145.6	 25
265	  0	195.0	31.4	 30
266	  0	16877.0	3431.0	 25
267	  0	180.8	25.0	 30
268	  0	15983.5	3516.8	 30
269	  0	175.5	28.8	 30
270	  0	15782.3	4060.8	 36
271	  0	178.8	34.7	 30
272	  0	15879.5	3287.2	 30
273	  0	198.0	24.5	 30
274	  0	16806.3	3546.9	 30
275	  0	198.3	26.7	 36
276	  0	16502.0	3684.6	 30
277	  0	200.8	23.5	 30
278	  0	16524.5	3405.7	 30
279	  0	198.3	31.9	 30
280	  0	16245.3	3854.0	 36
281	  0	189.5	32.9	 30
282	  0	16483.5	3427.0	 30
283	  0	200.0	55.8	 30
284	  0	16662.3	3423.5	 30
285	  0	223.5	41.9	 36
286	  0	16564.5	3793.2	 30
287	  0	173.8	26.1	 30
288	  0	16564.0	3271.9	 30
289	  0	194.8	28.4	 30
290	  0	16388.3	4155.0	 36
291	  0	190.8	34.4	 30
292	  0	15874.0	3419.7	 30
293	  0	204.3	31.0	 30
294	  0	15767.0	3463.2	 30
295	  0	179.5	28.3	 36
296	  0	15678.8	3701.0	 30
297	  0	177.0	22.5	 30
298	  0	16462.3	3399.3	 30
299	  0	177.3	36.6	 30
300	  0	16309.3	4219.7	 36
301	  0	187.3	34.8	 30
302	  0	16832.0	2274.1	 25
303	  0	203.0	27.4	 25
304	  0	16424.0	2335.6	 25
305	  0	196.8	33.4	 30
306	  0	15628.0	2705.0	 25
307	  0	210.0	34.9	 25
308	  0	16008.0	1963.6	 25
309	  0	179.0	29.8	 25
310	  0	15850.8	3297.1	 30
311	  0	195.0	34.9	 25
312	  0	15874.0	1830.3	 25
313	  0	222.0	35.0	 25
314	  0	16367.0	2181.7	 25
315	  0	211.5	36.6	 30
316	  0	16620.0	2261.4	 25
317	  0	178.0	25.8	 25
318	  0	15835.0	2002.4	 25
319	  0	178.0	33.7	 25
320	  0	16091.5	3173.9	 30
321	  0	224.0	34.4	 25
322	  0	16226.0	1540.8	 25
323	  0	197.0	25.2	 25
324	  0	15472.0	2379.5	 25
325	  0	188.0	24.0	 30
326	  0	15694.0	1989.8	 25
327	  0	175.0	26.7	 25
328	  0	15958.0	1728.1	 25
329	  0	195.0	38.2	 25
330	  0	15979.8	3143.4	 30
331	  0	180.0	26.7	 25
332	  0	16411.0	1765.7	 25
333	  0	232.0	44.8	 25
334	  0	16805.0	1938.5	 25
335	  0	189.0	30.5	 30
336	  0	16218.0	2735.6	 25
337	  0	181.0	27.5	 25
338	  0	16370.0	1871.7	 25
339	  0	195.0	27.3	 25
340	  0	15399.5	3429.5	 30
341	  0	210.0	33.6	 25
342	  0	15592.0	2173.4	 25
343	  0	194.0	20.9	 25
344	  0	15616.0	1594.6	 25
345	  0	191.3	31.3	 30
346	  0	15842.0	3168.9	 25
347	  0	181.0	20.9	 25
348	  0	15594.0	1886.5	 25
349	  0	192.0	25.6	 25
350	  0	16004.5	3421.9	 30
351	  0	184.0	29.2	 25
352	  0	15871.0	2252.3	 25
353	  0	204.0	31.7	 25
354	  0	16407.0	1716.4	 25
355	  0	197.0	33.6	 25
356	  0	15587.5	3305.4	 30
357	  0	195.0	30.1	 25
358	  0	16164.0	2006.9	 25
359	  0	192.0	31.3	 25
360	  0	15793.0	1811.2	 25
361	  0	187.0	34.6	 30
362	  0	15638.0	2347.0	 25
363	  0	190.0	26.6	 25
364	  0	15859.0	2032.5	 25
365	  0	189.0	34.3	 25
366	  0	15207.3	3167.3	 30
367	  0	207.0	41.0	 25
368	  0	15628.0	2184.3	 25
369	  0	183.0	22.9	 25
370	  0	15611.0	2310.9	 25
371	  0	175.0	30.1	 30
372	  0	15803.0	2530.2	 25
373	  0	173.0	26.3	 25
374	  0	15770.0	1956.4	 25
375	  0	174.0	27.1	 25
376	  0	15475.8	3381.3	 30
377	  0	180.0	43.5	 25
378	  0	16449.0	2012.8	 25
379	  0	166.0	30.6	 25
380	  0	16240.0	2126.8	 25
381	  0	195.5	33.4	 30
382	  0	16346.0	2424.1	 25
383	  0	187.0	35.7	 25
384	  0	16701.0	2035.2	 25
385	  0	187.0	24.1	 25
386	  0	16477.0	3640.9	 30
387	  0	186.0	23.9	 25
388	  0	16177.0	2397.9	 25
389	  0	182.0	26.6	 25
390	  0	16344.0	2858.4	 25
391	  0	204.8	30.4	 30
392	  0	15999.0	2070.9	 25
393	  0	203.0	39.1	 25
394	  0	16562.0	2465.4	 25
395	  0	200.0	34.8	 25
396	  0	15869.3	3431.3	 30
397	  0	184.0	45.0	 25
398	  0	15813.0	2211.4	 25
399	  0	176.0	24.3	 25
400	  0	16074.0	2595.1	 25
401	  0	212.3	37.5	 30
402	  0	16199.0	2187.8	 25
403	  0	195.0	33.0	 25
404	  0	16004.0	2594.0	 25
405	  0	200.0	30.1	 25
406	  0	16291.3	3821.2	 30
407	  0	188.0	28.4	 25
408	  0	16098.0	2435.6	 25
409	  0	192.0	24.2	 25
410	  0	15879.0	3005.2	 25
411	  0	178.8	32.7	 30
412	  0	15876.0	2704.6	 25
413	  0	199.0	31.3	 25
414	  0	16143.0	2561.6	 25
415	  0	201.0	34.8	 25
416	  0	15780.8	3771.6	 30
417	  0	210.0	38.2	 25
418	  0	15349.0	3150.1	 25
419	  0	189.0	30.0	 25
420	  0	15131.0	3403.8	 25
421	  0	196.5	34.2	 30
422	  0	15364.0	2624.9	 25
423	  0	164.0	20.2	 25
424	  0	15561.0	3248.4	 25
425	  0	185.0	29.6	 25
426	  0	15510.5	4150.4	 30
427	  0	179.0	26.0	 25
428	  0	16263.0	3292.3	 25
429	  0	172.0	21.3	 25
430	  0	16475.0	3399.6	 25
431	  0	196.8	34.1	 30
432	  0	16417.0	3431.4	 25
433	  0	200.0	46.1	 25
434	  0	16011.0	3436.1	 25
435	  0	188.0	33.4	 25
436	  0	16363.8	4330.5	 30
437	  0	177.0	33.9	 25
438	  0	16433.0	3218.6	 25
439	  0	195.0	29.7	 25
440	  0	15809.0	3617.0	 25
441	  0	199.3	30.5	 30
442	  0	15784.0	3255.2	 25
443	  0	181.0	31.6	 25
444	  0	15378.0	3730.7	 25
445	  0	173.0	25.1	 30
446	  0	15311.0	4002.7	 36
447	  0	205.5	34.0	 30
448	  0	15787.8	3379.8	 30
449	  0	196.0	32.0	 30
450	  0	15750.0	3586.7	 30
451	  0	174.0	28.2	 36
452	  0	15510.8	3266.5	 30
453	  0	169.8	32.0	 30
454	  0	15943.3	3377.4	 30
455	  0	173.0	25.3	 30
456	  0	15736.0	4062.6	 30
457	  0	181.0	36.8	 36
458	  0	15701.8	3392.9	 30
459	  0	162.0	29.5	 30
460	  0	15618.3	3672.3	 30
461	  0	199.0	34.0	 30
462	  0	15235.8	4291.6	 36
463	  0	183.5	31.2	 30
464	  0	15088.3	3576.4	 30
465	  0	207.5	39.3	 30
466	  0	15521.3	4193.6	 30
467	  0	182.0	33.5	 36
468	  0	15694.5	3472.5	 30
469	  0	168.8	31.7	 30
470	  0	15893.0	3919.5	 30
471	  0	178.8	32.0	 30
472	  0	81.5	19.0	 36
473	  0	8052.3	2148.9	 30
474	  0	92.5	21.8	 30
475	  0	120.0	27.9	 30
476	  0	81.8	15.9	 30
477	  0	169.0	34.5	 36
478	  0	15396.5	3440.5	 30
479	  0	180.0	31.8	 30
480	  0	15241.0	2091.0	 25
481	  0	230.0	64.5	 25
482	  0	14334.8	2917.0	 30
483	  0	187.0	32.3	 25
484	  0	15347.0	1686.8	 25
485	  0	207.0	37.6	 25
486	  0	15531.0	2432.7	 25
487	  0	165.0	44.0	 30
488	  0	15364.0	1586.9	 25
489	  0	177.0	51.2	 25
490	  0	14939.0	1751.0	 25
491	  0	220.0	34.7	 25
492	  0	15088.3	2994.1	 30
493	  0	169.0	29.8	 25
494	  0	16049.0	1466.8	 25
495	  0	201.0	32.6	 25
496	  0	15999.0	2234.1	 25
497	  0	185.0	25.6	 30
498	  0	15967.0	1714.1	 25
499	  0	189.0	30.4	 25
500	  0	15733.0	1579.6	 25
501	  0	189.0	28.2	 25
502	  0	14905.3	2902.5	 30
503	  0	183.0	24.9	 25
504	  0	15586.0	1459.4	 25
505	  0	175.0	32.4	 25
506	  0	15133.0	2191.3	 25
507	  0	182.0	30.7	 30
508	  0	15480.0	2217.4	 25
509	  0	189.0	39.6	 25
510	  0	15445.0	1139.0	 25
511	  0	194.0	32.6	 25
512	  0	15173.8	2751.7	 30
513	  0	201.0	36.8	 25
514	  0	15013.0	1340.5	 25
515	  0	196.0	32.8	 25
516	  0	15029.0	2151.6	 25
517	  0	195.3	31.9	 30
518	  0	15440.0	1972.4	 25
519	  0	172.0	25.4	 25
520	  0	15001.0	1344.6	 25
521	  0	181.0	30.3	 25
522	  0	14628.3	2868.5	 30
523	  0	201.0	27.2	 25
524	  0	15168.0	1438.0	 25
525	  0	217.0	38.9	 25
526	  0	14612.0	2047.1	 25
527	  0	198.5	33.1	 30
528	  0	14649.0	2172.5	 25
529	  0	190.0	27.0	 25
530	  0	15151.0	1444.3	 25
531	  0	195.0	32.2	 25
532	  0	14405.3	2772.9	 30
533	  0	186.0	28.8	 25
534	  0	14631.0	1757.1	 25
535	  0	189.0	41.8	 25
536	  0	15111.0	2438.3	 25
537	  0	186.5	33.6	 30
538	  0	14862.0	1919.0	 25
539	  0	193.0	23.1	 25
540	  0	14737.0	2158.1	 25
541	  0	187.0	61.4	 25
542	  0	14767.5	3187.0	 30
543	  0	193.0	34.6	 25
544	  0	14893.0	1767.2	 25
545	  0	205.0	44.6	 25
546	  0	14598.0	2938.3	 25
547	  0	178.5	29.7	 30
548	  0	14457.0	1947.7	 25
549	  0	198.0	29.3	 25
550	  0	14320.0	2267.1	 25
551	  0	189.0	30.7	 25
552	  0	14450.3	2935.7	 30
553	  0	187.0	24.1	 25
554	  0	14859.0	1658.8	 25
555	  0	191.0	24.8	 25
556	  0	14352.0	2374.7	 25
557	  0	187.8	26.9	 30
558	  0	14678.0	2241.2	 25
559	  0	207.0	47.0	 25
560	  0	14316.0	1747.5	 25
561	  0	186.0	28.9	 25
562	  0	13978.0	2631.4	 25
563	  0	202.0	29.8	 30
564	  0	14443.0	1679.4	 25
565	  0	171.0	30.6	 25
566	  0	14083.0	1986.4	 25
567	  0	168.0	26.4	 25
568	  0	13988.8	3063.8	 30
569	  0	169.0	24.9	 25
570	  0	14225.0	1829.9	 25
571	  0	164.0	30.0	 25
572	  0	13650.0	2676.8	 25
573	  0	169.5	29.1	 30
574	  0	14311.0	2091.6	 25
575	  0	179.0	28.9	 25
576	  0	14216.0	2364.4	 25
577	  0	163.0	27.6	 25
578	  0	13560.3	3195.9	 30
579	  0	163.0	35.3	 25
580	  0	14040.0	2092.9	 25
581	  0	192.0	35.4	 25
582	  0	14185.0	2901.6	 25
583	  0	179.8	26.6	 30
584	  0	13757.0	2302.5	 25
585	  0	174.0	21.4	 25
586	  0	14150.0	2372.7	 25
587	  0	182.0	34.3	 25
588	  0	13562.3	3109.3	 30
589	  0	161.0	20.6	 25
590	  0	13578.0	2006.4	 25
591	  0	191.0	33.7	 25
592	  0	13775.0	2669.1	 25
593	  0	155.3	18.6	 30
594	  0	13233.0	2249.1	 25
595	  0	167.0	21.3	 25
596	  0	13485.0	2424.4	 25
597	  0	179.0	29.1	 25
598	  0	12769.8	2954.4	 30
599	  0	174.0	25.3	 25
600	  0	12825.0	2059.9	 25
601	  0	200.0	45.4	 25
602	  0	13569.0	2917.5	 25
603	  0	178.8	33.7	 30
604	  0	13688.0	2345.8	 25
605	  0	159.0	21.7	 25
606	  0	13583.0	2839.4	 25
607	  0	176.0	20.3	 25
608	  0	13430.3	3485.2	 30
609	  0	187.0	32.6	 25
610	  0	13401.0	2551.9	 25
611	  0	164.0	19.2	 25
612	  0	13914.0	3156.7	 25
613	  0	172.0	28.2	 30
614	  0	13566.0	2616.0	 25
615	  0	181.0	24.5	 25
616	  0	14055.0	3004.9	 25
617	  0	197.0	25.8	 25
618	  0	14030.0	3781.5	 30
619	  0	199.0	43.2	 25
620	  0	14084.0	2726.8	 25
621	  0	194.0	42.9	 25
622	  0	14429.0	3548.1	 25
623	  0	177.3	30.4	 36
624	  0	14277.5	2718.6	 30
625	  0	194.8	27.5	 30
626	  0	14952.0	3189.0	 30
627	  0	186.8	24.2	 30
628	  0	15016.8	4018.5	 36
629	  0	198.5	34.0	 30
630	  0	14640.5	3026.7	 30
631	  0	225.8	41.7	 30
632	  0	14997.0	3522.5	 30
633	  0	178.8	32.6	 36
634	  0	15050.8	2806.6	 30
635	  0	176.8	22.2	 30
636	  0	15689.5	3443.8	 30
637	  0	176.3	19.5	 30
638	  0	16099.3	4261.5	 36
639	  0	170.0	24.6	 30
640	  0	16264.3	3362.6	 30
641	  0	197.8	32.1	 30
642	  0	16707.0	3939.8	 30
643	  0	192.5	40.4	 36
644	  0	16437.0	3269.2	 30
645	  0	201.0	32.7	 30
646	  0	16550.3	3938.9	 30
647	  0	206.3	36.5	 30
648	  0	16058.8	4530.9	 36
649	  0	201.0	28.5	 30
650	  0	16857.0	3637.5	 30
651	  0	208.5	22.2	 30
652	  0	17780.8	4489.3	 30
653	  0	227.3	44.4	 36
654	  0	17424.8	3575.0	 30
655	  0	217.8	43.9	 30
656	  0	17781.5	4257.1	 30
657	  0	188.8	32.0	 30
658	  0	18521.8	4415.3	 30
659	  0	180.0	30.6	 25
660	  0	18640.0	2280.4	 25
661	  0	212.0	34.1	 25
662	  0	18652.0	3822.5	 25
663	  0	212.0	31.9	 25
664	  0	18797.5	5073.0	 30
665	  0	224.0	32.1	 25
666	  0	19353.0	3400.1	 25
667	  0	216.0	29.6	 25
668	  0	19441.0	4748.0	 25
669	  0	223.0	44.6	 30
670	  0	19953.0	2202.6	 25
671	  0	246.0	23.5	 25
672	  0	19578.0	3663.7	 25
673	  0	230.0	34.9	 25
674	  0	19894.8	5231.4	 30
675	  0	216.0	24.3	 25
676	  0	20161.0	3129.9	 25
677	  0	218.0	31.5	 25
678	  0	20432.0	4683.2	 25
679	  0	231.0	53.4	 30
680	  0	20207.0	2092.2	 25
681	  0	217.0	34.0	 25
682	  0	20981.0	4015.3	 25
683	  0	242.0	28.9	 25
684	  0	20905.8	5436.8	 30
685	  0	221.0	24.9	 25
686	  0	20642.0	3140.3	 25
687	  0	241.0	27.1	 25
688	  0	20715.0	5139.4	 25
689	  0	206.0	49.4	 30
690	  0	21458.0	2990.6	 25
691	  0	215.0	25.5	 25
692	  0	21444.0	3988.7	 25
693	  0	340.0	388.8	 25
694	  0	20543.5	5376.5	 30
695	  0	227.0	27.7	 25
696	  0	21320.0	3094.2	 25
697	  0	249.0	32.7	 25
698	  0	21787.0	4753.5	 25
699	  0	268.3	45.6	 30
700	  0	22190.0	2247.6	 25
701	  0	230.0	29.3	 25
702	  0	22923.0	3531.6	 25
703	  0	253.0	31.2	 25
704	  0	22926.3	5522.0	 30
705	  0	245.0	32.0	 25
706	  0	23807.0	2871.6	 25
707	  0	142.0	31.2	 25
708	  0	222.0	27.0	 25
709	  0	22876.0	4953.1	 30
710	  0	256.0	33.2	 25
711	  0	24375.0	2400.9	 25
  0	  1	17812.0	2058.6	 25
  1	  1	221.0	25.6	 25
  2	  1	16894.3	3886.2	 30
  3	  1	216.0	28.8	 25
  4	  1	91.0	13.7	 25
  5	  1	311.0	43.0	 25
  6	  1	151.0	27.8	 25
  7	  1	159.0	20.8	 30
  8	  1	169.0	23.5	 25
  9	  1	151.0	23.6	 25
 10	  1	588.0	70.7	 25
 11	  1	1431.0	208.5	 25
 12	  1	269.3	65.0	 30
 13	  1	447.0	56.6	 25
 14	  1	603.0	111.5	 25
 15	  1	161.0	33.3	 25
 16	  1	172.0	43.6	 25
 17	  1	222.0	38.8	 30
 18	  1	423.0	194.8	 25
 19	  1	205.0	57.6	 25
 20	  1	982.0	151.5	 25
 21	  1	342.0	54.4	 25
 22	  1	3667.8	836.9	 30
 23	  1	1381.0	286.5	 25
 24	  1	342.0	38.5	 25
 25	  1	221.0	43.0	 25
 26	  1	165.0	16.2	 25
 27	  1	214.8	23.7	 30
 28	  1	1389.0	269.1	 25
 29	  1	607.0	76.6	 25
 30	  1	732.0	66.9	 25
 31	  1	201.0	33.0	 25
 32	  1	612.8	143.7	 30
 33	  1	181.0	26.1	 25
 34	  1	348.0	55.2	 25
 35	  1	347.0	45.6	 25
 36	  1	144.0	21.2	 25
 37	  1	214.5	32.2	 30
 38	  1	167.0	27.0	 25
 39	  1	146.0	24.9	 25
 40	  1	142.0	24.9	 25
 41	  1	198.0	36.5	 25
 42	  1	208.0	43.0	 30
 43	  1	324.0	78.3	 25
 44	  1	129.0	20.3	 25
 45	  1	163.0	19.1	 25
 46	  1	178.0	35.6	 25
 47	  1	235.0	31.4	 25
 48	  1	231.5	30.6	 30
 49	  1	121.0	21.9	 25
 50	  1	131.0	29.9	 25
 51	  1	144.0	21.0	 25
 52	  1	228.0	27.2	 25
 53	  1	181.3	25.6	 30
 54	  1	157.0	19.4	 25
 55	  1	374.0	60.0	 25
 56	  1	8108.0	1138.9	 25
 57	  1	136.0	14.1	 25
 58	  1	258.3	29.2	 30
 59	  1	8751.0	1995.5	 25
 60	  1	257.0	19.4	 25
 61	  1	197.0	24.7	 25
 62	  1	148.0	19.3	 25
 63	  1	133.0	20.8	 30
 64	  1	171.0	28.3	 25
 65	  1	141.0	21.1	 25
 66	  1	697.0	125.3	 25
 67	  1	185.0	37.1	 25
 68	  1	8302.8	2278.3	 30
 69	  1	142.0	21.7	 25
 70	  1	221.0	35.0	 25
 71	  1	196.0	20.5	 25
 72	  1	170.0	37.7	 25
 73	  1	146.3	24.4	 30
 74	  1	780.0	98.0	 25
 75	  1	134.0	22.5	 25
 76	  1	1538.0	225.1	 25
 77	  1	165.0	23.0	 25
 78	  1	158.8	23.5	 30
 79	  1	147.0	21.8	 25
 80	  1	1835.0	307.7	 25
 81	  1	712.0	102.6	 25
 82	  1	341.0	35.5	 25
 83	  1	235.5	33.5	 30
 84	  1	125.0	11.8	 25
 85	  1	315.0	52.2	 25
 86	  1	286.0	42.0	 25
 87	  1	157.0	37.8	 25
 88	  1	935.5	204.6	 30
 89	  1	478.0	97.3	 25
 90	  1	271.0	24.3	 25
 91	  1	305.0	29.0	 25
 92	  1	1284.0	151.3	 25
 93	  1	528.3	120.3	 30
 94	  1	169.0	27.5	 25
 95	  1	2455.0	406.7	 25
 96	  1	311.0	43.0	 25
 97	  1	139.0	23.3	 25
 98	  1	185.3	34.1	 30
 99	  1	183.0	30.4	 25
100	  1	408.0	55.8	 25
101	  1	103.0	18.8	 25
102	  1	114.0	18.3	 25
103	  1	180.3	28.8	 30
104	  1	141.0	22.3	 25
105	  1	189.0	31.2	 25
106	  1	139.0	31.0	 25
107	  1	191.0	21.7	 25
108	  1	197.0	38.6	 30
109	  1	168.0	30.7	 25
110	  1	366.0	62.3	 25
111	  1	175.0	23.9	 25
112	  1	701.0	66.6	 25
113	  1	106.3	19.0	 30
114	  1	189.0	30.5	 25
115	  1	244.0	35.8	 25
116	  1	308.0	46.9	 25
117	  1	1530.0	161.4	 25
118	  1	243.0	47.7	 30
119	  1	168.0	22.5	 25
120	  1	423.0	47.4	 25
121	  1	268.0	41.3	 25
122	  1	185.0	23.2	 25
123	  1	267.0	60.0	 30
124	  1	523.0	109.3	 30
125	  1	589.8	69.1	 30
126	  1	987.5	147.4	 30
127	  1	292.5	48.8	 30
128	  1	298.5	51.7	 36
129	  1	213.0	130.1	 30
130	  1	899.5	149.3	 30
131	  1	249.0	45.4	 30
132	  1	2810.5	482.2	 30
133	  1	202.3	32.6	 36
134	  1	248.3	27.3	 30
135	  1	3571.5	729.8	 30
136	  1	220.3	42.2	 30
137	  1	243.0	32.5	 30
138	  1	133.3	28.4	 36
139	  1	238.0	42.7	 30
140	  1	123.8	19.9	 30
141	  1	112.0	19.8	 30
142	  1	1450.0	245.8	 30
143	  1	248.8	43.5	 36
144	  1	173.0	29.8	 30
145	  1	177.8	135.9	 30
146	  1	7675.5	1224.6	 30
147	  1	628.5	115.4	 30
148	  1	156.5	50.6	 36
149	  1	117.5	21.6	 30
150	  1	226.8	37.0	 30
151	  1	147.0	25.4	 30
152	  1	190.5	24.9	 30
153	  1	140.8	31.1	 30
154	  1	168.0	32.8	 36
155	  1	148.5	33.1	 30
156	  1	1354.3	234.4	 30
157	  1	179.3	30.0	 30
158	  1	228.8	45.6	 30
159	  1	301.3	59.3	 30
160	  1	275.0	43.8	 25
161	  1	212.0	36.8	 25
162	  1	216.0	42.7	 25
163	  1	468.0	71.8	 25
164	  1	140.8	17.5	 30
165	  1	254.0	328.5	 25
166	  1	271.0	32.6	 25
167	  1	5308.0	736.1	 25
168	  1	314.0	56.5	 25
169	  1	427.8	88.0	 30
170	  1	562.0	73.5	 25
171	  1	909.0	79.6	 25
172	  1	303.0	40.5	 25
173	  1	661.0	90.1	 25
174	  1	170.3	27.9	 30
175	  1	127.0	25.4	 25
176	  1	150.0	23.7	 25
177	  1	142.0	26.5	 25
178	  1	153.0	25.8	 25
179	  1	521.3	98.1	 30
180	  1	161.0	23.2	 25
181	  1	172.0	27.1	 25
182	  1	824.0	97.5	 25
183	  1	341.0	64.8	 25
184	  1	2262.5	543.0	 30
185	  1	176.0	45.0	 25
186	  1	328.0	45.1	 25
187	  1	3282.0	552.0	 25
188	  1	207.0	24.1	 25
189	  1	151.3	246.0	 30
190	  1	266.0	33.4	 25
191	  1	139.0	27.8	 25
192	  1	115.0	21.0	 25
193	  1	211.0	31.5	 25
194	  1	180.0	19.2	 30
195	  1	181.0	28.7	 25
196	  1	3046.0	422.8	 25
197	  1	275.0	62.6	 25
198	  1	129.0	20.7	 25
199	  1	188.5	30.8	 30
200	  1	278.0	37.8	 25
201	  1	522.0	53.1	 25
202	  1	459.0	72.0	 25
203	  1	162.0	27.7	 25
204	  1	2126.5	417.7	 30
205	  1	321.0	59.7	 25
206	  1	261.0	37.1	 25
207	  1	157.0	25.1	 25
208	  1	134.0	21.6	 25
209	  1	2322.5	499.7	 30
210	  1	268.0	44.6	 25
211	  1	155.0	26.1	 25
212	  1	205.0	32.1	 25
213	  1	606.0	112.1	 25
214	  1	259.5	29.1	 30
215	  1	453.0	41.2	 25
216	  1	374.0	52.9	 25
217	  1	270.0	36.6	 25
218	  1	188.0	36.0	 25
219	  1	232.8	91.8	 30
220	  1	1212.0	219.2	 25
221	  1	178.0	30.5	 25
222	  1	124.0	18.2	 25
223	  1	179.0	30.2	 25
224	  1	541.5	67.8	 30
225	  1	190.0	32.7	 25
226	  1	219.0	36.6	 25
227	  1	650.0	73.1	 25
228	  1	1047.0	129.9	 25
229	  1	402.8	43.3	 30
230	  1	450.0	56.2	 25
231	  1	143.0	25.0	 25
232	  1	126.0	14.9	 25
233	  1	1312.0	219.8	 25
234	  1	257.8	44.8	 30
235	  1	124.0	20.5	 25
236	  1	3962.0	413.0	 25
237	  1	88.0	15.9	 25
238	  1	144.0	43.4	 25
239	  1	101.0	20.4	 30
240	  1	229.0	37.3	 25
241	  1	220.0	31.6	 25
242	  1	179.0	25.3	 25
243	  1	355.0	47.2	 25
244	  1	231.3	39.1	 30
245	  1	274.0	40.9	 25
246	  1	227.0	27.6	 25
247	  1	322.0	56.6	 25
248	  1	538.0	77.1	 25
249	  1	122.5	25.2	 30
250	  1	140.0	27.6	 25
251	  1	131.0	25.1	 25
252	  1	145.0	34.0	 25
253	  1	272.0	49.6	 25
254	  1	416.0	64.8	 25
255	  1	874.8	127.4	 30
256	  1	151.0	25.9	 25
257	  1	1605.0	149.7	 25
258	  1	221.0	36.8	 25
259	  1	2654.0	461.5	 25
260	  1	226.8	39.5	 30
261	  1	226.0	41.3	 25
262	  1	158.0	24.3	 25
263	  1	142.0	33.3	 25
264	  1	113.0	25.8	 25
265	  1	115.3	26.0	 30
266	  1	117.0	29.2	 25
267	  1	106.0	33.2	 25
268	  1	104.0	24.0	 25
269	  1	381.0	58.4	 25
270	  1	268.0	34.5	 30
271	  1	573.0	86.4	 25
272	  1	567.0	94.9	 25
273	  1	156.0	27.8	 25
274	  1	309.0	52.6	 25
275	  1	285.8	37.3	 30
276	  1	1120.0	98.2	 25
277	  1	8158.0	624.8	 25
278	  1	2293.0	280.8	 25
279	  1	95.0	20.9	 25
280	  1	1026.0	223.1	 30
281	  1	342.0	53.7	 25
282	  1	245.0	32.7	 25
283	  1	545.0	54.1	 25
284	  1	157.0	27.6	 25
285	  1	681.0	95.2	 30
286	  1	145.0	27.8	 25
287	  1	111.0	15.9	 25
288	  1	136.0	34.9	 25
289	  1	220.0	34.4	 25
290	  1	149.8	20.3	 30
291	  1	387.0	61.9	 25
292	  1	862.0	121.6	 25
293	  1	164.0	27.7	 25
294	  1	179.0	25.8	 25
295	  1	168.5	46.6	 30
296	  1	196.0	35.6	 25
297	  1	163.0	34.5	 25
298	  1	133.0	18.4	 25
299	  1	179.0	29.1	 25
300	  1	677.8	99.8	 30
301	  1	216.0	32.7	 25
302	  1	262.8	30.6	 30
303	  1	719.0	102.2	 30
304	  1	687.3	138.8	 30
305	  1	219.5	45.8	 36
306	  1	121.0	20.1	 30
307	  1	352.5	59.8	 30
308	  1	1571.0	294.1	 30
309	  1	327.5	56.7	 30
310	  1	463.5	78.6	 36
311	  1	413.3	63.1	 30
312	  1	796.5	115.9	 30
313	  1	1656.0	374.6	 30
314	  1	138.8	26.9	 30
315	  1	222.0	37.9	 36
316	  1	190.3	35.6	 30
317	  1	131.5	32.8	 30
318	  1	133.0	111.8	 30
319	  1	1158.0	264.8	 30
320	  1	458.5	85.8	 36
321	  1	143.8	26.5	 30
322	  1	148.0	70.4	 30
323	  1	160.0	32.3	 30
324	  1	156.3	36.8	 30
325	  1	139.8	24.0	 36
326	  1	130.3	23.0	 30
327	  1	138.8	21.0	 30
328	  1	123.8	27.7	 30
329	  1	122.5	21.2	 30
330	  1	134.8	26.5	 36
331	  1	721.5	105.3	 30
332	  1	291.8	49.3	 30
333	  1	125.5	19.6	 30
334	  1	154.8	32.2	 30
335	  1	116.5	20.8	 36
336	  1	157.8	28.4	 30
337	  1	111.0	25.2	 25
338	  1	163.0	29.8	 25
339	  1	210.0	23.8	 25
340	  1	10372.5	1963.2	 30
341	  1	1510.0	124.2	 25
342	  1	184.0	38.0	 25
343	  1	1300.0	172.4	 25
344	  1	184.0	46.4	 25
345	  1	241.0	49.6	 30
346	  1	196.0	28.5	 25
347	  1	661.0	115.6	 25
348	  1	440.0	57.7	 25
349	  1	166.0	33.8	 25
350	  1	176.8	28.5	 30
351	  1	229.0	33.0	 25
352	  1	240.0	42.0	 25
353	  1	220.0	56.1	 25
354	  1	256.0	54.0	 25
355	  1	155.0	32.6	 25
356	  1	1057.8	186.4	 30
357	  1	160.0	23.1	 25
358	  1	1419.0	246.1	 25
359	  1	136.0	29.9	 25
360	  1	180.0	27.2	 25
361	  1	164.5	27.2	 30
362	  1	190.0	34.4	 25
363	  1	237.0	56.9	 25
364	  1	190.0	156.6	 25
365	  1	300.0	45.4	 25
366	  1	172.8	30.4	 30
367	  1	174.0	26.7	 25
368	  1	252.0	53.2	 25
369	  1	292.0	46.4	 25
370	  1	129.0	31.4	 25
371	  1	540.5	112.0	 30
372	  1	142.0	18.8	 25
373	  1	491.0	45.7	 25
374	  1	240.0	32.8	 25
375	  1	308.0	43.8	 25
376	  1	154.5	32.9	 30
377	  1	182.0	34.9	 25
378	  1	574.0	61.5	 25
379	  1	275.0	34.7	 25
380	  1	940.0	129.7	 25
381	  1	2703.8	500.9	 30
382	  1	158.0	26.2	 25
383	  1	170.0	23.5	 25
384	  1	123.0	23.3	 25
385	  1	152.0	28.6	 25
386	  1	184.0	33.1	 30
387	  1	126.0	24.6	 25
388	  1	190.0	27.0	 25
389	  1	186.0	27.0	 25
390	  1	7647.0	1138.4	 25
391	  1	124.3	25.1	 30
392	  1	116.0	25.1	 25
393	  1	100.0	20.1	 25
394	  1	205.0	27.6	 25
395	  1	1713.0	228.6	 25
396	  1	203.8	30.9	 30
397	  1	150.0	36.3	 25
398	  1	181.0	31.0	 25
399	  1	167.0	32.5	 25
400	  1	165.0	28.3	 25
401	  1	2725.3	540.7	 30
402	  1	192.0	43.2	 25
403	  1	621.0	100.7	 25
404	  1	458.0	60.1	 25
405	  1	757.0	177.9	 25
406	  1	177.3	40.3	 30
407	  1	239.0	33.3	 25
408	  1	268.0	31.9	 25
409	  1	136.0	25.5	 25
410	  1	98.0	21.3	 25
411	  1	127.0	27.8	 30
412	  1	84.0	17.3	 25
413	  1	114.0	28.7	 25
414	  1	125.0	49.5	 25
415	  1	126.0	18.5	 25
416	  1	1605.8	336.5	 30
417	  1	231.0	38.7	 25
418	  1	238.0	36.2	 25
419	  1	149.0	22.8	 25
420	  1	241.0	44.7	 25
421	  1	188.0	27.0	 30
422	  1	168.0	24.8	 25
423	  1	125.0	23.7	 25
424	  1	851.0	126.1	 25
425	  1	203.0	36.1	 25
426	  1	170.0	22.7	 30
427	  1	312.0	50.0	 25
428	  1	325.0	35.2	 25
429	  1	419.0	51.7	 25
430	  1	2223.0	374.3	 25
431	  1	341.8	49.5	 30
432	  1	210.0	26.8	 25
433	  1	135.0	27.2	 25
434	  1	121.0	22.9	 25
435	  1	118.0	23.6	 25
436	  1	241.8	45.7	 30
437	  1	2639.0	334.6	 25
438	  1	176.0	28.0	 25
439	  1	180.0	26.1	 25
440	  1	162.0	29.2	 25
441	  1	239.0	41.9	 30
442	  1	347.0	45.5	 25
443	  1	936.0	90.0	 25
444	  1	1142.0	175.0	 25
445	  1	175.0	30.2	 25
446	  1	220.5	34.2	 30
447	  1	159.0	25.0	 25
448	  1	267.0	41.3	 25
449	  1	352.0	43.1	 25
450	  1	292.0	41.4	 25
451	  1	288.5	49.7	 30
452	  1	5029.0	584.0	 25
453	  1	517.0	63.9	 25
454	  1	208.0	30.7	 25
455	  1	199.0	32.1	 25
456	  1	410.0	76.4	 25
457	  1	171.5	39.2	 30
458	  1	131.0	21.6	 25
459	  1	176.0	30.4	 25
460	  1	137.0	24.4	 25
461	  1	118.0	18.8	 25
462	  1	206.3	27.7	 30
463	  1	577.0	87.1	 25
464	  1	147.0	21.1	 25
465	  1	249.0	28.3	 25
466	  1	495.0	94.4	 25
467	  1	120.8	20.7	 30
468	  1	253.0	36.6	 25
469	  1	3561.0	351.4	 25
470	  1	168.0	26.0	 25
471	  1	174.0	36.5	 25
472	  1	92.3	21.9	 30
473	  1	3330.0	291.8	 25
474	  1	90.0	21.5	 25
475	  1	110.0	19.6	 25
476	  1	88.0	25.5	 25
477	  1	154.0	28.0	 30
478	  1	269.0	32.4	 25
479	  1	167.0	26.2	 25
480	  1	117.8	19.0	 30
481	  1	110.8	18.2	 30
482	  1	134.5	28.8	 36
483	  1	159.3	27.9	 30
484	  1	183.8	36.1	 30
485	  1	293.3	48.0	 30
486	  1	180.0	30.0	 30
487	  1	171.3	24.3	 36
488	  1	126.8	22.0	 30
489	  1	2330.8	442.8	 30
490	  1	200.5	33.3	 30
491	  1	195.8	31.7	 30
492	  1	512.8	73.6	 36
493	  1	295.8	49.7	 30
494	  1	188.5	30.4	 30
495	  1	560.3	88.9	 30
496	  1	292.0	50.9	 30
497	  1	519.8	105.4	 36
498	  1	1184.0	150.5	 30
499	  1	232.8	45.2	 30
500	  1	298.3	37.1	 30
501	  1	674.8	108.8	 30
502	  1	682.5	128.2	 36
503	  1	133.0	22.4	 30
504	  1	146.3	40.0	 30
505	  1	252.3	39.3	 30
506	  1	167.3	36.4	 30
507	  1	131.5	28.6	 36
508	  1	220.5	43.6	 30
509	  1	131.8	24.5	 30
510	  1	226.3	36.1	 30
511	  1	95.8	14.6	 30
512	  1	129.5	22.4	 36
513	  1	120.3	26.2	 30
514	  1	242.3	89.0	 30
515	  1	126.0	17.5	 25
516	  1	132.0	22.7	 25
517	  1	2664.3	620.1	 30
518	  1	147.0	30.6	 25
519	  1	1391.0	232.1	 25
520	  1	154.0	33.2	 25
521	  1	145.0	23.5	 25
522	  1	116.0	17.0	 30
523	  1	393.0	58.9	 25
524	  1	228.0	34.4	 25
525	  1	168.0	22.4	 25
526	  1	135.0	24.1	 25
527	  1	178.0	22.6	 30
528	  1	175.0	27.0	 25
529	  1	174.0	58.6	 25
530	  1	249.0	31.5	 25
531	  1	232.0	33.1	 25
532	  1	248.0	45.8	 30
533	  1	106.0	18.4	 25
534	  1	102.0	20.2	 25
535	  1	98.0	19.1	 25
536	  1	98.0	17.9	 25
537	  1	147.8	24.4	 30
538	  1	261.0	40.0	 25
539	  1	113.0	29.3	 25
540	  1	272.0	42.2	 25
541	  1	361.0	46.5	 25
542	  1	218.0	22.9	 30
543	  1	229.0	32.5	 25
544	  1	210.0	37.1	 25
545	  1	243.0	32.8	 25
546	  1	220.0	54.1	 25
547	  1	165.0	30.6	 30
548	  1	163.0	33.2	 25
549	  1	7187.0	1022.3	 25
550	  1	297.0	48.5	 25
551	  1	257.0	97.1	 25
552	  1	3301.0	827.4	 30
553	  1	1596.0	241.7	 25
554	  1	218.0	32.7	 25
555	  1	395.0	70.3	 25
556	  1	218.0	37.2	 25
557	  1	484.0	78.9	 25
558	  1	167.5	28.3	 30
559	  1	123.0	17.0	 25
560	  1	123.0	22.1	 25
561	  1	246.0	32.9	 25
562	  1	155.0	23.0	 25
563	  1	229.8	1104.7	 30
564	  1	229.0	35.2	 25
565	  1	323.0	50.5	 25
566	  1	199.0	38.8	 25
567	  1	229.0	28.6	 25
568	  1	5155.5	1200.6	 30
569	  1	215.0	30.6	 25
570	  1	362.0	39.9	 25
571	  1	450.0	54.3	 25
572	  1	138.0	31.9	 25
573	  1	139.0	24.9	 30
574	  1	116.0	17.8	 25
575	  1	251.0	36.8	 25
576	  1	231.0	39.7	 25
577	  1	148.0	20.5	 25
578	  1	102.8	17.9	 30
579	  1	120.0	19.6	 25
580	  1	133.0	16.9	 25
581	  1	177.0	28.6	 25
582	  1	301.0	31.1	 25
583	  1	105.8	17.5	 30
584	  1	171.0	29.7	 25
585	  1	146.0	29.5	 25
586	  1	169.0	22.6	 25
587	  1	504.0	53.2	 25
588	  1	144.8	23.5	 30
589	  1	112.0	21.9	 25
590	  1	267.0	47.9	 25
591	  1	138.0	36.3	 25
592	  1	111.0	19.9	 25
593	  1	159.8	18.3	 30
594	  1	120.0	12.6	 25
595	  1	380.0	42.5	 25
596	  1	10114.0	1411.2	 25
597	  1	293.0	42.6	 25
598	  1	137.0	16.7	 30
599	  1	112.0	19.8	 25
600	  1	160.0	26.7	 25
601	  1	218.0	28.7	 25
602	  1	236.0	32.6	 25
603	  1	2993.0	798.4	 30
604	  1	182.0	21.5	 25
605	  1	131.0	27.3	 25
606	  1	156.0	18.7	 25
607	  1	314.0	49.5	 25
608	  1	124.3	22.3	 30
609	  1	117.0	19.8	 25
610	  1	285.0	43.2	 25
611	  1	134.0	17.6	 25
612	  1	221.0	50.3	 25
613	  1	249.8	43.5	 30
614	  1	248.0	30.6	 25
615	  1	3472.0	469.5	 25
616	  1	135.0	22.7	 25
617	  1	150.0	26.2	 25
618	  1	2185.3	575.0	 30
619	  1	132.0	20.3	 25
620	  1	120.0	16.0	 25
621	  1	104.0	12.5	 25
622	  1	130.0	19.9	 25
623	  1	627.8	154.8	 30
624	  1	657.0	71.9	 25
625	  1	409.0	64.5	 25
626	  1	205.0	34.6	 25
627	  1	1764.0	386.5	 25
628	  1	627.5	106.4	 30
629	  1	788.0	86.1	 25
630	  1	272.0	38.5	 25
631	  1	160.0	32.6	 25
632	  1	117.0	28.5	 25
633	  1	159.8	26.2	 30
634	  1	138.0	19.2	 25
635	  1	3201.0	361.6	 25
636	  1	164.0	20.7	 25
637	  1	328.0	71.7	 25
638	  1	133.8	20.0	 30
639	  1	318.0	52.8	 25
640	  1	134.0	24.0	 25
641	  1	681.0	82.9	 25
642	  1	290.0	55.3	 25
643	  1	254.8	22.1	 30
644	  1	230.0	46.5	 25
645	  1	113.0	13.1	 25
646	  1	112.0	23.0	 25
647	  1	192.0	24.4	 25
648	  1	1000.0	242.8	 30
649	  1	145.0	24.0	 25
650	  1	139.0	19.4	 25
651	  1	1032.0	171.3	 25
652	  1	3469.0	699.4	 25
653	  1	804.0	98.5	 30
654	  1	627.0	70.2	 25
655	  1	193.0	24.5	 25
656	  1	294.0	34.6	 25
657	  1	191.0	30.1	 25
658	  1	212.5	41.2	 30
659	  1	145.5	70.0	 36
660	  1	469.3	74.7	 30
661	  1	292.0	48.0	 30
662	  1	20565.0	5129.4	 30
663	  1	2942.5	717.6	 30
664	  1	323.3	47.6	 36
665	  1	315.0	38.0	 30
666	  1	240.3	36.7	 30
667	  1	1266.8	228.4	 30
668	  1	396.8	40.7	 30
669	  1	202.5	42.8	 36
670	  1	812.5	127.5	 30
671	  1	352.0	37.4	 30
672	  1	15006.8	4174.5	 30
673	  1	315.3	42.4	 30
674	  1	2198.3	579.9	 36
675	  1	6552.5	1210.1	 30
676	  1	321.8	34.4	 30
677	  1	242.8	29.5	 30
678	  1	289.0	35.9	 30
679	  1	757.0	128.3	 36
680	  1	809.0	126.3	 30
681	  1	168.0	28.0	 30
682	  1	404.3	60.7	 30
683	  1	163.8	27.1	 30
684	  1	248.3	43.0	 36
685	  1	188.0	28.6	 30
686	  1	121.5	20.5	 30
687	  1	559.8	112.0	 30
688	  1	321.8	54.9	 30
689	  1	3885.3	1095.8	 36
690	  1	892.3	282.0	 30
691	  1	126.5	23.8	 30
692	  1	195.5	36.1	 30
693	  1	160.0	27.9	 25
694	  1	184.0	48.4	 30
695	  1	332.0	33.7	 25
696	  1	176.0	23.2	 25
697	  1	118.0	14.8	 25
698	  1	243.0	36.5	 25
699	  1	141.5	14.6	 30
700	  1	192.0	37.3	 25
701	  1	130.0	23.2	 25
702	  1	332.0	49.4	 25
703	  1	815.0	166.3	 25
704	  1	244.8	36.2	 30
705	  1	846.0	152.7	 25
706	  1	255.0	30.4	 25
707	  1	130.0	19.4	 25
708	  1	22326.0	5084.6	 25
709	  1	307.5	35.0	 30
710	  1	22173.0	2965.0	 25
711	  1	256.0	23.2	 25
  0	  2	233.5	45.8	 30
  1	  2	16860.0	4288.6	 30
  2	  2	260.3	53.2	 36
  3	  2	16294.8	5122.3	 30
  4	  2	102.8	21.7	 30
  5	  2	364.5	41.4	 30
  6	  2	124.8	21.6	 30
  7	  2	168.3	40.2	 36
  8	  2	307.5	68.8	 30
  9	  2	153.8	33.8	 30
 10	  2	178.5	39.0	 30
 11	  2	670.0	158.7	 30
 12	  2	121.0	30.4	 36
 13	  2	273.0	64.4	 30
 14	  2	230.0	42.5	 30
 15	  2	113.0	23.6	 25
 16	  2	96.0	18.9	 25
 17	  2	114.8	19.7	 30
 18	  2	111.0	20.9	 25
 19	  2	107.0	25.0	 25
 20	  2	244.0	45.7	 25
 21	  2	754.0	80.7	 25
 22	  2	942.3	235.9	 30
 23	  2	447.0	47.6	 25
 24	  2	216.0	42.7	 25
 25	  2	275.0	54.3	 25
 26	  2	194.0	33.1	 25
 27	  2	234.3	66.1	 30
 28	  2	324.0	45.8	 25
 29	  2	626.0	73.3	 25
 30	  2	629.0	61.5	 25
 31	  2	156.0	23.2	 25
 32	  2	271.5	28.1	 30
 33	  2	270.0	41.7	 25
 34	  2	625.0	100.1	 25
 35	  2	224.0	37.7	 25
 36	  2	156.0	29.0	 25
 37	  2	109.0	14.9	 30
 38	  2	162.0	39.6	 25
 39	  2	108.0	19.7	 25
 40	  2	117.0	24.0	 25
 41	  2	178.0	25.0	 25
 42	  2	91.3	20.8	 30
 43	  2	101.0	17.5	 25
 44	  2	107.0	20.3	 25
 45	  2	176.0	30.1	 25
 46	  2	271.0	37.7	 25
 47	  2	233.0	51.0	 25
 48	  2	185.8	35.3	 30
 49	  2	88.0	21.0	 25
 50	  2	99.0	19.0	 25
 51	  2	96.0	17.9	 25
 52	  2	119.0	18.7	 25
 53	  2	131.8	28.7	 30
 54	  2	157.0	26.2	 25
 55	  2	663.0	85.4	 25
 56	  2	2117.0	425.7	 25
 57	  2	147.0	28.9	 25
 58	  2	118.0	21.9	 30
 59	  2	1224.0	282.7	 25
 60	  2	272.0	41.2	 25
 61	  2	92.0	24.2	 25
 62	  2	125.0	21.9	 25
 63	  2	114.3	25.0	 30
 64	  2	171.0	22.5	 25
 65	  2	170.0	30.7	 25
 66	  2	282.0	65.8	 25
 67	  2	144.0	29.8	 25
 68	  2	1213.0	381.1	 30
 69	  2	166.0	29.0	 25
 70	  2	167.0	31.2	 25
 71	  2	158.0	19.4	 25
 72	  2	182.0	44.4	 25
 73	  2	144.0	23.5	 30
 74	  2	323.0	52.2	 25
 75	  2	136.0	37.6	 25
 76	  2	698.0	116.6	 25
 77	  2	173.0	30.9	 25
 78	  2	159.0	36.4	 30
 79	  2	93.0	13.9	 25
 80	  2	244.0	49.1	 25
 81	  2	371.0	75.5	 25
 82	  2	209.0	38.5	 25
 83	  2	221.8	49.8	 30
 84	  2	126.0	31.4	 25
 85	  2	168.0	24.5	 25
 86	  2	142.0	35.2	 25
 87	  2	135.0	17.3	 25
 88	  2	341.3	72.5	 30
 89	  2	176.0	38.0	 25
 90	  2	213.0	43.7	 25
 91	  2	147.0	33.8	 25
 92	  2	201.0	40.5	 25
 93	  2	128.8	27.1	 30
 94	  2	99.0	24.3	 25
 95	  2	796.0	136.9	 25
 96	  2	279.0	46.0	 25
 97	  2	190.0	35.7	 25
 98	  2	156.0	27.9	 30
 99	  2	134.0	28.6	 25
100	  2	239.0	36.3	 25
101	  2	87.0	23.0	 25
102	  2	96.0	36.0	 25
103	  2	106.0	21.9	 30
104	  2	120.0	23.8	 25
105	  2	144.0	23.2	 25
106	  2	137.0	50.2	 25
107	  2	192.0	33.9	 25
108	  2	410.3	58.7	 30
109	  2	116.0	26.7	 25
110	  2	258.0	93.7	 25
111	  2	234.0	34.9	 25
112	  2	459.0	99.8	 25
113	  2	86.8	18.9	 30
114	  2	105.0	24.5	 25
115	  2	269.0	42.0	 25
116	  2	147.0	157.5	 25
117	  2	360.0	41.6	 25
118	  2	227.5	51.4	 30
119	  2	156.0	34.0	 25
120	  2	321.0	45.5	 25
121	  2	215.0	32.6	 25
122	  2	235.0	31.4	 25
123	  2	144.8	27.8	 30
124	  2	265.0	43.9	 25
125	  2	283.0	47.9	 25
126	  2	278.0	37.1	 25
127	  2	425.0	61.8	 25
128	  2	182.0	38.7	 30
129	  2	266.0	55.1	 25
130	  2	281.0	44.1	 25
131	  2	209.0	40.2	 25
132	  2	372.0	69.1	 25
133	  2	233.3	42.0	 30
134	  2	200.0	28.6	 25
135	  2	678.0	172.4	 25
136	  2	132.0	28.4	 25
137	  2	150.0	38.5	 25
138	  2	96.0	23.2	 30
139	  2	522.0	71.8	 25
140	  2	167.0	27.8	 25
141	  2	98.0	19.4	 25
142	  2	517.0	118.0	 25
143	  2	137.0	31.4	 30
144	  2	156.0	30.5	 25
145	  2	158.0	33.0	 25
146	  2	1240.0	350.4	 25
147	  2	217.0	35.1	 25
148	  2	136.0	33.9	 25
149	  2	93.3	23.8	 30
150	  2	159.0	23.9	 25
151	  2	116.0	23.2	 25
152	  2	109.0	20.1	 25
153	  2	136.0	24.8	 25
154	  2	104.3	18.9	 30
155	  2	98.0	20.5	 25
156	  2	274.0	58.2	 25
157	  2	156.0	28.6	 25
158	  2	145.0	24.5	 25
159	  2	161.8	32.5	 36
160	  2	211.8	35.1	 30
161	  2	251.0	50.6	 30
162	  2	151.0	27.3	 30
163	  2	131.8	27.8	 30
164	  2	106.0	20.3	 36
165	  2	187.5	35.0	 30
166	  2	283.5	58.7	 30
167	  2	1687.0	367.4	 30
168	  2	155.5	30.9	 30
169	  2	209.0	29.7	 36
170	  2	264.0	34.4	 30
171	  2	838.0	109.8	 30
172	  2	150.8	25.3	 30
173	  2	218.0	39.4	 30
174	  2	167.3	35.6	 36
175	  2	128.5	21.2	 30
176	  2	132.0	37.7	 30
177	  2	144.0	27.9	 30
178	  2	138.3	31.1	 30
179	  2	175.3	35.4	 36
180	  2	112.5	29.0	 30
181	  2	180.8	32.6	 30
182	  2	294.8	66.9	 30
183	  2	184.0	32.3	 30
184	  2	328.8	80.8	 36
185	  2	108.8	21.8	 30
186	  2	178.0	42.3	 30
187	  2	434.0	109.9	 30
188	  2	228.5	27.5	 30
189	  2	170.8	29.2	 36
190	  2	319.3	43.7	 30
191	  2	113.8	26.6	 30
192	  2	109.5	23.7	 30
193	  2	159.0	40.2	 25
194	  2	180.8	33.6	 30
195	  2	155.0	24.9	 25
196	  2	589.0	71.6	 25
197	  2	144.0	24.3	 25
198	  2	122.0	23.3	 25
199	  2	201.5	45.3	 30
200	  2	245.0	48.6	 25
201	  2	283.0	49.1	 25
202	  2	204.0	47.5	 25
203	  2	125.0	26.2	 25
204	  2	348.0	49.4	 30
205	  2	243.0	39.3	 25
206	  2	106.0	21.1	 25
207	  2	130.0	29.2	 25
208	  2	111.0	19.6	 25
209	  2	245.8	50.6	 30
210	  2	127.0	25.6	 25
211	  2	112.0	25.0	 25
212	  2	105.0	23.7	 25
213	  2	268.0	36.3	 25
214	  2	274.8	43.0	 30
215	  2	169.0	23.6	 25
216	  2	309.0	40.0	 25
217	  2	201.0	32.9	 25
218	  2	161.0	31.1	 25
219	  2	196.8	32.4	 30
220	  2	507.0	72.4	 25
221	  2	106.0	20.9	 25
222	  2	112.0	23.3	 25
223	  2	119.0	23.6	 25
224	  2	664.5	99.6	 30
225	  2	267.0	36.7	 25
226	  2	222.0	29.4	 25
227	  2	629.0	64.6	 25
228	  2	734.0	100.9	 25
229	  2	333.8	45.0	 30
230	  2	444.0	44.4	 25
231	  2	276.0	60.1	 25
232	  2	82.0	17.8	 25
233	  2	168.0	37.0	 25
234	  2	169.5	29.3	 30
235	  2	88.0	16.7	 25
236	  2	2473.0	499.3	 25
237	  2	82.0	15.6	 25
238	  2	114.0	18.3	 25
239	  2	83.0	18.5	 30
240	  2	229.0	25.1	 25
241	  2	115.0	25.0	 25
242	  2	136.0	29.6	 25
243	  2	271.0	39.7	 25
244	  2	200.5	40.6	 30
245	  2	234.0	31.8	 25
246	  2	243.0	31.3	 25
247	  2	443.0	47.5	 25
248	  2	181.0	28.7	 25
249	  2	119.0	19.9	 25
250	  2	95.8	18.5	 30
251	  2	124.0	29.0	 25
252	  2	136.0	261.8	 25
253	  2	218.0	32.3	 25
254	  2	329.0	47.5	 25
255	  2	476.5	72.4	 30
256	  2	139.0	23.1	 25
257	  2	235.0	43.1	 25
258	  2	149.0	21.0	 25
259	  2	557.0	122.4	 25
260	  2	153.8	20.4	 30
261	  2	169.0	35.6	 25
262	  2	124.0	27.3	 25
263	  2	107.0	18.3	 25
264	  2	99.0	19.2	 25
265	  2	101.5	96.5	 30
266	  2	92.0	17.7	 25
267	  2	94.0	18.3	 25
268	  2	109.0	21.8	 25
269	  2	135.0	26.6	 25
270	  2	201.8	29.2	 30
271	  2	167.0	27.7	 25
272	  2	183.0	31.0	 25
273	  2	214.0	38.4	 25
274	  2	201.0	29.0	 25
275	  2	271.0	51.6	 30
276	  2	319.0	52.3	 25
277	  2	1429.0	267.4	 25
278	  2	547.0	87.5	 25
279	  2	95.0	17.4	 25
280	  2	150.0	16.8	 30
281	  2	177.0	39.7	 25
282	  2	239.0	33.2	 25
283	  2	444.0	104.3	 25
284	  2	188.0	38.1	 25
285	  2	241.3	50.7	 30
286	  2	226.0	36.4	 25
287	  2	168.0	28.6	 25
288	  2	148.0	25.0	 25
289	  2	203.0	33.9	 25
290	  2	293.0	35.4	 30
291	  2	210.0	41.2	 25
292	  2	258.0	27.9	 25
293	  2	131.0	21.2	 25
294	  2	242.0	29.4	 25
295	  2	113.0	21.1	 30
296	  2	151.0	30.0	 25
297	  2	223.0	33.2	 25
298	  2	138.0	24.4	 25
299	  2	186.0	34.2	 25
300	  2	663.8	87.8	 30
301	  2	177.0	28.6	 25
302	  2	686.0	95.0	 25
303	  2	452.0	51.0	 25
304	  2	236.0	67.9	 25
305	  2	152.8	17.8	 30
306	  2	118.0	18.5	 25
307	  2	148.0	25.0	 25
308	  2	196.0	40.6	 25
309	  2	240.0	30.9	 25
310	  2	169.5	22.5	 30
311	  2	180.0	23.4	 25
312	  2	182.0	30.0	 25
313	  2	170.0	38.3	 25
314	  2	126.0	23.1	 25
315	  2	158.8	23.7	 30
316	  2	160.0	30.3	 25
317	  2	100.0	16.0	 25
318	  2	98.0	11.2	 25
319	  2	126.0	23.2	 25
320	  2	233.5	37.5	 30
321	  2	142.0	25.5	 25
322	  2	162.0	34.8	 25
323	  2	129.0	24.2	 25
324	  2	126.0	20.3	 25
325	  2	123.5	18.5	 30
326	  2	135.0	18.1	 25
327	  2	175.0	25.0	 25
328	  2	109.0	22.5	 25
329	  2	100.0	15.4	 25
330	  2	127.0	21.0	 30
331	  2	344.0	47.4	 25
332	  2	102.0	19.6	 25
333	  2	118.0	16.7	 25
334	  2	108.0	20.1	 25
335	  2	117.0	21.6	 30
336	  2	93.0	14.1	 25
337	  2	96.0	34.2	 30
338	  2	112.0	22.6	 30
339	  2	187.8	33.3	 30
340	  2	2216.8	634.7	 36
341	  2	249.8	54.5	 30
342	  2	276.8	38.2	 30
343	  2	156.8	22.0	 30
344	  2	106.8	16.7	 30
345	  2	128.5	30.7	 36
346	  2	179.5	19.7	 30
347	  2	185.8	34.7	 30
348	  2	259.3	33.6	 30
349	  2	260.0	82.1	 30
350	  2	167.8	22.9	 30
351	  2	115.5	21.3	 36
352	  2	116.0	20.8	 30
353	  2	126.3	14.0	 30
354	  2	176.5	24.3	 30
355	  2	257.8	35.9	 30
356	  2	267.8	32.3	 36
357	  2	98.5	18.3	 30
358	  2	141.3	29.0	 30
359	  2	86.8	22.6	 30
360	  2	124.5	26.3	 30
361	  2	121.5	22.4	 36
362	  2	147.8	25.3	 30
363	  2	254.0	39.3	 30
364	  2	138.5	19.5	 30
365	  2	190.8	24.8	 30
366	  2	109.8	16.4	 36
367	  2	167.5	33.8	 30
368	  2	167.5	32.8	 30
369	  2	140.3	20.2	 30
370	  2	99.5	51.5	 30
371	  2	149.8	24.4	 30
372	  2	191.0	33.9	 25
373	  2	323.0	50.8	 25
374	  2	147.0	25.9	 25
375	  2	575.0	65.2	 25
376	  2	392.8	81.8	 30
377	  2	123.0	18.9	 25
378	  2	186.0	28.1	 25
379	  2	143.0	27.4	 25
380	  2	142.0	16.7	 25
381	  2	381.0	74.2	 30
382	  2	122.0	22.7	 25
383	  2	237.0	29.5	 25
384	  2	107.0	13.6	 25
385	  2	114.0	22.3	 25
386	  2	126.3	14.3	 30
387	  2	104.0	18.5	 25
388	  2	126.0	20.6	 25
389	  2	148.0	17.5	 25
390	  2	1046.0	222.6	 25
391	  2	124.3	25.2	 30
392	  2	107.0	24.6	 25
393	  2	104.0	12.6	 25
394	  2	179.0	26.9	 25
395	  2	218.0	36.0	 25
396	  2	120.0	23.7	 30
397	  2	127.0	27.3	 25
398	  2	138.0	25.7	 25
399	  2	224.0	30.8	 25
400	  2	167.0	19.5	 25
401	  2	338.0	48.9	 30
402	  2	159.0	31.2	 25
403	  2	196.0	28.9	 25
404	  2	383.0	51.2	 25
405	  2	1244.0	116.9	 25
406	  2	258.8	35.9	 30
407	  2	443.0	41.8	 25
408	  2	256.0	32.4	 25
409	  2	134.0	29.5	 25
410	  2	85.0	13.1	 25
411	  2	118.0	16.9	 30
412	  2	106.0	25.4	 25
413	  2	91.0	16.0	 25
414	  2	121.0	34.6	 25
415	  2	109.0	20.4	 25
416	  2	152.8	33.5	 30
417	  2	177.0	29.2	 25
418	  2	211.0	25.9	 25
419	  2	113.0	16.6	 25
420	  2	124.0	24.8	 25
421	  2	111.8	27.1	 30
422	  2	105.0	18.8	 25
423	  2	133.0	31.2	 25
424	  2	246.0	30.9	 25
425	  2	179.0	21.5	 25
426	  2	223.5	38.9	 30
427	  2	642.0	55.6	 25
428	  2	293.0	34.9	 25
429	  2	244.0	33.4	 25
430	  2	2669.0	522.7	 25
431	  2	361.3	40.7	 30
432	  2	176.0	26.0	 25
433	  2	87.0	12.8	 25
434	  2	84.0	18.0	 25
435	  2	117.0	24.4	 25
436	  2	194.5	34.2	 30
437	  2	547.0	67.9	 25
438	  2	228.0	34.6	 25
439	  2	133.0	11.3	 25
440	  2	118.0	23.4	 25
441	  2	222.0	24.9	 30
442	  2	403.0	37.5	 25
443	  2	4452.0	547.7	 25
444	  2	269.0	49.8	 25
445	  2	173.0	26.3	 25
446	  2	184.5	29.9	 30
447	  2	91.0	13.4	 25
448	  2	118.0	21.6	 25
449	  2	174.0	25.9	 25
450	  2	433.0	37.3	 25
451	  2	190.8	22.0	 30
452	  2	799.0	103.0	 25
453	  2	186.0	22.7	 25
454	  2	245.0	32.7	 25
455	  2	145.0	20.2	 25
456	  2	143.0	26.2	 25
457	  2	407.0	70.6	 30
458	  2	118.0	16.2	 25
459	  2	187.0	25.9	 25
460	  2	130.0	23.8	 25
461	  2	120.0	17.6	 25
462	  2	185.8	84.0	 30
463	  2	211.0	37.2	 25
464	  2	124.0	24.8	 25
465	  2	200.0	27.4	 25
466	  2	211.0	159.6	 25
467	  2	86.3	14.0	 30
468	  2	175.0	17.8	 25
469	  2	1618.0	251.9	 25
470	  2	107.0	26.1	 25
471	  2	166.0	25.3	 25
472	  2	87.5	15.9	 30
473	  2	2161.0	395.3	 25
474	  2	75.0	13.7	 25
475	  2	97.0	24.6	 25
476	  2	94.0	19.3	 25
477	  2	184.8	25.4	 30
478	  2	190.0	109.2	 25
479	  2	166.0	49.0	 25
480	  2	93.0	18.7	 25
481	  2	88.0	13.5	 25
482	  2	92.3	23.8	 30
483	  2	349.0	50.8	 25
484	  2	141.0	48.8	 25
485	  2	346.0	38.2	 25
486	  2	167.0	29.9	 25
487	  2	111.8	21.4	 30
488	  2	107.0	18.6	 25
489	  2	559.0	131.6	 25
490	  2	157.0	32.6	 25
491	  2	134.0	22.1	 25
492	  2	942.5	164.4	 30
493	  2	116.0	23.1	 25
494	  2	175.0	18.2	 25
495	  2	231.0	29.7	 25
496	  2	155.0	23.4	 25
497	  2	160.3	33.0	 30
498	  2	1621.0	287.3	 25
499	  2	186.0	36.8	 25
500	  2	283.0	41.1	 25
501	  2	302.0	45.1	 25
502	  2	200.0	36.0	 30
503	  2	94.0	17.2	 25
504	  2	139.0	23.0	 25
505	  2	153.0	24.3	 25
506	  2	131.0	23.1	 25
507	  2	109.5	17.5	 30
508	  2	99.0	17.7	 25
509	  2	98.0	15.8	 25
510	  2	177.0	29.8	 25
511	  2	111.0	19.9	 25
512	  2	110.8	21.9	 30
513	  2	114.0	20.5	 25
514	  2	189.0	34.6	 25
515	  2	124.8	27.9	 30
516	  2	81.8	9.8	 30
517	  2	495.8	141.3	 36
518	  2	126.0	36.7	 30
519	  2	202.0	28.7	 30
520	  2	119.0	27.9	 30
521	  2	139.0	20.0	 30
522	  2	126.0	29.6	 36
523	  2	204.3	26.7	 30
524	  2	271.3	42.0	 30
525	  2	130.8	22.3	 30
526	  2	88.5	15.7	 30
527	  2	147.5	26.6	 36
528	  2	193.5	35.0	 30
529	  2	111.8	25.3	 30
530	  2	117.5	19.5	 30
531	  2	170.0	23.8	 30
532	  2	104.8	28.0	 36
533	  2	87.3	17.3	 30
534	  2	96.0	29.0	 30
535	  2	89.0	17.3	 30
536	  2	90.8	17.5	 30
537	  2	142.5	33.6	 36
538	  2	251.3	38.0	 30
539	  2	131.0	49.0	 30
540	  2	155.5	29.3	 30
541	  2	160.3	34.8	 30
542	  2	214.0	35.2	 36
543	  2	111.0	22.6	 30
544	  2	161.5	22.7	 30
545	  2	203.0	26.0	 30
546	  2	159.5	22.3	 30
547	  2	161.8	27.0	 36
548	  2	200.8	37.4	 30
549	  2	1928.0	324.2	 25
550	  2	415.0	46.6	 25
551	  2	264.0	31.1	 25
552	  2	840.5	209.8	 30
553	  2	391.0	48.9	 25
554	  2	142.0	18.9	 25
555	  2	172.0	22.5	 25
556	  2	147.0	28.7	 25
557	  2	330.0	55.4	 25
558	  2	147.3	20.1	 30
559	  2	126.0	24.5	 25
560	  2	105.0	24.3	 25
561	  2	128.0	15.9	 25
562	  2	189.0	28.6	 25
563	  2	115.0	26.4	 30
564	  2	148.0	23.1	 25
565	  2	332.0	47.6	 25
566	  2	148.0	17.8	 25
567	  2	758.0	62.2	 25
568	  2	625.8	154.3	 30
569	  2	181.0	24.6	 25
570	  2	473.0	53.8	 25
571	  2	764.0	54.8	 25
572	  2	125.0	26.7	 25
573	  2	110.0	16.5	 30
574	  2	119.0	22.2	 25
575	  2	265.0	31.3	 25
576	  2	290.0	37.3	 25
577	  2	144.0	17.1	 25
578	  2	92.5	24.9	 30
579	  2	121.0	16.0	 25
580	  2	246.0	33.3	 25
581	  2	516.0	71.9	 25
582	  2	381.0	42.8	 25
583	  2	83.0	27.0	 30
584	  2	156.0	27.5	 25
585	  2	142.0	29.4	 25
586	  2	159.0	20.8	 25
587	  2	249.0	43.0	 25
588	  2	122.0	28.1	 30
589	  2	88.0	15.2	 25
590	  2	228.0	40.6	 25
591	  2	105.0	19.1	 25
592	  2	90.0	16.4	 25
593	  2	121.5	20.7	 30
594	  2	99.0	24.1	 25
595	  2	187.0	42.0	 25
596	  2	859.0	106.1	 25
597	  2	137.0	18.6	 25
598	  2	155.0	25.6	 30
599	  2	104.0	15.3	 25
600	  2	121.0	14.8	 25
601	  2	269.0	62.4	 25
602	  2	273.0	41.1	 25
603	  2	305.5	58.3	 30
604	  2	253.0	27.7	 25
605	  2	106.0	24.0	 25
606	  2	151.0	30.4	 25
607	  2	170.0	34.7	 25
608	  2	114.8	18.9	 30
609	  2	118.0	21.9	 25
610	  2	157.0	25.5	 25
611	  2	104.0	20.6	 25
612	  2	171.0	33.0	 25
613	  2	354.8	44.6	 30
614	  2	220.0	31.5	 25
615	  2	682.0	118.2	 25
616	  2	116.0	19.4	 25
617	  2	210.0	40.6	 25
618	  2	544.8	121.1	 30
619	  2	127.0	22.9	 25
620	  2	102.0	22.4	 25
621	  2	102.0	24.1	 25
622	  2	113.0	22.4	 25
623	  2	298.0	55.6	 30
624	  2	387.0	55.3	 25
625	  2	260.0	23.0	 25
626	  2	168.0	29.8	 25
627	  2	584.0	72.6	 25
628	  2	202.0	19.0	 30
629	  2	147.0	19.8	 25
630	  2	213.0	45.2	 25
631	  2	106.0	14.9	 25
632	  2	101.0	16.9	 25
633	  2	127.0	29.3	 30
634	  2	117.0	27.9	 25
635	  2	671.0	124.9	 25
636	  2	121.0	26.5	 25
637	  2	92.0	45.5	 25
638	  2	120.0	25.9	 30
639	  2	151.0	35.2	 25
640	  2	106.0	16.6	 25
641	  2	288.0	38.3	 25
642	  2	214.0	34.5	 25
643	  2	215.8	28.9	 30
644	  2	142.0	23.6	 25
645	  2	100.0	23.1	 25
646	  2	88.0	16.2	 25
647	  2	219.0	40.7	 25
648	  2	343.0	47.2	 30
649	  2	94.0	13.9	 25
650	  2	183.0	33.9	 25
651	  2	496.0	68.3	 25
652	  2	1095.0	208.2	 25
653	  2	570.5	73.2	 30
654	  2	188.0	26.4	 25
655	  2	210.0	25.8	 25
656	  2	121.0	20.3	 25
657	  2	138.0	32.8	 25
658	  2	656.0	144.5	 25
659	  2	163.3	56.8	 30
660	  2	101.0	15.4	 25
661	  2	155.0	27.7	 25
662	  2	4047.0	860.8	 25
663	  2	723.0	89.1	 25
664	  2	406.8	56.0	 30
665	  2	298.0	39.5	 25
666	  2	197.0	43.5	 25
667	  2	442.0	62.5	 25
668	  2	370.0	42.9	 25
669	  2	172.8	28.5	 30
670	  2	603.0	80.0	 25
671	  2	353.0	41.4	 25
672	  2	587.0	96.4	 25
673	  2	274.0	46.1	 25
674	  2	955.3	199.3	 30
675	  2	707.0	126.7	 25
676	  2	666.0	85.7	 25
677	  2	561.0	68.9	 25
678	  2	161.0	20.7	 25
679	  2	329.3	50.3	 30
680	  2	292.0	60.4	 25
681	  2	116.0	16.5	 25
682	  2	605.0	78.4	 25
683	  2	178.0	36.5	 25
684	  2	163.5	36.3	 30
685	  2	133.0	22.3	 25
686	  2	113.0	18.8	 25
687	  2	517.0	112.7	 25
688	  2	1214.0	324.2	 25
689	  2	475.0	154.5	 30
690	  2	248.0	80.6	 25
691	  2	135.0	22.4	 25
692	  2	134.0	27.6	 25
693	  2	133.8	33.1	 30
694	  2	200.3	32.6	 36
695	  2	339.5	47.9	 30
696	  2	141.0	27.4	 30
697	  2	132.5	25.6	 30
698	  2	204.0	48.2	 30
699	  2	112.5	15.6	 36
700	  2	120.5	24.6	 30
701	  2	145.8	34.6	 30
702	  2	171.3	38.5	 30
703	  2	215.0	40.0	 30
704	  2	178.5	31.0	 36
705	  2	386.3	55.7	 30
706	  2	118.0	25.9	 30
707	  2	103.5	20.5	 30
708	  2	284.0	34.8	 30
709	  2	21451.0	5142.8	 36
710	  2	306.8	56.5	 30
711	  2	22488.8	4258.7	 30
  0	  3	17817.0	4125.3	 25
  1	  3	205.0	37.8	 25
  2	  3	16864.0	4924.1	 30
  3	  3	186.0	38.0	 25
  4	  3	87.0	20.0	 25
  5	  3	355.0	57.4	 25
  6	  3	326.0	54.6	 25
  7	  3	91.8	13.6	 30
  8	  3	112.0	17.0	 25
  9	  3	316.0	28.0	 25
 10	  3	155.0	25.5	 25
 11	  3	106.0	19.3	 25
 12	  3	95.8	18.1	 30
 13	  3	96.0	18.0	 25
 14	  3	235.0	34.1	 25
 15	  3	164.5	32.3	 30
 16	  3	87.8	20.5	 30
 17	  3	124.0	24.0	 36
 18	  3	261.5	47.7	 30
 19	  3	94.5	21.0	 30
 20	  3	121.3	23.8	 30
 21	  3	134.5	28.2	 30
 22	  3	176.3	30.4	 36
 23	  3	1269.8	306.8	 30
 24	  3	593.8	90.2	 30
 25	  3	305.8	41.4	 30
 26	  3	177.0	42.4	 30
 27	  3	192.3	21.8	 36
 28	  3	288.0	43.5	 30
 29	  3	176.0	34.9	 30
 30	  3	328.8	52.0	 30
 31	  3	91.0	22.2	 30
 32	  3	261.5	30.3	 36
 33	  3	162.3	20.6	 30
 34	  3	378.0	47.0	 30
 35	  3	2156.5	280.4	 30
 36	  3	629.8	64.7	 30
 37	  3	424.0	85.7	 36
 38	  3	147.3	30.3	 30
 39	  3	148.5	23.4	 30
 40	  3	693.8	87.9	 30
 41	  3	394.5	51.3	 30
 42	  3	390.5	68.9	 36
 43	  3	617.8	138.1	 30
 44	  3	110.5	21.3	 30
 45	  3	264.5	47.8	 30
 46	  3	200.0	26.6	 30
 47	  3	286.3	34.4	 30
 48	  3	132.5	21.3	 36
 49	  3	263.5	35.3	 30
 50	  3	104.0	29.2	 25
 51	  3	134.0	17.5	 25
 52	  3	82.0	13.5	 25
 53	  3	161.5	28.9	 30
 54	  3	109.0	16.3	 25
 55	  3	706.0	116.9	 25
 56	  3	161.0	23.6	 25
 57	  3	229.0	27.8	 25
 58	  3	257.8	31.7	 30
 59	  3	727.0	106.8	 25
 60	  3	179.0	26.2	 25
 61	  3	145.0	23.3	 25
 62	  3	168.0	25.6	 25
 63	  3	106.8	17.9	 30
 64	  3	93.0	15.7	 25
 65	  3	157.0	25.0	 25
 66	  3	167.0	28.8	 25
 67	  3	1400.0	140.0	 25
 68	  3	358.5	75.9	 30
 69	  3	128.0	25.0	 25
 70	  3	147.0	26.0	 25
 71	  3	109.0	20.2	 25
 72	  3	177.0	34.2	 25
 73	  3	105.0	18.6	 30
 74	  3	168.0	24.3	 25
 75	  3	139.0	20.7	 25
 76	  3	358.0	29.6	 25
 77	  3	308.0	20.5	 25
 78	  3	493.8	113.0	 30
 79	  3	1290.0	244.2	 25
 80	  3	440.0	23.4	 25
 81	  3	4020.0	423.0	 25
 82	  3	2708.0	322.6	 25
 83	  3	215.3	35.7	 30
 84	  3	203.0	33.7	 25
 85	  3	270.0	44.0	 25
 86	  3	130.0	25.4	 25
 87	  3	307.0	33.5	 25
 88	  3	137.0	31.2	 30
 89	  3	138.0	18.1	 25
 90	  3	303.0	35.9	 25
 91	  3	480.0	57.1	 25
 92	  3	144.0	26.7	 25
 93	  3	7054.5	1320.8	 30
 94	  3	355.0	54.1	 25
 95	  3	192.0	35.8	 25
 96	  3	227.0	18.6	 25
 97	  3	368.0	41.1	 25
 98	  3	4767.5	1009.6	 30
 99	  3	273.0	39.3	 25
100	  3	721.0	115.9	 25
101	  3	133.0	23.8	 25
102	  3	194.0	30.2	 25
103	  3	212.8	37.2	 30
104	  3	98.0	15.2	 25
105	  3	211.0	26.7	 25
106	  3	89.0	17.2	 25
107	  3	244.0	33.3	 25
108	  3	321.8	33.2	 30
109	  3	91.0	23.5	 25
110	  3	191.0	39.1	 25
111	  3	228.0	28.1	 25
112	  3	278.0	28.2	 25
113	  3	120.0	19.9	 30
114	  3	356.0	58.1	 25
115	  3	734.0	75.2	 25
116	  3	3615.0	531.6	 25
117	  3	2039.0	193.1	 25
118	  3	728.0	48.0	 30
119	  3	2572.0	449.5	 25
120	  3	143.0	20.7	 25
121	  3	383.0	47.3	 25
122	  3	277.0	39.2	 25
123	  3	366.8	42.9	 30
124	  3	345.0	75.5	 25
125	  3	83.0	39.9	 25
126	  3	116.0	19.8	 25
127	  3	123.0	18.5	 25
128	  3	159.5	29.7	 30
129	  3	254.0	33.4	 25
130	  3	251.0	41.0	 25
131	  3	303.0	47.9	 25
132	  3	534.0	52.0	 25
133	  3	155.8	31.7	 30
134	  3	336.0	53.7	 25
135	  3	167.0	23.8	 25
136	  3	336.0	33.3	 25
137	  3	2588.0	305.9	 25
138	  3	392.8	46.5	 30
139	  3	421.0	59.5	 25
140	  3	502.0	66.3	 25
141	  3	231.0	19.0	 25
142	  3	689.0	91.9	 25
143	  3	1857.8	329.4	 30
144	  3	320.0	64.3	 25
145	  3	187.0	36.2	 25
146	  3	247.0	36.9	 25
147	  3	141.0	30.5	 25
148	  3	227.0	23.8	 25
149	  3	124.5	16.9	 30
150	  3	114.0	14.9	 25
151	  3	462.0	55.8	 25
152	  3	268.0	37.8	 25
153	  3	141.0	28.2	 25
154	  3	1168.0	215.0	 30
155	  3	118.0	16.6	 25
156	  3	1506.0	173.3	 25
157	  3	499.0	58.7	 25
158	  3	213.0	37.2	 25
159	  3	301.8	32.2	 30
160	  3	241.0	29.7	 25
161	  3	106.0	15.8	 25
162	  3	84.0	17.0	 25
163	  3	131.0	20.9	 25
164	  3	129.3	16.9	 30
165	  3	428.0	64.4	 25
166	  3	134.0	22.4	 25
167	  3	454.0	60.6	 25
168	  3	377.0	43.6	 25
169	  3	3225.3	702.7	 30
170	  3	130.0	44.4	 25
171	  3	198.0	28.4	 25
172	  3	108.0	21.5	 25
173	  3	216.0	22.8	 25
174	  3	189.8	23.2	 30
175	  3	523.0	59.9	 25
176	  3	510.0	53.0	 25
177	  3	852.0	112.9	 25
178	  3	485.0	76.6	 25
179	  3	211.3	41.2	 30
180	  3	555.0	47.1	 25
181	  3	413.0	77.8	 25
182	  3	263.0	39.5	 25
183	  3	1236.0	148.0	 25
184	  3	228.8	26.7	 30
185	  3	537.0	85.3	 25
186	  3	82.0	12.3	 25
187	  3	97.0	21.6	 25
188	  3	200.0	33.4	 25
189	  3	137.0	33.5	 30
190	  3	134.0	22.1	 25
191	  3	108.0	16.6	 25
192	  3	74.0	11.3	 25
193	  3	103.5	19.2	 30
194	  3	354.3	44.1	 36
195	  3	203.0	35.5	 30
196	  3	534.0	64.2	 30
197	  3	200.8	33.9	 30
198	  3	10204.8	1651.3	 30
199	  3	164.0	24.0	 36
200	  3	257.0	33.1	 30
201	  3	229.8	33.5	 30
202	  3	391.8	50.1	 30
203	  3	2640.5	383.4	 30
204	  3	222.5	35.9	 36
205	  3	447.8	50.5	 30
206	  3	429.0	43.7	 30
207	  3	141.5	19.4	 30
208	  3	239.0	35.9	 30
209	  3	457.5	92.7	 36
210	  3	106.0	17.0	 30
211	  3	156.3	30.2	 30
212	  3	182.8	155.0	 30
213	  3	294.8	41.9	 30
214	  3	516.0	74.9	 36
215	  3	258.5	32.5	 30
216	  3	460.8	41.9	 30
217	  3	239.8	32.1	 30
218	  3	199.0	25.4	 30
219	  3	604.5	111.2	 36
220	  3	4566.0	925.1	 30
221	  3	1006.5	118.9	 30
222	  3	327.3	31.2	 30
223	  3	152.3	25.3	 30
224	  3	133.0	25.1	 36
225	  3	287.8	41.2	 30
226	  3	392.5	58.1	 30
227	  3	175.3	20.2	 30
228	  3	201.0	26.7	 25
229	  3	328.0	48.1	 30
230	  3	660.0	100.9	 25
231	  3	1766.0	205.8	 25
232	  3	119.0	21.4	 25
233	  3	147.0	189.7	 25
234	  3	208.3	40.8	 30
235	  3	82.0	22.1	 25
236	  3	79.0	14.4	 25
237	  3	78.0	17.9	 25
238	  3	72.0	9.1	 25
239	  3	71.5	19.5	 30
240	  3	97.0	16.0	 25
241	  3	90.0	16.9	 25
242	  3	80.0	19.3	 25
243	  3	133.0	18.2	 25
244	  3	670.5	110.7	 30
245	  3	2466.0	333.2	 25
246	  3	911.0	93.2	 25
247	  3	162.0	26.7	 25
248	  3	892.0	121.1	 25
249	  3	209.0	28.5	 25
250	  3	299.5	40.1	 30
251	  3	300.0	32.5	 25
252	  3	214.0	34.0	 25
253	  3	736.0	72.9	 25
254	  3	2348.0	190.6	 25
255	  3	492.0	80.1	 30
256	  3	128.0	29.4	 25
257	  3	86.0	16.7	 25
258	  3	100.0	14.8	 25
259	  3	550.0	67.2	 25
260	  3	660.8	133.9	 30
261	  3	136.0	26.3	 25
262	  3	587.0	52.7	 25
263	  3	154.0	24.5	 25
264	  3	1930.0	207.5	 25
265	  3	170.0	33.7	 30
266	  3	88.0	17.9	 25
267	  3	1199.0	154.9	 25
268	  3	376.0	36.9	 25
269	  3	158.0	33.7	 25
270	  3	173.5	21.2	 30
271	  3	104.0	18.4	 25
272	  3	335.0	54.7	 25
273	  3	226.0	35.6	 25
274	  3	121.0	48.9	 25
275	  3	142.0	25.2	 30
276	  3	116.0	23.4	 25
277	  3	326.0	47.5	 25
278	  3	301.0	39.7	 25
279	  3	938.0	57.7	 25
280	  3	213.8	31.6	 30
281	  3	194.0	32.3	 25
282	  3	137.0	20.3	 25
283	  3	286.0	38.0	 25
284	  3	342.0	49.9	 25
285	  3	165.8	32.4	 30
286	  3	122.0	28.6	 25
287	  3	538.0	53.4	 25
288	  3	249.0	43.0	 25
289	  3	139.0	31.0	 25
290	  3	470.3	69.5	 30
291	  3	467.0	45.0	 25
292	  3	197.0	22.6	 25
293	  3	151.0	20.4	 25
294	  3	390.0	51.7	 25
295	  3	1009.5	108.6	 30
296	  3	536.0	82.0	 25
297	  3	278.0	30.8	 25
298	  3	1565.0	126.9	 25
299	  3	2357.0	314.8	 25
300	  3	1801.5	203.3	 30
301	  3	4173.0	677.8	 25
302	  3	197.0	30.7	 25
303	  3	214.0	34.9	 25
304	  3	982.0	120.3	 25
305	  3	520.8	97.7	 30
306	  3	492.0	56.2	 25
307	  3	569.0	77.1	 25
308	  3	179.0	28.7	 25
309	  3	149.0	24.1	 25
310	  3	114.0	23.0	 30
311	  3	428.0	50.0	 25
312	  3	665.0	65.8	 25
313	  3	1453.0	135.8	 25
314	  3	251.0	32.3	 25
315	  3	184.3	34.1	 30
316	  3	120.0	23.8	 25
317	  3	143.0	16.2	 25
318	  3	169.0	39.5	 25
319	  3	766.0	83.2	 25
320	  3	560.3	73.6	 30
321	  3	125.0	24.7	 25
322	  3	282.0	35.4	 25
323	  3	116.0	20.1	 25
324	  3	418.0	63.4	 25
325	  3	7472.5	1468.4	 30
326	  3	224.0	30.3	 25
327	  3	7276.0	959.7	 25
328	  3	258.0	27.9	 25
329	  3	137.0	23.7	 25
330	  3	164.3	49.9	 30
331	  3	1848.0	290.9	 25
332	  3	115.0	15.9	 25
333	  3	95.0	22.6	 25
334	  3	116.0	19.2	 25
335	  3	207.0	38.4	 30
336	  3	286.0	47.3	 25
337	  3	109.0	23.0	 25
338	  3	1429.0	127.9	 25
339	  3	5883.0	454.7	 25
340	  3	281.8	50.2	 30
341	  3	136.0	20.5	 25
342	  3	219.0	38.4	 25
343	  3	180.0	23.6	 25
344	  3	176.0	42.6	 25
345	  3	944.8	172.6	 30
346	  3	986.0	133.5	 25
347	  3	483.0	57.7	 25
348	  3	202.0	30.7	 25
349	  3	16468.0	1126.8	 25
350	  3	249.0	28.8	 25
351	  3	95.0	20.3	 30
352	  3	1687.0	248.8	 25
353	  3	124.0	25.1	 25
354	  3	5030.0	497.2	 25
355	  3	554.0	42.2	 25
356	  3	817.8	137.5	 30
357	  3	356.0	62.0	 25
358	  3	207.0	30.4	 25
359	  3	132.0	23.0	 25
360	  3	3372.0	558.4	 25
361	  3	189.3	30.7	 30
362	  3	810.0	139.9	 25
363	  3	472.0	47.1	 25
364	  3	958.0	149.3	 25
365	  3	151.0	27.2	 25
366	  3	363.8	45.2	 30
367	  3	122.0	21.3	 25
368	  3	140.0	27.2	 25
369	  3	128.0	17.2	 25
370	  3	219.0	25.8	 25
371	  3	181.0	21.3	 36
372	  3	963.5	102.4	 30
373	  3	269.5	21.1	 30
374	  3	1030.5	157.4	 30
375	  3	2081.5	322.7	 30
376	  3	456.0	55.3	 36
377	  3	264.8	67.6	 30
378	  3	173.5	30.9	 30
379	  3	125.8	18.4	 30
380	  3	109.8	19.5	 30
381	  3	1158.5	269.6	 36
382	  3	139.8	30.1	 30
383	  3	117.0	18.0	 30
384	  3	3271.5	346.5	 30
385	  3	560.8	77.2	 30
386	  3	371.5	58.8	 36
387	  3	225.0	25.9	 30
388	  3	239.5	40.4	 30
389	  3	175.8	29.5	 30
390	  3	136.8	24.2	 30
391	  3	284.8	62.3	 36
392	  3	239.8	26.6	 30
393	  3	270.8	40.9	 30
394	  3	226.5	33.3	 30
395	  3	95.0	19.7	 30
396	  3	143.5	32.8	 36
397	  3	835.0	129.0	 30
398	  3	158.5	30.1	 30
399	  3	166.3	25.9	 30
400	  3	784.8	115.1	 30
401	  3	338.3	69.3	 36
402	  3	107.0	19.2	 30
403	  3	173.8	35.8	 30
404	  3	605.0	63.1	 30
405	  3	202.8	38.0	 30
406	  3	1732.3	350.9	 30
407	  3	264.0	49.2	 25
408	  3	259.0	39.7	 25
409	  3	108.0	17.8	 25
410	  3	161.0	33.0	 25
411	  3	2742.3	625.3	 30
412	  3	168.0	25.3	 25
413	  3	142.0	33.6	 25
414	  3	183.0	36.1	 25
415	  3	683.0	108.4	 25
416	  3	187.3	32.1	 30
417	  3	378.0	40.4	 25
418	  3	180.0	35.4	 25
419	  3	11111.0	1469.4	 25
420	  3	147.0	41.0	 25
421	  3	364.0	49.3	 30
422	  3	382.0	54.8	 25
423	  3	818.0	82.0	 25
424	  3	208.0	31.4	 25
425	  3	111.0	17.0	 25
426	  3	80.8	17.7	 30
427	  3	183.0	39.8	 25
428	  3	324.0	39.2	 25
429	  3	128.0	21.1	 25
430	  3	99.0	19.7	 25
431	  3	303.5	62.6	 30
432	  3	781.0	71.8	 25
433	  3	159.0	21.4	 25
434	  3	197.0	35.3	 25
435	  3	169.0	22.4	 25
436	  3	177.3	33.0	 30
437	  3	301.0	42.1	 25
438	  3	299.0	59.2	 25
439	  3	1764.0	171.7	 25
440	  3	255.0	41.1	 25
441	  3	279.5	47.4	 30
442	  3	671.0	59.1	 25
443	  3	1673.0	147.3	 25
444	  3	127.0	19.4	 25
445	  3	165.0	39.8	 25
446	  3	193.3	36.6	 30
447	  3	143.0	55.8	 25
448	  3	108.0	59.9	 25
449	  3	103.0	23.4	 25
450	  3	261.0	50.3	 25
451	  3	3807.0	804.7	 25
452	  3	1474.5	229.6	 30
453	  3	295.0	40.9	 25
454	  3	136.0	20.5	 25
455	  3	221.0	44.2	 25
456	  3	164.0	29.5	 25
457	  3	253.5	46.6	 30
458	  3	136.0	23.7	 25
459	  3	244.0	40.3	 25
460	  3	871.0	132.7	 25
461	  3	164.0	20.6	 25
462	  3	333.0	51.0	 30
463	  3	2001.0	230.6	 25
464	  3	663.0	76.8	 25
465	  3	577.0	59.7	 25
466	  3	514.0	82.3	 25
467	  3	1998.8	523.1	 30
468	  3	126.0	32.4	 25
469	  3	118.0	23.6	 25
470	  3	197.0	46.1	 25
471	  3	132.0	31.6	 25
472	  3	94.8	27.6	 30
473	  3	71.0	15.0	 25
474	  3	86.0	18.4	 25
475	  3	87.0	22.2	 25
476	  3	86.0	17.3	 25
477	  3	117.8	25.7	 30
478	  3	203.0	28.2	 25
479	  3	245.0	40.4	 25
480	  3	1119.0	174.7	 25
481	  3	251.0	43.4	 25
482	  3	1235.5	348.1	 30
483	  3	149.0	41.5	 25
484	  3	283.0	39.7	 25
485	  3	130.0	24.2	 25
486	  3	123.0	29.8	 25
487	  3	138.0	30.5	 30
488	  3	141.0	23.6	 25
489	  3	414.0	49.3	 25
490	  3	8392.0	1145.3	 25
491	  3	483.0	43.5	 25
492	  3	293.3	35.6	 30
493	  3	7904.0	755.1	 25
494	  3	297.0	43.0	 25
495	  3	110.0	62.0	 25
496	  3	141.0	23.0	 25
497	  3	167.0	43.5	 30
498	  3	145.0	20.9	 25
499	  3	136.0	34.4	 25
500	  3	118.0	23.8	 25
501	  3	158.0	30.3	 25
502	  3	148.0	34.2	 30
503	  3	126.0	34.5	 25
504	  3	354.0	47.5	 25
505	  3	9100.0	978.7	 25
506	  3	264.0	40.4	 25
507	  3	138.0	40.9	 30
508	  3	166.0	31.2	 25
509	  3	575.0	62.0	 25
510	  3	116.0	20.6	 25
511	  3	179.0	32.9	 25
512	  3	242.5	41.6	 30
513	  3	1179.0	97.8	 25
514	  3	283.0	36.0	 25
515	  3	138.0	27.1	 25
516	  3	303.0	54.1	 25
517	  3	230.5	44.3	 30
518	  3	1755.0	155.6	 25
519	  3	802.0	81.5	 25
520	  3	272.0	43.8	 25
521	  3	146.0	48.6	 25
522	  3	316.5	55.6	 30
523	  3	295.0	42.3	 25
524	  3	112.0	23.8	 25
525	  3	129.0	27.6	 25
526	  3	114.0	30.4	 25
527	  3	253.5	47.5	 30
528	  3	96.0	18.7	 25
529	  3	156.0	32.9	 25
530	  3	1067.0	134.1	 25
531	  3	310.0	53.9	 25
532	  3	158.5	38.4	 30
533	  3	84.0	22.4	 25
534	  3	395.0	45.8	 25
535	  3	177.0	34.2	 25
536	  3	112.0	29.2	 25
537	  3	167.5	29.3	 30
538	  3	190.0	43.2	 25
539	  3	10205.0	872.4	 25
540	  3	540.0	56.1	 25
541	  3	203.0	37.6	 25
542	  3	135.8	31.7	 30
543	  3	164.0	29.1	 25
544	  3	293.0	43.5	 25
545	  3	145.0	28.6	 25
546	  3	151.0	31.0	 25
547	  3	129.8	25.7	 30
548	  3	293.0	46.7	 25
549	  3	118.0	35.6	 30
550	  3	420.5	62.2	 30
551	  3	204.3	37.5	 30
552	  3	655.8	95.3	 30
553	  3	124.0	20.9	 36
554	  3	140.5	35.1	 30
555	  3	127.5	17.9	 30
556	  3	127.5	28.9	 30
557	  3	669.5	106.3	 30
558	  3	195.8	41.9	 36
559	  3	154.8	42.2	 30
560	  3	114.5	22.6	 30
561	  3	164.3	31.7	 30
562	  3	156.3	28.3	 30
563	  3	414.3	95.8	 36
564	  3	717.5	109.7	 30
565	  3	1353.8	111.7	 30
566	  3	19111.3	2807.4	 30
567	  3	1003.8	82.8	 30
568	  3	518.0	75.3	 36
569	  3	356.0	47.9	 30
570	  3	310.5	50.7	 30
571	  3	130.8	25.5	 30
572	  3	175.3	34.8	 30
573	  3	158.5	31.6	 36
574	  3	362.3	44.2	 30
575	  3	475.8	63.3	 30
576	  3	569.8	72.2	 30
577	  3	279.0	45.1	 30
578	  3	317.5	74.6	 36
579	  3	120.0	26.5	 30
580	  3	1205.8	181.9	 30
581	  3	213.5	34.9	 30
582	  3	605.5	93.9	 30
583	  3	135.0	28.0	 36
584	  3	612.0	94.3	 25
585	  3	247.0	39.0	 25
586	  3	410.0	56.1	 25
587	  3	151.0	33.0	 25
588	  3	139.8	28.6	 30
589	  3	154.0	30.9	 25
590	  3	184.0	32.3	 25
591	  3	538.0	77.0	 25
592	  3	278.0	39.0	 25
593	  3	231.8	39.7	 30
594	  3	121.0	24.4	 25
595	  3	139.0	22.4	 25
596	  3	225.0	41.5	 25
597	  3	777.0	146.7	 25
598	  3	501.0	108.7	 30
599	  3	148.0	32.8	 25
600	  3	311.0	54.9	 25
601	  3	177.0	36.2	 25
602	  3	154.0	25.7	 25
603	  3	154.3	29.1	 30
604	  3	111.0	22.5	 25
605	  3	216.0	57.0	 25
606	  3	289.0	39.3	 25
607	  3	137.0	20.2	 25
608	  3	474.0	77.2	 30
609	  3	114.0	22.2	 25
610	  3	804.0	136.3	 25
611	  3	3289.0	585.0	 25
612	  3	300.0	74.0	 25
613	  3	306.3	35.0	 30
614	  3	100.0	20.7	 25
615	  3	310.0	47.7	 25
616	  3	614.0	86.0	 25
617	  3	7245.0	1588.7	 25
618	  3	237.8	37.6	 30
619	  3	150.0	28.7	 25
620	  3	434.0	64.2	 25
621	  3	213.0	35.1	 25
622	  3	6308.0	1019.0	 25
623	  3	918.3	201.2	 30
624	  3	429.0	55.9	 25
625	  3	236.0	33.7	 25
626	  3	257.0	40.6	 25
627	  3	254.0	44.2	 25
628	  3	5659.8	1264.9	 30
629	  3	962.0	69.4	 25
630	  3	778.0	86.6	 25
631	  3	339.0	48.6	 25
632	  3	3275.0	485.7	 25
633	  3	965.0	139.7	 30
634	  3	125.0	26.7	 25
635	  3	136.0	32.2	 25
636	  3	979.0	173.4	 25
637	  3	225.0	31.0	 25
638	  3	143.8	34.1	 30
639	  3	230.0	36.3	 25
640	  3	2607.0	336.7	 25
641	  3	394.0	53.6	 25
642	  3	110.0	27.4	 25
643	  3	703.5	157.1	 30
644	  3	565.0	71.8	 25
645	  3	646.0	94.1	 25
646	  3	1239.0	164.2	 25
647	  3	242.0	41.6	 25
648	  3	170.0	31.4	 30
649	  3	266.0	37.7	 25
650	  3	429.0	56.1	 25
651	  3	117.0	27.0	 25
652	  3	955.0	192.5	 25
653	  3	146.0	25.6	 25
654	  3	322.5	46.2	 30
655	  3	201.0	45.9	 25
656	  3	869.0	112.5	 25
657	  3	207.0	54.6	 25
658	  3	153.0	34.1	 25
659	  3	707.0	155.3	 30
660	  3	699.0	86.1	 25
661	  3	139.0	30.0	 25
662	  3	236.0	41.8	 25
663	  3	2260.0	498.6	 25
664	  3	1617.5	340.9	 30
665	  3	685.0	78.5	 25
666	  3	133.0	24.0	 25
667	  3	290.0	53.2	 25
668	  3	790.0	116.1	 25
669	  3	1678.5	289.3	 30
670	  3	526.0	62.0	 25
671	  3	1400.0	181.9	 25
672	  3	1051.0	97.9	 25
673	  3	927.0	110.6	 25
674	  3	495.3	62.5	 30
675	  3	1350.0	85.8	 25
676	  3	5867.0	567.3	 25
677	  3	877.0	69.2	 25
678	  3	143.0	30.6	 25
679	  3	1249.8	248.2	 30
680	  3	654.0	78.0	 25
681	  3	275.0	46.0	 25
682	  3	206.0	48.5	 25
683	  3	285.0	60.1	 25
684	  3	2186.0	475.2	 30
685	  3	129.0	33.3	 25
686	  3	163.0	62.0	 25
687	  3	138.0	30.7	 25
688	  3	198.0	29.5	 25
689	  3	338.0	49.5	 30
690	  3	159.0	53.0	 25
691	  3	175.0	32.8	 25
692	  3	223.0	56.3	 25
693	  3	200.0	62.9	 25
694	  3	140.8	23.5	 30
695	  3	88.0	19.7	 25
696	  3	352.0	42.3	 25
697	  3	288.0	44.7	 25
698	  3	94.0	19.7	 25
699	  3	180.0	38.3	 30
700	  3	420.0	64.4	 25
701	  3	1720.0	203.0	 25
702	  3	1186.0	184.1	 25
703	  3	132.0	23.5	 25
704	  3	100.8	17.6	 30
705	  3	112.0	27.9	 25
706	  3	159.0	29.4	 25
707	  3	113.0	29.1	 25
708	  3	22187.0	5651.2	 25
709	  3	266.8	42.1	 30
710	  3	22269.0	4260.5	 25
711	  3	204.0	44.2	 25
  0	  4	119.0	12.2	 25
  1	  4	127.0	23.3	 25
  2	  4	101.5	16.2	 30
  3	  4	87.0	19.9	 25
  4	  4	85.0	15.4	 25
  5	  4	167.0	26.6	 25
  6	  4	230.0	31.4	 25
  7	  4	97.5	18.8	 30
  8	  4	98.0	11.5	 25
  9	  4	313.0	65.5	 25
 10	  4	145.0	26.9	 25
 11	  4	104.0	20.8	 25
 12	  4	86.0	14.8	 30
 13	  4	156.0	41.1	 25
 14	  4	183.0	28.5	 25
 15	  4	172.0	32.6	 25
 16	  4	142.0	26.4	 25
 17	  4	93.5	17.7	 30
 18	  4	129.0	16.4	 25
 19	  4	101.0	22.9	 25
 20	  4	143.0	24.1	 25
 21	  4	128.0	21.8	 25
 22	  4	161.0	25.7	 30
 23	  4	380.0	86.3	 25
 24	  4	180.0	38.4	 25
 25	  4	211.0	21.3	 25
 26	  4	168.0	29.6	 25
 27	  4	152.5	22.2	 30
 28	  4	602.0	125.2	 25
 29	  4	130.0	23.4	 25
 30	  4	199.0	27.2	 25
 31	  4	97.0	23.9	 25
 32	  4	276.0	56.4	 30
 33	  4	127.0	25.5	 25
 34	  4	247.0	23.2	 25
 35	  4	595.0	72.9	 25
 36	  4	289.0	35.5	 25
 37	  4	299.8	59.0	 30
 38	  4	220.0	54.9	 25
 39	  4	158.0	35.2	 25
 40	  4	527.0	73.4	 25
 41	  4	177.0	25.2	 25
 42	  4	228.0	46.2	 25
 43	  4	145.0	25.0	 30
 44	  4	115.0	25.8	 25
 45	  4	317.0	43.6	 25
 46	  4	190.0	36.7	 25
 47	  4	259.0	35.1	 25
 48	  4	193.0	24.3	 30
 49	  4	121.0	32.3	 25
 50	  4	92.8	16.5	 30
 51	  4	132.0	21.4	 30
 52	  4	84.8	20.9	 30
 53	  4	111.0	18.3	 36
 54	  4	106.8	17.4	 30
 55	  4	167.5	34.7	 30
 56	  4	140.5	18.2	 30
 57	  4	848.0	143.8	 30
 58	  4	201.3	31.8	 36
 59	  4	172.3	23.0	 30
 60	  4	222.5	41.9	 30
 61	  4	147.5	21.7	 30
 62	  4	142.5	22.3	 30
 63	  4	112.3	20.5	 36
 64	  4	123.0	28.7	 30
 65	  4	178.5	28.0	 30
 66	  4	168.0	23.3	 30
 67	  4	396.5	92.8	 30
 68	  4	97.3	18.7	 36
 69	  4	117.8	19.9	 30
 70	  4	131.3	27.6	 30
 71	  4	108.8	15.9	 30
 72	  4	161.8	24.2	 30
 73	  4	109.5	25.3	 36
 74	  4	132.0	26.8	 30
 75	  4	108.8	24.7	 30
 76	  4	173.3	31.3	 30
 77	  4	368.5	61.4	 30
 78	  4	194.3	27.1	 36
 79	  4	344.5	92.7	 30
 80	  4	441.3	76.0	 30
 81	  4	744.8	113.2	 30
 82	  4	427.8	85.2	 30
 83	  4	128.5	37.5	 36
 84	  4	171.0	35.6	 30
 85	  4	105.0	21.9	 25
 86	  4	184.0	37.2	 25
 87	  4	278.0	33.6	 25
 88	  4	177.5	48.9	 30
 89	  4	223.0	51.3	 25
 90	  4	209.0	32.6	 25
 91	  4	183.0	47.0	 25
 92	  4	116.0	24.4	 25
 93	  4	577.0	86.4	 30
 94	  4	145.0	24.2	 25
 95	  4	217.0	49.3	 25
 96	  4	161.0	32.7	 25
 97	  4	161.0	29.1	 25
 98	  4	4137.5	888.4	 30
 99	  4	148.0	21.3	 25
100	  4	163.0	26.9	 25
101	  4	93.0	18.1	 25
102	  4	159.0	26.9	 25
103	  4	133.0	26.7	 30
104	  4	97.0	25.8	 25
105	  4	131.0	23.6	 25
106	  4	120.0	31.3	 25
107	  4	148.0	28.3	 25
108	  4	208.5	33.8	 30
109	  4	104.0	18.6	 25
110	  4	327.0	42.5	 25
111	  4	130.0	21.8	 25
112	  4	450.0	53.3	 25
113	  4	90.5	18.5	 30
114	  4	224.0	30.8	 25
115	  4	245.0	36.0	 25
116	  4	1163.0	106.0	 25
117	  4	1095.0	131.7	 25
118	  4	484.0	50.6	 30
119	  4	724.0	114.4	 25
120	  4	172.0	24.2	 25
121	  4	187.0	32.5	 25
122	  4	159.0	33.5	 25
123	  4	288.3	44.0	 30
124	  4	201.0	35.0	 25
125	  4	91.0	14.1	 25
126	  4	111.0	32.0	 25
127	  4	117.0	15.4	 25
128	  4	121.8	18.1	 30
129	  4	360.0	43.7	 25
130	  4	213.0	32.2	 25
131	  4	278.0	32.3	 25
132	  4	335.0	37.4	 25
133	  4	154.8	20.6	 30
134	  4	251.0	41.9	 25
135	  4	131.0	18.9	 25
136	  4	355.0	53.0	 25
137	  4	273.0	37.6	 25
138	  4	215.8	34.4	 30
139	  4	516.0	59.4	 25
140	  4	625.0	45.8	 25
141	  4	128.0	28.6	 25
142	  4	250.0	41.1	 25
143	  4	1840.0	285.1	 25
144	  4	464.8	67.3	 30
145	  4	129.0	27.7	 25
146	  4	164.0	27.3	 25
147	  4	127.0	24.8	 25
148	  4	451.0	46.5	 25
149	  4	164.5	42.2	 30
150	  4	131.0	21.7	 25
151	  4	300.0	39.0	 25
152	  4	272.0	54.9	 25
153	  4	207.0	35.7	 25
154	  4	248.5	42.2	 30
155	  4	94.0	19.2	 25
156	  4	368.0	56.9	 25
157	  4	466.0	56.8	 25
158	  4	313.0	63.6	 25
159	  4	271.3	44.0	 30
160	  4	231.0	48.1	 25
161	  4	98.0	24.1	 25
162	  4	76.0	16.3	 25
163	  4	102.0	18.7	 25
164	  4	148.0	27.9	 30
165	  4	282.0	38.5	 25
166	  4	117.0	38.2	 25
167	  4	216.0	23.8	 25
168	  4	308.0	60.6	 25
169	  4	609.8	131.1	 30
170	  4	111.0	20.7	 25
171	  4	171.0	27.7	 25
172	  4	105.0	22.7	 25
173	  4	122.0	22.2	 25
174	  4	209.0	34.1	 30
175	  4	198.0	27.2	 25
176	  4	245.0	37.0	 25
177	  4	352.0	62.0	 25
178	  4	155.0	29.5	 25
179	  4	107.3	20.8	 30
180	  4	196.0	37.2	 25
181	  4	323.0	63.6	 25
182	  4	142.0	29.9	 25
183	  4	698.0	106.2	 25
184	  4	588.8	129.9	 30
185	  4	110.0	22.4	 25
186	  4	85.0	20.0	 25
187	  4	93.0	16.9	 25
188	  4	152.0	33.7	 25
189	  4	176.0	25.7	 30
190	  4	185.0	23.2	 25
191	  4	98.0	15.9	 25
192	  4	86.0	21.2	 25
193	  4	150.0	24.5	 25
194	  4	416.5	74.8	 30
195	  4	170.0	34.3	 25
196	  4	216.0	28.6	 25
197	  4	214.0	27.6	 25
198	  4	1326.0	310.3	 25
199	  4	124.8	32.9	 30
200	  4	114.0	23.7	 25
201	  4	158.0	30.4	 25
202	  4	272.0	36.3	 25
203	  4	575.0	134.1	 25
204	  4	221.3	51.4	 30
205	  4	274.0	48.2	 25
206	  4	188.0	33.6	 25
207	  4	134.0	30.5	 25
208	  4	233.0	40.1	 25
209	  4	157.5	39.4	 30
210	  4	106.0	32.5	 25
211	  4	333.0	64.9	 25
212	  4	145.0	30.6	 25
213	  4	140.0	30.6	 25
214	  4	224.0	34.8	 30
215	  4	326.0	48.3	 25
216	  4	194.0	26.9	 25
217	  4	196.0	41.1	 25
218	  4	162.0	36.3	 25
219	  4	719.3	152.2	 30
220	  4	1093.0	274.4	 25
221	  4	345.0	64.2	 25
222	  4	191.0	35.9	 25
223	  4	167.0	26.3	 25
224	  4	173.3	34.2	 30
225	  4	179.0	52.6	 25
226	  4	676.0	101.9	 25
227	  4	140.0	41.3	 25
228	  4	112.8	26.3	 30
229	  4	205.5	42.8	 36
230	  4	254.5	54.2	 30
231	  4	366.5	93.0	 30
232	  4	90.3	18.4	 30
233	  4	118.3	25.1	 30
234	  4	128.5	30.0	 36
235	  4	99.3	23.7	 30
236	  4	82.5	21.9	 30
237	  4	88.8	22.6	 30
238	  4	94.5	21.5	 30
239	  4	87.5	22.4	 36
240	  4	131.5	33.4	 30
241	  4	101.8	19.6	 30
242	  4	93.0	22.3	 30
243	  4	133.8	34.5	 30
244	  4	159.0	31.6	 30
245	  4	367.0	86.1	 36
246	  4	661.8	140.5	 30
247	  4	155.5	37.5	 30
248	  4	483.0	131.6	 30
249	  4	294.0	52.0	 30
250	  4	238.5	43.5	 36
251	  4	214.0	33.0	 30
252	  4	167.0	37.6	 30
253	  4	403.3	55.7	 30
254	  4	948.8	122.9	 30
255	  4	319.3	46.9	 36
256	  4	161.5	31.9	 30
257	  4	101.8	21.3	 30
258	  4	134.0	29.3	 30
259	  4	371.3	67.4	 30
260	  4	179.0	38.5	 36
261	  4	136.3	33.3	 30
262	  4	240.3	49.9	 30
263	  4	211.0	32.6	 25
264	  4	1114.0	137.4	 25
265	  4	120.8	34.6	 30
266	  4	98.0	26.5	 25
267	  4	181.0	35.3	 25
268	  4	330.0	45.6	 25
269	  4	169.0	22.3	 25
270	  4	235.3	34.5	 30
271	  4	114.0	28.7	 25
272	  4	166.0	30.8	 25
273	  4	177.0	37.0	 25
274	  4	123.0	36.1	 25
275	  4	94.3	75.9	 30
276	  4	113.0	25.6	 25
277	  4	172.0	38.5	 25
278	  4	224.0	77.1	 25
279	  4	1326.0	120.8	 25
280	  4	343.8	58.3	 30
281	  4	198.0	41.4	 25
282	  4	144.0	35.6	 25
283	  4	227.0	35.6	 25
284	  4	293.0	35.8	 25
285	  4	157.8	28.4	 30
286	  4	195.0	34.4	 25
287	  4	157.0	30.0	 25
288	  4	122.0	37.2	 25
289	  4	112.0	27.8	 25
290	  4	173.5	34.4	 30
291	  4	165.0	32.1	 25
292	  4	158.0	36.3	 25
293	  4	101.0	18.6	 25
294	  4	238.0	49.6	 25
295	  4	394.8	68.1	 30
296	  4	212.0	36.0	 25
297	  4	176.0	24.6	 25
298	  4	1740.0	220.9	 25
299	  4	532.0	80.6	 25
300	  4	1228.8	145.7	 30
301	  4	2626.0	454.2	 25
302	  4	490.0	59.7	 25
303	  4	438.0	64.3	 25
304	  4	199.0	38.3	 25
305	  4	227.0	46.8	 30
306	  4	385.0	46.7	 25
307	  4	710.0	127.5	 25
308	  4	302.0	51.5	 25
309	  4	253.0	44.8	 25
310	  4	184.3	34.6	 30
311	  4	176.0	54.4	 25
312	  4	198.0	38.5	 25
313	  4	217.0	40.5	 25
314	  4	115.0	22.1	 25
315	  4	137.3	21.7	 30
316	  4	89.0	22.8	 25
317	  4	154.0	32.9	 25
318	  4	148.0	30.5	 25
319	  4	216.0	36.0	 25
320	  4	425.3	73.4	 30
321	  4	231.0	42.8	 25
322	  4	123.0	28.7	 25
323	  4	110.0	31.5	 25
324	  4	141.0	34.5	 25
325	  4	767.3	205.2	 30
326	  4	188.0	49.0	 25
327	  4	1584.0	311.6	 25
328	  4	258.0	47.0	 25
329	  4	129.0	79.7	 25
330	  4	112.5	21.7	 30
331	  4	217.0	41.6	 25
332	  4	110.0	24.0	 25
333	  4	90.0	27.5	 25
334	  4	170.0	38.4	 25
335	  4	157.8	37.5	 30
336	  4	345.0	59.0	 25
337	  4	125.0	30.9	 25
338	  4	447.0	48.5	 25
339	  4	1065.0	166.1	 25
340	  4	165.5	70.3	 30
341	  4	121.0	28.5	 25
342	  4	144.0	38.4	 25
343	  4	105.0	22.9	 25
344	  4	369.0	69.7	 25
345	  4	236.8	45.4	 30
346	  4	712.0	170.0	 25
347	  4	287.0	56.6	 25
348	  4	159.0	26.3	 25
349	  4	4467.0	811.2	 25
350	  4	143.0	27.8	 25
351	  4	97.8	22.0	 30
352	  4	139.0	36.8	 25
353	  4	102.0	20.8	 25
354	  4	1183.0	193.4	 25
355	  4	349.0	59.5	 25
356	  4	230.5	30.2	 30
357	  4	515.0	95.0	 25
358	  4	116.0	29.5	 25
359	  4	117.0	29.2	 25
360	  4	168.0	28.8	 25
361	  4	203.5	34.5	 30
362	  4	228.0	40.0	 25
363	  4	435.0	80.4	 25
364	  4	198.0	38.5	 25
365	  4	220.0	47.2	 25
366	  4	218.0	40.1	 30
367	  4	105.0	19.2	 25
368	  4	122.0	26.6	 25
369	  4	204.0	46.0	 25
370	  4	234.0	31.7	 25
371	  4	171.3	35.2	 30
372	  4	376.0	63.8	 25
373	  4	174.0	37.3	 25
374	  4	191.0	44.9	 25
375	  4	288.0	63.1	 25
376	  4	472.8	106.1	 30
377	  4	177.0	41.2	 25
378	  4	124.0	23.5	 25
379	  4	126.0	23.2	 25
380	  4	116.0	31.9	 25
381	  4	233.8	60.4	 30
382	  4	110.0	22.4	 25
383	  4	123.0	20.3	 25
384	  4	373.0	100.8	 25
385	  4	216.0	51.0	 25
386	  4	329.8	53.8	 30
387	  4	115.0	22.5	 25
388	  4	126.0	30.9	 25
389	  4	134.0	22.7	 25
390	  4	118.0	26.6	 25
391	  4	99.8	20.0	 30
392	  4	257.0	49.7	 25
393	  4	320.0	33.1	 25
394	  4	122.0	51.8	 25
395	  4	105.0	23.4	 25
396	  4	102.5	22.9	 30
397	  4	191.0	35.7	 25
398	  4	90.0	20.2	 25
399	  4	141.0	24.3	 25
400	  4	186.0	29.0	 25
401	  4	256.3	404.2	 30
402	  4	85.0	26.0	 25
403	  4	203.0	33.7	 25
404	  4	353.0	40.6	 25
405	  4	182.0	23.8	 25
406	  4	442.8	106.1	 36
407	  4	114.3	22.1	 30
408	  4	192.0	25.6	 30
409	  4	116.5	30.9	 30
410	  4	246.5	54.8	 30
411	  4	846.3	169.2	 36
412	  4	122.5	29.1	 30
413	  4	147.0	33.6	 30
414	  4	181.0	33.5	 30
415	  4	575.0	107.7	 30
416	  4	139.8	35.3	 36
417	  4	136.8	21.3	 30
418	  4	150.5	30.9	 30
419	  4	1625.0	423.9	 30
420	  4	164.5	32.9	 30
421	  4	219.5	48.8	 36
422	  4	208.0	42.9	 30
423	  4	455.5	98.3	 30
424	  4	155.0	30.8	 30
425	  4	129.8	41.3	 30
426	  4	114.3	20.7	 36
427	  4	159.5	30.1	 30
428	  4	160.5	33.8	 30
429	  4	111.0	24.2	 30
430	  4	100.3	21.3	 30
431	  4	119.0	33.2	 36
432	  4	156.3	31.9	 30
433	  4	146.5	29.6	 30
434	  4	101.8	24.6	 30
435	  4	170.5	39.1	 30
436	  4	123.0	27.5	 36
437	  4	560.3	91.7	 30
438	  4	146.8	26.1	 30
439	  4	383.3	97.3	 30
440	  4	300.0	60.3	 30
441	  4	246.0	51.3	 30
442	  4	381.0	47.7	 25
443	  4	1208.0	137.1	 25
444	  4	164.0	32.7	 25
445	  4	109.0	19.7	 25
446	  4	107.3	19.8	 30
447	  4	101.0	15.6	 25
448	  4	81.0	19.2	 25
449	  4	105.0	22.2	 25
450	  4	194.0	26.7	 25
451	  4	1410.0	294.0	 25
452	  4	431.8	52.1	 30
453	  4	381.0	41.6	 25
454	  4	124.0	25.0	 25
455	  4	129.0	28.0	 25
456	  4	173.0	30.9	 25
457	  4	208.3	31.9	 30
458	  4	139.0	35.9	 25
459	  4	237.0	36.5	 25
460	  4	812.0	105.2	 25
461	  4	417.0	59.9	 25
462	  4	389.8	69.1	 30
463	  4	366.0	56.3	 25
464	  4	393.0	69.5	 25
465	  4	181.0	25.9	 25
466	  4	464.0	54.5	 25
467	  4	541.3	89.1	 30
468	  4	114.0	24.6	 25
469	  4	158.0	40.0	 25
470	  4	165.0	26.9	 25
471	  4	153.0	38.5	 25
472	  4	61.8	18.3	 30
473	  4	63.0	12.3	 25
474	  4	87.0	17.5	 25
475	  4	95.0	22.1	 25
476	  4	76.0	12.6	 25
477	  4	122.5	20.1	 30
478	  4	154.0	58.1	 25
479	  4	154.0	15.5	 25
480	  4	251.0	49.9	 25
481	  4	218.0	32.8	 25
482	  4	243.5	39.0	 30
483	  4	98.0	20.4	 25
484	  4	232.0	38.6	 25
485	  4	94.0	28.1	 25
486	  4	116.0	26.4	 25
487	  4	158.5	28.7	 30
488	  4	141.0	21.0	 25
489	  4	259.0	38.1	 25
490	  4	1750.0	505.3	 25
491	  4	215.0	38.9	 25
492	  4	181.0	29.0	 30
493	  4	3571.0	648.7	 25
494	  4	204.0	34.4	 25
495	  4	107.0	24.2	 25
496	  4	92.0	21.3	 25
497	  4	112.5	25.2	 30
498	  4	123.0	24.1	 25
499	  4	132.0	17.9	 25
500	  4	110.0	19.8	 25
501	  4	135.0	23.2	 25
502	  4	212.5	26.7	 30
503	  4	155.0	23.4	 25
504	  4	199.0	26.5	 25
505	  4	1807.0	343.1	 25
506	  4	157.0	40.7	 25
507	  4	120.3	24.7	 30
508	  4	140.0	22.9	 25
509	  4	218.0	31.0	 25
510	  4	137.0	24.3	 25
511	  4	129.0	26.7	 25
512	  4	153.0	20.5	 30
513	  4	663.0	78.1	 25
514	  4	164.0	30.6	 25
515	  4	107.0	20.0	 25
516	  4	133.0	24.1	 25
517	  4	177.3	33.6	 30
518	  4	1481.0	168.0	 25
519	  4	664.0	62.0	 25
520	  4	739.0	110.1	 25
521	  4	357.0	37.8	 25
522	  4	146.8	24.4	 30
523	  4	385.0	56.4	 25
524	  4	96.0	18.2	 25
525	  4	106.0	20.5	 25
526	  4	93.0	16.8	 25
527	  4	134.5	27.2	 30
528	  4	92.0	17.6	 25
529	  4	126.0	24.7	 25
530	  4	2290.0	230.2	 25
531	  4	145.0	19.5	 25
532	  4	143.8	37.5	 30
533	  4	97.0	19.7	 25
534	  4	173.0	28.8	 25
535	  4	281.0	44.9	 25
536	  4	107.0	23.9	 25
537	  4	232.0	33.9	 30
538	  4	226.0	17.1	 25
539	  4	1285.0	229.8	 25
540	  4	508.0	75.5	 25
541	  4	145.0	19.9	 25
542	  4	115.8	20.1	 30
543	  4	102.0	17.0	 25
544	  4	178.0	25.5	 25
545	  4	117.0	24.7	 25
546	  4	114.0	20.9	 25
547	  4	114.0	19.3	 30
548	  4	123.0	29.1	 25
549	  4	98.0	53.0	 25
550	  4	168.0	30.8	 25
551	  4	156.0	30.0	 25
552	  4	373.0	66.0	 25
553	  4	219.5	42.8	 30
554	  4	121.0	24.4	 25
555	  4	104.0	13.6	 25
556	  4	105.0	14.5	 25
557	  4	318.0	64.4	 25
558	  4	356.5	113.9	 30
559	  4	374.0	55.3	 25
560	  4	103.0	25.8	 25
561	  4	183.0	27.2	 25
562	  4	112.0	21.5	 25
563	  4	743.8	169.0	 30
564	  4	196.0	35.5	 25
565	  4	480.0	73.3	 25
566	  4	9061.0	1850.8	 25
567	  4	472.0	41.6	 25
568	  4	201.5	22.1	 30
569	  4	237.0	45.5	 25
570	  4	170.0	25.4	 25
571	  4	114.0	21.9	 25
572	  4	139.0	23.5	 25
573	  4	131.3	25.7	 30
574	  4	278.0	23.9	 25
575	  4	235.0	21.6	 25
576	  4	300.0	49.8	 25
577	  4	330.0	65.7	 25
578	  4	142.5	32.2	 30
579	  4	129.0	21.7	 25
580	  4	141.0	24.5	 25
581	  4	134.0	23.3	 25
582	  4	189.0	19.9	 25
583	  4	107.3	23.3	 30
584	  4	150.5	24.9	 30
585	  4	265.5	47.2	 30
586	  4	181.5	25.2	 30
587	  4	176.0	27.0	 30
588	  4	147.5	29.9	 36
589	  4	126.3	17.1	 30
590	  4	143.0	22.8	 30
591	  4	138.3	33.4	 30
592	  4	145.0	26.1	 30
593	  4	154.0	27.3	 36
594	  4	112.5	20.3	 30
595	  4	138.5	19.8	 30
596	  4	487.5	46.5	 30
597	  4	158.5	31.1	 30
598	  4	197.3	26.0	 36
599	  4	134.5	19.5	 30
600	  4	163.3	29.2	 30
601	  4	131.3	26.6	 30
602	  4	116.0	16.6	 30
603	  4	132.0	23.3	 36
604	  4	108.8	17.3	 30
605	  4	142.5	22.9	 30
606	  4	187.5	24.0	 30
607	  4	176.8	17.4	 30
608	  4	444.8	93.6	 36
609	  4	93.5	15.1	 30
610	  4	306.0	59.7	 30
611	  4	457.8	110.2	 30
612	  4	172.5	30.3	 30
613	  4	366.0	50.3	 36
614	  4	127.8	31.8	 30
615	  4	314.8	46.0	 30
616	  4	183.8	31.1	 30
617	  4	1502.0	435.5	 30
618	  4	143.3	19.9	 36
619	  4	107.0	13.8	 25
620	  4	178.0	27.7	 25
621	  4	128.0	31.7	 25
622	  4	1086.0	220.3	 25
623	  4	190.8	28.7	 30
624	  4	227.0	29.9	 25
625	  4	137.0	22.9	 25
626	  4	139.0	19.3	 25
627	  4	1052.0	203.3	 25
628	  4	1604.5	340.1	 30
629	  4	727.0	78.1	 25
630	  4	307.0	35.5	 25
631	  4	782.0	54.3	 25
632	  4	1422.0	179.1	 25
633	  4	233.8	42.7	 30
634	  4	91.0	19.6	 25
635	  4	137.0	14.5	 25
636	  4	239.0	25.6	 25
637	  4	197.0	23.9	 25
638	  4	125.0	21.2	 30
639	  4	157.0	21.5	 25
640	  4	1249.0	213.1	 25
641	  4	542.0	52.6	 25
642	  4	225.0	45.3	 25
643	  4	224.5	25.3	 30
644	  4	1042.0	124.9	 25
645	  4	243.0	31.8	 25
646	  4	882.0	65.8	 25
647	  4	215.0	22.7	 25
648	  4	113.0	20.5	 30
649	  4	151.0	23.0	 25
650	  4	112.0	19.2	 25
651	  4	107.0	19.8	 25
652	  4	306.0	51.4	 25
653	  4	277.0	38.4	 25
654	  4	290.3	34.8	 30
655	  4	199.0	22.3	 25
656	  4	196.0	31.2	 25
657	  4	126.0	21.1	 25
658	  4	183.0	40.2	 25
659	  4	407.5	60.9	 30
660	  4	1078.0	100.4	 25
661	  4	168.0	38.3	 25
662	  4	265.0	50.5	 25
663	  4	1128.0	175.8	 25
664	  4	483.8	68.8	 30
665	  4	448.0	48.7	 25
666	  4	174.0	21.2	 25
667	  4	219.0	25.3	 25
668	  4	1410.0	256.8	 25
669	  4	425.0	85.2	 30
670	  4	228.0	28.8	 25
671	  4	545.0	51.5	 25
672	  4	1640.0	225.2	 25
673	  4	390.0	46.2	 25
674	  4	422.8	55.2	 30
675	  4	1290.0	98.6	 25
676	  4	1733.0	255.3	 25
677	  4	584.0	82.0	 25
678	  4	168.0	39.9	 25
679	  4	450.0	92.8	 30
680	  4	301.0	22.9	 25
681	  4	169.0	28.6	 25
682	  4	136.0	25.8	 25
683	  4	117.0	19.5	 25
684	  4	627.0	148.5	 30
685	  4	100.0	18.6	 25
686	  4	95.0	16.4	 25
687	  4	109.0	16.9	 25
688	  4	164.0	26.4	 25
689	  4	155.8	21.7	 30
690	  4	223.0	66.5	 25
691	  4	390.0	50.9	 25
692	  4	258.0	27.5	 25
693	  4	239.0	31.8	 25
694	  4	146.8	27.9	 30
695	  4	81.0	14.9	 25
696	  4	314.0	46.0	 25
697	  4	162.0	29.3	 25
698	  4	105.0	15.5	 25
699	  4	219.8	34.4	 30
700	  4	210.0	41.7	 25
701	  4	453.0	64.7	 25
702	  4	2169.0	312.9	 25
703	  4	115.0	20.4	 25
704	  4	130.5	19.8	 30
705	  4	107.0	18.2	 25
706	  4	172.0	29.6	 25
707	  4	106.0	17.2	 25
708	  4	130.0	19.4	 25
709	  4	119.5	15.5	 30
710	  4	126.0	20.0	 25
711	  4	87.0	13.9	 25
  0	  5	196.0	41.6	 25
  1	  5	917.0	97.9	 25
  2	  5	187.8	36.9	 30
  3	  5	105.0	26.8	 25
  4	  5	370.0	46.9	 25
  5	  5	139.0	23.2	 25
  6	  5	249.0	40.5	 25
  7	  5	139.8	30.1	 30
  8	  5	487.0	68.2	 25
  9	  5	142.0	55.7	 25
 10	  5	125.0	28.5	 25
 11	  5	82.0	14.9	 25
 12	  5	201.0	45.7	 30
 13	  5	13904.0	1751.3	 25
 14	  5	14638.0	1816.8	 25
 15	  5	14889.0	2751.8	 25
 16	  5	253.0	55.6	 25
 17	  5	114.8	30.4	 30
 18	  5	158.0	21.3	 25
 19	  5	165.0	33.0	 25
 20	  5	148.0	30.7	 25
 21	  5	162.0	20.4	 25
 22	  5	157.0	27.9	 30
 23	  5	86.0	21.7	 25
 24	  5	149.0	26.7	 25
 25	  5	156.0	25.7	 25
 26	  5	182.0	32.5	 25
 27	  5	172.5	22.8	 30
 28	  5	164.0	36.5	 25
 29	  5	74.0	23.3	 25
 30	  5	170.0	26.6	 25
 31	  5	171.0	33.5	 25
 32	  5	161.8	29.1	 30
 33	  5	169.0	30.7	 25
 34	  5	159.0	28.0	 25
 35	  5	108.0	24.2	 25
 36	  5	198.0	23.9	 25
 37	  5	15540.5	2101.7	 30
 38	  5	15762.0	2078.8	 25
 39	  5	15619.0	3743.4	 25
 40	  5	186.0	31.6	 25
 41	  5	151.0	32.6	 25
 42	  5	15596.0	1478.9	 25
 43	  5	177.0	29.6	 30
 44	  5	156.0	26.7	 25
 45	  5	171.0	26.6	 25
 46	  5	206.0	36.8	 25
 47	  5	115.0	55.5	 25
 48	  5	186.8	34.0	 30
 49	  5	198.0	40.9	 25
 50	  5	174.0	34.5	 25
 51	  5	165.0	30.7	 25
 52	  5	150.0	41.0	 25
 53	  5	85.8	20.6	 30
 54	  5	152.0	30.0	 25
 55	  5	162.0	30.3	 25
 56	  5	155.0	24.3	 25
 57	  5	131.0	23.1	 25
 58	  5	164.8	37.2	 30
 59	  5	79.0	18.6	 25
 60	  5	74.0	18.6	 25
 61	  5	106.0	24.8	 25
 62	  5	177.0	28.2	 25
 63	  5	187.8	32.0	 30
 64	  5	13747.0	3923.2	 25
 65	  5	200.0	38.1	 25
 66	  5	168.0	27.6	 25
 67	  5	67.0	13.9	 25
 68	  5	150.8	25.6	 30
 69	  5	148.0	17.8	 25
 70	  5	150.0	20.1	 25
 71	  5	145.0	24.4	 25
 72	  5	160.0	27.2	 25
 73	  5	119.8	20.5	 30
 74	  5	14828.0	3824.4	 25
 75	  5	188.0	25.7	 25
 76	  5	169.0	32.9	 25
 77	  5	166.0	27.3	 25
 78	  5	165.0	34.9	 30
 79	  5	102.0	19.7	 25
 80	  5	152.0	20.5	 25
 81	  5	178.0	35.8	 25
 82	  5	167.0	30.8	 25
 83	  5	181.5	45.8	 30
 84	  5	156.0	32.9	 25
 85	  5	104.3	34.2	 30
 86	  5	189.5	33.0	 30
 87	  5	217.5	44.2	 30
 88	  5	16430.8	4680.8	 36
 89	  5	200.8	36.4	 30
 90	  5	161.5	26.2	 30
 91	  5	71.0	15.9	 30
 92	  5	81.0	19.1	 30
 93	  5	91.5	20.3	 36
 94	  5	149.3	31.1	 30
 95	  5	118.3	26.6	 30
 96	  5	146.8	25.3	 30
 97	  5	792.0	113.8	 30
 98	  5	754.0	132.5	 36
 99	  5	384.8	50.6	 30
100	  5	194.8	26.5	 30
101	  5	134.0	23.5	 30
102	  5	140.5	22.8	 30
103	  5	147.8	31.4	 36
104	  5	120.3	32.8	 30
105	  5	126.8	62.2	 30
106	  5	331.0	69.1	 30
107	  5	257.8	47.2	 30
108	  5	118.3	25.4	 36
109	  5	236.8	49.3	 30
110	  5	249.5	29.6	 30
111	  5	136.0	24.5	 30
112	  5	189.8	40.6	 30
113	  5	108.3	27.1	 36
114	  5	141.8	33.6	 30
115	  5	126.8	28.5	 30
116	  5	146.0	32.5	 30
117	  5	249.8	30.1	 30
118	  5	222.8	33.0	 36
119	  5	197.8	26.9	 30
120	  5	169.0	35.2	 25
121	  5	341.0	41.7	 25
122	  5	96.0	23.3	 25
123	  5	137.0	22.5	 30
124	  5	182.0	24.7	 25
125	  5	150.0	27.2	 25
126	  5	136.0	27.7	 25
127	  5	81.0	13.3	 25
128	  5	121.8	24.4	 30
129	  5	158.0	34.9	 25
130	  5	295.0	50.4	 25
131	  5	1155.0	134.2	 25
132	  5	311.0	30.7	 25
133	  5	1350.5	255.0	 30
134	  5	2513.0	362.2	 25
135	  5	2761.0	283.3	 25
136	  5	108.0	24.5	 25
137	  5	471.0	68.8	 25
138	  5	3785.3	682.9	 30
139	  5	460.0	67.4	 25
140	  5	606.0	49.2	 25
141	  5	1414.0	99.7	 25
142	  5	437.0	39.8	 25
143	  5	180.0	42.0	 25
144	  5	215.0	42.6	 30
145	  5	516.0	65.1	 25
146	  5	925.0	78.2	 25
147	  5	317.0	40.6	 25
148	  5	122.0	26.2	 25
149	  5	298.3	45.4	 30
150	  5	365.0	49.8	 25
151	  5	250.0	37.3	 25
152	  5	1222.0	104.6	 25
153	  5	398.0	48.2	 25
154	  5	148.3	28.0	 30
155	  5	524.0	71.8	 25
156	  5	810.0	79.1	 25
157	  5	227.0	35.8	 25
158	  5	597.0	76.3	 25
159	  5	250.3	35.6	 30
160	  5	284.0	36.6	 25
161	  5	231.0	30.0	 25
162	  5	106.0	19.5	 25
163	  5	569.0	67.3	 25
164	  5	227.3	32.6	 30
165	  5	541.0	83.9	 25
166	  5	599.0	76.8	 25
167	  5	4816.0	633.9	 25
168	  5	458.0	62.9	 25
169	  5	136.8	18.0	 30
170	  5	152.0	21.2	 25
171	  5	105.0	16.6	 25
172	  5	287.0	46.3	 25
173	  5	617.0	91.2	 25
174	  5	952.8	154.6	 30
175	  5	190.0	27.0	 25
176	  5	3710.0	406.6	 25
177	  5	234.0	41.2	 25
178	  5	147.0	21.8	 25
179	  5	106.0	22.8	 30
180	  5	397.0	64.3	 25
181	  5	1297.0	103.4	 25
182	  5	145.0	25.0	 25
183	  5	682.0	76.6	 25
184	  5	166.8	32.7	 30
185	  5	141.0	24.4	 25
186	  5	129.0	25.4	 25
187	  5	113.0	19.1	 25
188	  5	117.0	20.9	 25
189	  5	326.5	56.5	 30
190	  5	246.0	40.7	 25
191	  5	316.0	45.3	 25
192	  5	834.0	88.2	 25
193	  5	3486.0	639.7	 25
194	  5	616.0	57.9	 30
195	  5	660.0	68.2	 25
196	  5	934.0	74.1	 25
197	  5	828.0	87.6	 25
198	  5	246.0	23.0	 25
199	  5	183.3	35.4	 30
200	  5	139.0	48.0	 25
201	  5	430.0	64.0	 25
202	  5	100.0	19.5	 25
203	  5	320.0	42.5	 25
204	  5	304.8	58.1	 30
205	  5	274.0	47.6	 25
206	  5	137.0	24.2	 25
207	  5	248.0	39.3	 25
208	  5	240.0	25.6	 25
209	  5	188.3	72.3	 30
210	  5	239.0	30.5	 25
211	  5	313.0	49.2	 25
212	  5	235.0	30.3	 25
213	  5	552.0	48.1	 25
214	  5	131.3	23.0	 30
215	  5	311.0	51.4	 25
216	  5	252.0	39.5	 25
217	  5	179.0	30.9	 25
218	  5	249.0	37.2	 25
219	  5	124.5	19.9	 30
220	  5	109.0	18.7	 25
221	  5	236.0	41.7	 25
222	  5	100.0	16.0	 25
223	  5	191.0	30.9	 25
224	  5	95.8	15.8	 30
225	  5	113.0	41.6	 25
226	  5	174.0	24.5	 25
227	  5	1346.0	168.3	 25
228	  5	163.0	24.1	 25
229	  5	202.0	19.2	 30
230	  5	138.0	19.7	 25
231	  5	663.0	74.8	 25
232	  5	104.0	19.6	 25
233	  5	187.0	40.5	 25
234	  5	233.0	30.1	 30
235	  5	1639.0	325.5	 25
236	  5	1177.0	197.9	 25
237	  5	137.0	16.9	 25
238	  5	713.0	98.0	 25
239	  5	277.8	45.9	 30
240	  5	2828.0	440.5	 25
241	  5	6121.0	640.2	 25
242	  5	145.0	24.3	 25
243	  5	365.0	58.5	 25
244	  5	1683.0	220.3	 25
245	  5	2982.3	432.3	 30
246	  5	264.0	45.2	 25
247	  5	472.0	48.3	 25
248	  5	313.0	44.3	 25
249	  5	586.0	77.4	 25
250	  5	261.5	56.8	 30
251	  5	1444.0	207.6	 25
252	  5	113.0	31.1	 25
253	  5	466.0	79.2	 25
254	  5	335.0	33.5	 25
255	  5	375.0	66.2	 30
256	  5	1148.0	142.8	 25
257	  5	175.0	23.6	 25
258	  5	107.0	17.5	 25
259	  5	99.0	20.2	 25
260	  5	246.3	38.1	 30
261	  5	91.0	19.0	 25
262	  5	107.0	16.6	 25
263	  5	152.0	28.2	 30
264	  5	4071.5	672.6	 30
265	  5	404.3	49.7	 36
266	  5	501.8	82.4	 30
267	  5	487.3	65.9	 30
268	  5	1208.0	73.7	 30
269	  5	2166.8	168.7	 30
270	  5	2052.8	370.9	 36
271	  5	148.8	28.7	 30
272	  5	242.8	52.9	 30
273	  5	508.0	72.7	 30
274	  5	556.8	94.9	 30
275	  5	210.0	42.1	 36
276	  5	127.8	60.4	 30
277	  5	158.3	23.6	 30
278	  5	1317.5	102.7	 30
279	  5	224.0	33.7	 30
280	  5	460.0	54.0	 36
281	  5	139.3	23.2	 30
282	  5	223.8	71.0	 30
283	  5	590.3	80.2	 30
284	  5	495.0	62.5	 30
285	  5	347.3	51.2	 36
286	  5	524.8	76.0	 30
287	  5	1348.5	135.7	 30
288	  5	652.0	83.8	 30
289	  5	142.0	22.5	 30
290	  5	243.5	42.5	 36
291	  5	220.8	37.8	 30
292	  5	2006.0	300.2	 30
293	  5	690.5	88.2	 30
294	  5	1806.0	273.9	 30
295	  5	164.3	28.2	 36
296	  5	182.3	38.8	 30
297	  5	565.0	86.2	 30
298	  5	477.0	44.8	 25
299	  5	1129.0	94.5	 25
300	  5	4361.0	647.0	 30
301	  5	178.0	22.0	 25
302	  5	858.0	81.7	 25
303	  5	713.0	71.3	 25
304	  5	139.0	26.9	 25
305	  5	118.5	24.4	 30
306	  5	361.0	54.7	 25
307	  5	416.0	60.2	 25
308	  5	233.0	48.2	 25
309	  5	200.0	24.1	 25
310	  5	153.3	21.9	 30
311	  5	109.0	15.2	 25
312	  5	111.0	21.8	 25
313	  5	251.0	42.4	 25
314	  5	73.0	13.1	 25
315	  5	129.5	14.8	 30
316	  5	144.0	19.7	 25
317	  5	108.0	21.0	 25
318	  5	736.0	113.5	 25
319	  5	117.0	17.5	 25
320	  5	231.0	33.6	 30
321	  5	389.0	60.7	 25
322	  5	2851.0	272.1	 25
323	  5	297.0	46.7	 25
324	  5	148.0	26.9	 25
325	  5	335.8	47.0	 30
326	  5	379.0	36.9	 25
327	  5	1098.0	86.8	 25
328	  5	210.0	40.9	 25
329	  5	232.0	32.8	 25
330	  5	105.3	21.2	 30
331	  5	984.0	112.6	 25
332	  5	494.0	44.7	 25
333	  5	483.0	55.9	 25
334	  5	858.0	101.3	 25
335	  5	112.5	17.4	 30
336	  5	302.0	46.3	 25
337	  5	1530.0	113.1	 25
338	  5	491.0	45.4	 25
339	  5	197.0	24.5	 25
340	  5	1348.5	175.4	 30
341	  5	259.0	29.4	 25
342	  5	191.0	18.4	 25
343	  5	204.0	27.1	 25
344	  5	112.0	16.5	 25
345	  5	116.0	16.0	 25
346	  5	970.5	226.4	 30
347	  5	90.0	13.3	 25
348	  5	135.0	28.6	 25
349	  5	699.0	58.3	 25
350	  5	215.0	29.8	 25
351	  5	210.5	32.2	 30
352	  5	344.0	28.5	 25
353	  5	385.0	54.2	 25
354	  5	620.0	82.8	 25
355	  5	102.0	14.4	 25
356	  5	770.0	118.8	 30
357	  5	3109.0	376.8	 25
358	  5	130.0	24.6	 25
359	  5	167.0	33.1	 25
360	  5	107.0	22.1	 25
361	  5	331.0	47.0	 30
362	  5	260.0	28.4	 25
363	  5	267.0	26.9	 25
364	  5	517.0	53.8	 25
365	  5	100.0	14.0	 25
366	  5	2512.3	424.6	 30
367	  5	119.0	23.0	 25
368	  5	1142.0	149.3	 25
369	  5	1025.0	155.7	 25
370	  5	314.0	45.7	 25
371	  5	137.5	18.6	 30
372	  5	248.0	31.4	 25
373	  5	845.0	89.9	 25
374	  5	158.0	24.9	 25
375	  5	196.0	63.8	 25
376	  5	157.0	26.7	 30
377	  5	209.0	40.2	 25
378	  5	219.0	33.1	 25
379	  5	200.0	36.1	 25
380	  5	91.0	16.1	 25
381	  5	107.3	17.8	 30
382	  5	129.0	28.2	 25
383	  5	152.0	22.1	 25
384	  5	232.0	34.2	 25
385	  5	98.0	17.7	 25
386	  5	258.8	45.8	 30
387	  5	145.0	25.4	 25
388	  5	256.0	198.6	 25
389	  5	120.0	21.1	 25
390	  5	116.0	17.8	 25
391	  5	144.8	20.9	 30
392	  5	582.0	48.8	 25
393	  5	1953.0	178.2	 25
394	  5	478.0	85.4	 25
395	  5	2243.0	340.4	 25
396	  5	220.5	28.1	 30
397	  5	135.0	20.8	 25
398	  5	286.0	29.3	 25
399	  5	322.0	41.3	 25
400	  5	152.0	17.1	 25
401	  5	171.5	26.3	 30
402	  5	151.0	22.3	 25
403	  5	280.0	37.4	 25
404	  5	1615.0	228.4	 25
405	  5	584.0	87.6	 25
406	  5	172.8	32.0	 30
407	  5	325.0	40.1	 25
408	  5	164.0	25.1	 25
409	  5	572.0	47.8	 25
410	  5	326.0	39.1	 25
411	  5	665.3	125.5	 30
412	  5	202.0	36.9	 25
413	  5	264.0	33.1	 25
414	  5	749.0	91.6	 25
415	  5	118.0	12.6	 25
416	  5	291.3	48.0	 30
417	  5	283.0	33.8	 25
418	  5	126.0	21.2	 25
419	  5	206.0	30.1	 25
420	  5	362.0	44.3	 25
421	  5	798.0	149.5	 30
422	  5	143.0	23.1	 25
423	  5	141.0	40.5	 25
424	  5	405.0	56.5	 25
425	  5	171.0	35.8	 25
426	  5	245.8	51.1	 30
427	  5	117.0	13.4	 25
428	  5	147.0	22.9	 25
429	  5	120.0	21.5	 25
430	  5	131.0	24.4	 25
431	  5	141.8	28.9	 30
432	  5	162.0	27.2	 25
433	  5	99.0	14.7	 25
434	  5	555.0	73.9	 25
435	  5	115.0	20.3	 25
436	  5	178.8	33.2	 30
437	  5	265.0	38.2	 25
438	  5	151.0	16.7	 25
439	  5	174.0	27.9	 25
440	  5	224.0	34.5	 25
441	  5	217.0	48.1	 36
442	  5	160.0	27.5	 30
443	  5	274.5	35.4	 30
444	  5	226.0	48.8	 30
445	  5	314.3	48.3	 30
446	  5	372.3	83.6	 30
447	  5	203.0	29.5	 36
448	  5	116.8	17.5	 30
449	  5	283.3	39.2	 30
450	  5	227.8	37.1	 30
451	  5	188.8	25.7	 30
452	  5	1090.8	216.8	 36
453	  5	415.5	48.7	 30
454	  5	153.8	17.4	 30
455	  5	112.0	26.8	 30
456	  5	131.8	23.5	 30
457	  5	244.0	42.6	 36
458	  5	2882.0	394.0	 30
459	  5	105.8	16.0	 30
460	  5	130.0	18.6	 30
461	  5	315.3	51.7	 30
462	  5	155.3	22.9	 36
463	  5	133.5	21.8	 30
464	  5	134.5	21.3	 30
465	  5	113.8	18.9	 30
466	  5	183.8	32.3	 30
467	  5	223.5	44.5	 36
468	  5	145.0	25.7	 30
469	  5	217.3	38.8	 30
470	  5	128.3	28.6	 30
471	  5	159.8	30.2	 30
472	  5	217.8	35.5	 36
473	  5	106.8	21.1	 30
474	  5	219.8	37.2	 30
475	  5	190.5	40.1	 30
476	  5	459.0	99.9	 25
477	  5	384.0	64.4	 30
478	  5	151.0	27.4	 25
479	  5	144.0	27.9	 25
480	  5	129.0	29.4	 25
481	  5	331.0	59.5	 25
482	  5	129.0	18.7	 30
483	  5	187.0	17.3	 25
484	  5	206.0	27.5	 25
485	  5	448.0	63.6	 25
486	  5	114.0	18.0	 25
487	  5	166.0	35.4	 30
488	  5	169.0	24.8	 25
489	  5	144.0	26.2	 25
490	  5	88.0	13.0	 25
491	  5	111.0	16.1	 25
492	  5	175.0	32.1	 30
493	  5	168.0	30.9	 25
494	  5	147.0	30.8	 25
495	  5	186.0	32.4	 25
496	  5	95.0	19.0	 25
497	  5	204.8	40.5	 30
498	  5	106.0	17.6	 25
499	  5	100.0	13.9	 25
500	  5	700.0	111.1	 25
501	  5	116.0	14.7	 25
502	  5	137.8	24.8	 30
503	  5	269.0	39.5	 25
504	  5	349.0	53.8	 25
505	  5	105.0	16.0	 25
506	  5	105.0	19.7	 25
507	  5	471.5	100.6	 30
508	  5	472.0	57.7	 25
509	  5	577.0	42.4	 25
510	  5	12807.0	1372.7	 25
511	  5	394.0	45.2	 25
512	  5	213.5	27.3	 30
513	  5	111.0	20.9	 25
514	  5	335.0	45.1	 25
515	  5	117.0	20.6	 25
516	  5	203.0	30.0	 25
517	  5	184.3	34.2	 30
518	  5	240.0	29.9	 25
519	  5	298.0	36.9	 25
520	  5	119.0	20.4	 25
521	  5	463.0	70.5	 25
522	  5	1469.0	298.0	 30
523	  5	170.0	38.6	 25
524	  5	125.0	24.6	 25
525	  5	1617.0	218.5	 25
526	  5	204.0	25.8	 25
527	  5	93.0	23.2	 30
528	  5	145.0	24.2	 25
529	  5	229.0	52.2	 25
530	  5	395.0	72.4	 25
531	  5	537.0	72.5	 25
532	  5	155.5	30.3	 30
533	  5	130.0	24.2	 25
534	  5	139.0	23.8	 25
535	  5	134.0	23.2	 25
536	  5	216.0	53.5	 25
537	  5	118.5	22.1	 30
538	  5	315.0	34.5	 25
539	  5	160.0	26.0	 25
540	  5	358.0	45.4	 25
541	  5	254.0	32.5	 25
542	  5	660.3	87.0	 30
543	  5	934.0	101.0	 25
544	  5	265.0	35.7	 25
545	  5	102.0	25.5	 25
546	  5	471.0	89.3	 25
547	  5	109.0	19.2	 25
548	  5	386.0	83.7	 30
549	  5	175.0	32.1	 25
550	  5	173.0	23.1	 25
551	  5	643.0	126.8	 25
552	  5	270.0	48.2	 25
553	  5	402.0	52.7	 30
554	  5	1040.0	156.2	 25
555	  5	163.0	23.7	 25
556	  5	3364.0	514.2	 25
557	  5	191.0	38.0	 25
558	  5	260.3	40.2	 30
559	  5	112.0	18.9	 25
560	  5	261.0	41.8	 25
561	  5	211.0	38.6	 25
562	  5	483.0	39.3	 25
563	  5	133.5	22.3	 30
564	  5	126.0	21.1	 25
565	  5	927.0	89.1	 25
566	  5	375.0	36.5	 25
567	  5	446.0	60.9	 25
568	  5	287.8	42.8	 30
569	  5	91.0	12.9	 25
570	  5	132.0	26.5	 25
571	  5	5386.0	555.5	 25
572	  5	293.0	43.9	 25
573	  5	158.0	25.8	 30
574	  5	1725.0	189.5	 25
575	  5	148.0	27.4	 25
576	  5	233.0	47.7	 25
577	  5	193.0	39.8	 25
578	  5	113.0	19.7	 30
579	  5	139.0	15.9	 25
580	  5	200.0	27.5	 25
581	  5	335.0	55.4	 25
582	  5	259.0	45.8	 25
583	  5	166.8	24.7	 30
584	  5	310.0	37.0	 25
585	  5	137.0	18.8	 25
586	  5	257.0	28.0	 25
587	  5	313.0	43.6	 25
588	  5	94.5	19.8	 30
589	  5	98.0	30.2	 25
590	  5	179.0	34.5	 25
591	  5	159.0	27.4	 25
592	  5	136.0	31.1	 25
593	  5	222.5	29.7	 30
594	  5	598.0	58.1	 25
595	  5	1127.0	170.1	 25
596	  5	200.0	22.2	 25
597	  5	159.0	38.8	 25
598	  5	160.5	30.3	 30
599	  5	198.0	37.2	 25
600	  5	120.0	17.3	 25
601	  5	208.0	30.7	 25
602	  5	207.0	46.0	 25
603	  5	159.5	23.2	 30
604	  5	110.0	17.8	 25
605	  5	86.0	14.6	 25
606	  5	86.0	15.5	 25
607	  5	125.0	58.2	 25
608	  5	446.5	91.5	 30
609	  5	1025.0	127.5	 25
610	  5	400.0	58.7	 25
611	  5	1398.0	224.5	 25
612	  5	376.0	51.8	 25
613	  5	959.3	116.6	 30
614	  5	2293.0	171.5	 25
615	  5	1653.0	162.4	 25
616	  5	180.0	24.6	 25
617	  5	262.0	31.6	 25
618	  5	256.8	44.1	 30
619	  5	131.3	21.5	 30
620	  5	268.8	45.2	 30
621	  5	101.0	31.1	 30
622	  5	1008.5	183.9	 30
623	  5	142.0	26.1	 36
624	  5	136.3	26.5	 30
625	  5	212.0	32.3	 30
626	  5	1069.5	147.3	 30
627	  5	7928.8	1651.4	 30
628	  5	940.8	77.8	 36
629	  5	320.5	34.7	 30
630	  5	1693.8	253.7	 30
631	  5	259.0	46.8	 30
632	  5	1219.3	242.9	 30
633	  5	125.3	24.2	 36
634	  5	95.0	29.9	 30
635	  5	1314.5	173.0	 30
636	  5	4651.8	778.9	 30
637	  5	183.0	32.8	 30
638	  5	366.3	62.5	 36
639	  5	216.8	30.8	 30
640	  5	142.0	24.1	 30
641	  5	546.0	83.1	 30
642	  5	348.3	47.0	 30
643	  5	568.8	62.1	 36
644	  5	8197.5	1334.3	 30
645	  5	193.5	29.1	 30
646	  5	343.8	45.8	 30
647	  5	377.5	68.2	 30
648	  5	147.3	23.6	 36
649	  5	108.8	22.0	 30
650	  5	121.0	25.7	 30
651	  5	141.5	35.3	 30
652	  5	218.0	43.0	 30
653	  5	367.5	50.0	 30
654	  5	322.8	34.6	 30
655	  5	307.0	42.9	 25
656	  5	117.0	15.5	 25
657	  5	88.0	12.4	 25
658	  5	567.0	106.6	 25
659	  5	180.0	44.7	 30
660	  5	587.0	108.2	 25
661	  5	170.0	30.4	 25
662	  5	1021.0	183.3	 25
663	  5	586.0	66.6	 25
664	  5	131.8	26.7	 30
665	  5	3004.0	408.0	 25
666	  5	187.0	31.2	 25
667	  5	160.0	29.5	 25
668	  5	20433.0	4673.0	 25
669	  5	589.8	69.5	 30
670	  5	9049.0	1237.1	 25
671	  5	235.0	30.3	 25
672	  5	851.0	129.7	 25
673	  5	243.0	40.1	 25
674	  5	197.8	35.7	 30
675	  5	158.0	26.1	 25
676	  5	292.0	40.6	 25
677	  5	293.0	46.8	 25
678	  5	418.0	47.0	 25
679	  5	158.8	31.6	 30
680	  5	279.0	46.6	 25
681	  5	101.0	21.4	 25
682	  5	643.0	130.2	 25
683	  5	121.0	26.6	 25
684	  5	143.5	23.7	 30
685	  5	256.0	31.7	 25
686	  5	139.0	41.1	 25
687	  5	127.0	30.6	 25
688	  5	2079.0	416.3	 25
689	  5	152.5	32.0	 30
690	  5	1398.0	457.0	 25
691	  5	335.0	63.9	 25
692	  5	235.0	47.4	 25
693	  5	202.0	46.0	 25
694	  5	158.8	34.4	 30
695	  5	358.0	59.0	 25
696	  5	184.0	31.4	 25
697	  5	248.0	30.1	 25
698	  5	785.0	142.7	 25
699	  5	8056.3	1833.2	 30
700	  5	255.0	37.1	 25
701	  5	403.0	49.4	 25
702	  5	245.0	25.3	 25
703	  5	2718.0	590.6	 25
704	  5	248.0	37.9	 30
705	  5	264.0	53.7	 25
706	  5	694.0	91.5	 25
707	  5	310.0	32.2	 25
708	  5	21775.0	3676.9	 25
709	  5	236.8	60.1	 30
710	  5	469.0	76.2	 25
711	  5	208.0	26.4	 25
  0	  6	15049.0	2165.8	 25
  1	  6	287.0	37.6	 25
  2	  6	293.5	47.2	 30
  3	  6	159.0	18.9	 25
  4	  6	157.0	25.6	 25
  5	  6	131.0	21.2	 25
  6	  6	128.0	21.5	 25
  7	  6	122.5	24.7	 30
  8	  6	180.0	27.1	 25
  9	  6	142.0	22.2	 25
 10	  6	105.0	15.9	 25
 11	  6	131.0	29.9	 25
 12	  6	15779.3	4349.3	 30
 13	  6	247.0	43.8	 25
 14	  6	225.0	23.6	 25
 15	  6	241.0	36.0	 25
 16	  6	15888.0	2203.5	 25
 17	  6	101.5	17.0	 30
 18	  6	229.0	74.2	 25
 19	  6	795.0	352.5	 25
 20	  6	799.0	371.6	 25
 21	  6	434.0	178.4	 25
 22	  6	162.3	30.2	 30
 23	  6	98.0	13.5	 25
 24	  6	167.0	21.0	 25
 25	  6	172.0	26.4	 25
 26	  6	176.0	20.8	 25
 27	  6	186.3	32.5	 30
 28	  6	145.0	26.1	 25
 29	  6	104.0	21.4	 25
 30	  6	166.0	21.7	 25
 31	  6	187.0	42.8	 25
 32	  6	174.8	28.8	 30
 33	  6	188.0	24.8	 25
 34	  6	149.0	22.6	 25
 35	  6	128.0	24.5	 25
 36	  6	17081.0	2296.5	 25
 37	  6	210.0	27.6	 25
 38	  6	214.0	31.9	 30
 39	  6	215.0	28.1	 25
 40	  6	16511.0	3080.1	 25
 41	  6	177.0	25.0	 25
 42	  6	16712.0	1675.2	 25
 43	  6	192.0	32.4	 30
 44	  6	200.0	26.2	 25
 45	  6	178.0	25.7	 25
 46	  6	154.0	23.5	 25
 47	  6	92.0	16.0	 25
 48	  6	180.5	34.9	 30
 49	  6	154.0	18.8	 25
 50	  6	192.0	22.7	 25
 51	  6	184.0	23.7	 25
 52	  6	162.0	21.9	 25
 53	  6	105.0	17.3	 30
 54	  6	167.0	22.2	 25
 55	  6	174.0	30.2	 25
 56	  6	194.0	33.1	 25
 57	  6	141.0	20.6	 25
 58	  6	145.0	23.9	 30
 59	  6	75.0	14.3	 25
 60	  6	94.0	19.5	 25
 61	  6	94.0	19.3	 25
 62	  6	193.0	31.3	 25
 63	  6	15754.5	4260.7	 30
 64	  6	222.0	27.7	 25
 65	  6	15542.0	3303.2	 25
 66	  6	163.0	22.3	 25
 67	  6	77.0	17.3	 25
 68	  6	151.3	23.0	 30
 69	  6	239.0	42.7	 25
 70	  6	14687.0	2940.8	 25
 71	  6	187.0	34.8	 25
 72	  6	137.0	19.8	 25
 73	  6	150.5	33.9	 30
 74	  6	15799.0	3955.0	 25
 75	  6	199.0	24.5	 25
 76	  6	194.0	25.9	 25
 77	  6	159.0	20.8	 25
 78	  6	134.5	26.7	 30
 79	  6	92.0	15.4	 25
 80	  6	168.0	26.4	 25
 81	  6	178.0	17.9	 25
 82	  6	184.0	25.3	 25
 83	  6	185.5	27.4	 30
 84	  6	165.0	22.3	 25
 85	  6	95.0	20.8	 25
 86	  6	163.0	30.9	 25
 87	  6	227.0	25.7	 25
 88	  6	16392.0	4459.2	 30
 89	  6	228.0	43.3	 25
 90	  6	158.0	25.4	 25
 91	  6	83.0	10.8	 25
 92	  6	84.0	16.0	 25
 93	  6	99.8	17.2	 30
 94	  6	109.0	17.3	 25
 95	  6	106.0	11.9	 25
 96	  6	112.0	19.5	 25
 97	  6	195.0	43.8	 25
 98	  6	179.8	21.1	 30
 99	  6	181.0	28.7	 25
100	  6	142.0	27.7	 25
101	  6	264.0	33.1	 25
102	  6	113.0	15.3	 25
103	  6	116.5	22.9	 30
104	  6	117.0	13.5	 25
105	  6	110.0	18.8	 25
106	  6	185.0	38.7	 25
107	  6	317.0	59.3	 25
108	  6	114.8	21.9	 30
109	  6	88.0	16.8	 25
110	  6	222.0	43.9	 25
111	  6	95.0	19.7	 25
112	  6	117.0	21.9	 25
113	  6	90.5	16.9	 30
114	  6	135.0	27.5	 25
115	  6	129.0	16.1	 25
116	  6	185.0	45.8	 25
117	  6	228.0	43.2	 25
118	  6	134.8	22.9	 30
119	  6	376.0	50.5	 25
120	  6	260.8	1096.9	 30
121	  6	198.3	37.1	 30
122	  6	90.8	18.0	 30
123	  6	141.8	18.5	 36
124	  6	133.8	25.2	 30
125	  6	104.5	19.0	 30
126	  6	165.8	41.5	 30
127	  6	85.5	19.4	 30
128	  6	155.3	29.5	 36
129	  6	128.3	17.5	 30
130	  6	168.3	32.9	 30
131	  6	476.3	99.5	 30
132	  6	164.3	30.9	 30
133	  6	373.5	82.6	 36
134	  6	621.5	124.1	 30
135	  6	627.5	129.2	 30
136	  6	140.3	28.7	 30
137	  6	277.3	38.8	 30
138	  6	1540.3	375.8	 30
139	  6	367.3	57.5	 36
140	  6	442.0	51.3	 30
141	  6	893.3	122.8	 30
142	  6	293.8	45.4	 30
143	  6	181.5	38.6	 30
144	  6	246.0	35.4	 36
145	  6	1041.5	162.3	 30
146	  6	165.0	23.8	 30
147	  6	157.8	26.9	 30
148	  6	122.8	22.9	 30
149	  6	294.0	40.5	 36
150	  6	264.5	32.0	 30
151	  6	150.5	41.0	 30
152	  6	600.8	103.0	 30
153	  6	378.5	54.8	 30
154	  6	181.5	28.0	 30
155	  6	633.0	89.3	 25
156	  6	562.0	50.5	 25
157	  6	197.0	26.4	 25
158	  6	186.0	28.0	 25
159	  6	151.0	21.0	 30
160	  6	166.0	22.8	 25
161	  6	153.0	24.4	 25
162	  6	90.0	12.2	 25
163	  6	358.0	46.2	 25
164	  6	170.8	30.5	 30
165	  6	657.0	117.4	 25
166	  6	405.0	52.6	 25
167	  6	400.0	73.0	 25
168	  6	166.0	20.8	 25
169	  6	152.5	37.9	 30
170	  6	133.0	18.0	 25
171	  6	98.0	15.1	 25
172	  6	178.0	27.1	 25
173	  6	154.0	20.9	 25
174	  6	200.0	41.8	 30
175	  6	131.0	25.0	 25
176	  6	1171.0	127.8	 25
177	  6	205.0	33.6	 25
178	  6	103.0	20.7	 25
179	  6	92.5	18.3	 30
180	  6	107.0	22.7	 25
181	  6	266.0	48.2	 25
182	  6	93.0	30.3	 25
183	  6	168.0	17.1	 25
184	  6	134.5	27.2	 30
185	  6	114.0	28.2	 25
186	  6	217.0	23.3	 25
187	  6	113.0	19.2	 25
188	  6	96.0	21.2	 25
189	  6	232.0	51.1	 30
190	  6	348.0	56.3	 25
191	  6	326.0	61.6	 25
192	  6	354.0	44.0	 25
193	  6	844.0	100.9	 25
194	  6	414.5	42.6	 30
195	  6	720.0	85.2	 25
196	  6	636.0	76.5	 25
197	  6	241.0	44.4	 25
198	  6	327.0	48.5	 25
199	  6	250.0	36.7	 30
200	  6	104.0	19.8	 25
201	  6	184.0	26.6	 25
202	  6	82.0	18.6	 25
203	  6	229.0	40.4	 25
204	  6	232.3	33.1	 30
205	  6	187.0	30.9	 25
206	  6	130.0	22.5	 25
207	  6	201.0	24.5	 25
208	  6	128.0	20.2	 25
209	  6	94.0	20.4	 30
210	  6	255.0	33.5	 25
211	  6	429.0	44.2	 25
212	  6	289.0	29.0	 25
213	  6	292.0	45.9	 25
214	  6	96.0	18.2	 30
215	  6	625.0	69.5	 25
216	  6	165.0	23.0	 25
217	  6	170.0	21.1	 25
218	  6	292.0	42.2	 25
219	  6	100.5	59.8	 30
220	  6	98.0	20.0	 25
221	  6	141.0	39.0	 25
222	  6	107.0	25.1	 25
223	  6	129.0	15.0	 25
224	  6	79.5	11.8	 30
225	  6	91.0	14.8	 25
226	  6	187.0	22.5	 25
227	  6	236.0	46.6	 25
228	  6	217.0	35.3	 25
229	  6	298.5	50.1	 30
230	  6	145.0	30.1	 25
231	  6	391.0	68.7	 25
232	  6	101.0	17.3	 25
233	  6	166.0	29.0	 25
234	  6	210.5	30.3	 30
235	  6	220.0	47.4	 25
236	  6	242.0	37.2	 25
237	  6	98.0	23.7	 25
238	  6	266.0	32.9	 25
239	  6	102.8	19.2	 30
240	  6	669.0	122.2	 25
241	  6	1192.0	196.9	 25
242	  6	127.0	15.9	 25
243	  6	457.0	382.8	 25
244	  6	584.0	87.8	 25
245	  6	818.5	154.1	 30
246	  6	221.0	25.5	 25
247	  6	498.0	47.6	 25
248	  6	251.0	21.1	 25
249	  6	319.0	31.5	 25
250	  6	469.5	63.8	 30
251	  6	216.0	33.0	 25
252	  6	104.0	17.7	 25
253	  6	195.0	27.1	 25
254	  6	1711.0	193.3	 25
255	  6	875.5	95.1	 30
256	  6	1639.0	221.9	 25
257	  6	106.0	14.5	 25
258	  6	140.0	26.6	 25
259	  6	139.0	31.4	 25
260	  6	156.8	31.9	 30
261	  6	101.0	26.5	 25
262	  6	107.0	20.9	 25
263	  6	132.0	25.7	 25
264	  6	1486.0	265.5	 25
265	  6	495.0	63.1	 30
266	  6	947.0	89.5	 25
267	  6	1070.0	80.2	 25
268	  6	909.0	64.0	 25
269	  6	1335.0	200.9	 25
270	  6	326.5	64.1	 30
271	  6	131.0	36.0	 25
272	  6	198.0	40.0	 25
273	  6	288.0	36.4	 25
274	  6	324.0	42.3	 25
275	  6	191.0	30.7	 30
276	  6	222.0	81.6	 25
277	  6	187.0	27.2	 25
278	  6	319.0	42.7	 25
279	  6	141.0	29.9	 25
280	  6	237.0	35.8	 30
281	  6	112.0	29.3	 25
282	  6	169.0	37.3	 25
283	  6	408.0	51.9	 25
284	  6	449.0	47.6	 25
285	  6	341.0	56.8	 30
286	  6	639.0	92.7	 25
287	  6	303.0	50.5	 25
288	  6	237.0	45.2	 25
289	  6	145.0	36.8	 25
290	  6	152.8	33.4	 30
291	  6	116.0	16.7	 25
292	  6	273.0	63.4	 25
293	  6	201.0	38.0	 25
294	  6	335.0	72.0	 25
295	  6	213.0	39.3	 30
296	  6	338.0	59.3	 25
297	  6	128.0	18.2	 25
298	  6	463.8	50.3	 30
299	  6	414.8	103.6	 30
300	  6	1813.5	434.5	 36
301	  6	196.3	41.4	 30
302	  6	403.0	61.6	 30
303	  6	431.8	65.4	 30
304	  6	181.3	26.2	 30
305	  6	99.5	17.7	 36
306	  6	213.8	30.2	 30
307	  6	149.3	28.6	 30
308	  6	136.0	24.2	 30
309	  6	104.8	21.7	 30
310	  6	91.3	24.5	 36
311	  6	89.5	20.5	 30
312	  6	109.3	22.8	 30
313	  6	164.0	26.0	 30
314	  6	91.8	18.6	 30
315	  6	128.3	22.0	 36
316	  6	122.0	22.1	 30
317	  6	83.0	13.7	 30
318	  6	296.8	52.9	 30
319	  6	106.5	20.0	 30
320	  6	209.0	36.8	 36
321	  6	252.8	42.2	 30
322	  6	540.0	88.2	 30
323	  6	197.8	29.6	 30
324	  6	161.5	29.8	 30
325	  6	254.8	50.0	 36
326	  6	450.8	69.4	 30
327	  6	814.5	155.1	 30
328	  6	159.0	25.5	 30
329	  6	176.3	53.7	 30
330	  6	103.5	24.1	 36
331	  6	389.5	89.6	 30
332	  6	128.0	19.9	 25
333	  6	514.0	78.4	 25
334	  6	373.0	58.8	 25
335	  6	154.8	21.8	 30
336	  6	307.0	38.8	 25
337	  6	708.0	107.2	 25
338	  6	380.0	46.8	 25
339	  6	503.0	77.6	 25
340	  6	408.0	58.1	 30
341	  6	163.0	27.7	 25
342	  6	139.0	72.2	 25
343	  6	94.0	21.2	 25
344	  6	103.0	21.1	 25
345	  6	97.0	21.8	 25
346	  6	154.8	27.5	 30
347	  6	94.0	16.1	 25
348	  6	126.0	38.6	 25
349	  6	684.0	93.4	 25
350	  6	203.0	24.8	 25
351	  6	160.5	30.5	 30
352	  6	174.0	25.9	 25
353	  6	173.0	20.1	 25
354	  6	359.0	60.7	 25
355	  6	101.0	21.4	 25
356	  6	296.5	43.0	 30
357	  6	1315.0	111.0	 25
358	  6	113.0	20.8	 25
359	  6	190.0	74.2	 25
360	  6	104.0	15.5	 25
361	  6	431.3	94.6	 30
362	  6	167.0	27.4	 25
363	  6	224.0	32.8	 25
364	  6	152.0	22.5	 25
365	  6	90.0	17.5	 25
366	  6	1374.8	181.2	 30
367	  6	241.0	38.3	 25
368	  6	353.0	56.3	 25
369	  6	320.0	54.4	 25
370	  6	101.0	26.5	 25
371	  6	127.8	39.9	 30
372	  6	150.0	18.8	 25
373	  6	357.0	32.5	 25
374	  6	147.0	29.3	 25
375	  6	133.0	27.7	 25
376	  6	138.5	32.0	 30
377	  6	268.0	38.9	 25
378	  6	132.0	42.1	 25
379	  6	152.0	20.5	 25
380	  6	105.0	21.1	 25
381	  6	191.5	36.0	 30
382	  6	187.0	37.0	 25
383	  6	167.0	36.8	 25
384	  6	142.0	161.0	 25
385	  6	107.0	29.2	 25
386	  6	119.8	26.8	 30
387	  6	147.0	32.1	 25
388	  6	217.0	45.1	 25
389	  6	120.0	29.0	 25
390	  6	123.0	17.7	 25
391	  6	257.0	40.4	 30
392	  6	486.0	74.5	 25
393	  6	312.0	78.9	 25
394	  6	142.0	23.3	 25
395	  6	504.0	89.4	 25
396	  6	147.5	25.4	 30
397	  6	167.0	25.3	 25
398	  6	247.0	35.3	 25
399	  6	159.0	24.1	 25
400	  6	171.0	28.9	 25
401	  6	121.0	27.9	 30
402	  6	182.0	27.3	 25
403	  6	182.0	30.8	 25
404	  6	228.0	50.6	 25
405	  6	137.0	28.6	 25
406	  6	228.0	50.4	 30
407	  6	300.0	39.6	 25
408	  6	113.0	20.6	 25
409	  6	275.0	49.7	 25
410	  6	149.0	26.4	 25
411	  6	196.8	39.6	 30
412	  6	304.0	41.3	 25
413	  6	375.0	64.6	 25
414	  6	286.0	27.1	 25
415	  6	205.0	37.0	 25
416	  6	880.0	135.0	 30
417	  6	135.0	27.5	 25
418	  6	107.0	19.1	 25
419	  6	117.0	23.6	 25
420	  6	163.0	32.8	 25
421	  6	179.5	39.5	 30
422	  6	119.0	31.6	 25
423	  6	147.0	26.4	 25
424	  6	298.0	41.3	 25
425	  6	245.0	47.2	 25
426	  6	112.3	23.9	 30
427	  6	184.0	68.3	 25
428	  6	201.0	35.3	 25
429	  6	192.0	32.4	 25
430	  6	108.0	19.6	 25
431	  6	119.8	27.5	 30
432	  6	144.0	30.9	 25
433	  6	115.0	23.6	 25
434	  6	228.0	38.9	 25
435	  6	159.0	30.1	 25
436	  6	158.0	32.0	 30
437	  6	272.0	40.4	 25
438	  6	112.0	24.4	 25
439	  6	121.0	28.1	 25
440	  6	193.0	29.9	 25
441	  6	359.3	58.1	 30
442	  6	132.0	24.8	 25
443	  6	277.0	36.8	 25
444	  6	132.0	18.5	 25
445	  6	113.0	30.8	 25
446	  6	243.0	153.8	 25
447	  6	189.8	36.5	 30
448	  6	139.0	31.8	 25
449	  6	164.0	24.9	 25
450	  6	180.0	33.7	 25
451	  6	247.0	46.8	 25
452	  6	431.8	79.7	 30
453	  6	177.0	25.6	 25
454	  6	118.0	16.0	 25
455	  6	87.0	22.8	 25
456	  6	126.0	31.5	 25
457	  6	153.0	33.6	 30
458	  6	379.0	73.7	 25
459	  6	93.0	19.0	 25
460	  6	133.0	31.5	 25
461	  6	133.0	15.0	 25
462	  6	115.5	29.0	 30
463	  6	197.0	35.0	 25
464	  6	197.0	30.4	 25
465	  6	108.0	24.9	 25
466	  6	171.0	36.3	 25
467	  6	254.8	49.0	 30
468	  6	133.0	36.2	 25
469	  6	142.0	26.5	 25
470	  6	118.0	21.0	 25
471	  6	144.0	25.7	 25
472	  6	114.3	46.7	 30
473	  6	94.0	17.2	 25
474	  6	169.0	45.5	 25
475	  6	116.0	163.3	 25
476	  6	116.8	27.7	 30
477	  6	214.0	35.6	 36
478	  6	199.5	28.7	 30
479	  6	154.5	41.2	 30
480	  6	122.5	30.8	 30
481	  6	186.0	51.4	 30
482	  6	124.8	25.8	 36
483	  6	372.5	54.5	 30
484	  6	159.8	33.4	 30
485	  6	275.0	46.0	 30
486	  6	171.5	29.6	 30
487	  6	109.0	20.6	 36
488	  6	140.5	31.5	 30
489	  6	117.8	16.3	 30
490	  6	180.5	65.9	 30
491	  6	93.0	20.0	 30
492	  6	114.5	27.8	 36
493	  6	139.8	41.9	 30
494	  6	128.0	29.4	 30
495	  6	109.8	21.2	 30
496	  6	104.5	27.5	 30
497	  6	129.3	25.1	 36
498	  6	112.0	21.5	 30
499	  6	93.5	14.5	 30
500	  6	229.5	40.7	 30
501	  6	132.0	28.2	 30
502	  6	130.5	26.1	 36
503	  6	179.8	44.5	 30
504	  6	121.5	24.3	 30
505	  6	106.8	61.3	 30
506	  6	115.8	24.3	 30
507	  6	158.3	30.3	 36
508	  6	212.5	35.6	 30
509	  6	258.8	43.4	 30
510	  6	2634.0	295.5	 25
511	  6	243.0	43.1	 25
512	  6	204.0	34.3	 30
513	  6	106.0	26.1	 25
514	  6	173.0	32.0	 25
515	  6	124.0	41.2	 25
516	  6	386.0	55.9	 25
517	  6	134.0	22.4	 30
518	  6	347.0	48.7	 25
519	  6	145.0	23.1	 25
520	  6	107.0	20.9	 25
521	  6	234.0	51.3	 25
522	  6	320.0	40.9	 30
523	  6	139.0	36.0	 25
524	  6	115.0	21.9	 25
525	  6	1159.0	148.1	 25
526	  6	158.0	28.5	 25
527	  6	107.3	17.2	 30
528	  6	146.0	33.9	 25
529	  6	164.0	33.1	 25
530	  6	143.0	33.3	 25
531	  6	160.0	24.0	 25
532	  6	156.5	34.5	 30
533	  6	122.0	21.2	 25
534	  6	163.0	47.4	 25
535	  6	127.0	22.6	 25
536	  6	129.0	22.1	 25
537	  6	118.5	25.0	 30
538	  6	174.0	25.2	 25
539	  6	230.0	37.6	 25
540	  6	301.0	48.1	 25
541	  6	159.0	31.4	 25
542	  6	282.8	56.1	 30
543	  6	242.0	48.9	 25
544	  6	129.0	37.2	 25
545	  6	92.0	20.4	 25
546	  6	171.0	30.8	 25
547	  6	120.0	17.4	 25
548	  6	181.8	33.0	 30
549	  6	170.0	30.0	 25
550	  6	179.0	37.5	 25
551	  6	202.0	48.3	 25
552	  6	114.0	27.1	 25
553	  6	210.3	33.7	 30
554	  6	327.0	47.7	 25
555	  6	339.0	43.8	 25
556	  6	9326.0	1756.0	 25
557	  6	159.0	32.3	 25
558	  6	132.8	28.7	 30
559	  6	136.0	25.6	 25
560	  6	338.0	42.5	 25
561	  6	275.0	59.2	 25
562	  6	126.0	28.5	 25
563	  6	91.8	20.7	 30
564	  6	119.0	20.1	 25
565	  6	799.0	132.9	 25
566	  6	183.0	24.1	 25
567	  6	227.0	37.2	 25
568	  6	230.8	47.5	 30
569	  6	104.0	27.0	 25
570	  6	146.0	33.5	 25
571	  6	376.0	54.8	 25
572	  6	216.0	44.9	 25
573	  6	177.3	31.3	 30
574	  6	237.0	43.4	 25
575	  6	226.0	45.9	 25
576	  6	154.0	33.9	 25
577	  6	183.0	37.6	 25
578	  6	131.0	29.0	 30
579	  6	116.0	21.9	 25
580	  6	126.0	25.7	 25
581	  6	114.0	18.3	 25
582	  6	130.0	21.5	 25
583	  6	156.3	30.0	 30
584	  6	175.0	28.8	 25
585	  6	117.0	24.5	 25
586	  6	121.0	24.7	 25
587	  6	172.0	33.0	 25
588	  6	90.0	23.7	 30
589	  6	99.0	19.2	 25
590	  6	172.0	27.0	 25
591	  6	228.0	31.9	 25
592	  6	143.0	36.1	 25
593	  6	302.3	55.2	 30
594	  6	244.0	56.3	 25
595	  6	166.0	30.7	 25
596	  6	136.0	29.3	 25
597	  6	161.0	26.9	 25
598	  6	203.8	44.9	 30
599	  6	182.0	37.2	 25
600	  6	109.0	26.6	 25
601	  6	128.0	33.0	 25
602	  6	149.0	30.6	 25
603	  6	269.8	40.6	 30
604	  6	96.0	21.2	 25
605	  6	100.0	22.9	 25
606	  6	116.0	23.8	 25
607	  6	135.0	37.3	 25
608	  6	153.3	25.5	 30
609	  6	204.0	32.6	 25
610	  6	441.0	49.3	 25
611	  6	379.0	64.0	 25
612	  6	192.0	34.0	 25
613	  6	620.5	60.1	 30
614	  6	683.0	108.8	 25
615	  6	882.0	125.5	 25
616	  6	516.0	71.8	 25
617	  6	249.0	41.8	 25
618	  6	204.0	34.7	 30
619	  6	112.0	24.3	 25
620	  6	186.0	36.3	 25
621	  6	101.0	18.8	 25
622	  6	570.0	110.2	 25
623	  6	206.0	52.5	 30
624	  6	99.0	17.6	 25
625	  6	520.0	94.5	 25
626	  6	502.0	37.4	 25
627	  6	2019.0	353.5	 25
628	  6	798.8	121.5	 30
629	  6	182.0	30.6	 25
630	  6	223.0	57.2	 25
631	  6	233.0	23.5	 25
632	  6	238.0	44.1	 25
633	  6	130.5	23.6	 30
634	  6	132.0	58.9	 25
635	  6	218.0	39.4	 25
636	  6	1217.0	254.7	 25
637	  6	195.0	34.2	 25
638	  6	304.8	42.0	 30
639	  6	109.0	23.1	 25
640	  6	124.0	30.1	 25
641	  6	161.0	33.5	 25
642	  6	306.0	38.1	 25
643	  6	303.0	45.1	 30
644	  6	1339.0	301.5	 25
645	  6	266.0	44.2	 25
646	  6	174.0	37.4	 25
647	  6	163.0	25.5	 25
648	  6	140.0	26.6	 25
649	  6	113.8	23.8	 30
650	  6	97.0	15.8	 25
651	  6	124.0	24.4	 25
652	  6	160.0	32.0	 25
653	  6	202.0	35.2	 25
654	  6	264.0	49.3	 36
655	  6	162.3	29.4	 30
656	  6	113.3	42.4	 30
657	  6	86.5	23.1	 30
658	  6	216.0	48.5	 30
659	  6	194.3	49.2	 36
660	  6	490.5	87.2	 30
661	  6	288.0	47.7	 30
662	  6	1643.8	329.2	 30
663	  6	3310.5	955.2	 30
664	  6	172.5	35.5	 36
665	  6	461.5	105.0	 30
666	  6	114.5	26.4	 30
667	  6	129.8	30.7	 30
668	  6	5211.0	1634.8	 30
669	  6	575.0	230.4	 36
670	  6	1387.5	377.6	 30
671	  6	170.8	25.8	 30
672	  6	275.8	65.6	 30
673	  6	165.8	31.2	 30
674	  6	139.5	24.1	 36
675	  6	302.5	62.3	 30
676	  6	243.8	37.4	 30
677	  6	246.8	46.3	 30
678	  6	355.0	58.2	 30
679	  6	131.3	22.7	 36
680	  6	239.8	29.5	 30
681	  6	97.0	22.2	 30
682	  6	184.3	53.2	 30
683	  6	115.8	25.4	 30
684	  6	159.3	27.0	 36
685	  6	194.0	40.4	 30
686	  6	137.5	25.2	 30
687	  6	143.5	23.3	 30
688	  6	346.0	54.4	 25
689	  6	116.5	22.3	 30
690	  6	141.0	41.0	 25
691	  6	149.0	24.1	 25
692	  6	135.0	31.7	 25
693	  6	259.0	40.2	 25
694	  6	112.0	24.5	 30
695	  6	204.0	39.3	 25
696	  6	235.0	39.3	 25
697	  6	743.0	97.0	 25
698	  6	496.0	60.4	 25
699	  6	2705.8	591.8	 30
700	  6	278.0	40.5	 25
701	  6	188.0	31.7	 25
702	  6	152.0	22.1	 25
703	  6	730.0	147.9	 25
704	  6	4834.5	1343.4	 30
705	  6	135.0	26.0	 25
706	  6	141.0	26.5	 25
707	  6	306.0	62.2	 25
708	  6	5238.0	1011.4	 25
709	  6	151.8	35.4	 30
710	  6	151.0	27.8	 25
711	  6	21907.0	2587.2	 25
  0	  7	258.3	106.6	 30
  1	  7	3689.3	453.2	 30
  2	  7	159.0	20.3	 36
  3	  7	295.5	38.1	 30
  4	  7	98.0	23.8	 30
  5	  7	433.8	55.4	 30
  6	  7	139.8	21.8	 30
  7	  7	130.3	32.0	 36
  8	  7	1444.8	224.8	 30
  9	  7	397.8	55.8	 30
 10	  7	170.8	32.0	 30
 11	  7	144.0	29.7	 25
 12	  7	16394.0	4620.9	 30
 13	  7	198.0	34.1	 25
 14	  7	182.0	37.2	 25
 15	  7	232.0	46.7	 25
 16	  7	290.0	56.5	 25
 17	  7	173.5	70.9	 30
 18	  7	814.0	299.2	 25
 19	  7	14811.0	1430.4	 25
 20	  7	15335.0	1082.7	 25
 21	  7	15824.0	1637.7	 25
 22	  7	407.5	151.5	 30
 23	  7	184.0	47.7	 25
 24	  7	15957.0	3595.2	 25
 25	  7	215.0	34.7	 25
 26	  7	14811.0	1154.6	 25
 27	  7	15579.0	4295.6	 30
 28	  7	178.0	34.5	 25
 29	  7	109.0	21.2	 25
 30	  7	205.0	28.1	 25
 31	  7	14545.0	1115.8	 25
 32	  7	15311.0	1031.9	 30
 33	  7	15491.0	4256.2	 25
 34	  7	183.0	27.5	 25
 35	  7	142.0	24.3	 25
 36	  7	16985.0	2075.9	 25
 37	  7	194.0	31.4	 25
 38	  7	167.0	31.2	 30
 39	  7	159.0	31.9	 25
 40	  7	193.0	29.2	 25
 41	  7	163.0	29.1	 25
 42	  7	17427.0	1568.5	 25
 43	  7	247.3	38.1	 30
 44	  7	15394.0	1017.8	 25
 45	  7	15960.0	2647.5	 25
 46	  7	173.0	27.0	 25
 47	  7	100.0	21.3	 25
 48	  7	145.8	26.5	 30
 49	  7	169.0	23.9	 25
 50	  7	13168.0	2376.7	 25
 51	  7	148.0	24.0	 25
 52	  7	177.0	39.6	 25
 53	  7	149.3	26.2	 30
 54	  7	16839.0	1038.9	 25
 55	  7	15066.0	904.6	 25
 56	  7	14788.0	1839.1	 25
 57	  7	187.0	40.4	 25
 58	  7	149.5	24.3	 30
 59	  7	70.0	17.5	 25
 60	  7	82.0	17.7	 25
 61	  7	117.0	33.4	 25
 62	  7	260.0	45.5	 25
 63	  7	16943.8	4556.8	 30
 64	  7	265.0	45.2	 25
 65	  7	16856.0	3108.3	 25
 66	  7	178.0	29.5	 25
 67	  7	98.0	20.4	 25
 68	  7	200.8	41.7	 30
 69	  7	15239.0	1113.1	 25
 70	  7	16805.0	372.2	 25
 71	  7	16016.0	2662.3	 25
 72	  7	181.0	29.3	 25
 73	  7	136.3	34.0	 30
 74	  7	17115.0	4163.8	 25
 75	  7	222.0	33.6	 25
 76	  7	15008.0	1197.2	 25
 77	  7	15433.0	1725.9	 25
 78	  7	172.0	30.9	 30
 79	  7	108.0	23.9	 25
 80	  7	199.0	40.1	 25
 81	  7	14447.0	1053.8	 25
 82	  7	15351.0	1676.3	 25
 83	  7	237.0	50.1	 30
 84	  7	16553.0	4437.1	 25
 85	  7	109.0	35.1	 25
 86	  7	152.0	31.3	 25
 87	  7	223.0	48.2	 25
 88	  7	16143.0	4644.2	 30
 89	  7	201.0	52.8	 25
 90	  7	148.0	27.9	 25
 91	  7	74.0	15.5	 25
 92	  7	81.0	20.0	 25
 93	  7	114.3	24.9	 30
 94	  7	140.0	27.5	 25
 95	  7	168.0	27.1	 25
 96	  7	204.0	34.5	 25
 97	  7	179.0	42.2	 25
 98	  7	335.3	64.7	 30
 99	  7	259.0	46.8	 25
100	  7	466.0	66.3	 25
101	  7	117.0	24.9	 25
102	  7	262.0	42.4	 25
103	  7	105.8	25.9	 30
104	  7	230.0	41.9	 25
105	  7	264.0	26.5	 25
106	  7	2783.0	246.4	 25
107	  7	392.0	61.1	 25
108	  7	119.8	24.9	 30
109	  7	93.0	25.6	 25
110	  7	105.0	18.6	 25
111	  7	204.0	28.1	 25
112	  7	191.0	38.9	 25
113	  7	757.8	161.4	 30
114	  7	648.0	110.3	 25
115	  7	688.0	90.8	 25
116	  7	303.0	27.8	 25
117	  7	1735.0	122.7	 25
118	  7	650.0	102.7	 30
119	  7	146.0	28.4	 25
120	  7	366.0	71.1	 25
121	  7	204.0	35.0	 25
122	  7	335.0	42.5	 25
123	  7	88.0	22.5	 30
124	  7	470.0	106.2	 25
125	  7	218.0	46.4	 25
126	  7	206.0	44.9	 25
127	  7	136.0	18.3	 25
128	  7	198.3	28.6	 30
129	  7	248.0	40.9	 25
130	  7	579.0	59.5	 25
131	  7	664.0	57.0	 25
132	  7	407.0	68.7	 25
133	  7	180.8	26.2	 30
134	  7	201.0	41.7	 25
135	  7	131.0	26.5	 25
136	  7	498.0	79.1	 25
137	  7	356.0	44.9	 25
138	  7	199.0	38.8	 25
139	  7	1962.0	383.2	 30
140	  7	145.0	23.2	 25
141	  7	1561.0	258.7	 25
142	  7	265.0	35.1	 25
143	  7	5598.0	575.3	 25
144	  7	115.3	25.0	 30
145	  7	150.0	31.1	 25
146	  7	110.0	29.1	 25
147	  7	969.0	109.4	 25
148	  7	341.0	52.3	 25
149	  7	253.0	37.8	 30
150	  7	162.0	29.1	 25
151	  7	234.0	52.8	 25
152	  7	170.0	35.0	 25
153	  7	121.0	38.3	 25
154	  7	248.5	49.8	 36
155	  7	592.3	104.8	 30
156	  7	183.3	26.6	 30
157	  7	4002.5	514.6	 30
158	  7	233.0	40.6	 30
159	  7	165.0	32.5	 36
160	  7	360.5	57.1	 30
161	  7	146.8	28.6	 30
162	  7	156.5	37.4	 30
163	  7	1666.0	306.9	 30
164	  7	228.3	41.7	 36
165	  7	223.5	30.5	 30
166	  7	262.3	57.7	 30
167	  7	1366.8	194.8	 30
168	  7	1328.5	188.3	 30
169	  7	163.3	31.9	 36
170	  7	171.8	30.4	 30
171	  7	1116.5	188.8	 30
172	  7	258.5	49.6	 30
173	  7	166.5	43.0	 30
174	  7	122.5	24.7	 36
175	  7	183.0	35.2	 30
176	  7	841.5	93.9	 30
177	  7	381.8	50.9	 30
178	  7	158.0	40.5	 30
179	  7	94.3	23.9	 36
180	  7	207.5	41.9	 30
181	  7	185.8	35.3	 30
182	  7	122.3	20.9	 30
183	  7	292.8	51.0	 30
184	  7	122.0	28.5	 36
185	  7	492.3	65.9	 30
186	  7	142.0	37.0	 30
187	  7	103.0	35.5	 30
188	  7	114.8	32.6	 30
189	  7	206.8	40.1	 30
190	  7	152.0	25.8	 25
191	  7	345.0	49.3	 25
192	  7	387.0	44.0	 25
193	  7	359.0	104.3	 25
194	  7	10763.8	1656.0	 30
195	  7	2670.0	347.9	 25
196	  7	1259.0	116.4	 25
197	  7	2826.0	192.7	 25
198	  7	314.0	48.1	 25
199	  7	150.8	35.1	 30
200	  7	157.0	33.9	 25
201	  7	641.0	71.3	 25
202	  7	268.0	48.8	 25
203	  7	184.0	43.9	 25
204	  7	426.3	91.2	 30
205	  7	204.0	26.0	 25
206	  7	146.0	27.4	 25
207	  7	126.0	27.1	 25
208	  7	161.0	200.6	 25
209	  7	150.5	32.6	 30
210	  7	363.0	46.2	 25
211	  7	286.0	50.6	 25
212	  7	233.0	40.1	 25
213	  7	252.0	46.5	 25
214	  7	169.3	34.1	 30
215	  7	288.0	52.5	 25
216	  7	162.0	31.8	 25
217	  7	3785.0	397.9	 25
218	  7	516.0	68.7	 25
219	  7	155.5	23.8	 30
220	  7	267.0	38.7	 25
221	  7	486.0	56.5	 25
222	  7	401.0	69.5	 25
223	  7	140.0	27.5	 25
224	  7	159.0	33.6	 30
225	  7	3475.0	441.1	 25
226	  7	130.0	21.8	 25
227	  7	137.0	35.0	 25
228	  7	87.0	14.9	 25
229	  7	236.0	53.7	 30
230	  7	147.0	25.4	 25
231	  7	117.0	35.0	 25
232	  7	273.0	32.0	 25
233	  7	405.0	54.1	 25
234	  7	333.8	62.4	 30
235	  7	106.0	24.6	 25
236	  7	208.0	45.6	 25
237	  7	172.0	35.6	 25
238	  7	250.0	37.9	 25
239	  7	489.0	88.0	 25
240	  7	880.8	171.2	 30
241	  7	318.0	41.6	 25
242	  7	345.0	48.0	 25
243	  7	248.0	32.8	 25
244	  7	6949.0	598.8	 25
245	  7	137.5	30.0	 30
246	  7	182.0	38.3	 25
247	  7	2114.0	211.0	 25
248	  7	263.0	64.4	 25
249	  7	499.0	56.6	 25
250	  7	128.8	21.1	 30
251	  7	121.0	34.1	 25
252	  7	489.0	60.2	 25
253	  7	2331.0	284.5	 25
254	  7	176.0	26.0	 25
255	  7	1626.0	218.2	 30
256	  7	4410.0	560.6	 25
257	  7	129.0	28.5	 25
258	  7	320.0	53.1	 25
259	  7	117.0	26.5	 25
260	  7	119.5	25.4	 30
261	  7	143.0	21.0	 25
262	  7	265.0	49.1	 25
263	  7	380.0	59.4	 25
264	  7	1659.0	186.8	 25
265	  7	158.3	39.4	 30
266	  7	457.0	48.0	 25
267	  7	436.0	64.9	 25
268	  7	112.0	16.6	 25
269	  7	106.0	16.1	 25
270	  7	5508.5	1173.9	 30
271	  7	423.0	72.5	 25
272	  7	221.0	43.0	 25
273	  7	3634.0	551.2	 25
274	  7	157.0	24.0	 25
275	  7	2543.0	438.2	 30
276	  7	177.0	34.3	 25
277	  7	578.0	75.4	 25
278	  7	117.0	27.2	 25
279	  7	136.0	22.9	 25
280	  7	99.5	31.4	 30
281	  7	527.0	108.0	 25
282	  7	528.0	79.8	 25
283	  7	246.0	23.1	 25
284	  7	298.0	39.2	 25
285	  7	445.0	63.8	 30
286	  7	255.0	43.1	 25
287	  7	136.0	23.7	 25
288	  7	139.0	23.2	 25
289	  7	138.0	35.1	 25
290	  7	189.3	32.4	 30
291	  7	402.0	58.6	 25
292	  7	1037.0	108.1	 25
293	  7	169.0	54.8	 25
294	  7	697.0	84.1	 25
295	  7	140.5	25.1	 30
296	  7	109.0	20.2	 25
297	  7	562.0	75.1	 25
298	  7	337.0	49.1	 25
299	  7	309.0	48.2	 25
300	  7	245.5	53.0	 30
301	  7	210.0	45.2	 25
302	  7	167.0	30.4	 25
303	  7	91.0	17.9	 25
304	  7	121.0	34.9	 25
305	  7	314.0	57.6	 30
306	  7	143.0	29.2	 25
307	  7	4925.0	525.0	 25
308	  7	152.0	27.7	 25
309	  7	208.0	33.9	 25
310	  7	217.5	32.9	 30
311	  7	155.0	34.8	 25
312	  7	201.0	37.1	 25
313	  7	181.0	36.5	 25
314	  7	135.0	25.6	 25
315	  7	529.3	97.5	 30
316	  7	223.0	40.4	 25
317	  7	98.0	18.5	 25
318	  7	448.0	65.9	 25
319	  7	308.0	60.4	 25
320	  7	289.8	45.4	 30
321	  7	138.0	22.2	 25
322	  7	273.0	64.9	 25
323	  7	111.0	23.6	 25
324	  7	154.0	32.5	 25
325	  7	5749.0	1331.5	 30
326	  7	2947.0	496.1	 25
327	  7	196.0	38.9	 25
328	  7	222.0	31.5	 25
329	  7	6427.0	841.4	 25
330	  7	798.0	124.5	 30
331	  7	346.0	58.1	 25
332	  7	327.5	45.8	 30
333	  7	318.8	55.2	 30
334	  7	169.8	28.2	 30
335	  7	199.5	37.3	 36
336	  7	642.5	101.3	 30
337	  7	1689.5	222.7	 30
338	  7	206.0	55.5	 30
339	  7	631.8	76.0	 30
340	  7	363.0	60.0	 30
341	  7	491.8	89.0	 36
342	  7	661.0	134.3	 30
343	  7	201.5	28.4	 30
344	  7	125.8	39.3	 30
345	  7	133.8	38.7	 30
346	  7	356.5	59.6	 36
347	  7	323.8	42.9	 30
348	  7	653.0	95.1	 30
349	  7	107.5	17.4	 30
350	  7	499.0	73.2	 30
351	  7	202.3	88.4	 36
352	  7	150.8	29.5	 30
353	  7	222.0	32.3	 30
354	  7	299.8	49.4	 30
355	  7	160.0	29.9	 30
356	  7	141.5	38.1	 36
357	  7	388.0	56.3	 30
358	  7	313.5	77.1	 30
359	  7	191.5	32.0	 30
360	  7	149.0	42.3	 30
361	  7	208.0	54.6	 36
362	  7	114.8	21.4	 30
363	  7	103.8	23.6	 30
364	  7	592.5	101.0	 30
365	  7	120.0	22.4	 30
366	  7	104.8	25.0	 36
367	  7	192.0	46.7	 25
368	  7	431.0	68.7	 25
369	  7	157.0	25.5	 25
370	  7	179.0	42.1	 25
371	  7	182.5	43.6	 30
372	  7	637.0	78.2	 25
373	  7	729.0	101.0	 25
374	  7	130.0	22.1	 25
375	  7	468.0	68.9	 25
376	  7	136.5	23.7	 30
377	  7	2704.0	371.4	 25
378	  7	126.0	27.9	 25
379	  7	383.0	52.0	 25
380	  7	267.0	49.4	 25
381	  7	113.8	19.1	 30
382	  7	121.0	25.7	 25
383	  7	137.0	28.3	 25
384	  7	117.0	27.2	 25
385	  7	721.0	118.6	 25
386	  7	747.5	104.4	 30
387	  7	168.0	24.6	 25
388	  7	120.0	25.8	 25
389	  7	149.0	21.9	 25
390	  7	135.0	25.2	 25
391	  7	204.8	33.9	 30
392	  7	241.0	33.8	 25
393	  7	117.0	21.1	 25
394	  7	796.0	120.9	 25
395	  7	129.0	22.4	 25
396	  7	134.8	23.3	 30
397	  7	138.0	25.1	 25
398	  7	275.0	50.6	 25
399	  7	117.0	19.5	 25
400	  7	954.0	144.4	 25
401	  7	523.8	105.3	 30
402	  7	319.0	46.7	 25
403	  7	1262.0	133.2	 25
404	  7	151.0	25.8	 25
405	  7	111.0	22.0	 25
406	  7	119.8	24.4	 30
407	  7	489.0	75.3	 25
408	  7	121.0	36.0	 25
409	  7	119.0	16.7	 25
410	  7	119.0	20.2	 25
411	  7	108.8	19.8	 30
412	  7	153.0	25.3	 25
413	  7	346.0	48.1	 25
414	  7	400.0	54.6	 25
415	  7	352.0	61.4	 25
416	  7	184.0	39.1	 30
417	  7	219.0	28.5	 25
418	  7	1369.0	187.3	 25
419	  7	357.0	42.5	 25
420	  7	358.0	28.2	 25
421	  7	100.8	22.1	 30
422	  7	201.0	20.4	 25
423	  7	1607.0	121.8	 25
424	  7	266.0	44.1	 25
425	  7	197.0	38.9	 25
426	  7	542.8	124.3	 30
427	  7	955.0	77.8	 25
428	  7	156.0	21.6	 25
429	  7	416.0	59.2	 25
430	  7	114.0	23.0	 25
431	  7	147.0	27.7	 30
432	  7	430.0	58.5	 25
433	  7	337.0	49.8	 25
434	  7	297.0	37.1	 25
435	  7	1325.0	189.8	 25
436	  7	174.0	36.9	 30
437	  7	292.0	32.9	 25
438	  7	377.0	68.6	 25
439	  7	219.0	37.9	 25
440	  7	247.0	43.2	 25
441	  7	182.0	26.1	 25
442	  7	92.3	19.0	 30
443	  7	175.0	23.3	 25
444	  7	338.0	61.6	 25
445	  7	362.0	51.3	 25
446	  7	252.0	39.7	 25
447	  7	155.8	18.9	 30
448	  7	204.0	35.1	 25
449	  7	515.0	60.8	 25
450	  7	509.0	106.4	 25
451	  7	248.0	35.7	 25
452	  7	144.5	31.0	 30
453	  7	138.0	27.2	 25
454	  7	1259.0	160.9	 25
455	  7	250.0	40.2	 25
456	  7	111.0	28.1	 25
457	  7	153.8	24.0	 30
458	  7	153.0	23.7	 25
459	  7	137.0	22.0	 25
460	  7	142.0	19.7	 25
461	  7	109.0	21.5	 25
462	  7	362.8	79.4	 30
463	  7	124.0	25.1	 25
464	  7	110.0	23.4	 25
465	  7	302.0	42.5	 25
466	  7	1388.0	207.5	 25
467	  7	1202.0	235.4	 30
468	  7	88.0	18.8	 25
469	  7	168.0	27.4	 25
470	  7	461.0	65.0	 25
471	  7	224.0	39.7	 25
472	  7	634.5	130.8	 30
473	  7	121.0	15.0	 25
474	  7	434.0	56.7	 25
475	  7	164.0	25.0	 25
476	  7	139.0	28.3	 25
477	  7	159.0	26.3	 30
478	  7	690.0	101.1	 25
479	  7	121.0	22.1	 25
480	  7	156.0	29.8	 25
481	  7	136.0	26.6	 25
482	  7	219.0	46.3	 30
483	  7	587.0	68.7	 25
484	  7	695.0	87.0	 25
485	  7	131.0	23.4	 25
486	  7	733.0	142.7	 25
487	  7	275.0	53.3	 30
488	  7	109.0	17.6	 25
489	  7	232.0	30.4	 25
490	  7	177.0	25.2	 25
491	  7	111.0	14.3	 25
492	  7	146.0	30.7	 30
493	  7	184.0	22.5	 25
494	  7	353.0	55.1	 25
495	  7	218.0	38.7	 25
496	  7	280.0	48.1	 25
497	  7	271.0	32.1	 30
498	  7	189.0	25.0	 25
499	  7	142.0	25.1	 25
500	  7	128.0	24.4	 25
501	  7	194.0	36.4	 25
502	  7	1436.0	293.5	 30
503	  7	104.0	14.6	 25
504	  7	120.0	15.8	 25
505	  7	281.0	23.3	 25
506	  7	219.0	31.6	 25
507	  7	134.3	25.2	 30
508	  7	300.0	40.4	 25
509	  7	110.0	14.0	 25
510	  7	155.8	23.3	 30
511	  7	146.8	24.2	 30
512	  7	234.8	32.8	 36
513	  7	273.8	41.9	 30
514	  7	391.5	42.3	 30
515	  7	428.5	68.7	 30
516	  7	137.3	37.0	 30
517	  7	199.3	42.2	 36
518	  7	245.0	36.7	 30
519	  7	420.8	66.8	 30
520	  7	247.3	32.8	 30
521	  7	472.3	60.9	 30
522	  7	203.8	32.3	 36
523	  7	6768.5	999.7	 30
524	  7	174.3	30.0	 30
525	  7	131.0	26.9	 30
526	  7	162.5	24.1	 30
527	  7	170.3	33.2	 36
528	  7	2157.5	300.7	 30
529	  7	888.5	114.6	 30
530	  7	116.5	28.8	 30
531	  7	115.3	19.4	 30
532	  7	97.3	19.0	 36
533	  7	97.0	18.6	 30
534	  7	96.8	16.5	 30
535	  7	532.5	66.9	 30
536	  7	1334.5	207.9	 30
537	  7	117.3	20.5	 36
538	  7	332.5	35.3	 30
539	  7	1305.5	164.1	 30
540	  7	248.8	50.3	 30
541	  7	1970.5	375.3	 30
542	  7	120.3	19.3	 36
543	  7	127.8	22.5	 30
544	  7	554.0	89.1	 30
545	  7	123.0	26.9	 25
546	  7	2205.0	455.4	 25
547	  7	115.0	15.8	 25
548	  7	121.8	19.1	 30
549	  7	340.0	57.2	 25
550	  7	320.0	30.0	 25
551	  7	171.0	34.5	 25
552	  7	157.0	24.0	 25
553	  7	147.5	23.1	 30
554	  7	168.0	20.2	 25
555	  7	193.0	21.1	 25
556	  7	186.0	27.0	 25
557	  7	776.0	143.3	 25
558	  7	1920.3	464.2	 30
559	  7	392.0	53.2	 25
560	  7	687.0	79.3	 25
561	  7	103.0	15.6	 25
562	  7	179.0	26.5	 25
563	  7	130.5	21.6	 30
564	  7	128.0	26.6	 25
565	  7	6879.0	955.7	 25
566	  7	399.0	42.3	 25
567	  7	119.0	20.1	 25
568	  7	85.3	17.7	 30
569	  7	122.0	21.3	 25
570	  7	98.0	16.8	 25
571	  7	143.0	30.2	 25
572	  7	377.0	59.8	 25
573	  7	577.3	86.2	 30
574	  7	962.0	98.4	 25
575	  7	1524.0	121.9	 25
576	  7	121.0	24.2	 25
577	  7	159.0	23.8	 25
578	  7	141.8	19.5	 30
579	  7	133.0	14.9	 25
580	  7	117.0	22.0	 25
581	  7	249.0	47.4	 25
582	  7	143.0	23.0	 25
583	  7	316.8	56.6	 30
584	  7	376.0	30.2	 25
585	  7	233.0	45.8	 25
586	  7	106.0	23.9	 25
587	  7	195.0	26.3	 25
588	  7	152.3	29.1	 30
589	  7	108.0	21.9	 25
590	  7	94.0	17.0	 25
591	  7	191.0	29.5	 25
592	  7	318.0	38.0	 25
593	  7	193.3	32.2	 30
594	  7	88.0	14.2	 25
595	  7	97.0	13.2	 25
596	  7	192.0	23.8	 25
597	  7	387.0	47.3	 25
598	  7	236.3	48.5	 30
599	  7	308.0	43.2	 25
600	  7	120.0	20.5	 25
601	  7	254.0	41.6	 25
602	  7	447.0	52.3	 25
603	  7	209.5	46.5	 30
604	  7	174.0	32.8	 25
605	  7	129.0	25.7	 25
606	  7	167.0	34.3	 25
607	  7	113.0	18.9	 25
608	  7	312.5	33.1	 30
609	  7	246.0	31.1	 25
610	  7	179.0	29.4	 25
611	  7	4723.0	724.9	 25
612	  7	771.0	91.1	 25
613	  7	596.0	76.0	 30
614	  7	153.0	19.6	 25
615	  7	511.0	64.5	 25
616	  7	151.0	22.1	 25
617	  7	579.0	77.3	 25
618	  7	161.3	33.2	 30
619	  7	344.0	38.1	 25
620	  7	246.0	36.6	 25
621	  7	428.0	55.9	 25
622	  7	136.0	20.6	 25
623	  7	113.0	17.1	 30
624	  7	155.0	25.6	 25
625	  7	92.0	15.1	 25
626	  7	441.0	56.4	 25
627	  7	901.0	144.6	 25
628	  7	682.0	87.5	 30
629	  7	1690.0	161.6	 25
630	  7	385.0	45.0	 25
631	  7	601.0	56.5	 25
632	  7	887.0	110.5	 25
633	  7	13252.0	2477.8	 30
634	  7	753.0	122.8	 25
635	  7	1089.0	70.4	 25
636	  7	2582.0	492.6	 25
637	  7	255.0	36.7	 25
638	  7	128.0	20.6	 30
639	  7	350.0	54.6	 25
640	  7	186.0	30.9	 25
641	  7	349.0	51.9	 25
642	  7	122.0	26.4	 25
643	  7	244.0	33.7	 30
644	  7	142.0	32.9	 25
645	  7	107.0	15.4	 25
646	  7	2307.0	443.2	 25
647	  7	121.0	22.0	 25
648	  7	269.0	64.0	 25
649	  7	157.5	26.2	 30
650	  7	107.0	28.5	 25
651	  7	255.0	31.9	 25
652	  7	420.0	54.0	 25
653	  7	364.0	61.4	 25
654	  7	324.5	59.3	 30
655	  7	12693.0	1412.3	 25
656	  7	454.0	38.3	 25
657	  7	124.0	18.4	 25
658	  7	368.0	72.2	 25
659	  7	125.5	17.8	 30
660	  7	136.0	18.5	 25
661	  7	230.0	33.0	 25
662	  7	203.0	29.6	 25
663	  7	362.0	59.5	 25
664	  7	246.0	37.4	 30
665	  7	152.0	19.7	 25
666	  7	227.0	43.5	 25
667	  7	128.0	21.4	 25
668	  7	188.0	36.7	 25
669	  7	220.3	28.6	 30
670	  7	311.0	28.5	 25
671	  7	145.0	21.9	 25
672	  7	1192.0	230.4	 25
673	  7	101.0	20.2	 25
674	  7	100.8	14.9	 30
675	  7	107.0	17.3	 25
676	  7	403.0	66.9	 25
677	  7	160.0	20.3	 25
678	  7	2408.0	592.8	 25
679	  7	297.3	47.1	 30
680	  7	591.0	87.7	 25
681	  7	104.0	22.2	 25
682	  7	561.0	107.2	 25
683	  7	159.0	21.2	 25
684	  7	287.0	35.9	 30
685	  7	126.0	20.0	 25
686	  7	216.0	30.8	 25
687	  7	264.0	45.8	 25
688	  7	355.0	46.5	 30
689	  7	207.0	45.6	 36
690	  7	216.3	59.1	 30
691	  7	208.5	24.8	 30
692	  7	216.5	37.4	 30
693	  7	331.5	60.0	 30
694	  7	605.3	129.6	 36
695	  7	137.8	20.0	 30
696	  7	187.5	32.4	 30
697	  7	859.8	193.8	 30
698	  7	465.5	98.0	 30
699	  7	3172.3	776.4	 36
700	  7	637.5	113.6	 30
701	  7	430.8	58.6	 30
702	  7	494.0	58.9	 30
703	  7	201.0	28.2	 30
704	  7	135.3	17.4	 36
705	  7	263.5	48.6	 30
706	  7	119.8	21.8	 30
707	  7	350.8	46.7	 30
708	  7	167.0	28.1	 30
709	  7	109.5	16.7	 36
710	  7	140.8	20.7	 30
711	  7	279.5	42.5	 30
  0	  8	14451.0	3714.8	 25
  1	  8	719.0	170.2	 25
  2	  8	97.5	21.4	 30
  3	  8	175.0	31.9	 25
  4	  8	115.0	35.2	 25
  5	  8	261.0	110.8	 25
  6	  8	111.0	27.5	 25
  7	  8	101.8	15.4	 30
  8	  8	246.0	41.6	 25
  9	  8	191.0	49.0	 25
 10	  8	103.0	20.2	 25
 11	  8	148.8	28.3	 30
 12	  8	16101.8	4265.1	 36
 13	  8	194.8	39.7	 30
 14	  8	223.3	45.7	 30
 15	  8	17189.8	3822.0	 30
 16	  8	19236.8	3124.2	 30
 17	  8	620.3	440.3	 36
 18	  8	17919.8	4619.9	 30
 19	  8	1437.8	559.8	 30
 20	  8	1079.3	409.2	 30
 21	  8	794.8	244.8	 30
 22	  8	16397.3	5045.9	 36
 23	  8	213.0	40.9	 30
 24	  8	17324.8	829.5	 30
 25	  8	15689.5	3902.1	 30
 26	  8	205.3	34.4	 30
 27	  8	238.0	55.1	 36
 28	  8	17616.0	5073.0	 30
 29	  8	168.0	26.7	 30
 30	  8	17463.3	2991.9	 30
 31	  8	279.0	40.5	 30
 32	  8	286.8	42.1	 30
 33	  8	239.0	28.3	 36
 34	  8	17284.0	4694.0	 30
 35	  8	172.8	33.7	 30
 36	  8	16191.3	2097.3	 30
 37	  8	185.5	39.1	 30
 38	  8	154.3	32.8	 36
 39	  8	156.5	29.2	 30
 40	  8	149.8	27.1	 30
 41	  8	177.0	36.0	 30
 42	  8	17844.0	686.8	 30
 43	  8	15911.5	4776.6	 36
 44	  8	197.5	27.1	 30
 45	  8	225.3	30.4	 30
 46	  8	17028.0	2139.1	 25
 47	  8	108.0	21.1	 25
 48	  8	152.8	34.4	 30
 49	  8	182.0	39.0	 25
 50	  8	181.0	25.5	 25
 51	  8	164.0	30.0	 25
 52	  8	184.0	35.0	 25
 53	  8	170.8	41.6	 30
 54	  8	17796.0	3983.4	 25
 55	  8	230.0	38.5	 25
 56	  8	223.0	21.1	 25
 57	  8	15801.0	1685.7	 25
 58	  8	158.3	28.5	 30
 59	  8	83.0	18.3	 25
 60	  8	82.0	25.8	 25
 61	  8	102.0	26.1	 25
 62	  8	206.0	29.8	 25
 63	  8	17226.3	1343.2	 30
 64	  8	17111.0	1152.1	 25
 65	  8	17403.0	3573.7	 25
 66	  8	187.0	28.8	 25
 67	  8	91.0	23.5	 25
 68	  8	183.5	35.1	 30
 69	  8	247.0	41.3	 25
 70	  8	16706.0	3482.2	 25
 71	  8	225.0	119.6	 25
 72	  8	192.0	45.8	 25
 73	  8	163.3	32.5	 30
 74	  8	17826.0	474.8	 25
 75	  8	15678.0	2918.5	 25
 76	  8	204.0	27.4	 25
 77	  8	234.0	32.6	 25
 78	  8	17732.0	4962.7	 30
 79	  8	157.0	31.6	 25
 80	  8	16920.0	3777.8	 25
 81	  8	189.0	26.6	 25
 82	  8	243.0	44.6	 25
 83	  8	17781.3	1260.3	 30
 84	  8	18236.0	4795.0	 25
 85	  8	136.0	83.4	 25
 86	  8	165.0	21.8	 25
 87	  8	203.0	40.8	 25
 88	  8	15653.0	4539.2	 30
 89	  8	201.0	49.6	 25
 90	  8	144.0	23.1	 25
 91	  8	84.0	26.2	 25
 92	  8	103.0	18.8	 25
 93	  8	153.3	33.5	 30
 94	  8	170.0	27.1	 25
 95	  8	221.0	34.7	 25
 96	  8	144.0	21.6	 25
 97	  8	214.0	27.9	 25
 98	  8	430.3	75.4	 30
 99	  8	148.0	29.6	 25
100	  8	134.0	26.8	 25
101	  8	117.0	28.4	 25
102	  8	124.0	25.4	 25
103	  8	94.8	20.4	 30
104	  8	239.0	35.3	 25
105	  8	150.0	31.0	 25
106	  8	357.0	60.2	 25
107	  8	228.0	33.9	 25
108	  8	155.0	30.9	 30
109	  8	77.0	13.9	 25
110	  8	95.0	23.8	 25
111	  8	219.0	47.2	 25
112	  8	241.0	44.8	 25
113	  8	993.3	162.0	 30
114	  8	470.0	46.0	 25
115	  8	366.0	51.2	 25
116	  8	377.0	47.3	 25
117	  8	844.0	121.4	 25
118	  8	235.8	30.7	 30
119	  8	338.0	41.2	 25
120	  8	205.0	39.4	 25
121	  8	119.0	17.0	 25
122	  8	165.0	21.7	 25
123	  8	104.8	23.9	 30
124	  8	119.0	23.3	 25
125	  8	100.0	16.8	 25
126	  8	485.0	55.1	 25
127	  8	93.0	22.2	 25
128	  8	167.5	20.4	 30
129	  8	150.0	37.4	 25
130	  8	478.0	61.5	 25
131	  8	461.0	63.7	 25
132	  8	323.0	38.8	 25
133	  8	235.3	50.7	 30
134	  8	286.0	27.3	 25
135	  8	217.0	30.7	 25
136	  8	230.0	39.7	 25
137	  8	169.0	24.0	 25
138	  8	120.0	27.5	 25
139	  8	882.3	185.5	 30
140	  8	143.0	35.4	 25
141	  8	189.0	41.9	 25
142	  8	266.0	41.1	 25
143	  8	780.0	149.8	 25
144	  8	116.3	19.9	 30
145	  8	138.0	21.6	 25
146	  8	97.0	19.7	 25
147	  8	169.0	33.5	 25
148	  8	238.0	40.4	 25
149	  8	175.0	29.7	 30
150	  8	137.0	26.7	 25
151	  8	147.0	23.2	 25
152	  8	165.0	23.3	 25
153	  8	143.0	30.0	 25
154	  8	246.8	39.9	 30
155	  8	279.0	56.8	 25
156	  8	146.0	28.7	 25
157	  8	637.0	108.9	 25
158	  8	234.0	35.1	 25
159	  8	140.8	17.5	 30
160	  8	682.0	113.3	 25
161	  8	167.0	28.5	 25
162	  8	171.0	25.9	 25
163	  8	297.0	40.7	 25
164	  8	193.3	31.2	 30
165	  8	295.0	39.5	 25
166	  8	199.0	27.5	 25
167	  8	407.0	80.8	 25
168	  8	1014.0	178.2	 25
169	  8	171.0	32.0	 30
170	  8	145.0	23.6	 25
171	  8	131.0	23.9	 25
172	  8	172.0	37.5	 25
173	  8	142.0	27.8	 25
174	  8	121.3	21.9	 30
175	  8	188.0	34.1	 25
176	  8	1113.0	149.8	 25
177	  8	171.0	28.0	 25
178	  8	174.0	21.6	 25
179	  8	92.5	21.7	 30
180	  8	116.0	22.2	 25
181	  8	198.0	33.8	 25
182	  8	125.0	25.5	 25
183	  8	127.0	21.0	 25
184	  8	103.3	19.8	 30
185	  8	168.0	21.5	 25
186	  8	128.0	19.7	 25
187	  8	74.0	13.1	 25
188	  8	116.0	23.9	 25
189	  8	105.3	22.9	 36
190	  8	115.3	21.2	 30
191	  8	144.3	18.5	 30
192	  8	167.3	22.9	 30
193	  8	381.8	53.1	 30
194	  8	2176.8	515.7	 36
195	  8	590.8	66.2	 30
196	  8	455.0	51.7	 30
197	  8	4382.0	792.4	 30
198	  8	146.5	24.3	 30
199	  8	134.3	27.7	 36
200	  8	179.8	29.4	 30
201	  8	234.8	30.0	 30
202	  8	200.8	28.9	 30
203	  8	272.5	38.3	 30
204	  8	319.8	55.2	 36
205	  8	131.3	14.4	 30
206	  8	359.8	71.5	 30
207	  8	118.5	23.9	 30
208	  8	111.8	25.9	 30
209	  8	105.0	20.3	 36
210	  8	210.5	37.4	 30
211	  8	166.8	23.2	 30
212	  8	194.0	36.5	 30
213	  8	140.5	24.3	 30
214	  8	101.8	20.0	 36
215	  8	124.5	25.0	 30
216	  8	152.3	30.7	 30
217	  8	776.0	173.4	 30
218	  8	728.3	104.7	 30
219	  8	356.3	40.5	 36
220	  8	171.0	20.5	 30
221	  8	257.8	40.1	 30
222	  8	480.0	48.4	 30
223	  8	133.3	40.9	 30
224	  8	183.3	23.5	 30
225	  8	425.0	58.0	 25
226	  8	144.0	33.2	 25
227	  8	114.0	24.8	 25
228	  8	98.0	17.6	 25
229	  8	108.8	17.8	 30
230	  8	123.0	25.7	 25
231	  8	104.0	40.8	 25
232	  8	148.0	20.8	 25
233	  8	156.0	20.2	 25
234	  8	387.3	37.8	 30
235	  8	128.0	46.9	 25
236	  8	222.0	22.6	 25
237	  8	176.0	23.3	 25
238	  8	249.0	30.8	 25
239	  8	212.0	41.0	 25
240	  8	421.8	74.6	 30
241	  8	237.0	42.1	 25
242	  8	310.0	29.0	 25
243	  8	181.0	24.8	 25
244	  8	1479.0	228.4	 25
245	  8	173.0	30.0	 30
246	  8	177.0	29.0	 25
247	  8	588.0	62.9	 25
248	  8	220.0	29.6	 25
249	  8	209.0	32.6	 25
250	  8	130.3	22.7	 30
251	  8	139.0	22.4	 25
252	  8	391.0	45.7	 25
253	  8	411.0	49.7	 25
254	  8	118.0	18.8	 25
255	  8	467.8	141.9	 30
256	  8	685.0	84.3	 25
257	  8	215.0	18.9	 25
258	  8	115.0	15.4	 25
259	  8	252.0	149.7	 25
260	  8	122.3	52.4	 30
261	  8	101.0	16.6	 25
262	  8	104.0	14.5	 25
263	  8	196.0	38.7	 25
264	  8	384.0	71.8	 25
265	  8	126.3	23.7	 30
266	  8	131.0	25.7	 25
267	  8	130.0	19.2	 25
268	  8	107.0	21.5	 25
269	  8	109.0	20.1	 25
270	  8	828.8	181.6	 30
271	  8	293.0	59.8	 25
272	  8	193.0	46.4	 25
273	  8	502.0	97.4	 25
274	  8	132.0	25.9	 25
275	  8	547.0	110.4	 30
276	  8	140.0	23.6	 25
277	  8	185.0	27.0	 25
278	  8	128.0	26.6	 25
279	  8	134.0	25.7	 25
280	  8	119.8	22.1	 30
281	  8	275.0	48.5	 25
282	  8	118.0	17.2	 25
283	  8	261.0	45.2	 25
284	  8	250.0	33.7	 25
285	  8	265.8	39.5	 30
286	  8	522.0	58.1	 25
287	  8	132.0	37.8	 25
288	  8	130.0	22.1	 25
289	  8	236.0	28.3	 25
290	  8	242.0	42.1	 30
291	  8	331.0	31.0	 25
292	  8	249.0	36.1	 25
293	  8	105.0	15.3	 25
294	  8	167.0	25.9	 25
295	  8	110.8	17.1	 30
296	  8	95.0	15.2	 25
297	  8	175.0	30.4	 25
298	  8	256.0	32.1	 25
299	  8	324.0	41.0	 25
300	  8	101.3	26.2	 30
301	  8	135.0	17.9	 25
302	  8	177.0	65.0	 25
303	  8	113.0	18.9	 25
304	  8	97.0	18.4	 25
305	  8	215.5	44.7	 30
306	  8	143.0	28.7	 25
307	  8	875.0	116.2	 25
308	  8	106.0	16.4	 25
309	  8	164.0	17.6	 25
310	  8	177.0	35.9	 30
311	  8	141.0	38.0	 25
312	  8	189.0	23.0	 25
313	  8	122.0	21.5	 25
314	  8	135.0	24.4	 25
315	  8	258.3	35.4	 30
316	  8	140.0	22.0	 25
317	  8	93.0	17.6	 25
318	  8	213.0	29.5	 25
319	  8	138.0	26.8	 25
320	  8	260.8	39.9	 30
321	  8	146.0	27.0	 25
322	  8	187.0	27.9	 25
323	  8	152.0	27.3	 25
324	  8	207.0	43.0	 25
325	  8	557.5	117.1	 30
326	  8	598.0	84.3	 25
327	  8	302.0	42.1	 25
328	  8	185.0	24.6	 25
329	  8	1716.0	277.9	 25
330	  8	1204.0	194.6	 30
331	  8	170.0	27.1	 25
332	  8	130.0	23.6	 25
333	  8	184.0	28.9	 25
334	  8	219.0	29.1	 25
335	  8	122.0	20.0	 30
336	  8	344.0	59.5	 25
337	  8	609.0	100.5	 25
338	  8	191.0	41.1	 25
339	  8	278.0	44.3	 25
340	  8	196.0	32.6	 25
341	  8	250.0	36.6	 30
342	  8	319.0	52.9	 25
343	  8	138.0	17.8	 25
344	  8	104.0	19.0	 25
345	  8	176.0	32.4	 25
346	  8	163.0	20.5	 30
347	  8	136.0	23.2	 25
348	  8	302.0	37.1	 25
349	  8	90.0	14.7	 25
350	  8	195.0	33.2	 25
351	  8	143.8	26.3	 30
352	  8	129.0	28.1	 25
353	  8	164.0	44.0	 25
354	  8	146.0	20.8	 25
355	  8	119.0	14.4	 25
356	  8	187.5	20.8	 30
357	  8	138.0	30.3	 25
358	  8	153.0	20.9	 25
359	  8	210.0	30.6	 25
360	  8	499.0	68.3	 25
361	  8	158.8	26.9	 30
362	  8	92.0	14.8	 25
363	  8	100.0	19.9	 25
364	  8	113.0	15.5	 25
365	  8	158.0	81.4	 25
366	  8	128.8	22.5	 30
367	  8	142.3	26.3	 30
368	  8	167.0	30.5	 30
369	  8	110.8	15.5	 30
370	  8	135.0	28.7	 30
371	  8	236.0	31.5	 36
372	  8	470.5	70.4	 30
373	  8	438.8	58.0	 30
374	  8	108.0	21.3	 30
375	  8	202.0	29.3	 30
376	  8	95.3	14.8	 36
377	  8	617.3	141.8	 30
378	  8	125.8	25.2	 30
379	  8	324.3	56.5	 30
380	  8	186.0	33.5	 30
381	  8	113.5	25.5	 36
382	  8	120.0	25.9	 30
383	  8	140.5	20.9	 30
384	  8	104.5	14.6	 30
385	  8	178.8	29.3	 30
386	  8	898.5	166.3	 36
387	  8	133.0	14.8	 30
388	  8	109.3	17.2	 30
389	  8	202.0	27.7	 30
390	  8	183.8	29.8	 30
391	  8	215.5	44.1	 36
392	  8	131.5	26.2	 30
393	  8	84.0	11.6	 30
394	  8	174.5	24.9	 30
395	  8	134.0	25.5	 30
396	  8	198.3	30.8	 36
397	  8	117.5	18.1	 30
398	  8	367.0	69.7	 30
399	  8	102.0	16.9	 30
400	  8	140.3	22.2	 30
401	  8	119.5	19.6	 36
402	  8	174.0	25.6	 25
403	  8	260.0	29.7	 25
404	  8	162.0	32.1	 25
405	  8	181.0	31.5	 25
406	  8	152.8	22.9	 30
407	  8	509.0	72.5	 25
408	  8	144.0	20.0	 25
409	  8	93.0	17.4	 25
410	  8	104.0	20.1	 25
411	  8	114.8	23.7	 30
412	  8	160.0	25.7	 25
413	  8	248.0	44.8	 25
414	  8	252.0	36.7	 25
415	  8	143.0	21.6	 25
416	  8	305.5	48.8	 30
417	  8	355.0	48.0	 25
418	  8	275.0	27.7	 25
419	  8	194.0	35.2	 25
420	  8	555.0	62.1	 25
421	  8	121.8	28.4	 30
422	  8	262.0	38.8	 25
423	  8	689.0	70.0	 25
424	  8	174.0	26.0	 25
425	  8	120.0	18.3	 25
426	  8	120.0	27.6	 30
427	  8	272.0	34.4	 25
428	  8	129.0	19.4	 25
429	  8	239.0	33.4	 25
430	  8	123.0	21.3	 25
431	  8	215.3	29.6	 30
432	  8	148.0	20.2	 25
433	  8	152.0	28.2	 25
434	  8	126.0	23.2	 25
435	  8	259.0	38.0	 25
436	  8	123.8	19.5	 30
437	  8	298.0	38.8	 25
438	  8	243.0	39.6	 25
439	  8	135.0	24.0	 25
440	  8	223.0	36.4	 25
441	  8	142.0	21.2	 25
442	  8	120.8	102.5	 30
443	  8	118.0	16.8	 25
444	  8	227.0	34.3	 25
445	  8	567.0	76.2	 25
446	  8	289.0	36.4	 25
447	  8	117.8	17.6	 30
448	  8	125.0	22.7	 25
449	  8	179.0	29.7	 25
450	  8	161.0	23.7	 25
451	  8	147.0	28.8	 25
452	  8	171.0	38.5	 30
453	  8	114.0	21.0	 25
454	  8	315.0	45.6	 25
455	  8	137.0	30.2	 25
456	  8	96.0	269.6	 25
457	  8	160.5	33.5	 30
458	  8	84.0	16.6	 25
459	  8	199.0	20.1	 25
460	  8	134.0	18.7	 25
461	  8	94.0	15.2	 25
462	  8	153.0	28.4	 30
463	  8	92.0	13.3	 25
464	  8	131.0	21.7	 25
465	  8	192.0	30.6	 25
466	  8	304.0	31.2	 25
467	  8	144.8	20.8	 30
468	  8	109.0	25.4	 25
469	  8	126.0	22.0	 25
470	  8	148.0	29.5	 25
471	  8	1039.0	169.7	 25
472	  8	254.8	32.4	 30
473	  8	83.0	15.0	 25
474	  8	176.0	30.9	 25
475	  8	253.0	38.2	 25
476	  8	158.0	31.0	 25
477	  8	120.8	27.5	 30
478	  8	223.0	40.5	 25
479	  8	126.0	26.5	 25
480	  8	105.0	19.0	 25
481	  8	132.0	26.8	 25
482	  8	117.8	23.1	 30
483	  8	172.0	27.5	 25
484	  8	167.0	30.1	 25
485	  8	129.0	18.5	 25
486	  8	541.0	97.4	 25
487	  8	128.8	22.9	 30
488	  8	93.0	21.7	 25
489	  8	137.0	25.5	 25
490	  8	793.0	210.8	 25
491	  8	196.0	24.8	 25
492	  8	492.5	76.9	 30
493	  8	130.0	13.9	 25
494	  8	178.0	23.2	 25
495	  8	179.0	26.0	 25
496	  8	191.0	22.5	 25
497	  8	383.0	49.5	 30
498	  8	192.0	19.6	 25
499	  8	167.0	31.1	 25
500	  8	102.0	20.2	 25
501	  8	139.0	21.2	 25
502	  8	304.0	61.4	 30
503	  8	122.0	16.5	 25
504	  8	106.0	20.4	 25
505	  8	248.0	28.2	 25
506	  8	212.0	33.8	 25
507	  8	99.0	19.6	 30
508	  8	136.0	21.3	 25
509	  8	106.0	17.3	 25
510	  8	104.0	13.6	 25
511	  8	108.0	18.8	 25
512	  8	169.3	35.6	 30
513	  8	107.0	18.9	 25
514	  8	356.0	49.5	 25
515	  8	169.0	25.5	 25
516	  8	102.0	14.3	 25
517	  8	218.0	31.2	 30
518	  8	123.0	13.2	 25
519	  8	141.0	28.8	 25
520	  8	259.0	181.7	 25
521	  8	222.0	39.2	 25
522	  8	238.0	39.3	 30
523	  8	1369.0	211.0	 25
524	  8	153.0	25.4	 25
525	  8	90.0	18.4	 25
526	  8	127.0	41.1	 25
527	  8	104.5	21.6	 30
528	  8	574.0	106.5	 25
529	  8	277.0	51.3	 25
530	  8	125.0	20.1	 25
531	  8	122.0	27.3	 25
532	  8	92.5	26.6	 30
533	  8	80.0	13.0	 25
534	  8	98.0	48.1	 25
535	  8	321.0	58.2	 25
536	  8	643.0	133.6	 25
537	  8	127.5	25.6	 30
538	  8	240.0	53.0	 25
539	  8	646.0	95.6	 25
540	  8	267.0	27.4	 25
541	  8	810.0	153.0	 25
542	  8	141.0	27.9	 25
543	  8	126.8	21.1	 30
544	  8	153.0	33.9	 25
545	  8	97.8	16.2	 30
546	  8	479.0	127.7	 30
547	  8	128.3	23.3	 30
548	  8	161.5	32.8	 36
549	  8	137.0	22.7	 30
550	  8	160.8	31.4	 30
551	  8	128.3	22.7	 30
552	  8	118.0	25.2	 30
553	  8	147.0	29.2	 36
554	  8	151.8	22.1	 30
555	  8	157.3	27.1	 30
556	  8	122.8	24.9	 30
557	  8	272.3	44.6	 30
558	  8	400.0	82.7	 36
559	  8	793.8	91.8	 30
560	  8	177.3	31.9	 30
561	  8	97.3	20.1	 30
562	  8	97.0	22.4	 30
563	  8	209.8	42.6	 36
564	  8	102.0	20.1	 30
565	  8	554.8	146.8	 30
566	  8	566.3	85.1	 30
567	  8	115.8	31.5	 30
568	  8	99.8	26.0	 36
569	  8	142.3	27.1	 30
570	  8	130.0	35.7	 30
571	  8	222.0	28.6	 30
572	  8	170.8	32.0	 30
573	  8	411.5	82.8	 36
574	  8	458.3	82.4	 30
575	  8	1051.5	155.9	 30
576	  8	138.0	19.7	 30
577	  8	161.8	32.0	 30
578	  8	140.0	27.3	 36
579	  8	110.8	20.2	 30
580	  8	111.0	19.1	 25
581	  8	151.0	26.1	 25
582	  8	133.0	26.7	 25
583	  8	128.0	17.6	 30
584	  8	159.0	24.7	 25
585	  8	119.0	18.9	 25
586	  8	120.0	16.6	 25
587	  8	171.0	29.7	 25
588	  8	164.3	28.4	 30
589	  8	89.0	23.1	 25
590	  8	97.0	17.8	 25
591	  8	114.0	30.7	 25
592	  8	168.0	45.2	 25
593	  8	107.0	22.7	 30
594	  8	87.0	25.2	 25
595	  8	103.0	23.1	 25
596	  8	178.0	24.3	 25
597	  8	148.0	25.0	 25
598	  8	184.8	25.2	 30
599	  8	209.0	42.7	 25
600	  8	134.0	23.7	 25
601	  8	207.0	30.3	 25
602	  8	1709.0	229.6	 25
603	  8	238.5	38.1	 30
604	  8	320.0	38.4	 25
605	  8	124.0	24.5	 25
606	  8	142.0	37.5	 25
607	  8	94.0	15.8	 25
608	  8	163.0	21.0	 30
609	  8	273.0	52.9	 25
610	  8	148.0	26.4	 25
611	  8	1505.0	206.4	 25
612	  8	414.0	46.7	 25
613	  8	232.5	55.2	 30
614	  8	149.0	20.5	 25
615	  8	426.0	64.7	 25
616	  8	131.0	38.3	 25
617	  8	172.0	28.5	 25
618	  8	153.5	27.7	 30
619	  8	336.0	62.4	 25
620	  8	257.0	51.8	 25
621	  8	352.0	36.7	 25
622	  8	161.0	24.7	 25
623	  8	137.3	32.2	 30
624	  8	113.0	31.7	 25
625	  8	80.0	17.3	 25
626	  8	420.0	75.1	 25
627	  8	282.0	30.3	 25
628	  8	1329.3	127.8	 30
629	  8	369.0	47.9	 25
630	  8	272.0	42.1	 25
631	  8	315.0	49.0	 25
632	  8	2523.0	464.2	 25
633	  8	1795.5	316.5	 30
634	  8	433.0	51.7	 25
635	  8	481.0	60.4	 25
636	  8	294.0	42.2	 25
637	  8	114.0	22.4	 25
638	  8	123.8	24.5	 30
639	  8	159.0	28.9	 25
640	  8	325.0	64.5	 25
641	  8	252.0	37.6	 25
642	  8	257.0	45.1	 25
643	  8	264.0	35.0	 25
644	  8	137.3	53.6	 30
645	  8	79.0	14.0	 25
646	  8	407.0	86.7	 25
647	  8	86.0	17.9	 25
648	  8	152.0	33.8	 25
649	  8	140.5	26.8	 30
650	  8	89.0	15.6	 25
651	  8	143.0	21.6	 25
652	  8	157.0	31.5	 25
653	  8	343.0	59.6	 25
654	  8	349.8	39.3	 30
655	  8	3411.0	628.6	 25
656	  8	221.0	34.3	 25
657	  8	173.0	34.4	 25
658	  8	118.0	26.5	 25
659	  8	134.0	26.8	 30
660	  8	191.0	32.4	 25
661	  8	116.0	22.5	 25
662	  8	136.0	31.3	 25
663	  8	782.0	114.2	 25
664	  8	348.8	56.0	 30
665	  8	153.0	31.2	 25
666	  8	104.0	22.4	 25
667	  8	112.0	27.6	 25
668	  8	123.0	24.9	 25
669	  8	279.5	60.0	 30
670	  8	461.0	82.2	 25
671	  8	453.0	39.3	 25
672	  8	268.0	47.5	 25
673	  8	134.0	36.7	 25
674	  8	85.3	20.2	 30
675	  8	121.0	26.8	 25
676	  8	341.0	61.1	 25
677	  8	119.0	17.2	 25
678	  8	494.0	114.3	 25
679	  8	144.0	31.7	 30
680	  8	265.0	43.5	 25
681	  8	108.0	31.9	 25
682	  8	162.0	28.9	 25
683	  8	151.0	27.6	 25
684	  8	189.8	35.3	 30
685	  8	183.0	28.8	 25
686	  8	109.0	15.9	 25
687	  8	144.0	33.1	 25
688	  8	178.0	41.5	 25
689	  8	326.8	49.1	 30
690	  8	172.0	37.8	 25
691	  8	253.0	45.7	 25
692	  8	248.0	39.4	 25
693	  8	245.0	29.6	 25
694	  8	331.0	70.1	 30
695	  8	137.0	29.1	 25
696	  8	201.0	44.1	 25
697	  8	224.0	49.4	 25
698	  8	769.0	167.7	 25
699	  8	460.5	99.5	 30
700	  8	1700.0	265.9	 25
701	  8	590.0	63.4	 25
702	  8	428.0	64.0	 25
703	  8	387.0	63.0	 25
704	  8	146.8	28.9	 30
705	  8	156.0	36.1	 25
706	  8	115.0	24.8	 25
707	  8	150.0	30.6	 25
708	  8	118.0	28.5	 25
709	  8	100.5	19.3	 30
710	  8	124.0	20.6	 25
711	  8	21730.0	3323.4	 25
  0	  9	205.0	26.2	 25
  1	  9	536.0	74.9	 25
  2	  9	100.3	21.4	 30
  3	  9	137.0	29.8	 25
  4	  9	168.0	33.8	 25
  5	  9	956.0	104.5	 25
  6	  9	115.0	25.5	 25
  7	  9	110.0	15.3	 30
  8	  9	174.0	24.6	 25
  9	  9	151.0	29.6	 25
 10	  9	550.0	72.9	 25
 11	  9	138.0	20.7	 25
 12	  9	16180.8	4194.8	 30
 13	  9	197.0	23.8	 25
 14	  9	197.0	23.6	 25
 15	  9	431.0	138.2	 25
 16	  9	19482.0	3233.8	 25
 17	  9	749.5	539.0	 30
 18	  9	19510.0	1206.0	 25
 19	  9	17794.0	2752.7	 25
 20	  9	17375.0	2713.1	 25
 21	  9	17553.0	3430.5	 25
 22	  9	339.0	115.8	 30
 23	  9	210.0	36.4	 25
 24	  9	17286.0	3641.1	 25
 25	  9	219.0	32.1	 25
 26	  9	167.0	19.3	 25
 27	  9	246.3	79.2	 30
 28	  9	18994.0	5031.2	 25
 29	  9	245.0	30.3	 25
 30	  9	18463.0	608.6	 25
 31	  9	16932.0	3256.1	 25
 32	  9	17149.0	3232.2	 25
 33	  9	17326.8	4685.2	 30
 34	  9	194.0	22.8	 25
 35	  9	146.0	19.6	 25
 36	  9	16059.0	2097.3	 25
 37	  9	211.0	36.4	 25
 38	  9	160.5	23.6	 30
 39	  9	179.0	25.8	 25
 40	  9	225.0	50.9	 25
 41	  9	184.0	25.4	 25
 42	  9	17921.0	1725.5	 25
 43	  9	206.0	33.0	 30
 44	  9	177.0	26.6	 25
 45	  9	234.0	34.1	 25
 46	  9	17556.5	2422.2	 30
 47	  9	112.5	23.6	 30
 48	  9	149.3	19.9	 36
 49	  9	161.5	25.1	 30
 50	  9	14861.3	2756.5	 30
 51	  9	178.5	24.2	 30
 52	  9	148.8	32.6	 30
 53	  9	184.3	37.0	 36
 54	  9	18355.5	1018.1	 30
 55	  9	16761.3	3336.7	 30
 56	  9	15750.0	3385.1	 30
 57	  9	184.5	27.1	 30
 58	  9	174.0	27.6	 36
 59	  9	78.5	14.2	 30
 60	  9	85.0	15.0	 30
 61	  9	118.8	18.1	 30
 62	  9	17450.8	2351.1	 30
 63	  9	229.0	34.3	 36
 64	  9	232.5	42.0	 30
 65	  9	245.8	40.6	 30
 66	  9	17499.8	3065.7	 30
 67	  9	108.5	14.7	 30
 68	  9	152.8	17.7	 36
 69	  9	228.8	36.4	 30
 70	  9	16493.3	3262.1	 30
 71	  9	204.3	30.9	 30
 72	  9	149.0	14.6	 30
 73	  9	142.0	43.0	 36
 74	  9	17406.5	4176.1	 30
 75	  9	206.5	23.8	 30
 76	  9	155.3	23.5	 30
 77	  9	224.8	30.8	 30
 78	  9	18284.3	5087.7	 36
 79	  9	173.5	19.7	 30
 80	  9	17314.0	3441.3	 25
 81	  9	197.0	19.3	 25
 82	  9	262.0	36.4	 25
 83	  9	18571.8	1192.0	 30
 84	  9	18451.0	4899.4	 25
 85	  9	113.0	30.7	 25
 86	  9	170.0	24.9	 25
 87	  9	209.0	41.5	 25
 88	  9	16136.8	4440.2	 30
 89	  9	198.0	49.2	 25
 90	  9	137.0	15.1	 25
 91	  9	72.0	12.1	 25
 92	  9	90.0	58.3	 25
 93	  9	2251.5	532.4	 30
 94	  9	975.0	156.1	 25
 95	  9	526.0	86.6	 25
 96	  9	120.0	20.3	 25
 97	  9	286.0	32.4	 25
 98	  9	519.0	91.8	 30
 99	  9	197.0	27.1	 25
100	  9	292.0	40.9	 25
101	  9	107.0	26.6	 25
102	  9	190.0	31.8	 25
103	  9	437.8	73.5	 30
104	  9	310.0	47.7	 25
105	  9	203.0	35.0	 25
106	  9	374.0	35.7	 25
107	  9	167.0	25.9	 25
108	  9	293.0	62.0	 30
109	  9	999.0	166.0	 25
110	  9	111.0	25.0	 25
111	  9	1515.0	172.0	 25
112	  9	114.0	33.1	 25
113	  9	108.8	21.5	 30
114	  9	183.0	24.9	 25
115	  9	144.0	20.3	 25
116	  9	148.0	26.1	 25
117	  9	255.0	32.0	 25
118	  9	293.3	28.1	 30
119	  9	351.0	51.1	 25
120	  9	260.0	33.3	 25
121	  9	127.0	24.7	 25
122	  9	100.0	21.2	 25
123	  9	395.8	81.7	 30
124	  9	313.0	56.9	 25
125	  9	134.0	29.4	 25
126	  9	116.0	15.9	 25
127	  9	144.0	21.3	 25
128	  9	209.5	32.7	 30
129	  9	4445.0	917.4	 25
130	  9	156.0	28.6	 25
131	  9	83.0	12.6	 25
132	  9	617.0	50.6	 25
133	  9	156.0	24.1	 25
134	  9	109.0	19.8	 30
135	  9	160.0	30.5	 25
136	  9	1067.0	82.5	 25
137	  9	568.0	50.3	 25
138	  9	1416.0	95.4	 25
139	  9	489.8	64.3	 30
140	  9	292.0	35.5	 25
141	  9	316.0	32.9	 25
142	  9	226.0	33.0	 25
143	  9	304.0	43.4	 25
144	  9	1078.8	202.3	 30
145	  9	375.0	57.1	 25
146	  9	159.0	37.9	 25
147	  9	5296.0	405.8	 25
148	  9	241.0	34.5	 25
149	  9	2897.8	566.7	 30
150	  9	118.0	34.3	 25
151	  9	3191.0	374.4	 25
152	  9	358.0	46.4	 25
153	  9	125.0	25.4	 25
154	  9	320.3	64.1	 30
155	  9	93.0	19.8	 25
156	  9	199.0	26.9	 25
157	  9	137.0	22.7	 25
158	  9	236.0	38.4	 25
159	  9	358.8	50.1	 30
160	  9	493.0	69.2	 25
161	  9	152.0	24.6	 25
162	  9	181.0	25.3	 25
163	  9	355.0	59.4	 25
164	  9	328.5	37.9	 30
165	  9	498.0	72.1	 25
166	  9	623.0	96.6	 25
167	  9	238.0	32.2	 25
168	  9	403.0	40.2	 25
169	  9	269.0	40.4	 30
170	  9	267.0	32.4	 25
171	  9	175.0	27.3	 25
172	  9	377.0	34.2	 25
173	  9	620.0	65.2	 25
174	  9	999.5	123.7	 30
175	  9	569.0	41.2	 25
176	  9	2621.0	134.2	 25
177	  9	591.0	63.6	 25
178	  9	356.0	65.2	 25
179	  9	147.5	23.4	 30
180	  9	158.0	29.4	 25
181	  9	393.0	44.8	 25
182	  9	139.0	23.9	 25
183	  9	144.0	36.3	 25
184	  9	182.3	39.4	 30
185	  9	84.0	22.7	 25
186	  9	113.0	23.1	 25
187	  9	387.0	50.6	 25
188	  9	325.0	37.3	 25
189	  9	106.3	21.6	 30
190	  9	107.0	18.8	 25
191	  9	295.0	56.9	 25
192	  9	106.0	16.5	 25
193	  9	690.0	85.6	 25
194	  9	233.0	26.3	 30
195	  9	343.0	28.8	 25
196	  9	330.0	38.9	 25
197	  9	155.0	21.3	 25
198	  9	205.0	33.8	 25
199	  9	571.8	64.8	 30
200	  9	359.0	31.8	 25
201	  9	165.0	20.4	 25
202	  9	143.0	22.0	 25
203	  9	336.0	33.0	 25
204	  9	177.8	22.9	 30
205	  9	284.0	56.6	 25
206	  9	334.0	36.9	 25
207	  9	122.0	21.1	 25
208	  9	1037.0	111.8	 25
209	  9	125.8	21.6	 30
210	  9	283.0	46.8	 25
211	  9	377.0	42.4	 25
212	  9	449.0	36.4	 25
213	  9	95.0	13.3	 25
214	  9	129.8	14.2	 30
215	  9	154.0	25.7	 25
216	  9	129.0	19.2	 25
217	  9	532.0	76.4	 25
218	  9	391.0	72.1	 25
219	  9	177.5	21.9	 30
220	  9	152.0	41.4	 25
221	  9	425.0	50.9	 25
222	  9	364.0	29.8	 25
223	  9	1048.0	116.0	 25
224	  9	563.0	65.2	 36
225	  9	144.0	21.6	 30
226	  9	332.3	55.4	 30
227	  9	73.8	16.7	 30
228	  9	166.5	35.2	 30
229	  9	115.3	24.1	 36
230	  9	3641.0	532.8	 30
231	  9	352.8	71.1	 30
232	  9	252.0	41.9	 30
233	  9	142.8	24.7	 30
234	  9	230.5	35.5	 30
235	  9	297.8	46.3	 36
236	  9	225.0	25.3	 30
237	  9	145.0	153.6	 30
238	  9	231.8	30.5	 30
239	  9	99.0	16.7	 30
240	  9	271.0	57.4	 36
241	  9	204.0	32.3	 30
242	  9	2075.8	310.7	 30
243	  9	147.3	26.3	 30
244	  9	256.5	41.3	 30
245	  9	197.0	47.0	 36
246	  9	310.8	48.6	 30
247	  9	937.8	60.7	 30
248	  9	383.8	64.7	 30
249	  9	203.8	43.0	 30
250	  9	273.8	39.8	 36
251	  9	1011.3	176.6	 30
252	  9	308.3	44.5	 30
253	  9	327.5	43.6	 30
254	  9	125.0	28.1	 30
255	  9	784.3	129.2	 36
256	  9	437.0	69.7	 30
257	  9	173.0	35.6	 30
258	  9	206.3	32.9	 30
259	  9	123.0	23.3	 25
260	  9	236.5	38.1	 30
261	  9	148.0	22.5	 25
262	  9	128.0	26.8	 25
263	  9	255.0	30.8	 25
264	  9	753.0	118.5	 25
265	  9	2458.0	518.8	 30
266	  9	99.0	17.6	 25
267	  9	170.0	27.6	 25
268	  9	96.0	19.5	 25
269	  9	131.0	21.4	 25
270	  9	1728.0	278.3	 30
271	  9	338.0	29.6	 25
272	  9	272.0	74.3	 25
273	  9	226.0	34.7	 25
274	  9	148.0	19.8	 25
275	  9	115.5	25.6	 30
276	  9	116.0	26.7	 25
277	  9	1536.0	204.7	 25
278	  9	603.0	76.3	 25
279	  9	152.0	180.1	 25
280	  9	306.8	50.3	 30
281	  9	130.0	20.6	 25
282	  9	189.0	22.2	 25
283	  9	152.0	20.4	 25
284	  9	153.0	24.0	 25
285	  9	1270.0	210.9	 30
286	  9	2643.0	381.2	 25
287	  9	571.0	61.1	 25
288	  9	368.0	54.1	 25
289	  9	3801.0	466.0	 25
290	  9	1137.5	197.0	 30
291	  9	1847.0	113.8	 25
292	  9	352.0	60.9	 25
293	  9	272.0	27.6	 25
294	  9	157.0	25.4	 25
295	  9	246.0	41.3	 30
296	  9	141.0	23.0	 25
297	  9	165.0	25.9	 25
298	  9	252.0	31.3	 25
299	  9	624.0	88.5	 25
300	  9	217.0	112.6	 30
301	  9	233.0	22.6	 25
302	  9	191.0	35.1	 25
303	  9	286.0	42.5	 25
304	  9	336.0	42.1	 25
305	  9	265.3	72.7	 30
306	  9	503.0	66.2	 25
307	  9	9270.0	1137.9	 25
308	  9	167.0	29.1	 25
309	  9	291.0	48.7	 25
310	  9	110.5	25.0	 30
311	  9	164.0	24.2	 25
312	  9	272.0	26.1	 25
313	  9	101.0	22.6	 25
314	  9	207.0	33.4	 25
315	  9	203.3	29.4	 30
316	  9	353.0	44.1	 25
317	  9	183.0	32.3	 25
318	  9	577.0	72.4	 25
319	  9	200.0	25.4	 25
320	  9	112.3	22.9	 30
321	  9	167.0	22.0	 25
322	  9	1783.0	211.1	 25
323	  9	89.0	15.8	 25
324	  9	95.0	15.9	 25
325	  9	265.8	51.1	 30
326	  9	931.0	93.8	 25
327	  9	327.0	50.4	 25
328	  9	209.0	38.3	 25
329	  9	159.0	29.2	 25
330	  9	168.8	33.5	 30
331	  9	200.0	32.2	 25
332	  9	135.0	32.0	 25
333	  9	303.0	34.5	 25
334	  9	187.0	27.9	 25
335	  9	118.0	13.5	 25
336	  9	457.8	69.0	 30
337	  9	163.0	31.1	 25
338	  9	117.0	23.0	 25
339	  9	190.0	26.5	 25
340	  9	390.0	59.2	 25
341	  9	344.8	46.1	 30
342	  9	275.0	42.5	 25
343	  9	266.0	84.1	 25
344	  9	1137.0	108.5	 25
345	  9	211.0	24.5	 25
346	  9	935.3	144.6	 30
347	  9	129.0	28.0	 25
348	  9	185.0	29.9	 25
349	  9	203.0	42.3	 25
350	  9	95.0	25.0	 25
351	  9	138.8	31.6	 30
352	  9	1236.0	140.8	 25
353	  9	181.0	24.7	 25
354	  9	406.0	49.7	 25
355	  9	308.0	42.5	 25
356	  9	123.8	31.0	 30
357	  9	123.0	28.0	 25
358	  9	144.0	22.8	 25
359	  9	268.0	44.2	 25
360	  9	1413.0	211.4	 25
361	  9	145.5	28.6	 30
362	  9	317.0	46.4	 25
363	  9	121.0	23.3	 25
364	  9	117.0	23.8	 25
365	  9	915.0	155.3	 25
366	  9	125.0	28.9	 30
367	  9	104.0	37.2	 25
368	  9	95.0	22.9	 25
369	  9	180.0	35.4	 25
370	  9	156.0	26.8	 25
371	  9	199.5	44.2	 30
372	  9	175.0	21.9	 25
373	  9	245.0	33.0	 25
374	  9	334.0	54.6	 25
375	  9	119.0	21.3	 25
376	  9	149.0	32.1	 30
377	  9	95.0	19.5	 25
378	  9	214.0	35.0	 25
379	  9	84.0	18.8	 25
380	  9	121.0	27.9	 25
381	  9	1065.8	207.5	 30
382	  9	85.0	15.3	 25
383	  9	395.0	43.6	 25
384	  9	188.0	24.4	 25
385	  9	439.0	57.6	 25
386	  9	266.5	43.2	 30
387	  9	287.0	43.4	 25
388	  9	165.0	28.7	 25
389	  9	270.0	28.9	 25
390	  9	280.0	47.7	 25
391	  9	225.5	33.6	 30
392	  9	140.0	18.4	 25
393	  9	137.0	28.4	 25
394	  9	112.0	31.9	 25
395	  9	127.0	27.8	 25
396	  9	201.0	38.7	 30
397	  9	494.0	53.7	 25
398	  9	111.0	20.4	 25
399	  9	103.0	21.1	 25
400	  9	118.0	22.2	 25
401	  9	1817.8	422.4	 30
402	  9	269.5	46.6	 30
403	  9	792.0	105.4	 30
404	  9	268.8	49.3	 30
405	  9	737.8	99.1	 30
406	  9	116.8	27.7	 36
407	  9	127.8	27.1	 30
408	  9	941.8	128.5	 30
409	  9	241.8	60.6	 30
410	  9	1820.5	343.5	 30
411	  9	129.5	26.1	 36
412	  9	130.0	26.8	 30
413	  9	135.3	27.2	 30
414	  9	364.5	42.6	 30
415	  9	188.5	39.6	 30
416	  9	165.5	30.2	 36
417	  9	197.8	41.7	 30
418	  9	319.8	47.5	 30
419	  9	283.5	37.2	 30
420	  9	110.0	21.1	 30
421	  9	206.3	34.8	 36
422	  9	162.5	34.2	 30
423	  9	110.5	24.8	 30
424	  9	674.0	97.4	 30
425	  9	253.8	47.2	 30
426	  9	171.0	37.7	 36
427	  9	705.0	109.1	 30
428	  9	1375.0	242.1	 30
429	  9	242.3	42.7	 30
430	  9	159.8	34.5	 30
431	  9	152.0	36.0	 36
432	  9	197.3	32.2	 30
433	  9	98.0	22.8	 30
434	  9	118.5	22.0	 30
435	  9	202.8	35.6	 30
436	  9	276.0	58.5	 36
437	  9	189.0	24.8	 25
438	  9	118.0	25.3	 25
439	  9	189.0	32.7	 25
440	  9	205.0	53.0	 25
441	  9	1640.0	399.2	 25
442	  9	166.0	35.9	 30
443	  9	1957.0	233.4	 25
444	  9	429.0	74.9	 25
445	  9	351.0	60.8	 25
446	  9	205.0	31.6	 25
447	  9	129.8	22.1	 30
448	  9	3790.0	526.9	 25
449	  9	194.0	43.5	 25
450	  9	584.0	79.7	 25
451	  9	528.0	87.0	 25
452	  9	92.0	22.0	 30
453	  9	121.0	24.6	 25
454	  9	106.0	40.8	 25
455	  9	127.0	27.1	 25
456	  9	84.0	19.7	 25
457	  9	307.0	62.8	 30
458	  9	366.0	59.9	 25
459	  9	104.0	19.8	 25
460	  9	210.0	47.9	 25
461	  9	3905.0	902.5	 25
462	  9	169.8	35.2	 30
463	  9	112.0	24.1	 25
464	  9	1330.0	210.6	 25
465	  9	722.0	95.5	 25
466	  9	109.0	30.2	 25
467	  9	719.8	184.3	 30
468	  9	916.0	141.5	 25
469	  9	94.0	25.5	 25
470	  9	137.0	22.8	 25
471	  9	137.0	126.6	 25
472	  9	386.0	67.4	 30
473	  9	882.0	123.3	 25
474	  9	146.0	30.9	 25
475	  9	941.0	130.1	 25
476	  9	219.0	36.6	 25
477	  9	239.0	35.7	 30
478	  9	240.0	50.9	 25
479	  9	229.0	37.7	 25
480	  9	122.0	28.3	 25
481	  9	117.0	27.7	 25
482	  9	481.8	90.6	 30
483	  9	373.0	55.3	 25
484	  9	382.0	53.2	 25
485	  9	93.0	28.9	 25
486	  9	1207.0	207.0	 25
487	  9	605.5	130.7	 30
488	  9	834.0	69.5	 25
489	  9	193.0	35.7	 25
490	  9	3910.0	435.0	 25
491	  9	521.0	81.4	 25
492	  9	102.8	23.6	 30
493	  9	150.0	28.1	 25
494	  9	374.0	70.1	 25
495	  9	167.0	54.2	 25
496	  9	16504.0	2977.1	 25
497	  9	7475.3	1400.8	 30
498	  9	187.0	36.0	 25
499	  9	130.0	22.3	 25
500	  9	185.0	46.7	 25
501	  9	207.0	34.9	 25
502	  9	117.8	25.7	 30
503	  9	199.0	107.5	 25
504	  9	899.0	88.0	 25
505	  9	304.0	50.3	 25
506	  9	199.0	36.7	 25
507	  9	114.0	26.6	 30
508	  9	441.0	52.2	 25
509	  9	195.0	36.2	 25
510	  9	238.0	36.5	 25
511	  9	166.0	32.4	 25
512	  9	206.0	57.7	 30
513	  9	191.0	40.3	 25
514	  9	241.0	44.4	 25
515	  9	3518.0	430.1	 25
516	  9	143.0	94.2	 25
517	  9	495.3	76.4	 30
518	  9	205.0	40.7	 25
519	  9	128.0	23.3	 25
520	  9	130.0	29.8	 25
521	  9	195.0	44.6	 25
522	  9	322.5	61.6	 30
523	  9	131.0	20.9	 25
524	  9	200.0	30.4	 25
525	  9	261.0	31.3	 25
526	  9	135.0	27.6	 25
527	  9	153.3	42.0	 30
528	  9	151.0	33.0	 25
529	  9	94.0	21.4	 25
530	  9	1489.0	164.1	 25
531	  9	162.0	28.1	 25
532	  9	318.0	52.6	 30
533	  9	922.0	118.2	 25
534	  9	205.0	32.8	 25
535	  9	134.0	23.9	 25
536	  9	191.0	30.0	 25
537	  9	1660.0	294.6	 30
538	  9	478.0	68.5	 25
539	  9	327.0	60.6	 25
540	  9	337.0	44.0	 25
541	  9	172.0	37.9	 25
542	  9	120.0	22.1	 25
543	  9	115.8	21.2	 30
544	  9	167.0	32.5	 25
545	  9	167.0	43.5	 25
546	  9	226.0	37.6	 25
547	  9	176.0	39.3	 25
548	  9	115.0	30.1	 30
549	  9	3855.0	453.8	 25
550	  9	1401.0	203.9	 25
551	  9	205.0	27.6	 25
552	  9	137.0	29.9	 25
553	  9	135.0	28.4	 30
554	  9	147.0	42.7	 25
555	  9	159.0	39.9	 25
556	  9	128.0	20.2	 25
557	  9	1271.0	310.9	 25
558	  9	755.0	114.7	 30
559	  9	5390.0	440.2	 25
560	  9	115.0	21.2	 25
561	  9	198.0	67.2	 25
562	  9	91.0	20.5	 25
563	  9	126.3	19.5	 30
564	  9	202.0	39.5	 25
565	  9	105.0	21.7	 25
566	  9	639.0	112.3	 25
567	  9	143.0	26.5	 25
568	  9	443.8	76.9	 30
569	  9	912.0	119.8	 25
570	  9	5443.0	610.9	 25
571	  9	122.0	24.1	 25
572	  9	259.0	60.2	 25
573	  9	313.3	56.9	 30
574	  9	397.0	42.7	 25
575	  9	563.0	57.5	 25
576	  9	157.0	35.0	 25
577	  9	271.0	40.6	 25
578	  9	341.0	54.2	 30
579	  9	523.0	98.3	 25
580	  9	103.0	28.3	 30
581	  9	157.8	37.7	 30
582	  9	138.0	142.7	 30
583	  9	156.3	29.7	 36
584	  9	130.0	23.4	 30
585	  9	2216.5	365.8	 30
586	  9	864.0	118.5	 30
587	  9	1174.0	165.8	 30
588	  9	303.3	53.7	 36
589	  9	162.0	31.5	 30
590	  9	346.0	52.5	 30
591	  9	229.5	38.0	 30
592	  9	257.8	34.0	 30
593	  9	96.8	19.5	 36
594	  9	117.3	27.8	 30
595	  9	89.5	17.8	 30
596	  9	174.5	41.3	 30
597	  9	103.0	24.1	 30
598	  9	119.3	24.4	 36
599	  9	895.5	129.8	 30
600	  9	766.8	103.5	 30
601	  9	283.3	44.3	 30
602	  9	154.0	30.8	 30
603	  9	201.3	38.8	 36
604	  9	201.0	43.8	 30
605	  9	99.8	24.6	 30
606	  9	225.5	27.7	 30
607	  9	256.0	39.3	 30
608	  9	116.8	23.9	 36
609	  9	597.3	99.1	 30
610	  9	794.3	93.7	 30
611	  9	498.5	63.5	 30
612	  9	331.0	36.7	 30
613	  9	201.0	51.7	 36
614	  9	160.0	29.4	 25
615	  9	235.0	27.9	 25
616	  9	111.0	28.5	 25
617	  9	132.0	21.7	 25
618	  9	243.8	57.2	 30
619	  9	295.0	53.7	 25
620	  9	359.0	50.2	 25
621	  9	143.0	25.1	 25
622	  9	155.0	33.2	 25
623	  9	454.0	109.6	 30
624	  9	816.0	76.9	 25
625	  9	320.0	37.5	 25
626	  9	173.0	27.0	 25
627	  9	554.0	57.2	 25
628	  9	1857.5	282.6	 30
629	  9	362.0	46.9	 25
630	  9	448.0	50.8	 25
631	  9	411.0	69.7	 25
632	  9	306.0	46.7	 25
633	  9	209.5	37.0	 30
634	  9	311.0	51.3	 25
635	  9	215.0	40.1	 25
636	  9	145.0	32.1	 25
637	  9	265.0	37.0	 25
638	  9	164.8	32.2	 30
639	  9	197.0	39.3	 25
640	  9	252.0	38.6	 25
641	  9	135.0	26.1	 25
642	  9	384.0	76.0	 25
643	  9	266.0	31.3	 25
644	  9	186.0	40.5	 30
645	  9	118.0	22.8	 25
646	  9	140.0	42.8	 25
647	  9	131.0	26.4	 25
648	  9	117.0	24.4	 25
649	  9	134.0	33.3	 30
650	  9	146.0	31.7	 25
651	  9	115.0	19.4	 25
652	  9	145.0	31.9	 25
653	  9	120.0	18.7	 25
654	  9	176.3	38.8	 30
655	  9	188.0	26.1	 25
656	  9	177.0	40.5	 25
657	  9	274.0	39.9	 25
658	  9	300.0	130.8	 25
659	  9	128.5	24.5	 30
660	  9	380.0	54.5	 25
661	  9	435.0	59.4	 25
662	  9	216.0	37.9	 25
663	  9	114.0	24.4	 25
664	  9	260.3	58.3	 30
665	  9	158.0	29.0	 25
666	  9	128.0	21.7	 25
667	  9	164.0	35.7	 25
668	  9	149.0	25.9	 25
669	  9	289.5	45.0	 30
670	  9	357.0	38.4	 25
671	  9	186.0	30.7	 25
672	  9	768.0	158.8	 25
673	  9	221.0	41.3	 25
674	  9	231.5	48.9	 30
675	  9	151.0	38.3	 25
676	  9	225.0	41.0	 25
677	  9	177.0	39.6	 25
678	  9	470.0	115.5	 25
679	  9	206.8	38.8	 30
680	  9	178.0	33.9	 25
681	  9	1216.0	168.9	 25
682	  9	6133.0	999.9	 25
683	  9	290.0	57.6	 25
684	  9	170.0	42.5	 30
685	  9	124.0	35.1	 25
686	  9	112.0	25.9	 25
687	  9	154.0	32.8	 25
688	  9	104.0	26.3	 25
689	  9	426.5	95.0	 30
690	  9	153.0	44.1	 25
691	  9	308.0	44.9	 25
692	  9	148.0	28.5	 25
693	  9	5122.0	1193.4	 25
694	  9	160.3	37.5	 30
695	  9	148.0	36.0	 25
696	  9	377.0	73.6	 25
697	  9	191.0	35.7	 25
698	  9	184.0	33.3	 25
699	  9	269.5	40.3	 30
700	  9	192.0	31.4	 25
701	  9	1035.0	162.4	 25
702	  9	151.0	25.6	 25
703	  9	219.0	35.5	 25
704	  9	1047.8	235.0	 30
705	  9	113.0	23.7	 25
706	  9	165.0	28.6	 25
707	  9	680.0	92.1	 25
708	  9	202.0	27.3	 25
709	  9	193.3	32.7	 30
710	  9	176.0	35.7	 25
711	  9	222.0	39.1	 25
  0	 10	15015.0	2748.0	 25
  1	 10	265.0	40.6	 25
  2	 10	92.5	17.3	 30
  3	 10	220.0	40.7	 25
  4	 10	132.0	36.7	 25
  5	 10	259.0	51.4	 25
  6	 10	106.0	22.2	 25
  7	 10	114.8	30.1	 30
  8	 10	165.0	35.7	 25
  9	 10	164.0	19.9	 25
 10	 10	133.0	23.7	 25
 11	 10	124.0	14.6	 25
 12	 10	16009.5	4551.9	 30
 13	 10	211.0	36.7	 25
 14	 10	259.0	49.9	 25
 15	 10	377.0	99.9	 25
 16	 10	19249.0	3789.9	 25
 17	 10	507.5	348.7	 30
 18	 10	18582.0	4706.8	 25
 19	 10	974.0	164.2	 25
 20	 10	751.0	184.7	 25
 21	 10	425.0	89.3	 25
 22	 10	196.5	34.3	 30
 23	 10	187.0	48.6	 25
 24	 10	17032.0	3913.7	 25
 25	 10	192.0	26.8	 25
 26	 10	176.0	30.5	 25
 27	 10	269.0	83.4	 30
 28	 10	19392.0	4967.8	 25
 29	 10	249.0	35.8	 25
 30	 10	17770.0	3549.9	 25
 31	 10	369.0	38.9	 25
 32	 10	323.0	40.4	 25
 33	 10	222.5	42.5	 30
 34	 10	163.0	25.6	 25
 35	 10	145.0	27.7	 25
 36	 10	16161.0	2937.7	 25
 37	 10	222.0	37.4	 25
 38	 10	232.8	39.3	 30
 39	 10	250.0	34.0	 25
 40	 10	16919.0	3405.7	 25
 41	 10	174.0	27.3	 25
 42	 10	17088.0	1668.6	 25
 43	 10	180.8	29.6	 30
 44	 10	157.0	19.6	 25
 45	 10	242.0	24.0	 25
 46	 10	17632.0	1916.6	 25
 47	 10	123.0	29.3	 25
 48	 10	155.0	20.1	 30
 49	 10	195.0	27.3	 25
 50	 10	15619.0	2723.2	 25
 51	 10	178.0	29.4	 25
 52	 10	141.0	29.7	 25
 53	 10	174.5	42.3	 30
 54	 10	17923.0	4217.6	 25
 55	 10	237.0	31.8	 25
 56	 10	179.0	27.8	 25
 57	 10	171.0	30.6	 25
 58	 10	146.8	26.4	 30
 59	 10	100.0	23.2	 25
 60	 10	81.0	26.5	 25
 61	 10	150.0	31.3	 25
 62	 10	17324.0	1988.5	 25
 63	 10	189.0	32.8	 30
 64	 10	172.0	33.7	 25
 65	 10	201.0	32.8	 25
 66	 10	17445.0	2641.9	 25
 67	 10	110.0	23.2	 25
 68	 10	159.8	26.8	 30
 69	 10	244.0	66.8	 25
 70	 10	16293.0	3128.8	 25
 71	 10	189.0	33.5	 25
 72	 10	170.0	31.0	 25
 73	 10	149.3	41.1	 30
 74	 10	16956.0	4351.4	 25
 75	 10	179.0	31.5	 25
 76	 10	143.0	27.0	 25
 77	 10	243.0	44.5	 25
 78	 10	18580.5	4938.7	 30
 79	 10	163.0	33.2	 25
 80	 10	17145.3	4334.7	 30
 81	 10	209.5	29.8	 30
 82	 10	247.3	31.3	 30
 83	 10	18417.0	3569.7	 36
 84	 10	18347.3	5088.8	 30
 85	 10	122.5	33.0	 30
 86	 10	161.0	38.7	 30
 87	 10	204.3	28.2	 30
 88	 10	16014.8	4119.4	 36
 89	 10	188.0	41.5	 30
 90	 10	142.8	28.0	 30
 91	 10	68.5	19.2	 30
 92	 10	88.5	22.4	 30
 93	 10	489.8	130.5	 36
 94	 10	347.5	63.0	 30
 95	 10	212.3	52.0	 30
 96	 10	109.0	26.2	 30
 97	 10	169.3	32.0	 30
 98	 10	131.8	35.3	 36
 99	 10	216.8	34.4	 30
100	 10	171.8	28.6	 30
101	 10	106.8	24.2	 30
102	 10	118.8	32.3	 30
103	 10	155.3	21.8	 36
104	 10	118.3	27.3	 30
105	 10	124.3	42.6	 30
106	 10	196.3	36.2	 30
107	 10	219.3	29.6	 30
108	 10	129.5	27.4	 36
109	 10	299.8	76.6	 30
110	 10	107.3	31.0	 30
111	 10	323.8	93.0	 30
112	 10	107.3	19.9	 30
113	 10	98.3	18.7	 36
114	 10	156.5	35.5	 30
115	 10	93.0	19.0	 25
116	 10	125.0	24.9	 25
117	 10	198.0	32.8	 25
118	 10	262.0	46.3	 30
119	 10	207.0	33.1	 25
120	 10	438.0	82.7	 25
121	 10	87.0	29.7	 25
122	 10	108.0	31.5	 25
123	 10	129.8	25.5	 30
124	 10	140.0	21.7	 25
125	 10	156.0	29.9	 25
126	 10	131.0	21.8	 25
127	 10	126.0	28.1	 25
128	 10	184.8	40.0	 30
129	 10	2919.0	605.3	 25
130	 10	113.0	28.4	 25
131	 10	104.0	23.8	 25
132	 10	621.0	60.8	 25
133	 10	162.0	27.7	 25
134	 10	121.8	26.4	 30
135	 10	110.0	19.2	 25
136	 10	260.0	50.3	 25
137	 10	217.0	290.1	 25
138	 10	812.0	88.0	 25
139	 10	607.3	113.0	 30
140	 10	213.0	34.2	 25
141	 10	130.0	27.8	 25
142	 10	127.0	30.7	 25
143	 10	276.0	31.0	 25
144	 10	422.5	71.2	 30
145	 10	137.0	29.3	 25
146	 10	133.0	23.4	 25
147	 10	1203.0	119.3	 25
148	 10	134.0	22.2	 25
149	 10	332.5	76.0	 30
150	 10	101.0	31.0	 25
151	 10	842.0	136.8	 25
152	 10	167.0	34.5	 25
153	 10	117.0	33.2	 25
154	 10	118.0	32.6	 30
155	 10	107.0	22.9	 25
156	 10	134.0	25.5	 25
157	 10	100.0	19.8	 25
158	 10	222.0	46.0	 25
159	 10	323.3	67.9	 30
160	 10	199.0	26.2	 25
161	 10	112.0	20.6	 25
162	 10	210.0	30.5	 25
163	 10	464.0	56.8	 25
164	 10	412.3	50.4	 30
165	 10	872.0	113.0	 25
166	 10	208.0	35.0	 25
167	 10	229.0	31.2	 25
168	 10	307.0	55.2	 25
169	 10	167.5	33.6	 30
170	 10	189.0	39.2	 25
171	 10	143.0	28.7	 25
172	 10	186.0	45.0	 25
173	 10	225.0	48.2	 25
174	 10	409.5	57.1	 30
175	 10	366.0	51.9	 25
176	 10	902.0	144.5	 25
177	 10	235.0	95.6	 25
178	 10	137.0	23.9	 25
179	 10	144.5	25.4	 30
180	 10	106.0	27.2	 25
181	 10	171.0	33.3	 25
182	 10	114.0	33.5	 25
183	 10	85.0	16.6	 25
184	 10	106.8	24.3	 30
185	 10	91.0	24.5	 25
186	 10	139.0	25.2	 25
187	 10	157.0	49.2	 25
188	 10	144.0	33.1	 25
189	 10	121.0	25.3	 30
190	 10	127.0	24.7	 25
191	 10	203.0	44.1	 25
192	 10	109.0	21.3	 25
193	 10	177.0	39.5	 25
194	 10	143.0	29.3	 30
195	 10	142.0	32.8	 25
196	 10	231.0	38.4	 25
197	 10	147.0	34.8	 25
198	 10	207.0	27.5	 25
199	 10	734.0	91.6	 30
200	 10	397.0	64.2	 25
201	 10	145.0	30.0	 25
202	 10	118.0	22.3	 25
203	 10	256.0	40.8	 25
204	 10	267.0	56.5	 30
205	 10	519.0	107.9	 25
206	 10	614.0	118.6	 25
207	 10	102.0	25.5	 25
208	 10	366.0	55.5	 25
209	 10	121.5	25.5	 30
210	 10	127.0	26.7	 25
211	 10	170.0	35.7	 25
212	 10	288.0	46.4	 25
213	 10	131.0	26.9	 25
214	 10	139.0	31.4	 30
215	 10	115.0	21.2	 25
216	 10	183.0	38.9	 25
217	 10	156.0	27.3	 25
218	 10	938.0	167.1	 25
219	 10	192.3	50.9	 30
220	 10	225.0	44.1	 25
221	 10	1388.0	222.6	 25
222	 10	779.0	101.4	 25
223	 10	465.0	98.6	 25
224	 10	513.0	67.4	 30
225	 10	234.0	26.9	 25
226	 10	176.0	39.7	 25
227	 10	104.0	43.6	 25
228	 10	113.0	21.3	 25
229	 10	104.0	20.6	 30
230	 10	1188.0	242.2	 25
231	 10	124.0	32.7	 25
232	 10	147.0	36.0	 25
233	 10	176.0	32.9	 25
234	 10	161.0	40.1	 25
235	 10	141.5	31.3	 30
236	 10	130.0	27.3	 25
237	 10	95.0	16.5	 25
238	 10	264.0	69.3	 25
239	 10	92.0	20.5	 25
240	 10	299.8	143.5	 30
241	 10	226.0	30.9	 25
242	 10	516.0	143.3	 25
243	 10	112.0	20.9	 25
244	 10	218.0	37.6	 25
245	 10	196.5	34.7	 30
246	 10	337.0	31.2	 25
247	 10	763.0	158.2	 25
248	 10	384.0	40.0	 25
249	 10	199.0	46.4	 25
250	 10	136.0	24.7	 30
251	 10	206.0	41.1	 25
252	 10	193.0	36.8	 25
253	 10	174.0	36.1	 25
254	 10	135.0	29.0	 25
255	 10	728.5	151.6	 30
256	 10	325.0	62.8	 25
257	 10	325.0	58.1	 25
258	 10	195.0	29.6	 25
259	 10	121.5	37.9	 30
260	 10	130.5	33.9	 36
261	 10	91.3	34.0	 30
262	 10	129.8	30.1	 30
263	 10	214.8	39.5	 30
264	 10	174.5	29.9	 30
265	 10	283.8	66.2	 36
266	 10	86.0	18.8	 30
267	 10	128.5	27.6	 30
268	 10	92.0	25.8	 30
269	 10	101.8	23.2	 30
270	 10	281.0	60.8	 36
271	 10	220.0	33.1	 30
272	 10	271.8	79.7	 30
273	 10	118.0	21.5	 30
274	 10	127.8	24.7	 30
275	 10	110.5	21.0	 36
276	 10	90.8	20.2	 30
277	 10	307.8	107.7	 30
278	 10	135.3	28.6	 30
279	 10	111.5	19.9	 30
280	 10	261.5	55.0	 36
281	 10	122.8	25.6	 30
282	 10	250.8	48.9	 30
283	 10	148.0	32.9	 30
284	 10	136.0	26.4	 30
285	 10	646.8	372.8	 36
286	 10	734.0	181.0	 30
287	 10	880.8	138.9	 30
288	 10	1006.5	187.3	 30
289	 10	818.5	194.9	 30
290	 10	552.0	126.8	 36
291	 10	906.3	131.2	 30
292	 10	501.8	79.5	 30
293	 10	152.0	30.8	 25
294	 10	151.0	234.2	 25
295	 10	210.3	86.0	 30
296	 10	137.0	22.0	 25
297	 10	218.0	42.8	 25
298	 10	166.0	37.4	 25
299	 10	135.0	25.3	 25
300	 10	151.0	37.6	 30
301	 10	178.0	26.2	 25
302	 10	121.0	27.8	 25
303	 10	232.0	40.0	 25
304	 10	127.0	28.4	 25
305	 10	137.8	29.9	 30
306	 10	166.0	29.5	 25
307	 10	2032.0	278.2	 25
308	 10	117.0	20.2	 25
309	 10	280.0	38.1	 25
310	 10	105.8	25.9	 30
311	 10	143.0	20.5	 25
312	 10	173.0	29.3	 25
313	 10	112.0	27.3	 25
314	 10	165.0	30.2	 25
315	 10	211.5	36.9	 30
316	 10	423.0	58.1	 25
317	 10	413.0	58.0	 25
318	 10	620.0	69.3	 25
319	 10	167.0	38.2	 25
320	 10	149.5	25.4	 30
321	 10	309.0	46.5	 25
322	 10	1203.0	199.4	 25
323	 10	97.0	23.2	 25
324	 10	96.0	18.7	 25
325	 10	238.0	41.5	 30
326	 10	324.0	49.7	 25
327	 10	140.0	32.3	 25
328	 10	147.0	31.0	 25
329	 10	116.0	23.2	 25
330	 10	126.5	30.7	 30
331	 10	107.0	17.1	 25
332	 10	117.0	20.7	 25
333	 10	154.0	27.3	 25
334	 10	241.0	36.0	 25
335	 10	144.0	23.5	 25
336	 10	230.5	32.2	 30
337	 10	147.0	31.9	 25
338	 10	135.0	20.6	 25
339	 10	124.0	24.6	 25
340	 10	331.0	51.8	 25
341	 10	338.3	52.5	 30
342	 10	134.0	19.6	 25
343	 10	260.0	43.8	 25
344	 10	1096.0	140.8	 25
345	 10	180.0	32.8	 25
346	 10	1051.3	220.4	 30
347	 10	123.0	26.6	 25
348	 10	101.0	17.2	 25
349	 10	81.0	16.5	 25
350	 10	107.0	21.7	 25
351	 10	123.8	24.5	 30
352	 10	1173.0	132.9	 25
353	 10	213.0	33.5	 25
354	 10	136.0	22.8	 25
355	 10	336.0	51.3	 25
356	 10	123.8	23.3	 30
357	 10	108.0	27.9	 25
358	 10	162.0	29.5	 25
359	 10	202.0	41.8	 25
360	 10	351.0	61.0	 25
361	 10	318.5	73.7	 30
362	 10	492.0	67.6	 25
363	 10	152.0	27.6	 25
364	 10	93.0	20.1	 25
365	 10	133.0	29.4	 25
366	 10	96.8	19.0	 30
367	 10	90.0	21.5	 25
368	 10	122.0	28.8	 25
369	 10	145.0	25.5	 25
370	 10	212.0	37.1	 25
371	 10	674.8	113.3	 30
372	 10	226.0	36.6	 25
373	 10	187.0	28.1	 25
374	 10	175.0	36.2	 25
375	 10	104.0	22.1	 25
376	 10	168.8	34.8	 30
377	 10	94.0	15.0	 25
378	 10	146.0	20.2	 25
379	 10	103.0	27.0	 25
380	 10	95.0	20.3	 25
381	 10	130.5	32.7	 30
382	 10	99.0	13.6	 25
383	 10	117.0	27.5	 25
384	 10	122.0	20.8	 25
385	 10	148.0	23.8	 25
386	 10	192.3	33.3	 30
387	 10	173.0	31.7	 25
388	 10	325.0	50.6	 25
389	 10	202.0	31.1	 25
390	 10	192.0	30.9	 25
391	 10	140.5	24.1	 30
392	 10	124.0	23.5	 25
393	 10	129.0	46.9	 25
394	 10	114.0	20.1	 25
395	 10	97.0	21.6	 25
396	 10	201.8	25.9	 30
397	 10	129.0	19.2	 25
398	 10	109.0	25.6	 25
399	 10	118.0	26.9	 25
400	 10	97.0	19.1	 25
401	 10	124.8	184.8	 30
402	 10	200.0	30.7	 25
403	 10	280.0	44.2	 25
404	 10	210.0	28.8	 25
405	 10	618.0	80.6	 25
406	 10	95.5	26.5	 30
407	 10	122.0	26.1	 25
408	 10	391.0	33.2	 25
409	 10	1470.0	181.9	 25
410	 10	485.0	62.4	 25
411	 10	104.8	20.6	 30
412	 10	102.0	20.6	 25
413	 10	103.0	18.1	 25
414	 10	331.0	46.8	 25
415	 10	135.0	25.9	 25
416	 10	133.0	27.8	 30
417	 10	156.0	35.5	 25
418	 10	141.0	20.6	 25
419	 10	159.0	20.6	 25
420	 10	100.0	21.9	 25
421	 10	222.8	41.7	 30
422	 10	145.0	24.4	 25
423	 10	90.0	14.8	 25
424	 10	118.0	18.2	 25
425	 10	123.0	27.1	 25
426	 10	153.8	26.5	 30
427	 10	221.0	38.0	 25
428	 10	225.0	29.8	 25
429	 10	200.0	35.0	 25
430	 10	102.0	17.6	 25
431	 10	119.0	19.7	 30
432	 10	142.0	17.4	 25
433	 10	99.0	27.1	 25
434	 10	117.0	19.4	 25
435	 10	100.0	22.5	 25
436	 10	150.0	25.8	 25
437	 10	117.5	22.5	 36
438	 10	111.8	28.0	 30
439	 10	220.8	33.7	 30
440	 10	160.8	26.8	 30
441	 10	424.0	102.1	 30
442	 10	163.3	22.6	 36
443	 10	513.0	92.5	 30
444	 10	137.0	35.3	 30
445	 10	263.5	33.1	 30
446	 10	144.0	25.5	 30
447	 10	178.8	34.6	 36
448	 10	656.8	129.8	 30
449	 10	111.3	19.6	 30
450	 10	378.5	69.2	 30
451	 10	302.3	68.7	 30
452	 10	85.3	17.6	 36
453	 10	95.8	20.6	 30
454	 10	103.8	21.0	 30
455	 10	114.5	20.3	 30
456	 10	87.5	20.7	 30
457	 10	269.0	54.5	 36
458	 10	152.8	39.0	 30
459	 10	119.5	23.1	 30
460	 10	244.0	53.8	 30
461	 10	469.3	120.6	 30
462	 10	192.3	27.2	 36
463	 10	142.8	24.5	 30
464	 10	2499.8	546.0	 30
465	 10	281.5	41.0	 30
466	 10	103.0	21.2	 30
467	 10	146.3	31.4	 36
468	 10	219.0	37.6	 30
469	 10	121.8	22.4	 30
470	 10	145.3	30.3	 30
471	 10	93.0	20.1	 25
472	 10	161.8	28.8	 30
473	 10	183.0	59.2	 25
474	 10	153.0	31.3	 25
475	 10	213.0	31.7	 25
476	 10	150.0	25.0	 25
477	 10	162.8	26.6	 30
478	 10	264.0	38.1	 25
479	 10	141.0	21.2	 25
480	 10	109.0	30.1	 25
481	 10	91.0	31.1	 25
482	 10	298.8	71.8	 30
483	 10	214.0	35.2	 25
484	 10	102.0	18.7	 25
485	 10	88.0	17.0	 25
486	 10	219.0	39.0	 25
487	 10	138.8	24.4	 30
488	 10	284.0	33.5	 25
489	 10	133.0	25.4	 25
490	 10	654.0	78.4	 25
491	 10	549.0	63.8	 25
492	 10	87.8	19.6	 30
493	 10	102.0	19.3	 25
494	 10	226.0	35.6	 25
495	 10	145.0	21.1	 25
496	 10	6033.0	1268.7	 25
497	 10	2534.8	448.1	 30
498	 10	173.0	26.2	 25
499	 10	96.0	22.3	 25
500	 10	123.0	22.6	 25
501	 10	202.0	36.6	 25
502	 10	173.3	29.4	 30
503	 10	119.0	21.3	 25
504	 10	184.0	28.6	 25
505	 10	210.0	37.2	 25
506	 10	145.0	21.2	 25
507	 10	94.0	16.7	 30
508	 10	230.0	45.3	 25
509	 10	228.0	32.6	 25
510	 10	169.0	25.0	 25
511	 10	214.0	38.7	 25
512	 10	307.3	27.5	 30
513	 10	314.0	50.7	 25
514	 10	208.0	31.6	 25
515	 10	331.0	40.0	 25
516	 10	105.0	20.0	 25
517	 10	235.3	32.2	 30
518	 10	149.0	19.2	 25
519	 10	115.0	22.7	 25
520	 10	163.0	41.0	 25
521	 10	131.0	21.0	 25
522	 10	108.8	20.3	 30
523	 10	702.0	103.6	 25
524	 10	199.0	23.9	 25
525	 10	155.0	30.6	 25
526	 10	126.0	21.6	 25
527	 10	126.0	24.0	 30
528	 10	120.0	22.1	 25
529	 10	104.0	20.9	 25
530	 10	197.0	28.5	 25
531	 10	148.0	33.1	 25
532	 10	255.3	49.9	 30
533	 10	390.0	74.4	 25
534	 10	178.0	33.4	 25
535	 10	120.0	25.5	 25
536	 10	178.0	34.5	 25
537	 10	268.0	51.0	 25
538	 10	468.5	102.9	 30
539	 10	475.0	46.1	 25
540	 10	248.0	28.7	 25
541	 10	174.0	37.9	 25
542	 10	139.0	26.4	 25
543	 10	121.5	26.5	 30
544	 10	145.0	22.2	 25
545	 10	161.0	32.2	 25
546	 10	167.0	22.4	 25
547	 10	151.0	21.4	 25
548	 10	142.5	25.2	 30
549	 10	820.0	146.7	 25
550	 10	695.0	71.7	 25
551	 10	132.0	19.9	 25
552	 10	111.0	19.3	 25
553	 10	97.5	18.3	 30
554	 10	112.0	20.0	 25
555	 10	139.0	24.9	 25
556	 10	206.0	36.2	 25
557	 10	200.0	39.2	 25
558	 10	695.8	107.9	 30
559	 10	1641.0	225.9	 25
560	 10	99.0	22.4	 25
561	 10	188.0	40.5	 25
562	 10	102.0	29.3	 25
563	 10	90.8	17.3	 30
564	 10	152.0	25.3	 25
565	 10	89.0	16.3	 25
566	 10	112.0	18.8	 25
567	 10	142.0	25.2	 25
568	 10	255.8	27.4	 30
569	 10	348.0	88.8	 25
570	 10	483.0	96.2	 25
571	 10	105.0	21.4	 25
572	 10	356.0	39.0	 25
573	 10	433.8	64.3	 30
574	 10	182.0	26.2	 25
575	 10	239.0	41.0	 25
576	 10	111.0	21.6	 25
577	 10	153.0	33.4	 25
578	 10	210.3	41.9	 30
579	 10	322.0	50.9	 25
580	 10	100.0	17.1	 25
581	 10	112.0	21.0	 25
582	 10	95.0	17.7	 25
583	 10	113.8	14.3	 30
584	 10	104.0	22.3	 25
585	 10	426.0	61.9	 25
586	 10	335.0	62.3	 25
587	 10	229.0	40.4	 25
588	 10	339.3	65.4	 30
589	 10	285.0	41.0	 25
590	 10	121.0	24.7	 25
591	 10	263.0	39.8	 25
592	 10	257.0	45.2	 25
593	 10	115.8	18.1	 30
594	 10	101.0	16.8	 25
595	 10	106.0	22.1	 25
596	 10	121.0	17.3	 25
597	 10	104.0	20.7	 25
598	 10	122.5	26.1	 30
599	 10	259.0	59.9	 25
600	 10	167.0	36.9	 25
601	 10	170.0	23.5	 25
602	 10	118.0	16.2	 25
603	 10	124.8	22.7	 30
604	 10	104.0	25.0	 25
605	 10	94.0	19.1	 25
606	 10	288.0	37.6	 25
607	 10	387.0	67.9	 25
608	 10	150.5	22.0	 30
609	 10	190.0	25.5	 25
610	 10	1235.0	184.6	 25
611	 10	775.0	98.8	 25
612	 10	290.0	38.6	 25
613	 10	152.8	42.5	 30
614	 10	144.5	25.5	 30
615	 10	335.3	44.8	 30
616	 10	114.8	27.5	 30
617	 10	131.8	26.2	 30
618	 10	141.5	18.5	 36
619	 10	143.0	34.7	 30
620	 10	128.8	17.1	 30
621	 10	113.8	16.9	 30
622	 10	138.8	27.0	 30
623	 10	145.0	20.8	 36
624	 10	624.0	54.9	 30
625	 10	2934.8	536.0	 30
626	 10	234.3	32.3	 30
627	 10	184.5	22.9	 30
628	 10	618.0	73.0	 36
629	 10	319.8	29.4	 30
630	 10	415.5	65.6	 30
631	 10	216.8	32.4	 30
632	 10	154.0	35.9	 30
633	 10	313.8	42.7	 36
634	 10	203.5	28.2	 30
635	 10	110.5	15.1	 30
636	 10	127.5	23.0	 30
637	 10	253.3	45.9	 30
638	 10	127.8	26.1	 30
639	 10	201.0	30.7	 36
640	 10	162.5	24.9	 30
641	 10	101.0	17.2	 30
642	 10	218.8	42.2	 30
643	 10	187.3	38.5	 30
644	 10	170.3	35.5	 36
645	 10	143.3	22.3	 30
646	 10	136.5	22.3	 30
647	 10	102.8	20.7	 30
648	 10	120.5	24.2	 30
649	 10	154.8	18.8	 30
650	 10	97.0	10.8	 25
651	 10	96.0	19.4	 25
652	 10	112.0	27.0	 25
653	 10	102.0	24.4	 25
654	 10	194.5	37.6	 30
655	 10	279.0	23.4	 25
656	 10	152.0	24.4	 25
657	 10	256.0	262.6	 25
658	 10	239.0	73.1	 25
659	 10	117.8	17.6	 30
660	 10	181.0	26.2	 25
661	 10	291.0	27.5	 25
662	 10	112.0	26.2	 25
663	 10	122.0	19.1	 25
664	 10	143.8	27.2	 30
665	 10	141.0	35.4	 25
666	 10	171.0	25.9	 25
667	 10	187.0	26.5	 25
668	 10	381.0	66.6	 25
669	 10	153.3	21.9	 30
670	 10	168.0	23.0	 25
671	 10	270.0	34.5	 25
672	 10	363.0	40.1	 25
673	 10	156.0	29.9	 25
674	 10	152.0	21.2	 30
675	 10	215.0	25.2	 25
676	 10	597.0	69.9	 25
677	 10	166.0	25.9	 25
678	 10	241.0	37.9	 25
679	 10	114.8	27.2	 30
680	 10	162.0	27.9	 25
681	 10	366.0	61.1	 25
682	 10	2051.0	300.2	 25
683	 10	225.0	116.4	 25
684	 10	94.0	17.5	 30
685	 10	115.0	21.7	 25
686	 10	150.0	32.1	 25
687	 10	146.0	25.7	 25
688	 10	91.0	17.8	 25
689	 10	155.0	21.5	 30
690	 10	240.0	72.8	 25
691	 10	224.0	184.8	 25
692	 10	108.0	19.2	 25
693	 10	560.0	111.5	 25
694	 10	114.8	20.9	 30
695	 10	178.0	28.3	 25
696	 10	193.0	39.6	 25
697	 10	116.0	21.1	 25
698	 10	126.0	20.3	 25
699	 10	189.3	35.8	 30
700	 10	270.0	36.6	 25
701	 10	380.0	41.0	 25
702	 10	401.0	45.9	 25
703	 10	137.0	21.6	 25
704	 10	318.3	85.6	 30
705	 10	115.0	19.9	 25
706	 10	171.0	32.1	 25
707	 10	283.0	40.7	 25
708	 10	148.0	24.6	 25
709	 10	138.0	27.9	 30
710	 10	151.0	17.3	 25
711	 10	21866.0	3138.4	 25
  0	 11	219.0	24.3	 25
  1	 11	187.0	42.7	 25
  2	 11	246.3	51.5	 30
  3	 11	371.0	40.5	 25
  4	 11	184.0	34.3	 25
  5	 11	656.0	83.8	 25
  6	 11	148.0	25.7	 25
  7	 11	419.8	56.9	 30
  8	 11	195.0	204.4	 25
  9	 11	187.0	40.8	 25
 10	 11	130.0	25.9	 25
 11	 11	94.0	19.2	 25
 12	 11	210.5	54.0	 30
 13	 11	16716.0	1960.9	 25
 14	 11	17731.0	2299.8	 25
 15	 11	18614.0	3778.2	 25
 16	 11	249.0	46.5	 25
 17	 11	179.8	46.9	 30
 18	 11	616.0	223.9	 25
 19	 11	17679.0	1575.8	 25
 20	 11	18187.0	1584.6	 25
 21	 11	18126.0	2407.5	 25
 22	 11	230.3	71.7	 30
 23	 11	158.0	32.5	 25
 24	 11	17061.0	4097.4	 25
 25	 11	157.0	25.4	 25
 26	 11	156.0	26.8	 25
 27	 11	206.0	35.2	 25
 28	 11	18931.8	5043.1	 30
 29	 11	152.0	19.0	 25
 30	 11	282.0	53.3	 25
 31	 11	17188.0	2455.4	 25
 32	 11	17756.0	2519.9	 25
 33	 11	17792.3	4713.3	 30
 34	 11	154.0	32.3	 25
 35	 11	100.0	27.8	 25
 36	 11	212.0	42.9	 25
 37	 11	16402.0	2333.7	 25
 38	 11	17224.0	2258.8	 30
 39	 11	17731.0	4218.2	 25
 40	 11	204.0	34.6	 25
 41	 11	158.0	27.2	 25
 42	 11	16913.0	3000.7	 25
 43	 11	177.5	33.5	 30
 44	 11	136.0	24.2	 25
 45	 11	188.0	20.0	 25
 46	 11	18075.0	3670.3	 25
 47	 11	111.0	31.5	 25
 48	 11	140.5	26.0	 30
 49	 11	180.0	27.2	 25
 50	 11	15953.0	3731.2	 25
 51	 11	195.0	31.8	 25
 52	 11	158.0	26.2	 25
 53	 11	140.0	37.4	 30
 54	 11	17817.0	4828.0	 25
 55	 11	169.0	30.6	 25
 56	 11	164.0	40.0	 25
 57	 11	149.0	31.5	 25
 58	 11	161.8	33.2	 30
 59	 11	68.0	9.8	 25
 60	 11	73.0	19.0	 25
 61	 11	126.0	31.9	 25
 62	 11	16803.0	3392.7	 25
 63	 11	180.0	31.3	 30
 64	 11	146.0	22.0	 25
 65	 11	200.0	32.8	 25
 66	 11	17471.0	4150.1	 25
 67	 11	98.0	15.5	 25
 68	 11	152.3	30.9	 30
 69	 11	203.0	39.4	 25
 70	 11	16013.0	4419.7	 25
 71	 11	184.0	41.2	 25
 72	 11	132.0	21.5	 25
 73	 11	131.5	32.3	 30
 74	 11	16546.0	4795.2	 25
 75	 11	156.0	35.2	 25
 76	 11	178.0	34.3	 25
 77	 11	197.0	28.7	 25
 78	 11	18985.3	5687.3	 30
 79	 11	137.0	20.3	 25
 80	 11	198.0	25.6	 25
 81	 11	17769.0	3224.3	 25
 82	 11	18410.0	3937.5	 25
 83	 11	256.5	67.8	 30
 84	 11	17968.0	5425.9	 25
 85	 11	132.0	29.2	 25
 86	 11	146.0	29.3	 25
 87	 11	174.0	29.0	 25
 88	 11	13814.0	4216.7	 30
 89	 11	193.0	45.9	 25
 90	 11	147.0	26.2	 25
 91	 11	92.0	20.9	 25
 92	 11	89.0	20.0	 25
 93	 11	141.0	25.0	 30
 94	 11	306.0	51.4	 25
 95	 11	102.0	21.7	 25
 96	 11	101.0	18.4	 25
 97	 11	3494.0	418.4	 25
 98	 11	199.0	29.9	 30
 99	 11	147.0	27.0	 25
100	 11	507.0	62.8	 25
101	 11	2546.0	231.7	 25
102	 11	665.0	65.1	 25
103	 11	147.3	18.6	 30
104	 11	148.0	23.6	 25
105	 11	228.0	44.9	 25
106	 11	531.0	73.3	 25
107	 11	268.0	26.7	 25
108	 11	122.8	31.9	 30
109	 11	190.0	25.9	 25
110	 11	353.0	31.5	 25
111	 11	473.0	60.0	 25
112	 11	291.0	41.1	 25
113	 11	160.5	24.1	 30
114	 11	177.0	32.9	 25
115	 11	148.0	31.7	 30
116	 11	487.3	62.6	 30
117	 11	389.3	46.0	 30
118	 11	796.3	155.8	 36
119	 11	858.5	150.2	 30
120	 11	260.0	51.5	 30
121	 11	222.3	41.3	 30
122	 11	366.3	54.6	 30
123	 11	127.3	26.9	 36
124	 11	206.0	35.3	 30
125	 11	107.8	29.6	 30
126	 11	896.8	143.0	 30
127	 11	293.3	44.5	 30
128	 11	188.3	31.1	 30
129	 11	129.8	25.8	 36
130	 11	830.5	143.9	 30
131	 11	1012.5	122.5	 30
132	 11	332.8	53.1	 30
133	 11	183.8	23.5	 30
134	 11	120.5	26.8	 36
135	 11	140.0	24.6	 30
136	 11	1430.8	160.4	 30
137	 11	1216.0	153.1	 30
138	 11	144.8	35.0	 30
139	 11	310.5	46.8	 36
140	 11	169.0	34.3	 30
141	 11	205.5	34.5	 30
142	 11	258.8	39.4	 30
143	 11	1929.5	349.4	 30
144	 11	146.5	23.6	 36
145	 11	233.0	42.7	 30
146	 11	192.8	34.3	 30
147	 11	1772.8	270.7	 30
148	 11	117.0	22.8	 30
149	 11	170.5	32.3	 36
150	 11	143.0	28.7	 25
151	 11	712.0	83.1	 25
152	 11	126.0	18.2	 25
153	 11	680.0	57.7	 25
154	 11	130.0	23.4	 30
155	 11	164.0	34.9	 25
156	 11	106.0	19.5	 25
157	 11	256.0	39.4	 25
158	 11	267.0	28.9	 25
159	 11	116.0	18.6	 30
160	 11	105.0	19.5	 25
161	 11	162.0	26.6	 25
162	 11	135.0	34.5	 25
163	 11	371.0	44.5	 25
164	 11	183.3	21.9	 30
165	 11	692.0	66.5	 25
166	 11	1925.0	204.2	 25
167	 11	151.0	18.0	 25
168	 11	317.0	45.0	 25
169	 11	515.0	109.8	 30
170	 11	345.0	42.6	 25
171	 11	540.0	71.7	 25
172	 11	291.0	48.4	 25
173	 11	111.0	17.5	 25
174	 11	129.3	23.8	 30
175	 11	143.0	26.4	 25
176	 11	87.0	10.2	 25
177	 11	93.0	15.7	 25
178	 11	174.0	34.4	 25
179	 11	167.8	29.7	 30
180	 11	563.0	84.0	 25
181	 11	190.0	25.5	 25
182	 11	6980.0	691.9	 25
183	 11	342.0	48.9	 25
184	 11	220.8	27.9	 30
185	 11	127.0	21.3	 25
186	 11	115.0	25.9	 25
187	 11	103.0	15.9	 25
188	 11	103.0	19.1	 25
189	 11	124.5	21.1	 30
190	 11	121.0	17.4	 25
191	 11	109.0	17.8	 25
192	 11	440.0	53.4	 25
193	 11	230.0	25.7	 25
194	 11	425.8	54.8	 30
195	 11	151.0	23.6	 25
196	 11	1330.0	131.6	 25
197	 11	319.0	51.5	 25
198	 11	336.0	47.9	 25
199	 11	1228.5	129.9	 30
200	 11	389.0	41.3	 25
201	 11	264.0	39.2	 25
202	 11	253.0	43.1	 25
203	 11	1296.0	142.1	 25
204	 11	1152.0	235.6	 30
205	 11	186.0	27.8	 25
206	 11	164.0	28.1	 25
207	 11	455.0	37.0	 25
208	 11	284.0	42.4	 25
209	 11	149.3	21.1	 30
210	 11	4110.0	694.3	 25
211	 11	236.0	28.5	 25
212	 11	1818.0	187.5	 25
213	 11	101.0	16.3	 25
214	 11	253.3	46.3	 30
215	 11	171.0	31.6	 25
216	 11	773.0	105.4	 25
217	 11	393.0	56.8	 25
218	 11	201.0	29.0	 25
219	 11	105.8	18.4	 30
220	 11	271.0	48.9	 25
221	 11	258.0	33.1	 25
222	 11	234.0	37.6	 25
223	 11	332.0	39.9	 25
224	 11	286.5	29.4	 30
225	 11	1561.0	170.6	 25
226	 11	270.0	31.6	 25
227	 11	147.0	28.2	 25
228	 11	167.0	27.7	 25
229	 11	115.0	13.6	 25
230	 11	325.8	57.0	 30
231	 11	173.0	28.2	 25
232	 11	613.0	68.2	 25
233	 11	126.0	21.8	 25
234	 11	157.0	25.2	 25
235	 11	158.8	21.4	 30
236	 11	165.0	32.7	 25
237	 11	153.0	24.7	 25
238	 11	238.0	37.8	 25
239	 11	106.0	33.0	 25
240	 11	132.0	44.6	 30
241	 11	864.0	119.1	 25
242	 11	676.0	49.3	 25
243	 11	203.0	26.6	 25
244	 11	128.0	15.6	 25
245	 11	161.3	22.8	 30
246	 11	207.0	38.1	 25
247	 11	466.0	67.3	 25
248	 11	371.0	43.0	 25
249	 11	300.0	50.2	 25
250	 11	209.8	24.9	 30
251	 11	254.0	30.4	 25
252	 11	499.0	59.7	 25
253	 11	2072.0	167.7	 25
254	 11	172.0	26.9	 25
255	 11	128.0	20.4	 30
256	 11	118.0	16.2	 25
257	 11	136.0	21.3	 25
258	 11	207.0	42.7	 25
259	 11	560.0	81.7	 25
260	 11	117.5	26.1	 30
261	 11	94.0	21.1	 25
262	 11	161.0	20.1	 25
263	 11	172.0	41.1	 25
264	 11	127.0	22.6	 25
265	 11	171.3	44.4	 30
266	 11	196.0	22.2	 25
267	 11	179.0	21.0	 25
268	 11	769.0	86.5	 25
269	 11	159.0	37.1	 25
270	 11	734.3	132.2	 30
271	 11	96.0	30.4	 25
272	 11	3077.0	376.7	 25
273	 11	350.0	52.4	 25
274	 11	6627.0	749.7	 25
275	 11	122.3	29.9	 30
276	 11	828.0	90.9	 25
277	 11	142.0	33.3	 25
278	 11	138.0	16.7	 25
279	 11	100.0	21.0	 25
280	 11	119.3	21.6	 30
281	 11	320.0	41.3	 25
282	 11	459.0	74.4	 25
283	 11	126.0	19.6	 25
284	 11	135.0	27.5	 25
285	 11	182.5	26.6	 30
286	 11	177.0	27.4	 25
287	 11	120.0	17.2	 25
288	 11	196.0	25.6	 25
289	 11	6634.0	555.0	 25
290	 11	502.0	63.4	 30
291	 11	229.0	46.8	 25
292	 11	98.0	17.7	 25
293	 11	319.0	44.0	 30
294	 11	234.8	28.6	 30
295	 11	189.3	21.7	 36
296	 11	392.5	38.9	 30
297	 11	5861.5	904.7	 30
298	 11	156.8	21.1	 30
299	 11	616.3	70.9	 30
300	 11	257.5	44.7	 36
301	 11	130.0	19.6	 30
302	 11	114.8	17.7	 30
303	 11	119.3	20.8	 30
304	 11	113.0	19.1	 30
305	 11	168.3	29.7	 36
306	 11	552.8	71.4	 30
307	 11	245.8	51.4	 30
308	 11	493.5	74.5	 30
309	 11	196.8	21.6	 30
310	 11	1051.0	209.9	 36
311	 11	303.5	45.4	 30
312	 11	157.8	22.6	 30
313	 11	132.0	24.4	 30
314	 11	1354.8	177.4	 30
315	 11	200.8	34.6	 36
316	 11	928.8	127.8	 30
317	 11	646.0	54.5	 30
318	 11	134.5	25.0	 30
319	 11	165.5	33.5	 30
320	 11	225.0	68.2	 36
321	 11	243.3	41.6	 30
322	 11	225.3	34.3	 30
323	 11	93.3	22.2	 30
324	 11	103.8	15.7	 30
325	 11	229.5	44.9	 36
326	 11	149.8	18.0	 30
327	 11	399.8	57.2	 30
328	 11	202.0	44.8	 25
329	 11	155.0	30.5	 25
330	 11	129.8	23.3	 30
331	 11	158.0	26.9	 25
332	 11	113.0	24.2	 25
333	 11	448.0	56.8	 25
334	 11	130.0	30.2	 25
335	 11	223.0	35.7	 25
336	 11	541.8	199.5	 30
337	 11	149.0	21.5	 25
338	 11	528.0	70.1	 25
339	 11	201.0	25.1	 25
340	 11	370.0	59.2	 25
341	 11	318.0	45.7	 30
342	 11	143.0	24.6	 25
343	 11	572.0	89.3	 25
344	 11	421.0	52.7	 25
345	 11	120.0	19.7	 25
346	 11	276.0	33.1	 30
347	 11	121.0	33.0	 25
348	 11	195.0	21.8	 25
349	 11	113.0	13.9	 25
350	 11	232.0	40.9	 25
351	 11	953.0	177.6	 30
352	 11	161.0	23.5	 25
353	 11	373.0	30.0	 25
354	 11	579.0	69.3	 25
355	 11	1269.0	117.7	 25
356	 11	367.8	49.4	 30
357	 11	695.0	80.2	 25
358	 11	150.0	34.3	 25
359	 11	167.0	22.2	 25
360	 11	225.0	26.5	 25
361	 11	301.8	41.0	 30
362	 11	239.0	39.7	 25
363	 11	360.0	49.0	 25
364	 11	226.0	30.5	 25
365	 11	140.0	37.7	 25
366	 11	118.0	24.8	 30
367	 11	156.0	28.6	 25
368	 11	95.0	25.3	 25
369	 11	164.0	27.7	 25
370	 11	324.0	29.8	 25
371	 11	430.5	54.2	 30
372	 11	2700.0	263.5	 25
373	 11	454.0	46.3	 25
374	 11	101.0	19.4	 25
375	 11	698.0	124.2	 25
376	 11	2606.0	482.8	 30
377	 11	3504.0	361.8	 25
378	 11	4279.0	346.4	 25
379	 11	184.0	34.5	 25
380	 11	97.0	31.5	 25
381	 11	103.8	18.0	 30
382	 11	86.0	17.9	 25
383	 11	159.0	29.2	 25
384	 11	96.0	17.7	 25
385	 11	358.0	48.5	 25
386	 11	451.8	81.5	 30
387	 11	254.0	27.7	 25
388	 11	104.0	18.6	 25
389	 11	175.0	37.7	 25
390	 11	185.0	24.3	 25
391	 11	143.8	22.6	 30
392	 11	193.0	25.6	 25
393	 11	303.0	34.9	 25
394	 11	128.0	26.2	 25
395	 11	103.0	17.0	 25
396	 11	138.3	26.9	 30
397	 11	134.0	29.2	 25
398	 11	5829.0	588.8	 25
399	 11	156.0	22.3	 25
400	 11	118.0	24.2	 25
401	 11	164.3	19.9	 30
402	 11	118.0	24.7	 25
403	 11	181.0	25.5	 25
404	 11	116.0	19.5	 25
405	 11	874.0	112.9	 25
406	 11	599.5	97.3	 30
407	 11	185.0	25.2	 25
408	 11	147.0	32.5	 25
409	 11	140.0	21.0	 25
410	 11	123.0	27.0	 25
411	 11	140.0	29.9	 30
412	 11	126.0	32.0	 25
413	 11	361.0	50.2	 25
414	 11	219.0	29.3	 25
415	 11	140.0	28.7	 25
416	 11	142.8	29.1	 30
417	 11	429.0	49.2	 25
418	 11	283.0	34.8	 25
419	 11	168.0	28.4	 25
420	 11	103.0	24.8	 25
421	 11	155.8	38.3	 30
422	 11	582.0	55.1	 25
423	 11	145.0	15.8	 25
424	 11	473.0	70.8	 25
425	 11	111.0	18.4	 25
426	 11	283.3	45.8	 30
427	 11	330.0	38.8	 25
428	 11	228.0	26.1	 25
429	 11	411.0	57.3	 25
430	 11	261.0	34.7	 25
431	 11	240.8	32.5	 30
432	 11	130.0	27.5	 25
433	 11	495.0	71.3	 25
434	 11	140.0	20.1	 25
435	 11	384.0	51.1	 25
436	 11	279.0	41.0	 25
437	 11	565.3	107.4	 30
438	 11	164.0	31.9	 25
439	 11	7017.0	967.3	 25
440	 11	129.0	29.3	 25
441	 11	481.0	96.2	 25
442	 11	130.0	21.1	 30
443	 11	121.0	21.6	 25
444	 11	182.0	36.0	 25
445	 11	829.0	106.5	 25
446	 11	202.0	26.6	 25
447	 11	119.5	20.6	 30
448	 11	255.0	32.9	 25
449	 11	165.0	28.4	 25
450	 11	244.0	41.6	 25
451	 11	2252.0	481.3	 25
452	 11	129.0	22.9	 30
453	 11	115.0	15.6	 25
454	 11	1651.0	213.5	 25
455	 11	6272.0	532.3	 25
456	 11	98.0	15.6	 25
457	 11	110.8	20.8	 30
458	 11	220.0	40.6	 25
459	 11	135.0	22.2	 25
460	 11	181.0	30.4	 25
461	 11	163.0	35.9	 25
462	 11	464.0	80.3	 30
463	 11	2099.0	433.1	 25
464	 11	353.0	35.7	 25
465	 11	165.0	26.2	 25
466	 11	160.0	30.5	 25
467	 11	150.5	18.7	 30
468	 11	115.0	20.3	 25
469	 11	163.0	36.0	 25
470	 11	112.0	24.2	 25
471	 11	250.8	28.3	 30
472	 11	429.8	58.7	 36
473	 11	94.8	14.6	 30
474	 11	129.5	30.0	 30
475	 11	104.3	17.8	 30
476	 11	277.0	52.6	 30
477	 11	181.5	33.5	 36
478	 11	182.8	38.2	 30
479	 11	100.0	28.8	 30
480	 11	533.8	88.5	 30
481	 11	533.8	125.3	 30
482	 11	138.3	23.8	 36
483	 11	309.8	31.4	 30
484	 11	525.3	81.6	 30
485	 11	264.5	38.8	 30
486	 11	118.8	24.3	 30
487	 11	145.5	24.6	 36
488	 11	9120.8	1369.4	 30
489	 11	635.8	71.8	 30
490	 11	1553.0	182.8	 30
491	 11	168.0	31.9	 30
492	 11	104.5	19.7	 36
493	 11	219.0	37.3	 30
494	 11	148.8	33.9	 30
495	 11	950.5	120.2	 30
496	 11	159.0	26.7	 30
497	 11	351.3	59.9	 36
498	 11	261.0	34.6	 30
499	 11	1225.8	178.6	 30
500	 11	228.0	29.3	 30
501	 11	2806.5	522.4	 30
502	 11	167.0	29.9	 36
503	 11	306.0	30.6	 30
504	 11	16299.0	2062.6	 30
505	 11	757.5	73.0	 30
506	 11	143.0	32.5	 25
507	 11	184.0	38.6	 30
508	 11	102.0	17.7	 25
509	 11	398.0	38.2	 25
510	 11	172.0	25.5	 25
511	 11	9235.0	1373.3	 25
512	 11	100.8	25.4	 30
513	 11	467.0	82.7	 25
514	 11	202.0	29.6	 25
515	 11	2492.0	293.7	 25
516	 11	145.0	25.7	 25
517	 11	138.8	20.8	 30
518	 11	189.0	19.2	 25
519	 11	631.0	114.6	 25
520	 11	384.0	52.6	 25
521	 11	157.0	27.5	 25
522	 11	93.0	19.3	 30
523	 11	98.0	15.1	 25
524	 11	101.0	24.1	 25
525	 11	715.0	98.8	 25
526	 11	172.0	22.1	 25
527	 11	156.0	28.3	 30
528	 11	158.0	34.4	 25
529	 11	134.0	32.7	 25
530	 11	216.0	22.9	 25
531	 11	225.0	26.8	 25
532	 11	186.8	23.4	 30
533	 11	503.0	71.6	 25
534	 11	163.0	33.7	 25
535	 11	750.0	56.7	 25
536	 11	99.0	21.0	 25
537	 11	139.0	22.2	 25
538	 11	84.8	10.7	 30
539	 11	216.0	29.4	 25
540	 11	943.0	109.5	 25
541	 11	281.0	31.0	 25
542	 11	244.0	38.0	 25
543	 11	515.8	115.4	 30
544	 11	128.0	26.4	 25
545	 11	102.0	16.5	 25
546	 11	114.0	21.9	 25
547	 11	117.0	24.1	 25
548	 11	211.8	41.8	 30
549	 11	221.0	31.1	 25
550	 11	2252.0	338.3	 25
551	 11	236.0	36.1	 25
552	 11	443.0	84.2	 25
553	 11	238.8	41.1	 30
554	 11	181.0	19.5	 25
555	 11	162.0	22.7	 25
556	 11	390.0	53.0	 25
557	 11	164.0	28.8	 25
558	 11	312.5	48.1	 30
559	 11	100.0	16.1	 25
560	 11	106.0	17.8	 25
561	 11	109.0	23.9	 25
562	 11	116.0	25.8	 25
563	 11	148.0	22.6	 30
564	 11	153.0	38.5	 25
565	 11	171.0	22.8	 25
566	 11	1635.0	202.6	 25
567	 11	209.0	21.6	 25
568	 11	205.3	31.8	 30
569	 11	554.0	62.7	 25
570	 11	168.0	30.1	 25
571	 11	463.0	60.5	 25
572	 11	1575.0	264.2	 25
573	 11	194.0	35.2	 30
574	 11	363.0	47.1	 25
575	 11	830.0	90.6	 25
576	 11	435.0	58.7	 25
577	 11	193.0	32.9	 25
578	 11	187.5	32.8	 30
579	 11	860.0	98.2	 25
580	 11	5234.0	518.0	 25
581	 11	83.0	16.9	 25
582	 11	101.0	17.2	 25
583	 11	136.5	33.9	 30
584	 11	114.0	16.0	 25
585	 11	1501.0	164.5	 25
586	 11	186.0	28.2	 25
587	 11	115.0	18.2	 25
588	 11	100.0	18.7	 30
589	 11	91.0	102.1	 25
590	 11	298.0	41.8	 25
591	 11	371.0	64.1	 25
592	 11	256.0	38.9	 25
593	 11	202.8	45.4	 30
594	 11	113.0	20.6	 25
595	 11	113.0	372.1	 25
596	 11	224.0	31.8	 25
597	 11	492.0	50.1	 25
598	 11	333.0	58.8	 30
599	 11	1862.0	203.2	 25
600	 11	354.0	46.9	 25
601	 11	168.0	26.7	 25
602	 11	165.0	23.4	 25
603	 11	173.3	26.4	 30
604	 11	192.0	39.6	 25
605	 11	424.0	93.4	 25
606	 11	335.0	60.3	 25
607	 11	1753.0	304.6	 25
608	 11	208.8	35.3	 30
609	 11	126.0	117.5	 25
610	 11	247.0	38.9	 25
611	 11	237.0	34.8	 25
612	 11	246.0	43.3	 25
613	 11	345.8	49.9	 30
614	 11	217.0	28.2	 25
615	 11	355.0	36.4	 25
616	 11	712.0	141.3	 25
617	 11	582.0	79.6	 25
618	 11	233.3	35.5	 30
619	 11	232.0	43.1	 25
620	 11	137.0	24.0	 25
621	 11	351.0	78.6	 25
622	 11	184.0	36.3	 25
623	 11	1246.3	274.7	 30
624	 11	896.0	72.3	 25
625	 11	350.0	73.7	 25
626	 11	217.0	35.3	 25
627	 11	379.0	53.6	 25
628	 11	330.8	61.5	 30
629	 11	238.0	29.0	 25
630	 11	571.0	71.1	 25
631	 11	110.0	18.9	 25
632	 11	125.0	30.6	 25
633	 11	1232.3	249.6	 30
634	 11	278.0	51.6	 25
635	 11	146.0	30.9	 25
636	 11	267.0	41.9	 25
637	 11	213.0	35.3	 25
638	 11	361.0	78.3	 25
639	 11	461.5	70.7	 30
640	 11	179.0	31.4	 25
641	 11	200.0	36.1	 25
642	 11	123.0	29.9	 25
643	 11	334.0	61.2	 25
644	 11	391.8	68.0	 30
645	 11	459.0	45.3	 25
646	 11	136.0	29.8	 25
647	 11	140.0	30.0	 25
648	 11	139.0	19.0	 25
649	 11	1175.0	325.6	 36
650	 11	111.3	23.7	 30
651	 11	107.3	21.3	 30
652	 11	117.0	33.0	 30
653	 11	138.5	26.1	 30
654	 11	142.3	26.4	 36
655	 11	125.0	16.3	 30
656	 11	113.3	19.7	 30
657	 11	101.0	19.4	 30
658	 11	321.5	55.5	 30
659	 11	184.5	27.1	 36
660	 11	299.5	46.1	 30
661	 11	410.8	64.0	 30
662	 11	171.5	32.2	 30
663	 11	154.5	31.9	 30
664	 11	278.0	48.1	 36
665	 11	294.8	50.9	 30
666	 11	1107.3	116.3	 30
667	 11	208.5	34.2	 30
668	 11	683.3	162.2	 30
669	 11	216.3	32.1	 36
670	 11	132.8	20.3	 30
671	 11	144.5	29.8	 30
672	 11	218.8	33.1	 30
673	 11	765.3	199.3	 30
674	 11	103.0	23.5	 36
675	 11	129.5	26.9	 30
676	 11	428.3	56.3	 30
677	 11	636.0	101.2	 30
678	 11	320.0	59.0	 30
679	 11	472.0	88.3	 36
680	 11	469.5	78.9	 30
681	 11	440.8	75.0	 30
682	 11	168.0	26.5	 30
683	 11	1526.3	372.2	 30
684	 11	158.3	34.9	 30
685	 11	5348.0	689.1	 25
686	 11	1962.0	394.0	 25
687	 11	177.0	28.0	 25
688	 11	1516.0	386.7	 25
689	 11	128.3	27.0	 30
690	 11	129.0	35.7	 25
691	 11	133.0	21.1	 25
692	 11	273.0	44.8	 25
693	 11	572.0	123.1	 25
694	 11	189.0	29.3	 30
695	 11	181.0	34.7	 25
696	 11	361.0	68.2	 25
697	 11	511.0	93.7	 25
698	 11	1220.0	311.8	 25
699	 11	121.0	28.5	 30
700	 11	293.0	50.5	 25
701	 11	273.0	30.6	 25
702	 11	550.0	85.4	 25
703	 11	233.0	50.0	 25
704	 11	179.0	42.0	 30
705	 11	145.0	24.4	 25
706	 11	551.0	56.0	 25
707	 11	189.0	25.4	 25
708	 11	338.0	50.9	 25
709	 11	144.5	32.4	 30
710	 11	189.0	32.6	 25
711	 11	196.0	31.5	 25
  0	 12	13772.0	3472.8	 30
  1	 12	109.8	25.3	 30
  2	 12	238.5	42.6	 36
  3	 12	282.8	32.7	 30
  4	 12	339.8	88.7	 30
  5	 12	236.8	35.8	 30
  6	 12	113.8	18.3	 30
  7	 12	429.8	53.3	 30
  8	 12	328.0	55.3	 25
  9	 12	156.0	31.7	 25
 10	 12	125.0	20.3	 25
 11	 12	85.0	19.7	 25
 12	 12	97.8	20.5	 30
 13	 12	129.0	38.3	 25
 14	 12	142.0	27.4	 25
 15	 12	145.0	25.7	 25
 16	 12	120.0	28.7	 25
 17	 12	95.8	15.6	 30
 18	 12	197.0	41.6	 25
 19	 12	345.0	134.9	 25
 20	 12	321.0	140.0	 25
 21	 12	226.0	93.5	 25
 22	 12	95.5	18.9	 30
 23	 12	109.0	19.1	 25
 24	 12	117.0	30.2	 25
 25	 12	81.0	12.2	 25
 26	 12	87.0	17.3	 25
 27	 12	93.0	11.5	 25
 28	 12	130.0	26.3	 30
 29	 12	99.0	24.0	 25
 30	 12	119.0	26.7	 25
 31	 12	208.0	42.9	 25
 32	 12	208.0	36.9	 25
 33	 12	139.0	28.7	 30
 34	 12	95.0	18.1	 25
 35	 12	76.0	12.6	 25
 36	 12	97.0	23.3	 25
 37	 12	137.0	24.4	 25
 38	 12	164.0	31.5	 30
 39	 12	149.0	28.7	 25
 40	 12	87.0	13.4	 25
 41	 12	101.0	20.6	 25
 42	 12	131.0	30.9	 25
 43	 12	88.8	17.5	 30
 44	 12	92.0	21.6	 25
 45	 12	103.0	19.0	 25
 46	 12	109.0	18.4	 25
 47	 12	89.0	19.2	 25
 48	 12	84.8	14.0	 30
 49	 12	103.0	13.5	 25
 50	 12	113.0	17.0	 25
 51	 12	85.0	16.6	 25
 52	 12	101.0	19.4	 25
 53	 12	107.3	18.8	 30
 54	 12	115.0	16.7	 25
 55	 12	112.0	30.7	 25
 56	 12	77.0	10.6	 25
 57	 12	83.0	10.4	 25
 58	 12	84.5	18.7	 30
 59	 12	79.0	22.2	 25
 60	 12	85.0	18.1	 25
 61	 12	92.0	52.0	 25
 62	 12	114.0	22.7	 25
 63	 12	87.8	12.6	 30
 64	 12	101.0	20.0	 25
 65	 12	88.0	14.5	 25
 66	 12	126.0	34.6	 25
 67	 12	93.0	15.1	 25
 68	 12	96.5	17.7	 30
 69	 12	88.0	16.4	 25
 70	 12	111.0	18.7	 25
 71	 12	96.0	27.7	 25
 72	 12	77.0	19.0	 25
 73	 12	110.3	25.1	 30
 74	 12	118.0	22.1	 25
 75	 12	102.0	19.2	 25
 76	 12	85.0	13.5	 25
 77	 12	86.0	17.0	 25
 78	 12	117.8	27.2	 30
 79	 12	111.0	24.4	 25
 80	 12	97.0	13.2	 25
 81	 12	130.0	29.8	 25
 82	 12	118.0	16.6	 25
 83	 12	129.0	28.2	 30
 84	 12	108.0	26.7	 25
 85	 12	83.0	10.7	 25
 86	 12	88.0	22.1	 25
 87	 12	155.0	44.8	 25
 88	 12	156.3	46.9	 30
 89	 12	121.0	39.9	 25
 90	 12	91.0	22.6	 25
 91	 12	89.0	33.6	 25
 92	 12	105.0	21.2	 25
 93	 12	168.0	25.2	 30
 94	 12	360.0	49.7	 25
 95	 12	128.0	17.3	 25
 96	 12	91.0	13.8	 25
 97	 12	437.0	78.1	 25
 98	 12	111.8	20.4	 30
 99	 12	159.0	32.8	 25
100	 12	425.0	51.7	 25
101	 12	2053.0	186.0	 25
102	 12	535.0	62.1	 25
103	 12	163.8	23.9	 30
104	 12	144.0	17.3	 25
105	 12	150.0	33.5	 25
106	 12	115.0	19.1	 25
107	 12	152.0	27.0	 25
108	 12	191.5	99.4	 30
109	 12	346.0	44.2	 25
110	 12	387.0	62.6	 25
111	 12	270.0	35.7	 25
112	 12	172.0	32.6	 25
113	 12	262.5	42.6	 30
114	 12	149.0	27.2	 25
115	 12	161.0	17.8	 25
116	 12	153.0	22.1	 25
117	 12	160.0	26.8	 25
118	 12	422.8	53.5	 30
119	 12	255.0	38.0	 25
120	 12	230.0	42.1	 25
121	 12	185.0	28.6	 25
122	 12	200.0	31.7	 25
123	 12	88.8	16.5	 30
124	 12	133.0	21.9	 25
125	 12	99.0	17.6	 25
126	 12	145.0	23.4	 25
127	 12	260.0	48.8	 25
128	 12	132.0	15.6	 25
129	 12	138.3	18.0	 30
130	 12	177.0	22.9	 25
131	 12	336.0	35.1	 25
132	 12	246.0	33.8	 25
133	 12	153.0	24.3	 25
134	 12	129.8	22.2	 30
135	 12	124.0	25.7	 25
136	 12	930.0	112.5	 25
137	 12	346.0	39.5	 25
138	 12	158.0	28.7	 25
139	 12	269.5	34.6	 30
140	 12	121.0	29.2	 25
141	 12	204.0	28.5	 25
142	 12	168.0	19.1	 25
143	 12	107.0	17.4	 25
144	 12	143.8	22.8	 30
145	 12	141.0	23.1	 25
146	 12	141.0	23.8	 25
147	 12	213.0	46.3	 25
148	 12	181.0	34.8	 25
149	 12	194.3	25.8	 30
150	 12	121.3	18.7	 30
151	 12	200.5	43.5	 30
152	 12	110.5	18.7	 30
153	 12	231.5	28.5	 30
154	 12	153.3	27.1	 36
155	 12	214.5	63.2	 30
156	 12	102.0	18.8	 30
157	 12	153.8	36.3	 30
158	 12	128.5	17.4	 30
159	 12	112.0	23.5	 36
160	 12	109.8	26.0	 30
161	 12	125.5	19.3	 30
162	 12	142.3	32.9	 30
163	 12	160.5	23.9	 30
164	 12	132.8	29.7	 36
165	 12	350.3	39.3	 30
166	 12	341.3	43.2	 30
167	 12	303.5	46.1	 30
168	 12	556.8	66.8	 30
169	 12	211.3	25.8	 36
170	 12	214.0	41.6	 30
171	 12	265.8	50.9	 30
172	 12	844.5	88.0	 30
173	 12	104.0	20.5	 30
174	 12	117.3	27.7	 36
175	 12	109.5	20.8	 30
176	 12	93.8	20.8	 30
177	 12	86.8	14.8	 30
178	 12	116.0	24.9	 30
179	 12	125.8	29.4	 36
180	 12	210.5	37.5	 30
181	 12	340.8	45.0	 30
182	 12	2804.0	798.5	 30
183	 12	122.0	205.2	 30
184	 12	132.5	29.5	 36
185	 12	152.0	28.3	 25
186	 12	99.0	19.1	 25
187	 12	115.0	26.2	 25
188	 12	104.0	17.2	 25
189	 12	138.3	34.4	 30
190	 12	121.0	19.8	 25
191	 12	139.0	38.0	 25
192	 12	193.0	27.5	 25
193	 12	126.0	25.2	 25
194	 12	282.5	46.2	 30
195	 12	188.0	36.8	 25
196	 12	326.0	39.5	 25
197	 12	135.0	30.4	 25
198	 12	273.0	49.2	 25
199	 12	357.8	68.4	 30
200	 12	381.0	47.0	 25
201	 12	229.0	32.7	 25
202	 12	432.0	39.1	 25
203	 12	732.0	77.3	 25
204	 12	425.3	61.0	 30
205	 12	264.0	40.9	 25
206	 12	176.0	32.9	 25
207	 12	326.0	43.1	 25
208	 12	145.0	22.7	 25
209	 12	105.5	18.4	 30
210	 12	774.0	146.2	 25
211	 12	139.0	19.9	 25
212	 12	182.0	28.8	 25
213	 12	85.0	13.4	 25
214	 12	105.8	26.2	 30
215	 12	123.0	23.2	 25
216	 12	113.0	21.1	 25
217	 12	602.0	56.6	 25
218	 12	144.0	22.2	 25
219	 12	108.0	25.7	 30
220	 12	128.0	25.7	 25
221	 12	116.0	23.8	 25
222	 12	111.0	20.3	 25
223	 12	127.0	22.4	 25
224	 12	210.8	54.7	 30
225	 12	1371.0	203.4	 25
226	 12	171.0	44.7	 25
227	 12	110.0	17.0	 25
228	 12	107.0	22.0	 25
229	 12	108.0	17.7	 25
230	 12	142.5	34.4	 30
231	 12	192.0	30.5	 25
232	 12	210.0	42.1	 25
233	 12	140.0	26.3	 25
234	 12	161.0	26.6	 25
235	 12	137.0	33.8	 30
236	 12	162.0	32.7	 25
237	 12	138.0	28.2	 25
238	 12	187.0	37.5	 25
239	 12	115.0	20.8	 25
240	 12	103.8	19.2	 30
241	 12	173.0	32.5	 25
242	 12	623.0	80.2	 25
243	 12	235.0	27.0	 25
244	 12	165.0	27.6	 25
245	 12	209.3	36.2	 30
246	 12	144.0	23.2	 25
247	 12	167.0	139.4	 25
248	 12	342.0	41.2	 25
249	 12	221.0	35.2	 25
250	 12	313.8	55.3	 30
251	 12	241.0	33.1	 25
252	 12	259.0	45.7	 25
253	 12	429.0	53.8	 25
254	 12	138.0	25.5	 25
255	 12	137.5	24.2	 30
256	 12	119.0	30.0	 25
257	 12	205.0	32.7	 25
258	 12	275.0	35.0	 25
259	 12	208.0	34.5	 25
260	 12	116.3	17.3	 30
261	 12	90.0	20.2	 25
262	 12	167.0	31.3	 25
263	 12	154.0	23.6	 25
264	 12	120.0	23.2	 25
265	 12	179.5	30.7	 30
266	 12	149.0	27.3	 25
267	 12	311.0	52.8	 25
268	 12	298.0	27.7	 25
269	 12	212.0	36.6	 25
270	 12	456.8	59.7	 30
271	 12	106.0	27.1	 25
272	 12	313.0	52.1	 25
273	 12	180.0	43.9	 25
274	 12	573.0	147.9	 25
275	 12	95.0	26.5	 30
276	 12	184.0	34.8	 25
277	 12	101.0	18.2	 25
278	 12	107.0	21.9	 25
279	 12	102.0	28.7	 25
280	 12	129.5	40.7	 30
281	 12	186.0	47.3	 25
282	 12	167.0	37.1	 25
283	 12	119.0	26.0	 25
284	 12	126.0	35.3	 25
285	 12	207.8	34.4	 30
286	 12	120.0	36.3	 25
287	 12	100.0	20.7	 25
288	 12	160.0	22.7	 25
289	 12	1684.0	329.6	 25
290	 12	518.5	103.6	 30
291	 12	128.0	21.5	 25
292	 12	93.0	25.7	 25
293	 12	199.0	31.5	 25
294	 12	177.0	28.3	 25
295	 12	134.5	37.1	 30
296	 12	208.0	47.3	 25
297	 12	1183.0	159.0	 25
298	 12	224.0	38.7	 25
299	 12	697.0	106.8	 25
300	 12	256.8	37.4	 30
301	 12	131.0	27.6	 25
302	 12	113.0	24.2	 25
303	 12	98.0	23.5	 25
304	 12	88.0	18.1	 25
305	 12	176.3	38.6	 30
306	 12	413.0	72.5	 25
307	 12	206.0	53.6	 25
308	 12	353.0	84.1	 25
309	 12	160.0	27.9	 25
310	 12	374.3	93.9	 30
311	 12	128.0	27.1	 25
312	 12	124.0	24.7	 25
313	 12	218.0	40.5	 25
314	 12	454.0	70.9	 25
315	 12	236.0	43.8	 30
316	 12	294.0	49.7	 25
317	 12	301.0	104.6	 25
318	 12	240.0	37.2	 25
319	 12	156.0	31.3	 25
320	 12	1307.5	299.6	 30
321	 12	373.0	76.7	 25
322	 12	214.0	42.9	 25
323	 12	99.0	19.3	 25
324	 12	90.0	23.9	 25
325	 12	312.3	67.9	 30
326	 12	111.0	25.0	 25
327	 12	174.0	30.4	 25
328	 12	161.0	31.5	 30
329	 12	161.0	34.6	 30
330	 12	103.8	21.0	 30
331	 12	99.0	39.6	 36
332	 12	104.0	23.1	 30
333	 12	135.0	35.9	 30
334	 12	171.0	37.4	 30
335	 12	140.5	34.7	 30
336	 12	221.0	62.0	 36
337	 12	164.0	39.5	 30
338	 12	235.8	36.7	 30
339	 12	197.8	42.6	 30
340	 12	317.8	50.0	 30
341	 12	164.3	35.5	 36
342	 12	163.8	37.2	 30
343	 12	145.8	30.5	 30
344	 12	137.8	30.7	 30
345	 12	113.8	34.8	 30
346	 12	234.5	51.8	 36
347	 12	153.3	37.0	 30
348	 12	166.5	138.3	 30
349	 12	116.0	27.2	 30
350	 12	91.8	21.6	 30
351	 12	328.3	64.6	 36
352	 12	166.8	32.2	 30
353	 12	1126.5	222.5	 30
354	 12	157.0	33.7	 30
355	 12	198.0	43.3	 30
356	 12	144.8	25.2	 36
357	 12	186.3	40.3	 30
358	 12	95.8	14.6	 30
359	 12	181.5	51.1	 30
360	 12	149.3	24.4	 30
361	 12	170.5	51.2	 36
362	 12	191.8	28.1	 30
363	 12	164.0	34.4	 25
364	 12	148.0	28.2	 25
365	 12	107.0	24.9	 25
366	 12	146.8	29.6	 30
367	 12	107.0	20.5	 25
368	 12	79.0	19.4	 25
369	 12	169.0	35.0	 25
370	 12	310.0	45.2	 25
371	 12	221.3	38.2	 30
372	 12	570.0	106.9	 25
373	 12	580.0	82.2	 25
374	 12	127.0	29.5	 25
375	 12	192.0	42.4	 25
376	 12	727.3	109.7	 30
377	 12	579.0	56.6	 25
378	 12	695.0	73.3	 25
379	 12	148.0	24.3	 25
380	 12	112.0	25.7	 25
381	 12	197.3	36.8	 30
382	 12	95.0	20.8	 25
383	 12	98.0	22.2	 25
384	 12	102.0	17.9	 25
385	 12	152.0	25.5	 25
386	 12	298.5	62.4	 30
387	 12	164.0	27.9	 25
388	 12	107.0	25.4	 25
389	 12	124.0	37.5	 25
390	 12	125.0	22.5	 25
391	 12	207.3	43.5	 30
392	 12	143.0	23.5	 25
393	 12	141.0	27.0	 25
394	 12	118.0	17.2	 25
395	 12	94.0	20.3	 25
396	 12	122.0	25.3	 30
397	 12	92.0	18.5	 25
398	 12	586.0	65.3	 25
399	 12	122.0	30.7	 25
400	 12	125.0	29.3	 25
401	 12	185.5	31.9	 30
402	 12	96.0	22.1	 25
403	 12	202.0	42.4	 25
404	 12	85.0	17.9	 25
405	 12	232.0	54.5	 25
406	 12	183.0	35.8	 30
407	 12	116.0	29.1	 25
408	 12	153.0	155.1	 25
409	 12	110.0	21.6	 25
410	 12	131.0	27.9	 25
411	 12	188.3	37.6	 30
412	 12	117.0	25.0	 25
413	 12	150.0	28.1	 25
414	 12	214.0	50.2	 25
415	 12	157.0	27.7	 25
416	 12	221.0	42.7	 30
417	 12	238.0	37.6	 25
418	 12	168.0	28.2	 25
419	 12	148.0	29.4	 25
420	 12	86.0	21.5	 25
421	 12	94.8	24.1	 30
422	 12	222.0	35.0	 25
423	 12	135.0	27.7	 25
424	 12	136.0	31.3	 25
425	 12	153.0	30.4	 25
426	 12	284.3	51.5	 30
427	 12	245.0	40.9	 25
428	 12	179.0	41.8	 25
429	 12	178.0	40.8	 25
430	 12	458.0	72.5	 25
431	 12	124.0	20.1	 25
432	 12	190.3	45.1	 30
433	 12	125.0	25.8	 25
434	 12	173.0	33.1	 25
435	 12	196.0	29.8	 25
436	 12	205.0	29.7	 25
437	 12	191.3	34.9	 30
438	 12	134.0	21.0	 25
439	 12	1795.0	385.7	 25
440	 12	119.0	28.1	 25
441	 12	137.0	29.3	 25
442	 12	169.0	43.3	 30
443	 12	178.0	28.0	 25
444	 12	122.0	28.1	 25
445	 12	208.0	37.6	 25
446	 12	262.0	37.3	 25
447	 12	113.8	30.1	 30
448	 12	180.0	41.8	 25
449	 12	209.0	27.9	 25
450	 12	233.0	36.2	 25
451	 12	482.0	124.7	 25
452	 12	158.8	31.8	 30
453	 12	282.0	38.1	 25
454	 12	428.0	107.3	 25
455	 12	2385.0	457.7	 25
456	 12	114.0	25.9	 25
457	 12	111.5	23.6	 30
458	 12	109.0	23.7	 25
459	 12	160.0	65.4	 25
460	 12	423.0	73.3	 25
461	 12	147.0	35.3	 25
462	 12	294.8	56.4	 30
463	 12	2733.0	234.3	 25
464	 12	282.0	53.4	 25
465	 12	163.0	32.9	 25
466	 12	154.0	34.0	 25
467	 12	140.8	26.9	 30
468	 12	136.0	21.1	 25
469	 12	131.0	28.6	 25
470	 12	89.0	16.1	 25
471	 12	437.0	92.0	 25
472	 12	148.0	29.2	 30
473	 12	82.0	14.3	 25
474	 12	115.0	33.4	 25
475	 12	105.0	21.6	 25
476	 12	121.0	23.3	 25
477	 12	130.0	20.6	 30
478	 12	162.0	35.4	 25
479	 12	115.0	27.6	 25
480	 12	395.0	61.3	 25
481	 12	334.0	59.6	 25
482	 12	124.0	30.4	 30
483	 12	193.0	43.6	 25
484	 12	841.0	69.3	 25
485	 12	276.0	33.4	 25
486	 12	132.0	23.3	 25
487	 12	189.0	54.5	 30
488	 12	1439.0	260.3	 25
489	 12	336.0	37.2	 25
490	 12	559.0	75.4	 25
491	 12	175.0	48.6	 25
492	 12	93.8	24.4	 30
493	 12	107.0	32.1	 25
494	 12	192.0	34.4	 25
495	 12	406.0	172.3	 25
496	 12	126.0	22.9	 25
497	 12	179.8	32.5	 30
498	 12	111.0	26.9	 25
499	 12	238.0	55.0	 25
500	 12	187.0	40.9	 25
501	 12	367.0	100.8	 25
502	 12	142.5	30.0	 30
503	 12	182.0	34.0	 25
504	 12	1426.0	212.2	 25
505	 12	315.0	61.9	 25
506	 12	93.0	23.9	 30
507	 12	144.3	22.1	 36
508	 12	99.8	21.5	 30
509	 12	342.8	62.6	 30
510	 12	213.8	44.9	 30
511	 12	2383.5	544.4	 30
512	 12	97.3	20.7	 36
513	 12	165.3	37.3	 30
514	 12	160.0	29.5	 30
515	 12	813.5	154.1	 30
516	 12	134.0	33.6	 30
517	 12	124.5	28.4	 36
518	 12	114.0	22.4	 30
519	 12	309.3	70.0	 30
520	 12	347.5	46.4	 30
521	 12	340.5	56.0	 30
522	 12	110.5	26.0	 36
523	 12	120.0	27.8	 30
524	 12	125.0	22.5	 30
525	 12	207.0	48.4	 30
526	 12	129.8	32.9	 30
527	 12	190.8	33.3	 36
528	 12	190.8	40.4	 30
529	 12	130.3	28.1	 30
530	 12	242.8	54.5	 30
531	 12	121.8	21.5	 30
532	 12	176.0	25.0	 30
533	 12	316.5	58.4	 36
534	 12	142.5	31.3	 30
535	 12	672.8	84.4	 30
536	 12	100.8	15.2	 30
537	 12	126.8	28.8	 30
538	 12	112.3	25.8	 36
539	 12	214.5	48.2	 30
540	 12	340.5	58.1	 30
541	 12	434.0	48.9	 25
542	 12	158.0	69.2	 25
543	 12	153.0	26.4	 30
544	 12	156.0	30.2	 25
545	 12	84.0	22.6	 25
546	 12	168.0	29.0	 25
547	 12	155.0	31.4	 25
548	 12	168.0	34.0	 30
549	 12	133.0	26.5	 25
550	 12	365.0	61.2	 25
551	 12	282.0	49.7	 25
552	 12	273.0	56.7	 25
553	 12	241.8	44.8	 30
554	 12	169.0	28.0	 25
555	 12	225.0	32.0	 25
556	 12	389.0	64.1	 25
557	 12	119.0	17.6	 25
558	 12	208.8	28.5	 30
559	 12	173.0	33.5	 25
560	 12	102.0	17.9	 25
561	 12	105.0	27.5	 25
562	 12	78.0	17.3	 25
563	 12	125.3	31.8	 30
564	 12	115.0	23.0	 25
565	 12	161.0	26.6	 25
566	 12	117.0	23.4	 25
567	 12	140.0	47.1	 25
568	 12	134.3	24.9	 30
569	 12	124.0	22.7	 25
570	 12	114.0	29.2	 25
571	 12	205.0	36.9	 25
572	 12	242.0	35.5	 25
573	 12	179.8	33.3	 30
574	 12	494.0	60.7	 25
575	 12	342.0	40.9	 25
576	 12	409.0	57.0	 25
577	 12	252.0	50.1	 25
578	 12	110.0	19.5	 30
579	 12	209.0	41.4	 25
580	 12	762.0	154.2	 25
581	 12	97.0	16.9	 25
582	 12	107.0	24.2	 25
583	 12	111.0	24.5	 30
584	 12	172.0	24.2	 25
585	 12	137.0	24.7	 25
586	 12	148.0	26.3	 25
587	 12	98.0	20.7	 25
588	 12	98.8	16.3	 30
589	 12	104.0	29.1	 25
590	 12	135.0	28.8	 25
591	 12	125.0	23.6	 25
592	 12	158.0	36.3	 25
593	 12	126.5	24.7	 30
594	 12	113.0	26.1	 25
595	 12	114.0	27.5	 25
596	 12	164.0	38.2	 25
597	 12	232.0	46.4	 25
598	 12	168.8	30.5	 30
599	 12	811.0	95.8	 25
600	 12	136.0	23.6	 25
601	 12	151.0	32.7	 25
602	 12	142.0	33.0	 25
603	 12	114.8	22.7	 30
604	 12	220.0	43.2	 25
605	 12	125.0	21.1	 25
606	 12	148.0	29.4	 25
607	 12	434.0	80.8	 25
608	 12	153.0	36.1	 30
609	 12	102.0	22.7	 25
610	 12	226.0	27.6	 25
611	 12	142.0	64.5	 25
612	 12	464.0	58.7	 25
613	 12	219.0	44.1	 30
614	 12	109.0	19.7	 25
615	 12	176.0	26.3	 25
616	 12	380.0	46.7	 25
617	 12	247.0	41.0	 25
618	 12	197.8	38.1	 30
619	 12	138.0	26.2	 25
620	 12	117.0	19.5	 25
621	 12	136.0	29.1	 25
622	 12	117.0	28.6	 25
623	 12	218.0	28.6	 30
624	 12	925.0	131.0	 25
625	 12	230.0	52.7	 25
626	 12	158.0	22.3	 25
627	 12	161.0	23.4	 25
628	 12	147.3	25.4	 30
629	 12	233.0	40.7	 25
630	 12	444.0	65.0	 25
631	 12	131.0	23.3	 25
632	 12	139.0	25.7	 25
633	 12	284.5	53.0	 30
634	 12	251.0	32.8	 25
635	 12	194.0	35.6	 25
636	 12	547.0	47.6	 25
637	 12	96.0	19.4	 25
638	 12	166.0	21.3	 25
639	 12	129.0	24.6	 30
640	 12	93.0	23.0	 25
641	 12	134.0	39.6	 25
642	 12	91.0	30.3	 25
643	 12	187.0	36.1	 25
644	 12	153.5	24.4	 30
645	 12	196.0	42.1	 25
646	 12	102.0	16.2	 25
647	 12	126.0	22.5	 25
648	 12	138.0	30.4	 25
649	 12	263.5	71.5	 30
650	 12	117.0	20.2	 25
651	 12	163.0	29.8	 25
652	 12	103.0	20.9	 25
653	 12	98.0	22.9	 25
654	 12	202.5	43.0	 30
655	 12	113.0	23.1	 25
656	 12	101.0	14.4	 25
657	 12	90.0	19.9	 25
658	 12	223.0	50.0	 25
659	 12	137.8	29.4	 30
660	 12	238.0	30.7	 25
661	 12	629.0	103.9	 25
662	 12	151.0	30.9	 25
663	 12	127.0	22.1	 25
664	 12	204.0	35.8	 30
665	 12	151.0	31.7	 25
666	 12	1118.0	184.8	 25
667	 12	125.0	17.6	 25
668	 12	292.0	57.0	 25
669	 12	278.3	38.3	 30
670	 12	267.0	27.8	 25
671	 12	201.0	34.4	 25
672	 12	179.0	31.8	 25
673	 12	566.0	136.2	 25
674	 12	95.8	21.3	 30
675	 12	140.0	19.7	 25
676	 12	325.0	46.0	 25
677	 12	402.0	62.6	 25
678	 12	287.0	46.6	 25
679	 12	375.0	70.1	 30
680	 12	177.0	27.1	 25
681	 12	159.0	26.7	 25
682	 12	93.0	19.5	 25
683	 12	344.0	84.3	 25
684	 12	124.5	25.6	 36
685	 12	996.3	224.7	 30
686	 12	554.5	99.3	 30
687	 12	169.5	27.9	 30
688	 12	351.3	94.0	 30
689	 12	95.8	27.8	 36
690	 12	96.8	38.7	 30
691	 12	210.5	33.5	 30
692	 12	437.3	62.4	 30
693	 12	166.5	34.4	 30
694	 12	127.3	28.2	 36
695	 12	133.8	23.9	 30
696	 12	140.0	23.3	 30
697	 12	220.8	55.1	 30
698	 12	194.0	41.2	 30
699	 12	114.0	21.1	 36
700	 12	133.8	21.4	 30
701	 12	206.8	32.8	 30
702	 12	580.3	88.4	 30
703	 12	188.0	35.2	 30
704	 12	735.8	158.9	 36
705	 12	137.8	20.9	 30
706	 12	302.5	35.7	 30
707	 12	799.0	150.2	 30
708	 12	152.0	38.1	 30
709	 12	124.0	21.8	 36
710	 12	219.8	50.6	 30
711	 12	21053.0	4500.1	 30
  0	 13	210.0	35.4	 25
  1	 13	100.0	20.8	 25
  2	 13	205.3	44.3	 30
  3	 13	384.0	57.5	 25
  4	 13	10415.0	1811.8	 25
  5	 13	145.0	28.2	 25
  6	 13	105.0	22.0	 25
  7	 13	364.0	84.5	 36
  8	 13	128.5	35.8	 30
  9	 13	343.8	58.0	 30
 10	 13	391.8	46.9	 30
 11	 13	179.3	28.0	 30
 12	 13	150.3	32.5	 36
 13	 13	181.0	24.9	 30
 14	 13	129.5	22.0	 30
 15	 13	188.8	37.3	 30
 16	 13	196.5	35.3	 30
 17	 13	289.3	66.8	 36
 18	 13	1212.5	187.8	 30
 19	 13	346.3	43.9	 30
 20	 13	661.3	82.0	 30
 21	 13	384.0	81.8	 30
 22	 13	198.8	27.8	 30
 23	 13	264.0	55.5	 36
 24	 13	98.0	17.6	 30
 25	 13	194.0	39.8	 30
 26	 13	117.3	25.7	 30
 27	 13	462.0	68.6	 30
 28	 13	298.3	50.9	 36
 29	 13	177.5	35.4	 30
 30	 13	141.5	19.5	 30
 31	 13	124.0	25.2	 30
 32	 13	3665.0	534.9	 30
 33	 13	149.5	24.8	 36
 34	 13	145.0	35.5	 30
 35	 13	103.5	21.8	 30
 36	 13	185.0	38.5	 30
 37	 13	796.3	83.3	 30
 38	 13	1470.8	351.9	 36
 39	 13	282.8	56.3	 30
 40	 13	119.0	30.1	 30
 41	 13	140.0	23.3	 30
 42	 13	205.0	41.0	 25
 43	 13	119.0	25.0	 30
 44	 13	5404.0	1154.5	 25
 45	 13	203.0	47.6	 25
 46	 13	146.0	28.7	 25
 47	 13	165.0	37.6	 25
 48	 13	137.8	31.6	 30
 49	 13	207.0	44.5	 25
 50	 13	116.0	22.9	 25
 51	 13	130.0	25.5	 25
 52	 13	112.0	21.8	 25
 53	 13	153.0	30.2	 30
 54	 13	136.0	27.0	 25
 55	 13	161.0	37.4	 25
 56	 13	117.0	42.4	 25
 57	 13	110.0	23.3	 25
 58	 13	187.0	50.1	 30
 59	 13	141.0	23.7	 25
 60	 13	652.0	97.2	 25
 61	 13	144.0	30.6	 25
 62	 13	121.0	28.8	 25
 63	 13	113.5	27.4	 30
 64	 13	124.0	26.6	 25
 65	 13	199.0	41.6	 25
 66	 13	2166.0	320.0	 25
 67	 13	378.0	55.8	 25
 68	 13	326.5	61.6	 30
 69	 13	178.0	25.8	 25
 70	 13	1142.0	203.2	 25
 71	 13	950.0	114.4	 25
 72	 13	159.0	22.9	 25
 73	 13	1328.8	314.6	 30
 74	 13	432.0	58.6	 25
 75	 13	287.0	44.8	 25
 76	 13	248.0	40.4	 25
 77	 13	149.0	28.6	 25
 78	 13	250.0	46.3	 30
 79	 13	268.0	47.3	 25
 80	 13	338.0	46.8	 25
 81	 13	981.0	119.6	 25
 82	 13	292.0	34.8	 25
 83	 13	1713.0	393.2	 30
 84	 13	860.0	105.7	 25
 85	 13	186.0	34.6	 25
 86	 13	931.0	161.6	 25
 87	 13	150.0	36.9	 25
 88	 13	619.0	103.4	 30
 89	 13	1803.0	311.7	 25
 90	 13	2648.0	491.6	 25
 91	 13	111.0	18.8	 25
 92	 13	235.0	36.6	 25
 93	 13	2991.5	692.7	 30
 94	 13	579.0	124.7	 25
 95	 13	244.0	47.9	 25
 96	 13	343.0	43.5	 25
 97	 13	575.0	63.7	 25
 98	 13	185.3	36.7	 30
 99	 13	214.0	58.2	 25
100	 13	91.0	21.1	 25
101	 13	246.0	37.5	 25
102	 13	596.0	94.1	 25
103	 13	591.3	73.1	 30
104	 13	184.0	39.2	 25
105	 13	350.0	39.8	 25
106	 13	381.0	94.2	 25
107	 13	160.0	31.9	 25
108	 13	240.5	29.9	 30
109	 13	4646.0	812.3	 25
110	 13	502.0	81.5	 25
111	 13	134.0	27.7	 25
112	 13	144.0	30.7	 25
113	 13	324.5	75.0	 30
114	 13	255.0	35.2	 25
115	 13	227.0	37.1	 25
116	 13	221.0	43.7	 25
117	 13	277.0	37.7	 25
118	 13	1143.5	140.0	 30
119	 13	189.0	23.0	 25
120	 13	273.0	46.7	 25
121	 13	155.0	30.7	 25
122	 13	336.0	65.6	 25
123	 13	108.0	22.9	 25
124	 13	187.0	31.5	 30
125	 13	604.0	93.0	 25
126	 13	988.0	124.9	 25
127	 13	96.0	22.6	 25
128	 13	107.0	23.1	 25
129	 13	153.3	31.2	 30
130	 13	340.0	45.2	 25
131	 13	908.0	102.1	 25
132	 13	234.0	35.1	 25
133	 13	1005.0	83.9	 25
134	 13	234.8	47.3	 30
135	 13	366.0	51.2	 25
136	 13	928.0	124.9	 25
137	 13	352.0	50.9	 25
138	 13	1008.0	127.0	 25
139	 13	485.8	89.1	 30
140	 13	200.0	45.2	 25
141	 13	578.0	101.0	 25
142	 13	778.0	128.2	 25
143	 13	137.0	29.3	 25
144	 13	142.8	32.8	 30
145	 13	126.0	27.1	 25
146	 13	155.0	29.6	 25
147	 13	120.0	19.1	 25
148	 13	6296.0	751.7	 25
149	 13	609.5	96.3	 30
150	 13	216.0	35.8	 25
151	 13	453.0	92.5	 25
152	 13	574.0	74.1	 25
153	 13	511.0	74.2	 25
154	 13	211.8	40.1	 30
155	 13	10423.0	1651.6	 25
156	 13	306.0	40.6	 25
157	 13	957.0	119.9	 25
158	 13	1275.0	205.2	 25
159	 13	166.8	30.2	 30
160	 13	466.0	62.7	 25
161	 13	274.0	40.5	 25
162	 13	121.0	25.6	 25
163	 13	241.0	37.9	 25
164	 13	165.5	29.0	 30
165	 13	1598.0	266.9	 25
166	 13	241.0	34.3	 25
167	 13	564.0	88.6	 25
168	 13	431.0	40.2	 25
169	 13	1551.5	206.2	 30
170	 13	291.0	50.9	 25
171	 13	1694.0	172.3	 25
172	 13	2661.0	225.4	 25
173	 13	293.0	41.1	 25
174	 13	1852.3	429.7	 30
175	 13	215.0	44.6	 25
176	 13	168.0	24.8	 25
177	 13	136.0	23.8	 25
178	 13	119.0	16.7	 25
179	 13	153.5	34.0	 30
180	 13	128.0	32.6	 25
181	 13	201.0	31.4	 25
182	 13	334.0	56.9	 25
183	 13	158.0	34.7	 25
184	 13	124.8	25.9	 30
185	 13	203.3	35.6	 30
186	 13	201.3	39.7	 30
187	 13	131.5	37.2	 30
188	 13	283.5	34.4	 30
189	 13	209.8	49.6	 36
190	 13	117.5	20.0	 30
191	 13	720.5	93.6	 30
192	 13	302.8	43.3	 30
193	 13	260.0	49.1	 30
194	 13	113.0	28.1	 36
195	 13	277.8	40.5	 30
196	 13	155.8	32.8	 30
197	 13	494.8	57.7	 30
198	 13	111.3	22.2	 30
199	 13	111.5	24.1	 36
200	 13	161.5	29.9	 30
201	 13	4281.5	734.9	 30
202	 13	258.5	38.4	 30
203	 13	429.5	71.6	 30
204	 13	969.8	202.4	 36
205	 13	260.5	55.0	 30
206	 13	195.5	31.6	 30
207	 13	327.3	56.7	 30
208	 13	116.8	28.7	 30
209	 13	208.0	47.2	 36
210	 13	115.0	26.3	 30
211	 13	80.0	16.6	 30
212	 13	112.8	27.6	 30
213	 13	142.3	30.2	 30
214	 13	85.0	26.5	 36
215	 13	99.0	34.3	 30
216	 13	529.5	92.7	 30
217	 13	174.8	41.5	 30
218	 13	548.0	82.8	 30
219	 13	597.5	144.7	 36
220	 13	217.0	37.2	 25
221	 13	214.0	28.9	 25
222	 13	142.0	33.9	 25
223	 13	237.0	30.0	 25
224	 13	1866.3	375.3	 30
225	 13	381.0	47.4	 25
226	 13	273.0	44.8	 25
227	 13	221.0	40.1	 25
228	 13	123.0	28.2	 25
229	 13	605.0	86.7	 25
230	 13	205.5	37.0	 30
231	 13	127.0	22.1	 25
232	 13	135.0	24.0	 25
233	 13	113.0	22.9	 25
234	 13	145.0	26.7	 25
235	 13	265.0	43.3	 30
236	 13	168.0	29.2	 25
237	 13	437.0	42.7	 25
238	 13	191.0	37.4	 25
239	 13	99.0	20.1	 25
240	 13	107.8	21.2	 30
241	 13	240.0	37.2	 25
242	 13	635.0	67.7	 25
243	 13	712.0	84.1	 25
244	 13	191.0	32.8	 25
245	 13	458.0	97.9	 30
246	 13	113.0	26.5	 25
247	 13	270.0	42.1	 25
248	 13	364.0	78.2	 25
249	 13	305.0	39.2	 25
250	 13	235.0	47.4	 30
251	 13	303.0	53.7	 25
252	 13	243.0	34.6	 25
253	 13	453.0	53.1	 25
254	 13	272.0	38.8	 25
255	 13	161.0	26.9	 30
256	 13	111.0	33.9	 25
257	 13	202.0	38.1	 25
258	 13	678.0	76.9	 25
259	 13	460.0	69.8	 25
260	 13	375.5	55.4	 30
261	 13	173.0	35.8	 25
262	 13	293.0	52.5	 25
263	 13	95.0	26.1	 25
264	 13	811.0	122.8	 25
265	 13	441.0	85.9	 30
266	 13	630.0	71.6	 25
267	 13	437.0	47.8	 25
268	 13	364.0	54.2	 25
269	 13	347.0	51.2	 25
270	 13	319.8	40.2	 30
271	 13	165.0	32.3	 25
272	 13	500.0	63.9	 25
273	 13	723.0	101.1	 25
274	 13	167.0	32.0	 25
275	 13	1324.3	294.6	 30
276	 13	250.0	31.0	 25
277	 13	284.0	31.6	 25
278	 13	5361.0	466.4	 25
279	 13	282.0	37.9	 25
280	 13	228.3	40.1	 30
281	 13	261.0	48.0	 25
282	 13	249.0	35.9	 25
283	 13	137.0	23.8	 25
284	 13	137.0	17.7	 25
285	 13	420.5	62.7	 30
286	 13	128.0	28.0	 25
287	 13	230.0	37.7	 25
288	 13	126.0	24.9	 25
289	 13	217.0	38.6	 25
290	 13	421.3	58.1	 30
291	 13	1181.0	159.8	 25
292	 13	192.0	21.3	 25
293	 13	220.0	35.2	 25
294	 13	281.0	36.1	 25
295	 13	201.5	37.3	 30
296	 13	133.0	26.1	 25
297	 13	6752.0	412.7	 25
298	 13	903.0	112.7	 25
299	 13	485.0	47.6	 25
300	 13	4401.5	792.7	 30
301	 13	170.0	35.2	 25
302	 13	127.0	27.6	 25
303	 13	1065.0	134.7	 25
304	 13	155.0	30.0	 25
305	 13	130.8	18.9	 30
306	 13	152.0	30.0	 25
307	 13	103.0	20.5	 25
308	 13	120.0	24.4	 25
309	 13	162.0	34.4	 25
310	 13	126.5	26.3	 30
311	 13	132.0	23.4	 25
312	 13	349.0	51.2	 25
313	 13	90.0	18.1	 25
314	 13	427.0	47.4	 25
315	 13	153.0	24.4	 30
316	 13	428.0	67.2	 25
317	 13	377.0	41.4	 25
318	 13	6111.0	643.5	 25
319	 13	256.0	33.4	 25
320	 13	171.5	25.8	 30
321	 13	379.0	58.1	 25
322	 13	504.0	38.8	 25
323	 13	110.0	20.1	 25
324	 13	136.0	25.4	 25
325	 13	213.5	44.1	 30
326	 13	108.0	15.0	 25
327	 13	757.0	130.2	 25
328	 13	119.0	18.9	 25
329	 13	127.0	22.9	 25
330	 13	306.0	47.3	 25
331	 13	148.8	25.0	 30
332	 13	163.0	26.3	 25
333	 13	379.0	44.4	 25
334	 13	2204.0	334.8	 25
335	 13	130.0	18.6	 25
336	 13	348.0	35.9	 30
337	 13	161.0	26.0	 25
338	 13	269.0	28.7	 25
339	 13	132.0	19.1	 25
340	 13	1557.0	291.2	 25
341	 13	202.5	31.8	 30
342	 13	413.0	67.9	 25
343	 13	179.0	24.0	 25
344	 13	144.0	25.0	 25
345	 13	989.0	149.7	 25
346	 13	147.8	30.8	 30
347	 13	606.0	88.3	 25
348	 13	150.0	30.4	 25
349	 13	153.0	55.3	 25
350	 13	197.0	31.1	 25
351	 13	197.5	33.9	 30
352	 13	120.0	19.0	 25
353	 13	199.0	33.9	 25
354	 13	87.0	17.3	 25
355	 13	393.0	51.2	 25
356	 13	129.0	23.2	 30
357	 13	206.0	31.0	 25
358	 13	309.0	47.0	 25
359	 13	336.0	63.8	 25
360	 13	261.0	29.4	 25
361	 13	835.3	146.7	 30
362	 13	340.0	38.8	 25
363	 13	199.3	40.4	 30
364	 13	96.0	19.2	 30
365	 13	229.0	41.1	 30
366	 13	175.8	29.8	 36
367	 13	653.5	82.9	 30
368	 13	222.8	43.7	 30
369	 13	3199.8	310.1	 30
370	 13	253.8	35.2	 30
371	 13	250.3	36.9	 36
372	 13	190.8	43.3	 30
373	 13	1972.0	232.2	 30
374	 13	214.0	36.1	 30
375	 13	241.0	41.5	 30
376	 13	429.3	67.5	 36
377	 13	1577.0	218.9	 30
378	 13	216.8	29.1	 30
379	 13	243.8	39.2	 30
380	 13	127.0	20.4	 30
381	 13	142.0	32.3	 36
382	 13	262.3	31.4	 30
383	 13	137.0	27.4	 30
384	 13	146.0	25.8	 30
385	 13	153.8	25.4	 30
386	 13	97.8	18.2	 36
387	 13	234.8	27.9	 30
388	 13	516.0	69.7	 30
389	 13	967.0	131.3	 30
390	 13	196.5	31.2	 30
391	 13	131.0	30.2	 36
392	 13	525.0	94.2	 30
393	 13	349.5	43.2	 30
394	 13	572.8	85.6	 30
395	 13	640.0	105.5	 30
396	 13	320.0	53.4	 36
397	 13	94.5	24.7	 30
398	 13	175.0	28.7	 25
399	 13	155.0	21.8	 25
400	 13	383.0	46.8	 25
401	 13	353.0	48.1	 30
402	 13	286.0	63.0	 25
403	 13	221.0	33.8	 25
404	 13	989.0	116.6	 25
405	 13	315.0	44.3	 25
406	 13	253.3	45.1	 30
407	 13	111.0	18.3	 25
408	 13	212.0	35.0	 25
409	 13	124.0	21.9	 25
410	 13	163.0	23.1	 25
411	 13	112.0	24.3	 30
412	 13	274.0	41.8	 25
413	 13	232.0	35.9	 25
414	 13	2268.0	342.0	 25
415	 13	383.0	62.0	 25
416	 13	124.5	30.4	 30
417	 13	213.0	28.2	 25
418	 13	371.0	39.8	 25
419	 13	122.0	18.2	 25
420	 13	169.0	33.1	 25
421	 13	225.8	36.6	 30
422	 13	683.0	69.1	 25
423	 13	554.0	61.0	 25
424	 13	410.0	55.3	 25
425	 13	415.0	55.7	 25
426	 13	760.5	140.1	 30
427	 13	843.0	126.0	 25
428	 13	151.0	34.7	 25
429	 13	108.0	17.8	 25
430	 13	178.0	30.7	 25
431	 13	106.0	25.1	 25
432	 13	94.3	17.2	 30
433	 13	188.0	31.8	 25
434	 13	251.0	34.9	 25
435	 13	156.0	19.8	 25
436	 13	580.0	41.2	 25
437	 13	164.8	16.7	 30
438	 13	260.0	40.8	 25
439	 13	1883.0	187.4	 25
440	 13	1157.0	205.7	 25
441	 13	2947.0	574.5	 25
442	 13	609.0	78.6	 30
443	 13	121.0	29.6	 25
444	 13	753.0	111.9	 25
445	 13	344.0	48.6	 25
446	 13	348.0	52.5	 25
447	 13	92.8	18.0	 30
448	 13	102.0	13.0	 25
449	 13	142.0	25.2	 25
450	 13	4303.0	681.9	 25
451	 13	154.0	21.4	 25
452	 13	2001.8	408.5	 30
453	 13	8626.0	978.6	 25
454	 13	104.0	18.6	 25
455	 13	2854.0	453.8	 25
456	 13	194.0	39.7	 25
457	 13	275.5	27.7	 30
458	 13	129.0	38.1	 25
459	 13	215.0	30.7	 25
460	 13	690.0	98.1	 25
461	 13	487.0	102.9	 25
462	 13	507.3	91.6	 30
463	 13	1054.0	110.3	 25
464	 13	88.0	13.8	 25
465	 13	121.0	21.8	 25
466	 13	122.0	16.3	 25
467	 13	261.8	44.7	 30
468	 13	1055.0	128.2	 25
469	 13	485.0	63.0	 25
470	 13	137.0	27.9	 25
471	 13	215.0	39.9	 25
472	 13	209.3	51.4	 30
473	 13	167.0	35.4	 25
474	 13	138.0	20.7	 25
475	 13	120.0	15.3	 25
476	 13	149.0	27.4	 25
477	 13	207.0	38.2	 30
478	 13	144.0	22.8	 25
479	 13	158.0	18.4	 25
480	 13	147.0	19.7	 25
481	 13	147.0	25.6	 25
482	 13	132.3	25.1	 30
483	 13	166.0	28.5	 25
484	 13	687.0	90.6	 25
485	 13	1510.0	233.8	 25
486	 13	288.0	51.9	 25
487	 13	555.8	89.2	 30
488	 13	848.0	89.0	 25
489	 13	7167.0	732.8	 25
490	 13	655.0	72.8	 25
491	 13	774.0	90.5	 25
492	 13	230.5	41.8	 30
493	 13	882.0	77.6	 25
494	 13	136.0	21.5	 25
495	 13	495.0	48.4	 25
496	 13	166.0	24.5	 25
497	 13	112.0	20.3	 30
498	 13	113.0	21.8	 25
499	 13	107.0	20.7	 25
500	 13	127.0	16.0	 25
501	 13	199.0	18.0	 25
502	 13	149.5	25.5	 30
503	 13	136.0	32.3	 25
504	 13	168.0	30.6	 25
505	 13	459.0	57.5	 25
506	 13	162.0	19.4	 25
507	 13	221.5	47.7	 30
508	 13	137.0	20.2	 25
509	 13	242.0	34.1	 25
510	 13	277.0	34.9	 25
511	 13	197.0	22.4	 25
512	 13	172.0	29.8	 30
513	 13	92.0	15.8	 25
514	 13	226.0	48.0	 25
515	 13	237.0	22.9	 25
516	 13	268.0	60.3	 25
517	 13	194.5	35.2	 30
518	 13	105.0	18.4	 25
519	 13	208.0	19.9	 25
520	 13	1112.0	122.9	 25
521	 13	142.0	16.3	 25
522	 13	112.3	23.8	 30
523	 13	121.0	20.8	 25
524	 13	113.0	13.8	 25
525	 13	110.0	18.4	 25
526	 13	132.0	18.9	 25
527	 13	131.5	23.6	 30
528	 13	109.0	13.4	 25
529	 13	146.0	17.2	 25
530	 13	120.0	20.2	 25
531	 13	575.0	62.8	 25
532	 13	632.0	92.3	 25
533	 13	154.3	24.9	 30
534	 13	378.0	31.6	 25
535	 13	165.0	22.4	 25
536	 13	134.0	22.9	 25
537	 13	702.0	119.6	 25
538	 13	216.3	30.1	 30
539	 13	182.0	24.1	 25
540	 13	120.0	21.1	 25
541	 13	7415.3	1346.1	 30
542	 13	124.5	17.9	 30
543	 13	428.3	118.0	 36
544	 13	95.8	21.8	 30
545	 13	192.0	30.4	 30
546	 13	122.8	18.0	 30
547	 13	93.0	16.0	 30
548	 13	158.8	33.1	 36
549	 13	168.0	22.7	 30
550	 13	213.8	50.3	 30
551	 13	159.0	31.3	 30
552	 13	169.0	29.4	 30
553	 13	195.3	28.3	 36
554	 13	287.8	234.1	 30
555	 13	152.0	26.2	 30
556	 13	133.5	22.7	 30
557	 13	172.8	24.4	 30
558	 13	204.0	39.8	 36
559	 13	226.0	37.1	 30
560	 13	575.0	48.9	 30
561	 13	188.5	27.1	 30
562	 13	126.3	24.0	 30
563	 13	670.5	115.3	 36
564	 13	619.8	77.2	 30
565	 13	1055.0	155.1	 30
566	 13	267.0	23.9	 30
567	 13	325.0	88.8	 30
568	 13	121.3	19.4	 36
569	 13	92.8	16.9	 30
570	 13	163.5	22.0	 30
571	 13	263.8	45.6	 30
572	 13	229.8	28.3	 30
573	 13	619.5	102.8	 36
574	 13	3175.8	377.5	 30
575	 13	335.8	35.6	 30
576	 13	177.0	30.3	 25
577	 13	125.0	16.5	 25
578	 13	155.8	22.3	 30
579	 13	2527.0	418.2	 25
580	 13	149.0	23.3	 25
581	 13	9907.0	1573.2	 25
582	 13	400.0	41.0	 25
583	 13	152.0	22.7	 30
584	 13	1041.0	122.6	 25
585	 13	291.0	24.8	 25
586	 13	478.0	69.8	 25
587	 13	211.0	32.5	 25
588	 13	204.3	39.0	 30
589	 13	124.0	16.1	 25
590	 13	92.0	16.8	 25
591	 13	470.0	77.1	 25
592	 13	482.0	51.6	 25
593	 13	149.3	31.9	 30
594	 13	124.0	28.6	 25
595	 13	187.0	22.2	 25
596	 13	128.0	55.9	 25
597	 13	125.0	17.0	 25
598	 13	207.5	26.5	 30
599	 13	403.0	32.0	 25
600	 13	3056.0	331.6	 25
601	 13	257.0	47.8	 25
602	 13	391.0	47.2	 25
603	 13	191.5	29.3	 30
604	 13	148.0	30.8	 25
605	 13	126.0	18.2	 25
606	 13	177.0	24.6	 25
607	 13	634.0	122.8	 25
608	 13	268.0	35.1	 30
609	 13	108.0	15.7	 25
610	 13	254.0	32.6	 25
611	 13	281.0	107.7	 25
612	 13	626.0	116.9	 25
613	 13	316.3	42.5	 30
614	 13	890.0	94.6	 25
615	 13	168.0	33.4	 25
616	 13	247.0	35.2	 25
617	 13	710.0	114.3	 25
618	 13	112.5	34.9	 30
619	 13	199.0	41.6	 25
620	 13	247.0	37.3	 25
621	 13	664.0	86.1	 25
622	 13	95.0	25.4	 25
623	 13	141.3	27.1	 30
624	 13	133.0	21.7	 25
625	 13	116.0	19.7	 25
626	 13	184.0	34.0	 25
627	 13	146.0	25.5	 25
628	 13	409.0	65.0	 30
629	 13	114.0	16.7	 25
630	 13	204.0	22.2	 25
631	 13	923.0	94.4	 25
632	 13	705.0	110.5	 25
633	 13	2550.0	663.1	 25
634	 13	104.5	15.9	 30
635	 13	113.0	21.1	 25
636	 13	249.0	23.6	 25
637	 13	847.0	162.8	 25
638	 13	199.0	28.0	 25
639	 13	285.0	48.2	 30
640	 13	199.0	35.5	 25
641	 13	252.0	38.4	 25
642	 13	190.0	40.6	 25
643	 13	409.0	56.0	 25
644	 13	276.5	48.3	 30
645	 13	105.0	20.8	 25
646	 13	1038.0	187.7	 25
647	 13	130.0	21.0	 25
648	 13	121.0	16.3	 25
649	 13	532.3	118.1	 30
650	 13	1328.0	155.4	 25
651	 13	256.0	44.8	 25
652	 13	84.0	12.9	 25
653	 13	208.0	36.9	 25
654	 13	109.0	22.9	 30
655	 13	241.0	28.9	 25
656	 13	2037.0	332.1	 25
657	 13	112.0	18.1	 25
658	 13	163.0	31.4	 25
659	 13	325.5	54.9	 30
660	 13	205.0	28.4	 25
661	 13	454.0	74.8	 25
662	 13	118.0	17.6	 25
663	 13	9460.0	2442.3	 25
664	 13	2467.0	586.0	 30
665	 13	374.0	40.2	 25
666	 13	523.0	47.9	 25
667	 13	105.0	22.8	 25
668	 13	99.0	13.3	 25
669	 13	129.3	20.2	 30
670	 13	957.0	109.2	 25
671	 13	2894.0	520.0	 25
672	 13	231.0	32.0	 25
673	 13	296.0	61.1	 25
674	 13	266.0	39.8	 30
675	 13	257.0	28.7	 25
676	 13	724.0	94.4	 25
677	 13	135.0	20.1	 25
678	 13	124.0	22.1	 25
679	 13	173.8	28.3	 30
680	 13	1586.0	205.1	 25
681	 13	123.0	16.0	 25
682	 13	142.0	23.3	 25
683	 13	1631.0	366.6	 25
684	 13	142.5	20.3	 30
685	 13	94.0	19.4	 25
686	 13	1028.0	180.1	 25
687	 13	1637.0	269.1	 25
688	 13	811.0	164.9	 25
689	 13	176.0	24.7	 30
690	 13	126.0	36.5	 25
691	 13	143.0	24.9	 25
692	 13	320.0	50.5	 25
693	 13	268.0	39.7	 25
694	 13	136.3	19.3	 30
695	 13	1358.0	190.2	 25
696	 13	110.0	12.4	 25
697	 13	140.0	25.4	 25
698	 13	136.0	22.4	 25
699	 13	118.8	26.5	 30
700	 13	279.0	39.9	 25
701	 13	249.0	26.2	 25
702	 13	1042.0	113.9	 25
703	 13	11632.0	2474.8	 25
704	 13	355.8	34.5	 30
705	 13	152.0	18.2	 25
706	 13	1592.0	226.6	 25
707	 13	460.0	48.9	 25
708	 13	136.0	33.3	 25
709	 13	176.8	32.0	 30
710	 13	1024.0	113.9	 25
711	 13	252.0	44.8	 25
  0	 14	13755.0	3478.2	 25
  1	 14	117.0	20.2	 25
  2	 14	406.3	96.5	 30
  3	 14	265.0	30.8	 25
  4	 14	2021.0	489.5	 25
  5	 14	131.0	43.0	 25
  6	 14	133.0	16.8	 25
  7	 14	112.0	18.3	 30
  8	 14	170.0	29.6	 25
  9	 14	215.0	30.5	 25
 10	 14	141.0	27.3	 25
 11	 14	158.0	27.9	 25
 12	 14	150.3	46.4	 30
 13	 14	280.0	33.9	 25
 14	 14	181.0	59.2	 25
 15	 14	247.0	46.3	 25
 16	 14	101.0	12.4	 25
 17	 14	474.3	58.8	 30
 18	 14	1278.0	173.5	 25
 19	 14	340.0	45.9	 25
 20	 14	211.0	40.9	 25
 21	 14	260.0	36.3	 25
 22	 14	174.0	29.9	 25
 23	 14	170.8	25.8	 30
 24	 14	106.0	23.4	 25
 25	 14	97.0	21.0	 25
 26	 14	99.0	16.9	 25
 27	 14	216.0	33.8	 25
 28	 14	153.0	32.2	 30
 29	 14	114.0	17.4	 25
 30	 14	117.0	24.7	 25
 31	 14	113.0	22.1	 25
 32	 14	611.0	130.9	 25
 33	 14	171.5	34.0	 30
 34	 14	96.0	19.9	 25
 35	 14	100.0	16.7	 25
 36	 14	273.0	46.6	 25
 37	 14	676.0	68.7	 25
 38	 14	633.8	114.9	 30
 39	 14	172.0	23.8	 25
 40	 14	118.0	23.7	 25
 41	 14	129.0	22.4	 25
 42	 14	84.8	16.8	 30
 43	 14	124.5	22.0	 36
 44	 14	1146.5	232.1	 30
 45	 14	140.3	17.0	 30
 46	 14	121.8	26.7	 30
 47	 14	106.0	22.2	 30
 48	 14	119.0	24.7	 36
 49	 14	192.0	38.8	 30
 50	 14	114.3	28.9	 30
 51	 14	121.8	64.1	 30
 52	 14	112.8	23.6	 30
 53	 14	157.5	21.5	 36
 54	 14	125.8	22.7	 30
 55	 14	119.0	28.9	 30
 56	 14	116.3	20.2	 30
 57	 14	103.8	19.5	 30
 58	 14	410.0	71.4	 36
 59	 14	187.8	33.9	 30
 60	 14	387.0	50.7	 30
 61	 14	126.0	18.9	 30
 62	 14	149.0	21.0	 30
 63	 14	209.0	32.9	 36
 64	 14	104.3	19.4	 30
 65	 14	141.8	23.2	 30
 66	 14	432.5	89.2	 30
 67	 14	146.3	27.5	 30
 68	 14	421.8	67.0	 36
 69	 14	194.5	35.4	 30
 70	 14	300.0	55.9	 30
 71	 14	775.5	134.1	 30
 72	 14	110.0	17.7	 30
 73	 14	483.8	105.6	 36
 74	 14	169.3	38.3	 30
 75	 14	145.5	27.1	 30
 76	 14	373.0	50.8	 25
 77	 14	125.0	19.8	 25
 78	 14	173.8	35.3	 30
 79	 14	436.0	40.1	 25
 80	 14	216.0	23.4	 25
 81	 14	336.0	47.7	 25
 82	 14	157.0	30.8	 25
 83	 14	469.3	90.5	 30
 84	 14	382.0	89.6	 25
 85	 14	268.0	35.5	 25
 86	 14	179.0	20.6	 25
 87	 14	174.0	23.9	 25
 88	 14	426.8	59.8	 30
 89	 14	364.0	66.9	 25
 90	 14	423.0	89.1	 25
 91	 14	100.0	17.6	 25
 92	 14	152.0	27.5	 25
 93	 14	1082.0	271.1	 30
 94	 14	176.0	26.5	 25
 95	 14	149.0	21.4	 25
 96	 14	235.0	33.8	 25
 97	 14	286.0	54.8	 25
 98	 14	178.8	27.4	 30
 99	 14	385.0	56.6	 25
100	 14	107.0	26.8	 25
101	 14	278.0	38.9	 25
102	 14	389.0	46.0	 25
103	 14	544.8	81.1	 30
104	 14	208.0	18.2	 25
105	 14	260.0	32.7	 25
106	 14	150.0	39.5	 25
107	 14	142.0	24.1	 25
108	 14	205.0	29.3	 30
109	 14	1213.0	236.3	 25
110	 14	178.0	29.8	 25
111	 14	205.0	23.6	 25
112	 14	538.0	71.9	 25
113	 14	195.5	26.6	 30
114	 14	172.0	31.0	 25
115	 14	600.0	79.7	 25
116	 14	186.0	42.1	 25
117	 14	186.0	20.1	 25
118	 14	893.0	89.1	 30
119	 14	154.0	35.1	 25
120	 14	185.0	30.5	 25
121	 14	125.0	589.6	 25
122	 14	150.0	32.0	 25
123	 14	159.0	29.3	 25
124	 14	215.3	38.0	 30
125	 14	203.0	46.3	 25
126	 14	215.0	31.4	 25
127	 14	147.0	28.9	 25
128	 14	172.0	20.6	 25
129	 14	103.8	19.7	 30
130	 14	314.0	44.1	 25
131	 14	334.0	55.2	 25
132	 14	167.0	30.6	 25
133	 14	843.0	124.0	 25
134	 14	147.0	24.8	 30
135	 14	190.0	22.7	 25
136	 14	459.0	63.3	 25
137	 14	447.0	52.6	 25
138	 14	276.0	38.3	 25
139	 14	176.8	31.1	 30
140	 14	235.0	42.7	 25
141	 14	176.0	19.9	 25
142	 14	187.0	24.1	 25
143	 14	135.0	23.4	 25
144	 14	123.8	26.8	 30
145	 14	125.0	20.4	 25
146	 14	154.0	26.6	 25
147	 14	137.0	24.9	 25
148	 14	584.0	79.4	 25
149	 14	357.5	51.2	 30
150	 14	165.0	24.4	 25
151	 14	152.0	32.0	 25
152	 14	198.0	29.7	 25
153	 14	184.0	21.0	 25
154	 14	184.0	38.4	 30
155	 14	3422.0	710.1	 25
156	 14	140.0	33.9	 25
157	 14	133.0	16.8	 25
158	 14	230.0	37.2	 25
159	 14	181.5	19.7	 30
160	 14	195.0	24.0	 25
161	 14	123.0	25.1	 25
162	 14	98.0	25.1	 25
163	 14	111.0	21.7	 25
164	 14	153.5	32.5	 30
165	 14	276.0	37.1	 25
166	 14	197.0	29.3	 25
167	 14	424.0	62.5	 25
168	 14	784.0	101.7	 25
169	 14	367.8	47.1	 30
170	 14	517.0	93.9	 25
171	 14	595.0	81.3	 25
172	 14	847.0	85.5	 25
173	 14	279.0	29.2	 25
174	 14	805.5	191.1	 30
175	 14	117.0	15.5	 25
176	 14	130.0	21.9	 25
177	 14	151.0	16.2	 25
178	 14	119.0	30.1	 25
179	 14	322.0	56.1	 30
180	 14	216.0	41.2	 25
181	 14	466.0	51.0	 25
182	 14	123.0	16.7	 25
183	 14	128.0	30.6	 25
184	 14	94.5	15.0	 30
185	 14	132.0	35.1	 25
186	 14	117.0	23.8	 25
187	 14	117.0	28.0	 25
188	 14	157.0	23.4	 25
189	 14	194.5	35.6	 30
190	 14	132.0	18.3	 25
191	 14	388.0	73.7	 25
192	 14	226.0	41.3	 25
193	 14	87.0	15.7	 25
194	 14	94.3	19.2	 30
195	 14	176.0	40.9	 25
196	 14	250.0	39.6	 25
197	 14	266.0	36.3	 25
198	 14	104.0	13.0	 25
199	 14	110.8	27.4	 30
200	 14	128.0	24.1	 25
201	 14	758.0	157.7	 25
202	 14	142.0	17.3	 25
203	 14	248.0	45.9	 25
204	 14	243.0	56.3	 30
205	 14	138.0	17.8	 25
206	 14	130.0	23.8	 25
207	 14	187.0	81.1	 25
208	 14	108.0	20.1	 25
209	 14	162.5	25.7	 30
210	 14	117.0	22.8	 25
211	 14	92.0	14.0	 25
212	 14	141.0	21.9	 25
213	 14	138.0	21.3	 25
214	 14	82.5	14.0	 30
215	 14	90.0	14.7	 25
216	 14	148.0	28.6	 25
217	 14	109.0	29.6	 25
218	 14	205.0	35.9	 25
219	 14	116.5	22.2	 30
220	 14	107.8	30.0	 30
221	 14	127.5	11.9	 30
222	 14	207.8	35.1	 30
223	 14	205.8	32.0	 30
224	 14	437.0	88.6	 30
225	 14	229.3	39.7	 36
226	 14	154.8	22.8	 30
227	 14	267.0	25.7	 30
228	 14	117.0	19.2	 30
229	 14	294.5	39.0	 30
230	 14	160.8	24.8	 36
231	 14	106.0	14.9	 30
232	 14	150.0	12.8	 30
233	 14	168.8	27.5	 30
234	 14	126.0	24.3	 30
235	 14	142.3	24.7	 36
236	 14	248.8	25.4	 30
237	 14	358.8	54.4	 30
238	 14	271.0	48.2	 30
239	 14	100.0	27.4	 30
240	 14	139.3	27.7	 36
241	 14	272.3	32.5	 30
242	 14	424.5	72.9	 30
243	 14	558.5	116.2	 30
244	 14	130.8	30.6	 30
245	 14	234.8	40.2	 36
246	 14	148.0	24.8	 30
247	 14	499.5	89.2	 30
248	 14	191.0	140.6	 30
249	 14	351.5	74.7	 30
250	 14	634.5	76.0	 36
251	 14	280.0	40.1	 30
252	 14	187.3	40.5	 30
253	 14	202.8	24.0	 30
254	 14	149.0	28.2	 25
255	 14	157.0	22.0	 30
256	 14	128.0	17.6	 25
257	 14	197.0	33.0	 25
258	 14	535.0	43.5	 25
259	 14	513.0	61.5	 25
260	 14	217.0	30.4	 30
261	 14	107.0	15.4	 25
262	 14	200.0	35.1	 25
263	 14	113.0	18.4	 25
264	 14	743.0	85.4	 25
265	 14	638.0	106.1	 30
266	 14	408.0	32.4	 25
267	 14	462.0	42.4	 25
268	 14	187.0	27.3	 25
269	 14	227.0	33.5	 25
270	 14	209.0	27.6	 30
271	 14	107.0	19.9	 25
272	 14	218.0	28.1	 25
273	 14	325.0	60.9	 25
274	 14	123.0	21.8	 25
275	 14	206.8	29.5	 30
276	 14	234.0	19.6	 25
277	 14	135.0	17.4	 25
278	 14	821.0	127.4	 25
279	 14	197.0	24.7	 25
280	 14	268.0	47.7	 30
281	 14	176.0	29.5	 25
282	 14	149.0	16.2	 25
283	 14	113.0	24.8	 25
284	 14	132.0	10.9	 25
285	 14	188.5	45.4	 30
286	 14	108.0	19.5	 25
287	 14	146.0	26.7	 25
288	 14	111.0	19.3	 25
289	 14	211.0	23.7	 25
290	 14	217.5	37.5	 30
291	 14	318.0	41.8	 25
292	 14	269.0	180.3	 25
293	 14	205.0	22.2	 25
294	 14	135.0	18.9	 25
295	 14	198.5	20.9	 30
296	 14	118.0	17.7	 25
297	 14	1085.0	198.9	 25
298	 14	249.0	35.3	 25
299	 14	477.0	60.4	 25
300	 14	2049.3	417.2	 30
301	 14	170.0	25.4	 25
302	 14	86.0	18.0	 25
303	 14	185.0	25.8	 25
304	 14	127.0	23.0	 25
305	 14	115.0	24.9	 30
306	 14	128.0	15.3	 25
307	 14	118.0	22.6	 25
308	 14	106.0	19.4	 25
309	 14	104.0	17.7	 25
310	 14	160.0	32.6	 30
311	 14	187.0	36.4	 25
312	 14	178.0	31.4	 25
313	 14	100.0	15.3	 25
314	 14	631.0	54.1	 25
315	 14	255.5	44.5	 30
316	 14	242.0	43.1	 25
317	 14	173.0	24.2	 25
318	 14	1329.0	213.5	 25
319	 14	217.0	29.1	 25
320	 14	147.5	24.9	 30
321	 14	306.0	42.1	 25
322	 14	582.0	63.4	 25
323	 14	128.0	22.6	 25
324	 14	200.0	28.1	 25
325	 14	249.0	38.2	 25
326	 14	158.8	49.9	 30
327	 14	167.0	25.7	 25
328	 14	117.0	17.6	 25
329	 14	178.0	22.1	 25
330	 14	153.0	21.3	 25
331	 14	202.8	26.0	 30
332	 14	115.0	17.3	 25
333	 14	152.0	21.2	 25
334	 14	250.0	58.8	 25
335	 14	118.0	17.3	 25
336	 14	213.8	33.7	 30
337	 14	108.0	22.6	 25
338	 14	131.0	16.3	 25
339	 14	128.0	18.2	 25
340	 14	237.0	46.9	 25
341	 14	381.0	67.4	 30
342	 14	229.0	36.6	 25
343	 14	136.0	17.4	 25
344	 14	246.0	36.9	 25
345	 14	230.0	39.9	 25
346	 14	108.5	18.5	 30
347	 14	233.0	63.0	 25
348	 14	113.0	19.7	 25
349	 14	138.0	27.2	 25
350	 14	141.0	25.6	 25
351	 14	166.8	26.9	 30
352	 14	113.0	36.1	 25
353	 14	133.0	28.8	 25
354	 14	90.0	15.8	 25
355	 14	276.0	44.8	 25
356	 14	179.0	26.6	 30
357	 14	116.0	23.2	 25
358	 14	141.0	25.7	 25
359	 14	180.0	28.5	 25
360	 14	273.0	51.8	 25
361	 14	651.5	93.0	 30
362	 14	174.0	25.4	 25
363	 14	146.0	29.4	 25
364	 14	106.0	30.1	 25
365	 14	182.0	29.5	 25
366	 14	271.8	54.4	 30
367	 14	433.0	48.2	 25
368	 14	195.0	127.1	 25
369	 14	909.0	195.9	 25
370	 14	156.0	22.5	 25
371	 14	146.8	33.2	 30
372	 14	262.0	38.7	 25
373	 14	410.0	73.4	 25
374	 14	145.0	29.4	 25
375	 14	127.0	23.0	 25
376	 14	359.3	58.7	 30
377	 14	288.0	44.9	 25
378	 14	126.0	15.5	 25
379	 14	127.0	14.7	 25
380	 14	116.0	20.1	 25
381	 14	110.3	17.9	 30
382	 14	179.0	30.2	 25
383	 14	107.0	19.2	 25
384	 14	164.0	22.6	 25
385	 14	147.0	18.2	 25
386	 14	135.3	37.1	 30
387	 14	228.0	24.8	 25
388	 14	173.0	32.4	 25
389	 14	255.0	32.1	 25
390	 14	203.0	33.6	 25
391	 14	104.5	18.6	 30
392	 14	127.0	12.8	 25
393	 14	240.0	40.3	 25
394	 14	235.0	46.0	 25
395	 14	233.0	46.7	 25
396	 14	184.8	31.7	 30
397	 14	113.0	25.4	 25
398	 14	132.5	27.3	 30
399	 14	191.0	27.3	 30
400	 14	173.5	26.3	 30
401	 14	199.3	30.9	 36
402	 14	565.8	1168.8	 30
403	 14	195.8	32.9	 30
404	 14	206.8	34.8	 30
405	 14	150.5	45.5	 30
406	 14	145.3	22.4	 36
407	 14	118.8	28.3	 30
408	 14	196.5	45.1	 30
409	 14	98.5	17.8	 30
410	 14	138.0	31.3	 30
411	 14	115.5	18.7	 36
412	 14	139.5	25.1	 30
413	 14	212.8	28.2	 30
414	 14	225.0	57.1	 30
415	 14	134.0	30.9	 30
416	 14	114.5	19.0	 36
417	 14	173.0	19.7	 30
418	 14	323.8	45.2	 30
419	 14	118.5	18.0	 30
420	 14	325.5	56.6	 30
421	 14	119.3	28.9	 36
422	 14	422.0	44.1	 30
423	 14	186.8	23.1	 30
424	 14	99.5	17.4	 30
425	 14	159.0	20.5	 30
426	 14	248.8	39.2	 30
427	 14	211.3	33.9	 36
428	 14	126.8	20.9	 30
429	 14	97.8	23.2	 30
430	 14	94.3	22.3	 30
431	 14	108.3	34.6	 30
432	 14	136.8	31.2	 30
433	 14	190.0	17.6	 25
434	 14	137.0	26.1	 25
435	 14	279.0	51.0	 25
436	 14	348.0	56.0	 25
437	 14	124.8	25.7	 30
438	 14	142.0	24.1	 25
439	 14	766.0	88.2	 25
440	 14	1136.0	152.1	 25
441	 14	435.0	69.5	 25
442	 14	1546.0	310.2	 30
443	 14	116.0	18.3	 25
444	 14	550.0	68.4	 25
445	 14	197.0	26.7	 25
446	 14	110.0	24.0	 25
447	 14	86.8	15.5	 30
448	 14	107.0	30.2	 25
449	 14	97.0	13.4	 25
450	 14	1278.0	234.4	 25
451	 14	142.0	21.7	 25
452	 14	237.5	42.0	 30
453	 14	1202.0	193.0	 25
454	 14	101.0	21.0	 25
455	 14	769.0	144.5	 25
456	 14	255.0	37.6	 25
457	 14	1372.3	296.3	 30
458	 14	121.0	22.5	 25
459	 14	156.0	34.0	 25
460	 14	478.0	67.8	 25
461	 14	159.0	20.5	 25
462	 14	136.0	26.9	 30
463	 14	269.0	45.8	 25
464	 14	109.0	16.4	 25
465	 14	126.0	22.8	 25
466	 14	123.0	25.7	 25
467	 14	210.5	25.9	 30
468	 14	207.0	67.8	 25
469	 14	150.0	24.6	 25
470	 14	198.0	32.7	 25
471	 14	123.0	27.2	 25
472	 14	117.8	18.6	 30
473	 14	178.0	30.2	 25
474	 14	116.0	18.6	 25
475	 14	155.0	24.4	 25
476	 14	150.0	28.5	 25
477	 14	179.3	39.9	 30
478	 14	337.0	35.2	 25
479	 14	110.0	31.3	 25
480	 14	166.0	18.3	 25
481	 14	112.0	24.7	 25
482	 14	110.0	20.0	 30
483	 14	106.0	16.4	 25
484	 14	193.0	22.4	 25
485	 14	219.0	29.9	 25
486	 14	161.0	32.4	 25
487	 14	367.8	54.0	 30
488	 14	668.0	73.1	 25
489	 14	1263.0	142.7	 25
490	 14	190.0	29.6	 25
491	 14	254.0	41.4	 25
492	 14	315.0	33.7	 30
493	 14	282.0	43.8	 25
494	 14	156.0	33.6	 25
495	 14	194.0	21.9	 25
496	 14	140.0	21.5	 25
497	 14	85.0	16.2	 30
498	 14	115.0	20.6	 25
499	 14	103.0	21.5	 25
500	 14	96.0	15.6	 25
501	 14	179.0	30.3	 25
502	 14	123.3	28.7	 30
503	 14	101.0	21.8	 25
504	 14	114.0	25.5	 25
505	 14	152.0	16.5	 25
506	 14	111.0	19.5	 25
507	 14	94.0	19.8	 30
508	 14	86.0	18.0	 25
509	 14	145.0	32.0	 25
510	 14	158.0	28.5	 25
511	 14	127.0	21.6	 25
512	 14	111.8	37.8	 30
513	 14	97.0	17.0	 25
514	 14	132.0	23.9	 25
515	 14	321.0	43.2	 25
516	 14	1850.0	329.5	 25
517	 14	124.8	29.0	 30
518	 14	116.0	22.2	 25
519	 14	236.0	29.2	 25
520	 14	399.0	42.3	 25
521	 14	271.0	46.3	 25
522	 14	99.8	21.1	 30
523	 14	105.0	21.0	 25
524	 14	144.0	24.0	 25
525	 14	99.0	20.2	 25
526	 14	111.0	18.2	 25
527	 14	125.5	28.2	 30
528	 14	128.0	28.9	 25
529	 14	92.0	23.9	 25
530	 14	114.0	25.9	 25
531	 14	178.0	24.9	 25
532	 14	378.0	43.4	 25
533	 14	131.0	25.7	 30
534	 14	555.0	72.3	 25
535	 14	250.0	37.3	 25
536	 14	113.0	27.5	 25
537	 14	181.0	29.9	 25
538	 14	172.3	39.2	 30
539	 14	120.0	25.5	 25
540	 14	108.0	17.7	 25
541	 14	808.0	186.0	 25
542	 14	146.0	31.9	 25
543	 14	187.0	37.5	 30
544	 14	90.0	23.5	 25
545	 14	170.0	26.6	 25
546	 14	119.0	30.3	 25
547	 14	96.0	17.5	 25
548	 14	150.5	30.5	 30
549	 14	359.0	50.7	 25
550	 14	226.0	32.6	 25
551	 14	146.0	32.1	 25
552	 14	603.0	91.0	 25
553	 14	136.0	35.0	 30
554	 14	331.0	55.8	 25
555	 14	112.0	24.7	 25
556	 14	186.0	29.4	 25
557	 14	127.0	21.4	 25
558	 14	128.5	25.4	 30
559	 14	140.0	21.2	 25
560	 14	254.0	36.9	 25
561	 14	173.0	29.6	 25
562	 14	258.0	42.7	 25
563	 14	273.0	45.3	 30
564	 14	308.0	56.6	 25
565	 14	220.0	42.0	 25
566	 14	174.0	33.1	 25
567	 14	601.0	66.4	 25
568	 14	133.0	36.1	 30
569	 14	103.0	27.0	 25
570	 14	461.0	77.1	 25
571	 14	728.0	65.4	 25
572	 14	142.0	23.5	 25
573	 14	557.5	151.7	 30
574	 14	892.0	159.6	 25
575	 14	209.0	41.7	 25
576	 14	110.5	26.1	 30
577	 14	114.8	17.8	 30
578	 14	137.5	23.5	 36
579	 14	284.8	51.9	 30
580	 14	121.8	29.8	 30
581	 14	909.3	234.1	 30
582	 14	236.0	40.9	 30
583	 14	189.0	28.6	 36
584	 14	470.5	89.4	 30
585	 14	292.8	47.3	 30
586	 14	303.0	45.8	 30
587	 14	130.5	26.9	 30
588	 14	133.3	25.9	 36
589	 14	125.0	25.7	 30
590	 14	91.3	42.7	 30
591	 14	158.8	34.0	 30
592	 14	686.8	121.1	 30
593	 14	121.3	26.4	 36
594	 14	115.8	23.0	 30
595	 14	152.3	29.1	 30
596	 14	119.5	24.0	 30
597	 14	126.3	20.3	 30
598	 14	131.8	22.0	 36
599	 14	175.5	39.7	 30
600	 14	684.3	176.0	 30
601	 14	483.8	101.2	 30
602	 14	173.5	24.6	 30
603	 14	189.3	29.6	 36
604	 14	148.8	26.3	 30
605	 14	103.3	23.1	 30
606	 14	143.8	34.2	 30
607	 14	170.3	32.0	 30
608	 14	159.0	37.7	 36
609	 14	114.8	21.6	 30
610	 14	484.0	82.2	 25
611	 14	190.0	34.5	 25
612	 14	123.0	30.0	 25
613	 14	177.8	42.1	 30
614	 14	261.0	46.7	 25
615	 14	360.0	54.2	 25
616	 14	233.0	49.3	 25
617	 14	144.0	31.3	 25
618	 14	86.8	31.6	 30
619	 14	118.0	27.1	 25
620	 14	208.0	37.7	 25
621	 14	364.0	48.8	 25
622	 14	93.0	23.2	 25
623	 14	157.8	32.6	 30
624	 14	173.0	32.2	 25
625	 14	108.0	25.0	 25
626	 14	171.0	33.6	 25
627	 14	174.0	31.0	 25
628	 14	492.3	59.4	 30
629	 14	96.0	29.1	 25
630	 14	133.0	18.7	 25
631	 14	214.0	29.7	 25
632	 14	244.0	45.1	 25
633	 14	705.0	166.5	 25
634	 14	123.5	27.3	 30
635	 14	213.0	39.5	 25
636	 14	217.0	40.3	 25
637	 14	276.0	45.4	 25
638	 14	258.0	39.0	 25
639	 14	322.3	40.0	 30
640	 14	132.0	24.7	 25
641	 14	382.0	41.5	 25
642	 14	488.0	69.4	 25
643	 14	978.0	166.5	 25
644	 14	190.0	46.5	 30
645	 14	110.0	20.6	 25
646	 14	370.0	73.2	 25
647	 14	118.0	25.8	 25
648	 14	97.0	19.4	 25
649	 14	117.0	20.8	 30
650	 14	478.0	59.8	 25
651	 14	242.0	45.1	 25
652	 14	110.0	28.1	 25
653	 14	167.0	136.6	 25
654	 14	103.3	24.6	 30
655	 14	145.0	28.4	 25
656	 14	400.0	82.0	 25
657	 14	89.0	17.5	 25
658	 14	83.0	14.2	 25
659	 14	268.0	58.3	 30
660	 14	97.0	21.2	 25
661	 14	216.0	35.9	 25
662	 14	105.0	19.4	 25
663	 14	1297.0	329.5	 25
664	 14	417.5	67.2	 30
665	 14	592.0	82.3	 25
666	 14	757.0	79.2	 25
667	 14	185.0	44.1	 25
668	 14	114.0	33.2	 25
669	 14	213.0	46.0	 30
670	 14	627.0	79.3	 25
671	 14	210.0	41.3	 25
672	 14	127.0	26.7	 25
673	 14	218.0	24.1	 25
674	 14	144.8	26.5	 30
675	 14	189.0	35.5	 25
676	 14	302.0	51.6	 25
677	 14	164.0	37.3	 25
678	 14	110.0	24.7	 25
679	 14	118.3	32.8	 30
680	 14	357.0	65.9	 25
681	 14	142.0	30.1	 25
682	 14	125.0	31.0	 25
683	 14	663.0	181.8	 25
684	 14	122.5	23.2	 30
685	 14	96.0	23.2	 25
686	 14	259.0	55.8	 25
687	 14	360.0	53.9	 25
688	 14	283.0	65.2	 25
689	 14	121.3	22.3	 30
690	 14	158.0	53.9	 25
691	 14	132.0	29.2	 25
692	 14	163.0	37.9	 25
693	 14	463.0	101.7	 25
694	 14	130.8	27.4	 30
695	 14	231.0	44.9	 25
696	 14	102.0	19.4	 25
697	 14	136.0	24.2	 25
698	 14	133.0	53.7	 25
699	 14	106.5	19.9	 30
700	 14	205.0	32.6	 25
701	 14	164.0	23.8	 25
702	 14	2044.0	400.7	 25
703	 14	2105.0	416.3	 25
704	 14	306.5	42.1	 30
705	 14	235.0	39.8	 25
706	 14	389.0	59.8	 25
707	 14	241.0	65.4	 25
708	 14	167.0	35.0	 25
709	 14	138.5	23.5	 30
710	 14	403.0	64.0	 25
711	 14	21426.0	3409.6	 25
  0	 15	185.0	25.0	 25
  1	 15	173.0	31.4	 25
  2	 15	220.5	43.1	 30
  3	 15	168.0	29.9	 25
  4	 15	267.0	36.3	 25
  5	 15	3635.0	317.0	 25
  6	 15	307.0	32.8	 25
  7	 15	176.5	31.9	 30
  8	 15	136.0	26.3	 25
  9	 15	968.0	119.6	 25
 10	 15	158.0	28.1	 25
 11	 15	154.0	24.2	 25
 12	 15	166.8	26.4	 30
 13	 15	220.0	33.4	 25
 14	 15	277.0	50.4	 25
 15	 15	316.0	48.0	 25
 16	 15	480.0	46.1	 25
 17	 15	870.0	136.7	 25
 18	 15	709.0	105.0	 30
 19	 15	971.0	93.8	 25
 20	 15	279.0	40.8	 25
 21	 15	189.0	33.1	 25
 22	 15	314.0	38.3	 25
 23	 15	310.0	46.0	 30
 24	 15	104.0	21.6	 25
 25	 15	162.0	22.6	 25
 26	 15	160.0	26.2	 25
 27	 15	492.0	60.3	 25
 28	 15	986.8	228.1	 30
 29	 15	138.0	24.4	 25
 30	 15	4993.0	797.4	 25
 31	 15	278.0	41.8	 25
 32	 15	348.0	43.2	 25
 33	 15	134.8	23.0	 30
 34	 15	91.0	16.3	 25
 35	 15	175.0	29.4	 25
 36	 15	974.0	86.7	 25
 37	 15	985.0	89.8	 25
 38	 15	520.5	65.9	 30
 39	 15	518.0	88.3	 25
 40	 15	132.0	23.3	 25
 41	 15	160.0	27.7	 25
 42	 15	950.0	117.3	 25
 43	 15	129.5	22.2	 30
 44	 15	289.0	43.6	 25
 45	 15	230.0	30.4	 25
 46	 15	719.0	89.8	 25
 47	 15	223.0	209.2	 25
 48	 15	304.3	43.5	 30
 49	 15	191.0	33.2	 25
 50	 15	1444.0	136.8	 25
 51	 15	1297.0	102.0	 25
 52	 15	153.0	24.7	 25
 53	 15	362.0	69.4	 30
 54	 15	435.0	105.9	 25
 55	 15	348.0	52.0	 25
 56	 15	425.0	62.4	 25
 57	 15	594.0	69.0	 25
 58	 15	373.0	81.7	 30
 59	 15	104.0	23.4	 25
 60	 15	184.0	33.5	 25
 61	 15	133.0	28.5	 25
 62	 15	208.0	31.6	 25
 63	 15	409.0	74.8	 30
 64	 15	207.0	49.6	 25
 65	 15	124.0	29.1	 25
 66	 15	6084.0	785.3	 25
 67	 15	257.0	40.5	 25
 68	 15	617.8	127.9	 30
 69	 15	2526.0	421.5	 25
 70	 15	124.0	18.4	 25
 71	 15	345.0	65.6	 25
 72	 15	286.0	38.3	 25
 73	 15	345.8	46.1	 30
 74	 15	936.0	167.6	 25
 75	 15	433.0	61.6	 25
 76	 15	162.0	32.8	 30
 77	 15	381.5	63.3	 30
 78	 15	158.3	39.2	 36
 79	 15	1039.8	214.6	 30
 80	 15	116.8	19.2	 30
 81	 15	152.5	23.3	 30
 82	 15	148.0	34.0	 30
 83	 15	188.5	28.9	 36
 84	 15	7261.3	1436.3	 30
 85	 15	8087.0	1572.4	 30
 86	 15	924.5	138.6	 30
 87	 15	348.3	54.6	 30
 88	 15	1369.0	323.5	 36
 89	 15	487.3	67.8	 30
 90	 15	207.8	37.2	 30
 91	 15	196.0	37.5	 30
 92	 15	134.5	19.1	 30
 93	 15	175.8	35.4	 36
 94	 15	231.8	52.2	 30
 95	 15	150.3	22.8	 30
 96	 15	150.3	29.1	 30
 97	 15	148.8	30.6	 30
 98	 15	269.0	67.9	 36
 99	 15	423.8	84.6	 30
100	 15	125.0	24.2	 30
101	 15	153.8	33.7	 30
102	 15	1786.8	249.3	 30
103	 15	468.8	79.2	 36
104	 15	3082.8	603.5	 30
105	 15	179.0	28.0	 30
106	 15	677.0	62.0	 30
107	 15	2490.5	339.1	 30
108	 15	10035.3	1885.1	 36
109	 15	716.8	60.4	 30
110	 15	382.0	48.4	 30
111	 15	5413.0	611.3	 25
112	 15	564.0	44.4	 25
113	 15	197.0	32.2	 30
114	 15	831.0	105.6	 25
115	 15	209.0	33.6	 25
116	 15	359.0	56.4	 25
117	 15	613.0	71.1	 25
118	 15	348.0	38.0	 30
119	 15	149.0	28.8	 25
120	 15	1875.0	247.0	 25
121	 15	1662.0	187.4	 25
122	 15	96.0	21.1	 25
123	 15	395.0	64.7	 25
124	 15	143.5	74.7	 30
125	 15	186.0	30.5	 25
126	 15	110.0	28.5	 25
127	 15	275.0	40.3	 25
128	 15	1673.0	167.0	 25
129	 15	256.0	36.3	 30
130	 15	137.0	22.0	 25
131	 15	178.0	27.7	 25
132	 15	183.0	21.4	 25
133	 15	180.0	31.3	 25
134	 15	196.0	43.3	 30
135	 15	244.0	53.4	 25
136	 15	466.0	77.6	 25
137	 15	1479.0	131.6	 25
138	 15	432.0	55.6	 25
139	 15	236.3	33.9	 30
140	 15	541.0	87.2	 25
141	 15	1535.0	201.9	 25
142	 15	13399.0	1374.7	 25
143	 15	448.0	41.1	 25
144	 15	507.5	54.3	 30
145	 15	411.0	74.8	 25
146	 15	160.0	26.1	 25
147	 15	217.0	34.4	 25
148	 15	892.0	80.7	 25
149	 15	334.0	41.2	 30
150	 15	365.0	36.4	 25
151	 15	779.0	92.4	 25
152	 15	325.0	73.8	 25
153	 15	104.0	113.9	 25
154	 15	112.8	36.4	 30
155	 15	1066.0	104.7	 25
156	 15	534.0	54.2	 25
157	 15	308.0	50.2	 25
158	 15	237.0	45.3	 25
159	 15	317.3	44.3	 30
160	 15	188.0	43.7	 25
161	 15	322.0	31.5	 25
162	 15	609.0	79.2	 25
163	 15	1334.0	134.9	 25
164	 15	308.5	43.3	 30
165	 15	310.0	39.2	 25
166	 15	194.0	28.8	 25
167	 15	159.0	27.5	 25
168	 15	370.0	36.5	 25
169	 15	396.5	62.9	 30
170	 15	496.0	73.0	 25
171	 15	436.0	44.6	 25
172	 15	5589.0	391.6	 25
173	 15	779.0	54.2	 25
174	 15	204.0	38.5	 30
175	 15	146.0	25.2	 25
176	 15	219.0	46.3	 25
177	 15	511.0	44.1	 25
178	 15	226.0	30.1	 25
179	 15	181.8	34.4	 30
180	 15	183.0	40.2	 25
181	 15	108.0	25.2	 25
182	 15	170.0	31.7	 25
183	 15	316.0	45.7	 25
184	 15	227.5	33.3	 30
185	 15	143.0	20.1	 25
186	 15	255.0	47.8	 25
187	 15	316.0	51.5	 25
188	 15	397.0	50.2	 25
189	 15	235.5	30.8	 30
190	 15	121.0	23.0	 25
191	 15	134.0	25.8	 25
192	 15	444.0	265.4	 25
193	 15	379.0	48.6	 25
194	 15	141.3	33.2	 30
195	 15	204.0	28.3	 25
196	 15	154.0	30.8	 25
197	 15	253.0	44.4	 25
198	 15	116.0	18.9	 25
199	 15	114.5	21.8	 30
200	 15	474.0	59.7	 25
201	 15	113.0	22.1	 25
202	 15	100.0	22.9	 25
203	 15	109.0	20.9	 25
204	 15	652.8	134.7	 30
205	 15	116.0	25.3	 25
206	 15	243.0	36.6	 25
207	 15	2370.0	223.7	 25
208	 15	176.0	23.0	 25
209	 15	916.0	152.7	 30
210	 15	214.0	36.4	 25
211	 15	332.0	54.6	 25
212	 15	99.0	25.9	 25
213	 15	139.0	31.9	 25
214	 15	153.8	38.3	 30
215	 15	133.0	26.2	 25
216	 15	1134.0	146.9	 25
217	 15	111.0	16.1	 25
218	 15	194.0	33.7	 25
219	 15	188.3	30.1	 30
220	 15	204.0	33.8	 25
221	 15	175.0	29.2	 25
222	 15	3861.0	391.0	 25
223	 15	2865.0	390.9	 25
224	 15	346.0	36.3	 25
225	 15	239.5	36.2	 30
226	 15	211.0	27.3	 25
227	 15	743.0	113.2	 25
228	 15	132.0	31.7	 25
229	 15	326.0	41.7	 25
230	 15	177.5	28.1	 30
231	 15	607.0	129.3	 25
232	 15	219.0	38.6	 25
233	 15	892.0	82.2	 25
234	 15	116.0	22.7	 25
235	 15	111.3	19.6	 30
236	 15	136.0	25.2	 25
237	 15	143.0	23.3	 25
238	 15	99.0	23.5	 25
239	 15	139.0	28.3	 25
240	 15	212.0	32.4	 30
241	 15	305.0	42.8	 25
242	 15	212.0	38.9	 25
243	 15	382.0	51.1	 25
244	 15	268.0	45.7	 25
245	 15	116.8	25.2	 30
246	 15	448.0	39.1	 25
247	 15	1289.0	157.7	 25
248	 15	2346.0	134.1	 25
249	 15	849.0	93.9	 25
250	 15	3764.5	783.2	 30
251	 15	163.0	27.3	 25
252	 15	421.0	48.8	 25
253	 15	147.0	24.1	 25
254	 15	139.5	23.4	 30
255	 15	231.3	51.6	 36
256	 15	373.0	60.0	 30
257	 15	140.5	27.4	 30
258	 15	3050.5	469.4	 30
259	 15	183.5	40.0	 30
260	 15	313.5	51.3	 36
261	 15	369.5	82.2	 30
262	 15	1066.5	145.4	 30
263	 15	236.5	38.3	 30
264	 15	1206.8	232.0	 30
265	 15	138.0	24.9	 36
266	 15	822.8	144.0	 30
267	 15	228.0	39.0	 30
268	 15	235.3	35.0	 30
269	 15	105.0	24.0	 30
270	 15	96.5	18.9	 36
271	 15	143.3	28.1	 30
272	 15	163.5	93.5	 30
273	 15	559.3	80.0	 30
274	 15	152.8	25.7	 30
275	 15	118.0	27.3	 36
276	 15	278.5	54.4	 30
277	 15	340.0	53.9	 30
278	 15	118.0	29.4	 30
279	 15	799.5	135.9	 30
280	 15	153.0	29.1	 36
281	 15	172.5	27.6	 30
282	 15	119.8	21.7	 30
283	 15	101.3	20.2	 30
284	 15	134.0	35.1	 30
285	 15	197.0	35.2	 36
286	 15	209.3	34.6	 30
287	 15	135.0	24.7	 30
288	 15	968.8	119.5	 30
289	 15	176.0	28.5	 25
290	 15	5438.8	1203.7	 30
291	 15	296.0	49.0	 25
292	 15	263.0	49.3	 25
293	 15	140.0	20.3	 25
294	 15	1229.0	204.2	 25
295	 15	199.0	33.4	 30
296	 15	159.0	31.6	 25
297	 15	336.0	55.1	 25
298	 15	256.0	46.0	 25
299	 15	122.0	22.1	 25
300	 15	1012.5	183.6	 30
301	 15	173.0	28.2	 25
302	 15	277.0	39.4	 25
303	 15	179.0	34.3	 25
304	 15	128.0	26.4	 25
305	 15	922.5	176.2	 30
306	 15	356.0	46.1	 25
307	 15	174.0	30.7	 25
308	 15	104.0	17.1	 25
309	 15	234.0	40.7	 25
310	 15	336.0	63.1	 30
311	 15	401.0	48.4	 25
312	 15	1019.0	159.2	 25
313	 15	243.0	32.4	 25
314	 15	334.0	45.1	 25
315	 15	447.8	75.4	 30
316	 15	207.0	33.0	 25
317	 15	125.0	32.6	 25
318	 15	392.0	56.0	 25
319	 15	210.0	29.8	 25
320	 15	1166.5	185.9	 30
321	 15	210.0	40.5	 25
322	 15	140.0	31.0	 25
323	 15	2946.0	326.4	 25
324	 15	301.0	58.1	 25
325	 15	128.0	25.6	 25
326	 15	205.8	52.2	 30
327	 15	281.0	54.2	 25
328	 15	2826.0	322.8	 25
329	 15	810.0	132.1	 25
330	 15	152.0	38.1	 25
331	 15	233.5	65.2	 30
332	 15	114.0	24.8	 25
333	 15	149.0	33.6	 25
334	 15	259.0	79.1	 25
335	 15	137.0	29.1	 25
336	 15	531.8	64.1	 30
337	 15	263.0	42.0	 25
338	 15	133.0	29.1	 25
339	 15	300.0	64.0	 25
340	 15	105.0	25.1	 25
341	 15	248.0	40.9	 30
342	 15	199.0	36.2	 25
343	 15	181.0	24.8	 25
344	 15	181.0	30.0	 25
345	 15	257.0	37.0	 25
346	 15	580.3	110.5	 30
347	 15	107.0	19.4	 25
348	 15	132.0	35.3	 25
349	 15	390.0	64.2	 25
350	 15	98.0	21.4	 25
351	 15	1059.0	191.0	 30
352	 15	149.0	27.2	 25
353	 15	96.0	16.0	 25
354	 15	325.0	57.4	 25
355	 15	889.0	107.1	 25
356	 15	257.8	38.5	 30
357	 15	222.0	31.2	 25
358	 15	149.0	34.5	 25
359	 15	2581.0	245.9	 25
360	 15	132.0	352.1	 25
361	 15	262.0	38.3	 30
362	 15	340.0	63.7	 25
363	 15	159.0	29.6	 25
364	 15	221.0	41.5	 25
365	 15	218.0	37.3	 25
366	 15	305.8	58.8	 30
367	 15	387.0	64.9	 25
368	 15	1524.0	86.4	 25
369	 15	382.0	72.8	 25
370	 15	140.0	33.4	 25
371	 15	207.3	42.4	 30
372	 15	4280.0	643.7	 25
373	 15	173.0	38.7	 25
374	 15	283.0	41.0	 25
375	 15	211.0	35.6	 25
376	 15	945.8	191.9	 30
377	 15	96.0	20.1	 25
378	 15	110.0	24.2	 25
379	 15	158.0	30.5	 25
380	 15	142.0	39.3	 25
381	 15	111.8	24.5	 30
382	 15	218.0	39.8	 25
383	 15	269.0	42.3	 25
384	 15	144.0	26.9	 25
385	 15	233.0	29.9	 25
386	 15	1222.3	226.5	 30
387	 15	133.0	73.2	 25
388	 15	116.0	17.0	 25
389	 15	2466.0	326.2	 25
390	 15	112.0	22.7	 25
391	 15	414.5	80.7	 30
392	 15	112.0	24.1	 25
393	 15	204.0	38.4	 25
394	 15	128.0	25.1	 25
395	 15	186.0	46.2	 25
396	 15	219.0	38.5	 30
397	 15	139.0	25.1	 25
398	 15	2494.0	295.4	 25
399	 15	3252.0	390.5	 25
400	 15	203.0	31.1	 25
401	 15	611.5	121.6	 30
402	 15	562.0	75.5	 25
403	 15	150.0	31.5	 25
404	 15	4338.0	664.3	 25
405	 15	8463.0	1144.4	 25
406	 15	270.3	28.9	 30
407	 15	566.0	62.8	 25
408	 15	646.0	72.0	 25
409	 15	350.0	57.9	 25
410	 15	3414.0	533.5	 25
411	 15	149.0	25.5	 30
412	 15	220.0	47.1	 25
413	 15	1499.0	140.1	 25
414	 15	207.0	40.7	 25
415	 15	586.0	81.9	 25
416	 15	649.0	117.8	 30
417	 15	211.0	42.5	 25
418	 15	1074.0	125.8	 25
419	 15	538.0	75.3	 25
420	 15	546.0	62.2	 25
421	 15	342.8	51.9	 30
422	 15	377.0	37.8	 25
423	 15	592.0	69.0	 25
424	 15	125.0	29.2	 25
425	 15	189.0	42.5	 25
426	 15	126.0	21.4	 25
427	 15	156.8	30.2	 30
428	 15	119.0	21.7	 25
429	 15	105.0	18.4	 25
430	 15	192.0	35.6	 25
431	 15	2487.0	620.1	 25
432	 15	1672.0	380.4	 36
433	 15	361.8	64.7	 30
434	 15	95.8	21.9	 30
435	 15	176.0	28.6	 30
436	 15	217.5	40.9	 30
437	 15	218.0	41.2	 36
438	 15	107.3	21.5	 30
439	 15	135.8	27.2	 30
440	 15	279.3	55.1	 30
441	 15	282.8	40.0	 30
442	 15	331.3	68.0	 36
443	 15	248.5	66.8	 30
444	 15	965.0	111.1	 30
445	 15	292.5	51.8	 30
446	 15	180.8	40.8	 30
447	 15	114.0	22.7	 36
448	 15	127.8	26.9	 30
449	 15	99.0	19.8	 30
450	 15	125.3	20.6	 30
451	 15	199.8	39.0	 30
452	 15	513.3	120.2	 36
453	 15	153.8	29.1	 30
454	 15	379.3	47.0	 30
455	 15	182.5	37.3	 30
456	 15	707.0	79.6	 30
457	 15	287.8	48.8	 36
458	 15	135.8	34.0	 30
459	 15	102.5	19.0	 30
460	 15	2134.5	308.8	 30
461	 15	4547.5	1156.3	 30
462	 15	889.8	161.9	 36
463	 15	189.8	37.9	 30
464	 15	1143.5	133.6	 30
465	 15	104.8	21.4	 30
466	 15	274.3	45.6	 30
467	 15	544.5	111.2	 30
468	 15	693.0	64.6	 25
469	 15	103.0	25.3	 25
470	 15	201.0	37.1	 25
471	 15	258.0	49.1	 25
472	 15	114.0	18.7	 30
473	 15	188.0	35.5	 25
474	 15	1502.0	250.4	 25
475	 15	675.0	92.6	 25
476	 15	115.0	27.6	 25
477	 15	782.0	141.8	 30
478	 15	320.0	50.8	 25
479	 15	163.0	36.5	 25
480	 15	121.0	25.7	 25
481	 15	243.0	49.7	 25
482	 15	124.8	30.6	 30
483	 15	172.0	32.8	 25
484	 15	546.0	76.6	 25
485	 15	167.0	31.4	 25
486	 15	176.0	19.7	 25
487	 15	129.5	22.8	 30
488	 15	248.0	40.4	 25
489	 15	472.0	79.0	 25
490	 15	408.0	61.6	 25
491	 15	2232.0	299.4	 25
492	 15	6892.0	1382.9	 30
493	 15	202.0	36.3	 25
494	 15	133.0	24.2	 25
495	 15	326.0	68.4	 25
496	 15	493.0	54.0	 25
497	 15	253.3	48.3	 30
498	 15	178.0	33.0	 25
499	 15	205.0	41.5	 25
500	 15	289.0	42.6	 25
501	 15	292.0	55.3	 25
502	 15	96.0	20.3	 30
503	 15	107.0	25.9	 25
504	 15	145.0	25.4	 25
505	 15	194.0	33.9	 25
506	 15	144.0	27.1	 25
507	 15	228.3	44.3	 30
508	 15	353.0	54.0	 25
509	 15	135.0	36.5	 25
510	 15	197.0	34.8	 25
511	 15	177.0	22.3	 25
512	 15	237.0	38.9	 30
513	 15	1015.0	124.7	 25
514	 15	109.0	21.8	 25
515	 15	141.0	25.8	 25
516	 15	1775.0	238.5	 25
517	 15	95.0	30.0	 30
518	 15	309.0	42.0	 25
519	 15	486.0	73.2	 25
520	 15	5726.0	568.3	 25
521	 15	455.0	56.6	 25
522	 15	219.8	43.9	 30
523	 15	268.0	41.5	 25
524	 15	226.0	30.9	 25
525	 15	174.0	27.8	 25
526	 15	139.0	33.2	 25
527	 15	2054.0	286.8	 25
528	 15	150.8	32.0	 30
529	 15	160.0	28.4	 25
530	 15	218.0	37.9	 25
531	 15	152.0	24.0	 25
532	 15	126.0	23.4	 25
533	 15	100.8	19.3	 30
534	 15	158.0	18.4	 25
535	 15	229.0	37.5	 25
536	 15	141.0	25.3	 25
537	 15	225.0	29.1	 25
538	 15	170.8	33.6	 30
539	 15	3452.0	358.1	 25
540	 15	880.0	120.1	 25
541	 15	208.0	36.2	 25
542	 15	377.0	62.2	 25
543	 15	412.5	49.5	 30
544	 15	121.0	21.1	 25
545	 15	196.0	28.6	 25
546	 15	146.0	23.5	 25
547	 15	111.0	21.7	 25
548	 15	152.0	26.9	 30
549	 15	2566.0	312.3	 25
550	 15	107.0	16.2	 25
551	 15	104.0	25.0	 25
552	 15	184.0	33.3	 25
553	 15	289.5	76.6	 30
554	 15	194.0	29.2	 25
555	 15	325.0	55.5	 25
556	 15	768.0	147.5	 25
557	 15	157.0	29.1	 25
558	 15	174.0	32.2	 30
559	 15	346.0	49.0	 25
560	 15	220.0	21.3	 25
561	 15	228.0	34.9	 25
562	 15	139.0	24.6	 25
563	 15	747.0	152.8	 30
564	 15	197.0	20.9	 25
565	 15	342.0	39.0	 25
566	 15	3056.0	437.7	 25
567	 15	1316.0	193.9	 25
568	 15	213.8	29.3	 30
569	 15	295.0	32.3	 25
570	 15	287.0	29.1	 25
571	 15	607.0	102.3	 25
572	 15	623.0	71.9	 25
573	 15	466.8	65.8	 30
574	 15	1226.0	160.1	 25
575	 15	1706.0	166.6	 25
576	 15	169.0	26.1	 25
577	 15	167.0	41.0	 25
578	 15	1878.3	295.2	 30
579	 15	964.0	87.8	 25
580	 15	984.0	105.1	 25
581	 15	513.0	61.2	 25
582	 15	393.0	65.3	 25
583	 15	108.3	22.6	 30
584	 15	140.0	30.4	 25
585	 15	966.0	129.9	 25
586	 15	261.0	29.0	 25
587	 15	334.0	118.5	 25
588	 15	115.5	22.2	 30
589	 15	110.0	45.0	 25
590	 15	1015.0	143.1	 25
591	 15	1038.0	168.4	 25
592	 15	502.0	95.0	 25
593	 15	184.5	27.6	 30
594	 15	3371.0	374.7	 25
595	 15	224.0	25.9	 25
596	 15	128.0	18.2	 25
597	 15	5731.0	934.7	 25
598	 15	199.5	38.4	 30
599	 15	168.0	25.6	 25
600	 15	187.0	23.6	 25
601	 15	189.0	32.3	 25
602	 15	459.0	71.0	 25
603	 15	129.5	19.0	 30
604	 15	131.0	23.3	 25
605	 15	137.0	23.4	 25
606	 15	95.0	25.8	 25
607	 15	122.0	39.0	 25
608	 15	278.8	43.0	 30
609	 15	188.0	22.2	 25
610	 15	843.3	102.4	 30
611	 15	388.0	51.2	 30
612	 15	244.5	46.1	 30
613	 15	138.0	19.7	 36
614	 15	237.5	28.1	 30
615	 15	6471.0	836.9	 30
616	 15	304.3	50.3	 30
617	 15	166.5	27.7	 30
618	 15	97.8	20.8	 36
619	 15	154.3	34.2	 30
620	 15	119.8	28.5	 30
621	 15	771.5	125.8	 30
622	 15	106.0	27.3	 30
623	 15	123.8	19.1	 36
624	 15	433.3	63.4	 30
625	 15	101.3	20.5	 30
626	 15	104.8	18.7	 30
627	 15	1158.5	195.8	 30
628	 15	904.5	150.1	 30
629	 15	164.5	45.5	 36
630	 15	441.8	46.6	 30
631	 15	105.5	14.8	 30
632	 15	96.0	21.4	 30
633	 15	3289.0	712.3	 30
634	 15	1293.5	239.9	 36
635	 15	135.8	25.2	 30
636	 15	201.0	31.2	 30
637	 15	297.0	53.0	 30
638	 15	295.0	34.1	 30
639	 15	1176.3	348.1	 36
640	 15	286.0	35.0	 30
641	 15	195.8	47.1	 30
642	 15	227.8	43.7	 30
643	 15	393.8	86.9	 30
644	 15	640.3	69.9	 36
645	 15	297.0	42.9	 25
646	 15	135.0	20.8	 25
647	 15	881.0	104.6	 25
648	 15	277.0	48.0	 25
649	 15	1573.5	420.7	 30
650	 15	115.0	25.7	 25
651	 15	1238.0	228.5	 25
652	 15	435.0	83.6	 25
653	 15	126.0	19.3	 25
654	 15	9924.8	2373.3	 30
655	 15	276.0	35.1	 25
656	 15	11965.0	1644.5	 25
657	 15	151.0	26.8	 25
658	 15	108.0	26.6	 25
659	 15	186.0	46.1	 30
660	 15	108.0	17.8	 25
661	 15	100.0	17.2	 25
662	 15	114.0	22.1	 25
663	 15	230.0	53.4	 25
664	 15	172.8	34.0	 30
665	 15	222.0	41.0	 25
666	 15	201.0	31.5	 25
667	 15	174.0	27.6	 25
668	 15	124.0	20.1	 25
669	 15	139.8	19.6	 30
670	 15	202.0	38.2	 25
671	 15	391.0	50.5	 25
672	 15	665.0	93.4	 25
673	 15	795.0	176.4	 25
674	 15	140.8	35.3	 30
675	 15	142.0	28.1	 25
676	 15	117.0	27.1	 25
677	 15	2996.0	472.7	 25
678	 15	1335.0	186.0	 25
679	 15	380.0	68.8	 30
680	 15	165.0	31.0	 25
681	 15	401.0	50.5	 25
682	 15	179.0	31.9	 25
683	 15	331.0	60.4	 25
684	 15	153.5	23.8	 30
685	 15	145.0	25.1	 25
686	 15	129.0	21.9	 25
687	 15	259.0	45.5	 25
688	 15	140.0	26.7	 25
689	 15	170.0	35.6	 30
690	 15	547.0	187.7	 25
691	 15	218.0	35.8	 25
692	 15	356.0	68.0	 25
693	 15	764.0	107.8	 25
694	 15	104.0	23.0	 30
695	 15	121.0	28.8	 25
696	 15	316.0	90.1	 25
697	 15	14694.0	2833.4	 25
698	 15	156.0	32.2	 25
699	 15	2332.0	573.2	 30
700	 15	131.0	39.5	 25
701	 15	120.0	26.1	 25
702	 15	150.0	20.8	 25
703	 15	142.0	24.7	 25
704	 15	184.3	38.5	 30
705	 15	14975.0	1378.2	 25
706	 15	691.0	86.4	 25
707	 15	304.0	30.5	 25
708	 15	233.0	36.4	 25
709	 15	165.0	28.7	 30
710	 15	207.0	28.7	 25
711	 15	224.0	34.1	 25
  0	 16	14194.0	2508.6	 25
  1	 16	121.0	22.4	 25
  2	 16	176.8	29.2	 30
  3	 16	197.0	40.0	 25
  4	 16	201.0	30.0	 25
  5	 16	932.0	150.9	 25
  6	 16	244.0	46.5	 25
  7	 16	171.0	34.0	 30
  8	 16	131.0	56.9	 25
  9	 16	350.0	50.8	 25
 10	 16	142.0	27.6	 25
 11	 16	157.0	41.6	 25
 12	 16	276.0	48.8	 30
 13	 16	155.0	37.4	 25
 14	 16	328.0	43.7	 25
 15	 16	234.0	37.8	 25
 16	 16	334.0	53.0	 25
 17	 16	429.0	65.6	 25
 18	 16	179.8	40.8	 30
 19	 16	336.0	38.2	 25
 20	 16	236.0	30.9	 25
 21	 16	374.0	43.3	 25
 22	 16	142.0	24.4	 25
 23	 16	161.5	32.3	 30
 24	 16	106.0	23.3	 25
 25	 16	145.0	32.3	 25
 26	 16	117.0	24.5	 25
 27	 16	280.0	49.9	 25
 28	 16	417.8	96.3	 30
 29	 16	114.0	26.5	 25
 30	 16	919.0	237.9	 25
 31	 16	234.0	33.1	 25
 32	 16	350.0	65.8	 25
 33	 16	143.8	21.8	 30
 34	 16	97.0	19.8	 25
 35	 16	189.0	37.3	 25
 36	 16	405.0	82.8	 25
 37	 16	591.0	87.8	 25
 38	 16	365.3	57.0	 30
 39	 16	150.0	30.6	 25
 40	 16	149.0	41.5	 25
 41	 16	113.0	26.4	 25
 42	 16	154.0	33.0	 25
 43	 16	171.3	34.3	 30
 44	 16	419.0	76.1	 25
 45	 16	201.0	41.5	 25
 46	 16	516.0	107.6	 25
 47	 16	122.0	24.4	 25
 48	 16	144.8	22.8	 30
 49	 16	207.0	27.7	 25
 50	 16	485.0	79.9	 25
 51	 16	884.0	122.9	 25
 52	 16	256.0	47.5	 25
 53	 16	173.3	32.0	 30
 54	 16	130.0	21.9	 25
 55	 16	273.0	58.5	 25
 56	 16	173.0	40.0	 25
 57	 16	266.0	40.4	 25
 58	 16	144.5	39.1	 30
 59	 16	121.0	22.6	 25
 60	 16	148.0	31.9	 25
 61	 16	118.0	25.7	 25
 62	 16	157.0	28.8	 25
 63	 16	139.0	25.9	 30
 64	 16	179.0	36.5	 25
 65	 16	119.0	105.6	 25
 66	 16	1087.0	225.2	 25
 67	 16	169.0	34.5	 25
 68	 16	375.0	56.7	 30
 69	 16	2256.0	507.8	 25
 70	 16	133.0	32.7	 25
 71	 16	165.0	34.2	 25
 72	 16	456.0	80.7	 25
 73	 16	523.3	102.1	 30
 74	 16	177.0	34.5	 25
 75	 16	552.0	112.4	 25
 76	 16	1773.0	389.9	 25
 77	 16	165.0	32.3	 25
 78	 16	146.5	27.1	 30
 79	 16	159.0	28.3	 25
 80	 16	114.0	25.0	 25
 81	 16	155.0	29.4	 25
 82	 16	167.0	33.7	 25
 83	 16	194.0	30.0	 30
 84	 16	1698.0	426.7	 25
 85	 16	413.0	89.2	 25
 86	 16	231.0	39.7	 25
 87	 16	498.0	67.6	 25
 88	 16	307.3	58.3	 30
 89	 16	237.0	70.7	 25
 90	 16	113.0	26.1	 25
 91	 16	189.0	35.4	 25
 92	 16	124.0	27.0	 25
 93	 16	97.3	23.4	 30
 94	 16	353.0	60.2	 25
 95	 16	105.0	20.2	 25
 96	 16	105.0	23.0	 25
 97	 16	111.0	18.5	 25
 98	 16	99.5	24.2	 30
 99	 16	124.0	29.4	 25
100	 16	104.0	21.4	 25
101	 16	120.0	29.6	 25
102	 16	691.0	164.1	 25
103	 16	169.8	31.6	 30
104	 16	432.0	119.1	 25
105	 16	132.0	23.5	 25
106	 16	328.0	68.0	 25
107	 16	603.0	154.6	 25
108	 16	2414.3	760.9	 30
109	 16	717.0	131.1	 25
110	 16	220.0	45.0	 25
111	 16	688.3	181.0	 30
112	 16	177.8	30.2	 30
113	 16	170.3	31.3	 36
114	 16	342.0	52.3	 30
115	 16	144.3	29.8	 30
116	 16	400.5	58.3	 30
117	 16	312.0	34.4	 30
118	 16	441.3	78.4	 30
119	 16	122.3	33.5	 36
120	 16	385.8	96.3	 30
121	 16	291.5	61.0	 30
122	 16	110.8	24.4	 30
123	 16	146.8	32.8	 30
124	 16	100.5	21.7	 36
125	 16	132.8	29.9	 30
126	 16	108.8	20.8	 30
127	 16	175.5	36.0	 30
128	 16	388.5	86.3	 30
129	 16	187.5	32.7	 36
130	 16	120.5	32.2	 30
131	 16	261.8	53.8	 30
132	 16	167.0	34.3	 30
133	 16	158.5	36.1	 30
134	 16	159.5	34.6	 36
135	 16	165.8	32.3	 30
136	 16	152.3	37.1	 30
137	 16	576.8	147.0	 30
138	 16	718.5	158.9	 30
139	 16	121.5	27.3	 36
140	 16	131.8	30.3	 30
141	 16	254.5	54.1	 30
142	 16	463.3	58.7	 30
143	 16	297.8	90.3	 30
144	 16	801.5	117.0	 36
145	 16	247.5	105.4	 30
146	 16	236.0	35.7	 25
147	 16	318.0	43.6	 25
148	 16	545.0	85.0	 25
149	 16	998.5	157.9	 30
150	 16	156.0	23.7	 25
151	 16	444.0	59.3	 25
152	 16	187.0	42.5	 25
153	 16	100.0	19.5	 25
154	 16	190.0	37.9	 30
155	 16	374.0	58.7	 25
156	 16	487.0	41.9	 25
157	 16	287.0	46.7	 25
158	 16	155.0	36.9	 25
159	 16	235.0	27.5	 30
160	 16	160.0	39.6	 25
161	 16	232.0	41.0	 25
162	 16	241.0	44.8	 25
163	 16	514.0	90.9	 25
164	 16	291.8	39.5	 30
165	 16	175.0	40.0	 25
166	 16	102.0	19.3	 25
167	 16	111.0	18.8	 25
168	 16	173.0	26.2	 25
169	 16	332.8	55.9	 30
170	 16	535.0	94.9	 25
171	 16	225.0	39.0	 25
172	 16	1549.0	189.8	 25
173	 16	3286.0	511.0	 25
174	 16	178.0	44.6	 30
175	 16	155.0	23.5	 25
176	 16	154.0	37.0	 25
177	 16	299.0	39.5	 25
178	 16	211.0	35.2	 25
179	 16	156.3	29.6	 30
180	 16	93.0	13.0	 25
181	 16	106.0	27.2	 25
182	 16	137.0	28.2	 25
183	 16	191.0	27.3	 25
184	 16	259.0	37.5	 30
185	 16	101.0	20.7	 25
186	 16	228.0	41.2	 25
187	 16	188.0	49.4	 25
188	 16	527.0	137.3	 25
189	 16	233.5	38.7	 30
190	 16	87.0	17.2	 25
191	 16	112.0	15.1	 25
192	 16	141.0	21.6	 25
193	 16	179.0	34.6	 25
194	 16	104.3	15.7	 30
195	 16	152.0	28.0	 25
196	 16	127.0	26.5	 25
197	 16	226.0	25.3	 25
198	 16	154.0	28.4	 25
199	 16	164.8	30.5	 30
200	 16	297.0	53.0	 25
201	 16	140.0	25.6	 25
202	 16	115.0	26.9	 25
203	 16	120.0	19.0	 25
204	 16	266.3	37.1	 30
205	 16	121.0	26.4	 25
206	 16	169.0	29.3	 25
207	 16	1126.0	234.2	 25
208	 16	139.0	28.5	 25
209	 16	413.3	92.0	 30
210	 16	160.0	28.7	 25
211	 16	177.0	38.8	 25
212	 16	118.0	22.4	 25
213	 16	128.0	22.0	 25
214	 16	143.0	19.2	 30
215	 16	142.0	28.6	 25
216	 16	240.0	44.0	 25
217	 16	122.0	22.3	 25
218	 16	128.0	22.9	 25
219	 16	206.0	35.2	 25
220	 16	258.3	47.4	 30
221	 16	131.0	14.3	 25
222	 16	949.0	217.6	 25
223	 16	205.0	44.8	 25
224	 16	138.0	24.3	 25
225	 16	244.0	43.9	 30
226	 16	194.0	124.2	 25
227	 16	218.0	40.4	 25
228	 16	130.0	30.8	 25
229	 16	343.0	48.7	 25
230	 16	182.0	33.1	 30
231	 16	193.0	30.9	 25
232	 16	129.0	22.8	 25
233	 16	300.0	53.8	 25
234	 16	81.0	16.7	 25
235	 16	107.0	28.4	 30
236	 16	121.0	26.4	 25
237	 16	150.0	77.2	 25
238	 16	144.0	27.4	 25
239	 16	120.0	26.7	 25
240	 16	113.3	27.8	 30
241	 16	501.0	81.6	 25
242	 16	105.0	21.2	 25
243	 16	516.0	98.0	 25
244	 16	143.0	24.7	 25
245	 16	124.0	24.9	 30
246	 16	622.0	76.5	 25
247	 16	380.0	57.5	 25
248	 16	2479.0	458.9	 25
249	 16	463.0	76.3	 25
250	 16	893.3	128.8	 30
251	 16	154.0	32.1	 25
252	 16	523.0	70.4	 25
253	 16	130.0	106.5	 25
254	 16	93.0	17.1	 25
255	 16	149.0	28.5	 30
256	 16	188.0	28.9	 25
257	 16	109.0	22.4	 25
258	 16	629.0	141.2	 25
259	 16	193.0	33.7	 25
260	 16	167.3	37.0	 30
261	 16	165.0	29.5	 25
262	 16	265.0	158.1	 25
263	 16	105.0	21.4	 25
264	 16	135.0	27.4	 25
265	 16	110.0	22.9	 30
266	 16	194.0	42.0	 25
267	 16	211.0	36.9	 25
268	 16	201.0	26.0	 25
269	 16	109.0	22.8	 25
270	 16	123.8	26.8	 30
271	 16	107.0	16.0	 25
272	 16	82.0	13.5	 25
273	 16	165.0	22.7	 25
274	 16	135.0	18.6	 25
275	 16	98.8	16.8	 30
276	 16	144.0	24.5	 25
277	 16	136.0	21.1	 25
278	 16	103.0	16.0	 25
279	 16	175.0	26.3	 25
280	 16	209.8	44.3	 30
281	 16	179.0	32.5	 25
282	 16	116.0	22.3	 25
283	 16	93.0	19.0	 25
284	 16	131.0	21.9	 25
285	 16	240.3	38.3	 30
286	 16	139.0	30.8	 25
287	 16	142.0	24.2	 25
288	 16	273.0	46.7	 25
289	 16	198.3	29.9	 30
290	 16	405.8	128.5	 36
291	 16	249.0	59.7	 30
292	 16	165.0	35.0	 30
293	 16	124.8	23.4	 30
294	 16	561.8	116.8	 30
295	 16	141.0	27.9	 36
296	 16	134.8	32.3	 30
297	 16	204.8	48.3	 30
298	 16	176.8	26.3	 30
299	 16	148.8	25.8	 30
300	 16	290.0	81.2	 36
301	 16	98.0	15.9	 30
302	 16	148.8	27.1	 30
303	 16	240.3	45.0	 30
304	 16	189.5	32.1	 30
305	 16	261.3	52.0	 36
306	 16	227.8	36.7	 30
307	 16	269.5	29.8	 30
308	 16	186.5	59.7	 30
309	 16	292.8	36.7	 30
310	 16	190.0	36.2	 36
311	 16	181.8	39.7	 30
312	 16	163.5	32.9	 30
313	 16	193.0	40.3	 30
314	 16	385.3	80.6	 30
315	 16	145.5	24.5	 36
316	 16	182.5	27.2	 30
317	 16	125.0	25.4	 30
318	 16	624.3	150.2	 30
319	 16	180.0	31.8	 30
320	 16	364.8	66.6	 30
321	 16	199.0	41.0	 36
322	 16	121.8	27.3	 30
323	 16	721.3	197.8	 30
324	 16	167.0	33.0	 25
325	 16	95.0	13.5	 25
326	 16	126.5	25.5	 30
327	 16	276.0	36.7	 25
328	 16	538.0	83.6	 25
329	 16	451.0	82.7	 25
330	 16	191.0	40.1	 25
331	 16	137.8	24.6	 30
332	 16	103.0	19.9	 25
333	 16	192.0	22.6	 25
334	 16	213.0	39.3	 25
335	 16	104.0	24.7	 25
336	 16	457.5	97.4	 30
337	 16	282.0	32.6	 25
338	 16	100.0	25.2	 25
339	 16	236.0	30.6	 25
340	 16	92.0	16.6	 25
341	 16	148.8	32.7	 30
342	 16	241.0	38.8	 25
343	 16	114.0	24.8	 25
344	 16	250.0	32.3	 25
345	 16	378.0	51.6	 25
346	 16	871.3	128.9	 30
347	 16	153.0	23.8	 25
348	 16	119.0	21.4	 25
349	 16	149.0	27.6	 25
350	 16	98.0	16.5	 25
351	 16	848.0	154.4	 30
352	 16	126.0	22.5	 25
353	 16	84.0	15.6	 25
354	 16	341.0	75.3	 25
355	 16	1242.0	159.4	 25
356	 16	159.0	20.3	 30
357	 16	137.0	19.1	 25
358	 16	119.0	18.2	 25
359	 16	1270.0	189.9	 25
360	 16	207.0	23.1	 25
361	 16	254.8	39.7	 30
362	 16	104.0	22.6	 25
363	 16	237.0	32.4	 25
364	 16	274.0	32.0	 25
365	 16	201.0	25.0	 25
366	 16	248.8	66.6	 30
367	 16	423.0	72.1	 25
368	 16	2781.0	359.8	 25
369	 16	184.0	27.0	 25
370	 16	169.0	28.5	 25
371	 16	205.3	31.8	 30
372	 16	687.0	119.1	 25
373	 16	181.0	26.3	 25
374	 16	281.0	27.0	 25
375	 16	143.0	21.1	 25
376	 16	310.3	74.9	 30
377	 16	94.0	15.4	 25
378	 16	102.0	16.5	 25
379	 16	170.0	22.8	 25
380	 16	104.0	17.0	 25
381	 16	100.8	38.2	 30
382	 16	210.0	28.7	 25
383	 16	186.0	39.2	 25
384	 16	159.0	38.9	 25
385	 16	165.0	27.2	 25
386	 16	627.8	130.1	 30
387	 16	134.0	20.9	 25
388	 16	143.0	25.9	 25
389	 16	439.0	49.9	 25
390	 16	112.0	19.5	 25
391	 16	230.5	37.9	 30
392	 16	157.0	30.4	 25
393	 16	136.0	19.4	 25
394	 16	155.0	29.7	 25
395	 16	102.0	18.2	 25
396	 16	607.8	146.3	 30
397	 16	214.0	25.2	 25
398	 16	488.0	80.3	 25
399	 16	596.0	107.5	 25
400	 16	282.0	32.4	 25
401	 16	206.5	26.3	 30
402	 16	390.0	41.7	 25
403	 16	141.0	25.9	 25
404	 16	585.0	123.6	 25
405	 16	757.0	173.5	 25
406	 16	159.0	27.8	 30
407	 16	429.0	55.8	 25
408	 16	1121.0	201.4	 25
409	 16	191.0	62.5	 25
410	 16	828.0	166.1	 25
411	 16	296.0	35.9	 30
412	 16	166.0	24.1	 25
413	 16	552.0	83.1	 25
414	 16	151.0	26.8	 25
415	 16	348.0	58.5	 25
416	 16	241.5	36.2	 30
417	 16	142.0	16.7	 25
418	 16	200.0	24.8	 25
419	 16	376.0	49.1	 25
420	 16	288.0	42.4	 25
421	 16	159.5	26.3	 30
422	 16	340.0	49.5	 25
423	 16	330.0	36.8	 25
424	 16	112.0	16.0	 25
425	 16	191.0	28.7	 25
426	 16	113.0	23.2	 25
427	 16	83.0	19.8	 30
428	 16	87.0	24.4	 25
429	 16	96.0	15.9	 25
430	 16	262.0	43.6	 25
431	 16	191.0	21.9	 25
432	 16	234.0	46.8	 30
433	 16	120.0	17.6	 25
434	 16	94.0	18.9	 25
435	 16	246.0	38.8	 25
436	 16	173.0	32.2	 25
437	 16	182.5	28.2	 30
438	 16	98.0	21.6	 25
439	 16	118.0	18.5	 25
440	 16	123.0	20.0	 25
441	 16	113.0	14.9	 25
442	 16	184.8	35.2	 30
443	 16	129.0	18.8	 25
444	 16	199.0	37.4	 25
445	 16	203.0	40.0	 25
446	 16	137.0	24.9	 25
447	 16	123.8	22.7	 30
448	 16	113.0	18.9	 25
449	 16	100.0	19.5	 25
450	 16	118.0	24.3	 25
451	 16	117.0	15.2	 25
452	 16	151.0	34.4	 30
453	 16	163.0	23.6	 25
454	 16	206.0	32.7	 25
455	 16	149.0	32.8	 25
456	 16	567.0	74.9	 25
457	 16	136.0	34.7	 30
458	 16	102.0	25.5	 25
459	 16	112.0	24.8	 25
460	 16	562.0	75.9	 25
461	 16	479.0	121.5	 25
462	 16	851.8	169.6	 30
463	 16	249.0	37.7	 25
464	 16	260.0	46.9	 25
465	 16	91.0	15.7	 25
466	 16	1113.0	237.3	 25
467	 16	525.5	101.8	 36
468	 16	286.3	42.5	 30
469	 16	93.3	25.3	 30
470	 16	124.5	25.3	 30
471	 16	141.0	21.5	 30
472	 16	135.3	33.9	 36
473	 16	263.0	41.7	 30
474	 16	347.0	72.6	 30
475	 16	257.8	41.7	 30
476	 16	101.8	27.0	 30
477	 16	242.3	40.9	 36
478	 16	133.3	24.5	 30
479	 16	145.5	22.5	 30
480	 16	120.8	26.0	 30
481	 16	149.5	23.1	 30
482	 16	92.8	28.2	 36
483	 16	117.8	23.2	 30
484	 16	279.8	40.6	 30
485	 16	168.3	40.2	 30
486	 16	122.8	31.3	 30
487	 16	126.5	26.2	 36
488	 16	189.8	18.7	 30
489	 16	681.5	92.6	 30
490	 16	192.0	20.2	 30
491	 16	275.3	83.6	 30
492	 16	726.0	228.0	 36
493	 16	176.0	22.6	 30
494	 16	225.3	38.3	 30
495	 16	430.0	57.6	 30
496	 16	201.3	28.3	 30
497	 16	154.8	32.3	 36
498	 16	247.3	39.3	 30
499	 16	246.0	37.9	 30
500	 16	466.0	85.7	 30
501	 16	98.8	21.8	 30
502	 16	102.3	21.7	 30
503	 16	121.0	24.1	 25
504	 16	127.0	20.8	 25
505	 16	156.0	22.8	 25
506	 16	150.0	23.1	 25
507	 16	191.3	35.3	 30
508	 16	439.0	58.3	 25
509	 16	206.0	27.8	 25
510	 16	306.0	38.1	 25
511	 16	219.0	29.0	 25
512	 16	199.8	33.4	 30
513	 16	152.0	22.0	 25
514	 16	105.0	20.8	 25
515	 16	151.0	29.6	 25
516	 16	320.0	80.3	 25
517	 16	118.8	59.4	 30
518	 16	197.0	23.0	 25
519	 16	162.0	18.4	 25
520	 16	1020.0	192.3	 25
521	 16	196.0	27.6	 25
522	 16	123.5	20.6	 30
523	 16	155.0	23.8	 25
524	 16	242.0	34.3	 25
525	 16	95.0	36.0	 25
526	 16	166.0	32.7	 25
527	 16	410.0	72.8	 25
528	 16	111.3	19.3	 30
529	 16	154.0	28.9	 25
530	 16	231.0	31.7	 25
531	 16	249.0	51.8	 25
532	 16	108.0	24.9	 25
533	 16	106.0	31.6	 30
534	 16	116.0	18.0	 25
535	 16	186.0	28.3	 25
536	 16	118.0	22.8	 25
537	 16	256.0	54.1	 25
538	 16	129.8	25.5	 30
539	 16	272.0	44.0	 25
540	 16	228.0	29.9	 25
541	 16	194.0	37.0	 25
542	 16	294.0	27.8	 25
543	 16	231.0	38.1	 30
544	 16	120.0	24.1	 25
545	 16	137.0	25.5	 25
546	 16	117.0	16.4	 25
547	 16	106.0	17.5	 25
548	 16	145.8	21.0	 30
549	 16	1028.0	170.6	 25
550	 16	107.0	15.5	 25
551	 16	135.0	29.1	 25
552	 16	147.0	28.0	 25
553	 16	154.3	23.4	 30
554	 16	133.0	17.4	 25
555	 16	143.0	20.5	 25
556	 16	175.0	28.5	 25
557	 16	131.0	21.9	 25
558	 16	114.5	19.3	 30
559	 16	205.0	34.6	 25
560	 16	121.0	15.2	 25
561	 16	244.0	46.5	 25
562	 16	232.0	42.2	 25
563	 16	254.8	40.5	 30
564	 16	148.0	28.1	 25
565	 16	241.0	35.7	 25
566	 16	193.0	31.2	 25
567	 16	167.0	27.5	 25
568	 16	148.3	25.0	 30
569	 16	233.0	30.9	 25
570	 16	312.0	37.7	 25
571	 16	207.0	33.5	 25
572	 16	334.0	45.7	 25
573	 16	447.0	37.4	 30
574	 16	500.0	60.4	 25
575	 16	676.0	88.0	 25
576	 16	133.0	26.3	 25
577	 16	96.0	16.9	 25
578	 16	396.0	63.0	 30
579	 16	482.0	63.3	 25
580	 16	586.0	62.6	 25
581	 16	369.0	46.2	 25
582	 16	300.0	35.7	 25
583	 16	105.5	17.7	 30
584	 16	115.0	15.3	 25
585	 16	234.0	55.8	 25
586	 16	260.0	34.1	 25
587	 16	416.0	56.2	 25
588	 16	335.0	59.3	 30
589	 16	92.0	17.0	 25
590	 16	178.0	44.7	 25
591	 16	212.0	36.1	 25
592	 16	134.0	19.6	 25
593	 16	137.8	27.7	 30
594	 16	1135.0	219.4	 25
595	 16	116.0	25.2	 25
596	 16	298.0	42.0	 25
597	 16	679.0	166.8	 25
598	 16	170.8	31.4	 30
599	 16	143.0	21.1	 25
600	 16	245.0	42.0	 25
601	 16	111.0	17.3	 25
602	 16	153.0	30.6	 25
603	 16	163.0	28.3	 30
604	 16	124.0	19.4	 25
605	 16	127.0	26.5	 25
606	 16	96.0	28.1	 25
607	 16	121.0	17.1	 25
608	 16	250.0	38.0	 30
609	 16	134.0	18.4	 25
610	 16	170.0	40.1	 25
611	 16	174.0	34.4	 25
612	 16	193.0	32.9	 25
613	 16	117.8	20.6	 30
614	 16	185.0	34.3	 25
615	 16	656.0	120.4	 25
616	 16	269.0	55.0	 25
617	 16	186.0	27.9	 25
618	 16	92.0	17.6	 30
619	 16	130.0	49.0	 25
620	 16	138.0	25.3	 25
621	 16	239.0	47.2	 25
622	 16	80.0	15.4	 25
623	 16	102.0	28.1	 30
624	 16	346.0	55.9	 25
625	 16	105.0	17.6	 25
626	 16	92.0	18.3	 25
627	 16	240.0	53.0	 25
628	 16	1834.0	461.0	 25
629	 16	180.5	28.9	 30
630	 16	294.0	46.4	 25
631	 16	93.0	16.5	 25
632	 16	99.0	23.3	 25
633	 16	1123.0	292.2	 25
634	 16	410.0	52.9	 30
635	 16	139.0	52.8	 25
636	 16	119.0	19.8	 25
637	 16	196.0	35.6	 25
638	 16	263.0	53.9	 25
639	 16	176.3	32.8	 30
640	 16	152.0	31.0	 25
641	 16	317.0	45.0	 25
642	 16	188.0	48.3	 25
643	 16	295.0	48.9	 25
644	 16	276.0	45.1	 30
645	 16	132.0	22.6	 30
646	 16	102.8	24.2	 30
647	 16	326.8	673.4	 30
648	 16	655.5	150.8	 30
649	 16	307.0	50.5	 36
650	 16	93.0	15.9	 30
651	 16	310.3	67.3	 30
652	 16	164.5	49.0	 30
653	 16	122.5	21.4	 30
654	 16	1252.3	413.4	 36
655	 16	208.0	49.6	 30
656	 16	1202.0	287.6	 30
657	 16	121.3	26.9	 30
658	 16	115.5	17.6	 30
659	 16	131.5	29.4	 36
660	 16	96.8	21.1	 30
661	 16	96.5	23.0	 30
662	 16	87.8	22.4	 30
663	 16	118.5	25.3	 30
664	 16	125.3	21.4	 36
665	 16	165.8	25.0	 30
666	 16	116.0	18.3	 30
667	 16	103.5	15.4	 30
668	 16	153.8	25.5	 30
669	 16	187.3	28.6	 36
670	 16	345.0	47.0	 30
671	 16	249.3	42.1	 30
672	 16	412.3	62.1	 30
673	 16	310.3	73.3	 30
674	 16	116.5	19.5	 36
675	 16	98.5	13.8	 30
676	 16	90.0	19.8	 30
677	 16	578.5	178.6	 30
678	 16	858.3	267.0	 30
679	 16	278.3	58.2	 36
680	 16	218.0	30.0	 25
681	 16	342.0	37.5	 25
682	 16	164.0	29.4	 25
683	 16	131.0	18.5	 25
684	 16	117.3	20.1	 30
685	 16	114.0	14.9	 25
686	 16	122.0	17.6	 25
687	 16	175.0	22.8	 25
688	 16	123.0	24.8	 25
689	 16	201.8	43.3	 30
690	 16	149.0	45.5	 25
691	 16	335.0	52.8	 25
692	 16	396.0	64.2	 25
693	 16	459.0	38.4	 25
694	 16	112.3	29.5	 30
695	 16	104.0	16.0	 25
696	 16	189.0	21.1	 25
697	 16	1976.0	456.2	 25
698	 16	138.0	21.6	 25
699	 16	1130.8	259.6	 30
700	 16	132.0	20.8	 25
701	 16	106.0	14.3	 25
702	 16	100.0	18.8	 25
703	 16	120.0	21.3	 25
704	 16	160.0	26.4	 30
705	 16	4524.0	703.3	 25
706	 16	329.0	29.5	 25
707	 16	176.0	27.3	 25
708	 16	328.0	47.5	 25
709	 16	285.3	30.1	 30
710	 16	269.0	28.3	 25
711	 16	21081.0	2645.2	 25
  0	 17	189.8	207.2	 30
  1	 17	841.8	138.2	 30
  2	 17	177.0	31.4	 36
  3	 17	1417.0	253.6	 25
  4	 17	135.0	21.2	 25
  5	 17	157.0	23.7	 25
  6	 17	144.0	20.0	 25
  7	 17	162.8	30.5	 30
  8	 17	150.0	26.1	 25
  9	 17	423.0	63.3	 25
 10	 17	240.0	22.5	 25
 11	 17	366.0	46.0	 25
 12	 17	279.0	30.8	 30
 13	 17	627.0	61.0	 25
 14	 17	1038.0	121.0	 25
 15	 17	457.0	48.6	 25
 16	 17	278.0	45.3	 25
 17	 17	230.0	28.8	 25
 18	 17	560.0	85.9	 30
 19	 17	291.0	23.4	 25
 20	 17	213.0	28.6	 25
 21	 17	178.0	21.3	 25
 22	 17	188.0	26.2	 25
 23	 17	109.8	18.5	 30
 24	 17	125.0	25.1	 25
 25	 17	106.0	16.4	 25
 26	 17	160.0	21.6	 25
 27	 17	145.0	21.8	 25
 28	 17	440.3	90.0	 30
 29	 17	171.0	33.0	 25
 30	 17	95.0	14.4	 25
 31	 17	347.0	36.7	 25
 32	 17	173.0	31.5	 25
 33	 17	2858.3	538.3	 30
 34	 17	286.0	37.4	 25
 35	 17	326.0	36.7	 25
 36	 17	2812.0	302.7	 25
 37	 17	103.0	16.6	 25
 38	 17	566.0	121.8	 30
 39	 17	569.0	87.9	 25
 40	 17	141.0	16.2	 25
 41	 17	213.0	25.7	 25
 42	 17	831.0	95.8	 25
 43	 17	739.8	114.1	 30
 44	 17	522.0	76.5	 25
 45	 17	179.0	29.5	 25
 46	 17	125.0	18.9	 25
 47	 17	111.0	18.4	 25
 48	 17	140.8	26.6	 30
 49	 17	860.0	105.5	 25
 50	 17	513.0	106.7	 25
 51	 17	245.0	33.3	 25
 52	 17	807.0	69.8	 25
 53	 17	613.5	107.2	 30
 54	 17	2897.0	670.6	 25
 55	 17	167.0	20.7	 25
 56	 17	199.0	32.9	 25
 57	 17	145.0	22.4	 25
 58	 17	460.8	52.7	 30
 59	 17	350.0	36.8	 25
 60	 17	749.0	119.3	 25
 61	 17	196.0	24.8	 25
 62	 17	222.0	31.1	 25
 63	 17	1145.3	267.2	 30
 64	 17	137.0	30.8	 25
 65	 17	1325.0	239.8	 25
 66	 17	149.0	14.9	 25
 67	 17	315.0	43.7	 25
 68	 17	446.0	101.5	 30
 69	 17	802.0	140.4	 25
 70	 17	249.0	28.2	 25
 71	 17	141.0	25.3	 25
 72	 17	243.0	49.1	 25
 73	 17	98.5	13.3	 30
 74	 17	125.0	12.0	 25
 75	 17	93.0	17.6	 25
 76	 17	108.0	22.4	 25
 77	 17	183.0	25.7	 25
 78	 17	147.5	28.7	 30
 79	 17	113.0	23.6	 25
 80	 17	115.0	18.5	 25
 81	 17	524.0	83.5	 25
 82	 17	280.0	41.5	 25
 83	 17	144.5	30.8	 30
 84	 17	129.0	19.7	 25
 85	 17	124.0	17.0	 25
 86	 17	2321.0	243.5	 25
 87	 17	980.0	109.7	 25
 88	 17	131.0	15.9	 30
 89	 17	174.0	22.0	 25
 90	 17	439.0	56.6	 25
 91	 17	214.0	23.6	 25
 92	 17	622.0	55.5	 25
 93	 17	286.3	62.5	 30
 94	 17	766.0	150.4	 25
 95	 17	91.0	28.4	 25
 96	 17	110.0	20.3	 25
 97	 17	202.0	20.1	 25
 98	 17	721.3	139.6	 30
 99	 17	110.0	19.5	 25
100	 17	115.0	19.8	 25
101	 17	158.0	20.5	 25
102	 17	149.0	33.8	 25
103	 17	493.8	112.0	 30
104	 17	140.0	26.8	 25
105	 17	320.0	45.0	 25
106	 17	182.0	19.6	 25
107	 17	120.0	15.8	 25
108	 17	266.3	33.5	 30
109	 17	291.0	57.8	 25
110	 17	196.0	24.8	 25
111	 17	328.0	26.0	 25
112	 17	375.0	72.7	 25
113	 17	111.5	26.6	 30
114	 17	94.0	19.3	 25
115	 17	296.0	32.1	 25
116	 17	257.0	22.3	 25
117	 17	770.0	71.2	 25
118	 17	260.0	32.5	 25
119	 17	112.0	21.2	 30
120	 17	118.0	26.9	 25
121	 17	243.0	47.7	 25
122	 17	2936.0	398.6	 25
123	 17	1089.0	139.5	 25
124	 17	133.5	21.9	 30
125	 17	144.0	22.3	 25
126	 17	121.0	14.8	 25
127	 17	3569.0	427.6	 25
128	 17	346.0	72.1	 25
129	 17	228.3	28.1	 30
130	 17	194.0	28.0	 25
131	 17	3692.0	650.2	 25
132	 17	217.0	33.7	 25
133	 17	206.0	30.5	 25
134	 17	358.8	80.3	 30
135	 17	630.0	100.5	 25
136	 17	166.0	48.2	 25
137	 17	113.0	21.0	 25
138	 17	120.0	18.8	 25
139	 17	366.0	60.0	 30
140	 17	147.0	24.5	 25
141	 17	168.0	24.7	 25
142	 17	398.0	48.9	 25
143	 17	811.0	95.3	 25
144	 17	265.5	36.0	 30
145	 17	351.0	53.2	 25
146	 17	149.0	19.2	 30
147	 17	125.8	32.4	 30
148	 17	144.5	19.4	 30
149	 17	110.5	24.0	 36
150	 17	407.3	65.7	 30
151	 17	420.8	62.6	 30
152	 17	253.8	43.0	 30
153	 17	416.3	68.3	 30
154	 17	138.8	21.3	 36
155	 17	173.0	34.9	 30
156	 17	257.8	41.1	 30
157	 17	148.5	32.2	 30
158	 17	161.5	25.3	 30
159	 17	210.3	74.4	 36
160	 17	204.5	32.4	 30
161	 17	14150.3	2233.9	 30
162	 17	181.8	31.6	 30
163	 17	179.0	28.9	 30
164	 17	451.5	85.3	 36
165	 17	166.3	18.9	 30
166	 17	274.5	47.1	 30
167	 17	110.0	20.2	 30
168	 17	105.0	16.8	 30
169	 17	190.8	32.4	 36
170	 17	122.8	18.8	 30
171	 17	189.0	19.7	 30
172	 17	756.0	88.4	 30
173	 17	154.0	27.8	 30
174	 17	142.0	26.4	 36
175	 17	130.8	23.1	 30
176	 17	139.8	34.0	 30
177	 17	146.0	27.4	 30
178	 17	349.8	42.5	 30
179	 17	98.8	17.0	 36
180	 17	111.5	15.0	 30
181	 17	149.0	24.2	 25
182	 17	240.0	39.2	 25
183	 17	293.0	36.0	 25
184	 17	150.8	22.4	 30
185	 17	125.0	21.3	 25
186	 17	123.0	20.4	 25
187	 17	595.0	87.4	 25
188	 17	235.0	47.6	 25
189	 17	178.3	33.0	 30
190	 17	153.0	30.7	 25
191	 17	363.0	29.6	 25
192	 17	657.0	103.2	 25
193	 17	118.0	19.1	 25
194	 17	151.5	28.7	 30
195	 17	93.0	21.9	 25
196	 17	98.0	40.0	 25
197	 17	280.0	49.0	 25
198	 17	134.0	29.0	 25
199	 17	108.5	22.5	 30
200	 17	999.0	127.6	 25
201	 17	158.0	19.3	 25
202	 17	234.0	39.0	 25
203	 17	107.0	16.4	 25
204	 17	97.8	15.3	 30
205	 17	413.0	42.1	 25
206	 17	116.0	17.8	 25
207	 17	203.0	24.7	 25
208	 17	1090.0	147.2	 25
209	 17	150.8	25.1	 30
210	 17	131.0	23.3	 25
211	 17	93.0	20.6	 25
212	 17	195.0	23.4	 25
213	 17	99.0	21.3	 25
214	 17	119.0	17.1	 30
215	 17	98.0	18.2	 25
216	 17	159.0	22.9	 25
217	 17	155.0	56.9	 25
218	 17	112.0	18.8	 25
219	 17	225.0	38.6	 25
220	 17	159.0	24.5	 30
221	 17	136.0	32.6	 25
222	 17	100.0	17.5	 25
223	 17	171.0	22.1	 25
224	 17	229.0	31.6	 25
225	 17	118.3	13.1	 30
226	 17	328.0	43.0	 25
227	 17	949.0	127.7	 25
228	 17	1015.0	128.8	 25
229	 17	1481.0	195.5	 25
230	 17	126.3	32.8	 30
231	 17	148.0	22.3	 25
232	 17	215.0	30.6	 25
233	 17	431.0	49.4	 25
234	 17	143.0	37.2	 25
235	 17	160.5	33.0	 30
236	 17	104.0	13.1	 25
237	 17	108.0	17.0	 25
238	 17	103.0	16.3	 25
239	 17	362.0	87.7	 25
240	 17	232.8	39.6	 30
241	 17	97.0	18.7	 25
242	 17	101.0	15.8	 25
243	 17	106.0	16.5	 25
244	 17	124.0	18.6	 25
245	 17	146.8	23.5	 30
246	 17	3295.0	490.5	 25
247	 17	6512.0	698.0	 25
248	 17	1808.0	120.4	 25
249	 17	2639.0	123.6	 25
250	 17	900.5	91.5	 30
251	 17	1799.0	224.0	 25
252	 17	575.0	60.1	 25
253	 17	842.0	71.8	 25
254	 17	502.0	40.9	 25
255	 17	355.8	163.2	 30
256	 17	163.0	23.4	 25
257	 17	138.0	26.7	 25
258	 17	1752.0	223.5	 25
259	 17	596.0	62.6	 25
260	 17	159.3	24.5	 30
261	 17	129.0	19.2	 25
262	 17	248.0	39.9	 25
263	 17	266.0	35.2	 25
264	 17	102.0	24.6	 25
265	 17	254.8	51.9	 30
266	 17	99.0	17.1	 25
267	 17	114.0	70.6	 25
268	 17	248.0	25.7	 25
269	 17	261.0	28.2	 25
270	 17	459.0	58.8	 30
271	 17	310.0	37.9	 25
272	 17	251.0	31.0	 25
273	 17	139.0	18.3	 25
274	 17	156.0	24.1	 25
275	 17	109.8	18.8	 30
276	 17	202.0	41.8	 25
277	 17	157.0	25.4	 25
278	 17	115.0	18.8	 25
279	 17	600.0	82.6	 25
280	 17	160.5	33.2	 30
281	 17	112.0	24.8	 25
282	 17	489.0	52.7	 25
283	 17	170.0	29.3	 25
284	 17	146.0	23.6	 25
285	 17	606.5	109.1	 30
286	 17	138.0	24.9	 25
287	 17	110.0	17.2	 25
288	 17	501.0	62.5	 25
289	 17	1763.0	219.0	 25
290	 17	176.5	31.2	 30
291	 17	119.0	21.6	 25
292	 17	148.0	29.2	 25
293	 17	281.0	30.8	 25
294	 17	124.0	38.9	 25
295	 17	177.5	27.6	 30
296	 17	117.0	22.2	 25
297	 17	858.0	97.4	 25
298	 17	307.0	43.2	 25
299	 17	195.0	22.7	 25
300	 17	537.8	65.9	 30
301	 17	182.0	38.5	 25
302	 17	196.0	29.1	 25
303	 17	323.0	38.0	 25
304	 17	348.0	131.7	 25
305	 17	220.5	34.3	 30
306	 17	230.0	37.4	 25
307	 17	825.0	103.2	 25
308	 17	688.0	77.8	 25
309	 17	315.0	34.9	 25
310	 17	130.3	26.4	 30
311	 17	127.0	18.8	 25
312	 17	177.0	26.4	 25
313	 17	99.0	16.0	 25
314	 17	96.0	18.4	 25
315	 17	102.8	17.9	 30
316	 17	113.0	14.7	 25
317	 17	223.0	23.1	 25
318	 17	454.0	49.2	 25
319	 17	177.0	22.1	 25
320	 17	171.0	23.1	 25
321	 17	162.0	30.1	 30
322	 17	123.0	24.1	 25
323	 17	200.0	30.5	 25
324	 17	239.5	28.3	 30
325	 17	315.0	53.5	 30
326	 17	344.5	66.0	 36
327	 17	16717.0	1976.6	 30
328	 17	641.3	84.1	 30
329	 17	2241.0	434.2	 30
330	 17	187.5	25.9	 30
331	 17	136.3	31.4	 36
332	 17	1320.8	205.9	 30
333	 17	166.5	31.5	 30
334	 17	863.5	135.2	 30
335	 17	375.8	60.3	 30
336	 17	233.3	43.9	 36
337	 17	137.0	18.4	 30
338	 17	270.5	45.0	 30
339	 17	210.0	30.1	 30
340	 17	181.8	29.3	 30
341	 17	118.8	27.8	 36
342	 17	485.0	53.4	 30
343	 17	116.0	19.9	 30
344	 17	745.3	103.9	 30
345	 17	321.0	42.2	 30
346	 17	320.8	39.4	 36
347	 17	157.5	27.2	 30
348	 17	99.8	16.3	 30
349	 17	114.0	19.6	 30
350	 17	91.0	20.7	 30
351	 17	313.3	62.0	 36
352	 17	2230.0	332.0	 30
353	 17	217.0	32.0	 30
354	 17	113.0	18.5	 30
355	 17	112.8	24.9	 30
356	 17	197.3	29.9	 36
357	 17	325.8	53.0	 30
358	 17	136.5	21.9	 30
359	 17	225.0	23.1	 25
360	 17	255.0	39.2	 25
361	 17	153.0	22.3	 30
362	 17	700.0	58.8	 25
363	 17	405.0	42.3	 25
364	 17	196.0	28.7	 25
365	 17	264.0	42.6	 25
366	 17	219.3	39.4	 30
367	 17	5884.0	685.4	 25
368	 17	2600.0	274.5	 25
369	 17	94.0	15.0	 25
370	 17	124.0	27.5	 25
371	 17	171.8	33.0	 30
372	 17	173.0	29.4	 25
373	 17	145.0	33.3	 25
374	 17	204.0	29.2	 25
375	 17	160.0	30.6	 25
376	 17	237.8	41.7	 30
377	 17	131.0	22.4	 25
378	 17	119.0	21.8	 25
379	 17	1000.0	111.0	 25
380	 17	119.0	22.6	 25
381	 17	134.5	27.0	 30
382	 17	155.0	31.1	 25
383	 17	129.0	19.8	 25
384	 17	189.0	33.9	 25
385	 17	178.0	31.5	 25
386	 17	205.8	37.0	 30
387	 17	186.0	21.9	 25
388	 17	227.0	24.2	 25
389	 17	800.0	70.3	 25
390	 17	5868.0	794.7	 25
391	 17	262.3	50.5	 30
392	 17	119.0	31.2	 25
393	 17	97.0	19.9	 25
394	 17	108.0	17.3	 25
395	 17	160.0	23.6	 25
396	 17	189.8	33.6	 30
397	 17	161.0	21.1	 25
398	 17	131.0	25.1	 25
399	 17	104.0	23.4	 25
400	 17	350.0	51.4	 25
401	 17	864.0	171.5	 30
402	 17	125.0	24.4	 25
403	 17	2820.0	225.2	 25
404	 17	117.0	21.5	 25
405	 17	285.0	36.9	 25
406	 17	562.8	124.1	 30
407	 17	376.0	56.3	 25
408	 17	123.0	28.7	 25
409	 17	327.0	49.9	 25
410	 17	152.0	19.2	 25
411	 17	1324.0	146.3	 30
412	 17	208.0	33.4	 25
413	 17	146.0	39.2	 25
414	 17	251.0	39.5	 25
415	 17	135.0	19.2	 25
416	 17	589.8	110.3	 30
417	 17	572.0	45.9	 25
418	 17	241.0	46.4	 25
419	 17	474.0	56.5	 25
420	 17	256.0	43.6	 25
421	 17	226.0	36.2	 25
422	 17	224.5	87.7	 30
423	 17	244.0	35.4	 25
424	 17	1231.0	171.8	 25
425	 17	1575.0	223.9	 25
426	 17	113.0	25.8	 25
427	 17	113.8	20.0	 30
428	 17	143.0	25.5	 25
429	 17	158.0	29.6	 25
430	 17	109.0	21.1	 25
431	 17	375.0	62.8	 25
432	 17	117.8	20.7	 30
433	 17	127.0	18.9	 25
434	 17	215.0	39.7	 25
435	 17	124.0	28.0	 25
436	 17	233.0	45.3	 25
437	 17	198.8	36.1	 30
438	 17	336.0	44.3	 25
439	 17	1269.0	152.4	 25
440	 17	143.0	27.7	 25
441	 17	85.0	16.5	 25
442	 17	466.5	88.2	 30
443	 17	328.0	42.7	 25
444	 17	1281.0	181.6	 25
445	 17	2085.0	303.1	 25
446	 17	251.0	38.2	 25
447	 17	179.0	28.7	 30
448	 17	129.0	23.2	 25
449	 17	96.0	20.6	 25
450	 17	163.0	28.6	 25
451	 17	231.0	31.0	 25
452	 17	167.0	31.0	 30
453	 17	161.0	29.4	 25
454	 17	290.0	53.1	 25
455	 17	8162.0	1254.5	 25
456	 17	842.0	143.9	 25
457	 17	208.3	37.0	 30
458	 17	283.0	47.8	 25
459	 17	96.0	19.6	 25
460	 17	139.0	27.9	 25
461	 17	89.0	20.6	 25
462	 17	186.0	37.0	 30
463	 17	145.0	31.7	 25
464	 17	352.0	68.7	 25
465	 17	1090.0	175.0	 25
466	 17	3513.0	717.5	 25
467	 17	400.3	65.3	 30
468	 17	234.0	29.7	 25
469	 17	1361.0	159.5	 25
470	 17	268.0	73.6	 25
471	 17	156.0	25.6	 25
472	 17	154.0	23.8	 30
473	 17	175.0	29.7	 25
474	 17	90.0	18.2	 25
475	 17	423.0	77.4	 25
476	 17	151.0	27.8	 25
477	 17	229.8	36.7	 30
478	 17	338.0	46.4	 25
479	 17	124.0	29.6	 25
480	 17	134.0	27.5	 25
481	 17	119.0	21.6	 25
482	 17	156.3	46.1	 30
483	 17	178.0	29.5	 25
484	 17	423.0	85.4	 25
485	 17	268.0	46.0	 25
486	 17	122.0	32.6	 25
487	 17	443.5	80.3	 30
488	 17	377.0	54.0	 25
489	 17	598.0	56.0	 25
490	 17	568.0	79.3	 25
491	 17	1187.0	185.6	 25
492	 17	117.0	26.6	 30
493	 17	554.0	81.5	 25
494	 17	3866.0	305.5	 25
495	 17	288.0	44.4	 25
496	 17	128.0	21.5	 25
497	 17	218.0	37.0	 30
498	 17	153.0	24.7	 25
499	 17	177.0	25.2	 25
500	 17	195.0	32.7	 25
501	 17	314.0	67.1	 25
502	 17	248.5	47.0	 36
503	 17	123.8	28.2	 30
504	 17	114.8	21.0	 30
505	 17	628.5	83.8	 30
506	 17	151.8	31.3	 30
507	 17	1807.5	383.0	 36
508	 17	328.3	41.7	 30
509	 17	447.8	54.6	 30
510	 17	391.8	63.5	 30
511	 17	994.5	157.4	 30
512	 17	213.8	38.8	 36
513	 17	464.5	57.2	 30
514	 17	132.5	33.7	 30
515	 17	208.5	50.7	 30
516	 17	111.5	26.2	 30
517	 17	117.3	24.6	 36
518	 17	564.8	61.7	 30
519	 17	108.3	31.7	 30
520	 17	1348.5	143.1	 30
521	 17	430.3	82.0	 30
522	 17	575.8	115.2	 30
523	 17	866.8	165.4	 36
524	 17	197.8	40.3	 30
525	 17	147.3	28.6	 30
526	 17	807.5	322.1	 30
527	 17	107.0	16.6	 30
528	 17	306.3	52.3	 36
529	 17	831.0	117.4	 30
530	 17	483.8	60.0	 30
531	 17	650.5	109.6	 30
532	 17	204.0	29.9	 30
533	 17	117.3	29.9	 36
534	 17	95.8	21.6	 30
535	 17	234.5	52.1	 30
536	 17	199.5	35.5	 30
537	 17	139.0	28.1	 25
538	 17	222.8	52.4	 30
539	 17	282.0	45.9	 25
540	 17	356.0	52.0	 25
541	 17	244.0	34.5	 25
542	 17	123.0	21.6	 25
543	 17	131.8	25.4	 30
544	 17	1405.0	188.0	 25
545	 17	176.0	30.9	 25
546	 17	598.0	72.5	 25
547	 17	123.0	30.0	 25
548	 17	360.0	61.2	 30
549	 17	202.0	32.3	 25
550	 17	102.0	24.0	 25
551	 17	106.0	20.0	 25
552	 17	281.0	48.6	 25
553	 17	1011.5	202.8	 30
554	 17	502.0	54.6	 25
555	 17	163.0	22.2	 25
556	 17	124.0	30.5	 25
557	 17	117.0	22.9	 25
558	 17	528.5	96.6	 30
559	 17	383.0	51.6	 25
560	 17	179.0	29.7	 25
561	 17	225.0	37.0	 25
562	 17	108.0	22.4	 25
563	 17	187.0	28.0	 30
564	 17	146.0	36.2	 25
565	 17	236.0	33.6	 25
566	 17	2132.0	207.2	 25
567	 17	148.0	20.3	 25
568	 17	173.3	26.8	 30
569	 17	780.0	92.5	 25
570	 17	618.0	70.2	 25
571	 17	292.0	47.7	 25
572	 17	251.0	42.3	 25
573	 17	153.3	24.2	 30
574	 17	311.0	36.9	 25
575	 17	373.0	42.9	 25
576	 17	120.0	28.4	 25
577	 17	183.0	28.7	 25
578	 17	291.3	42.2	 30
579	 17	147.0	38.5	 25
580	 17	2038.0	242.9	 25
581	 17	599.0	55.8	 25
582	 17	183.0	31.8	 25
583	 17	188.5	34.0	 30
584	 17	3863.0	288.8	 25
585	 17	240.0	43.2	 25
586	 17	249.0	31.0	 25
587	 17	989.0	158.7	 25
588	 17	102.8	21.6	 30
589	 17	83.0	17.1	 25
590	 17	446.0	48.0	 25
591	 17	197.0	31.1	 25
592	 17	213.0	48.8	 25
593	 17	196.8	29.4	 30
594	 17	191.0	37.0	 25
595	 17	78.0	18.9	 25
596	 17	171.0	17.2	 25
597	 17	337.0	48.7	 25
598	 17	156.0	26.7	 30
599	 17	428.0	63.2	 25
600	 17	223.0	39.1	 25
601	 17	126.0	28.0	 25
602	 17	133.0	25.6	 25
603	 17	173.0	31.8	 30
604	 17	478.0	68.2	 25
605	 17	123.0	24.2	 25
606	 17	110.0	25.3	 25
607	 17	123.0	28.7	 25
608	 17	116.3	24.9	 30
609	 17	266.0	40.9	 25
610	 17	85.0	14.8	 25
611	 17	214.0	36.1	 25
612	 17	190.0	27.8	 25
613	 17	125.3	24.1	 30
614	 17	163.0	36.4	 25
615	 17	359.0	51.8	 25
616	 17	128.0	30.3	 25
617	 17	123.0	23.4	 25
618	 17	106.8	28.5	 30
619	 17	122.0	24.6	 25
620	 17	341.0	49.4	 25
621	 17	120.0	21.4	 25
622	 17	230.0	35.8	 25
623	 17	609.0	146.9	 25
624	 17	107.3	28.1	 30
625	 17	98.0	16.8	 25
626	 17	157.0	25.4	 25
627	 17	254.0	55.8	 25
628	 17	273.0	56.1	 25
629	 17	2892.3	751.8	 30
630	 17	828.0	113.9	 25
631	 17	2154.0	309.0	 25
632	 17	675.0	131.8	 25
633	 17	153.0	25.6	 25
634	 17	222.0	30.9	 30
635	 17	773.0	107.1	 25
636	 17	136.0	34.4	 25
637	 17	118.0	29.5	 25
638	 17	251.0	42.0	 25
639	 17	174.0	40.1	 30
640	 17	99.0	23.6	 25
641	 17	121.0	28.2	 25
642	 17	413.0	60.6	 25
643	 17	765.0	137.5	 25
644	 17	283.0	63.4	 30
645	 17	444.0	77.7	 25
646	 17	94.0	15.3	 25
647	 17	140.0	24.5	 25
648	 17	188.0	45.9	 25
649	 17	2674.5	753.4	 30
650	 17	161.0	34.3	 25
651	 17	147.0	30.9	 25
652	 17	353.0	75.5	 25
653	 17	219.0	53.6	 25
654	 17	240.5	54.3	 30
655	 17	1793.0	209.2	 25
656	 17	876.0	121.3	 25
657	 17	190.0	32.8	 25
658	 17	1239.0	326.3	 25
659	 17	608.8	141.6	 30
660	 17	528.0	69.9	 25
661	 17	1808.0	273.3	 25
662	 17	149.0	31.1	 25
663	 17	193.0	38.7	 25
664	 17	112.5	26.0	 30
665	 17	297.0	40.4	 25
666	 17	187.0	48.2	 25
667	 17	195.0	32.0	 25
668	 17	622.0	124.4	 25
669	 17	179.3	33.4	 30
670	 17	116.0	26.3	 25
671	 17	294.0	65.0	 25
672	 17	451.0	73.9	 25
673	 17	92.0	19.4	 25
674	 17	311.8	69.5	 30
675	 17	153.0	28.1	 25
676	 17	119.0	18.6	 25
677	 17	108.0	28.4	 25
678	 17	165.0	39.5	 25
679	 17	111.3	18.5	 30
680	 17	147.8	24.4	 30
681	 17	160.8	30.7	 30
682	 17	395.3	64.2	 30
683	 17	116.0	24.6	 30
684	 17	164.0	34.5	 36
685	 17	160.8	28.2	 30
686	 17	147.0	36.8	 30
687	 17	107.5	22.6	 30
688	 17	87.8	18.4	 30
689	 17	210.8	42.3	 36
690	 17	254.3	95.4	 30
691	 17	498.0	76.5	 30
692	 17	233.0	31.9	 30
693	 17	2092.0	467.0	 30
694	 17	154.5	32.1	 36
695	 17	175.0	29.9	 30
696	 17	161.0	28.8	 30
697	 17	144.3	26.7	 30
698	 17	322.0	67.7	 30
699	 17	192.3	47.3	 36
700	 17	225.5	52.4	 30
701	 17	123.3	26.7	 30
702	 17	113.5	17.8	 30
703	 17	106.5	18.2	 30
704	 17	299.8	46.3	 36
705	 17	246.8	38.4	 30
706	 17	348.5	51.4	 30
707	 17	1246.8	148.1	 30
708	 17	663.8	71.9	 30
709	 17	170.0	39.6	 36
710	 17	714.0	118.5	 30
711	 17	250.0	48.3	 30
  0	 18	13569.0	3828.8	 25
  1	 18	164.0	34.0	 25
  2	 18	135.0	22.9	 30
  3	 18	364.5	49.4	 30
  4	 18	111.0	23.6	 30
  5	 18	178.3	31.3	 30
  6	 18	176.0	31.8	 30
  7	 18	138.3	34.1	 36
  8	 18	157.5	33.3	 30
  9	 18	226.5	38.4	 30
 10	 18	340.0	55.9	 30
 11	 18	98.3	21.5	 30
 12	 18	159.8	28.4	 30
 13	 18	427.8	82.5	 36
 14	 18	295.3	44.4	 30
 15	 18	317.5	54.2	 30
 16	 18	124.0	26.3	 30
 17	 18	217.5	27.8	 30
 18	 18	692.3	131.1	 36
 19	 18	202.5	37.8	 30
 20	 18	424.0	83.9	 30
 21	 18	154.8	25.5	 30
 22	 18	175.5	36.2	 30
 23	 18	151.5	34.9	 36
 24	 18	143.3	27.7	 30
 25	 18	129.8	29.2	 30
 26	 18	149.5	28.1	 30
 27	 18	118.5	20.5	 30
 28	 18	651.8	185.2	 36
 29	 18	104.0	18.7	 30
 30	 18	108.5	31.6	 30
 31	 18	256.8	54.4	 30
 32	 18	127.5	28.3	 30
 33	 18	400.5	106.7	 36
 34	 18	188.0	27.3	 30
 35	 18	332.0	48.8	 30
 36	 18	491.5	115.4	 30
 37	 18	104.0	18.4	 25
 38	 18	175.0	45.4	 30
 39	 18	418.0	55.3	 25
 40	 18	122.0	21.3	 25
 41	 18	128.0	20.5	 25
 42	 18	271.0	48.5	 25
 43	 18	257.8	47.1	 30
 44	 18	1100.0	204.0	 25
 45	 18	117.0	30.8	 25
 46	 18	151.0	23.6	 25
 47	 18	122.0	19.0	 25
 48	 18	111.8	20.7	 30
 49	 18	657.0	106.6	 25
 50	 18	296.0	43.3	 25
 51	 18	196.0	31.2	 25
 52	 18	219.0	31.0	 25
 53	 18	296.5	61.5	 30
 54	 18	804.0	181.7	 25
 55	 18	258.0	34.6	 25
 56	 18	242.0	31.9	 25
 57	 18	117.0	31.7	 25
 58	 18	160.8	32.3	 30
 59	 18	154.0	24.5	 25
 60	 18	286.0	62.9	 25
 61	 18	133.0	21.0	 25
 62	 18	203.0	41.0	 25
 63	 18	323.3	63.3	 30
 64	 18	210.0	32.6	 25
 65	 18	208.0	27.9	 25
 66	 18	118.0	22.7	 25
 67	 18	147.0	24.1	 25
 68	 18	241.5	73.7	 30
 69	 18	284.0	33.8	 25
 70	 18	140.0	25.2	 25
 71	 18	224.0	47.8	 25
 72	 18	177.0	35.9	 25
 73	 18	91.5	24.4	 30
 74	 18	143.0	27.5	 25
 75	 18	86.0	21.6	 25
 76	 18	175.0	31.8	 25
 77	 18	180.0	37.7	 25
 78	 18	107.8	24.2	 30
 79	 18	114.0	30.8	 25
 80	 18	197.0	32.9	 25
 81	 18	231.0	50.9	 25
 82	 18	188.0	62.9	 25
 83	 18	198.5	70.3	 30
 84	 18	349.0	49.5	 25
 85	 18	133.0	27.2	 25
 86	 18	1383.0	194.7	 25
 87	 18	359.0	53.0	 25
 88	 18	126.8	70.7	 30
 89	 18	204.0	52.6	 25
 90	 18	320.0	51.6	 25
 91	 18	191.0	29.2	 25
 92	 18	170.0	28.4	 25
 93	 18	126.3	28.5	 30
 94	 18	243.0	45.4	 25
 95	 18	107.0	24.1	 25
 96	 18	101.0	25.6	 25
 97	 18	177.0	32.1	 25
 98	 18	424.0	105.2	 30
 99	 18	117.0	30.0	 25
100	 18	127.0	20.8	 25
101	 18	140.0	29.6	 25
102	 18	179.0	24.6	 25
103	 18	168.3	30.8	 30
104	 18	113.0	23.5	 25
105	 18	356.0	34.6	 25
106	 18	166.0	30.6	 25
107	 18	159.0	30.6	 25
108	 18	165.0	30.8	 30
109	 18	231.0	55.6	 25
110	 18	115.0	17.4	 25
111	 18	170.0	26.8	 25
112	 18	270.0	50.3	 25
113	 18	102.0	24.9	 25
114	 18	123.0	23.4	 30
115	 18	133.0	23.8	 25
116	 18	159.0	44.5	 25
117	 18	681.0	77.7	 25
118	 18	197.0	59.0	 25
119	 18	123.3	31.4	 30
120	 18	129.0	47.2	 25
121	 18	220.0	37.2	 25
122	 18	383.0	56.6	 25
123	 18	253.0	54.8	 25
124	 18	108.8	29.5	 30
125	 18	177.0	35.9	 25
126	 18	133.0	40.7	 25
127	 18	1446.0	281.2	 25
128	 18	444.0	57.4	 25
129	 18	108.8	22.0	 30
130	 18	134.0	24.8	 25
131	 18	333.0	63.5	 25
132	 18	140.0	32.5	 25
133	 18	181.0	28.6	 25
134	 18	570.5	219.0	 30
135	 18	296.0	51.8	 25
136	 18	1425.0	221.6	 25
137	 18	116.0	28.1	 25
138	 18	109.0	27.9	 25
139	 18	128.0	28.5	 30
140	 18	118.0	23.4	 25
141	 18	131.0	34.1	 25
142	 18	333.0	64.5	 25
143	 18	727.0	96.0	 25
144	 18	173.0	31.6	 30
145	 18	177.0	35.1	 25
146	 18	137.0	26.0	 25
147	 18	120.0	22.5	 25
148	 18	102.0	21.4	 25
149	 18	97.0	20.7	 30
150	 18	110.0	28.8	 25
151	 18	229.0	52.4	 25
152	 18	123.0	18.7	 25
153	 18	212.0	36.3	 25
154	 18	123.0	28.8	 30
155	 18	109.0	23.8	 25
156	 18	184.0	32.1	 25
157	 18	119.0	28.7	 25
158	 18	106.0	19.6	 25
159	 18	140.3	35.5	 30
160	 18	147.0	34.8	 25
161	 18	4744.0	1299.6	 25
162	 18	158.0	34.0	 25
163	 18	189.0	35.6	 25
164	 18	153.0	35.7	 30
165	 18	183.0	28.6	 25
166	 18	178.0	47.1	 25
167	 18	116.0	20.2	 25
168	 18	92.0	18.7	 25
169	 18	108.8	21.7	 30
170	 18	114.0	28.3	 25
171	 18	227.0	32.6	 25
172	 18	358.0	68.9	 25
173	 18	168.0	34.6	 25
174	 18	143.0	29.9	 30
175	 18	173.0	26.4	 25
176	 18	114.0	32.2	 25
177	 18	227.0	39.4	 25
178	 18	246.0	46.1	 25
179	 18	119.8	19.9	 30
180	 18	104.0	22.5	 25
181	 18	165.0	32.4	 30
182	 18	591.5	114.1	 30
183	 18	636.3	98.4	 30
184	 18	142.8	28.4	 36
185	 18	136.3	24.7	 30
186	 18	130.8	33.0	 30
187	 18	127.5	25.3	 30
188	 18	111.0	26.8	 30
189	 18	130.3	30.0	 36
190	 18	144.8	33.0	 30
191	 18	212.5	50.3	 30
192	 18	893.8	176.8	 30
193	 18	101.8	18.4	 30
194	 18	98.3	19.3	 36
195	 18	119.8	39.8	 30
196	 18	91.5	19.7	 30
197	 18	120.0	23.1	 30
198	 18	120.3	26.4	 30
199	 18	104.3	21.3	 36
200	 18	506.8	113.4	 30
201	 18	282.5	64.5	 30
202	 18	135.8	23.1	 30
203	 18	94.8	51.4	 30
204	 18	121.5	39.8	 36
205	 18	297.0	75.0	 30
206	 18	147.0	26.2	 30
207	 18	123.0	21.8	 30
208	 18	194.0	32.6	 30
209	 18	510.3	102.6	 36
210	 18	161.5	33.0	 30
211	 18	118.5	26.2	 30
212	 18	91.0	21.5	 30
213	 18	90.3	21.5	 30
214	 18	123.3	22.9	 30
215	 18	96.5	21.0	 30
216	 18	170.0	30.5	 25
217	 18	165.0	34.6	 25
218	 18	169.0	31.5	 25
219	 18	127.0	24.9	 25
220	 18	160.5	31.4	 30
221	 18	259.0	37.2	 25
222	 18	90.0	20.0	 25
223	 18	105.0	24.2	 25
224	 18	141.0	25.5	 25
225	 18	145.0	30.9	 30
226	 18	194.0	40.0	 25
227	 18	195.0	28.7	 25
228	 18	475.0	62.3	 25
229	 18	314.0	59.9	 25
230	 18	156.8	32.1	 30
231	 18	177.0	32.6	 25
232	 18	352.0	161.1	 25
233	 18	153.0	24.9	 25
234	 18	120.0	41.1	 25
235	 18	182.0	31.3	 30
236	 18	107.0	20.7	 25
237	 18	116.0	24.8	 25
238	 18	110.0	31.0	 25
239	 18	190.0	46.2	 25
240	 18	125.8	22.5	 30
241	 18	88.0	20.1	 25
242	 18	110.0	26.2	 25
243	 18	103.0	23.2	 25
244	 18	95.0	21.5	 25
245	 18	211.5	40.4	 30
246	 18	262.0	57.7	 25
247	 18	1694.0	265.7	 25
248	 18	653.0	121.0	 25
249	 18	919.0	104.0	 25
250	 18	600.3	76.0	 30
251	 18	695.0	89.7	 25
252	 18	355.0	170.5	 25
253	 18	679.0	60.7	 25
254	 18	274.0	39.5	 25
255	 18	202.0	83.9	 30
256	 18	184.0	39.3	 25
257	 18	169.0	54.7	 25
258	 18	581.0	85.0	 25
259	 18	225.0	38.6	 25
260	 18	122.3	23.9	 30
261	 18	126.0	30.8	 25
262	 18	151.0	35.8	 25
263	 18	178.0	31.9	 25
264	 18	103.0	29.6	 25
265	 18	128.8	38.1	 30
266	 18	141.0	36.0	 25
267	 18	156.0	54.4	 25
268	 18	172.0	35.2	 25
269	 18	115.0	35.9	 25
270	 18	238.8	51.5	 30
271	 18	468.0	54.1	 25
272	 18	165.0	38.3	 25
273	 18	160.0	33.4	 25
274	 18	135.0	29.4	 25
275	 18	141.5	25.1	 30
276	 18	134.0	28.5	 25
277	 18	130.0	22.9	 25
278	 18	95.0	22.1	 25
279	 18	146.0	29.0	 25
280	 18	114.0	23.1	 30
281	 18	161.0	22.8	 25
282	 18	193.0	26.9	 25
283	 18	204.0	32.2	 25
284	 18	114.0	36.7	 25
285	 18	247.3	35.4	 30
286	 18	84.0	16.5	 25
287	 18	127.0	30.5	 25
288	 18	673.0	86.9	 25
289	 18	477.0	100.8	 25
290	 18	243.5	42.9	 30
291	 18	101.0	23.2	 25
292	 18	191.0	24.6	 25
293	 18	197.0	35.3	 25
294	 18	146.0	28.9	 25
295	 18	190.8	41.0	 30
296	 18	117.0	27.5	 25
297	 18	216.0	40.6	 25
298	 18	119.0	33.9	 25
299	 18	185.0	39.3	 25
300	 18	388.3	61.4	 30
301	 18	127.0	28.5	 25
302	 18	122.0	23.6	 25
303	 18	272.0	37.9	 25
304	 18	279.0	40.3	 25
305	 18	140.3	30.7	 30
306	 18	191.0	43.5	 25
307	 18	474.0	78.8	 25
308	 18	193.0	31.3	 25
309	 18	273.0	42.1	 25
310	 18	137.3	36.4	 30
311	 18	148.0	31.5	 25
312	 18	154.0	30.0	 25
313	 18	143.0	30.0	 25
314	 18	87.0	24.2	 25
315	 18	99.0	22.5	 30
316	 18	118.0	28.8	 25
317	 18	177.0	40.6	 25
318	 18	199.0	32.7	 25
319	 18	185.0	44.3	 25
320	 18	111.0	31.5	 25
321	 18	209.5	43.6	 30
322	 18	282.0	51.6	 25
323	 18	180.0	39.1	 25
324	 18	319.0	57.4	 25
325	 18	151.0	23.6	 25
326	 18	132.8	33.4	 30
327	 18	3777.0	888.7	 25
328	 18	272.0	47.0	 25
329	 18	475.0	99.1	 25
330	 18	159.0	55.7	 25
331	 18	108.8	22.0	 30
332	 18	317.0	52.0	 25
333	 18	216.0	44.0	 25
334	 18	497.0	261.6	 25
335	 18	112.0	28.4	 25
336	 18	115.8	21.5	 30
337	 18	151.0	24.6	 25
338	 18	153.0	30.2	 25
339	 18	112.0	18.8	 25
340	 18	124.0	25.4	 25
341	 18	104.0	27.5	 30
342	 18	234.0	51.6	 25
343	 18	103.0	26.3	 25
344	 18	284.0	64.6	 25
345	 18	223.0	38.9	 25
346	 18	233.5	52.9	 30
347	 18	133.0	68.2	 25
348	 18	103.0	22.6	 25
349	 18	146.0	52.6	 25
350	 18	77.0	28.6	 25
351	 18	125.0	24.7	 30
352	 18	404.0	93.0	 25
353	 18	225.0	45.6	 25
354	 18	101.0	18.4	 25
355	 18	100.0	22.3	 25
356	 18	185.8	40.6	 30
357	 18	273.0	53.2	 25
358	 18	173.0	22.9	 25
359	 18	163.8	34.5	 30
360	 18	211.8	32.0	 30
361	 18	154.3	27.3	 36
362	 18	375.0	56.4	 30
363	 18	317.3	37.8	 30
364	 18	168.3	24.3	 30
365	 18	143.3	47.9	 30
366	 18	152.3	31.3	 36
367	 18	1729.3	390.7	 30
368	 18	688.0	143.3	 30
369	 18	130.0	64.4	 30
370	 18	109.8	26.9	 30
371	 18	131.5	31.4	 36
372	 18	239.0	41.8	 30
373	 18	198.5	39.4	 30
374	 18	147.0	32.9	 30
375	 18	129.3	26.7	 30
376	 18	142.3	27.8	 36
377	 18	126.5	30.6	 30
378	 18	141.8	40.8	 30
379	 18	240.5	38.4	 30
380	 18	124.8	29.6	 30
381	 18	144.3	29.1	 36
382	 18	180.3	35.0	 30
383	 18	109.8	23.9	 30
384	 18	172.0	122.9	 30
385	 18	106.8	40.1	 30
386	 18	109.3	22.1	 36
387	 18	146.8	30.3	 30
388	 18	129.5	24.6	 30
389	 18	1201.3	240.1	 30
390	 18	979.5	164.6	 30
391	 18	175.0	36.6	 36
392	 18	95.5	18.5	 30
393	 18	84.0	68.3	 25
394	 18	115.0	22.9	 25
395	 18	132.0	29.8	 25
396	 18	268.5	52.8	 30
397	 18	215.0	36.9	 25
398	 18	139.0	38.7	 25
399	 18	131.0	26.5	 25
400	 18	95.0	19.5	 25
401	 18	152.8	41.0	 30
402	 18	107.0	23.0	 25
403	 18	828.0	80.3	 25
404	 18	170.0	37.3	 25
405	 18	139.0	26.3	 25
406	 18	240.0	42.4	 30
407	 18	273.0	43.5	 25
408	 18	104.0	19.9	 25
409	 18	217.0	46.3	 25
410	 18	146.0	34.1	 25
411	 18	462.8	70.4	 30
412	 18	442.0	99.8	 25
413	 18	286.0	31.9	 25
414	 18	233.0	42.9	 25
415	 18	107.0	25.8	 25
416	 18	163.5	50.7	 30
417	 18	259.0	44.6	 25
418	 18	453.0	59.4	 25
419	 18	401.0	54.9	 25
420	 18	153.0	32.1	 25
421	 18	130.0	22.2	 25
422	 18	114.8	26.3	 30
423	 18	265.0	38.5	 25
424	 18	305.0	38.3	 25
425	 18	169.0	33.4	 25
426	 18	97.0	19.4	 25
427	 18	141.0	37.9	 30
428	 18	115.0	28.7	 25
429	 18	140.0	27.4	 25
430	 18	89.0	21.5	 25
431	 18	163.0	24.0	 25
432	 18	128.0	22.4	 30
433	 18	129.0	29.6	 25
434	 18	120.0	22.2	 25
435	 18	127.0	24.3	 25
436	 18	129.0	22.2	 25
437	 18	182.0	33.0	 30
438	 18	147.0	27.1	 25
439	 18	585.0	110.7	 25
440	 18	179.0	34.8	 25
441	 18	100.0	24.1	 25
442	 18	203.5	36.3	 30
443	 18	282.0	40.0	 25
444	 18	232.0	50.6	 25
445	 18	347.0	68.4	 25
446	 18	153.0	30.6	 25
447	 18	181.0	39.9	 30
448	 18	100.0	21.3	 25
449	 18	104.0	23.8	 25
450	 18	111.0	17.6	 25
451	 18	213.0	33.6	 25
452	 18	216.8	41.4	 30
453	 18	175.0	29.4	 25
454	 18	517.0	66.1	 25
455	 18	574.0	103.2	 25
456	 18	405.0	65.0	 25
457	 18	249.5	32.1	 30
458	 18	200.0	24.5	 25
459	 18	106.0	21.5	 25
460	 18	175.0	39.9	 25
461	 18	89.0	24.5	 25
462	 18	123.8	22.8	 30
463	 18	95.0	23.0	 25
464	 18	110.0	21.3	 25
465	 18	235.0	49.1	 25
466	 18	955.0	213.6	 25
467	 18	549.3	90.7	 30
468	 18	154.0	23.9	 25
469	 18	427.0	61.9	 25
470	 18	227.0	41.1	 25
471	 18	145.0	33.2	 25
472	 18	115.0	18.9	 30
473	 18	105.0	21.1	 25
474	 18	102.0	20.6	 25
475	 18	210.0	38.2	 25
476	 18	143.0	31.4	 25
477	 18	286.5	53.4	 30
478	 18	118.0	17.9	 25
479	 18	115.0	28.6	 25
480	 18	148.0	34.0	 25
481	 18	109.0	22.9	 25
482	 18	114.0	24.8	 30
483	 18	158.0	20.7	 25
484	 18	187.0	29.6	 25
485	 18	106.0	20.1	 25
486	 18	117.0	17.2	 25
487	 18	145.8	24.3	 30
488	 18	170.0	30.5	 25
489	 18	1584.0	212.0	 25
490	 18	191.0	36.9	 25
491	 18	347.0	75.1	 25
492	 18	96.8	20.2	 30
493	 18	196.0	34.1	 25
494	 18	1625.0	276.0	 25
495	 18	382.0	50.5	 25
496	 18	222.0	31.1	 25
497	 18	155.5	68.6	 30
498	 18	127.0	30.4	 25
499	 18	119.0	24.8	 25
500	 18	138.0	31.7	 25
501	 18	107.0	26.6	 25
502	 18	371.8	63.2	 30
503	 18	97.0	20.1	 25
504	 18	140.0	32.4	 25
505	 18	156.0	28.3	 25
506	 18	149.0	28.6	 25
507	 18	313.5	60.7	 30
508	 18	218.0	27.9	 25
509	 18	552.0	348.0	 25
510	 18	164.0	26.3	 25
511	 18	115.0	18.6	 25
512	 18	141.8	21.3	 30
513	 18	194.0	31.3	 25
514	 18	102.0	32.5	 25
515	 18	117.0	24.6	 25
516	 18	95.0	17.3	 25
517	 18	91.5	15.1	 30
518	 18	111.0	16.3	 25
519	 18	177.0	31.3	 25
520	 18	814.0	118.1	 25
521	 18	155.0	25.4	 25
522	 18	398.0	38.3	 25
523	 18	337.0	54.2	 30
524	 18	156.0	26.2	 25
525	 18	151.0	23.6	 25
526	 18	230.0	42.8	 25
527	 18	117.0	18.9	 25
528	 18	206.3	36.1	 30
529	 18	296.0	54.4	 25
530	 18	193.0	33.7	 25
531	 18	147.0	21.7	 25
532	 18	170.0	56.6	 25
533	 18	99.0	21.3	 30
534	 18	78.0	13.8	 25
535	 18	93.0	48.9	 25
536	 18	132.0	41.4	 25
537	 18	109.5	21.7	 30
538	 18	115.0	35.3	 36
539	 18	255.3	44.7	 30
540	 18	141.5	22.5	 30
541	 18	118.0	22.0	 30
542	 18	110.8	18.9	 30
543	 18	113.0	32.9	 36
544	 18	191.8	37.7	 30
545	 18	114.8	21.7	 30
546	 18	221.5	35.2	 30
547	 18	98.8	19.3	 30
548	 18	319.8	63.7	 36
549	 18	188.5	35.3	 30
550	 18	115.5	22.2	 30
551	 18	98.5	22.6	 30
552	 18	228.8	44.8	 30
553	 18	395.3	81.7	 36
554	 18	461.5	85.0	 30
555	 18	123.5	29.4	 30
556	 18	145.5	26.1	 30
557	 18	182.5	35.0	 30
558	 18	179.0	34.4	 36
559	 18	126.8	21.2	 30
560	 18	290.3	37.4	 30
561	 18	184.0	37.4	 30
562	 18	190.3	47.5	 30
563	 18	157.3	28.5	 36
564	 18	120.5	33.4	 30
565	 18	98.8	22.2	 30
566	 18	635.8	145.6	 30
567	 18	525.5	82.1	 30
568	 18	128.0	22.0	 36
569	 18	407.3	65.0	 30
570	 18	291.8	58.4	 30
571	 18	193.0	20.7	 25
572	 18	433.0	55.7	 25
573	 18	186.3	44.4	 30
574	 18	418.0	42.6	 25
575	 18	279.0	40.8	 25
576	 18	192.0	37.1	 25
577	 18	143.0	24.0	 25
578	 18	97.0	19.7	 30
579	 18	174.0	34.8	 25
580	 18	481.0	72.9	 25
581	 18	331.0	39.9	 25
582	 18	185.0	24.2	 25
583	 18	131.0	22.3	 30
584	 18	838.0	117.7	 25
585	 18	320.0	39.4	 25
586	 18	131.0	19.4	 25
587	 18	444.0	48.1	 25
588	 18	109.3	24.6	 30
589	 18	81.0	22.7	 25
590	 18	150.0	23.6	 25
591	 18	112.0	18.6	 25
592	 18	264.0	50.4	 25
593	 18	370.3	46.3	 30
594	 18	219.0	24.4	 25
595	 18	85.0	19.3	 25
596	 18	161.0	22.1	 25
597	 18	194.0	38.1	 25
598	 18	126.5	19.6	 30
599	 18	241.0	41.2	 25
600	 18	152.0	21.8	 25
601	 18	332.0	41.8	 25
602	 18	130.0	26.5	 25
603	 18	165.5	36.7	 30
604	 18	346.0	49.1	 25
605	 18	134.0	27.7	 25
606	 18	103.0	20.5	 25
607	 18	103.0	19.6	 25
608	 18	140.8	33.9	 30
609	 18	520.0	45.4	 25
610	 18	96.0	17.5	 25
611	 18	139.0	22.3	 25
612	 18	159.0	24.3	 25
613	 18	104.8	19.1	 30
614	 18	200.0	40.7	 25
615	 18	154.0	26.8	 25
616	 18	126.0	18.5	 25
617	 18	93.0	24.1	 25
618	 18	91.0	18.9	 30
619	 18	111.0	21.0	 25
620	 18	118.0	22.2	 25
621	 18	112.0	20.7	 25
622	 18	143.0	17.7	 25
623	 18	214.0	39.9	 25
624	 18	97.8	16.9	 30
625	 18	114.0	18.9	 25
626	 18	115.0	19.9	 25
627	 18	169.0	25.9	 25
628	 18	265.0	30.2	 25
629	 18	586.8	141.9	 30
630	 18	586.0	73.1	 25
631	 18	466.0	72.8	 25
632	 18	108.0	22.0	 25
633	 18	137.0	21.6	 25
634	 18	129.8	25.6	 30
635	 18	1254.0	115.1	 25
636	 18	183.0	36.8	 25
637	 18	106.0	14.3	 25
638	 18	205.0	32.3	 25
639	 18	113.8	20.5	 30
640	 18	95.0	15.0	 25
641	 18	112.0	25.2	 25
642	 18	182.0	35.7	 25
643	 18	595.0	117.1	 25
644	 18	306.8	46.3	 30
645	 18	229.0	56.8	 25
646	 18	109.0	21.7	 25
647	 18	117.0	29.0	 25
648	 18	164.0	22.2	 25
649	 18	621.3	168.6	 30
650	 18	156.0	26.5	 25
651	 18	131.0	21.6	 25
652	 18	134.0	16.9	 25
653	 18	374.0	53.4	 25
654	 18	270.5	33.6	 30
655	 18	1198.0	196.8	 25
656	 18	650.0	66.2	 25
657	 18	192.0	18.6	 25
658	 18	502.0	89.6	 25
659	 18	1065.0	120.6	 30
660	 18	387.0	53.8	 25
661	 18	502.0	78.7	 25
662	 18	110.0	17.2	 25
663	 18	120.0	32.4	 25
664	 18	120.8	26.0	 30
665	 18	344.0	63.1	 25
666	 18	185.0	22.1	 25
667	 18	133.0	39.4	 25
668	 18	151.0	25.0	 25
669	 18	109.8	16.5	 30
670	 18	130.0	22.8	 25
671	 18	258.0	40.9	 25
672	 18	350.0	63.3	 25
673	 18	165.0	23.5	 25
674	 18	239.0	61.2	 30
675	 18	112.0	15.2	 25
676	 18	195.0	40.7	 25
677	 18	111.0	25.9	 25
678	 18	107.0	11.1	 25
679	 18	116.3	19.0	 30
680	 18	325.0	41.2	 25
681	 18	165.0	31.0	 25
682	 18	258.0	73.0	 25
683	 18	126.0	23.3	 25
684	 18	169.3	34.6	 30
685	 18	120.0	16.8	 25
686	 18	120.0	15.1	 25
687	 18	107.0	24.6	 25
688	 18	101.0	24.6	 25
689	 18	143.3	31.1	 30
690	 18	127.0	31.2	 25
691	 18	143.0	25.9	 25
692	 18	143.0	22.8	 25
693	 18	359.0	83.2	 25
694	 18	125.0	22.4	 30
695	 18	138.0	32.1	 25
696	 18	123.0	12.1	 25
697	 18	223.0	35.9	 25
698	 18	256.0	41.7	 25
699	 18	370.0	80.3	 30
700	 18	124.0	21.3	 25
701	 18	107.0	16.6	 25
702	 18	120.0	15.3	 25
703	 18	126.0	22.7	 25
704	 18	184.3	29.2	 30
705	 18	181.0	32.9	 25
706	 18	711.0	94.1	 25
707	 18	1280.0	176.9	 25
708	 18	342.0	48.3	 25
709	 18	154.8	29.8	 30
710	 18	165.0	21.6	 25
711	 18	20622.0	4517.9	 25
  0	 19	182.0	27.8	 25
  1	 19	2164.0	313.6	 25
  2	 19	139.0	25.9	 30
  3	 19	258.0	31.0	 25
  4	 19	149.0	35.5	 25
  5	 19	108.0	23.1	 25
  6	 19	203.0	29.1	 25
  7	 19	281.3	34.3	 30
  8	 19	261.0	37.9	 25
  9	 19	101.0	16.6	 25
 10	 19	499.0	62.0	 25
 11	 19	216.0	27.1	 25
 12	 19	265.0	29.5	 25
 13	 19	155.0	23.2	 30
 14	 19	188.0	26.0	 25
 15	 19	120.0	22.2	 25
 16	 19	401.0	69.8	 25
 17	 19	165.0	25.6	 25
 18	 19	622.0	99.0	 30
 19	 19	163.0	25.8	 25
 20	 19	299.0	50.0	 25
 21	 19	138.0	19.3	 25
 22	 19	222.0	31.7	 25
 23	 19	145.8	36.1	 30
 24	 19	292.0	38.2	 25
 25	 19	924.0	108.9	 25
 26	 19	274.0	37.7	 25
 27	 19	250.0	30.3	 25
 28	 19	363.0	48.0	 30
 29	 19	427.0	83.1	 25
 30	 19	262.0	35.5	 25
 31	 19	357.0	41.2	 25
 32	 19	201.0	28.3	 25
 33	 19	161.8	31.6	 30
 34	 19	125.0	20.0	 25
 35	 19	192.0	26.8	 25
 36	 19	573.0	50.6	 25
 37	 19	107.5	21.8	 30
 38	 19	591.8	121.8	 36
 39	 19	302.8	51.3	 30
 40	 19	618.0	77.5	 30
 41	 19	582.5	87.5	 30
 42	 19	441.5	260.7	 30
 43	 19	488.5	102.7	 36
 44	 19	684.8	92.9	 30
 45	 19	245.0	40.9	 30
 46	 19	130.3	22.4	 30
 47	 19	602.0	66.1	 30
 48	 19	690.5	148.5	 36
 49	 19	1018.5	265.8	 30
 50	 19	113.0	22.1	 30
 51	 19	756.8	114.7	 30
 52	 19	191.8	37.3	 30
 53	 19	201.3	33.8	 36
 54	 19	207.3	31.9	 30
 55	 19	851.8	98.0	 30
 56	 19	839.5	130.7	 30
 57	 19	643.5	93.0	 30
 58	 19	493.8	113.1	 36
 59	 19	265.3	52.0	 30
 60	 19	164.5	34.3	 30
 61	 19	206.8	34.6	 30
 62	 19	218.0	40.6	 30
 63	 19	84.3	15.8	 36
 64	 19	96.8	22.0	 30
 65	 19	111.3	17.3	 30
 66	 19	187.8	33.2	 30
 67	 19	150.3	26.0	 30
 68	 19	266.3	49.0	 36
 69	 19	165.5	36.4	 30
 70	 19	1021.5	199.7	 30
 71	 19	110.0	21.0	 30
 72	 19	787.0	86.0	 25
 73	 19	169.8	20.8	 30
 74	 19	186.0	35.2	 25
 75	 19	169.0	42.2	 25
 76	 19	198.0	39.4	 25
 77	 19	563.0	73.9	 25
 78	 19	789.0	102.0	 30
 79	 19	135.0	23.6	 25
 80	 19	128.0	34.1	 25
 81	 19	181.0	32.9	 25
 82	 19	496.0	63.3	 25
 83	 19	497.5	83.7	 30
 84	 19	377.0	77.4	 25
 85	 19	132.0	18.0	 25
 86	 19	239.0	43.3	 25
 87	 19	929.0	114.7	 25
 88	 19	732.0	143.9	 30
 89	 19	737.0	90.5	 25
 90	 19	116.0	23.7	 25
 91	 19	165.0	31.5	 25
 92	 19	3743.0	405.4	 25
 93	 19	109.5	23.8	 30
 94	 19	109.0	19.7	 25
 95	 19	287.0	52.1	 25
 96	 19	276.0	41.8	 25
 97	 19	377.0	36.4	 25
 98	 19	203.8	32.2	 30
 99	 19	315.0	41.8	 25
100	 19	140.0	33.8	 25
101	 19	199.0	33.9	 25
102	 19	5619.0	485.4	 25
103	 19	184.8	39.6	 30
104	 19	106.0	16.4	 25
105	 19	2339.0	267.3	 25
106	 19	192.0	28.1	 25
107	 19	153.0	33.6	 25
108	 19	112.8	28.4	 30
109	 19	215.0	73.6	 25
110	 19	137.0	25.7	 25
111	 19	1693.0	171.3	 25
112	 19	668.0	73.4	 25
113	 19	845.0	104.2	 25
114	 19	170.0	29.1	 30
115	 19	151.0	28.6	 25
116	 19	267.0	27.6	 25
117	 19	2359.0	155.2	 25
118	 19	268.0	38.6	 25
119	 19	218.8	45.2	 30
120	 19	151.0	25.9	 25
121	 19	170.0	27.2	 25
122	 19	435.0	74.4	 25
123	 19	127.0	26.6	 25
124	 19	186.5	25.3	 30
125	 19	258.0	36.3	 25
126	 19	132.0	21.5	 25
127	 19	144.0	28.7	 25
128	 19	298.0	52.8	 25
129	 19	338.3	71.0	 30
130	 19	122.0	28.6	 25
131	 19	963.0	130.3	 25
132	 19	202.0	29.8	 25
133	 19	364.0	54.8	 25
134	 19	178.0	27.0	 30
135	 19	383.0	47.7	 25
136	 19	887.0	113.0	 25
137	 19	2100.0	187.9	 25
138	 19	131.0	23.2	 25
139	 19	173.3	27.4	 30
140	 19	218.0	54.8	 25
141	 19	1196.0	139.5	 25
142	 19	465.0	37.7	 25
143	 19	374.0	46.4	 25
144	 19	822.5	155.8	 30
145	 19	221.0	40.8	 25
146	 19	508.0	53.3	 25
147	 19	299.0	42.6	 25
148	 19	151.0	35.8	 25
149	 19	131.0	29.6	 30
150	 19	660.0	78.2	 25
151	 19	111.0	21.7	 25
152	 19	93.0	13.4	 25
153	 19	106.0	19.4	 25
154	 19	131.3	20.2	 30
155	 19	151.0	24.5	 25
156	 19	127.0	25.8	 25
157	 19	3658.0	331.3	 25
158	 19	101.0	18.2	 25
159	 19	103.8	22.9	 30
160	 19	122.0	20.4	 25
161	 19	133.0	25.0	 25
162	 19	719.0	56.3	 25
163	 19	193.0	28.7	 25
164	 19	323.0	61.7	 30
165	 19	141.0	33.3	 25
166	 19	94.0	16.6	 25
167	 19	162.0	34.4	 25
168	 19	136.0	21.3	 25
169	 19	128.0	20.5	 30
170	 19	270.0	32.0	 25
171	 19	276.0	47.9	 25
172	 19	180.0	27.9	 25
173	 19	490.0	64.4	 25
174	 19	274.3	41.1	 30
175	 19	212.0	31.8	 25
176	 19	211.0	47.9	 25
177	 19	221.0	37.5	 25
178	 19	161.0	20.6	 25
179	 19	117.5	22.4	 30
180	 19	143.0	27.8	 25
181	 19	186.0	36.6	 25
182	 19	270.0	44.2	 25
183	 19	112.0	16.5	 25
184	 19	249.0	36.0	 30
185	 19	235.0	42.5	 25
186	 19	138.0	31.5	 25
187	 19	301.0	36.9	 25
188	 19	191.0	23.0	 25
189	 19	217.8	42.2	 30
190	 19	137.0	26.0	 25
191	 19	181.0	31.6	 25
192	 19	2118.0	257.9	 25
193	 19	211.0	32.4	 25
194	 19	489.3	60.7	 30
195	 19	185.0	40.1	 25
196	 19	211.0	30.1	 25
197	 19	146.0	26.4	 25
198	 19	114.0	16.9	 25
199	 19	109.3	34.8	 30
200	 19	390.0	40.7	 25
201	 19	304.0	50.5	 25
202	 19	1458.0	148.6	 25
203	 19	289.0	38.6	 25
204	 19	707.3	135.8	 30
205	 19	207.0	31.4	 25
206	 19	767.0	92.6	 25
207	 19	146.0	22.0	 25
208	 19	218.0	30.0	 25
209	 19	206.5	34.6	 30
210	 19	166.0	35.9	 25
211	 19	140.0	40.7	 25
212	 19	103.0	19.6	 25
213	 19	397.0	48.4	 25
214	 19	136.0	27.1	 25
215	 19	157.0	24.1	 36
216	 19	2335.5	336.7	 30
217	 19	443.0	47.9	 30
218	 19	297.0	42.9	 30
219	 19	296.8	39.4	 30
220	 19	2493.3	516.0	 36
221	 19	193.8	49.2	 30
222	 19	306.3	44.7	 30
223	 19	163.5	28.6	 30
224	 19	4708.8	697.5	 30
225	 19	529.3	80.2	 36
226	 19	186.5	30.5	 30
227	 19	260.8	123.4	 30
228	 19	1381.3	189.4	 30
229	 19	144.0	25.2	 30
230	 19	17065.0	3632.9	 36
231	 19	148.3	27.0	 30
232	 19	129.8	22.7	 30
233	 19	324.8	48.0	 30
234	 19	105.0	15.4	 30
235	 19	105.0	23.0	 36
236	 19	154.0	30.8	 30
237	 19	236.8	66.4	 30
238	 19	114.3	20.6	 30
239	 19	331.0	53.7	 30
240	 19	79.5	13.8	 36
241	 19	154.8	32.4	 30
242	 19	195.8	30.0	 30
243	 19	104.5	23.3	 30
244	 19	123.8	28.1	 30
245	 19	1267.8	243.8	 36
246	 19	141.0	21.4	 30
247	 19	139.5	18.3	 30
248	 19	100.5	17.9	 30
249	 19	273.5	44.4	 30
250	 19	144.0	29.2	 30
251	 19	2031.0	201.1	 25
252	 19	785.0	88.1	 25
253	 19	1375.0	150.3	 25
254	 19	391.0	50.1	 25
255	 19	157.8	31.0	 30
256	 19	294.0	38.6	 25
257	 19	724.0	83.1	 25
258	 19	398.0	46.9	 25
259	 19	374.0	53.4	 25
260	 19	106.8	20.3	 30
261	 19	136.0	20.4	 25
262	 19	564.0	70.7	 25
263	 19	93.0	18.2	 25
264	 19	105.0	17.8	 25
265	 19	205.8	34.7	 30
266	 19	111.0	14.8	 25
267	 19	3561.0	401.6	 25
268	 19	269.0	34.5	 25
269	 19	557.0	52.4	 25
270	 19	136.8	25.2	 30
271	 19	128.0	20.7	 25
272	 19	3742.0	415.3	 25
273	 19	1622.0	131.0	 25
274	 19	86.0	12.4	 25
275	 19	106.0	18.0	 30
276	 19	108.0	21.7	 25
277	 19	210.0	36.0	 25
278	 19	117.0	19.1	 25
279	 19	121.0	20.7	 25
280	 19	171.0	22.3	 30
281	 19	6372.0	744.2	 25
282	 19	115.0	22.4	 25
283	 19	146.0	33.0	 25
284	 19	3222.0	487.4	 25
285	 19	5606.3	991.5	 30
286	 19	175.0	23.6	 25
287	 19	109.0	17.6	 25
288	 19	135.0	34.9	 25
289	 19	169.0	24.3	 25
290	 19	167.3	25.1	 30
291	 19	1195.0	200.6	 25
292	 19	188.0	33.7	 25
293	 19	585.0	69.7	 25
294	 19	248.0	30.3	 25
295	 19	125.8	23.9	 30
296	 19	277.0	52.7	 25
297	 19	107.0	13.7	 25
298	 19	251.0	39.9	 25
299	 19	219.0	61.6	 25
300	 19	268.5	39.4	 30
301	 19	196.0	32.5	 25
302	 19	139.0	19.6	 25
303	 19	218.0	34.8	 25
304	 19	146.0	30.8	 25
305	 19	115.0	22.3	 30
306	 19	6426.0	690.1	 25
307	 19	138.0	13.8	 25
308	 19	299.0	33.2	 25
309	 19	198.0	28.3	 25
310	 19	202.8	32.9	 30
311	 19	247.0	47.2	 25
312	 19	114.0	21.6	 25
313	 19	1275.0	108.4	 25
314	 19	361.0	35.9	 25
315	 19	184.0	33.9	 25
316	 19	197.5	39.7	 30
317	 19	282.0	29.0	 25
318	 19	748.0	51.2	 25
319	 19	578.0	187.5	 25
320	 19	226.0	40.5	 25
321	 19	309.8	53.4	 30
322	 19	165.0	20.6	 25
323	 19	458.0	94.6	 25
324	 19	208.0	30.4	 25
325	 19	113.0	32.0	 25
326	 19	108.0	13.9	 30
327	 19	142.0	24.7	 25
328	 19	266.0	171.1	 25
329	 19	384.0	58.6	 25
330	 19	183.0	18.2	 25
331	 19	271.5	50.4	 30
332	 19	333.0	49.1	 25
333	 19	430.0	52.2	 25
334	 19	145.0	20.2	 25
335	 19	115.0	15.2	 25
336	 19	157.8	30.3	 30
337	 19	529.0	54.7	 25
338	 19	365.0	26.9	 25
339	 19	1771.0	134.0	 25
340	 19	1581.0	246.3	 25
341	 19	337.0	47.1	 30
342	 19	1012.0	176.7	 25
343	 19	199.0	37.0	 25
344	 19	268.0	46.6	 25
345	 19	744.0	81.6	 25
346	 19	4874.5	1007.1	 30
347	 19	178.0	24.3	 25
348	 19	144.0	22.3	 25
349	 19	174.0	25.0	 25
350	 19	113.0	21.3	 25
351	 19	146.3	26.5	 30
352	 19	105.0	26.9	 25
353	 19	1318.0	130.4	 25
354	 19	318.0	52.5	 25
355	 19	110.0	18.1	 25
356	 19	205.0	36.9	 30
357	 19	349.0	40.8	 25
358	 19	160.0	17.5	 25
359	 19	559.0	76.3	 25
360	 19	924.0	300.2	 25
361	 19	728.0	140.2	 30
362	 19	374.0	55.5	 25
363	 19	407.0	52.5	 25
364	 19	141.0	36.5	 25
365	 19	3454.0	408.7	 25
366	 19	1009.8	157.1	 30
367	 19	221.0	32.6	 25
368	 19	163.0	21.0	 25
369	 19	157.0	21.2	 25
370	 19	696.0	127.8	 25
371	 19	465.5	88.7	 30
372	 19	289.0	41.7	 25
373	 19	150.0	28.7	 25
374	 19	249.0	31.8	 25
375	 19	116.0	18.8	 25
376	 19	256.5	35.3	 30
377	 19	193.0	25.3	 25
378	 19	405.0	48.4	 25
379	 19	152.0	24.1	 25
380	 19	164.0	22.5	 25
381	 19	190.8	30.3	 30
382	 19	175.0	22.7	 25
383	 19	190.0	29.3	 25
384	 19	435.0	65.8	 25
385	 19	113.0	17.0	 25
386	 19	2189.3	303.2	 30
387	 19	164.0	29.8	 25
388	 19	359.0	43.9	 25
389	 19	151.0	20.8	 25
390	 19	1172.0	221.6	 25
391	 19	518.0	44.9	 30
392	 19	257.0	27.7	 25
393	 19	192.8	37.7	 30
394	 19	128.8	15.3	 30
395	 19	113.8	13.7	 30
396	 19	244.3	42.4	 36
397	 19	162.8	24.8	 30
398	 19	186.8	37.0	 30
399	 19	796.3	77.0	 30
400	 19	174.8	27.9	 30
401	 19	100.0	19.7	 36
402	 19	100.5	20.7	 30
403	 19	320.8	38.1	 30
404	 19	259.3	37.1	 30
405	 19	172.8	31.7	 30
406	 19	167.0	23.9	 36
407	 19	98.3	17.6	 30
408	 19	86.5	14.8	 30
409	 19	94.0	25.2	 30
410	 19	194.8	27.4	 30
411	 19	235.5	42.8	 36
412	 19	599.5	70.1	 30
413	 19	947.0	109.7	 30
414	 19	11216.0	1981.2	 30
415	 19	235.0	36.0	 30
416	 19	134.0	22.2	 30
417	 19	140.0	21.8	 36
418	 19	156.0	20.2	 30
419	 19	173.5	30.3	 30
420	 19	111.8	13.8	 30
421	 19	122.3	17.2	 30
422	 19	191.8	48.8	 36
423	 19	143.5	18.1	 30
424	 19	188.5	33.2	 30
425	 19	168.8	26.0	 30
426	 19	2069.8	422.2	 30
427	 19	2609.3	553.1	 36
428	 19	137.0	27.6	 25
429	 19	2821.0	416.6	 25
430	 19	123.0	20.8	 25
431	 19	471.0	96.1	 25
432	 19	213.5	38.0	 30
433	 19	342.0	39.0	 25
434	 19	159.0	19.3	 25
435	 19	1174.0	155.9	 25
436	 19	106.0	17.2	 25
437	 19	1390.0	346.1	 30
438	 19	171.0	19.7	 25
439	 19	97.0	18.5	 25
440	 19	249.0	47.5	 25
441	 19	477.0	111.5	 25
442	 19	179.8	24.5	 30
443	 19	591.0	66.0	 25
444	 19	309.0	35.0	 25
445	 19	260.0	23.1	 25
446	 19	193.0	37.2	 25
447	 19	151.3	22.5	 30
448	 19	107.0	17.7	 25
449	 19	103.0	20.1	 25
450	 19	296.0	41.6	 25
451	 19	134.0	21.6	 25
452	 19	209.0	52.7	 30
453	 19	383.0	42.6	 25
454	 19	108.0	15.5	 25
455	 19	246.0	31.1	 25
456	 19	244.0	41.1	 25
457	 19	498.0	47.3	 30
458	 19	228.0	26.7	 25
459	 19	87.0	24.8	 25
460	 19	202.0	44.1	 25
461	 19	111.0	20.3	 25
462	 19	115.5	21.6	 30
463	 19	216.0	28.9	 25
464	 19	114.0	34.2	 25
465	 19	112.0	22.0	 25
466	 19	213.0	38.6	 25
467	 19	264.3	39.1	 30
468	 19	108.0	18.0	 25
469	 19	229.0	29.3	 25
470	 19	148.0	22.6	 25
471	 19	187.0	26.0	 25
472	 19	272.0	30.1	 30
473	 19	1559.0	160.5	 25
474	 19	150.0	27.4	 25
475	 19	218.0	35.3	 25
476	 19	134.0	22.9	 25
477	 19	164.0	34.9	 30
478	 19	139.0	29.2	 25
479	 19	131.0	19.2	 25
480	 19	138.0	32.1	 25
481	 19	897.0	182.8	 25
482	 19	95.8	17.8	 30
483	 19	95.0	18.3	 25
484	 19	99.0	14.4	 25
485	 19	2272.0	317.5	 25
486	 19	150.0	21.4	 25
487	 19	196.0	27.5	 30
488	 19	722.0	117.3	 25
489	 19	135.0	29.0	 25
490	 19	796.0	75.5	 25
491	 19	5081.0	853.5	 25
492	 19	343.0	66.8	 30
493	 19	408.0	42.9	 25
494	 19	424.0	41.5	 25
495	 19	412.0	53.5	 25
496	 19	357.0	44.6	 25
497	 19	242.3	41.2	 30
498	 19	1034.0	137.0	 25
499	 19	579.0	58.9	 25
500	 19	105.0	16.2	 25
501	 19	145.0	27.2	 25
502	 19	99.0	18.2	 30
503	 19	160.0	21.6	 25
504	 19	282.0	52.2	 25
505	 19	400.0	58.7	 25
506	 19	869.0	101.1	 25
507	 19	215.8	37.2	 30
508	 19	244.0	28.6	 25
509	 19	109.0	28.5	 25
510	 19	164.0	30.0	 25
511	 19	1177.0	146.6	 25
512	 19	142.3	24.5	 30
513	 19	100.0	32.3	 25
514	 19	356.0	41.5	 25
515	 19	119.0	14.7	 25
516	 19	141.0	16.6	 25
517	 19	219.0	27.9	 25
518	 19	183.0	26.3	 30
519	 19	335.0	48.5	 25
520	 19	210.0	27.5	 25
521	 19	402.0	37.1	 25
522	 19	668.0	105.4	 25
523	 19	5638.0	1265.4	 30
524	 19	189.0	21.1	 25
525	 19	192.0	28.1	 25
526	 19	115.0	22.6	 25
527	 19	184.0	24.4	 25
528	 19	936.5	225.6	 30
529	 19	292.0	34.6	 25
530	 19	2765.0	381.5	 25
531	 19	209.0	30.9	 25
532	 19	1695.0	324.3	 25
533	 19	247.3	51.5	 30
534	 19	142.0	26.1	 25
535	 19	314.0	37.4	 25
536	 19	165.0	24.0	 25
537	 19	279.0	35.2	 25
538	 19	89.3	17.8	 30
539	 19	106.0	21.4	 25
540	 19	146.0	18.7	 25
541	 19	147.0	26.8	 25
542	 19	158.0	30.8	 25
543	 19	91.0	46.6	 30
544	 19	116.0	18.3	 25
545	 19	128.0	19.9	 25
546	 19	133.0	18.5	 25
547	 19	313.0	51.5	 25
548	 19	597.8	150.9	 30
549	 19	90.0	17.4	 25
550	 19	1111.0	182.6	 25
551	 19	93.0	20.5	 25
552	 19	126.0	26.7	 25
553	 19	129.0	21.3	 30
554	 19	92.0	33.6	 25
555	 19	1115.0	114.3	 25
556	 19	1443.0	241.3	 25
557	 19	629.0	110.9	 25
558	 19	438.8	85.8	 30
559	 19	187.0	37.0	 25
560	 19	119.0	27.7	 25
561	 19	106.0	17.3	 25
562	 19	344.0	47.3	 25
563	 19	304.8	55.6	 30
564	 19	1149.0	139.7	 25
565	 19	150.0	29.3	 25
566	 19	137.0	17.4	 25
567	 19	3166.0	539.7	 25
568	 19	246.5	53.1	 30
569	 19	312.0	32.3	 25
570	 19	170.0	27.0	 25
571	 19	125.8	25.8	 30
572	 19	331.5	35.8	 30
573	 19	149.3	24.5	 36
574	 19	111.8	19.2	 30
575	 19	520.3	55.7	 30
576	 19	338.0	60.7	 30
577	 19	195.8	35.6	 30
578	 19	451.5	85.4	 36
579	 19	229.5	42.2	 30
580	 19	141.5	21.1	 30
581	 19	563.3	70.3	 30
582	 19	600.8	46.5	 30
583	 19	250.3	46.4	 36
584	 19	332.5	56.8	 30
585	 19	347.5	68.9	 30
586	 19	239.0	22.9	 30
587	 19	373.0	53.6	 30
588	 19	192.5	34.9	 36
589	 19	163.8	26.3	 30
590	 19	137.8	27.5	 30
591	 19	226.8	47.8	 30
592	 19	692.5	123.7	 30
593	 19	120.0	29.3	 36
594	 19	173.5	38.3	 30
595	 19	155.0	27.7	 30
596	 19	3412.5	490.5	 30
597	 19	185.3	29.8	 30
598	 19	121.5	26.3	 36
599	 19	132.0	27.5	 30
600	 19	152.0	21.0	 30
601	 19	104.0	22.9	 30
602	 19	134.5	19.4	 30
603	 19	177.3	40.0	 36
604	 19	138.0	24.4	 30
605	 19	762.0	110.5	 30
606	 19	103.0	20.7	 25
607	 19	206.0	45.1	 25
608	 19	246.0	47.1	 30
609	 19	135.0	26.2	 25
610	 19	93.0	18.6	 25
611	 19	1606.0	242.6	 25
612	 19	467.0	70.0	 25
613	 19	6930.5	1487.6	 30
614	 19	409.0	58.4	 25
615	 19	138.0	17.4	 25
616	 19	384.0	60.9	 25
617	 19	1786.0	308.8	 25
618	 19	91.8	19.7	 30
619	 19	148.0	28.7	 25
620	 19	153.0	28.2	 25
621	 19	113.0	39.2	 25
622	 19	207.0	28.5	 25
623	 19	180.0	38.5	 25
624	 19	196.8	42.0	 30
625	 19	301.0	51.5	 25
626	 19	183.0	43.2	 25
627	 19	191.0	26.8	 25
628	 19	152.0	27.4	 25
629	 19	217.8	35.9	 30
630	 19	231.0	35.8	 25
631	 19	176.0	37.0	 25
632	 19	150.0	21.9	 25
633	 19	472.0	67.2	 25
634	 19	183.0	31.5	 30
635	 19	484.0	43.8	 25
636	 19	1046.0	166.0	 25
637	 19	166.0	22.1	 25
638	 19	126.0	24.5	 25
639	 19	142.8	20.7	 30
640	 19	230.0	30.9	 25
641	 19	332.0	45.6	 25
642	 19	303.0	45.1	 25
643	 19	984.0	173.0	 25
644	 19	490.0	47.9	 30
645	 19	295.0	36.0	 25
646	 19	258.0	44.3	 25
647	 19	301.0	50.5	 25
648	 19	103.0	20.0	 25
649	 19	133.8	26.9	 30
650	 19	5368.0	741.0	 25
651	 19	207.0	21.2	 25
652	 19	567.0	67.9	 25
653	 19	153.0	28.8	 25
654	 19	292.0	67.1	 30
655	 19	151.0	29.5	 25
656	 19	218.0	32.2	 25
657	 19	156.0	32.9	 25
658	 19	187.0	26.9	 25
659	 19	608.5	123.9	 30
660	 19	326.0	54.3	 25
661	 19	272.0	41.4	 25
662	 19	247.0	38.8	 25
663	 19	132.0	22.1	 25
664	 19	131.3	38.1	 30
665	 19	2044.0	197.0	 25
666	 19	147.0	29.2	 25
667	 19	106.0	15.2	 25
668	 19	337.0	58.9	 25
669	 19	160.0	32.0	 30
670	 19	3475.0	525.9	 25
671	 19	197.0	33.0	 25
672	 19	162.0	35.0	 25
673	 19	228.0	28.1	 25
674	 19	959.0	260.5	 30
675	 19	129.0	27.3	 25
676	 19	119.0	257.6	 25
677	 19	104.0	16.8	 25
678	 19	234.0	38.6	 25
679	 19	134.0	24.5	 30
680	 19	373.0	52.7	 25
681	 19	864.0	144.9	 25
682	 19	10051.0	1887.0	 25
683	 19	542.0	84.7	 25
684	 19	254.8	47.7	 30
685	 19	575.0	71.5	 25
686	 19	211.0	35.5	 25
687	 19	228.0	42.9	 25
688	 19	110.0	29.4	 25
689	 19	84.0	17.3	 30
690	 19	351.0	106.9	 25
691	 19	110.0	32.5	 25
692	 19	97.0	20.1	 25
693	 19	220.0	36.7	 25
694	 19	2988.0	957.6	 30
695	 19	1450.0	160.9	 25
696	 19	302.0	42.8	 25
697	 19	447.0	55.8	 25
698	 19	149.0	26.2	 25
699	 19	252.5	54.8	 30
700	 19	90.0	15.3	 25
701	 19	171.0	27.4	 25
702	 19	3879.0	834.5	 25
703	 19	189.0	31.4	 25
704	 19	269.8	61.0	 30
705	 19	356.0	49.8	 25
706	 19	266.0	40.4	 25
707	 19	260.0	39.7	 25
708	 19	6755.0	1616.5	 25
709	 19	192.5	37.2	 30
710	 19	202.0	42.7	 25
711	 19	229.0	26.8	 25
  0	 20	13318.0	2865.0	 25
  1	 20	317.0	63.9	 25
  2	 20	211.0	35.4	 30
  3	 20	186.0	39.3	 25
  4	 20	208.0	28.3	 25
  5	 20	120.0	21.9	 25
  6	 20	257.0	146.9	 25
  7	 20	174.0	30.8	 25
  8	 20	186.5	37.5	 30
  9	 20	111.0	19.6	 25
 10	 20	145.0	13.2	 25
 11	 20	125.0	22.0	 25
 12	 20	187.0	23.3	 25
 13	 20	206.0	30.4	 30
 14	 20	156.0	18.8	 25
 15	 20	125.0	20.1	 25
 16	 20	196.0	21.0	 25
 17	 20	182.0	28.0	 25
 18	 20	201.8	25.9	 30
 19	 20	195.0	24.7	 25
 20	 20	328.0	45.0	 25
 21	 20	135.0	32.7	 25
 22	 20	200.0	30.1	 25
 23	 20	133.5	29.8	 30
 24	 20	211.0	36.9	 25
 25	 20	205.0	23.0	 25
 26	 20	253.0	37.4	 25
 27	 20	235.0	30.6	 25
 28	 20	271.5	34.6	 30
 29	 20	381.0	76.0	 25
 30	 20	257.0	33.8	 25
 31	 20	242.0	36.5	 25
 32	 20	175.0	43.5	 25
 33	 20	107.0	14.2	 30
 34	 20	121.0	31.6	 25
 35	 20	142.0	25.7	 25
 36	 20	742.0	148.7	 25
 37	 20	93.0	19.0	 25
 38	 20	132.0	28.1	 30
 39	 20	162.0	28.2	 25
 40	 20	257.0	54.3	 25
 41	 20	142.0	19.1	 25
 42	 20	266.0	32.5	 25
 43	 20	198.3	26.2	 30
 44	 20	356.0	47.0	 25
 45	 20	223.0	38.6	 25
 46	 20	118.0	27.4	 25
 47	 20	158.0	27.7	 25
 48	 20	382.5	64.7	 30
 49	 20	203.0	29.6	 25
 50	 20	107.0	18.0	 25
 51	 20	244.0	42.5	 25
 52	 20	144.0	31.7	 25
 53	 20	179.8	25.2	 30
 54	 20	217.0	36.6	 25
 55	 20	427.0	61.3	 25
 56	 20	187.0	27.3	 25
 57	 20	319.0	77.4	 25
 58	 20	147.8	27.6	 30
 59	 20	105.0	17.7	 25
 60	 20	176.0	21.3	 25
 61	 20	134.0	26.7	 25
 62	 20	320.0	49.9	 25
 63	 20	94.0	18.7	 30
 64	 20	87.0	15.5	 25
 65	 20	105.0	16.7	 25
 66	 20	167.0	26.8	 25
 67	 20	211.0	44.7	 25
 68	 20	233.3	33.8	 30
 69	 20	142.0	23.1	 25
 70	 20	226.0	54.5	 25
 71	 20	95.0	16.1	 25
 72	 20	219.0	31.4	 30
 73	 20	129.3	23.5	 36
 74	 20	119.0	30.9	 30
 75	 20	110.5	18.3	 30
 76	 20	188.5	20.1	 30
 77	 20	420.8	38.2	 30
 78	 20	202.8	33.9	 36
 79	 20	121.5	17.7	 30
 80	 20	95.8	20.1	 30
 81	 20	619.3	115.4	 30
 82	 20	228.5	30.1	 30
 83	 20	825.5	223.2	 36
 84	 20	129.8	25.3	 30
 85	 20	230.5	46.2	 30
 86	 20	150.8	25.6	 30
 87	 20	209.8	37.6	 30
 88	 20	205.0	30.7	 36
 89	 20	179.3	25.0	 30
 90	 20	161.5	33.8	 30
 91	 20	178.0	39.0	 30
 92	 20	4588.8	1232.2	 30
 93	 20	100.3	20.2	 36
 94	 20	99.0	23.4	 30
 95	 20	171.3	39.7	 30
 96	 20	130.0	20.8	 30
 97	 20	129.8	16.1	 30
 98	 20	369.3	56.6	 36
 99	 20	186.8	33.0	 30
100	 20	118.5	30.8	 30
101	 20	204.3	26.1	 30
102	 20	518.5	139.9	 30
103	 20	117.0	17.8	 36
104	 20	97.3	19.5	 30
105	 20	167.0	31.6	 30
106	 20	121.5	20.9	 30
107	 20	98.0	18.5	 25
108	 20	161.0	27.6	 25
109	 20	224.5	31.0	 30
110	 20	129.0	24.4	 25
111	 20	371.0	52.1	 25
112	 20	301.0	45.3	 25
113	 20	137.0	20.7	 25
114	 20	207.0	33.1	 30
115	 20	229.0	39.4	 25
116	 20	169.0	40.9	 25
117	 20	776.0	109.2	 25
118	 20	306.0	38.6	 25
119	 20	120.5	21.7	 30
120	 20	113.0	19.6	 25
121	 20	112.0	21.9	 25
122	 20	143.0	25.3	 25
123	 20	120.0	24.1	 25
124	 20	131.0	25.4	 30
125	 20	266.0	45.5	 25
126	 20	184.0	22.1	 25
127	 20	99.0	21.4	 25
128	 20	146.0	18.9	 25
129	 20	120.5	22.6	 30
130	 20	106.0	19.7	 25
131	 20	142.0	17.6	 25
132	 20	113.0	19.7	 25
133	 20	123.0	19.2	 25
134	 20	203.3	38.5	 30
135	 20	203.0	25.9	 25
136	 20	356.0	64.7	 25
137	 20	492.0	87.5	 25
138	 20	97.0	32.3	 25
139	 20	130.5	26.9	 30
140	 20	106.0	25.2	 25
141	 20	201.0	29.8	 25
142	 20	199.0	32.9	 25
143	 20	380.0	37.8	 25
144	 20	208.0	34.1	 30
145	 20	214.0	34.5	 25
146	 20	218.0	38.7	 25
147	 20	190.0	20.8	 25
148	 20	160.0	20.1	 25
149	 20	98.8	16.8	 30
150	 20	144.0	20.5	 25
151	 20	173.0	21.7	 25
152	 20	83.0	13.1	 25
153	 20	152.0	27.1	 25
154	 20	106.8	15.8	 30
155	 20	129.0	17.6	 25
156	 20	137.0	22.1	 25
157	 20	695.0	148.9	 25
158	 20	134.0	27.6	 25
159	 20	122.0	18.1	 30
160	 20	107.0	21.3	 25
161	 20	103.0	19.5	 25
162	 20	201.0	38.2	 25
163	 20	127.0	16.7	 25
164	 20	116.0	18.2	 30
165	 20	115.0	18.5	 25
166	 20	94.0	16.9	 25
167	 20	93.0	23.9	 25
168	 20	108.0	18.6	 25
169	 20	251.5	47.8	 30
170	 20	249.0	32.4	 25
171	 20	171.0	28.7	 25
172	 20	187.0	18.1	 25
173	 20	382.0	38.5	 25
174	 20	454.0	88.1	 30
175	 20	141.0	20.4	 25
176	 20	145.0	15.9	 25
177	 20	116.0	20.0	 25
178	 20	128.0	16.2	 25
179	 20	119.8	16.4	 30
180	 20	105.0	17.3	 25
181	 20	127.0	23.7	 25
182	 20	204.0	35.4	 25
183	 20	152.0	33.3	 25
184	 20	202.5	36.4	 30
185	 20	130.0	21.2	 25
186	 20	109.0	27.6	 25
187	 20	142.0	18.7	 25
188	 20	140.0	23.9	 25
189	 20	217.3	33.6	 30
190	 20	106.0	14.0	 25
191	 20	107.0	24.2	 25
192	 20	614.0	116.7	 25
193	 20	112.0	16.9	 25
194	 20	251.3	35.1	 30
195	 20	163.0	23.0	 25
196	 20	164.0	27.1	 25
197	 20	147.0	42.7	 25
198	 20	100.0	17.2	 25
199	 20	149.5	38.5	 30
200	 20	425.0	60.7	 25
201	 20	120.0	22.7	 25
202	 20	1893.0	281.7	 25
203	 20	136.0	47.1	 25
204	 20	174.0	33.6	 30
205	 20	135.0	39.2	 25
206	 20	314.0	51.7	 25
207	 20	210.0	39.0	 25
208	 20	230.0	38.6	 25
209	 20	207.0	38.5	 30
210	 20	126.0	20.0	 25
211	 20	117.0	19.5	 25
212	 20	100.0	20.4	 25
213	 20	269.0	42.8	 25
214	 20	128.0	34.3	 25
215	 20	117.0	28.3	 30
216	 20	185.0	29.0	 25
217	 20	306.0	42.6	 25
218	 20	167.0	29.3	 25
219	 20	274.0	37.1	 25
220	 20	466.5	103.6	 30
221	 20	149.0	21.3	 25
222	 20	194.0	25.0	 25
223	 20	268.0	120.9	 25
224	 20	1670.0	269.9	 25
225	 20	398.8	62.1	 30
226	 20	136.0	25.0	 25
227	 20	390.0	42.3	 25
228	 20	423.0	90.8	 25
229	 20	195.0	26.1	 25
230	 20	3866.8	1156.4	 30
231	 20	157.0	22.9	 25
232	 20	100.0	15.5	 25
233	 20	268.0	45.4	 25
234	 20	132.0	17.9	 25
235	 20	123.8	28.0	 30
236	 20	109.0	19.9	 25
237	 20	130.0	26.0	 25
238	 20	103.0	19.9	 25
239	 20	175.0	32.3	 25
240	 20	88.5	25.7	 30
241	 20	197.0	34.8	 25
242	 20	149.0	31.9	 25
243	 20	111.0	26.0	 25
244	 20	94.0	26.3	 25
245	 20	248.8	61.1	 30
246	 20	155.0	22.8	 25
247	 20	111.0	13.7	 25
248	 20	113.0	32.6	 25
249	 20	150.0	22.1	 25
250	 20	99.8	17.5	 36
251	 20	481.5	110.2	 30
252	 20	209.0	34.6	 30
253	 20	403.5	126.7	 30
254	 20	225.0	34.8	 30
255	 20	165.3	17.7	 36
256	 20	234.3	31.0	 30
257	 20	351.8	35.8	 30
258	 20	180.5	27.1	 30
259	 20	169.0	25.7	 30
260	 20	135.0	25.3	 36
261	 20	137.8	45.4	 30
262	 20	213.3	39.0	 30
263	 20	101.5	20.6	 30
264	 20	111.5	22.9	 30
265	 20	109.0	20.5	 36
266	 20	105.0	27.3	 30
267	 20	415.5	101.7	 30
268	 20	180.3	29.8	 30
269	 20	158.8	30.7	 30
270	 20	151.3	35.4	 36
271	 20	114.8	14.7	 30
272	 20	455.0	96.4	 30
273	 20	452.3	96.5	 30
274	 20	109.3	24.0	 30
275	 20	93.3	18.8	 36
276	 20	95.8	22.5	 30
277	 20	178.0	28.2	 30
278	 20	162.0	23.5	 30
279	 20	161.5	23.8	 30
280	 20	130.3	18.7	 36
281	 20	779.0	249.8	 30
282	 20	96.5	15.1	 30
283	 20	254.0	194.8	 30
284	 20	1194.3	294.2	 30
285	 20	1653.0	205.2	 30
286	 20	136.0	10.8	 25
287	 20	129.0	20.3	 25
288	 20	182.0	28.3	 25
289	 20	122.0	17.7	 25
290	 20	152.3	23.4	 30
291	 20	394.0	58.4	 25
292	 20	141.0	21.9	 25
293	 20	318.0	33.4	 25
294	 20	122.0	19.5	 25
295	 20	87.0	13.0	 30
296	 20	158.0	22.3	 25
297	 20	129.0	21.5	 25
298	 20	131.0	15.1	 25
299	 20	109.0	17.6	 25
300	 20	122.5	18.8	 30
301	 20	133.0	28.9	 25
302	 20	133.0	21.6	 25
303	 20	135.0	77.6	 25
304	 20	155.0	30.2	 25
305	 20	100.8	21.3	 30
306	 20	1296.0	208.2	 25
307	 20	170.0	35.4	 25
308	 20	411.0	47.2	 25
309	 20	149.0	22.5	 25
310	 20	426.8	69.5	 30
311	 20	134.0	19.2	 25
312	 20	112.0	17.6	 25
313	 20	412.0	49.0	 25
314	 20	191.0	100.7	 25
315	 20	226.0	30.4	 25
316	 20	331.8	35.7	 30
317	 20	366.0	46.9	 25
318	 20	607.0	59.3	 25
319	 20	189.0	26.9	 25
320	 20	265.0	33.6	 25
321	 20	143.0	23.0	 30
322	 20	183.0	32.0	 25
323	 20	393.0	44.6	 25
324	 20	143.0	25.4	 25
325	 20	119.0	47.1	 25
326	 20	159.0	29.8	 30
327	 20	117.0	18.6	 25
328	 20	259.0	30.6	 25
329	 20	201.0	37.7	 25
330	 20	133.0	27.2	 25
331	 20	141.0	27.1	 30
332	 20	363.0	48.2	 25
333	 20	138.0	19.7	 25
334	 20	143.0	52.9	 25
335	 20	149.0	14.4	 25
336	 20	242.0	54.9	 30
337	 20	555.0	72.1	 25
338	 20	499.0	93.6	 25
339	 20	842.0	129.6	 25
340	 20	480.0	59.3	 25
341	 20	203.0	37.2	 30
342	 20	210.0	38.6	 25
343	 20	170.0	41.9	 25
344	 20	129.0	20.3	 25
345	 20	549.0	58.9	 25
346	 20	547.5	124.8	 30
347	 20	171.0	33.3	 25
348	 20	92.0	12.2	 25
349	 20	125.0	21.0	 25
350	 20	115.0	50.9	 25
351	 20	126.5	29.8	 30
352	 20	93.0	20.8	 25
353	 20	150.0	23.8	 25
354	 20	168.0	34.7	 25
355	 20	126.0	24.1	 25
356	 20	112.8	22.3	 30
357	 20	125.0	26.6	 25
358	 20	137.0	23.3	 25
359	 20	1103.0	109.3	 25
360	 20	4704.0	531.5	 25
361	 20	245.5	41.8	 30
362	 20	152.0	18.9	 25
363	 20	229.0	39.8	 25
364	 20	122.0	17.3	 25
365	 20	700.0	128.5	 25
366	 20	274.3	32.4	 30
367	 20	206.0	41.3	 25
368	 20	165.0	25.6	 25
369	 20	184.0	39.4	 25
370	 20	136.0	32.4	 25
371	 20	126.5	32.6	 30
372	 20	172.0	31.5	 25
373	 20	94.0	19.3	 25
374	 20	128.0	20.4	 25
375	 20	111.0	17.3	 25
376	 20	144.8	21.7	 30
377	 20	192.0	26.4	 25
378	 20	237.0	28.9	 25
379	 20	283.0	43.3	 25
380	 20	102.0	18.6	 25
381	 20	344.8	74.9	 30
382	 20	126.0	19.1	 25
383	 20	128.0	23.2	 25
384	 20	141.0	20.2	 25
385	 20	117.0	26.6	 25
386	 20	387.3	71.9	 30
387	 20	101.0	25.8	 25
388	 20	159.0	21.0	 25
389	 20	107.0	18.9	 25
390	 20	400.0	91.7	 25
391	 20	327.5	66.5	 30
392	 20	198.0	41.1	 25
393	 20	162.0	26.4	 25
394	 20	103.0	22.1	 25
395	 20	105.0	16.2	 25
396	 20	138.3	18.1	 30
397	 20	202.0	37.3	 25
398	 20	158.0	29.8	 25
399	 20	780.0	106.5	 25
400	 20	233.0	31.6	 25
401	 20	114.3	22.5	 30
402	 20	119.0	25.0	 25
403	 20	334.0	40.4	 25
404	 20	189.0	26.6	 25
405	 20	143.0	29.4	 25
406	 20	99.0	27.2	 30
407	 20	94.0	17.0	 25
408	 20	118.0	17.7	 25
409	 20	94.0	20.6	 25
410	 20	242.0	33.2	 25
411	 20	247.8	39.0	 30
412	 20	142.0	18.6	 25
413	 20	418.0	50.3	 25
414	 20	1708.0	384.6	 25
415	 20	245.0	46.2	 25
416	 20	122.0	23.6	 25
417	 20	288.0	47.1	 30
418	 20	131.0	23.2	 25
419	 20	108.0	18.4	 25
420	 20	108.0	31.5	 25
421	 20	134.0	24.5	 25
422	 20	130.8	22.8	 30
423	 20	171.0	35.8	 25
424	 20	118.0	17.8	 25
425	 20	122.0	29.5	 25
426	 20	521.0	135.7	 25
427	 20	519.5	111.4	 30
428	 20	125.8	24.1	 30
429	 20	249.0	59.6	 30
430	 20	135.8	27.1	 30
431	 20	445.3	85.1	 30
432	 20	144.3	27.5	 36
433	 20	179.5	29.9	 30
434	 20	231.8	36.6	 30
435	 20	449.8	70.0	 30
436	 20	123.8	22.3	 30
437	 20	472.5	152.6	 36
438	 20	107.5	20.4	 30
439	 20	119.0	28.0	 30
440	 20	137.8	29.4	 30
441	 20	160.0	35.6	 30
442	 20	264.5	42.4	 36
443	 20	171.8	24.9	 30
444	 20	232.5	43.3	 30
445	 20	341.0	48.8	 30
446	 20	123.5	23.8	 30
447	 20	136.3	31.4	 36
448	 20	103.8	26.4	 30
449	 20	111.8	25.2	 30
450	 20	143.8	28.6	 30
451	 20	94.5	18.9	 30
452	 20	252.0	41.9	 36
453	 20	130.0	26.6	 30
454	 20	113.3	36.8	 30
455	 20	481.3	81.3	 30
456	 20	198.0	32.3	 30
457	 20	379.3	131.5	 36
458	 20	134.0	39.1	 30
459	 20	102.8	25.8	 30
460	 20	216.5	179.4	 30
461	 20	112.8	24.5	 30
462	 20	90.8	23.7	 36
463	 20	144.0	31.4	 25
464	 20	111.0	27.2	 25
465	 20	107.0	23.1	 25
466	 20	168.0	34.1	 25
467	 20	223.0	42.1	 30
468	 20	129.0	25.8	 25
469	 20	191.0	41.1	 25
470	 20	208.0	41.0	 25
471	 20	141.0	18.5	 25
472	 20	140.8	24.0	 30
473	 20	642.0	62.6	 25
474	 20	139.0	26.0	 25
475	 20	158.0	23.4	 25
476	 20	140.0	33.6	 25
477	 20	130.8	27.2	 30
478	 20	124.0	29.7	 25
479	 20	111.0	19.5	 25
480	 20	135.0	21.2	 25
481	 20	312.0	59.3	 25
482	 20	112.5	21.7	 30
483	 20	104.0	19.5	 25
484	 20	125.0	26.7	 25
485	 20	244.0	35.8	 25
486	 20	148.0	40.5	 25
487	 20	99.3	21.3	 30
488	 20	607.0	52.6	 25
489	 20	151.0	32.2	 25
490	 20	229.0	33.9	 25
491	 20	1297.0	239.2	 25
492	 20	169.8	29.7	 30
493	 20	397.0	59.6	 25
494	 20	215.0	34.0	 25
495	 20	246.0	39.0	 25
496	 20	136.0	25.7	 25
497	 20	160.3	27.4	 30
498	 20	131.0	28.2	 25
499	 20	195.0	43.3	 25
500	 20	87.0	17.1	 25
501	 20	98.0	26.3	 25
502	 20	146.3	28.1	 30
503	 20	166.0	28.8	 25
504	 20	174.0	37.3	 25
505	 20	149.0	28.5	 25
506	 20	199.0	33.6	 25
507	 20	247.8	43.9	 30
508	 20	144.0	38.0	 25
509	 20	150.0	21.8	 25
510	 20	203.0	36.1	 25
511	 20	451.0	89.2	 25
512	 20	117.8	68.1	 30
513	 20	131.0	38.9	 25
514	 20	286.0	58.7	 25
515	 20	114.0	28.2	 25
516	 20	115.0	28.1	 25
517	 20	193.0	47.1	 25
518	 20	164.8	29.8	 30
519	 20	278.0	42.2	 25
520	 20	254.0	41.1	 25
521	 20	180.0	43.2	 25
522	 20	200.0	42.0	 25
523	 20	1542.0	354.5	 30
524	 20	248.0	41.4	 25
525	 20	146.0	28.4	 25
526	 20	115.0	21.7	 25
527	 20	124.0	19.9	 25
528	 20	149.8	24.7	 30
529	 20	173.0	34.4	 25
530	 20	217.0	40.6	 25
531	 20	132.0	31.1	 25
532	 20	333.0	65.1	 25
533	 20	157.8	37.8	 30
534	 20	147.0	29.5	 25
535	 20	135.0	34.3	 25
536	 20	142.0	38.3	 25
537	 20	188.0	37.0	 25
538	 20	91.0	23.5	 30
539	 20	112.0	29.5	 25
540	 20	144.0	28.8	 25
541	 20	146.0	20.1	 25
542	 20	194.0	37.3	 25
543	 20	109.5	21.7	 30
544	 20	111.0	23.6	 25
545	 20	93.0	17.3	 25
546	 20	120.0	26.1	 25
547	 20	155.0	69.3	 25
548	 20	101.5	29.7	 30
549	 20	128.0	22.5	 25
550	 20	125.0	33.1	 25
551	 20	92.0	22.8	 25
552	 20	145.0	30.5	 25
553	 20	278.3	53.1	 30
554	 20	84.0	15.1	 25
555	 20	192.0	50.3	 25
556	 20	358.0	73.6	 25
557	 20	169.0	36.2	 25
558	 20	117.0	24.0	 30
559	 20	123.0	23.8	 25
560	 20	126.0	29.5	 25
561	 20	137.0	34.1	 25
562	 20	368.0	70.3	 25
563	 20	127.8	31.5	 30
564	 20	141.0	31.3	 25
565	 20	142.0	35.7	 25
566	 20	197.0	32.9	 25
567	 20	927.0	134.2	 25
568	 20	195.0	35.6	 30
569	 20	312.0	34.1	 25
570	 20	147.0	29.6	 25
571	 20	182.0	50.3	 25
572	 20	365.0	54.7	 25
573	 20	116.0	31.1	 30
574	 20	128.0	30.0	 25
575	 20	238.0	45.3	 25
576	 20	129.0	28.9	 25
577	 20	197.0	26.5	 25
578	 20	193.3	45.2	 30
579	 20	105.0	26.0	 25
580	 20	130.0	22.7	 25
581	 20	793.0	177.0	 25
582	 20	262.0	40.9	 25
583	 20	165.5	33.3	 30
584	 20	585.0	100.4	 25
585	 20	151.0	23.1	 25
586	 20	133.0	22.7	 25
587	 20	382.0	71.4	 25
588	 20	125.5	27.3	 30
589	 20	253.0	69.0	 25
590	 20	89.0	20.0	 25
591	 20	93.0	25.7	 25
592	 20	149.0	35.9	 25
593	 20	138.0	31.3	 30
594	 20	103.0	31.3	 25
595	 20	124.0	24.0	 25
596	 20	719.0	172.8	 25
597	 20	247.0	46.9	 25
598	 20	243.5	42.6	 30
599	 20	182.0	33.6	 25
600	 20	150.0	36.1	 25
601	 20	126.0	58.5	 25
602	 20	132.0	26.5	 25
603	 20	284.0	70.3	 30
604	 20	171.0	38.8	 25
605	 20	192.0	58.4	 25
606	 20	115.0	31.5	 30
607	 20	152.8	28.9	 30
608	 20	329.8	55.6	 36
609	 20	179.8	36.1	 30
610	 20	106.8	31.0	 30
611	 20	625.0	124.6	 30
612	 20	198.8	51.6	 30
613	 20	1169.0	352.4	 36
614	 20	178.8	45.9	 30
615	 20	308.0	57.5	 30
616	 20	197.5	73.9	 30
617	 20	222.5	61.0	 30
618	 20	108.8	22.7	 30
619	 20	100.3	25.3	 36
620	 20	140.5	35.8	 30
621	 20	113.5	27.4	 30
622	 20	114.0	26.1	 30
623	 20	218.8	49.6	 30
624	 20	174.3	38.0	 36
625	 20	270.3	48.9	 30
626	 20	160.3	33.3	 30
627	 20	237.0	42.1	 30
628	 20	190.0	35.7	 30
629	 20	146.5	38.4	 36
630	 20	209.0	35.2	 30
631	 20	113.8	28.8	 30
632	 20	117.8	25.5	 30
633	 20	430.8	89.0	 30
634	 20	348.8	56.7	 36
635	 20	289.0	48.8	 30
636	 20	198.3	37.5	 30
637	 20	213.8	41.2	 30
638	 20	127.3	26.4	 30
639	 20	105.5	28.9	 36
640	 20	371.8	72.4	 30
641	 20	410.0	74.6	 25
642	 20	240.0	47.9	 25
643	 20	487.0	56.7	 25
644	 20	239.5	52.4	 30
645	 20	179.0	48.2	 25
646	 20	119.0	21.3	 25
647	 20	125.0	60.5	 25
648	 20	126.0	24.1	 25
649	 20	111.0	18.5	 30
650	 20	241.0	61.1	 25
651	 20	309.0	56.6	 25
652	 20	438.0	76.2	 25
653	 20	134.0	28.4	 25
654	 20	120.0	24.9	 30
655	 20	109.0	28.1	 25
656	 20	149.0	21.4	 25
657	 20	138.0	28.9	 25
658	 20	119.0	30.7	 25
659	 20	615.8	95.5	 30
660	 20	256.0	53.6	 25
661	 20	190.0	41.4	 25
662	 20	223.0	40.1	 25
663	 20	174.0	42.4	 25
664	 20	132.0	33.8	 30
665	 20	1540.0	153.8	 25
666	 20	181.0	36.4	 25
667	 20	148.0	26.5	 25
668	 20	180.0	42.7	 25
669	 20	147.8	27.3	 30
670	 20	689.0	123.2	 25
671	 20	139.0	29.3	 25
672	 20	123.0	32.5	 25
673	 20	129.0	20.1	 25
674	 20	249.5	57.4	 30
675	 20	113.0	24.2	 25
676	 20	80.0	20.7	 25
677	 20	100.0	30.1	 25
678	 20	203.0	34.1	 25
679	 20	122.8	23.3	 30
680	 20	88.0	21.2	 25
681	 20	214.0	38.0	 25
682	 20	941.0	227.6	 25
683	 20	260.0	33.2	 25
684	 20	232.8	34.4	 30
685	 20	165.0	25.4	 25
686	 20	121.0	23.9	 25
687	 20	155.0	30.8	 25
688	 20	89.0	18.0	 25
689	 20	109.5	22.8	 30
690	 20	190.0	36.0	 25
691	 20	109.0	21.6	 25
692	 20	122.0	26.5	 25
693	 20	127.0	30.1	 25
694	 20	193.5	50.2	 30
695	 20	393.0	53.1	 25
696	 20	139.0	26.8	 25
697	 20	182.0	29.2	 25
698	 20	104.0	17.3	 25
699	 20	107.5	36.3	 30
700	 20	106.0	30.9	 25
701	 20	141.0	24.8	 25
702	 20	683.0	177.7	 25
703	 20	136.0	27.1	 25
704	 20	153.0	30.5	 30
705	 20	197.0	47.3	 25
706	 20	195.0	44.0	 25
707	 20	222.0	41.8	 25
708	 20	377.0	99.9	 25
709	 20	131.8	28.6	 30
710	 20	153.0	21.0	 25
711	 20	20874.0	3073.1	 25
  0	 21	160.0	27.9	 25
  1	 21	113.0	26.0	 25
  2	 21	137.8	31.2	 30
  3	 21	158.0	29.6	 25
  4	 21	142.0	28.9	 25
  5	 21	231.0	47.5	 25
  6	 21	6772.0	644.2	 25
  7	 21	1237.0	155.3	 25
  8	 21	1361.3	277.2	 30
  9	 21	244.0	32.1	 25
 10	 21	146.0	26.6	 25
 11	 21	255.0	35.5	 25
 12	 21	5759.0	577.3	 25
 13	 21	235.3	40.4	 30
 14	 21	165.0	25.9	 25
 15	 21	115.0	26.6	 25
 16	 21	442.0	48.6	 25
 17	 21	167.0	35.5	 25
 18	 21	150.0	29.3	 30
 19	 21	2217.0	359.6	 25
 20	 21	388.0	51.2	 25
 21	 21	166.0	27.8	 25
 22	 21	124.0	24.1	 25
 23	 21	265.0	50.2	 30
 24	 21	434.0	88.4	 25
 25	 21	315.0	47.4	 25
 26	 21	140.0	25.0	 25
 27	 21	830.0	96.9	 25
 28	 21	634.5	148.3	 30
 29	 21	266.0	41.2	 25
 30	 21	164.0	37.6	 25
 31	 21	222.0	42.7	 25
 32	 21	471.0	60.4	 25
 33	 21	164.8	32.2	 30
 34	 21	2955.0	442.6	 25
 35	 21	247.0	40.8	 25
 36	 21	111.0	27.2	 25
 37	 21	465.0	64.8	 25
 38	 21	321.3	54.0	 30
 39	 21	265.0	47.3	 25
 40	 21	254.0	52.6	 25
 41	 21	274.0	57.6	 25
 42	 21	116.0	25.6	 25
 43	 21	440.8	67.3	 30
 44	 21	210.0	40.3	 25
 45	 21	275.0	41.2	 25
 46	 21	142.0	19.4	 25
 47	 21	150.0	26.6	 25
 48	 21	123.8	22.1	 30
 49	 21	120.0	24.2	 25
 50	 21	182.0	33.9	 25
 51	 21	8307.0	897.7	 25
 52	 21	128.0	18.2	 25
 53	 21	354.3	68.9	 30
 54	 21	440.0	80.7	 25
 55	 21	474.0	65.1	 25
 56	 21	214.0	41.5	 25
 57	 21	121.0	31.7	 25
 58	 21	477.8	105.7	 30
 59	 21	333.0	49.2	 25
 60	 21	313.0	55.9	 25
 61	 21	283.0	48.3	 25
 62	 21	1778.0	192.2	 25
 63	 21	247.0	45.0	 30
 64	 21	210.0	40.8	 25
 65	 21	293.0	48.8	 25
 66	 21	303.0	61.2	 25
 67	 21	96.0	23.9	 25
 68	 21	705.8	180.1	 30
 69	 21	1585.0	343.4	 25
 70	 21	433.0	72.5	 25
 71	 21	137.0	39.6	 25
 72	 21	185.0	32.1	 25
 73	 21	180.3	37.5	 30
 74	 21	100.0	20.0	 25
 75	 21	1590.0	296.8	 25
 76	 21	207.0	41.9	 25
 77	 21	227.0	49.8	 25
 78	 21	3247.3	871.7	 30
 79	 21	92.0	22.9	 25
 80	 21	102.0	23.4	 25
 81	 21	117.0	24.7	 25
 82	 21	118.0	30.1	 25
 83	 21	197.3	42.9	 30
 84	 21	96.0	27.0	 25
 85	 21	135.0	24.3	 25
 86	 21	283.0	41.6	 25
 87	 21	349.0	47.9	 25
 88	 21	317.0	56.0	 30
 89	 21	472.0	112.6	 25
 90	 21	235.0	61.9	 25
 91	 21	123.0	20.5	 25
 92	 21	115.0	21.6	 25
 93	 21	134.5	27.7	 30
 94	 21	362.0	65.2	 25
 95	 21	113.0	21.6	 25
 96	 21	127.0	22.1	 25
 97	 21	211.0	42.9	 25
 98	 21	418.5	90.7	 30
 99	 21	170.0	38.6	 25
100	 21	493.0	62.9	 25
101	 21	173.0	32.9	 25
102	 21	177.0	25.4	 25
103	 21	114.8	22.5	 30
104	 21	334.0	57.2	 25
105	 21	120.0	21.2	 25
106	 21	599.0	58.1	 25
107	 21	961.0	174.1	 30
108	 21	282.8	47.5	 30
109	 21	118.3	25.8	 36
110	 21	112.0	19.1	 30
111	 21	166.8	27.0	 30
112	 21	626.0	175.2	 30
113	 21	181.0	37.4	 30
114	 21	1208.8	232.4	 36
115	 21	231.8	30.4	 30
116	 21	258.5	43.5	 30
117	 21	152.8	22.1	 30
118	 21	354.8	52.6	 30
119	 21	126.3	25.6	 36
120	 21	2705.8	365.6	 30
121	 21	3443.3	509.8	 30
122	 21	143.8	34.6	 30
123	 21	184.8	32.9	 30
124	 21	245.0	44.1	 36
125	 21	126.0	27.2	 30
126	 21	129.0	38.1	 30
127	 21	181.5	33.8	 30
128	 21	1235.3	213.9	 30
129	 21	123.3	27.7	 36
130	 21	160.3	38.1	 30
131	 21	262.5	53.8	 30
132	 21	113.8	30.9	 30
133	 21	243.8	42.7	 30
134	 21	114.3	25.3	 36
135	 21	175.0	31.0	 30
136	 21	138.8	24.7	 30
137	 21	188.5	37.8	 30
138	 21	225.3	36.9	 30
139	 21	317.3	53.7	 36
140	 21	167.0	31.8	 30
141	 21	213.5	35.0	 30
142	 21	203.0	32.5	 25
143	 21	286.0	47.3	 25
144	 21	205.5	40.0	 30
145	 21	127.0	26.6	 25
146	 21	225.0	41.4	 25
147	 21	133.0	31.5	 25
148	 21	118.0	25.0	 25
149	 21	112.0	35.8	 30
150	 21	177.0	39.9	 25
151	 21	357.0	72.7	 25
152	 21	103.0	22.3	 25
153	 21	163.0	24.5	 25
154	 21	157.8	28.8	 30
155	 21	310.0	44.1	 25
156	 21	2069.0	184.0	 25
157	 21	571.0	72.2	 25
158	 21	147.0	25.6	 25
159	 21	317.8	48.1	 30
160	 21	388.0	44.5	 25
161	 21	642.0	76.2	 25
162	 21	148.0	36.4	 25
163	 21	6111.0	634.3	 25
164	 21	105.0	22.1	 30
165	 21	111.0	28.9	 25
166	 21	137.0	30.7	 25
167	 21	576.0	60.7	 25
168	 21	199.0	36.5	 25
169	 21	116.0	26.5	 30
170	 21	136.0	24.3	 25
171	 21	126.0	21.7	 25
172	 21	154.0	25.5	 25
173	 21	506.0	66.1	 25
174	 21	169.3	27.1	 30
175	 21	170.0	36.3	 25
176	 21	156.0	24.2	 25
177	 21	180.0	35.9	 25
178	 21	212.0	32.3	 25
179	 21	131.5	22.0	 30
180	 21	267.0	43.1	 25
181	 21	149.0	17.7	 25
182	 21	112.0	23.9	 25
183	 21	875.0	105.1	 25
184	 21	324.3	54.9	 30
185	 21	726.0	70.5	 25
186	 21	135.0	26.7	 25
187	 21	258.0	31.2	 25
188	 21	291.0	40.4	 25
189	 21	241.8	45.6	 30
190	 21	239.0	47.8	 25
191	 21	120.0	23.8	 25
192	 21	314.0	40.1	 25
193	 21	159.0	23.1	 25
194	 21	438.8	139.1	 30
195	 21	547.0	83.8	 25
196	 21	88.0	16.0	 25
197	 21	249.0	45.7	 25
198	 21	150.0	19.5	 25
199	 21	243.8	47.4	 30
200	 21	244.0	38.4	 25
201	 21	392.0	56.7	 25
202	 21	278.0	60.3	 25
203	 21	417.0	59.0	 25
204	 21	1282.3	263.0	 30
205	 21	206.0	63.5	 25
206	 21	319.0	56.3	 25
207	 21	6083.0	653.2	 25
208	 21	251.0	24.9	 25
209	 21	103.0	19.1	 25
210	 21	118.8	27.3	 30
211	 21	819.0	138.2	 25
212	 21	299.0	47.3	 25
213	 21	189.0	38.3	 25
214	 21	1000.0	155.3	 25
215	 21	169.5	38.8	 30
216	 21	137.0	40.0	 25
217	 21	186.0	30.8	 25
218	 21	164.0	23.4	 25
219	 21	213.0	37.0	 25
220	 21	347.8	56.2	 30
221	 21	167.0	31.9	 25
222	 21	134.0	20.8	 25
223	 21	131.0	55.7	 25
224	 21	383.0	47.5	 25
225	 21	220.0	37.1	 30
226	 21	128.0	25.0	 25
227	 21	361.0	113.2	 25
228	 21	345.0	43.7	 25
229	 21	226.0	33.1	 25
230	 21	135.5	22.5	 30
231	 21	186.0	27.4	 25
232	 21	280.0	54.5	 25
233	 21	1671.0	263.1	 25
234	 21	183.0	30.4	 25
235	 21	375.0	68.0	 30
236	 21	287.0	42.4	 25
237	 21	117.0	22.8	 25
238	 21	167.0	27.4	 25
239	 21	143.0	26.2	 25
240	 21	547.8	96.3	 30
241	 21	549.0	74.6	 25
242	 21	274.0	51.9	 25
243	 21	114.0	18.7	 25
244	 21	719.0	109.6	 25
245	 21	188.5	28.4	 30
246	 21	530.0	79.3	 25
247	 21	285.0	37.0	 25
248	 21	149.0	26.5	 25
249	 21	161.0	26.2	 25
250	 21	192.8	41.5	 30
251	 21	156.0	28.8	 25
252	 21	115.0	21.4	 25
253	 21	285.0	38.0	 25
254	 21	537.0	90.0	 25
255	 21	391.0	84.9	 30
256	 21	746.0	147.9	 25
257	 21	554.0	93.4	 25
258	 21	139.0	35.5	 25
259	 21	193.0	37.5	 25
260	 21	343.8	56.7	 30
261	 21	532.0	60.4	 25
262	 21	780.0	80.5	 25
263	 21	261.0	54.2	 25
264	 21	356.0	66.9	 25
265	 21	169.8	35.0	 30
266	 21	481.0	78.0	 25
267	 21	90.0	19.5	 25
268	 21	211.0	45.8	 25
269	 21	93.0	18.5	 25
270	 21	136.0	29.2	 30
271	 21	98.0	20.1	 25
272	 21	159.0	35.1	 25
273	 21	161.0	105.6	 25
274	 21	130.0	42.2	 25
275	 21	139.8	32.2	 30
276	 21	127.0	16.7	 25
277	 21	164.0	32.3	 25
278	 21	248.0	32.7	 25
279	 21	150.0	33.6	 25
280	 21	128.8	20.7	 30
281	 21	278.0	62.0	 25
282	 21	154.0	25.6	 25
283	 21	102.0	21.7	 25
284	 21	736.0	109.6	 25
285	 21	185.3	48.9	 36
286	 21	314.8	52.8	 30
287	 21	821.3	100.4	 30
288	 21	261.5	40.3	 30
289	 21	1590.5	201.5	 30
290	 21	118.8	24.1	 36
291	 21	169.5	29.7	 30
292	 21	712.5	121.3	 30
293	 21	187.8	37.4	 30
294	 21	163.5	27.4	 30
295	 21	186.0	36.6	 36
296	 21	139.5	31.4	 30
297	 21	129.0	25.3	 30
298	 21	227.3	41.7	 30
299	 21	2387.3	419.8	 30
300	 21	108.8	22.5	 36
301	 21	104.8	19.3	 30
302	 21	1330.3	192.1	 30
303	 21	346.0	40.4	 30
304	 21	129.8	24.8	 30
305	 21	117.8	26.9	 36
306	 21	109.8	18.7	 30
307	 21	3325.5	429.5	 30
308	 21	130.0	23.6	 30
309	 21	252.0	67.8	 30
310	 21	2946.8	461.6	 30
311	 21	775.0	175.0	 36
312	 21	175.5	29.0	 30
313	 21	572.8	79.7	 30
314	 21	118.8	30.6	 30
315	 21	113.5	19.7	 30
316	 21	169.5	37.5	 36
317	 21	313.0	49.8	 30
318	 21	192.8	27.5	 30
319	 21	193.8	30.4	 30
320	 21	218.0	36.5	 25
321	 21	250.8	98.3	 30
322	 21	322.0	67.2	 25
323	 21	414.0	60.9	 25
324	 21	198.0	45.9	 25
325	 21	142.0	28.3	 25
326	 21	121.8	26.8	 30
327	 21	124.0	29.9	 25
328	 21	119.0	32.8	 25
329	 21	107.0	23.5	 25
330	 21	2667.0	463.0	 25
331	 21	514.3	83.1	 30
332	 21	232.0	49.5	 25
333	 21	314.0	66.2	 25
334	 21	202.0	36.8	 25
335	 21	138.0	25.0	 25
336	 21	163.8	36.5	 30
337	 21	153.0	27.7	 25
338	 21	371.0	37.4	 25
339	 21	152.0	30.8	 25
340	 21	972.0	89.6	 25
341	 21	147.5	22.5	 30
342	 21	166.0	28.0	 25
343	 21	122.0	23.7	 25
344	 21	112.0	22.5	 25
345	 21	131.0	21.2	 25
346	 21	247.5	39.2	 30
347	 21	149.0	26.8	 25
348	 21	113.0	20.8	 25
349	 21	90.0	22.8	 25
350	 21	243.0	33.3	 25
351	 21	166.0	30.4	 30
352	 21	175.0	36.7	 25
353	 21	422.0	76.2	 25
354	 21	204.0	33.7	 25
355	 21	408.0	49.7	 25
356	 21	163.0	37.1	 30
357	 21	270.0	45.6	 25
358	 21	773.0	105.1	 25
359	 21	156.0	27.1	 25
360	 21	630.0	87.2	 25
361	 21	110.0	25.9	 30
362	 21	130.0	31.2	 25
363	 21	136.0	24.3	 25
364	 21	1233.0	111.7	 25
365	 21	542.0	75.0	 25
366	 21	644.3	87.7	 30
367	 21	390.0	50.7	 25
368	 21	141.0	37.1	 25
369	 21	165.0	30.5	 25
370	 21	130.0	19.6	 25
371	 21	144.3	24.0	 30
372	 21	310.0	35.4	 25
373	 21	113.0	31.8	 25
374	 21	212.0	33.1	 25
375	 21	106.0	20.4	 25
376	 21	811.8	148.6	 30
377	 21	290.0	63.1	 25
378	 21	121.0	29.9	 25
379	 21	112.0	21.5	 25
380	 21	111.0	21.6	 25
381	 21	188.0	25.4	 30
382	 21	367.0	42.6	 25
383	 21	3633.0	431.3	 25
384	 21	182.0	21.5	 25
385	 21	100.0	26.0	 25
386	 21	437.8	90.7	 30
387	 21	128.0	41.2	 25
388	 21	150.0	25.1	 25
389	 21	519.0	47.4	 25
390	 21	160.0	30.2	 25
391	 21	589.8	115.3	 30
392	 21	206.0	43.8	 25
393	 21	575.0	50.8	 25
394	 21	165.0	24.0	 25
395	 21	140.0	44.4	 25
396	 21	118.0	27.0	 30
397	 21	256.0	31.4	 25
398	 21	430.0	53.0	 25
399	 21	311.0	40.4	 25
400	 21	150.0	37.4	 25
401	 21	110.8	27.9	 30
402	 21	361.0	51.7	 25
403	 21	116.0	27.1	 25
404	 21	183.0	22.7	 25
405	 21	135.0	34.6	 25
406	 21	188.0	35.3	 30
407	 21	748.0	110.8	 25
408	 21	105.0	20.7	 25
409	 21	113.0	21.9	 25
410	 21	240.0	42.3	 25
411	 21	319.0	58.5	 25
412	 21	237.5	29.7	 30
413	 21	604.0	102.4	 25
414	 21	335.0	36.2	 25
415	 21	1856.0	364.6	 25
416	 21	1041.0	185.8	 25
417	 21	489.3	67.8	 30
418	 21	363.0	41.3	 25
419	 21	774.0	77.5	 25
420	 21	121.0	23.1	 25
421	 21	577.0	104.2	 25
422	 21	333.3	54.0	 30
423	 21	737.0	79.1	 25
424	 21	136.0	28.6	 25
425	 21	261.0	50.4	 25
426	 21	180.0	26.0	 25
427	 21	139.5	16.0	 30
428	 21	170.0	28.1	 25
429	 21	122.0	23.6	 25
430	 21	102.0	22.3	 25
431	 21	563.0	99.9	 25
432	 21	149.5	27.0	 30
433	 21	132.0	38.3	 25
434	 21	235.0	131.4	 25
435	 21	1326.0	184.8	 25
436	 21	144.0	25.7	 25
437	 21	118.8	24.7	 30
438	 21	162.0	23.4	 25
439	 21	185.0	25.3	 25
440	 21	431.0	73.0	 25
441	 21	133.0	18.1	 25
442	 21	759.5	182.7	 30
443	 21	148.0	26.3	 25
444	 21	108.0	23.6	 25
445	 21	210.0	42.3	 25
446	 21	146.0	26.7	 25
447	 21	308.0	62.8	 30
448	 21	213.0	35.5	 25
449	 21	181.0	31.8	 25
450	 21	127.0	22.4	 25
451	 21	115.0	22.3	 25
452	 21	1180.8	279.7	 30
453	 21	290.0	36.5	 25
454	 21	3773.0	499.9	 25
455	 21	460.0	77.7	 25
456	 21	201.0	37.0	 25
457	 21	199.8	26.8	 30
458	 21	393.0	54.6	 25
459	 21	106.0	22.4	 25
460	 21	3344.0	551.3	 25
461	 21	144.0	25.4	 25
462	 21	107.0	23.0	 30
463	 21	389.0	76.1	 30
464	 21	167.5	28.5	 30
465	 21	830.8	101.5	 30
466	 21	100.5	29.2	 30
467	 21	156.0	33.7	 36
468	 21	138.5	31.5	 30
469	 21	452.5	70.3	 30
470	 21	539.0	73.3	 30
471	 21	114.5	18.4	 30
472	 21	181.0	34.4	 36
473	 21	504.8	44.8	 30
474	 21	372.8	47.5	 30
475	 21	1212.0	195.5	 30
476	 21	257.0	30.3	 30
477	 21	239.8	59.6	 36
478	 21	101.5	25.6	 30
479	 21	296.5	37.1	 30
480	 21	124.3	22.8	 30
481	 21	444.5	85.9	 30
482	 21	10115.3	2255.5	 36
483	 21	304.8	51.8	 30
484	 21	182.8	31.3	 30
485	 21	115.0	38.0	 30
486	 21	149.8	20.9	 30
487	 21	102.0	16.7	 36
488	 21	145.3	26.2	 30
489	 21	120.5	28.0	 30
490	 21	155.0	20.8	 30
491	 21	741.3	111.6	 30
492	 21	124.5	190.9	 36
493	 21	144.8	27.1	 30
494	 21	136.5	25.6	 30
495	 21	176.5	49.5	 30
496	 21	230.8	31.3	 30
497	 21	228.3	61.7	 36
498	 21	237.0	38.3	 25
499	 21	177.0	38.6	 25
500	 21	808.0	104.5	 25
501	 21	273.0	32.1	 25
502	 21	206.0	28.6	 30
503	 21	168.0	40.8	 25
504	 21	281.0	46.4	 25
505	 21	155.0	32.3	 25
506	 21	148.0	21.8	 25
507	 21	425.0	84.8	 30
508	 21	484.0	44.3	 25
509	 21	578.0	84.5	 25
510	 21	140.0	21.7	 25
511	 21	833.0	145.2	 25
512	 21	697.5	90.7	 30
513	 21	120.0	19.4	 25
514	 21	300.0	40.3	 25
515	 21	164.0	28.2	 25
516	 21	328.0	52.0	 25
517	 21	214.0	43.9	 25
518	 21	500.3	86.4	 30
519	 21	457.0	46.9	 25
520	 21	17676.0	1531.2	 25
521	 21	867.0	90.0	 25
522	 21	210.0	22.5	 25
523	 21	206.8	34.8	 30
524	 21	134.0	21.5	 25
525	 21	191.0	39.0	 25
526	 21	476.0	62.2	 25
527	 21	145.0	20.4	 25
528	 21	205.8	34.4	 30
529	 21	2351.0	256.9	 25
530	 21	203.0	32.7	 25
531	 21	182.0	29.1	 25
532	 21	287.0	37.6	 25
533	 21	143.8	26.2	 30
534	 21	93.0	17.5	 25
535	 21	365.0	67.2	 25
536	 21	125.0	20.6	 25
537	 21	125.0	24.8	 25
538	 21	100.5	20.4	 30
539	 21	529.0	50.3	 25
540	 21	1003.0	116.8	 25
541	 21	169.0	26.3	 25
542	 21	368.0	47.1	 25
543	 21	129.5	26.9	 30
544	 21	74.0	13.9	 25
545	 21	92.0	14.7	 25
546	 21	154.0	26.8	 25
547	 21	110.0	26.0	 25
548	 21	251.8	40.0	 30
549	 21	271.0	48.0	 25
550	 21	155.0	26.1	 25
551	 21	128.0	27.7	 25
552	 21	143.0	32.5	 25
553	 21	141.8	27.9	 30
554	 21	149.0	32.1	 25
555	 21	347.0	63.2	 25
556	 21	183.0	28.2	 25
557	 21	202.0	35.3	 25
558	 21	162.0	22.6	 30
559	 21	513.0	53.2	 25
560	 21	1114.0	83.4	 25
561	 21	128.0	19.1	 25
562	 21	135.0	23.3	 25
563	 21	420.5	77.8	 30
564	 21	101.0	24.4	 25
565	 21	353.0	52.7	 25
566	 21	107.0	25.8	 25
567	 21	1099.0	164.2	 25
568	 21	372.5	46.2	 30
569	 21	620.0	59.4	 25
570	 21	170.0	17.3	 25
571	 21	1158.0	141.8	 25
572	 21	147.0	32.2	 25
573	 21	102.5	22.6	 30
574	 21	363.0	46.8	 25
575	 21	735.0	75.8	 25
576	 21	105.0	20.3	 25
577	 21	146.0	25.1	 25
578	 21	120.5	19.9	 30
579	 21	178.0	31.4	 25
580	 21	156.0	30.1	 25
581	 21	1218.0	94.1	 25
582	 21	203.0	36.8	 25
583	 21	243.3	39.1	 30
584	 21	12343.0	853.5	 25
585	 21	205.0	30.0	 25
586	 21	218.0	38.1	 25
587	 21	1202.0	190.3	 25
588	 21	174.5	27.8	 30
589	 21	117.0	15.5	 25
590	 21	169.0	31.8	 25
591	 21	114.0	24.9	 25
592	 21	99.0	16.6	 25
593	 21	165.8	32.4	 30
594	 21	98.0	17.1	 25
595	 21	139.0	23.5	 25
596	 21	167.0	32.8	 25
597	 21	127.0	23.5	 25
598	 21	144.0	24.5	 30
599	 21	203.0	29.7	 25
600	 21	135.0	24.0	 25
601	 21	125.0	25.2	 25
602	 21	168.0	24.5	 25
603	 21	621.8	128.5	 30
604	 21	1254.0	180.1	 25
605	 21	3166.0	400.3	 25
606	 21	935.0	117.9	 25
607	 21	112.0	19.3	 25
608	 21	292.8	46.6	 30
609	 21	296.0	33.2	 25
610	 21	340.0	40.9	 25
611	 21	381.0	43.2	 25
612	 21	104.0	22.7	 25
613	 21	132.8	28.3	 30
614	 21	139.0	27.2	 25
615	 21	418.0	64.7	 25
616	 21	412.0	55.4	 25
617	 21	157.0	23.3	 25
618	 21	122.0	26.4	 25
619	 21	119.5	21.1	 30
620	 21	161.0	27.7	 25
621	 21	515.0	64.5	 25
622	 21	1175.0	223.0	 25
623	 21	166.0	21.2	 25
624	 21	184.3	34.7	 30
625	 21	473.0	64.8	 25
626	 21	129.0	20.7	 25
627	 21	135.0	27.1	 25
628	 21	128.0	21.4	 25
629	 21	365.0	73.7	 30
630	 21	1280.0	200.0	 25
631	 21	219.0	36.0	 25
632	 21	750.0	125.9	 25
633	 21	463.0	58.7	 25
634	 21	1246.0	314.1	 30
635	 21	406.0	50.3	 25
636	 21	862.0	91.5	 25
637	 21	1692.0	375.1	 25
638	 21	1610.0	389.8	 25
639	 21	1163.0	199.0	 30
640	 21	235.0	34.5	 25
641	 21	410.8	54.5	 30
642	 21	1138.5	216.8	 30
643	 21	7608.8	1829.1	 30
644	 21	682.5	110.2	 36
645	 21	375.8	57.5	 30
646	 21	490.5	82.7	 30
647	 21	832.0	124.5	 30
648	 21	115.5	22.5	 30
649	 21	408.8	70.5	 36
650	 21	154.8	18.7	 30
651	 21	2489.3	412.4	 30
652	 21	156.0	29.6	 30
653	 21	407.3	49.4	 30
654	 21	234.5	31.2	 36
655	 21	307.0	51.5	 30
656	 21	468.5	60.2	 30
657	 21	294.5	44.7	 30
658	 21	151.0	24.0	 30
659	 21	141.3	22.3	 36
660	 21	158.3	26.2	 30
661	 21	224.0	47.2	 30
662	 21	348.8	66.7	 30
663	 21	1584.3	387.2	 30
664	 21	96.5	20.0	 36
665	 21	107.3	21.5	 30
666	 21	159.3	21.8	 30
667	 21	626.8	134.1	 30
668	 21	319.3	45.7	 30
669	 21	438.3	72.4	 36
670	 21	1171.5	164.2	 30
671	 21	126.0	28.7	 30
672	 21	154.8	31.6	 30
673	 21	141.5	18.8	 30
674	 21	204.3	34.7	 36
675	 21	151.3	23.6	 30
676	 21	182.0	190.0	 25
677	 21	133.0	108.0	 25
678	 21	506.0	75.2	 25
679	 21	217.5	24.5	 30
680	 21	467.0	42.1	 25
681	 21	237.0	37.7	 25
682	 21	237.0	38.0	 25
683	 21	221.0	34.0	 25
684	 21	182.0	37.6	 30
685	 21	264.0	43.4	 25
686	 21	628.0	100.0	 25
687	 21	164.0	28.5	 25
688	 21	411.0	68.2	 25
689	 21	97.3	24.7	 30
690	 21	252.0	56.5	 25
691	 21	128.0	24.4	 25
692	 21	128.0	31.9	 25
693	 21	583.0	84.6	 25
694	 21	95.8	24.4	 30
695	 21	641.0	110.6	 25
696	 21	874.0	114.3	 25
697	 21	315.0	40.6	 25
698	 21	938.0	192.3	 25
699	 21	102.0	22.3	 30
700	 21	67.0	17.2	 25
701	 21	93.0	13.4	 25
702	 21	116.0	24.0	 25
703	 21	203.0	28.3	 25
704	 21	198.0	28.7	 30
705	 21	148.0	22.8	 25
706	 21	397.0	78.5	 25
707	 21	211.0	32.4	 25
708	 21	289.0	36.7	 25
709	 21	166.5	29.4	 30
710	 21	146.0	17.1	 25
711	 21	205.0	28.7	 25
  0	 22	13999.0	2101.8	 25
  1	 22	124.0	22.9	 25
  2	 22	89.0	13.3	 25
  3	 22	106.3	16.8	 30
  4	 22	115.0	22.3	 25
  5	 22	293.0	33.6	 25
  6	 22	624.0	105.4	 25
  7	 22	1912.0	270.2	 25
  8	 22	297.5	44.4	 30
  9	 22	173.0	23.5	 25
 10	 22	119.0	24.2	 25
 11	 22	140.0	20.6	 25
 12	 22	866.0	100.1	 25
 13	 22	217.5	40.4	 30
 14	 22	101.0	20.4	 25
 15	 22	121.0	23.5	 25
 16	 22	148.0	22.0	 25
 17	 22	139.0	25.3	 25
 18	 22	130.0	19.2	 30
 19	 22	380.0	46.1	 25
 20	 22	416.0	57.0	 25
 21	 22	203.0	31.8	 25
 22	 22	143.0	33.8	 25
 23	 22	126.8	19.3	 30
 24	 22	112.0	19.0	 25
 25	 22	201.0	29.2	 25
 26	 22	206.0	32.9	 25
 27	 22	220.0	23.8	 25
 28	 22	150.5	25.8	 30
 29	 22	162.0	19.2	 25
 30	 22	117.0	14.9	 25
 31	 22	173.0	23.7	 25
 32	 22	233.0	24.1	 25
 33	 22	208.0	34.0	 30
 34	 22	1106.0	166.0	 25
 35	 22	323.0	40.2	 25
 36	 22	135.0	16.9	 25
 37	 22	603.0	58.4	 25
 38	 22	182.3	33.8	 30
 39	 22	111.0	17.3	 25
 40	 22	119.0	16.0	 25
 41	 22	115.0	24.2	 25
 42	 22	95.0	18.9	 25
 43	 22	175.0	26.7	 30
 44	 22	153.0	28.9	 25
 45	 22	138.0	24.6	 25
 46	 22	160.0	32.4	 25
 47	 22	112.0	12.5	 25
 48	 22	89.8	15.9	 30
 49	 22	120.0	37.3	 25
 50	 22	200.0	29.1	 25
 51	 22	637.0	85.2	 25
 52	 22	109.0	21.7	 25
 53	 22	149.0	20.0	 30
 54	 22	222.0	29.1	 25
 55	 22	180.0	28.8	 25
 56	 22	143.0	22.7	 25
 57	 22	94.0	20.0	 25
 58	 22	149.8	29.6	 30
 59	 22	311.0	41.6	 25
 60	 22	262.0	34.3	 25
 61	 22	495.0	51.1	 25
 62	 22	615.0	80.2	 25
 63	 22	175.0	34.9	 30
 64	 22	341.0	42.0	 25
 65	 22	169.0	25.4	 25
 66	 22	136.0	29.2	 25
 67	 22	87.0	16.7	 25
 68	 22	152.0	32.6	 30
 69	 22	381.0	66.5	 25
 70	 22	323.0	48.1	 25
 71	 22	117.0	61.7	 25
 72	 22	125.0	29.1	 25
 73	 22	116.8	21.1	 30
 74	 22	89.0	15.5	 25
 75	 22	248.0	49.6	 25
 76	 22	170.0	21.9	 25
 77	 22	332.0	39.8	 25
 78	 22	310.3	61.5	 30
 79	 22	110.0	17.9	 25
 80	 22	109.0	20.1	 25
 81	 22	102.0	18.1	 25
 82	 22	148.0	34.0	 25
 83	 22	188.0	53.4	 30
 84	 22	104.0	17.6	 25
 85	 22	115.0	19.6	 25
 86	 22	137.0	29.4	 25
 87	 22	667.0	96.4	 25
 88	 22	197.5	46.4	 30
 89	 22	196.0	29.8	 25
 90	 22	386.0	57.9	 25
 91	 22	150.0	23.3	 25
 92	 22	136.0	27.5	 25
 93	 22	109.5	16.5	 30
 94	 22	143.0	31.7	 25
 95	 22	95.0	13.5	 25
 96	 22	179.0	37.3	 25
 97	 22	196.0	25.4	 25
 98	 22	194.3	42.1	 30
 99	 22	121.0	21.9	 25
100	 22	118.0	17.3	 25
101	 22	115.0	26.7	 25
102	 22	122.0	12.4	 25
103	 22	111.8	23.8	 30
104	 22	166.0	25.4	 25
105	 22	130.0	16.9	 25
106	 22	172.0	16.3	 25
107	 22	343.0	70.3	 25
108	 22	153.0	24.2	 25
109	 22	108.0	25.5	 30
110	 22	110.0	13.2	 25
111	 22	86.0	11.5	 25
112	 22	199.0	25.2	 25
113	 22	110.0	26.7	 25
114	 22	424.0	98.4	 30
115	 22	302.0	42.1	 25
116	 22	189.0	39.3	 25
117	 22	118.0	23.6	 25
118	 22	104.0	19.5	 25
119	 22	150.0	26.1	 30
120	 22	182.0	25.1	 25
121	 22	392.0	70.7	 25
122	 22	119.0	17.3	 25
123	 22	96.0	20.1	 25
124	 22	142.5	15.4	 30
125	 22	126.0	25.7	 25
126	 22	114.0	13.3	 25
127	 22	119.0	20.0	 25
128	 22	265.0	51.1	 25
129	 22	113.8	15.4	 30
130	 22	152.0	18.6	 25
131	 22	212.0	28.7	 25
132	 22	135.0	18.9	 25
133	 22	153.0	28.5	 25
134	 22	128.0	21.7	 30
135	 22	197.0	34.3	 25
136	 22	191.0	27.3	 25
137	 22	298.0	33.0	 25
138	 22	187.0	31.2	 25
139	 22	199.0	128.2	 30
140	 22	110.0	15.3	 25
141	 22	156.0	24.7	 25
142	 22	188.8	25.0	 30
143	 22	202.3	24.9	 30
144	 22	127.0	22.5	 36
145	 22	107.0	22.8	 30
146	 22	298.3	35.0	 30
147	 22	135.0	26.0	 30
148	 22	132.0	19.8	 30
149	 22	94.0	14.4	 36
150	 22	130.5	28.2	 30
151	 22	202.0	25.2	 30
152	 22	110.0	19.7	 30
153	 22	143.8	25.6	 30
154	 22	326.3	41.5	 36
155	 22	401.5	63.1	 30
156	 22	309.3	55.8	 30
157	 22	298.5	39.0	 30
158	 22	141.0	22.2	 30
159	 22	294.3	36.6	 36
160	 22	143.8	17.7	 30
161	 22	144.5	22.2	 30
162	 22	116.0	19.9	 30
163	 22	665.0	196.3	 30
164	 22	116.8	22.5	 36
165	 22	97.8	15.5	 30
166	 22	97.0	11.5	 30
167	 22	199.3	40.2	 30
168	 22	135.5	15.1	 30
169	 22	119.8	24.7	 36
170	 22	107.3	16.3	 30
171	 22	95.5	15.2	 30
172	 22	114.5	23.7	 30
173	 22	140.8	26.4	 30
174	 22	220.5	41.5	 36
175	 22	126.5	24.2	 30
176	 22	106.0	21.6	 25
177	 22	202.0	33.7	 25
178	 22	147.0	15.3	 25
179	 22	168.5	21.3	 30
180	 22	210.0	23.6	 25
181	 22	121.0	21.9	 25
182	 22	160.0	29.2	 25
183	 22	357.0	32.7	 25
184	 22	204.3	28.6	 30
185	 22	140.0	25.8	 25
186	 22	111.0	15.4	 25
187	 22	120.0	26.0	 25
188	 22	185.0	31.4	 25
189	 22	185.0	46.7	 30
190	 22	240.0	52.0	 25
191	 22	116.0	21.0	 25
192	 22	104.0	22.2	 25
193	 22	115.0	18.4	 25
194	 22	1791.0	240.5	 30
195	 22	297.0	37.9	 25
196	 22	105.0	22.5	 25
197	 22	432.0	47.4	 25
198	 22	189.0	26.6	 25
199	 22	173.8	28.6	 30
200	 22	122.0	28.3	 25
201	 22	128.0	25.9	 25
202	 22	98.0	15.3	 25
203	 22	206.0	29.3	 25
204	 22	406.3	49.5	 30
205	 22	444.0	42.0	 25
206	 22	568.0	72.4	 25
207	 22	868.0	148.2	 25
208	 22	189.0	25.1	 25
209	 22	114.0	19.9	 25
210	 22	111.8	20.6	 30
211	 22	210.0	36.1	 25
212	 22	347.0	29.2	 25
213	 22	273.0	75.1	 25
214	 22	131.0	19.4	 25
215	 22	85.0	12.5	 30
216	 22	95.0	20.2	 25
217	 22	117.0	14.9	 25
218	 22	152.0	46.0	 25
219	 22	162.0	22.2	 25
220	 22	200.5	33.0	 30
221	 22	184.0	26.2	 25
222	 22	107.0	17.6	 25
223	 22	116.0	24.4	 25
224	 22	270.0	30.0	 25
225	 22	213.3	35.6	 30
226	 22	144.0	20.3	 25
227	 22	203.0	48.3	 25
228	 22	449.0	51.1	 25
229	 22	129.0	16.5	 25
230	 22	123.0	16.8	 30
231	 22	218.0	41.7	 25
232	 22	204.0	113.6	 25
233	 22	810.0	159.4	 25
234	 22	286.0	30.1	 25
235	 22	152.8	17.1	 30
236	 22	128.0	31.2	 25
237	 22	124.0	31.4	 25
238	 22	142.0	19.8	 25
239	 22	152.0	21.3	 25
240	 22	195.5	36.0	 30
241	 22	169.0	23.0	 25
242	 22	147.0	100.4	 25
243	 22	98.0	23.4	 25
244	 22	320.0	52.5	 25
245	 22	256.8	50.0	 30
246	 22	311.0	23.1	 25
247	 22	197.0	32.3	 25
248	 22	87.0	18.3	 25
249	 22	99.0	14.3	 25
250	 22	178.8	33.5	 30
251	 22	332.0	39.7	 25
252	 22	97.0	20.8	 25
253	 22	215.0	34.6	 25
254	 22	187.0	19.9	 25
255	 22	172.5	19.3	 30
256	 22	211.0	33.5	 25
257	 22	183.0	26.2	 25
258	 22	115.0	114.5	 25
259	 22	189.0	26.3	 25
260	 22	121.0	18.6	 30
261	 22	299.0	42.4	 25
262	 22	209.0	28.0	 25
263	 22	177.0	22.0	 25
264	 22	115.0	22.0	 25
265	 22	167.8	34.0	 30
266	 22	159.0	25.6	 25
267	 22	131.0	21.6	 25
268	 22	130.0	21.5	 25
269	 22	112.0	29.7	 25
270	 22	95.0	16.1	 30
271	 22	175.0	31.8	 25
272	 22	204.0	27.2	 25
273	 22	102.0	16.0	 25
274	 22	280.0	45.3	 25
275	 22	127.8	19.1	 30
276	 22	110.0	23.2	 25
277	 22	161.0	26.2	 25
278	 22	212.0	19.6	 25
279	 22	167.0	35.6	 25
280	 22	108.3	51.2	 30
281	 22	114.0	29.7	 25
282	 22	101.0	13.9	 25
283	 22	111.0	21.6	 25
284	 22	262.0	40.4	 25
285	 22	208.8	26.5	 30
286	 22	252.0	63.7	 25
287	 22	716.0	105.6	 25
288	 22	170.0	17.8	 25
289	 22	866.0	124.2	 25
290	 22	134.8	18.0	 30
291	 22	141.0	51.2	 25
292	 22	226.0	32.3	 25
293	 22	198.0	33.3	 25
294	 22	204.0	21.3	 25
295	 22	264.8	48.9	 30
296	 22	139.0	35.4	 25
297	 22	119.0	19.7	 25
298	 22	211.0	30.2	 25
299	 22	418.0	159.3	 25
300	 22	93.0	16.5	 30
301	 22	123.0	18.9	 25
302	 22	261.0	47.5	 25
303	 22	148.0	26.1	 25
304	 22	130.0	20.8	 25
305	 22	113.3	15.7	 30
306	 22	106.0	19.6	 25
307	 22	1029.0	200.6	 25
308	 22	139.0	22.7	 25
309	 22	206.0	38.6	 25
310	 22	1415.0	200.0	 25
311	 22	208.0	29.8	 30
312	 22	198.0	32.6	 25
313	 22	676.0	81.4	 25
314	 22	107.0	17.9	 25
315	 22	99.0	11.6	 25
316	 22	101.5	32.5	 30
317	 22	135.0	20.6	 25
318	 22	159.0	30.8	 25
319	 22	144.0	28.9	 25
320	 22	155.8	29.2	 30
321	 22	169.3	21.7	 36
322	 22	212.3	65.8	 30
323	 22	4600.8	684.3	 30
324	 22	1832.8	333.2	 30
325	 22	103.0	17.4	 30
326	 22	118.3	27.6	 36
327	 22	150.5	24.3	 30
328	 22	168.0	43.6	 30
329	 22	101.8	20.8	 30
330	 22	863.0	238.3	 30
331	 22	270.3	31.9	 36
332	 22	366.5	34.1	 30
333	 22	145.3	19.3	 30
334	 22	123.0	19.9	 30
335	 22	117.5	27.9	 30
336	 22	118.0	19.8	 36
337	 22	107.0	25.3	 30
338	 22	281.0	35.8	 30
339	 22	160.5	29.0	 30
340	 22	432.0	61.0	 30
341	 22	320.8	40.6	 36
342	 22	175.8	24.1	 30
343	 22	112.8	19.0	 30
344	 22	113.0	28.2	 30
345	 22	136.5	24.0	 30
346	 22	122.0	18.8	 36
347	 22	110.8	18.3	 30
348	 22	126.3	24.0	 30
349	 22	96.0	26.6	 30
350	 22	113.3	19.7	 30
351	 22	112.5	20.5	 36
352	 22	287.5	57.8	 30
353	 22	199.3	28.8	 30
354	 22	188.0	33.8	 25
355	 22	281.0	32.7	 25
356	 22	160.0	125.9	 30
357	 22	237.0	40.5	 25
358	 22	127.0	19.0	 25
359	 22	104.0	23.4	 25
360	 22	139.0	16.7	 25
361	 22	91.0	14.1	 30
362	 22	123.0	27.9	 25
363	 22	95.0	14.3	 25
364	 22	593.0	83.7	 25
365	 22	224.0	31.2	 25
366	 22	419.8	49.8	 30
367	 22	266.0	41.5	 25
368	 22	114.0	18.1	 25
369	 22	176.0	25.9	 25
370	 22	109.0	20.5	 25
371	 22	103.0	16.3	 30
372	 22	138.0	23.8	 25
373	 22	84.0	20.3	 25
374	 22	155.0	31.1	 25
375	 22	117.0	18.0	 25
376	 22	382.0	76.1	 30
377	 22	154.0	23.6	 25
378	 22	89.0	14.7	 25
379	 22	173.0	29.1	 25
380	 22	430.0	45.7	 25
381	 22	121.5	22.3	 30
382	 22	323.0	49.1	 25
383	 22	659.0	83.2	 25
384	 22	172.0	24.4	 25
385	 22	124.0	38.2	 25
386	 22	146.0	21.2	 30
387	 22	100.0	22.2	 25
388	 22	126.0	24.7	 25
389	 22	101.0	27.1	 25
390	 22	194.0	29.8	 25
391	 22	210.5	32.7	 30
392	 22	116.0	21.7	 25
393	 22	166.0	27.1	 25
394	 22	107.0	18.7	 25
395	 22	155.0	33.8	 25
396	 22	103.8	20.7	 30
397	 22	219.0	33.4	 25
398	 22	262.0	36.7	 25
399	 22	283.0	30.3	 25
400	 22	102.0	14.8	 25
401	 22	111.5	22.6	 30
402	 22	184.0	20.4	 25
403	 22	107.0	31.4	 25
404	 22	116.0	18.9	 25
405	 22	116.0	17.0	 25
406	 22	162.0	29.4	 30
407	 22	125.0	25.1	 25
408	 22	125.0	20.1	 25
409	 22	142.0	27.8	 25
410	 22	217.0	32.2	 25
411	 22	489.0	76.4	 25
412	 22	541.8	86.7	 30
413	 22	648.0	89.8	 25
414	 22	185.0	22.2	 25
415	 22	238.0	42.7	 25
416	 22	378.0	46.5	 25
417	 22	312.8	40.1	 30
418	 22	326.0	36.2	 25
419	 22	342.0	37.3	 25
420	 22	101.0	16.9	 25
421	 22	189.0	41.7	 25
422	 22	174.8	23.0	 30
423	 22	320.0	49.6	 25
424	 22	101.0	20.6	 25
425	 22	156.0	27.1	 25
426	 22	121.0	21.9	 25
427	 22	211.5	28.6	 30
428	 22	277.0	35.0	 25
429	 22	117.0	20.0	 25
430	 22	118.0	23.5	 25
431	 22	261.0	56.1	 25
432	 22	196.8	38.2	 30
433	 22	114.0	27.3	 25
434	 22	416.0	55.0	 25
435	 22	277.0	58.4	 25
436	 22	136.0	27.6	 25
437	 22	116.5	33.1	 30
438	 22	155.0	24.8	 25
439	 22	181.0	26.0	 25
440	 22	151.0	23.6	 25
441	 22	104.0	19.5	 25
442	 22	169.8	32.6	 30
443	 22	133.0	24.0	 25
444	 22	154.0	29.9	 25
445	 22	127.0	21.7	 25
446	 22	361.0	64.1	 25
447	 22	129.8	26.2	 30
448	 22	146.0	26.8	 25
449	 22	200.0	26.2	 25
450	 22	117.0	21.8	 25
451	 22	182.0	31.8	 25
452	 22	162.0	39.7	 30
453	 22	123.0	23.7	 25
454	 22	978.0	179.2	 25
455	 22	203.0	37.2	 25
456	 22	192.0	45.3	 25
457	 22	332.0	65.9	 30
458	 22	261.0	42.3	 25
459	 22	108.0	19.0	 25
460	 22	414.0	82.3	 25
461	 22	132.0	34.6	 25
462	 22	98.8	21.2	 30
463	 22	139.0	22.8	 25
464	 22	101.0	25.6	 25
465	 22	1073.0	168.4	 25
466	 22	134.0	27.4	 25
467	 22	123.0	24.3	 30
468	 22	291.0	38.7	 25
469	 22	243.0	28.6	 25
470	 22	254.0	45.0	 25
471	 22	102.0	18.0	 25
472	 22	258.5	38.0	 30
473	 22	361.0	36.6	 25
474	 22	358.0	44.8	 25
475	 22	263.0	43.1	 25
476	 22	296.0	34.6	 25
477	 22	123.5	30.2	 30
478	 22	104.0	22.3	 25
479	 22	146.0	32.0	 25
480	 22	131.0	22.8	 25
481	 22	198.0	36.8	 25
482	 22	1116.3	309.5	 30
483	 22	229.0	29.0	 25
484	 22	144.0	18.2	 25
485	 22	136.0	30.8	 25
486	 22	174.0	34.5	 25
487	 22	88.3	23.3	 30
488	 22	106.0	24.9	 25
489	 22	115.0	26.9	 25
490	 22	219.0	38.1	 25
491	 22	342.0	66.6	 25
492	 22	112.8	29.0	 30
493	 22	117.0	24.0	 25
494	 22	136.0	25.3	 25
495	 22	114.0	27.1	 25
496	 22	220.0	32.4	 25
497	 22	253.0	44.3	 30
498	 22	168.0	24.9	 30
499	 22	111.0	25.4	 30
500	 22	169.8	34.8	 30
501	 22	280.5	29.6	 30
502	 22	312.3	48.4	 36
503	 22	128.8	23.8	 30
504	 22	137.0	29.3	 30
505	 22	135.3	31.2	 30
506	 22	197.0	31.9	 30
507	 22	186.8	37.3	 36
508	 22	170.5	30.7	 30
509	 22	133.5	26.9	 30
510	 22	149.0	31.3	 30
511	 22	241.0	34.5	 30
512	 22	246.5	41.7	 30
513	 22	115.3	24.5	 36
514	 22	255.8	38.7	 30
515	 22	177.0	30.7	 30
516	 22	143.8	32.1	 30
517	 22	367.8	55.6	 30
518	 22	413.3	69.8	 36
519	 22	274.5	36.0	 30
520	 22	7088.8	1557.9	 30
521	 22	313.0	55.7	 30
522	 22	351.5	51.4	 30
523	 22	208.8	42.9	 36
524	 22	124.8	22.5	 30
525	 22	133.8	27.4	 30
526	 22	354.0	50.5	 30
527	 22	178.5	30.6	 30
528	 22	143.0	35.6	 36
529	 22	290.5	68.7	 30
530	 22	161.8	32.4	 30
531	 22	145.3	27.0	 30
532	 22	198.0	32.8	 25
533	 22	107.5	17.6	 30
534	 22	143.0	19.7	 25
535	 22	175.0	129.5	 25
536	 22	118.0	17.7	 25
537	 22	143.0	27.0	 25
538	 22	117.5	21.7	 30
539	 22	230.0	36.1	 25
540	 22	457.0	64.9	 25
541	 22	209.0	37.2	 25
542	 22	147.0	22.2	 25
543	 22	117.8	18.4	 30
544	 22	105.0	22.9	 25
545	 22	111.0	24.4	 25
546	 22	112.0	24.2	 25
547	 22	107.0	23.4	 25
548	 22	234.3	56.8	 30
549	 22	111.0	23.5	 25
550	 22	97.0	24.5	 25
551	 22	88.0	23.6	 25
552	 22	125.0	24.1	 25
553	 22	100.0	17.7	 30
554	 22	72.0	34.6	 25
555	 22	161.0	38.3	 25
556	 22	137.0	20.2	 25
557	 22	134.0	25.1	 25
558	 22	105.8	17.9	 30
559	 22	203.0	132.2	 25
560	 22	412.0	48.6	 25
561	 22	185.0	34.4	 25
562	 22	156.0	31.2	 25
563	 22	204.8	32.9	 30
564	 22	124.0	33.6	 25
565	 22	148.0	22.4	 25
566	 22	150.0	28.0	 25
567	 22	919.0	158.8	 25
568	 22	258.5	41.5	 30
569	 22	199.0	24.9	 25
570	 22	406.0	47.1	 25
571	 22	339.0	55.0	 25
572	 22	97.0	19.8	 25
573	 22	106.8	22.1	 30
574	 22	149.0	22.2	 25
575	 22	284.0	37.8	 25
576	 22	147.0	29.9	 25
577	 22	170.0	36.0	 25
578	 22	148.3	18.8	 30
579	 22	206.0	30.6	 25
580	 22	225.0	45.5	 25
581	 22	518.0	76.7	 25
582	 22	429.0	54.9	 25
583	 22	214.8	19.7	 30
584	 22	1705.0	282.0	 25
585	 22	133.0	23.4	 25
586	 22	123.0	22.2	 25
587	 22	247.0	45.6	 25
588	 22	160.8	25.3	 30
589	 22	113.0	23.4	 25
590	 22	145.0	23.5	 25
591	 22	113.0	19.9	 25
592	 22	109.0	24.6	 25
593	 22	127.0	21.8	 30
594	 22	104.0	17.3	 25
595	 22	104.0	19.8	 25
596	 22	221.0	34.0	 25
597	 22	89.0	19.6	 25
598	 22	208.5	39.8	 30
599	 22	131.0	20.4	 25
600	 22	131.0	22.5	 25
601	 22	131.0	19.1	 25
602	 22	350.0	48.1	 25
603	 22	162.0	29.9	 30
604	 22	228.0	35.0	 25
605	 22	433.0	67.8	 25
606	 22	172.0	29.7	 25
607	 22	94.0	60.3	 25
608	 22	319.8	61.6	 30
609	 22	172.0	39.0	 25
610	 22	204.0	44.7	 25
611	 22	145.0	31.4	 25
612	 22	87.0	16.3	 25
613	 22	115.0	19.5	 25
614	 22	92.8	19.7	 30
615	 22	229.0	33.8	 25
616	 22	192.0	29.0	 25
617	 22	147.0	36.2	 25
618	 22	91.0	19.5	 25
619	 22	98.5	19.7	 30
620	 22	221.0	35.1	 25
621	 22	176.0	30.4	 25
622	 22	392.0	86.1	 25
623	 22	182.0	36.2	 25
624	 22	246.5	38.5	 30
625	 22	151.0	29.8	 25
626	 22	118.0	21.5	 25
627	 22	160.0	28.8	 25
628	 22	115.0	15.7	 25
629	 22	530.3	113.9	 30
630	 22	188.0	37.5	 25
631	 22	163.0	25.1	 25
632	 22	415.0	41.1	 25
633	 22	236.0	33.0	 25
634	 22	355.8	82.1	 30
635	 22	510.0	70.4	 25
636	 22	209.0	28.9	 25
637	 22	265.0	71.4	 25
638	 22	444.0	75.6	 25
639	 22	640.0	106.9	 30
640	 22	208.0	39.0	 25
641	 22	155.0	29.3	 25
642	 22	542.0	97.5	 25
643	 22	699.0	160.1	 25
644	 22	230.8	34.9	 30
645	 22	156.0	26.9	 25
646	 22	157.0	26.0	 25
647	 22	182.0	26.5	 25
648	 22	136.0	29.5	 25
649	 22	149.8	35.0	 30
650	 22	183.0	37.3	 25
651	 22	324.0	65.9	 25
652	 22	521.0	95.5	 25
653	 22	174.0	24.9	 25
654	 22	135.8	35.3	 30
655	 22	128.0	29.7	 25
656	 22	155.0	36.7	 25
657	 22	143.0	27.4	 25
658	 22	159.0	29.9	 25
659	 22	139.5	24.5	 30
660	 22	131.0	33.2	 25
661	 22	322.0	49.0	 25
662	 22	142.0	24.1	 25
663	 22	596.0	171.6	 25
664	 22	122.3	28.0	 30
665	 22	113.0	31.8	 25
666	 22	124.0	19.3	 25
667	 22	173.0	31.2	 25
668	 22	169.0	40.0	 25
669	 22	194.5	35.0	 30
670	 22	160.0	26.4	 25
671	 22	111.0	24.1	 25
672	 22	112.0	25.4	 25
673	 22	123.0	20.2	 25
674	 22	167.3	28.9	 30
675	 22	217.0	34.8	 25
676	 22	184.0	36.9	 30
677	 22	136.5	25.6	 30
678	 22	252.5	35.5	 30
679	 22	165.5	30.7	 36
680	 22	564.0	57.3	 30
681	 22	145.0	34.1	 30
682	 22	140.0	26.6	 30
683	 22	317.8	51.3	 30
684	 22	111.3	25.4	 36
685	 22	164.8	25.1	 30
686	 22	401.3	73.2	 30
687	 22	141.5	23.8	 30
688	 22	165.0	24.7	 30
689	 22	83.3	16.5	 36
690	 22	165.0	22.3	 30
691	 22	95.8	24.5	 30
692	 22	112.0	20.5	 30
693	 22	163.3	31.7	 30
694	 22	100.3	33.7	 36
695	 22	107.5	22.5	 30
696	 22	307.8	59.2	 30
697	 22	380.3	47.2	 30
698	 22	136.8	25.5	 30
699	 22	92.0	17.3	 36
700	 22	81.0	21.7	 30
701	 22	93.8	19.7	 30
702	 22	98.0	20.6	 30
703	 22	516.5	97.0	 30
704	 22	311.3	88.0	 36
705	 22	172.8	33.1	 30
706	 22	176.0	28.1	 30
707	 22	202.8	33.3	 30
708	 22	156.8	33.1	 30
709	 22	193.3	36.4	 36
710	 22	169.0	25.7	 25
711	 22	21343.0	2998.9	 25
  0	 23	211.0	123.8	 30
  1	 23	7496.0	1038.8	 30
  2	 23	209.0	24.0	 30
  3	 23	329.5	45.1	 36
  4	 23	245.5	19.8	 30
  5	 23	10304.8	1820.4	 30
  6	 23	738.3	79.0	 30
  7	 23	275.8	43.6	 30
  8	 23	233.0	38.7	 36
  9	 23	402.0	41.2	 30
 10	 23	176.5	32.1	 30
 11	 23	263.5	41.7	 30
 12	 23	394.3	40.5	 30
 13	 23	269.8	34.3	 36
 14	 23	2215.5	409.6	 30
 15	 23	306.3	54.1	 30
 16	 23	543.8	77.1	 30
 17	 23	283.3	38.3	 30
 18	 23	1983.3	310.3	 36
 19	 23	709.3	99.0	 30
 20	 23	223.8	29.7	 30
 21	 23	780.5	71.6	 30
 22	 23	185.3	35.9	 30
 23	 23	411.0	63.4	 36
 24	 23	261.8	24.3	 30
 25	 23	165.8	29.1	 30
 26	 23	413.5	59.7	 30
 27	 23	112.5	18.8	 30
 28	 23	151.5	25.9	 36
 29	 23	534.5	77.7	 30
 30	 23	566.5	57.9	 30
 31	 23	221.0	24.6	 30
 32	 23	164.0	19.7	 30
 33	 23	192.0	28.3	 30
 34	 23	266.0	39.0	 25
 35	 23	154.0	26.9	 25
 36	 23	212.0	39.9	 25
 37	 23	1664.0	137.6	 25
 38	 23	644.8	89.1	 30
 39	 23	515.0	90.4	 25
 40	 23	217.0	21.8	 25
 41	 23	359.0	41.6	 25
 42	 23	699.0	63.8	 25
 43	 23	288.5	58.1	 30
 44	 23	1790.0	310.0	 25
 45	 23	2213.0	321.2	 25
 46	 23	311.0	44.3	 25
 47	 23	107.0	18.9	 25
 48	 23	386.3	76.7	 30
 49	 23	215.0	39.6	 25
 50	 23	694.0	127.9	 25
 51	 23	243.0	42.9	 25
 52	 23	203.0	37.9	 25
 53	 23	118.3	21.7	 30
 54	 23	1250.0	284.6	 25
 55	 23	148.0	28.5	 25
 56	 23	160.0	22.2	 25
 57	 23	184.0	24.1	 25
 58	 23	233.3	35.3	 30
 59	 23	106.0	23.8	 25
 60	 23	95.0	18.8	 25
 61	 23	162.0	31.2	 25
 62	 23	122.0	26.3	 25
 63	 23	444.3	73.4	 30
 64	 23	186.0	26.6	 25
 65	 23	192.0	40.0	 25
 66	 23	2537.0	454.2	 25
 67	 23	205.0	47.8	 25
 68	 23	135.0	28.9	 30
 69	 23	160.0	31.1	 25
 70	 23	306.0	59.5	 25
 71	 23	114.0	20.6	 25
 72	 23	158.0	32.7	 25
 73	 23	129.0	25.3	 30
 74	 23	168.0	37.7	 25
 75	 23	158.0	26.9	 25
 76	 23	159.0	29.5	 25
 77	 23	137.0	24.9	 25
 78	 23	132.5	25.1	 30
 79	 23	137.0	22.6	 25
 80	 23	132.0	22.9	 25
 81	 23	130.0	22.3	 25
 82	 23	11671.0	1284.6	 25
 83	 23	360.0	69.8	 30
 84	 23	112.0	21.7	 25
 85	 23	126.0	17.2	 25
 86	 23	140.0	40.3	 25
 87	 23	113.0	28.8	 25
 88	 23	225.0	33.7	 30
 89	 23	399.0	63.3	 25
 90	 23	742.0	103.7	 25
 91	 23	1262.0	131.6	 25
 92	 23	233.0	30.7	 25
 93	 23	96.8	23.7	 30
 94	 23	109.0	17.6	 25
 95	 23	314.0	64.7	 25
 96	 23	140.0	34.3	 25
 97	 23	436.0	50.7	 25
 98	 23	169.8	25.7	 30
 99	 23	125.0	13.2	 25
100	 23	538.0	57.9	 25
101	 23	204.0	37.7	 25
102	 23	244.0	44.8	 25
103	 23	125.0	25.6	 25
104	 23	87.5	15.9	 30
105	 23	368.0	50.1	 25
106	 23	139.0	32.0	 25
107	 23	526.0	44.0	 25
108	 23	609.0	73.3	 25
109	 23	99.8	16.0	 30
110	 23	158.0	23.9	 25
111	 23	86.0	12.4	 25
112	 23	113.0	20.8	 25
113	 23	144.0	18.3	 25
114	 23	127.0	26.1	 30
115	 23	282.0	68.4	 25
116	 23	117.0	16.7	 25
117	 23	130.0	22.0	 25
118	 23	213.0	30.7	 25
119	 23	173.8	27.2	 30
120	 23	100.0	15.4	 25
121	 23	123.0	26.0	 25
122	 23	135.0	29.9	 25
123	 23	91.0	18.3	 25
124	 23	139.3	28.0	 30
125	 23	136.0	38.4	 25
126	 23	204.0	35.0	 25
127	 23	1486.0	146.7	 25
128	 23	116.0	27.1	 25
129	 23	181.0	25.8	 30
130	 23	120.0	25.6	 25
131	 23	126.0	25.3	 25
132	 23	521.0	54.9	 25
133	 23	109.0	19.8	 25
134	 23	111.8	23.2	 30
135	 23	105.0	26.8	 25
136	 23	3862.0	376.1	 25
137	 23	258.0	33.1	 25
138	 23	235.0	45.8	 25
139	 23	136.3	26.1	 30
140	 23	133.0	19.1	 25
141	 23	1172.0	192.9	 25
142	 23	509.0	64.5	 25
143	 23	146.0	36.8	 25
144	 23	287.8	55.4	 30
145	 23	209.0	33.2	 25
146	 23	187.0	31.2	 25
147	 23	219.0	42.5	 25
148	 23	134.0	27.6	 25
149	 23	197.5	32.8	 30
150	 23	485.0	63.1	 25
151	 23	232.0	42.0	 25
152	 23	156.0	22.5	 25
153	 23	161.0	31.3	 25
154	 23	1031.3	205.6	 30
155	 23	89.0	18.6	 25
156	 23	148.0	28.4	 25
157	 23	184.0	25.0	 25
158	 23	198.0	42.2	 25
159	 23	3117.8	632.2	 30
160	 23	116.0	14.3	 25
161	 23	123.0	25.5	 25
162	 23	76.0	25.8	 25
163	 23	159.0	30.3	 25
164	 23	204.3	37.6	 30
165	 23	141.0	33.3	 25
166	 23	228.0	46.4	 25
167	 23	124.0	28.4	 25
168	 23	101.0	18.7	 25
169	 23	131.3	27.0	 30
170	 23	132.0	18.7	 25
171	 23	337.0	41.9	 25
172	 23	164.0	26.6	 25
173	 23	145.0	30.0	 25
174	 23	118.0	16.3	 30
175	 23	159.0	35.2	 25
176	 23	148.3	30.6	 30
177	 23	114.3	24.5	 30
178	 23	145.3	59.3	 30
179	 23	93.8	20.3	 36
180	 23	154.5	39.1	 30
181	 23	114.5	18.6	 30
182	 23	274.0	53.2	 30
183	 23	309.8	43.0	 30
184	 23	1017.5	206.7	 36
185	 23	158.5	32.8	 30
186	 23	181.0	30.4	 30
187	 23	130.0	26.6	 30
188	 23	372.5	58.5	 30
189	 23	182.0	38.5	 36
190	 23	168.0	29.6	 30
191	 23	105.3	24.3	 30
192	 23	579.8	100.8	 30
193	 23	111.8	22.7	 30
194	 23	253.8	47.9	 36
195	 23	1406.3	219.2	 30
196	 23	474.0	52.1	 30
197	 23	888.3	127.2	 30
198	 23	477.5	69.6	 30
199	 23	189.5	49.0	 36
200	 23	180.5	34.7	 30
201	 23	115.5	39.9	 30
202	 23	128.8	33.0	 30
203	 23	141.3	27.4	 30
204	 23	347.5	48.7	 30
205	 23	933.0	194.5	 36
206	 23	477.0	67.2	 30
207	 23	435.5	37.6	 30
208	 23	195.5	31.5	 30
209	 23	922.0	149.0	 30
210	 23	153.0	44.7	 36
211	 23	155.0	37.9	 25
212	 23	229.0	23.2	 25
213	 23	138.0	24.5	 25
214	 23	319.0	61.4	 25
215	 23	306.0	47.6	 30
216	 23	143.0	24.2	 25
217	 23	197.0	32.2	 25
218	 23	211.0	67.4	 25
219	 23	122.0	25.6	 25
220	 23	187.5	38.1	 30
221	 23	1631.0	216.9	 25
222	 23	124.0	38.2	 25
223	 23	204.0	33.4	 25
224	 23	111.0	25.8	 25
225	 23	171.0	43.1	 30
226	 23	156.0	29.3	 25
227	 23	2381.0	214.1	 25
228	 23	137.0	32.0	 25
229	 23	129.0	27.8	 25
230	 23	116.8	22.7	 30
231	 23	226.0	38.8	 25
232	 23	216.0	36.2	 25
233	 23	381.0	50.9	 25
234	 23	370.0	60.8	 25
235	 23	119.5	21.8	 30
236	 23	2236.0	356.9	 25
237	 23	181.0	33.9	 25
238	 23	275.0	54.8	 25
239	 23	177.0	36.9	 25
240	 23	190.5	38.3	 30
241	 23	229.0	38.8	 25
242	 23	134.0	26.1	 25
243	 23	2638.0	237.1	 25
244	 23	851.0	106.3	 25
245	 23	202.0	40.6	 30
246	 23	205.0	56.4	 25
247	 23	261.0	50.9	 25
248	 23	225.0	41.8	 25
249	 23	161.0	48.8	 25
250	 23	3701.3	685.1	 30
251	 23	184.0	45.2	 25
252	 23	152.0	117.5	 25
253	 23	199.0	36.6	 25
254	 23	300.0	58.6	 25
255	 23	7144.5	1311.9	 30
256	 23	1389.0	102.1	 25
257	 23	2427.0	244.9	 25
258	 23	434.0	64.6	 25
259	 23	290.0	52.1	 25
260	 23	126.8	22.8	 30
261	 23	236.0	25.5	 25
262	 23	190.0	57.5	 25
263	 23	336.0	61.6	 25
264	 23	110.0	21.1	 25
265	 23	144.3	37.0	 30
266	 23	162.0	28.2	 25
267	 23	1574.0	165.1	 25
268	 23	255.0	37.5	 25
269	 23	127.0	27.0	 25
270	 23	257.5	37.0	 30
271	 23	154.0	119.1	 25
272	 23	944.0	102.0	 25
273	 23	800.0	98.3	 25
274	 23	148.0	181.0	 25
275	 23	152.8	37.4	 30
276	 23	135.0	35.2	 25
277	 23	2905.0	349.7	 25
278	 23	119.0	27.9	 25
279	 23	285.0	41.2	 25
280	 23	1581.5	305.6	 30
281	 23	99.0	21.3	 25
282	 23	81.0	20.4	 25
283	 23	125.0	31.1	 25
284	 23	204.0	39.3	 25
285	 23	509.5	89.8	 30
286	 23	382.0	52.6	 25
287	 23	100.0	23.9	 25
288	 23	229.0	46.1	 25
289	 23	278.0	39.6	 25
290	 23	2324.8	368.1	 30
291	 23	335.0	39.7	 25
292	 23	457.0	53.3	 25
293	 23	141.0	30.8	 25
294	 23	134.0	26.1	 25
295	 23	142.5	37.2	 30
296	 23	187.0	39.2	 25
297	 23	546.0	100.4	 25
298	 23	198.0	43.1	 25
299	 23	148.0	32.2	 25
300	 23	340.0	43.4	 30
301	 23	130.0	22.6	 25
302	 23	243.0	37.0	 25
303	 23	129.0	28.1	 25
304	 23	88.0	21.3	 25
305	 23	119.0	37.5	 25
306	 23	97.3	25.9	 30
307	 23	124.0	26.0	 25
308	 23	154.0	29.9	 25
309	 23	156.0	35.3	 25
310	 23	157.0	41.4	 25
311	 23	3103.5	596.5	 30
312	 23	925.0	103.9	 25
313	 23	168.0	31.9	 25
314	 23	1606.0	198.5	 25
315	 23	161.0	40.9	 25
316	 23	990.5	171.5	 30
317	 23	145.0	35.4	 25
318	 23	211.0	26.7	 25
319	 23	114.0	70.9	 25
320	 23	214.0	249.6	 25
321	 23	288.5	64.1	 30
322	 23	267.0	65.1	 25
323	 23	168.0	33.6	 25
324	 23	1450.0	267.1	 25
325	 23	401.0	52.7	 25
326	 23	152.0	38.3	 30
327	 23	113.0	37.4	 25
328	 23	160.0	31.3	 25
329	 23	125.0	23.2	 25
330	 23	170.0	42.8	 25
331	 23	252.0	69.7	 30
332	 23	1328.0	131.0	 25
333	 23	852.0	101.0	 25
334	 23	219.0	42.0	 25
335	 23	513.0	54.1	 25
336	 23	122.0	26.5	 30
337	 23	177.0	24.3	 25
338	 23	291.0	48.4	 25
339	 23	172.0	34.8	 25
340	 23	117.0	32.6	 25
341	 23	583.5	117.1	 30
342	 23	556.0	76.0	 25
343	 23	432.0	52.4	 25
344	 23	129.0	28.4	 25
345	 23	631.0	80.2	 25
346	 23	362.0	67.6	 30
347	 23	158.0	38.9	 25
348	 23	282.0	70.4	 25
349	 23	504.0	76.9	 25
350	 23	1132.0	155.1	 25
351	 23	225.3	43.6	 30
352	 23	140.0	35.8	 25
353	 23	419.0	73.0	 25
354	 23	254.0	62.1	 30
355	 23	218.8	44.4	 30
356	 23	534.8	67.9	 36
357	 23	189.8	32.8	 30
358	 23	104.5	22.3	 30
359	 23	736.8	132.0	 30
360	 23	106.0	25.6	 30
361	 23	115.8	26.3	 36
362	 23	591.0	103.3	 30
363	 23	147.5	36.9	 30
364	 23	147.5	38.2	 30
365	 23	641.5	107.1	 30
366	 23	170.3	29.8	 36
367	 23	718.8	122.3	 30
368	 23	186.0	41.6	 30
369	 23	367.3	43.1	 30
370	 23	1930.8	244.8	 30
371	 23	169.8	34.1	 36
372	 23	147.8	28.2	 30
373	 23	772.0	135.9	 30
374	 23	384.8	47.3	 30
375	 23	169.5	30.7	 30
376	 23	289.3	42.7	 36
377	 23	186.3	67.1	 30
378	 23	446.0	75.7	 30
379	 23	216.3	41.8	 30
380	 23	234.3	37.0	 30
381	 23	812.8	116.0	 36
382	 23	313.5	48.2	 30
383	 23	392.5	58.4	 30
384	 23	610.5	71.6	 30
385	 23	144.0	27.1	 30
386	 23	150.8	32.3	 36
387	 23	812.0	100.6	 30
388	 23	142.8	34.3	 30
389	 23	98.0	19.9	 25
390	 23	167.0	33.8	 25
391	 23	579.0	89.1	 30
392	 23	391.0	49.7	 25
393	 23	262.0	34.4	 25
394	 23	499.0	47.9	 25
395	 23	183.0	46.6	 25
396	 23	125.0	26.2	 30
397	 23	83.0	27.9	 25
398	 23	1159.0	114.3	 25
399	 23	157.0	34.7	 25
400	 23	251.0	46.3	 25
401	 23	419.0	96.5	 30
402	 23	129.0	21.5	 25
403	 23	128.0	39.4	 25
404	 23	119.0	25.6	 25
405	 23	128.0	24.9	 25
406	 23	113.3	29.1	 30
407	 23	906.0	67.4	 25
408	 23	114.0	23.6	 25
409	 23	679.0	85.7	 25
410	 23	299.0	48.7	 25
411	 23	991.0	152.1	 25
412	 23	680.3	100.8	 30
413	 23	560.0	80.4	 25
414	 23	482.0	53.4	 25
415	 23	588.0	87.0	 25
416	 23	140.0	33.7	 25
417	 23	363.0	56.5	 30
418	 23	1290.0	121.8	 25
419	 23	978.0	78.6	 25
420	 23	282.0	47.6	 25
421	 23	2380.0	485.9	 25
422	 23	439.3	74.9	 30
423	 23	321.0	32.4	 25
424	 23	285.0	44.0	 25
425	 23	214.0	42.7	 25
426	 23	142.0	23.7	 25
427	 23	579.8	83.3	 30
428	 23	871.0	65.6	 25
429	 23	1196.0	175.8	 25
430	 23	135.0	25.9	 25
431	 23	132.0	24.3	 25
432	 23	124.0	29.6	 30
433	 23	153.0	31.3	 25
434	 23	530.0	89.0	 25
435	 23	104.0	21.5	 25
436	 23	162.0	36.8	 25
437	 23	190.8	48.9	 30
438	 23	400.0	58.2	 25
439	 23	270.0	33.8	 25
440	 23	113.0	29.0	 25
441	 23	229.0	35.1	 25
442	 23	113.8	31.6	 30
443	 23	887.0	123.4	 25
444	 23	347.0	45.4	 25
445	 23	291.0	63.3	 25
446	 23	162.0	36.4	 25
447	 23	2321.0	548.3	 30
448	 23	114.0	21.6	 25
449	 23	118.0	26.9	 25
450	 23	1245.0	208.6	 25
451	 23	118.0	31.9	 25
452	 23	138.5	31.0	 30
453	 23	90.0	26.5	 25
454	 23	569.0	62.3	 25
455	 23	194.0	44.3	 25
456	 23	5464.0	1082.5	 25
457	 23	258.5	37.2	 30
458	 23	193.0	36.3	 25
459	 23	316.0	45.3	 25
460	 23	216.0	41.7	 25
461	 23	283.0	48.5	 25
462	 23	114.8	32.2	 30
463	 23	88.0	17.2	 25
464	 23	105.0	21.6	 25
465	 23	638.0	101.0	 25
466	 23	169.0	30.8	 25
467	 23	365.8	76.9	 30
468	 23	157.0	29.4	 25
469	 23	202.0	26.7	 25
470	 23	360.0	41.6	 25
471	 23	576.0	64.7	 25
472	 23	220.0	39.5	 30
473	 23	214.0	43.5	 25
474	 23	167.0	32.9	 25
475	 23	177.0	39.0	 25
476	 23	197.0	32.7	 25
477	 23	3956.0	814.6	 30
478	 23	201.0	47.3	 25
479	 23	166.0	36.7	 25
480	 23	125.0	20.1	 25
481	 23	474.0	78.1	 25
482	 23	129.5	29.3	 30
483	 23	405.0	84.1	 25
484	 23	107.0	36.3	 25
485	 23	175.0	38.0	 25
486	 23	166.0	38.2	 25
487	 23	113.3	15.8	 30
488	 23	211.0	31.1	 25
489	 23	246.0	32.1	 25
490	 23	627.0	81.9	 25
491	 23	186.0	22.7	 25
492	 23	2417.0	559.5	 30
493	 23	94.0	22.9	 25
494	 23	131.0	27.8	 25
495	 23	113.0	26.0	 25
496	 23	143.0	30.4	 25
497	 23	286.0	51.4	 30
498	 23	473.0	70.2	 25
499	 23	124.0	31.6	 25
500	 23	130.0	26.6	 25
501	 23	313.0	52.2	 25
502	 23	177.5	68.1	 30
503	 23	131.0	20.7	 25
504	 23	165.0	24.1	 25
505	 23	181.0	41.8	 25
506	 23	211.0	39.3	 25
507	 23	187.8	27.5	 30
508	 23	190.0	38.0	 25
509	 23	360.0	53.7	 25
510	 23	184.0	27.3	 25
511	 23	179.0	29.0	 25
512	 23	530.0	107.7	 25
513	 23	298.0	54.8	 30
514	 23	133.0	23.8	 25
515	 23	292.0	42.0	 25
516	 23	366.0	64.0	 25
517	 23	414.0	61.5	 25
518	 23	783.8	99.2	 30
519	 23	1074.0	66.1	 25
520	 23	206.0	28.6	 25
521	 23	432.0	53.2	 25
522	 23	166.0	33.4	 25
523	 23	98.0	17.9	 30
524	 23	200.0	35.5	 25
525	 23	128.0	24.7	 25
526	 23	253.0	31.6	 25
527	 23	3164.0	594.5	 25
528	 23	143.5	22.7	 30
529	 23	192.0	44.6	 25
530	 23	99.0	27.4	 25
531	 23	94.0	24.9	 25
532	 23	138.8	28.3	 30
533	 23	102.0	18.9	 36
534	 23	112.3	31.8	 30
535	 23	320.8	44.2	 30
536	 23	168.8	24.1	 30
537	 23	353.0	51.9	 30
538	 23	140.5	30.0	 36
539	 23	157.5	26.8	 30
540	 23	178.0	26.8	 30
541	 23	383.3	51.1	 30
542	 23	199.8	31.5	 30
543	 23	211.3	46.1	 36
544	 23	279.8	51.4	 30
545	 23	187.3	31.8	 30
546	 23	216.3	37.1	 30
547	 23	241.5	38.8	 30
548	 23	386.3	74.6	 36
549	 23	178.3	38.5	 30
550	 23	471.8	57.2	 30
551	 23	166.8	39.9	 30
552	 23	448.0	58.9	 30
553	 23	116.8	22.0	 36
554	 23	157.3	34.0	 30
555	 23	192.3	44.1	 30
556	 23	267.8	48.4	 30
557	 23	312.3	81.9	 30
558	 23	123.8	22.0	 36
559	 23	614.0	88.9	 30
560	 23	304.0	39.6	 30
561	 23	251.5	43.6	 30
562	 23	147.3	31.9	 30
563	 23	105.0	20.4	 36
564	 23	121.0	24.3	 30
565	 23	116.8	24.4	 30
566	 23	95.0	27.0	 30
567	 23	104.0	24.1	 25
568	 23	117.5	22.8	 30
569	 23	102.0	13.8	 25
570	 23	373.0	41.8	 25
571	 23	110.0	23.5	 25
572	 23	291.0	51.3	 25
573	 23	87.5	14.1	 30
574	 23	170.0	59.4	 25
575	 23	109.0	19.2	 25
576	 23	155.0	28.3	 25
577	 23	171.0	27.6	 25
578	 23	171.5	33.4	 30
579	 23	854.0	89.3	 25
580	 23	375.0	51.6	 25
581	 23	222.0	44.8	 25
582	 23	180.0	36.5	 25
583	 23	705.0	95.4	 30
584	 23	650.0	84.4	 25
585	 23	130.0	21.0	 25
586	 23	118.0	18.8	 25
587	 23	1465.0	271.3	 25
588	 23	121.0	25.9	 30
589	 23	167.0	28.9	 25
590	 23	155.0	38.5	 25
591	 23	210.0	44.7	 25
592	 23	147.0	30.7	 25
593	 23	270.8	35.8	 30
594	 23	141.0	27.2	 25
595	 23	1541.0	141.9	 25
596	 23	169.0	32.1	 25
597	 23	110.0	22.6	 25
598	 23	122.8	27.9	 30
599	 23	126.0	17.0	 25
600	 23	307.0	32.7	 25
601	 23	418.0	53.4	 25
602	 23	257.0	39.2	 25
603	 23	138.5	28.0	 30
604	 23	1492.0	197.3	 25
605	 23	121.0	22.9	 25
606	 23	243.0	36.6	 25
607	 23	244.0	29.6	 25
608	 23	310.3	36.4	 30
609	 23	715.0	67.4	 25
610	 23	351.0	35.8	 25
611	 23	312.0	44.4	 25
612	 23	246.0	41.2	 25
613	 23	126.0	27.1	 25
614	 23	468.0	111.7	 30
615	 23	208.0	36.0	 25
616	 23	284.0	41.6	 25
617	 23	138.0	16.8	 25
618	 23	160.0	24.7	 25
619	 23	102.8	19.4	 30
620	 23	1011.0	108.8	 25
621	 23	352.0	46.6	 25
622	 23	412.0	63.1	 25
623	 23	361.0	83.7	 25
624	 23	150.8	27.5	 30
625	 23	181.0	30.7	 25
626	 23	150.0	33.2	 25
627	 23	419.0	53.6	 25
628	 23	244.0	22.5	 25
629	 23	464.5	73.8	 30
630	 23	375.0	34.5	 25
631	 23	293.0	38.6	 25
632	 23	176.0	28.3	 25
633	 23	813.0	107.3	 25
634	 23	210.5	34.3	 30
635	 23	564.0	58.0	 25
636	 23	292.0	46.4	 25
637	 23	230.0	33.4	 25
638	 23	115.0	21.9	 25
639	 23	143.5	29.6	 30
640	 23	164.0	23.0	 25
641	 23	361.0	42.2	 25
642	 23	305.0	36.8	 25
643	 23	205.0	39.8	 25
644	 23	244.0	39.2	 30
645	 23	133.0	30.2	 25
646	 23	146.0	21.7	 25
647	 23	245.0	41.6	 25
648	 23	207.0	28.1	 25
649	 23	141.3	28.7	 30
650	 23	224.0	43.8	 25
651	 23	213.0	44.8	 25
652	 23	149.0	18.4	 25
653	 23	115.0	17.1	 25
654	 23	2415.3	631.2	 30
655	 23	147.0	33.1	 25
656	 23	293.0	42.4	 25
657	 23	513.0	72.4	 25
658	 23	255.0	29.5	 25
659	 23	154.0	46.3	 30
660	 23	200.0	35.0	 25
661	 23	1110.0	219.1	 25
662	 23	148.0	23.8	 25
663	 23	244.0	45.9	 25
664	 23	223.5	39.7	 30
665	 23	181.0	20.5	 25
666	 23	386.0	79.2	 25
667	 23	237.0	34.9	 25
668	 23	573.0	74.4	 25
669	 23	133.3	27.2	 30
670	 23	342.0	49.0	 25
671	 23	410.0	67.0	 25
672	 23	185.0	36.9	 25
673	 23	2433.0	560.2	 25
674	 23	2206.8	553.8	 30
675	 23	133.0	30.3	 25
676	 23	168.0	27.6	 25
677	 23	661.0	137.7	 25
678	 23	184.0	32.7	 25
679	 23	223.0	37.1	 30
680	 23	280.0	35.3	 25
681	 23	344.0	43.7	 25
682	 23	376.0	66.7	 25
683	 23	212.0	35.1	 25
684	 23	1095.3	248.5	 30
685	 23	115.0	18.3	 25
686	 23	178.0	32.9	 25
687	 23	245.0	55.3	 25
688	 23	152.0	28.7	 25
689	 23	109.8	27.1	 30
690	 23	802.0	142.0	 25
691	 23	116.0	19.3	 25
692	 23	293.0	50.0	 25
693	 23	568.0	132.7	 25
694	 23	171.5	35.0	 30
695	 23	117.0	22.1	 25
696	 23	532.0	76.5	 25
697	 23	6754.0	1292.7	 25
698	 23	187.0	33.8	 25
699	 23	722.5	182.1	 30
700	 23	206.0	35.4	 25
701	 23	162.0	40.0	 25
702	 23	313.0	41.5	 25
703	 23	202.0	33.8	 25
704	 23	369.5	73.7	 30
705	 23	129.0	25.8	 25
706	 23	261.0	40.3	 25
707	 23	389.0	46.6	 25
708	 23	183.0	29.3	 25
709	 23	1327.8	255.8	 30
710	 23	140.8	23.7	 30
711	 23	230.5	38.2	 30
  0	 24	14814.0	4386.0	 25
  1	 24	2919.0	759.8	 25
  2	 24	155.0	28.3	 25
  3	 24	392.8	95.3	 30
  4	 24	238.0	41.9	 25
  5	 24	2080.0	640.2	 25
  6	 24	252.0	50.1	 25
  7	 24	125.0	28.1	 25
  8	 24	134.3	24.0	 30
  9	 24	311.0	53.5	 25
 10	 24	120.0	19.7	 25
 11	 24	266.0	41.2	 25
 12	 24	219.0	36.1	 25
 13	 24	381.3	59.4	 30
 14	 24	376.0	82.7	 25
 15	 24	646.0	109.6	 25
 16	 24	296.0	54.0	 25
 17	 24	143.0	27.6	 25
 18	 24	891.0	123.5	 30
 19	 24	480.0	88.8	 25
 20	 24	214.0	49.0	 25
 21	 24	387.0	97.5	 25
 22	 24	141.0	36.5	 25
 23	 24	179.0	35.0	 30
 24	 24	182.0	36.5	 25
 25	 24	126.0	21.6	 25
 26	 24	150.0	30.3	 25
 27	 24	139.0	26.7	 25
 28	 24	210.8	42.9	 30
 29	 24	300.0	41.5	 25
 30	 24	543.0	124.4	 25
 31	 24	287.0	46.6	 25
 32	 24	284.0	46.9	 25
 33	 24	158.8	35.0	 36
 34	 24	204.5	45.3	 30
 35	 24	225.8	30.0	 30
 36	 24	168.8	39.5	 30
 37	 24	1231.0	286.9	 30
 38	 24	238.0	40.9	 36
 39	 24	260.5	48.1	 30
 40	 24	248.5	50.2	 30
 41	 24	686.5	67.1	 30
 42	 24	887.3	144.1	 30
 43	 24	261.3	66.2	 36
 44	 24	428.5	105.7	 30
 45	 24	357.0	84.0	 30
 46	 24	317.8	58.0	 30
 47	 24	139.8	32.2	 30
 48	 24	502.3	124.8	 36
 49	 24	185.8	47.4	 30
 50	 24	251.5	51.7	 30
 51	 24	236.3	43.4	 30
 52	 24	176.0	26.4	 30
 53	 24	160.0	36.5	 36
 54	 24	401.8	123.9	 30
 55	 24	112.0	31.6	 30
 56	 24	115.3	25.6	 30
 57	 24	153.0	39.3	 30
 58	 24	146.0	33.2	 36
 59	 24	101.8	26.0	 30
 60	 24	104.0	19.1	 30
 61	 24	115.5	25.8	 30
 62	 24	149.0	27.8	 30
 63	 24	168.3	36.7	 36
 64	 24	119.5	24.8	 30
 65	 24	155.8	32.2	 30
 66	 24	314.8	71.7	 30
 67	 24	144.8	33.8	 30
 68	 24	154.3	34.1	 30
 69	 24	170.0	34.8	 25
 70	 24	226.0	52.7	 25
 71	 24	92.0	19.5	 25
 72	 24	120.0	27.7	 25
 73	 24	175.3	39.4	 30
 74	 24	99.0	22.5	 25
 75	 24	162.0	33.0	 25
 76	 24	121.0	20.6	 25
 77	 24	124.0	22.0	 25
 78	 24	121.3	28.4	 30
 79	 24	97.0	21.6	 25
 80	 24	170.0	30.6	 25
 81	 24	108.0	25.9	 25
 82	 24	2244.0	439.3	 25
 83	 24	410.0	75.1	 30
 84	 24	124.0	25.3	 25
 85	 24	122.0	19.3	 25
[truncated: 11,343,076 more chars]
