# Supplementary material for: The transcriptome of syncytia induced by the cyst nematode Heterodera schachtii in Arabidopsis roots
Source: Plant J. 2008 Dec 9;57(5):771–84. doi: 10.1111/j.1365-313X.2008.03727.x (PMC2667683; doi:10.1111/j.1365-313X.2008.03727.x)
Supplement: Supporting Information [file supplFullCELdata.zip › Syn5A.CEL]

[CEL]
Version=3

[HEADER]
Cols=712
Rows=712
TotalX=712
TotalY=712
OffsetX=0
OffsetY=0
GridCornerUL=186 140
GridCornerUR=5310 186
GridCornerLR=5259 5307
GridCornerLL=135 5262
Axis-invertX=0
AxisInvertY=0
swapXY=0
DatHeader=[20..65426]  Syn5A:CLS=5440 RWS=5440 XIN=2  YIN=2  VE=30        2.0 05/03/05 11:56:55 50206230  M10      ATH1-121501.1sq                  6
Algorithm=Percentile
AlgorithmParameters=Percentile:75;CellMargin:2;OutlierHigh:1.500;OutlierLow:1.004;AlgVersion:6.0;FixedCellSize:FALSE;IgnoreOutliersInShiftRows:FALSE;FeatureExtraction:FALSE;UseSubgrids:FALSE;RandomizePixels:FALSE;ErrorBasis:StdvMean;StdMult:1.000000

[INTENSITY]
NumberCells=506944
CellHeader=X	Y	MEAN	STDV	NPIXELS
  0	  0	234.0	29.2	 25
  1	  0	19924.0	4266.2	 25
  2	  0	289.3	35.3	 30
  3	  0	20409.0	3012.1	 25
  4	  0	136.0	24.5	 25
  5	  0	231.0	32.9	 30
  6	  0	18981.3	4792.8	 30
  7	  0	266.5	35.8	 36
  8	  0	18902.0	2588.5	 25
  9	  0	268.0	30.1	 25
 10	  0	17733.0	2980.4	 25
 11	  0	272.0	45.3	 25
 12	  0	18022.5	3929.8	 30
 13	  0	255.0	35.1	 25
 14	  0	18562.0	2035.5	 25
 15	  0	233.0	30.2	 25
 16	  0	18746.0	3620.5	 25
 17	  0	249.0	28.9	 30
 18	  0	18162.0	2094.3	 25
 19	  0	255.0	36.2	 25
 20	  0	18020.0	4188.9	 30
 21	  0	249.5	41.5	 30
 22	  0	17258.5	4454.4	 36
 23	  0	240.0	27.4	 25
 24	  0	17816.0	2739.0	 25
 25	  0	259.0	33.3	 25
 26	  0	18154.0	3594.4	 25
 27	  0	262.0	45.2	 30
 28	  0	18056.0	1939.2	 25
 29	  0	252.0	35.4	 25
 30	  0	17813.0	2313.2	 25
 31	  0	240.0	24.5	 25
 32	  0	18025.0	3565.5	 25
 33	  0	273.5	40.9	 30
 34	  0	18845.0	2491.0	 25
 35	  0	244.0	32.3	 25
 36	  0	18014.0	4344.6	 30
 37	  0	229.8	29.8	 30
 38	  0	18457.3	4962.8	 36
 39	  0	219.0	20.0	 25
 40	  0	18001.0	2668.4	 25
 41	  0	234.0	32.3	 25
 42	  0	17863.0	3518.5	 25
 43	  0	225.5	36.9	 30
 44	  0	18121.0	1942.5	 25
 45	  0	237.0	24.6	 25
 46	  0	18444.0	2712.4	 25
 47	  0	219.0	22.8	 25
 48	  0	18277.8	4301.0	 30
 49	  0	229.0	31.5	 25
 50	  0	18152.0	2568.7	 25
 51	  0	227.3	31.7	 30
 52	  0	18216.5	4555.8	 30
 53	  0	245.5	39.1	 36
 54	  0	18202.0	3433.3	 25
 55	  0	272.0	41.5	 25
 56	  0	19032.0	2981.6	 25
 57	  0	231.0	36.1	 25
 58	  0	18594.8	4113.1	 30
 59	  0	207.0	33.5	 25
 60	  0	18087.0	2344.6	 25
 61	  0	255.0	46.6	 25
 62	  0	17951.0	2810.0	 25
 63	  0	223.5	25.3	 30
 64	  0	18253.0	2077.0	 25
 65	  0	211.0	29.1	 25
 66	  0	17924.0	2574.9	 25
 67	  0	230.8	48.1	 30
 68	  0	17300.0	4674.6	 36
 69	  0	240.5	38.4	 30
 70	  0	18764.0	2996.6	 25
 71	  0	252.0	42.4	 25
 72	  0	19118.0	3365.3	 25
 73	  0	238.3	31.1	 30
 74	  0	18291.0	2104.2	 25
 75	  0	224.0	42.7	 25
 76	  0	17897.0	2129.0	 25
 77	  0	247.0	36.6	 25
 78	  0	17204.0	3701.2	 30
 79	  0	246.0	75.7	 25
 80	  0	17878.0	1817.6	 25
 81	  0	230.0	29.7	 25
 82	  0	17695.5	4258.6	 30
 83	  0	227.8	42.7	 36
 84	  0	17140.5	3630.2	 30
 85	  0	248.0	49.2	 25
 86	  0	18060.0	3830.6	 25
 87	  0	220.0	35.4	 25
 88	  0	17776.3	4638.2	 30
 89	  0	212.0	35.2	 25
 90	  0	17678.0	3028.6	 25
 91	  0	230.0	23.1	 25
 92	  0	16955.0	3749.3	 25
 93	  0	214.8	43.9	 30
 94	  0	16509.0	2152.7	 25
 95	  0	244.0	32.8	 25
 96	  0	17116.0	2808.8	 25
 97	  0	247.0	43.3	 25
 98	  0	17041.5	5009.7	 36
 99	  0	203.3	27.8	 30
100	  0	16946.3	3548.5	 30
101	  0	216.0	33.8	 25
102	  0	16745.0	4496.6	 25
103	  0	233.0	34.6	 30
104	  0	16980.0	3290.8	 25
105	  0	218.0	35.1	 25
106	  0	16673.0	3280.1	 25
107	  0	233.0	25.4	 25
108	  0	16719.3	3977.1	 30
109	  0	216.0	26.8	 25
110	  0	16083.0	2060.8	 25
111	  0	222.0	27.9	 25
112	  0	16549.0	2460.6	 25
113	  0	222.5	35.5	 36
114	  0	17017.0	3684.9	 30
115	  0	216.5	37.1	 30
116	  0	16536.0	3618.6	 25
117	  0	207.0	31.7	 25
118	  0	16592.0	4122.7	 30
119	  0	225.0	34.2	 25
120	  0	16472.0	2773.4	 25
121	  0	242.0	33.9	 25
122	  0	17020.0	2696.7	 25
123	  0	239.0	36.4	 30
124	  0	16532.0	2684.3	 25
125	  0	246.0	36.8	 25
126	  0	16746.0	1984.5	 25
127	  0	211.0	32.8	 25
128	  0	16791.0	3328.6	 30
129	  0	223.5	30.8	 30
130	  0	16323.3	3346.5	 30
131	  0	218.0	40.7	 30
132	  0	15639.0	3490.2	 25
133	  0	213.3	25.1	 30
134	  0	15781.0	3290.3	 25
135	  0	221.0	28.3	 25
136	  0	15784.0	2637.2	 25
137	  0	229.0	34.8	 25
138	  0	15500.0	2746.3	 25
139	  0	245.5	29.0	 30
140	  0	15021.0	1953.7	 25
141	  0	233.0	40.9	 25
142	  0	15450.0	1898.5	 25
143	  0	234.0	33.7	 25
144	  0	15520.8	4406.6	 36
145	  0	214.5	26.8	 30
146	  0	15535.8	3296.9	 30
147	  0	242.0	35.1	 25
148	  0	15501.0	3843.3	 25
149	  0	245.5	31.4	 30
150	  0	15615.0	3064.3	 25
151	  0	213.0	32.3	 25
152	  0	15494.0	2756.8	 25
153	  0	211.0	19.3	 25
154	  0	14862.5	3586.2	 30
155	  0	212.0	19.4	 25
156	  0	15317.0	2330.0	 25
157	  0	226.0	33.1	 25
158	  0	15057.0	2988.1	 25
159	  0	232.0	29.6	 30
160	  0	14238.5	3303.6	 30
161	  0	233.5	32.8	 30
162	  0	14716.8	3432.9	 30
163	  0	217.0	20.6	 25
164	  0	15282.3	4075.2	 30
165	  0	213.0	25.0	 25
166	  0	15401.0	2782.3	 25
167	  0	218.0	22.6	 25
168	  0	15593.0	3469.2	 25
169	  0	224.0	27.1	 30
170	  0	15200.0	2260.6	 25
171	  0	240.0	25.2	 25
172	  0	15457.0	2699.9	 25
173	  0	258.0	31.8	 25
174	  0	15168.8	3610.3	 30
175	  0	229.3	39.2	 30
176	  0	15094.8	3086.4	 30
177	  0	212.8	18.8	 30
178	  0	15302.0	3527.4	 25
179	  0	211.5	29.4	 30
180	  0	15287.0	2691.3	 25
181	  0	179.0	26.0	 25
182	  0	14689.0	2917.4	 25
183	  0	212.0	28.4	 25
184	  0	13922.3	3521.8	 30
185	  0	221.0	26.2	 25
186	  0	14225.0	2245.1	 25
187	  0	206.0	30.9	 25
188	  0	13825.0	2823.0	 25
189	  0	219.8	35.5	 30
190	  0	13693.8	3216.7	 30
191	  0	214.3	37.1	 30
192	  0	14511.8	3407.6	 30
193	  0	226.0	31.8	 25
194	  0	14286.8	3882.8	 30
195	  0	253.0	36.8	 25
196	  0	13694.0	2667.4	 25
197	  0	233.0	30.9	 25
198	  0	13710.0	3084.6	 25
199	  0	235.8	47.7	 30
200	  0	14021.0	1971.1	 25
201	  0	234.0	40.0	 25
202	  0	14749.0	2495.5	 25
203	  0	221.0	28.9	 25
204	  0	14436.8	3514.1	 30
205	  0	214.0	34.9	 25
206	  0	13981.8	3382.9	 30
207	  0	221.0	32.7	 30
208	  0	13946.5	3687.9	 30
209	  0	233.0	33.8	 30
210	  0	14194.0	2951.6	 25
211	  0	212.0	27.6	 25
212	  0	13559.0	2879.7	 25
213	  0	238.0	33.8	 25
214	  0	13075.8	3426.9	 30
215	  0	229.0	31.1	 25
216	  0	12742.0	2165.2	 25
217	  0	237.0	42.9	 25
218	  0	13251.0	2581.6	 25
219	  0	222.8	27.4	 30
220	  0	13988.0	1854.6	 25
221	  0	219.0	38.5	 30
222	  0	14279.0	3262.7	 30
223	  0	241.3	29.8	 30
224	  0	13680.8	3584.1	 30
225	  0	219.0	29.7	 25
226	  0	13467.0	2483.2	 25
227	  0	219.0	26.2	 25
228	  0	12739.0	2476.2	 25
229	  0	239.5	37.0	 30
230	  0	12493.0	1736.0	 25
231	  0	190.0	21.0	 25
232	  0	11680.0	1871.0	 25
233	  0	190.0	29.5	 25
234	  0	11692.0	2764.5	 30
235	  0	115.0	14.7	 25
236	  0	5103.0	768.3	 25
237	  0	102.3	18.7	 30
238	  0	149.8	27.8	 30
239	  0	106.5	18.2	 30
240	  0	12520.3	3870.2	 30
241	  0	185.0	28.5	 25
242	  0	11846.0	2227.5	 25
243	  0	208.0	33.4	 25
244	  0	11286.0	2735.3	 25
245	  0	210.0	29.5	 30
246	  0	10470.0	1463.1	 25
247	  0	212.0	36.9	 25
248	  0	11086.0	1892.2	 25
249	  0	177.0	21.1	 25
250	  0	11497.3	2744.8	 30
251	  0	198.0	21.1	 25
252	  0	11326.3	2783.4	 30
253	  0	219.8	48.2	 30
254	  0	11175.8	3010.4	 30
255	  0	199.8	34.0	 30
256	  0	10820.0	2097.0	 25
257	  0	183.0	25.6	 25
258	  0	10326.0	2107.2	 25
259	  0	209.0	30.8	 25
260	  0	10804.0	2541.5	 30
261	  0	220.0	23.5	 25
262	  0	11075.0	1438.0	 25
263	  0	218.0	26.2	 25
264	  0	11077.0	2075.3	 25
265	  0	198.8	37.4	 30
266	  0	11077.0	1374.5	 25
267	  0	198.0	23.9	 25
268	  0	9792.0	2493.6	 30
269	  0	192.8	33.6	 30
270	  0	9527.0	2744.5	 36
271	  0	238.0	167.1	 25
272	  0	9722.0	2294.1	 25
273	  0	218.0	34.2	 25
274	  0	10286.0	2350.1	 25
275	  0	224.8	29.7	 30
276	  0	11170.0	1626.4	 25
277	  0	214.0	21.5	 25
278	  0	10494.0	1662.7	 25
279	  0	199.0	28.2	 25
280	  0	10869.3	2325.0	 30
281	  0	224.0	47.4	 25
282	  0	11062.0	1443.2	 25
283	  0	211.8	35.9	 30
284	  0	11000.3	2881.1	 30
285	  0	217.0	25.0	 36
286	  0	11048.0	2488.4	 25
287	  0	214.0	35.1	 25
288	  0	11298.0	2224.3	 25
289	  0	217.0	35.7	 25
290	  0	11156.0	2758.5	 30
291	  0	251.0	36.0	 25
292	  0	10685.0	1848.0	 25
293	  0	222.0	46.6	 25
294	  0	10339.0	1917.6	 25
295	  0	200.8	34.1	 30
296	  0	10440.0	1410.7	 25
297	  0	183.0	24.2	 25
298	  0	10895.0	1416.7	 25
299	  0	196.8	34.5	 30
300	  0	10774.0	3113.8	 36
301	  0	192.0	37.2	 30
302	  0	11397.0	2659.4	 25
303	  0	221.0	35.9	 25
304	  0	11265.0	2736.8	 25
305	  0	189.0	37.2	 30
306	  0	10585.0	2199.6	 25
307	  0	227.0	31.6	 25
308	  0	10533.0	2023.5	 25
309	  0	181.0	31.5	 25
310	  0	10361.0	2503.1	 30
311	  0	205.0	42.4	 25
312	  0	10503.0	1677.5	 25
313	  0	215.0	28.6	 25
314	  0	10656.8	3514.7	 30
315	  0	213.0	50.5	 36
316	  0	11038.0	3018.7	 30
317	  0	206.0	25.3	 25
318	  0	10735.0	3183.4	 25
319	  0	182.0	31.1	 25
320	  0	10508.5	3200.0	 30
321	  0	187.0	46.5	 25
322	  0	11366.0	2622.0	 25
323	  0	214.0	26.5	 25
324	  0	11274.0	2824.2	 25
325	  0	218.3	25.0	 30
326	  0	10876.0	1985.7	 25
327	  0	212.0	35.6	 25
328	  0	10419.0	1791.1	 25
329	  0	236.0	39.9	 25
330	  0	10167.8	3364.3	 36
331	  0	181.0	32.5	 30
332	  0	11065.8	2698.2	 30
333	  0	213.0	27.5	 25
334	  0	11501.0	3271.1	 25
335	  0	197.0	34.0	 30
336	  0	10988.0	2797.3	 25
337	  0	205.0	26.2	 25
338	  0	11034.0	2440.7	 25
339	  0	213.0	36.0	 25
340	  0	10440.0	2610.7	 25
341	  0	211.8	32.8	 30
342	  0	10187.0	1886.9	 25
343	  0	212.0	30.4	 25
344	  0	9958.0	1706.0	 25
345	  0	186.0	34.5	 30
346	  0	9981.8	3024.4	 36
347	  0	184.8	29.3	 30
348	  0	9934.0	2827.2	 25
349	  0	187.0	26.7	 25
350	  0	10221.0	2752.3	 25
351	  0	192.0	33.4	 30
352	  0	10150.0	2344.3	 25
353	  0	216.0	31.5	 25
354	  0	10631.0	2370.7	 25
355	  0	187.0	21.4	 25
356	  0	10424.3	2608.3	 30
357	  0	217.0	44.4	 25
358	  0	10397.0	1599.0	 25
359	  0	160.0	19.6	 25
360	  0	9866.0	1962.0	 25
361	  0	191.5	31.8	 36
362	  0	9527.3	2714.9	 30
363	  0	203.8	27.7	 30
364	  0	9702.0	2695.6	 25
365	  0	185.0	144.7	 25
366	  0	9500.5	2672.9	 30
367	  0	191.0	31.4	 25
368	  0	9063.0	2092.0	 25
369	  0	190.0	26.6	 25
370	  0	8915.0	2091.0	 25
371	  0	198.0	23.0	 30
372	  0	9494.0	1691.1	 25
373	  0	202.0	25.9	 25
374	  0	9639.0	1560.5	 25
375	  0	205.0	34.0	 25
376	  0	9085.3	2782.4	 36
377	  0	177.8	23.6	 30
378	  0	9260.8	2340.0	 30
379	  0	178.0	22.6	 25
380	  0	9725.0	2698.5	 25
381	  0	199.8	29.6	 30
382	  0	9944.0	2331.8	 25
383	  0	213.0	39.8	 25
384	  0	10001.0	2196.0	 25
385	  0	212.0	35.6	 25
386	  0	9943.5	2653.0	 30
387	  0	160.0	19.4	 25
388	  0	9599.0	1904.5	 25
389	  0	193.0	23.1	 25
390	  0	9225.0	2056.2	 25
391	  0	191.0	24.4	 30
392	  0	9275.3	2371.8	 30
393	  0	186.8	28.6	 30
394	  0	8751.8	2193.4	 30
395	  0	206.0	24.8	 25
396	  0	8609.8	2505.2	 30
397	  0	195.0	27.7	 25
398	  0	8795.0	1914.2	 25
399	  0	206.0	23.0	 25
400	  0	8580.0	2166.6	 25
401	  0	244.0	42.2	 30
402	  0	8524.0	1504.1	 25
403	  0	228.0	36.4	 25
404	  0	8703.0	1712.0	 25
405	  0	204.0	29.3	 25
406	  0	8498.5	2064.4	 30
407	  0	195.5	24.3	 30
408	  0	8147.3	2064.5	 30
409	  0	207.5	28.9	 30
410	  0	7941.0	2288.1	 25
411	  0	177.0	28.0	 30
412	  0	8076.0	1827.5	 25
413	  0	172.0	26.8	 25
414	  0	8113.0	1666.9	 25
415	  0	191.0	34.8	 25
416	  0	8087.8	2049.5	 30
417	  0	194.0	33.8	 25
418	  0	7412.0	1465.1	 25
419	  0	213.0	34.2	 25
420	  0	7244.0	1714.5	 25
421	  0	196.0	23.0	 30
422	  0	7139.0	1091.8	 25
423	  0	194.0	33.2	 30
424	  0	6950.5	1952.5	 30
425	  0	192.3	21.3	 30
426	  0	6988.0	2132.8	 30
427	  0	196.0	26.8	 25
428	  0	7474.0	1793.2	 25
429	  0	168.0	20.2	 25
430	  0	7775.0	2018.7	 25
431	  0	176.0	20.3	 30
432	  0	7808.0	1349.4	 25
433	  0	188.0	31.8	 25
434	  0	7344.0	1388.1	 25
435	  0	201.0	42.4	 25
436	  0	6989.5	1711.5	 30
437	  0	195.0	34.1	 25
438	  0	6976.0	1848.0	 30
439	  0	169.0	22.6	 30
440	  0	6698.5	2023.4	 30
441	  0	166.0	22.6	 25
442	  0	6500.3	2094.0	 30
443	  0	186.0	26.0	 25
444	  0	6116.0	1611.3	 25
445	  0	189.0	31.5	 25
446	  0	6464.0	1799.4	 25
447	  0	199.0	22.8	 30
448	  0	6473.0	1294.6	 25
449	  0	186.0	26.1	 25
450	  0	6374.0	1415.6	 25
451	  0	183.0	22.5	 25
452	  0	6261.3	1623.5	 30
453	  0	165.0	28.6	 25
454	  0	6304.0	1786.9	 30
455	  0	198.5	30.8	 30
456	  0	6590.5	1885.4	 30
457	  0	178.3	24.5	 30
458	  0	6541.0	1481.3	 25
459	  0	177.0	24.6	 25
460	  0	6760.0	1789.3	 25
461	  0	178.0	24.4	 25
462	  0	6484.3	1703.2	 30
463	  0	185.0	20.7	 25
464	  0	5870.0	1200.7	 25
465	  0	183.0	36.4	 25
466	  0	5907.0	1533.7	 25
467	  0	175.0	26.9	 30
468	  0	5960.0	884.8	 25
469	  0	165.0	22.3	 30
470	  0	5779.8	1726.9	 30
471	  0	179.5	31.0	 30
472	  0	111.0	29.1	 30
473	  0	2972.0	781.6	 25
474	  0	112.0	23.0	 25
475	  0	151.0	28.8	 25
476	  0	95.0	23.7	 25
477	  0	164.3	28.5	 30
478	  0	5930.0	1069.0	 25
479	  0	200.0	33.8	 25
480	  0	5480.0	1033.4	 25
481	  0	190.0	34.1	 25
482	  0	5209.3	1260.8	 30
483	  0	187.0	32.0	 25
484	  0	5564.0	644.7	 25
485	  0	196.0	42.2	 30
486	  0	5365.8	1494.1	 30
487	  0	174.5	35.3	 36
488	  0	5471.0	1248.2	 25
489	  0	168.0	28.8	 25
490	  0	5336.0	1275.1	 25
491	  0	193.0	30.9	 25
492	  0	5242.3	1446.0	 30
493	  0	166.0	28.6	 25
494	  0	5599.0	853.5	 25
495	  0	158.0	24.5	 25
496	  0	5596.0	1202.4	 25
497	  0	159.8	22.3	 30
498	  0	5524.0	755.2	 25
499	  0	164.0	21.2	 25
500	  0	5580.0	1546.4	 30
501	  0	183.3	34.1	 30
502	  0	4831.0	1560.7	 36
503	  0	180.0	34.5	 25
504	  0	5240.0	1452.5	 25
505	  0	149.0	17.4	 25
506	  0	5587.0	1421.5	 25
507	  0	172.0	32.9	 30
508	  0	5607.0	1198.6	 25
509	  0	186.0	39.3	 25
510	  0	6039.0	1081.8	 25
511	  0	213.0	43.9	 25
512	  0	6048.0	1265.5	 30
513	  0	203.0	50.7	 25
514	  0	5612.0	729.8	 25
515	  0	168.0	34.2	 25
516	  0	5529.5	1723.0	 30
517	  0	180.3	34.5	 36
518	  0	5639.3	1453.4	 30
519	  0	154.0	27.0	 25
520	  0	6057.0	1467.1	 25
521	  0	169.0	29.6	 25
522	  0	6108.0	1642.4	 30
523	  0	203.0	31.3	 25
524	  0	6387.0	1212.8	 25
525	  0	196.0	35.5	 25
526	  0	6341.0	1339.1	 25
527	  0	180.0	33.7	 30
528	  0	6372.0	1016.3	 25
529	  0	171.0	33.6	 25
530	  0	6303.0	990.9	 25
531	  0	180.8	37.1	 30
532	  0	6114.0	2073.0	 36
533	  0	171.3	39.8	 30
534	  0	6074.0	1994.3	 25
535	  0	170.0	31.3	 25
536	  0	6877.0	2149.1	 25
537	  0	173.3	37.4	 30
538	  0	6982.0	1798.3	 25
539	  0	201.0	39.1	 25
540	  0	7167.0	1824.5	 25
541	  0	197.0	27.8	 25
542	  0	7091.0	1991.5	 25
543	  0	201.3	33.0	 30
544	  0	7707.0	1316.8	 25
545	  0	158.0	23.6	 25
546	  0	7559.8	2633.2	 30
547	  0	207.5	40.2	 30
548	  0	7028.0	2558.9	 36
549	  0	191.0	30.0	 25
550	  0	6934.0	2137.8	 25
551	  0	223.0	35.6	 25
552	  0	7377.0	2383.8	 25
553	  0	192.0	30.3	 30
554	  0	7989.0	1835.6	 25
555	  0	204.0	29.9	 25
556	  0	8221.0	2054.8	 25
557	  0	171.0	26.6	 25
558	  0	8456.8	2232.4	 30
559	  0	192.0	37.2	 25
560	  0	8458.0	1395.1	 25
561	  0	196.0	31.0	 25
562	  0	7805.5	2404.7	 30
563	  0	183.3	26.4	 36
564	  0	8312.3	2206.0	 30
565	  0	193.0	40.1	 25
566	  0	8624.0	2321.6	 25
567	  0	186.0	30.9	 25
568	  0	8723.0	2559.5	 30
569	  0	187.0	20.6	 25
570	  0	8860.0	2040.8	 25
571	  0	206.0	35.1	 25
572	  0	8505.0	2146.8	 25
573	  0	183.8	32.1	 30
574	  0	8779.0	1508.7	 25
575	  0	190.0	26.1	 25
576	  0	9612.0	1669.3	 25
577	  0	197.8	27.1	 30
578	  0	9252.0	2800.1	 36
579	  0	186.0	24.8	 30
580	  0	9443.0	2669.1	 25
581	  0	196.0	28.2	 25
582	  0	9747.0	2752.2	 25
583	  0	195.0	33.5	 30
584	  0	10232.0	2464.8	 25
585	  0	195.0	35.4	 25
586	  0	10176.0	2217.5	 25
587	  0	177.0	25.3	 25
588	  0	10428.8	2753.6	 30
589	  0	224.0	34.0	 25
590	  0	11347.0	2170.9	 25
591	  0	212.0	38.5	 25
592	  0	11562.0	2490.5	 25
593	  0	190.8	36.7	 36
594	  0	11897.0	3173.2	 30
595	  0	230.0	38.1	 30
596	  0	12471.0	3307.7	 25
597	  0	209.0	36.3	 25
598	  0	13178.0	3631.7	 30
599	  0	202.0	23.5	 25
600	  0	13162.0	2813.0	 25
601	  0	249.0	38.1	 25
602	  0	13656.0	3312.4	 25
603	  0	212.0	28.9	 30
604	  0	13373.0	2305.1	 25
605	  0	239.0	31.6	 25
606	  0	13619.0	2874.7	 25
607	  0	221.0	28.4	 25
608	  0	13564.0	4481.1	 36
609	  0	197.3	30.6	 30
610	  0	12960.8	3502.0	 30
611	  0	203.0	29.4	 25
612	  0	13646.0	4108.2	 25
613	  0	229.8	30.2	 30
614	  0	13824.0	3433.9	 25
615	  0	221.0	28.0	 25
616	  0	14011.0	3595.0	 25
617	  0	213.0	29.1	 25
618	  0	14103.0	3836.1	 30
619	  0	239.0	35.1	 25
620	  0	14230.0	2556.7	 25
621	  0	234.0	37.9	 25
622	  0	13670.0	3091.9	 25
623	  0	203.0	40.2	 30
624	  0	14090.3	4000.8	 30
625	  0	275.5	46.2	 30
626	  0	14758.5	3792.8	 30
627	  0	248.0	38.5	 25
628	  0	15304.8	4268.9	 30
629	  0	224.0	31.7	 25
630	  0	14871.0	3685.3	 25
631	  0	231.0	28.1	 25
632	  0	14202.0	3903.1	 25
633	  0	229.5	35.7	 30
634	  0	14440.0	2855.9	 25
635	  0	236.0	20.5	 25
636	  0	14995.0	3062.1	 25
637	  0	209.0	26.8	 25
638	  0	16084.0	3935.3	 30
639	  0	203.8	26.7	 30
640	  0	15849.5	4456.4	 30
641	  0	231.3	31.1	 30
642	  0	16601.0	5104.6	 25
643	  0	219.0	32.0	 25
644	  0	16548.8	5342.8	 30
645	  0	222.0	56.3	 25
646	  0	16624.0	4411.9	 25
647	  0	232.0	32.9	 25
648	  0	16246.0	4784.4	 25
649	  0	219.5	48.4	 30
650	  0	16129.0	3515.0	 25
651	  0	234.0	27.3	 25
652	  0	17279.0	4259.8	 25
653	  0	265.0	41.3	 25
654	  0	16774.8	4817.4	 30
655	  0	226.8	28.3	 30
656	  0	17553.8	5274.1	 30
657	  0	223.8	39.2	 30
658	  0	17758.0	5809.2	 25
659	  0	240.0	51.4	 30
660	  0	18280.0	4683.4	 25
661	  0	237.0	28.9	 25
662	  0	18162.0	5126.7	 25
663	  0	239.0	38.5	 25
664	  0	18247.0	5496.3	 30
665	  0	241.0	34.9	 25
666	  0	17982.0	3828.2	 25
667	  0	214.0	26.7	 25
668	  0	18078.0	4788.4	 25
669	  0	221.5	53.2	 30
670	  0	18567.3	5452.6	 30
671	  0	236.5	28.1	 30
672	  0	18144.0	5621.0	 30
673	  0	231.0	32.7	 25
674	  0	18404.5	6135.6	 30
675	  0	270.0	41.4	 25
676	  0	19571.0	4451.5	 25
677	  0	265.0	34.6	 25
678	  0	19135.0	5511.6	 25
679	  0	275.3	45.4	 30
680	  0	18665.0	3741.2	 25
681	  0	223.0	18.8	 25
682	  0	18741.0	4278.3	 25
683	  0	247.0	40.4	 25
684	  0	18577.8	5288.6	 30
685	  0	224.0	23.3	 25
686	  0	18515.3	5723.4	 30
687	  0	252.0	35.4	 30
688	  0	19023.0	5831.1	 30
689	  0	231.0	39.7	 30
690	  0	19355.0	4932.3	 25
691	  0	217.0	23.0	 25
692	  0	18637.0	5470.7	 25
693	  0	244.0	38.6	 25
694	  0	18176.3	5596.9	 30
695	  0	267.0	37.1	 25
696	  0	18991.0	3996.7	 25
697	  0	244.0	38.1	 25
698	  0	19998.0	4690.9	 25
699	  0	261.5	46.8	 30
700	  0	18854.0	2748.4	 25
701	  0	242.3	39.0	 30
702	  0	19924.5	5597.1	 30
703	  0	227.8	26.6	 30
704	  0	20611.8	5950.7	 30
705	  0	275.0	47.1	 25
706	  0	21447.0	4461.0	 25
707	  0	159.0	26.7	 25
708	  0	264.0	68.4	 25
709	  0	21998.5	5153.4	 30
710	  0	304.0	39.2	 25
711	  0	22789.0	3554.6	 25
  0	  1	20240.0	3117.0	 25
  1	  1	314.0	37.1	 25
  2	  1	18714.5	4966.3	 30
  3	  1	268.0	36.2	 36
  4	  1	117.0	25.9	 30
  5	  1	478.0	62.7	 25
  6	  1	140.0	27.9	 25
  7	  1	205.0	36.1	 25
  8	  1	214.0	34.3	 30
  9	  1	238.0	30.7	 25
 10	  1	563.0	93.7	 25
 11	  1	1216.0	233.7	 25
 12	  1	295.0	43.3	 25
 13	  1	413.0	95.9	 30
 14	  1	693.0	82.0	 25
 15	  1	212.0	37.3	 25
 16	  1	153.0	28.6	 25
 17	  1	148.0	37.1	 30
 18	  1	177.5	31.1	 36
 19	  1	147.3	27.1	 30
 20	  1	650.0	117.6	 25
 21	  1	270.0	38.1	 25
 22	  1	1484.0	309.1	 25
 23	  1	1876.3	415.2	 30
 24	  1	375.0	46.3	 25
 25	  1	255.0	32.5	 25
 26	  1	231.0	38.2	 25
 27	  1	256.0	32.4	 25
 28	  1	1484.0	187.4	 30
 29	  1	804.0	111.1	 25
 30	  1	696.0	77.1	 25
 31	  1	265.0	36.4	 25
 32	  1	730.0	135.4	 25
 33	  1	223.5	33.6	 36
 34	  1	322.8	38.0	 30
 35	  1	318.0	54.0	 30
 36	  1	181.0	23.9	 25
 37	  1	281.0	38.5	 25
 38	  1	210.0	33.9	 30
 39	  1	164.0	31.2	 25
 40	  1	160.0	22.1	 25
 41	  1	228.0	28.0	 25
 42	  1	239.0	32.4	 25
 43	  1	240.5	48.0	 30
 44	  1	130.0	20.4	 25
 45	  1	176.0	26.0	 25
 46	  1	227.0	28.3	 25
 47	  1	319.0	33.4	 25
 48	  1	266.3	30.8	 36
 49	  1	140.3	24.6	 30
 50	  1	138.5	30.4	 30
 51	  1	182.0	29.6	 25
 52	  1	207.0	25.9	 25
 53	  1	218.3	24.0	 30
 54	  1	209.0	31.8	 25
 55	  1	357.0	33.5	 25
 56	  1	6683.0	1096.4	 25
 57	  1	151.0	26.4	 25
 58	  1	286.0	40.0	 30
 59	  1	9019.0	1534.8	 25
 60	  1	311.0	34.1	 25
 61	  1	211.0	26.7	 25
 62	  1	170.0	34.3	 25
 63	  1	136.3	21.0	 30
 64	  1	218.8	44.9	 30
 65	  1	166.8	25.5	 30
 66	  1	803.0	147.1	 30
 67	  1	193.0	28.7	 25
 68	  1	5375.8	1267.6	 30
 69	  1	172.0	17.5	 25
 70	  1	301.0	43.5	 25
 71	  1	204.0	31.3	 25
 72	  1	164.0	29.5	 25
 73	  1	171.5	20.7	 30
 74	  1	616.0	78.7	 25
 75	  1	225.0	29.8	 25
 76	  1	2930.0	556.5	 25
 77	  1	176.0	31.2	 25
 78	  1	194.8	46.4	 30
 79	  1	178.8	22.2	 30
 80	  1	3707.8	613.5	 30
 81	  1	435.3	56.1	 30
 82	  1	588.0	72.1	 25
 83	  1	294.3	50.6	 30
 84	  1	136.0	15.3	 25
 85	  1	429.0	55.1	 25
 86	  1	306.0	35.9	 25
 87	  1	171.0	20.5	 25
 88	  1	847.0	164.6	 30
 89	  1	441.0	47.3	 25
 90	  1	252.0	38.6	 25
 91	  1	394.0	49.1	 25
 92	  1	688.0	125.3	 25
 93	  1	577.3	158.2	 30
 94	  1	185.0	27.2	 25
 95	  1	2048.3	427.2	 30
 96	  1	361.3	49.9	 30
 97	  1	175.3	29.0	 30
 98	  1	193.0	22.1	 25
 99	  1	176.0	28.1	 30
100	  1	470.0	52.7	 25
101	  1	125.0	16.3	 25
102	  1	161.0	23.4	 25
103	  1	164.0	20.5	 25
104	  1	165.8	15.6	 30
105	  1	177.0	31.6	 25
106	  1	165.0	28.2	 25
107	  1	252.0	32.5	 25
108	  1	195.0	17.3	 25
109	  1	202.0	30.9	 30
110	  1	424.8	54.0	 30
111	  1	220.8	32.7	 30
112	  1	817.3	120.6	 30
113	  1	131.0	20.6	 25
114	  1	208.8	30.3	 30
115	  1	283.0	19.5	 25
116	  1	269.0	40.1	 25
117	  1	580.0	71.3	 25
118	  1	259.0	35.3	 25
119	  1	166.5	26.2	 30
120	  1	682.0	93.5	 25
121	  1	240.0	27.6	 25
122	  1	196.0	25.3	 25
123	  1	329.0	56.9	 25
124	  1	372.3	59.2	 30
125	  1	566.0	73.2	 25
126	  1	977.0	129.0	 30
127	  1	340.0	34.3	 30
128	  1	346.3	51.4	 30
129	  1	220.8	26.9	 30
130	  1	755.0	70.4	 25
131	  1	274.0	29.6	 25
132	  1	3550.0	626.3	 25
133	  1	214.0	27.3	 25
134	  1	251.3	38.3	 30
135	  1	2534.0	403.1	 25
136	  1	542.0	78.8	 25
137	  1	211.0	38.5	 25
138	  1	174.0	24.7	 25
139	  1	251.3	45.3	 30
140	  1	172.0	26.7	 25
141	  1	141.8	27.5	 30
142	  1	1078.5	196.1	 30
143	  1	231.8	21.4	 30
144	  1	206.5	30.8	 30
145	  1	210.0	39.0	 25
146	  1	14256.0	1613.5	 25
147	  1	405.0	54.1	 25
148	  1	180.0	26.2	 25
149	  1	128.3	16.7	 30
150	  1	216.0	47.6	 25
151	  1	150.0	17.1	 25
152	  1	228.0	32.1	 25
153	  1	161.0	33.0	 25
154	  1	173.0	23.8	 30
155	  1	181.0	27.5	 25
156	  1	1097.8	163.2	 30
157	  1	209.5	37.7	 30
158	  1	203.5	31.9	 30
159	  1	240.8	32.9	 36
160	  1	217.0	31.4	 25
161	  1	187.0	28.0	 25
162	  1	214.0	37.4	 25
163	  1	404.0	67.4	 25
164	  1	161.5	23.0	 30
165	  1	260.0	35.1	 25
166	  1	309.0	31.4	 25
167	  1	6424.0	1063.9	 25
168	  1	284.0	46.9	 25
169	  1	317.5	49.7	 30
170	  1	396.0	49.6	 25
171	  1	844.0	64.9	 25
172	  1	324.3	36.3	 30
173	  1	623.0	89.3	 30
174	  1	227.0	43.7	 36
175	  1	147.0	25.1	 25
176	  1	186.0	21.9	 25
177	  1	163.0	19.1	 25
178	  1	169.0	29.1	 25
179	  1	340.0	72.9	 30
180	  1	157.0	23.8	 25
181	  1	180.0	27.7	 25
182	  1	670.0	82.7	 25
183	  1	428.0	70.3	 25
184	  1	1060.0	285.6	 30
185	  1	183.0	24.6	 25
186	  1	363.0	53.1	 25
187	  1	2382.5	475.3	 30
188	  1	203.0	27.9	 30
189	  1	163.5	30.2	 36
190	  1	320.0	54.9	 25
191	  1	155.0	29.9	 25
192	  1	141.0	31.6	 25
193	  1	204.0	34.8	 25
194	  1	210.8	30.5	 30
195	  1	223.0	27.3	 25
196	  1	2741.0	293.2	 25
197	  1	314.0	51.7	 25
198	  1	181.0	32.5	 25
199	  1	207.0	32.6	 25
200	  1	198.5	36.9	 30
201	  1	546.0	65.1	 25
202	  1	419.0	58.1	 25
203	  1	169.8	31.2	 30
204	  1	1354.0	329.3	 30
205	  1	331.8	49.4	 36
206	  1	319.0	66.9	 25
207	  1	224.0	41.6	 25
208	  1	165.0	26.7	 25
209	  1	2543.0	648.9	 25
210	  1	256.5	47.8	 30
211	  1	153.0	23.9	 25
212	  1	229.0	43.6	 25
213	  1	452.0	80.9	 25
214	  1	396.0	56.4	 25
215	  1	411.3	62.1	 30
216	  1	434.0	44.3	 25
217	  1	346.0	44.1	 25
218	  1	236.5	46.3	 30
219	  1	201.5	26.8	 30
220	  1	364.5	49.6	 36
221	  1	198.0	40.0	 25
222	  1	147.0	57.1	 25
223	  1	239.0	37.0	 25
224	  1	598.0	78.0	 25
225	  1	207.5	35.2	 30
226	  1	222.0	32.3	 25
227	  1	695.0	68.6	 25
228	  1	866.0	122.4	 25
229	  1	415.0	55.8	 25
230	  1	401.0	49.5	 30
231	  1	157.0	35.2	 25
232	  1	131.0	23.0	 25
233	  1	972.0	196.1	 25
234	  1	230.8	37.0	 30
235	  1	113.5	22.9	 36
236	  1	2635.0	336.8	 30
237	  1	106.0	25.7	 25
238	  1	130.0	25.4	 25
239	  1	117.0	28.0	 25
240	  1	308.8	55.4	 30
241	  1	272.0	39.9	 25
242	  1	209.0	33.2	 25
243	  1	313.0	51.1	 25
244	  1	257.0	44.3	 25
245	  1	231.0	44.1	 30
246	  1	250.0	46.9	 25
247	  1	404.0	72.7	 25
248	  1	419.0	64.2	 25
249	  1	146.5	30.4	 30
250	  1	148.5	33.7	 36
251	  1	142.0	32.0	 30
252	  1	165.0	35.6	 25
253	  1	262.0	46.5	 25
254	  1	350.0	70.0	 25
255	  1	919.8	88.8	 30
256	  1	175.0	32.2	 25
257	  1	1978.0	321.5	 25
258	  1	756.0	106.0	 25
259	  1	1736.0	410.8	 25
260	  1	358.0	60.6	 30
261	  1	244.0	37.2	 25
262	  1	182.0	36.1	 25
263	  1	180.0	28.9	 25
264	  1	141.0	26.5	 25
265	  1	114.3	20.8	 36
266	  1	114.8	28.0	 30
267	  1	123.3	27.6	 30
268	  1	140.0	29.0	 25
269	  1	581.0	90.6	 25
270	  1	328.0	56.0	 30
271	  1	428.0	63.1	 25
272	  1	395.0	40.9	 25
273	  1	155.0	21.2	 25
274	  1	273.0	44.7	 25
275	  1	295.5	38.4	 30
276	  1	1089.0	107.1	 25
277	  1	6864.0	879.3	 25
278	  1	2268.0	290.6	 25
279	  1	130.0	18.8	 25
280	  1	352.8	73.9	 36
281	  1	378.3	75.4	 30
282	  1	321.3	36.8	 30
283	  1	576.0	64.7	 25
284	  1	195.0	23.0	 25
285	  1	885.0	101.2	 30
286	  1	197.0	33.2	 25
287	  1	135.0	23.7	 25
288	  1	160.0	22.3	 25
289	  1	199.0	29.1	 25
290	  1	171.3	28.7	 30
291	  1	213.0	25.9	 25
292	  1	558.0	74.1	 25
293	  1	164.0	18.2	 25
294	  1	202.0	23.7	 25
295	  1	194.8	46.1	 30
296	  1	161.5	22.4	 30
297	  1	168.8	24.9	 30
298	  1	156.0	26.3	 30
299	  1	210.0	32.6	 25
300	  1	352.0	51.1	 30
301	  1	220.0	23.4	 25
302	  1	308.0	29.4	 25
303	  1	720.0	68.9	 25
304	  1	877.0	204.6	 25
305	  1	231.0	46.1	 25
306	  1	145.0	22.2	 30
307	  1	363.0	44.5	 25
308	  1	960.0	142.5	 25
309	  1	318.0	45.0	 25
310	  1	470.0	81.0	 25
311	  1	500.0	73.3	 36
312	  1	332.0	37.3	 30
313	  1	720.0	159.1	 30
314	  1	130.0	20.9	 25
315	  1	181.0	33.1	 25
316	  1	180.5	25.1	 30
317	  1	150.0	20.4	 25
318	  1	124.0	22.4	 25
319	  1	850.0	206.0	 25
320	  1	300.0	39.3	 25
321	  1	189.8	34.1	 30
322	  1	153.0	28.0	 25
323	  1	142.0	22.6	 25
324	  1	170.0	22.5	 25
325	  1	132.0	15.0	 25
326	  1	147.8	22.6	 30
327	  1	191.0	25.8	 30
328	  1	143.8	23.5	 30
329	  1	144.0	29.5	 30
330	  1	150.0	14.8	 25
331	  1	629.8	76.6	 30
332	  1	340.0	64.3	 25
333	  1	166.0	31.8	 25
334	  1	145.0	22.2	 25
335	  1	138.0	24.0	 25
336	  1	183.8	30.2	 30
337	  1	132.0	23.5	 25
338	  1	176.0	30.1	 25
339	  1	250.0	31.7	 25
340	  1	7866.0	1579.7	 25
341	  1	1495.3	287.5	 30
342	  1	211.0	22.0	 30
343	  1	977.3	195.0	 30
344	  1	163.5	25.2	 30
345	  1	211.0	32.5	 25
346	  1	187.8	19.2	 30
347	  1	368.0	67.8	 25
348	  1	460.0	68.0	 25
349	  1	171.0	27.9	 25
350	  1	206.0	25.9	 25
351	  1	284.8	34.8	 30
352	  1	181.0	14.9	 25
353	  1	172.0	21.7	 25
354	  1	264.0	35.8	 25
355	  1	183.0	21.9	 25
356	  1	1519.5	296.8	 30
357	  1	150.0	26.8	 25
358	  1	1058.0	182.1	 30
359	  1	153.8	33.0	 30
360	  1	165.0	27.0	 30
361	  1	209.3	29.3	 30
362	  1	210.0	26.4	 25
363	  1	300.0	35.4	 25
364	  1	161.0	27.1	 25
365	  1	266.0	31.2	 25
366	  1	187.5	29.9	 30
367	  1	159.0	26.3	 25
368	  1	232.0	31.6	 25
369	  1	231.0	44.5	 25
370	  1	152.0	26.7	 25
371	  1	415.3	64.8	 30
372	  1	202.0	30.6	 25
373	  1	361.3	49.6	 30
374	  1	250.3	33.9	 30
375	  1	354.8	48.6	 30
376	  1	172.3	37.6	 30
377	  1	195.0	36.4	 25
378	  1	625.0	85.4	 25
379	  1	275.0	51.2	 25
380	  1	967.0	179.4	 25
381	  1	1688.8	358.3	 30
382	  1	171.0	23.9	 25
383	  1	223.0	37.6	 25
384	  1	153.0	26.2	 25
385	  1	184.0	26.6	 25
386	  1	164.8	20.1	 30
387	  1	138.0	22.8	 25
388	  1	227.0	41.2	 25
389	  1	254.0	46.8	 30
390	  1	5946.3	1287.3	 30
391	  1	160.5	28.6	 36
392	  1	149.0	20.5	 25
393	  1	131.0	23.7	 25
394	  1	234.0	33.7	 25
395	  1	919.0	96.7	 25
396	  1	183.3	38.6	 30
397	  1	171.0	30.2	 25
398	  1	201.0	32.9	 25
399	  1	182.0	37.1	 25
400	  1	247.0	26.0	 25
401	  1	3093.5	695.3	 30
402	  1	177.0	21.8	 25
403	  1	434.0	53.9	 25
404	  1	443.0	57.1	 30
405	  1	427.3	98.2	 30
406	  1	202.3	32.0	 30
407	  1	263.0	44.4	 30
408	  1	284.0	27.3	 25
409	  1	163.0	31.5	 25
410	  1	111.0	17.9	 25
411	  1	160.0	29.5	 25
412	  1	126.8	20.1	 30
413	  1	120.0	19.5	 25
414	  1	117.0	18.0	 25
415	  1	162.0	83.7	 25
416	  1	4328.0	1162.1	 25
417	  1	258.5	39.7	 30
418	  1	246.0	25.5	 25
419	  1	259.0	42.8	 25
420	  1	240.5	30.6	 30
421	  1	186.3	26.9	 30
422	  1	142.3	22.1	 36
423	  1	123.0	22.1	 25
424	  1	893.0	176.7	 25
425	  1	210.0	36.5	 25
426	  1	184.0	35.9	 25
427	  1	339.8	62.4	 30
428	  1	666.0	87.0	 25
429	  1	256.0	43.1	 25
430	  1	1919.0	454.3	 25
431	  1	381.0	53.4	 25
432	  1	240.5	42.0	 30
433	  1	122.0	24.6	 25
434	  1	104.0	26.0	 25
435	  1	122.8	25.3	 30
436	  1	226.0	38.0	 30
437	  1	1109.0	276.8	 36
438	  1	178.0	34.6	 25
439	  1	204.0	36.4	 25
440	  1	166.0	25.5	 25
441	  1	187.0	36.1	 25
442	  1	247.8	41.5	 30
443	  1	531.0	69.7	 25
444	  1	519.0	84.8	 25
445	  1	189.0	40.0	 25
446	  1	223.0	41.2	 25
447	  1	162.8	31.7	 30
448	  1	290.0	63.7	 25
449	  1	306.0	39.1	 25
450	  1	380.0	45.0	 25
451	  1	293.8	52.9	 30
452	  1	1963.0	482.1	 36
453	  1	548.8	101.0	 30
454	  1	241.0	46.3	 25
455	  1	184.0	23.7	 25
456	  1	355.0	42.6	 25
457	  1	189.5	47.9	 30
458	  1	133.0	23.2	 25
459	  1	185.0	29.3	 25
460	  1	114.0	28.9	 25
461	  1	136.0	29.0	 25
462	  1	238.5	49.3	 30
463	  1	637.0	97.8	 25
464	  1	190.0	36.7	 25
465	  1	292.0	32.7	 25
466	  1	545.5	141.6	 30
467	  1	116.3	21.5	 36
468	  1	181.5	26.5	 30
469	  1	1009.0	126.1	 25
470	  1	139.0	30.3	 25
471	  1	193.0	36.4	 25
472	  1	121.8	25.6	 30
473	  1	1887.0	219.8	 25
474	  1	102.0	18.0	 25
475	  1	120.0	20.0	 25
476	  1	88.0	16.1	 25
477	  1	177.5	30.2	 30
478	  1	346.0	46.6	 25
479	  1	156.0	23.1	 25
480	  1	141.0	18.6	 25
481	  1	114.0	20.0	 25
482	  1	133.3	29.3	 36
483	  1	154.8	27.2	 30
484	  1	184.5	36.3	 30
485	  1	277.0	36.5	 25
486	  1	173.0	25.8	 25
487	  1	143.0	23.2	 30
488	  1	136.0	21.8	 25
489	  1	2159.0	282.9	 25
490	  1	181.0	38.5	 25
491	  1	238.0	39.1	 25
492	  1	397.8	49.7	 30
493	  1	302.0	41.9	 25
494	  1	167.0	22.4	 25
495	  1	415.0	58.9	 25
496	  1	255.0	39.6	 25
497	  1	321.5	70.9	 36
498	  1	833.3	93.2	 30
499	  1	210.0	25.9	 30
500	  1	309.0	40.5	 25
501	  1	1130.0	187.0	 25
502	  1	401.5	55.5	 30
503	  1	141.0	23.5	 25
504	  1	154.0	20.0	 25
505	  1	246.0	34.6	 25
506	  1	159.0	23.0	 25
507	  1	129.0	18.2	 25
508	  1	137.8	32.7	 30
509	  1	148.0	25.3	 25
510	  1	200.0	21.3	 25
511	  1	128.0	24.0	 25
512	  1	107.0	18.4	 25
513	  1	119.3	12.9	 36
514	  1	191.3	28.9	 30
515	  1	143.0	21.9	 30
516	  1	130.0	17.6	 25
517	  1	702.0	154.0	 25
518	  1	120.3	15.3	 30
519	  1	374.0	52.0	 25
520	  1	153.0	26.4	 25
521	  1	149.0	23.3	 25
522	  1	127.0	20.1	 25
523	  1	441.8	100.2	 30
524	  1	213.0	31.4	 25
525	  1	166.0	25.2	 25
526	  1	142.0	17.6	 25
527	  1	191.0	23.0	 25
528	  1	151.0	21.4	 36
529	  1	161.3	28.3	 30
530	  1	239.3	50.4	 30
531	  1	242.0	27.6	 25
532	  1	180.0	30.2	 25
533	  1	124.5	27.3	 30
534	  1	116.0	19.7	 25
535	  1	103.0	17.2	 25
536	  1	117.0	19.0	 25
537	  1	141.0	23.2	 25
538	  1	237.0	34.8	 30
539	  1	138.0	18.5	 25
540	  1	271.0	40.7	 25
541	  1	393.0	35.4	 25
542	  1	221.0	36.7	 25
543	  1	253.0	38.0	 36
544	  1	218.5	50.6	 30
545	  1	260.8	39.4	 30
546	  1	206.0	30.8	 25
547	  1	171.0	26.9	 25
548	  1	199.8	27.2	 30
549	  1	4165.0	745.5	 25
550	  1	374.0	45.3	 25
551	  1	264.0	34.1	 25
552	  1	3189.0	903.1	 25
553	  1	1637.5	368.5	 30
554	  1	261.0	40.9	 25
555	  1	533.0	83.4	 25
556	  1	204.0	30.9	 25
557	  1	432.0	66.3	 25
558	  1	228.0	33.3	 30
559	  1	146.8	19.8	 30
560	  1	135.8	26.3	 30
561	  1	147.5	24.4	 30
562	  1	162.0	26.8	 25
563	  1	189.5	38.1	 30
564	  1	289.0	44.4	 25
565	  1	339.0	41.3	 25
566	  1	286.0	39.3	 25
567	  1	209.0	23.4	 25
568	  1	3946.5	879.2	 30
569	  1	310.0	48.9	 25
570	  1	364.0	37.6	 25
571	  1	457.0	58.3	 25
572	  1	150.0	27.3	 25
573	  1	135.8	19.6	 30
574	  1	150.8	22.9	 30
575	  1	230.0	37.4	 30
576	  1	279.3	37.0	 30
577	  1	180.0	38.3	 25
578	  1	119.0	23.7	 30
579	  1	131.0	20.4	 25
580	  1	165.0	22.0	 25
581	  1	198.0	43.8	 25
582	  1	296.0	35.5	 25
583	  1	147.0	23.9	 30
584	  1	168.0	24.3	 25
585	  1	156.0	27.7	 25
586	  1	179.0	22.2	 25
587	  1	656.0	89.4	 25
588	  1	187.3	27.8	 30
589	  1	152.0	21.0	 25
590	  1	220.8	28.5	 30
591	  1	302.5	51.9	 30
592	  1	148.0	28.2	 30
593	  1	158.3	33.2	 30
594	  1	148.0	17.7	 25
595	  1	499.0	57.4	 25
596	  1	6797.0	1172.9	 25
597	  1	361.0	34.7	 25
598	  1	169.0	23.7	 30
599	  1	152.0	26.2	 25
600	  1	243.0	31.5	 25
601	  1	240.0	20.9	 25
602	  1	239.0	27.7	 25
603	  1	1319.0	312.7	 30
604	  1	233.0	41.7	 25
605	  1	147.8	22.4	 30
606	  1	194.8	39.3	 30
607	  1	320.8	63.7	 30
608	  1	165.0	29.8	 25
609	  1	136.0	25.6	 30
610	  1	515.0	90.6	 25
611	  1	159.0	20.6	 25
612	  1	239.0	29.9	 25
613	  1	346.0	69.7	 25
614	  1	279.8	30.3	 30
615	  1	2410.0	369.5	 25
616	  1	153.0	36.1	 25
617	  1	191.0	23.5	 25
618	  1	4185.0	1097.6	 25
619	  1	141.5	25.3	 30
620	  1	123.0	19.5	 25
621	  1	133.5	28.0	 30
622	  1	147.5	35.1	 30
623	  1	1221.0	260.7	 30
624	  1	530.0	89.6	 30
625	  1	445.0	47.9	 25
626	  1	232.0	34.5	 25
627	  1	1336.0	225.7	 25
628	  1	296.0	28.2	 25
629	  1	848.5	164.5	 30
630	  1	226.0	28.3	 25
631	  1	176.0	39.1	 25
632	  1	149.0	18.8	 25
633	  1	188.0	27.5	 25
634	  1	426.0	98.4	 30
635	  1	6699.0	901.6	 25
636	  1	190.5	29.5	 30
637	  1	187.0	42.7	 30
638	  1	166.5	29.5	 30
639	  1	280.3	42.0	 30
640	  1	135.0	21.7	 25
641	  1	700.0	111.1	 25
642	  1	192.0	33.7	 25
643	  1	348.0	58.3	 25
644	  1	218.0	32.5	 30
645	  1	142.0	28.5	 25
646	  1	140.0	19.9	 25
647	  1	224.0	41.6	 25
648	  1	1412.0	359.4	 25
649	  1	149.0	26.9	 30
650	  1	165.0	25.9	 25
651	  1	701.0	137.4	 25
652	  1	2359.0	455.3	 30
653	  1	969.0	198.1	 30
654	  1	698.5	127.8	 36
655	  1	258.0	41.4	 25
656	  1	320.0	41.1	 25
657	  1	228.0	32.2	 25
658	  1	270.0	57.0	 25
659	  1	189.3	77.6	 30
660	  1	336.0	64.6	 25
661	  1	1504.0	305.1	 25
662	  1	7204.0	1606.4	 25
663	  1	3186.0	762.9	 25
664	  1	410.3	50.7	 30
665	  1	333.0	45.1	 25
666	  1	237.0	39.8	 25
667	  1	598.8	102.3	 30
668	  1	383.8	46.3	 30
669	  1	212.0	30.7	 36
670	  1	656.0	79.6	 25
671	  1	355.0	46.6	 25
672	  1	5141.0	1310.4	 25
673	  1	310.0	52.3	 25
674	  1	2863.5	701.9	 30
675	  1	4873.0	774.3	 25
676	  1	309.0	47.8	 25
677	  1	261.0	39.8	 25
678	  1	309.0	64.6	 25
679	  1	646.8	111.3	 30
680	  1	652.0	90.7	 25
681	  1	180.0	29.3	 25
682	  1	404.0	67.1	 25
683	  1	187.8	31.1	 30
684	  1	261.3	54.7	 36
685	  1	179.8	32.6	 30
686	  1	138.0	29.9	 25
687	  1	488.0	75.5	 25
688	  1	289.0	55.1	 25
689	  1	3569.0	994.6	 30
690	  1	550.0	83.5	 25
691	  1	137.0	19.0	 25
692	  1	259.0	46.6	 25
693	  1	172.0	33.6	 25
694	  1	176.8	30.7	 30
695	  1	311.0	52.2	 25
696	  1	173.0	22.5	 25
697	  1	137.0	24.9	 25
698	  1	278.0	47.6	 30
699	  1	160.5	30.6	 36
700	  1	193.3	26.4	 30
701	  1	121.0	20.3	 25
702	  1	352.0	60.5	 25
703	  1	449.0	92.2	 25
704	  1	216.0	30.4	 30
705	  1	589.0	82.3	 25
706	  1	295.0	53.3	 25
707	  1	148.0	29.1	 25
708	  1	21103.0	4713.9	 25
709	  1	303.0	37.6	 25
710	  1	20442.3	4950.5	 30
711	  1	289.0	40.6	 25
  0	  2	312.5	45.8	 30
  1	  2	18464.0	3962.5	 30
  2	  2	275.0	28.2	 25
  3	  2	18512.8	4653.1	 30
  4	  2	128.0	24.9	 25
  5	  2	417.0	35.5	 25
  6	  2	171.0	33.3	 25
  7	  2	182.0	20.4	 25
  8	  2	256.5	42.3	 30
  9	  2	243.0	40.9	 25
 10	  2	197.0	25.7	 25
 11	  2	730.0	127.1	 25
 12	  2	170.0	37.1	 25
 13	  2	308.8	39.7	 30
 14	  2	282.8	31.9	 30
 15	  2	140.8	25.7	 30
 16	  2	121.3	16.3	 30
 17	  2	148.0	20.3	 25
 18	  2	133.8	21.9	 30
 19	  2	134.0	24.9	 25
 20	  2	190.0	22.9	 25
 21	  2	635.0	110.5	 25
 22	  2	560.0	113.9	 25
 23	  2	619.8	107.8	 30
 24	  2	268.0	32.4	 25
 25	  2	259.0	28.1	 25
 26	  2	206.0	27.9	 25
 27	  2	289.0	58.1	 25
 28	  2	351.3	43.6	 30
 29	  2	689.0	57.9	 25
 30	  2	588.8	60.3	 30
 31	  2	192.0	34.1	 30
 32	  2	302.3	46.2	 30
 33	  2	279.0	26.1	 30
 34	  2	520.0	52.6	 25
 35	  2	270.0	38.2	 25
 36	  2	202.0	21.9	 25
 37	  2	154.0	18.7	 25
 38	  2	187.0	21.3	 30
 39	  2	121.0	21.8	 25
 40	  2	140.0	21.2	 25
 41	  2	178.0	18.9	 25
 42	  2	118.0	14.7	 25
 43	  2	117.8	20.6	 30
 44	  2	127.0	30.0	 25
 45	  2	178.8	34.5	 30
 46	  2	319.0	34.4	 30
 47	  2	264.8	36.7	 30
 48	  2	191.5	26.6	 30
 49	  2	102.0	12.3	 25
 50	  2	132.0	15.4	 25
 51	  2	107.0	17.7	 25
 52	  2	147.0	31.2	 25
 53	  2	163.0	31.2	 30
 54	  2	182.0	23.6	 25
 55	  2	837.0	97.9	 25
 56	  2	1652.0	299.2	 25
 57	  2	153.0	21.1	 25
 58	  2	135.8	25.3	 30
 59	  2	1624.0	286.8	 25
 60	  2	272.0	24.5	 25
 61	  2	117.8	17.8	 30
 62	  2	148.8	25.3	 30
 63	  2	135.8	22.0	 30
 64	  2	172.8	24.1	 30
 65	  2	182.0	35.2	 25
 66	  2	330.0	55.1	 25
 67	  2	165.0	28.3	 25
 68	  2	812.0	215.8	 25
 69	  2	166.3	22.9	 30
 70	  2	222.0	38.5	 25
 71	  2	188.0	27.1	 25
 72	  2	183.0	22.7	 25
 73	  2	148.0	17.7	 25
 74	  2	390.3	69.3	 30
 75	  2	179.0	33.3	 25
 76	  2	1200.3	250.8	 30
 77	  2	211.8	36.4	 30
 78	  2	179.8	25.2	 30
 79	  2	150.3	27.8	 30
 80	  2	424.0	69.5	 25
 81	  2	332.0	49.1	 25
 82	  2	227.0	32.7	 25
 83	  2	241.0	40.9	 25
 84	  2	157.0	39.3	 30
 85	  2	192.0	26.3	 25
 86	  2	194.0	28.5	 25
 87	  2	148.0	26.1	 25
 88	  2	321.0	52.3	 25
 89	  2	232.0	38.8	 30
 90	  2	221.0	35.6	 25
 91	  2	164.0	28.9	 25
 92	  2	188.0	19.0	 30
 93	  2	158.8	29.8	 30
 94	  2	133.3	20.7	 36
 95	  2	1140.0	241.0	 25
 96	  2	326.0	56.1	 25
 97	  2	242.0	39.1	 25
 98	  2	185.0	41.0	 25
 99	  2	149.0	21.4	 30
100	  2	272.0	40.8	 25
101	  2	89.0	14.9	 25
102	  2	121.0	31.5	 25
103	  2	130.0	30.3	 25
104	  2	124.5	22.7	 30
105	  2	151.0	30.7	 25
106	  2	127.0	20.7	 25
107	  2	202.8	37.5	 30
108	  2	514.8	73.4	 30
109	  2	162.3	30.8	 36
110	  2	255.0	55.5	 25
111	  2	293.0	46.6	 25
112	  2	445.0	72.1	 25
113	  2	108.0	26.6	 25
114	  2	132.5	28.3	 30
115	  2	282.0	41.2	 25
116	  2	188.0	33.2	 25
117	  2	253.0	41.5	 25
118	  2	275.0	37.4	 25
119	  2	144.8	24.6	 30
120	  2	298.0	35.7	 25
121	  2	236.0	32.2	 25
122	  2	284.0	58.2	 25
123	  2	184.3	35.2	 30
124	  2	245.8	45.2	 36
125	  2	319.8	53.8	 30
126	  2	300.0	42.8	 25
127	  2	453.0	67.2	 25
128	  2	254.0	41.7	 25
129	  2	225.3	42.6	 30
130	  2	278.0	39.4	 25
131	  2	193.0	42.7	 25
132	  2	506.0	87.6	 25
133	  2	312.0	40.7	 25
134	  2	231.8	39.7	 30
135	  2	640.0	140.1	 25
136	  2	192.0	34.2	 25
137	  2	183.0	33.6	 25
138	  2	122.8	20.9	 30
139	  2	560.3	79.8	 36
140	  2	186.8	28.9	 30
141	  2	139.0	28.0	 25
142	  2	425.0	62.9	 25
143	  2	161.0	27.2	 25
144	  2	192.0	41.9	 30
145	  2	169.0	36.9	 25
146	  2	2461.0	589.9	 25
147	  2	243.0	40.9	 25
148	  2	165.0	40.0	 25
149	  2	150.0	31.8	 30
150	  2	236.0	47.1	 25
151	  2	117.0	22.6	 25
152	  2	128.0	37.6	 25
153	  2	136.3	30.9	 30
154	  2	149.0	28.0	 36
155	  2	137.8	24.3	 30
156	  2	313.0	61.2	 25
157	  2	168.0	29.1	 25
158	  2	152.0	26.3	 25
159	  2	192.8	30.3	 30
160	  2	155.0	56.6	 25
161	  2	261.0	101.1	 25
162	  2	160.0	31.2	 25
163	  2	158.0	30.5	 25
164	  2	121.0	20.1	 25
165	  2	185.5	26.2	 30
166	  2	287.0	36.2	 25
167	  2	1936.0	275.0	 25
168	  2	188.0	36.7	 25
169	  2	251.5	44.1	 30
170	  2	319.8	54.6	 36
171	  2	765.5	102.1	 30
172	  2	177.0	28.6	 25
173	  2	224.0	37.2	 25
174	  2	183.0	26.8	 25
175	  2	153.5	25.4	 30
176	  2	163.0	23.7	 25
177	  2	129.0	26.5	 25
178	  2	168.0	45.5	 25
179	  2	189.0	32.3	 25
180	  2	130.5	25.9	 30
181	  2	193.0	25.2	 25
182	  2	322.0	40.2	 25
183	  2	213.0	42.2	 25
184	  2	220.3	46.4	 30
185	  2	124.0	30.6	 36
186	  2	180.0	23.8	 30
187	  2	392.0	97.8	 25
188	  2	257.0	33.8	 25
189	  2	185.0	29.8	 25
190	  2	415.5	75.1	 30
191	  2	162.0	34.0	 25
192	  2	123.0	21.0	 25
193	  2	155.0	25.6	 25
194	  2	203.0	30.0	 25
195	  2	192.3	34.4	 30
196	  2	602.0	125.2	 25
197	  2	172.0	25.9	 25
198	  2	139.0	21.8	 25
199	  2	199.0	29.5	 25
200	  2	234.0	34.4	 36
201	  2	277.5	60.7	 30
202	  2	236.5	36.1	 30
203	  2	139.0	24.2	 25
204	  2	356.0	60.5	 25
205	  2	256.5	37.7	 30
206	  2	123.0	21.7	 25
207	  2	140.0	22.3	 25
208	  2	144.0	24.4	 25
209	  2	288.0	53.4	 25
210	  2	150.8	14.2	 30
211	  2	120.0	20.8	 25
212	  2	153.0	23.8	 25
213	  2	262.0	37.3	 25
214	  2	296.0	33.3	 25
215	  2	200.3	23.8	 36
216	  2	357.8	41.9	 30
217	  2	231.8	36.1	 30
218	  2	162.0	32.4	 25
219	  2	175.0	22.6	 25
220	  2	289.5	32.4	 30
221	  2	115.0	21.0	 25
222	  2	150.0	20.7	 25
223	  2	189.0	27.0	 25
224	  2	652.0	81.2	 25
225	  2	283.0	41.2	 30
226	  2	219.0	15.7	 25
227	  2	658.0	65.8	 25
228	  2	670.0	67.0	 25
229	  2	388.0	48.0	 25
230	  2	502.3	63.7	 30
231	  2	277.8	40.7	 30
232	  2	129.0	17.3	 30
233	  2	187.3	38.6	 30
234	  2	154.0	28.6	 25
235	  2	104.3	20.5	 30
236	  2	1800.0	349.3	 25
237	  2	122.0	20.1	 25
238	  2	107.0	11.9	 25
239	  2	110.0	23.1	 25
240	  2	230.0	40.7	 30
241	  2	133.0	22.9	 25
242	  2	145.0	16.1	 25
243	  2	248.0	28.8	 25
244	  2	211.0	19.4	 25
245	  2	244.8	28.4	 30
246	  2	286.0	38.6	 30
247	  2	419.3	56.0	 30
248	  2	217.3	34.6	 30
249	  2	127.0	18.0	 25
250	  2	128.5	29.1	 30
251	  2	162.0	22.8	 25
252	  2	159.0	26.9	 25
253	  2	251.0	29.7	 25
254	  2	259.0	25.9	 25
255	  2	527.0	76.4	 30
256	  2	152.0	26.3	 25
257	  2	261.0	37.4	 25
258	  2	221.0	36.3	 25
259	  2	432.0	78.3	 25
260	  2	201.3	33.4	 30
261	  2	156.0	29.0	 25
262	  2	139.5	23.7	 30
263	  2	136.3	28.3	 30
264	  2	122.5	18.6	 30
265	  2	128.0	23.6	 25
266	  2	103.0	17.0	 30
267	  2	101.0	16.2	 25
268	  2	127.0	22.6	 25
269	  2	155.0	23.3	 25
270	  2	264.0	52.4	 25
271	  2	177.5	35.3	 30
272	  2	157.0	27.3	 25
273	  2	217.0	24.2	 25
274	  2	216.0	33.0	 25
275	  2	269.0	42.5	 25
276	  2	350.3	64.7	 30
277	  2	1092.3	266.1	 30
278	  2	522.0	100.6	 30
279	  2	135.3	30.4	 30
280	  2	157.0	26.3	 25
281	  2	203.5	25.5	 30
282	  2	294.0	46.6	 25
283	  2	423.0	57.1	 25
284	  2	218.0	21.7	 25
285	  2	264.0	40.9	 25
286	  2	234.5	42.1	 30
287	  2	171.0	23.1	 25
288	  2	177.0	25.7	 25
289	  2	194.0	25.2	 25
290	  2	339.0	34.3	 25
291	  2	199.3	33.5	 30
292	  2	289.0	34.0	 25
293	  2	181.8	32.6	 30
294	  2	312.5	53.1	 30
295	  2	141.0	17.6	 30
296	  2	163.5	29.2	 30
297	  2	218.0	25.9	 25
298	  2	141.0	21.9	 25
299	  2	200.0	27.9	 25
300	  2	640.0	95.7	 25
301	  2	195.3	33.4	 30
302	  2	618.0	56.8	 25
303	  2	527.0	66.3	 25
304	  2	239.0	34.3	 25
305	  2	182.0	28.4	 25
306	  2	139.5	34.4	 30
307	  2	163.0	32.6	 25
308	  2	211.0	50.0	 30
309	  2	275.0	50.7	 30
310	  2	179.3	32.9	 30
311	  2	200.0	35.0	 30
312	  2	186.0	39.0	 25
313	  2	185.0	31.1	 25
314	  2	141.0	23.7	 25
315	  2	181.0	25.4	 25
316	  2	190.8	44.1	 30
317	  2	117.0	32.2	 25
318	  2	127.0	23.6	 25
319	  2	119.0	20.5	 25
320	  2	240.0	40.6	 25
321	  2	174.0	38.0	 30
322	  2	183.0	24.7	 25
323	  2	147.0	27.0	 25
324	  2	167.8	35.4	 30
325	  2	158.0	28.0	 30
326	  2	169.3	41.0	 36
327	  2	211.0	36.3	 25
328	  2	149.0	35.7	 25
329	  2	117.0	19.6	 25
330	  2	147.0	30.3	 25
331	  2	358.5	65.5	 30
332	  2	134.0	34.1	 25
333	  2	126.0	24.3	 25
334	  2	147.0	27.3	 25
335	  2	149.0	23.8	 25
336	  2	126.0	32.7	 30
337	  2	130.0	24.8	 25
338	  2	148.0	24.9	 25
339	  2	223.0	36.0	 30
340	  2	1861.0	532.7	 30
341	  2	313.8	54.7	 36
342	  2	295.0	44.6	 25
343	  2	147.0	22.2	 25
344	  2	136.0	25.8	 25
345	  2	133.0	21.1	 25
346	  2	235.0	37.8	 30
347	  2	221.0	31.1	 25
348	  2	272.0	47.5	 25
349	  2	262.0	36.8	 25
350	  2	229.0	44.3	 25
351	  2	134.3	27.9	 30
352	  2	142.0	25.8	 25
353	  2	162.0	32.7	 25
354	  2	189.0	30.4	 25
355	  2	266.0	42.1	 30
356	  2	289.3	52.2	 36
357	  2	124.0	24.1	 30
358	  2	147.0	26.4	 25
359	  2	127.0	22.9	 25
360	  2	137.0	21.0	 25
361	  2	138.0	38.7	 30
362	  2	177.0	33.1	 25
363	  2	298.0	52.5	 25
364	  2	178.0	35.2	 25
365	  2	238.0	39.7	 25
366	  2	145.0	20.9	 25
367	  2	185.8	37.5	 30
368	  2	171.0	30.8	 25
369	  2	173.0	35.7	 25
370	  2	112.5	25.1	 30
371	  2	163.8	31.8	 30
372	  2	227.3	38.9	 36
373	  2	379.0	53.9	 25
374	  2	177.0	34.3	 25
375	  2	560.0	78.7	 25
376	  2	396.0	51.9	 25
377	  2	171.8	35.6	 30
378	  2	208.0	30.0	 25
379	  2	151.0	27.2	 25
380	  2	153.0	41.8	 25
381	  2	286.0	59.0	 25
382	  2	194.5	44.3	 30
383	  2	230.0	27.3	 25
384	  2	131.0	32.0	 25
385	  2	153.0	26.8	 25
386	  2	154.3	35.1	 30
387	  2	136.5	33.4	 36
388	  2	148.8	34.5	 30
389	  2	169.0	34.6	 25
390	  2	665.0	176.5	 25
391	  2	123.0	22.6	 25
392	  2	143.0	26.4	 30
393	  2	142.0	32.9	 25
394	  2	209.0	35.1	 25
395	  2	191.0	23.5	 25
396	  2	178.0	27.9	 25
397	  2	141.0	29.5	 30
398	  2	167.0	24.5	 25
399	  2	266.0	39.0	 25
400	  2	224.0	27.1	 25
401	  2	417.0	80.7	 30
402	  2	191.0	32.8	 36
403	  2	184.8	32.7	 30
404	  2	401.0	38.6	 25
405	  2	953.0	191.2	 25
406	  2	265.0	28.6	 25
407	  2	431.3	56.2	 30
408	  2	346.0	36.0	 25
409	  2	142.0	31.8	 25
410	  2	103.0	17.4	 25
411	  2	128.0	20.5	 25
412	  2	104.0	19.3	 30
413	  2	119.0	21.7	 25
414	  2	112.0	12.3	 25
415	  2	151.0	37.9	 25
416	  2	343.0	82.6	 25
417	  2	219.0	38.3	 36
418	  2	198.8	26.4	 30
419	  2	150.0	30.6	 30
420	  2	134.0	15.0	 25
421	  2	166.0	20.8	 25
422	  2	136.8	31.3	 30
423	  2	171.0	32.5	 25
424	  2	269.0	54.2	 25
425	  2	228.0	36.1	 25
426	  2	220.0	33.9	 25
427	  2	714.5	102.4	 30
428	  2	446.0	77.1	 25
429	  2	279.0	41.0	 25
430	  2	2938.0	608.5	 25
431	  2	411.0	35.7	 25
432	  2	200.0	42.1	 36
433	  2	112.8	18.8	 30
434	  2	101.0	20.2	 30
435	  2	135.0	24.8	 25
436	  2	216.0	35.3	 25
437	  2	253.3	39.6	 30
438	  2	232.0	23.6	 25
439	  2	168.0	30.3	 25
440	  2	146.0	18.0	 25
441	  2	200.0	24.8	 25
442	  2	317.0	33.7	 30
443	  2	3520.0	533.9	 25
444	  2	160.0	24.5	 25
445	  2	208.0	33.2	 25
446	  2	233.0	29.6	 25
447	  2	115.0	20.1	 30
448	  2	129.5	18.1	 30
449	  2	203.8	34.8	 30
450	  2	455.8	66.0	 30
451	  2	221.0	37.2	 25
452	  2	475.0	59.8	 30
453	  2	190.0	32.6	 25
454	  2	295.0	45.2	 25
455	  2	180.0	29.8	 25
456	  2	179.0	28.7	 25
457	  2	486.5	71.7	 30
458	  2	116.0	12.1	 25
459	  2	229.0	24.1	 25
460	  2	143.0	21.9	 25
461	  2	122.0	16.5	 25
462	  2	174.5	27.8	 30
463	  2	236.8	31.4	 30
464	  2	149.5	20.5	 30
465	  2	257.5	36.6	 30
466	  2	186.0	44.0	 25
467	  2	110.0	28.2	 30
468	  2	150.0	17.8	 25
469	  2	445.0	88.4	 25
470	  2	129.0	19.9	 25
471	  2	182.0	23.9	 25
472	  2	127.0	19.7	 25
473	  2	1360.8	418.4	 30
474	  2	105.0	20.0	 25
475	  2	132.0	28.0	 25
476	  2	107.0	15.2	 25
477	  2	178.0	28.6	 25
478	  2	171.3	20.5	 30
479	  2	226.8	36.8	 30
480	  2	115.8	21.5	 30
481	  2	103.0	19.1	 30
482	  2	122.0	24.7	 25
483	  2	337.8	84.1	 30
484	  2	158.0	21.4	 25
485	  2	350.0	54.4	 25
486	  2	205.0	28.4	 25
487	  2	145.0	21.2	 25
488	  2	133.5	19.1	 30
489	  2	502.0	93.8	 25
490	  2	177.0	30.3	 25
491	  2	147.0	23.0	 25
492	  2	875.0	138.3	 25
493	  2	149.0	26.0	 30
494	  2	206.8	29.0	 30
495	  2	213.8	32.4	 30
496	  2	186.0	32.1	 30
497	  2	164.0	25.2	 25
498	  2	719.0	155.9	 30
499	  2	212.0	29.9	 25
500	  2	315.0	43.0	 25
501	  2	312.0	53.5	 25
502	  2	172.0	23.8	 25
503	  2	124.8	19.4	 30
504	  2	135.0	20.4	 25
505	  2	168.0	27.1	 25
506	  2	129.0	31.1	 25
507	  2	134.0	18.2	 25
508	  2	115.8	23.0	 30
509	  2	127.0	14.9	 25
510	  2	168.5	26.5	 30
511	  2	124.0	20.8	 30
512	  2	116.5	18.1	 30
513	  2	131.8	16.8	 30
514	  2	205.0	33.3	 25
515	  2	166.0	33.1	 25
516	  2	125.0	20.2	 25
517	  2	181.0	27.3	 25
518	  2	116.0	24.3	 30
519	  2	206.0	27.5	 25
520	  2	157.0	24.8	 25
521	  2	162.0	25.7	 25
522	  2	146.0	23.3	 25
523	  2	219.0	37.4	 30
524	  2	298.0	37.0	 25
525	  2	142.8	22.6	 30
526	  2	105.8	23.1	 30
527	  2	152.3	21.1	 30
528	  2	174.0	34.2	 30
529	  2	129.0	29.3	 25
530	  2	147.0	24.4	 25
531	  2	227.0	44.9	 25
532	  2	128.0	31.8	 25
533	  2	101.5	16.6	 30
534	  2	108.0	18.1	 25
535	  2	119.0	17.5	 25
536	  2	110.0	22.2	 25
537	  2	166.0	26.0	 25
538	  2	258.8	33.1	 30
539	  2	160.0	23.1	 25
540	  2	171.0	23.2	 30
541	  2	212.3	36.5	 30
542	  2	242.3	160.7	 30
543	  2	133.5	30.8	 30
544	  2	164.0	29.5	 25
545	  2	266.0	41.3	 25
546	  2	155.0	26.9	 25
547	  2	183.0	32.2	 25
548	  2	222.8	45.2	 30
549	  2	1019.0	262.4	 25
550	  2	449.0	51.1	 25
551	  2	265.0	29.8	 25
552	  2	693.0	146.0	 25
553	  2	397.8	50.6	 30
554	  2	172.0	30.2	 25
555	  2	201.0	30.5	 25
556	  2	130.0	20.9	 30
557	  2	299.5	51.8	 30
558	  2	162.5	30.1	 36
559	  2	155.0	26.1	 25
560	  2	121.0	19.2	 25
561	  2	151.0	34.3	 25
562	  2	188.0	35.4	 25
563	  2	163.0	34.8	 30
564	  2	163.0	28.2	 25
565	  2	229.0	37.5	 25
566	  2	186.0	37.1	 25
567	  2	484.0	59.5	 25
568	  2	403.5	82.7	 30
569	  2	215.0	38.4	 25
570	  2	486.0	44.8	 25
571	  2	817.0	159.3	 30
572	  2	146.3	26.6	 30
573	  2	140.5	30.5	 30
574	  2	150.3	45.2	 30
575	  2	287.0	47.8	 25
576	  2	290.0	32.1	 25
577	  2	199.0	29.9	 25
578	  2	110.0	27.3	 25
579	  2	152.8	25.9	 30
580	  2	267.0	36.8	 25
581	  2	783.0	90.1	 25
582	  2	549.0	77.5	 25
583	  2	110.0	21.2	 25
584	  2	149.3	25.6	 30
585	  2	146.0	23.8	 25
586	  2	197.0	30.5	 25
587	  2	256.8	52.6	 30
588	  2	128.3	27.3	 30
589	  2	112.3	20.9	 36
590	  2	224.0	41.4	 25
591	  2	155.0	24.6	 25
592	  2	112.0	15.2	 25
593	  2	134.0	22.4	 25
594	  2	109.8	20.4	 30
595	  2	235.0	109.2	 25
596	  2	779.0	111.0	 25
597	  2	184.0	63.2	 25
598	  2	215.0	38.1	 25
599	  2	135.8	36.6	 30
600	  2	161.0	39.6	 25
601	  2	332.0	40.3	 25
602	  2	235.0	39.6	 30
603	  2	293.0	64.9	 30
604	  2	293.0	54.4	 36
605	  2	196.0	41.9	 25
606	  2	186.0	36.9	 25
607	  2	189.0	25.7	 25
608	  2	153.0	35.4	 25
609	  2	112.5	21.9	 30
610	  2	160.0	23.0	 25
611	  2	134.0	23.6	 25
612	  2	232.0	46.1	 25
613	  2	434.0	65.1	 25
614	  2	288.5	53.4	 30
615	  2	592.0	112.4	 25
616	  2	144.0	22.3	 25
617	  2	250.0	55.6	 25
618	  2	957.3	347.4	 30
619	  2	142.3	35.5	 36
620	  2	144.0	26.3	 30
621	  2	114.0	23.3	 25
622	  2	134.0	22.8	 25
623	  2	335.0	55.6	 25
624	  2	357.3	64.4	 30
625	  2	327.0	43.7	 25
626	  2	199.0	23.4	 25
627	  2	563.0	66.4	 25
628	  2	196.0	42.0	 25
629	  2	199.3	38.0	 30
630	  2	192.0	39.3	 25
631	  2	137.0	24.7	 25
632	  2	137.0	23.8	 25
633	  2	148.8	22.2	 30
634	  2	172.3	29.3	 36
635	  2	1475.0	395.8	 30
636	  2	170.0	33.1	 25
637	  2	107.0	16.9	 25
638	  2	115.0	26.2	 25
639	  2	142.5	23.4	 30
640	  2	147.0	24.4	 25
641	  2	334.0	56.5	 25
642	  2	209.0	39.2	 25
643	  2	213.0	38.4	 25
644	  2	185.0	35.7	 30
645	  2	104.0	19.9	 25
646	  2	115.0	40.2	 25
647	  2	223.0	30.1	 25
648	  2	445.0	61.0	 25
649	  2	141.0	29.6	 36
650	  2	185.8	25.9	 30
651	  2	414.5	96.1	 30
652	  2	945.0	177.4	 25
653	  2	627.0	101.2	 25
654	  2	235.0	40.6	 30
655	  2	296.0	53.5	 25
656	  2	182.0	27.0	 25
657	  2	182.0	30.2	 25
658	  2	684.0	138.0	 25
659	  2	161.5	50.9	 30
660	  2	135.0	31.1	 25
661	  2	161.0	24.8	 25
662	  2	1401.0	249.3	 25
663	  2	740.0	101.2	 25
664	  2	431.8	60.3	 36
665	  2	297.0	34.0	 30
666	  2	222.8	34.9	 30
667	  2	319.0	42.1	 25
668	  2	337.0	48.2	 25
669	  2	190.3	31.4	 30
670	  2	503.0	53.8	 25
671	  2	355.0	38.1	 25
672	  2	454.0	72.1	 25
673	  2	310.0	57.0	 25
674	  2	957.0	219.8	 25
675	  2	494.0	98.9	 30
676	  2	742.0	155.0	 25
677	  2	620.0	83.1	 25
678	  2	185.0	27.6	 25
679	  2	286.0	41.8	 25
680	  2	331.8	55.4	 36
681	  2	149.8	34.8	 30
682	  2	615.8	82.6	 30
683	  2	165.0	30.4	 25
684	  2	189.0	35.6	 25
685	  2	178.8	26.7	 30
686	  2	135.0	24.1	 25
687	  2	382.0	71.8	 25
688	  2	839.0	195.5	 25
689	  2	394.0	112.4	 25
690	  2	231.3	42.4	 30
691	  2	142.0	25.8	 25
692	  2	166.0	26.5	 25
693	  2	140.0	26.0	 25
694	  2	187.0	30.1	 25
695	  2	276.5	42.3	 36
696	  2	168.8	21.3	 30
697	  2	141.5	27.2	 30
698	  2	216.0	57.7	 25
699	  2	136.0	22.8	 25
700	  2	153.3	28.4	 30
701	  2	175.0	26.7	 25
702	  2	200.0	27.9	 25
703	  2	199.0	23.3	 25
704	  2	155.0	14.8	 25
705	  2	315.5	48.9	 30
706	  2	140.0	22.6	 25
707	  2	131.0	28.4	 25
708	  2	266.0	33.6	 25
709	  2	20698.0	4244.4	 25
710	  2	287.8	27.0	 30
711	  2	21321.5	5371.6	 30
  0	  3	20746.0	3398.1	 25
  1	  3	272.0	30.6	 25
  2	  3	18499.0	3913.6	 25
  3	  3	233.5	37.2	 30
  4	  3	117.0	24.5	 25
  5	  3	238.0	36.8	 25
  6	  3	293.0	40.1	 25
  7	  3	142.0	35.9	 25
  8	  3	126.0	21.9	 30
  9	  3	435.0	63.9	 25
 10	  3	223.0	26.9	 25
 11	  3	143.0	25.9	 30
 12	  3	142.0	21.1	 30
 13	  3	136.5	26.6	 36
 14	  3	276.0	41.2	 25
 15	  3	246.0	46.3	 25
 16	  3	123.0	22.5	 25
 17	  3	139.0	22.3	 25
 18	  3	221.0	38.3	 30
 19	  3	110.0	17.8	 25
 20	  3	150.0	25.3	 25
 21	  3	133.0	24.2	 25
 22	  3	208.0	40.3	 25
 23	  3	1022.3	225.9	 30
 24	  3	644.0	97.9	 25
 25	  3	357.0	49.5	 25
 26	  3	170.0	31.6	 25
 27	  3	263.0	50.8	 30
 28	  3	272.3	45.3	 30
 29	  3	234.3	40.4	 36
 30	  3	302.0	44.5	 25
 31	  3	107.0	19.6	 25
 32	  3	253.0	44.4	 25
 33	  3	170.0	24.9	 25
 34	  3	348.3	54.9	 30
 35	  3	2589.0	267.2	 25
 36	  3	753.0	78.8	 25
 37	  3	311.0	38.1	 25
 38	  3	167.0	26.9	 25
 39	  3	151.0	31.1	 30
 40	  3	897.0	164.7	 25
 41	  3	310.0	47.2	 25
 42	  3	627.8	120.6	 30
 43	  3	856.3	180.7	 30
 44	  3	125.8	31.1	 36
 45	  3	250.0	38.4	 25
 46	  3	238.0	40.9	 25
 47	  3	453.0	41.6	 25
 48	  3	203.0	38.4	 25
 49	  3	352.5	50.0	 30
 50	  3	132.0	25.6	 25
 51	  3	168.0	35.7	 25
 52	  3	109.0	24.7	 25
 53	  3	179.0	29.3	 25
 54	  3	136.8	22.0	 30
 55	  3	2085.0	372.3	 25
 56	  3	216.0	41.0	 25
 57	  3	252.0	40.8	 25
 58	  3	267.0	47.1	 30
 59	  3	668.5	134.0	 36
 60	  3	205.5	29.2	 30
 61	  3	155.0	33.0	 25
 62	  3	181.0	36.2	 25
 63	  3	164.0	33.3	 25
 64	  3	124.8	22.0	 30
 65	  3	165.0	23.2	 25
 66	  3	204.0	43.1	 25
 67	  3	1812.0	420.9	 25
 68	  3	500.0	66.8	 25
 69	  3	164.8	26.3	 30
 70	  3	214.0	37.6	 25
 71	  3	129.0	28.0	 25
 72	  3	269.0	47.1	 25
 73	  3	125.8	26.9	 30
 74	  3	202.3	41.3	 36
 75	  3	127.5	32.9	 30
 76	  3	356.0	48.0	 25
 77	  3	312.0	45.5	 25
 78	  3	284.0	45.3	 25
 79	  3	1394.0	299.6	 30
 80	  3	361.0	44.6	 25
 81	  3	2894.0	219.9	 25
 82	  3	1353.0	217.5	 25
 83	  3	227.0	53.7	 25
 84	  3	237.0	35.6	 30
 85	  3	360.0	63.5	 25
 86	  3	175.0	34.0	 25
 87	  3	405.0	54.6	 25
 88	  3	128.0	26.9	 25
 89	  3	154.0	32.3	 36
 90	  3	331.8	45.1	 30
 91	  3	405.3	72.9	 30
 92	  3	157.0	28.3	 25
 93	  3	3121.0	678.7	 25
 94	  3	363.8	47.8	 30
 95	  3	205.0	36.9	 25
 96	  3	287.0	41.2	 25
 97	  3	784.0	119.7	 25
 98	  3	5542.0	1191.0	 25
 99	  3	509.8	67.8	 30
100	  3	618.0	82.8	 25
101	  3	181.0	25.0	 25
102	  3	243.0	44.9	 25
103	  3	205.0	39.9	 25
104	  3	104.0	17.0	 36
105	  3	466.3	73.7	 30
106	  3	128.5	29.7	 30
107	  3	206.0	30.0	 25
108	  3	319.0	51.4	 25
109	  3	115.8	22.0	 30
110	  3	144.0	23.9	 25
111	  3	237.0	48.3	 25
112	  3	426.0	50.9	 25
113	  3	150.0	20.5	 25
114	  3	262.3	32.6	 30
115	  3	1091.0	118.7	 25
116	  3	6985.0	1136.6	 25
117	  3	3513.0	512.2	 25
118	  3	793.0	72.8	 25
119	  3	1192.0	187.7	 36
120	  3	172.3	28.2	 30
121	  3	430.5	61.3	 30
122	  3	312.5	50.0	 30
123	  3	490.0	48.9	 25
124	  3	395.5	56.9	 30
125	  3	96.0	15.3	 25
126	  3	148.0	26.0	 25
127	  3	148.0	14.6	 25
128	  3	218.0	30.1	 25
129	  3	339.0	47.6	 25
130	  3	315.3	47.8	 30
131	  3	299.0	39.9	 25
132	  3	817.0	91.2	 25
133	  3	203.0	20.2	 25
134	  3	319.0	41.6	 25
135	  3	163.3	24.3	 36
136	  3	408.5	64.7	 30
137	  3	4103.8	774.7	 30
138	  3	360.0	39.8	 25
139	  3	475.0	43.3	 25
140	  3	482.3	57.6	 30
141	  3	242.0	30.5	 25
142	  3	899.0	95.8	 25
143	  3	2632.0	247.8	 25
144	  3	253.0	43.1	 25
145	  3	214.5	20.8	 30
146	  3	281.0	56.6	 25
147	  3	169.0	19.7	 25
148	  3	271.0	32.2	 25
149	  3	140.0	17.0	 25
150	  3	154.3	26.4	 36
151	  3	436.8	55.5	 30
152	  3	389.3	53.6	 30
153	  3	194.0	35.7	 25
154	  3	1570.0	259.5	 25
155	  3	139.8	24.7	 30
156	  3	1181.0	165.3	 25
157	  3	607.0	71.0	 25
158	  3	240.0	33.3	 25
159	  3	325.0	53.8	 25
160	  3	89.8	17.2	 30
161	  3	71.0	23.4	 25
162	  3	122.0	22.4	 25
163	  3	162.0	21.7	 25
164	  3	151.0	21.3	 25
165	  3	297.3	60.0	 30
166	  3	158.8	26.5	 30
167	  3	437.3	55.7	 30
168	  3	308.3	39.7	 30
169	  3	2019.0	438.7	 25
170	  3	147.5	25.5	 30
171	  3	175.0	36.8	 25
172	  3	211.0	42.4	 25
173	  3	306.0	38.3	 25
174	  3	402.0	63.4	 25
175	  3	335.3	48.6	 30
176	  3	832.0	97.1	 25
177	  3	1021.0	147.3	 25
178	  3	349.0	57.3	 25
179	  3	153.0	22.9	 25
180	  3	362.3	52.6	 30
181	  3	255.0	28.7	 30
182	  3	349.5	45.2	 30
183	  3	1339.5	238.1	 30
184	  3	265.0	32.4	 25
185	  3	501.0	96.9	 30
186	  3	123.0	19.7	 25
187	  3	107.0	17.4	 25
188	  3	176.0	17.2	 25
189	  3	167.0	34.1	 25
190	  3	168.8	29.3	 30
191	  3	141.0	21.6	 25
192	  3	130.0	19.0	 25
193	  3	141.0	19.9	 25
194	  3	337.0	54.0	 25
195	  3	247.3	29.3	 30
196	  3	531.0	60.1	 25
197	  3	266.3	39.0	 30
198	  3	10710.5	2155.1	 30
199	  3	163.3	25.7	 30
200	  3	254.8	37.8	 30
201	  3	255.0	42.0	 25
202	  3	511.0	53.9	 25
203	  3	3377.0	539.1	 25
204	  3	214.0	23.6	 25
205	  3	473.3	65.0	 30
206	  3	480.0	41.8	 25
207	  3	174.0	37.9	 25
208	  3	381.0	57.1	 25
209	  3	843.0	191.0	 25
210	  3	147.5	31.2	 30
211	  3	146.0	26.8	 25
212	  3	187.8	32.0	 30
213	  3	311.5	44.0	 30
214	  3	514.5	81.8	 30
215	  3	560.3	86.2	 30
216	  3	439.0	56.9	 25
217	  3	363.0	47.3	 25
218	  3	204.0	26.7	 25
219	  3	527.0	79.8	 25
220	  3	4938.8	1118.1	 30
221	  3	718.0	54.2	 25
222	  3	317.0	40.5	 25
223	  3	146.0	34.0	 25
224	  3	164.0	30.2	 25
225	  3	344.3	47.9	 30
226	  3	455.0	57.6	 25
227	  3	189.0	31.4	 25
228	  3	234.8	38.2	 30
229	  3	323.0	33.5	 30
230	  3	700.8	113.7	 30
231	  3	1123.5	246.2	 30
232	  3	116.0	23.4	 25
233	  3	149.0	25.0	 25
234	  3	120.0	16.1	 25
235	  3	103.0	20.4	 25
236	  3	103.8	21.5	 30
237	  3	107.0	18.7	 25
238	  3	92.0	16.0	 25
239	  3	106.0	20.8	 25
240	  3	105.0	17.9	 25
241	  3	116.0	27.6	 30
242	  3	122.0	21.1	 25
243	  3	137.8	27.4	 30
244	  3	531.5	111.9	 30
245	  3	3044.0	742.4	 30
246	  3	495.0	87.6	 30
247	  3	176.0	34.9	 25
248	  3	711.0	74.0	 25
249	  3	236.0	37.7	 25
250	  3	280.0	41.9	 25
251	  3	260.3	40.8	 30
252	  3	267.0	35.6	 25
253	  3	669.0	66.8	 25
254	  3	1479.0	136.9	 25
255	  3	447.0	63.2	 25
256	  3	459.3	113.3	 30
257	  3	115.0	22.8	 25
258	  3	148.0	26.5	 25
259	  3	587.3	99.2	 30
260	  3	431.0	74.1	 30
261	  3	186.0	43.8	 36
262	  3	554.0	74.6	 25
263	  3	253.0	48.6	 25
264	  3	1971.0	254.2	 25
265	  3	237.0	37.6	 25
266	  3	127.3	27.8	 30
267	  3	1079.0	99.3	 25
268	  3	434.0	50.6	 25
269	  3	195.0	38.4	 25
270	  3	188.0	35.0	 25
271	  3	128.8	30.4	 30
272	  3	252.0	46.3	 25
273	  3	273.0	46.8	 25
274	  3	124.8	22.9	 30
275	  3	168.0	35.7	 30
276	  3	148.0	26.1	 36
277	  3	500.0	71.4	 25
278	  3	334.0	57.0	 25
279	  3	983.0	106.2	 25
280	  3	248.0	42.5	 25
281	  3	244.3	38.6	 30
282	  3	169.0	35.3	 25
283	  3	271.0	40.9	 25
284	  3	391.0	54.6	 25
285	  3	214.0	36.1	 25
286	  3	173.8	32.8	 30
287	  3	552.0	70.8	 25
288	  3	179.0	30.8	 25
289	  3	278.0	50.2	 25
290	  3	722.3	113.3	 30
291	  3	517.0	61.7	 36
292	  3	206.0	30.5	 30
293	  3	174.0	30.2	 25
294	  3	525.0	93.3	 25
295	  3	1118.0	89.6	 25
296	  3	358.5	56.8	 30
297	  3	218.0	39.3	 25
298	  3	1812.0	156.6	 25
299	  3	2108.0	285.5	 25
300	  3	1171.0	131.6	 25
301	  3	1120.8	178.3	 30
302	  3	243.0	44.5	 25
303	  3	266.0	32.7	 25
304	  3	1047.0	166.3	 25
305	  3	526.0	93.5	 30
306	  3	458.0	50.9	 36
307	  3	671.8	77.8	 30
308	  3	190.0	36.6	 25
309	  3	210.0	34.5	 25
310	  3	166.0	25.7	 25
311	  3	499.8	78.9	 30
312	  3	534.0	55.2	 25
313	  3	2684.0	369.8	 25
314	  3	269.0	37.2	 25
315	  3	181.0	20.8	 25
316	  3	166.3	23.4	 30
317	  3	188.0	38.1	 25
318	  3	263.0	41.8	 25
319	  3	554.0	80.1	 25
320	  3	610.0	76.2	 25
321	  3	171.5	26.6	 36
322	  3	365.3	36.3	 30
323	  3	131.5	28.0	 30
324	  3	321.0	56.1	 25
325	  3	8442.0	1945.4	 25
326	  3	250.3	32.9	 30
327	  3	8770.0	1059.9	 25
328	  3	276.0	45.9	 25
329	  3	186.0	28.9	 25
330	  3	152.0	25.4	 25
331	  3	3377.0	757.4	 25
332	  3	152.8	25.8	 30
333	  3	128.0	26.2	 25
334	  3	110.0	17.1	 25
335	  3	211.0	37.0	 25
336	  3	394.5	63.9	 30
337	  3	164.8	27.2	 36
338	  3	2234.5	311.2	 30
339	  3	4487.0	496.7	 25
340	  3	270.0	43.8	 25
341	  3	175.0	20.7	 25
342	  3	231.3	31.7	 30
343	  3	189.0	27.0	 25
344	  3	212.0	27.6	 25
345	  3	1276.0	160.3	 25
346	  3	837.0	92.8	 25
347	  3	476.5	67.3	 30
348	  3	210.0	27.6	 25
349	  3	13009.0	1089.2	 25
350	  3	256.0	36.7	 25
351	  3	124.0	14.9	 25
352	  3	1481.5	363.3	 36
353	  3	146.8	15.2	 30
354	  3	4406.5	773.9	 30
355	  3	634.0	62.1	 25
356	  3	1124.0	175.9	 25
357	  3	482.8	52.8	 30
358	  3	209.0	32.8	 25
359	  3	146.0	20.1	 25
360	  3	2760.0	463.6	 25
361	  3	140.0	23.2	 25
362	  3	628.5	141.0	 30
363	  3	1090.0	121.3	 25
364	  3	757.0	103.0	 25
365	  3	204.0	27.2	 25
366	  3	338.0	30.7	 25
367	  3	162.3	23.5	 36
368	  3	144.5	22.7	 30
369	  3	192.3	34.5	 30
370	  3	236.0	26.2	 25
371	  3	140.0	23.5	 25
372	  3	525.5	78.3	 30
373	  3	274.0	30.8	 25
374	  3	1051.0	131.8	 25
375	  3	1521.0	219.7	 25
376	  3	390.0	39.5	 25
377	  3	330.3	48.5	 30
378	  3	163.0	19.8	 25
379	  3	135.0	21.9	 25
380	  3	155.0	27.7	 25
381	  3	3290.0	800.3	 25
382	  3	173.8	27.6	 30
383	  3	137.0	29.0	 30
384	  3	612.8	86.6	 30
385	  3	426.0	63.3	 30
386	  3	394.0	52.7	 25
387	  3	384.8	50.0	 30
388	  3	223.0	27.0	 25
389	  3	167.0	29.6	 25
390	  3	163.0	24.4	 25
391	  3	405.0	75.4	 25
392	  3	272.5	48.6	 30
393	  3	366.0	48.3	 25
394	  3	353.0	32.6	 25
395	  3	137.0	22.5	 25
396	  3	142.0	21.5	 25
397	  3	943.5	199.3	 30
398	  3	203.0	30.1	 30
399	  3	191.0	30.5	 30
400	  3	815.3	99.1	 30
401	  3	255.0	38.2	 25
402	  3	122.5	19.8	 30
403	  3	182.0	25.3	 25
404	  3	663.0	82.8	 25
405	  3	200.0	31.2	 25
406	  3	2213.0	383.6	 25
407	  3	288.5	50.0	 30
408	  3	244.0	44.4	 25
409	  3	151.0	24.7	 25
410	  3	608.0	84.6	 25
411	  3	2726.0	548.5	 25
412	  3	161.3	31.8	 30
413	  3	184.0	33.7	 25
414	  3	185.5	26.0	 30
415	  3	595.0	69.1	 30
416	  3	218.8	33.9	 30
417	  3	354.0	63.1	 30
418	  3	187.0	26.6	 25
419	  3	9729.0	1046.0	 25
420	  3	164.0	26.7	 25
421	  3	380.0	44.0	 25
422	  3	275.8	42.4	 30
423	  3	1144.0	92.9	 25
424	  3	198.0	32.3	 25
425	  3	140.0	19.3	 25
426	  3	123.0	26.1	 25
427	  3	194.5	25.3	 30
428	  3	209.0	27.0	 25
429	  3	148.8	27.2	 30
430	  3	147.5	25.7	 30
431	  3	514.5	101.6	 30
432	  3	546.0	133.8	 25
433	  3	187.8	25.6	 30
434	  3	171.0	27.6	 25
435	  3	194.0	22.0	 25
436	  3	154.0	20.1	 25
437	  3	224.0	35.4	 25
438	  3	219.0	36.4	 30
439	  3	1357.0	132.9	 25
440	  3	308.0	41.4	 25
441	  3	175.0	26.7	 25
442	  3	609.0	66.6	 25
443	  3	1639.5	317.5	 30
444	  3	162.0	18.9	 25
445	  3	154.8	28.7	 30
446	  3	202.3	28.4	 30
447	  3	149.5	26.6	 30
448	  3	117.0	16.5	 30
449	  3	119.0	22.4	 25
450	  3	266.0	36.2	 25
451	  3	2953.0	656.8	 25
452	  3	1749.0	267.3	 25
453	  3	302.5	42.8	 30
454	  3	265.0	47.6	 25
455	  3	217.0	30.4	 25
456	  3	250.0	30.9	 25
457	  3	243.0	39.3	 25
458	  3	154.8	30.3	 30
459	  3	235.0	47.8	 25
460	  3	1215.5	212.7	 30
461	  3	229.5	57.5	 30
462	  3	297.5	24.5	 30
463	  3	1054.8	225.7	 30
464	  3	478.0	41.5	 25
465	  3	719.0	105.4	 25
466	  3	1018.0	148.2	 25
467	  3	3168.0	789.0	 25
468	  3	159.3	36.1	 30
469	  3	116.0	22.5	 25
470	  3	207.0	36.5	 25
471	  3	157.0	30.0	 25
472	  3	110.0	23.5	 25
473	  3	107.8	27.5	 30
474	  3	89.0	19.6	 25
475	  3	110.0	17.7	 25
476	  3	98.8	21.5	 30
477	  3	124.0	22.3	 30
478	  3	161.8	31.5	 36
479	  3	242.0	47.9	 25
480	  3	853.0	129.8	 25
481	  3	226.0	29.7	 25
482	  3	757.0	159.2	 25
483	  3	144.0	28.1	 30
484	  3	263.0	45.9	 25
485	  3	165.0	29.6	 25
486	  3	153.0	31.1	 25
487	  3	164.0	31.4	 25
488	  3	147.8	26.9	 30
489	  3	573.0	67.3	 25
490	  3	7934.0	1162.8	 25
491	  3	934.8	149.0	 30
492	  3	254.5	45.6	 30
493	  3	4687.5	1096.4	 36
494	  3	234.0	41.9	 25
495	  3	120.0	25.0	 25
496	  3	122.0	25.7	 25
497	  3	146.0	25.4	 25
498	  3	174.8	33.1	 30
499	  3	149.0	30.8	 25
500	  3	131.0	37.6	 25
501	  3	156.0	19.2	 25
502	  3	161.0	27.9	 25
503	  3	172.3	38.4	 30
504	  3	325.0	54.2	 25
505	  3	5165.0	538.4	 25
506	  3	232.8	39.0	 30
507	  3	160.0	25.9	 30
508	  3	179.0	41.6	 36
509	  3	457.3	85.7	 30
510	  3	147.0	23.8	 25
511	  3	156.0	35.7	 25
512	  3	394.0	71.5	 25
513	  3	729.5	82.3	 30
514	  3	249.0	34.2	 25
515	  3	173.0	42.0	 25
516	  3	386.0	66.0	 25
517	  3	212.0	39.1	 25
518	  3	1075.8	117.4	 30
519	  3	693.0	81.8	 25
520	  3	252.0	37.7	 25
521	  3	179.0	22.6	 25
522	  3	230.8	46.0	 30
523	  3	333.0	49.7	 36
524	  3	132.0	25.3	 30
525	  3	160.0	33.9	 25
526	  3	119.0	16.2	 25
527	  3	322.0	54.0	 25
528	  3	125.3	32.9	 30
529	  3	152.0	28.0	 25
530	  3	637.0	70.0	 25
531	  3	324.0	50.4	 25
532	  3	161.0	35.1	 25
533	  3	110.0	23.6	 25
534	  3	509.5	107.7	 30
535	  3	192.0	31.5	 25
536	  3	156.0	35.6	 25
537	  3	171.8	29.2	 30
538	  3	197.5	43.5	 30
539	  3	15889.0	4486.5	 36
540	  3	567.0	74.0	 25
541	  3	179.0	36.8	 25
542	  3	137.0	31.3	 25
543	  3	187.0	33.9	 25
544	  3	344.5	73.0	 30
545	  3	160.0	28.7	 25
546	  3	163.0	38.9	 25
547	  3	183.0	31.1	 25
548	  3	365.0	68.6	 25
549	  3	139.8	24.6	 30
550	  3	410.0	62.8	 25
551	  3	176.0	28.9	 25
552	  3	489.0	53.4	 25
553	  3	178.8	30.4	 30
554	  3	150.8	30.0	 36
555	  3	140.0	26.0	 30
556	  3	182.0	36.0	 25
557	  3	824.0	131.0	 25
558	  3	175.0	32.2	 25
559	  3	203.0	78.1	 30
560	  3	148.0	22.8	 25
561	  3	170.0	23.4	 25
562	  3	185.0	32.7	 25
563	  3	447.0	79.9	 25
564	  3	595.3	78.0	 30
565	  3	1269.0	107.1	 25
566	  3	4898.0	495.3	 25
567	  3	950.0	66.2	 25
568	  3	673.8	96.0	 30
569	  3	378.3	54.5	 36
570	  3	273.0	32.5	 30
571	  3	139.0	25.3	 25
572	  3	236.0	43.0	 25
573	  3	175.0	44.1	 25
574	  3	386.0	50.7	 30
575	  3	418.0	46.7	 25
576	  3	523.0	53.0	 25
577	  3	259.0	31.2	 25
578	  3	395.0	71.0	 25
579	  3	144.8	23.8	 30
580	  3	1866.0	272.0	 25
581	  3	213.0	31.2	 25
582	  3	318.0	32.7	 25
583	  3	133.0	19.5	 25
584	  3	485.3	94.4	 36
585	  3	300.8	54.8	 30
586	  3	393.8	50.2	 30
587	  3	158.0	29.1	 25
588	  3	172.0	29.6	 25
589	  3	184.5	21.3	 30
590	  3	201.0	31.7	 25
591	  3	551.0	71.2	 25
592	  3	425.0	48.3	 25
593	  3	390.0	58.3	 25
594	  3	144.0	23.4	 30
595	  3	158.0	23.2	 25
596	  3	285.0	63.5	 25
597	  3	1378.0	225.2	 25
598	  3	671.0	103.0	 25
599	  3	154.3	19.2	 36
600	  3	340.8	41.4	 30
601	  3	163.0	23.9	 30
602	  3	147.0	20.6	 25
603	  3	170.0	34.7	 25
604	  3	129.3	16.0	 30
605	  3	229.0	37.1	 25
606	  3	300.0	43.0	 25
607	  3	188.0	25.9	 25
608	  3	625.0	90.9	 25
609	  3	159.3	28.2	 30
610	  3	2673.0	394.8	 25
611	  3	3320.0	567.8	 25
612	  3	276.0	34.7	 25
613	  3	402.0	62.0	 25
614	  3	136.5	26.0	 30
615	  3	411.5	63.6	 30
616	  3	426.5	62.7	 30
617	  3	7000.8	1511.0	 30
618	  3	267.0	52.8	 25
619	  3	150.0	18.4	 30
620	  3	429.0	49.2	 25
621	  3	273.0	39.6	 25
622	  3	10428.0	1354.4	 25
623	  3	1596.0	292.6	 25
624	  3	499.0	80.2	 30
625	  3	254.0	40.8	 25
626	  3	269.0	31.5	 25
627	  3	362.0	62.0	 25
628	  3	10980.0	2135.8	 25
629	  3	1270.8	112.5	 30
630	  3	1152.0	166.1	 30
631	  3	464.8	128.5	 30
632	  3	2775.3	304.4	 30
633	  3	732.0	87.7	 25
634	  3	126.8	17.6	 30
635	  3	145.0	21.4	 25
636	  3	1129.0	206.0	 25
637	  3	249.0	30.6	 25
638	  3	181.0	39.6	 25
639	  3	228.0	30.6	 25
640	  3	2051.3	489.8	 30
641	  3	443.0	50.4	 25
642	  3	140.0	19.3	 25
643	  3	619.0	120.7	 25
644	  3	536.0	98.6	 25
645	  3	565.0	116.9	 30
646	  3	1162.8	136.1	 30
647	  3	277.3	35.7	 30
648	  3	255.3	32.1	 30
649	  3	278.0	43.9	 25
650	  3	330.3	53.5	 30
651	  3	130.0	26.4	 25
652	  3	1059.0	161.1	 25
653	  3	210.0	34.2	 25
654	  3	428.0	58.7	 25
655	  3	245.3	37.8	 30
656	  3	1045.0	162.1	 25
657	  3	204.0	28.8	 25
658	  3	158.0	19.9	 25
659	  3	851.0	205.9	 25
660	  3	695.8	64.6	 30
661	  3	151.5	32.9	 30
662	  3	259.8	38.5	 30
663	  3	1762.5	296.9	 30
664	  3	3157.0	775.8	 25
665	  3	924.0	126.8	 30
666	  3	173.0	31.7	 25
667	  3	247.0	32.1	 25
668	  3	426.0	85.6	 25
669	  3	2662.0	554.7	 25
670	  3	478.0	61.7	 30
671	  3	1118.0	95.9	 25
672	  3	733.0	120.8	 25
673	  3	681.0	82.2	 25
674	  3	476.0	39.5	 25
675	  3	1287.0	215.7	 30
676	  3	5479.0	389.1	 25
677	  3	939.8	108.6	 30
678	  3	171.5	40.8	 30
679	  3	1501.0	291.5	 30
680	  3	628.8	83.3	 30
681	  3	294.0	40.0	 25
682	  3	232.0	29.4	 25
683	  3	255.0	45.9	 25
684	  3	1496.0	310.4	 25
685	  3	126.5	27.6	 30
686	  3	271.0	40.5	 25
687	  3	132.0	30.3	 25
688	  3	254.0	32.8	 25
689	  3	300.0	31.0	 25
690	  3	207.8	39.2	 30
691	  3	200.0	26.7	 25
692	  3	268.8	51.5	 30
693	  3	199.3	24.1	 30
694	  3	234.0	32.9	 30
695	  3	118.3	26.2	 30
696	  3	352.0	42.3	 25
697	  3	247.0	45.5	 25
698	  3	111.0	22.4	 25
699	  3	203.0	28.0	 25
700	  3	400.5	69.2	 30
701	  3	2157.0	176.5	 25
702	  3	1016.0	112.2	 25
703	  3	135.0	25.6	 25
704	  3	134.0	27.5	 25
705	  3	136.8	21.9	 30
706	  3	166.0	35.1	 25
707	  3	137.0	30.3	 25
708	  3	20524.3	6405.9	 30
709	  3	272.8	48.2	 30
710	  3	20065.0	6193.1	 36
711	  3	222.0	34.0	 25
  0	  4	131.0	23.5	 25
  1	  4	142.0	20.8	 25
  2	  4	128.0	23.8	 25
  3	  4	100.0	15.8	 25
  4	  4	103.8	19.3	 30
  5	  4	190.0	37.0	 25
  6	  4	305.0	51.3	 25
  7	  4	118.0	22.5	 25
  8	  4	143.8	33.0	 30
  9	  4	287.8	50.5	 36
 10	  4	142.5	20.2	 30
 11	  4	133.0	30.7	 25
 12	  4	116.0	17.0	 25
 13	  4	134.0	15.2	 25
 14	  4	210.3	42.4	 30
 15	  4	232.0	39.6	 25
 16	  4	256.0	43.5	 25
 17	  4	112.0	32.8	 25
 18	  4	156.0	24.4	 25
 19	  4	124.3	32.2	 30
 20	  4	174.0	34.4	 25
 21	  4	147.0	19.3	 25
 22	  4	186.0	22.7	 25
 23	  4	324.0	73.8	 25
 24	  4	194.3	32.2	 36
 25	  4	230.0	34.8	 30
 26	  4	185.0	24.0	 30
 27	  4	172.0	22.2	 25
 28	  4	421.0	45.7	 25
 29	  4	187.3	25.3	 30
 30	  4	250.0	32.3	 25
 31	  4	127.0	23.5	 25
 32	  4	283.0	36.5	 25
 33	  4	150.0	26.5	 25
 34	  4	301.3	40.7	 30
 35	  4	678.0	87.5	 25
 36	  4	266.0	29.8	 25
 37	  4	315.0	36.3	 25
 38	  4	195.0	21.8	 25
 39	  4	189.5	25.4	 36
 40	  4	379.8	53.4	 30
 41	  4	212.8	26.9	 30
 42	  4	218.0	34.4	 25
 43	  4	194.0	28.0	 25
 44	  4	133.0	23.0	 30
 45	  4	359.0	64.3	 25
 46	  4	232.0	43.2	 25
 47	  4	344.0	37.2	 25
 48	  4	242.0	31.1	 25
 49	  4	130.5	24.9	 30
 50	  4	117.0	22.4	 25
 51	  4	166.0	34.3	 25
 52	  4	109.0	18.5	 25
 53	  4	158.0	27.7	 25
 54	  4	130.0	27.1	 30
 55	  4	322.5	78.9	 30
 56	  4	173.0	27.4	 30
 57	  4	658.0	85.0	 30
 58	  4	200.0	28.6	 25
 59	  4	204.0	39.6	 30
 60	  4	234.0	27.5	 25
 61	  4	167.0	21.1	 25
 62	  4	130.0	21.3	 25
 63	  4	144.0	16.6	 25
 64	  4	141.5	19.3	 30
 65	  4	187.0	29.8	 25
 66	  4	203.0	27.2	 25
 67	  4	502.0	65.7	 25
 68	  4	129.0	22.9	 25
 69	  4	129.8	25.0	 30
 70	  4	191.0	34.5	 30
 71	  4	114.8	16.2	 30
 72	  4	211.0	34.1	 30
 73	  4	110.0	33.3	 25
 74	  4	146.5	27.4	 30
 75	  4	116.0	13.3	 25
 76	  4	232.0	25.7	 25
 77	  4	426.0	39.6	 25
 78	  4	213.0	30.4	 25
 79	  4	330.0	73.3	 30
 80	  4	443.0	41.2	 25
 81	  4	648.0	60.6	 25
 82	  4	344.0	47.9	 25
 83	  4	128.0	22.2	 25
 84	  4	221.8	36.0	 30
 85	  4	121.0	22.5	 25
 86	  4	202.5	30.6	 30
 87	  4	344.3	40.7	 30
 88	  4	180.8	51.9	 30
 89	  4	165.8	22.8	 30
 90	  4	277.0	35.7	 25
 91	  4	193.0	30.3	 25
 92	  4	131.0	28.0	 25
 93	  4	495.0	77.9	 25
 94	  4	168.0	23.0	 25
 95	  4	178.8	26.8	 30
 96	  4	191.0	23.4	 25
 97	  4	251.0	33.0	 25
 98	  4	4419.0	959.2	 25
 99	  4	207.0	41.3	 25
100	  4	161.5	20.9	 30
101	  4	127.0	23.2	 30
102	  4	173.8	24.6	 30
103	  4	162.5	25.7	 30
104	  4	113.0	20.7	 25
105	  4	167.0	31.1	 30
106	  4	111.0	17.5	 25
107	  4	179.0	25.6	 25
108	  4	241.0	33.1	 25
109	  4	120.0	21.1	 25
110	  4	277.5	40.8	 30
111	  4	152.0	24.5	 25
112	  4	475.0	57.5	 25
113	  4	154.0	28.0	 25
114	  4	246.0	35.1	 25
115	  4	308.0	53.8	 30
116	  4	1533.5	276.0	 30
117	  4	1326.8	242.3	 30
118	  4	480.3	47.3	 30
119	  4	563.0	87.2	 25
120	  4	164.0	30.9	 30
121	  4	177.0	20.1	 25
122	  4	176.0	26.9	 25
123	  4	341.0	46.0	 25
124	  4	247.0	36.0	 25
125	  4	108.0	21.4	 30
126	  4	162.0	34.7	 25
127	  4	145.0	26.6	 25
128	  4	136.0	23.6	 25
129	  4	349.0	45.8	 25
130	  4	217.8	27.1	 30
131	  4	319.0	46.4	 25
132	  4	373.5	40.3	 30
133	  4	200.0	27.1	 30
134	  4	256.0	34.4	 30
135	  4	156.5	33.5	 30
136	  4	364.0	51.1	 25
137	  4	329.0	50.8	 25
138	  4	236.0	29.7	 25
139	  4	539.0	58.5	 25
140	  4	647.3	66.6	 30
141	  4	171.0	29.9	 25
142	  4	238.0	30.8	 25
143	  4	2378.0	279.6	 25
144	  4	466.0	79.6	 25
145	  4	157.0	31.2	 30
146	  4	184.0	31.7	 25
147	  4	183.3	93.7	 30
148	  4	458.5	46.4	 30
149	  4	179.5	31.0	 30
150	  4	142.3	25.5	 30
151	  4	285.0	53.5	 25
152	  4	365.0	55.6	 25
153	  4	231.0	39.4	 25
154	  4	320.0	72.5	 25
155	  4	135.8	26.7	 30
156	  4	340.0	54.7	 25
157	  4	556.0	58.3	 25
158	  4	335.0	38.5	 25
159	  4	279.0	30.9	 25
160	  4	261.5	52.3	 30
161	  4	115.0	23.1	 25
162	  4	122.0	27.3	 25
163	  4	129.0	35.8	 30
164	  4	142.8	30.2	 30
165	  4	311.8	49.0	 36
166	  4	131.0	26.0	 25
167	  4	254.0	38.9	 25
168	  4	330.0	47.7	 25
169	  4	382.0	64.9	 25
170	  4	164.8	37.9	 30
171	  4	214.0	36.9	 25
172	  4	124.0	34.3	 25
173	  4	144.0	32.0	 25
174	  4	275.0	41.2	 25
175	  4	193.5	38.2	 30
176	  4	272.0	41.1	 25
177	  4	373.0	49.6	 25
178	  4	143.5	30.2	 30
179	  4	124.8	21.1	 30
180	  4	167.0	25.9	 36
181	  4	293.0	35.5	 25
182	  4	146.0	28.4	 25
183	  4	646.0	115.8	 25
184	  4	636.0	109.8	 25
185	  4	148.8	34.7	 30
186	  4	89.0	16.2	 25
187	  4	105.0	29.7	 25
188	  4	145.0	22.9	 25
189	  4	224.0	32.3	 25
190	  4	198.5	35.0	 30
191	  4	110.0	23.5	 25
192	  4	116.0	28.8	 25
193	  4	150.0	27.6	 25
194	  4	372.0	50.8	 30
195	  4	215.8	32.7	 30
196	  4	280.8	40.6	 36
197	  4	236.0	29.7	 25
198	  4	1485.0	388.5	 25
199	  4	135.0	21.7	 25
200	  4	155.0	25.3	 25
201	  4	169.5	31.3	 30
202	  4	399.0	52.1	 25
203	  4	656.0	152.6	 25
204	  4	247.0	33.4	 25
205	  4	292.0	42.7	 25
206	  4	229.5	46.8	 30
207	  4	152.0	27.8	 25
208	  4	269.0	27.4	 25
209	  4	252.8	48.4	 30
210	  4	139.0	28.9	 30
211	  4	346.5	59.3	 36
212	  4	187.0	43.7	 25
213	  4	168.0	32.1	 25
214	  4	262.0	29.4	 25
215	  4	459.0	85.4	 25
216	  4	267.3	38.2	 30
217	  4	286.0	34.2	 25
218	  4	226.0	35.9	 25
219	  4	690.0	97.2	 25
220	  4	1168.0	224.2	 25
221	  4	314.8	48.2	 30
222	  4	233.0	33.5	 25
223	  4	175.0	36.4	 25
224	  4	184.0	23.6	 25
225	  4	186.3	33.0	 30
226	  4	743.5	172.9	 36
227	  4	146.0	33.5	 30
228	  4	138.0	21.2	 25
229	  4	209.0	36.2	 25
230	  4	331.0	52.7	 25
231	  4	286.5	45.9	 30
232	  4	132.0	19.4	 25
233	  4	128.0	19.0	 25
234	  4	136.0	25.0	 25
235	  4	105.0	17.8	 25
236	  4	101.8	20.2	 30
237	  4	104.0	17.8	 25
238	  4	109.0	15.8	 25
239	  4	95.0	24.9	 25
240	  4	152.0	26.2	 30
241	  4	114.5	32.9	 36
242	  4	110.0	22.9	 30
243	  4	160.0	42.2	 25
244	  4	167.0	29.1	 25
245	  4	425.0	74.3	 25
246	  4	440.0	69.5	 30
247	  4	192.0	19.0	 25
248	  4	353.0	65.8	 25
249	  4	285.0	39.5	 25
250	  4	259.0	43.1	 25
251	  4	231.0	27.3	 30
252	  4	181.0	21.9	 25
253	  4	419.0	52.2	 25
254	  4	636.0	54.8	 25
255	  4	281.0	40.5	 25
256	  4	216.8	37.7	 36
257	  4	104.0	18.8	 30
258	  4	169.3	29.9	 30
259	  4	393.0	54.5	 25
260	  4	193.0	35.6	 25
261	  4	162.8	22.9	 30
262	  4	275.0	50.6	 25
263	  4	206.0	31.1	 25
264	  4	1361.0	189.2	 25
265	  4	159.0	19.4	 25
266	  4	107.8	18.3	 30
267	  4	209.0	41.9	 25
268	  4	496.0	89.2	 25
269	  4	246.0	55.3	 25
270	  4	258.0	33.5	 25
271	  4	137.5	23.7	 36
272	  4	160.3	21.7	 30
273	  4	213.3	22.1	 30
274	  4	118.0	17.3	 25
275	  4	123.0	17.6	 25
276	  4	126.0	20.8	 30
277	  4	210.0	24.6	 25
278	  4	257.0	43.5	 25
279	  4	1213.0	108.4	 25
280	  4	297.0	56.1	 25
281	  4	212.0	31.1	 30
282	  4	139.0	25.3	 25
283	  4	258.0	40.1	 25
284	  4	336.0	48.1	 25
285	  4	207.0	30.0	 25
286	  4	234.8	32.2	 30
287	  4	198.5	33.2	 30
288	  4	114.8	19.6	 30
289	  4	114.0	19.8	 30
290	  4	220.0	36.9	 25
291	  4	166.0	19.5	 30
292	  4	157.0	26.5	 25
293	  4	120.0	15.4	 25
294	  4	231.0	29.6	 25
295	  4	440.0	64.7	 25
296	  4	272.0	47.3	 25
297	  4	160.3	19.4	 30
298	  4	773.0	110.9	 25
299	  4	448.0	65.7	 25
300	  4	841.0	74.1	 25
301	  4	568.0	74.2	 25
302	  4	509.8	81.9	 36
303	  4	440.3	53.1	 30
304	  4	229.8	37.7	 30
305	  4	224.0	21.6	 25
306	  4	380.0	32.4	 25
307	  4	630.8	85.7	 30
308	  4	338.0	34.3	 25
309	  4	313.0	32.6	 25
310	  4	210.0	20.1	 25
311	  4	216.0	23.8	 25
312	  4	184.3	28.4	 30
313	  4	292.0	41.5	 25
314	  4	156.0	22.8	 25
315	  4	166.0	26.5	 25
316	  4	109.0	17.9	 25
317	  4	159.8	33.8	 30
318	  4	189.3	16.5	 30
319	  4	245.0	32.8	 30
320	  4	439.8	66.9	 30
321	  4	232.0	36.6	 25
322	  4	167.3	23.3	 30
323	  4	112.0	17.7	 25
324	  4	157.0	25.7	 25
325	  4	739.0	175.5	 25
326	  4	237.0	34.2	 25
327	  4	1631.5	429.0	 30
328	  4	265.0	33.1	 25
329	  4	164.0	25.8	 25
330	  4	140.0	15.9	 25
331	  4	344.0	67.2	 25
332	  4	148.5	25.4	 30
333	  4	132.8	27.4	 30
334	  4	197.5	37.6	 30
335	  4	136.8	27.5	 30
336	  4	406.0	68.3	 25
337	  4	171.5	36.7	 30
338	  4	531.0	63.8	 25
339	  4	1043.0	108.3	 25
340	  4	145.0	21.2	 25
341	  4	153.0	25.4	 25
342	  4	185.3	33.6	 30
343	  4	143.0	25.0	 25
344	  4	402.0	38.3	 25
345	  4	248.0	33.4	 25
346	  4	508.0	42.4	 25
347	  4	293.8	44.9	 30
348	  4	200.0	45.0	 25
349	  4	3089.8	850.3	 30
350	  4	181.8	34.3	 30
351	  4	110.8	21.7	 30
352	  4	158.8	27.1	 30
353	  4	129.0	18.4	 25
354	  4	970.0	202.9	 25
355	  4	413.0	53.9	 25
356	  4	247.0	29.2	 25
357	  4	523.8	78.7	 30
358	  4	166.0	28.5	 25
359	  4	150.0	27.7	 25
360	  4	167.0	25.8	 25
361	  4	231.0	35.3	 25
362	  4	211.0	29.7	 30
363	  4	537.0	78.3	 25
364	  4	199.3	51.0	 30
365	  4	245.8	31.6	 30
366	  4	203.0	28.7	 30
367	  4	135.5	24.3	 30
368	  4	150.0	21.7	 25
369	  4	251.0	36.5	 25
370	  4	275.0	35.2	 25
371	  4	160.0	29.1	 25
372	  4	227.8	37.7	 30
373	  4	184.0	30.3	 25
374	  4	191.0	29.4	 25
375	  4	255.0	38.5	 25
376	  4	488.0	100.5	 25
377	  4	204.0	46.9	 30
378	  4	120.0	25.0	 25
379	  4	121.0	19.8	 25
380	  4	162.0	33.9	 30
381	  4	420.8	107.1	 30
382	  4	131.0	24.6	 36
383	  4	151.0	26.2	 25
384	  4	219.0	35.3	 25
385	  4	208.0	31.7	 25
386	  4	375.0	47.3	 25
387	  4	174.8	37.0	 30
388	  4	153.0	25.9	 25
389	  4	153.0	28.6	 25
390	  4	138.0	26.2	 25
391	  4	132.0	21.1	 25
392	  4	263.8	41.1	 30
393	  4	454.0	52.3	 25
394	  4	168.0	42.2	 25
395	  4	160.5	33.1	 30
396	  4	106.0	25.7	 30
397	  4	214.0	54.8	 30
398	  4	149.3	29.1	 30
399	  4	194.0	36.5	 25
400	  4	243.0	35.1	 25
401	  4	227.0	37.2	 25
402	  4	116.0	21.7	 25
403	  4	227.5	39.3	 30
404	  4	408.0	56.8	 25
405	  4	228.0	47.1	 25
406	  4	400.0	70.1	 25
407	  4	162.0	25.2	 25
408	  4	193.8	35.9	 30
409	  4	124.0	16.6	 25
410	  4	347.0	59.4	 25
411	  4	764.8	139.0	 30
412	  4	168.0	35.2	 30
413	  4	180.3	35.5	 36
414	  4	218.0	33.2	 25
415	  4	667.0	83.9	 25
416	  4	170.0	34.2	 25
417	  4	161.0	34.0	 25
418	  4	156.5	26.6	 30
419	  4	1194.0	232.4	 25
420	  4	184.0	29.3	 25
421	  4	238.0	28.8	 25
422	  4	218.0	31.9	 25
423	  4	623.0	78.5	 30
424	  4	184.0	37.5	 25
425	  4	163.0	37.3	 25
426	  4	148.0	27.2	 30
427	  4	166.3	30.9	 30
428	  4	147.5	31.4	 36
429	  4	124.0	24.7	 25
430	  4	138.0	27.6	 25
431	  4	159.0	31.5	 25
432	  4	165.0	22.4	 25
433	  4	157.0	35.0	 30
434	  4	106.0	16.6	 25
435	  4	213.0	30.0	 25
436	  4	146.0	31.0	 25
437	  4	374.0	62.4	 25
438	  4	159.0	27.3	 30
439	  4	345.0	57.4	 25
440	  4	322.0	53.8	 25
441	  4	266.0	41.5	 25
442	  4	319.0	48.7	 30
443	  4	912.3	204.2	 36
444	  4	221.3	43.9	 30
445	  4	126.0	27.3	 25
446	  4	131.0	23.1	 25
447	  4	120.0	18.7	 25
448	  4	117.5	17.2	 30
449	  4	109.0	26.8	 25
450	  4	229.0	41.8	 25
451	  4	1126.0	194.9	 25
452	  4	557.0	72.0	 25
453	  4	366.5	49.7	 30
454	  4	142.0	31.9	 25
455	  4	136.0	21.6	 25
456	  4	188.0	39.4	 25
457	  4	233.3	54.2	 30
458	  4	157.5	28.6	 36
459	  4	235.0	46.9	 30
460	  4	897.0	201.6	 25
461	  4	528.0	55.2	 25
462	  4	381.0	57.3	 25
463	  4	241.8	52.0	 30
464	  4	631.0	111.4	 25
465	  4	201.0	25.0	 25
466	  4	581.0	108.2	 25
467	  4	483.0	111.8	 25
468	  4	118.8	19.9	 30
469	  4	157.0	24.6	 25
470	  4	212.0	35.9	 25
471	  4	131.0	20.2	 25
472	  4	102.0	18.3	 25
473	  4	94.5	15.0	 36
474	  4	115.0	27.4	 30
475	  4	95.0	25.2	 30
476	  4	99.0	15.1	 25
477	  4	154.0	21.5	 25
478	  4	146.0	25.9	 30
479	  4	181.0	36.8	 25
480	  4	213.0	26.4	 25
481	  4	256.0	48.0	 25
482	  4	222.0	30.7	 25
483	  4	134.0	30.5	 30
484	  4	249.0	52.8	 25
485	  4	109.0	19.9	 25
486	  4	125.0	20.3	 25
487	  4	162.0	27.7	 25
488	  4	164.5	32.1	 36
489	  4	170.8	31.2	 30
490	  4	1046.8	289.3	 30
491	  4	278.0	44.8	 25
492	  4	196.0	33.3	 25
493	  4	1530.8	463.7	 30
494	  4	221.0	38.3	 25
495	  4	106.0	22.6	 25
496	  4	127.0	21.0	 25
497	  4	143.0	24.0	 25
498	  4	130.0	24.2	 25
499	  4	180.8	26.1	 30
500	  4	110.0	17.5	 25
501	  4	173.0	33.3	 25
502	  4	233.0	33.2	 25
503	  4	161.3	26.6	 30
504	  4	229.0	42.1	 36
505	  4	667.0	184.8	 30
506	  4	132.0	24.6	 25
507	  4	154.0	25.5	 25
508	  4	138.0	21.0	 25
509	  4	216.5	31.0	 30
510	  4	124.0	23.5	 25
511	  4	145.0	29.4	 25
512	  4	156.0	28.7	 25
513	  4	479.0	50.3	 25
514	  4	196.0	28.3	 30
515	  4	126.0	22.3	 25
516	  4	167.0	31.0	 25
517	  4	135.0	20.7	 25
518	  4	764.0	91.1	 25
519	  4	551.5	62.8	 36
520	  4	680.5	121.9	 30
521	  4	346.3	54.4	 30
522	  4	137.0	24.3	 25
523	  4	419.0	99.7	 25
524	  4	117.8	14.9	 30
525	  4	113.0	17.4	 25
526	  4	107.0	20.2	 25
527	  4	172.0	38.0	 25
528	  4	110.0	13.9	 25
529	  4	150.0	21.5	 30
530	  4	1266.0	193.4	 25
531	  4	140.0	17.8	 25
532	  4	139.0	19.0	 25
533	  4	144.0	36.6	 25
534	  4	177.3	25.3	 36
535	  4	222.5	33.5	 30
536	  4	117.8	17.0	 30
537	  4	210.0	28.9	 25
538	  4	272.0	43.5	 25
539	  4	1510.5	450.9	 30
540	  4	487.0	52.3	 25
541	  4	169.0	21.7	 25
542	  4	149.0	22.9	 25
543	  4	118.0	14.8	 25
544	  4	192.0	31.1	 30
545	  4	138.0	20.5	 25
546	  4	152.0	15.3	 25
547	  4	130.0	19.0	 25
548	  4	131.0	22.3	 25
549	  4	104.5	20.3	 30
550	  4	192.5	27.1	 30
551	  4	195.8	31.2	 30
552	  4	395.5	42.6	 30
553	  4	264.0	26.0	 25
554	  4	138.0	22.3	 30
555	  4	151.0	33.6	 25
556	  4	161.0	21.9	 25
557	  4	343.0	47.2	 25
558	  4	338.0	61.4	 25
559	  4	517.0	109.3	 30
560	  4	154.0	27.9	 25
561	  4	165.0	23.0	 25
562	  4	141.0	22.3	 25
563	  4	640.0	81.4	 25
564	  4	226.0	38.8	 30
565	  4	428.8	63.6	 30
566	  4	1894.3	481.3	 30
567	  4	527.8	63.0	 30
568	  4	277.0	37.2	 25
569	  4	292.0	46.0	 30
570	  4	187.0	29.4	 25
571	  4	129.0	27.3	 25
572	  4	149.0	26.2	 25
573	  4	126.0	17.0	 25
574	  4	312.0	48.7	 30
575	  4	214.0	26.1	 25
576	  4	298.0	46.2	 25
577	  4	266.0	32.0	 25
578	  4	156.0	24.7	 25
579	  4	138.8	24.7	 30
580	  4	166.0	24.8	 25
581	  4	180.8	25.3	 30
582	  4	194.0	29.4	 30
583	  4	131.8	30.2	 30
584	  4	183.5	29.9	 30
585	  4	263.0	52.7	 25
586	  4	220.0	28.8	 25
587	  4	206.0	29.1	 25
588	  4	172.0	24.1	 25
589	  4	144.8	17.5	 30
590	  4	144.0	14.8	 25
591	  4	152.0	19.7	 25
592	  4	174.0	24.4	 25
593	  4	222.0	28.2	 25
594	  4	158.3	23.4	 30
595	  4	194.0	31.0	 25
596	  4	620.0	60.7	 30
597	  4	205.8	31.5	 30
598	  4	231.3	43.7	 30
599	  4	167.0	33.3	 25
600	  4	167.5	24.7	 30
601	  4	166.0	23.8	 25
602	  4	143.0	25.9	 25
603	  4	159.0	30.1	 25
604	  4	148.0	24.9	 25
605	  4	169.8	27.9	 30
606	  4	180.0	21.3	 25
607	  4	220.0	36.7	 25
608	  4	485.0	70.3	 25
609	  4	148.0	18.6	 25
610	  4	894.8	246.7	 30
611	  4	389.0	69.9	 25
612	  4	200.5	33.0	 30
613	  4	459.5	59.0	 30
614	  4	136.8	29.0	 30
615	  4	386.3	64.1	 30
616	  4	197.0	33.1	 25
617	  4	1284.0	359.4	 25
618	  4	202.0	30.7	 25
619	  4	141.0	30.4	 25
620	  4	200.8	46.4	 30
621	  4	134.0	24.4	 25
622	  4	1637.0	426.2	 25
623	  4	273.0	57.0	 25
624	  4	211.0	38.3	 25
625	  4	192.8	26.8	 30
626	  4	198.0	34.1	 25
627	  4	1790.5	459.9	 30
628	  4	2801.5	831.6	 30
629	  4	987.5	168.9	 30
630	  4	374.0	58.0	 30
631	  4	861.0	100.0	 25
632	  4	1049.0	163.0	 25
633	  4	229.0	43.8	 25
634	  4	141.0	28.7	 25
635	  4	166.0	31.1	 30
636	  4	313.0	46.5	 25
637	  4	247.0	33.3	 25
638	  4	137.0	22.7	 25
639	  4	162.0	28.8	 25
640	  4	939.8	271.1	 30
641	  4	677.0	92.1	 25
642	  4	208.0	28.6	 25
643	  4	261.5	45.7	 30
644	  4	734.3	187.1	 30
645	  4	257.8	57.3	 36
646	  4	773.0	171.2	 25
647	  4	228.0	43.4	 25
648	  4	168.0	37.6	 25
649	  4	167.0	37.3	 25
650	  4	177.8	33.7	 30
651	  4	121.0	24.3	 25
652	  4	347.0	65.4	 25
653	  4	300.0	55.8	 25
654	  4	382.0	56.9	 25
655	  4	310.8	50.5	 30
656	  4	236.0	34.3	 25
657	  4	139.0	33.1	 25
658	  4	314.8	529.3	 30
659	  4	440.8	91.8	 30
660	  4	975.5	164.7	 36
661	  4	173.0	30.3	 25
662	  4	273.0	44.7	 25
663	  4	831.0	170.2	 25
664	  4	696.0	143.2	 25
665	  4	628.5	99.5	 30
666	  4	231.0	44.7	 25
667	  4	206.0	36.9	 25
668	  4	774.0	119.2	 25
669	  4	522.0	79.1	 25
670	  4	270.8	39.3	 30
671	  4	558.0	67.4	 25
672	  4	995.0	151.1	 25
673	  4	367.0	44.3	 25
674	  4	381.5	70.8	 30
675	  4	1161.3	266.6	 36
676	  4	1564.0	417.1	 30
677	  4	600.0	70.6	 25
678	  4	221.0	45.8	 25
679	  4	480.0	113.2	 25
680	  4	341.5	69.3	 30
681	  4	203.0	36.7	 25
682	  4	163.0	34.5	 25
683	  4	127.0	25.6	 25
684	  4	471.0	97.4	 25
685	  4	114.5	24.8	 30
686	  4	116.0	22.4	 25
687	  4	145.0	29.6	 25
688	  4	210.0	36.7	 25
689	  4	134.5	22.2	 30
690	  4	313.0	59.8	 36
691	  4	512.0	97.0	 30
692	  4	439.0	111.0	 25
693	  4	254.0	56.0	 25
694	  4	179.0	35.8	 25
695	  4	125.5	23.7	 30
696	  4	308.0	40.6	 25
697	  4	138.0	33.4	 25
698	  4	145.0	26.4	 25
699	  4	243.0	39.4	 25
700	  4	266.0	38.5	 25
701	  4	547.8	111.3	 30
702	  4	1585.0	261.1	 25
703	  4	195.0	36.8	 25
704	  4	133.0	28.8	 25
705	  4	125.8	18.4	 30
706	  4	207.3	37.5	 36
707	  4	119.5	22.2	 30
708	  4	145.0	23.6	 25
709	  4	131.0	19.4	 25
710	  4	140.0	28.0	 25
711	  4	115.8	25.0	 30
  0	  5	222.0	33.4	 25
  1	  5	982.0	99.1	 25
  2	  5	200.0	107.5	 25
  3	  5	168.0	36.8	 25
  4	  5	564.3	73.4	 30
  5	  5	159.0	16.0	 30
  6	  5	353.5	47.6	 30
  7	  5	204.0	20.4	 30
  8	  5	576.0	78.5	 25
  9	  5	238.0	31.1	 30
 10	  5	136.0	25.4	 25
 11	  5	112.0	20.8	 25
 12	  5	244.0	41.6	 25
 13	  5	16723.0	3213.1	 25
 14	  5	17060.5	1301.6	 30
 15	  5	16901.0	1854.0	 25
 16	  5	237.0	31.9	 25
 17	  5	100.0	17.3	 25
 18	  5	173.0	20.7	 25
 19	  5	190.8	27.3	 30
 20	  5	196.0	28.4	 25
 21	  5	172.3	20.8	 30
 22	  5	195.0	28.9	 30
 23	  5	97.8	14.5	 30
 24	  5	179.0	31.2	 30
 25	  5	185.0	35.2	 25
 26	  5	224.0	35.9	 25
 27	  5	190.0	29.6	 25
 28	  5	187.0	27.9	 25
 29	  5	94.8	21.0	 30
 30	  5	200.0	40.3	 25
 31	  5	187.0	31.1	 25
 32	  5	186.0	33.9	 25
 33	  5	202.0	35.6	 25
 34	  5	179.8	28.3	 30
 35	  5	119.0	16.2	 25
 36	  5	229.0	35.8	 30
 37	  5	17463.0	3441.4	 30
 38	  5	17782.3	2757.6	 30
 39	  5	17597.0	2571.5	 30
 40	  5	223.0	35.8	 25
 41	  5	164.0	26.3	 25
 42	  5	18831.0	2120.9	 25
 43	  5	187.0	24.9	 25
 44	  5	190.8	33.0	 30
 45	  5	196.0	31.3	 25
 46	  5	188.0	37.9	 25
 47	  5	96.0	20.0	 25
 48	  5	204.0	35.3	 25
 49	  5	222.5	45.6	 30
 50	  5	184.0	29.0	 25
 51	  5	205.0	37.1	 25
 52	  5	177.0	28.4	 30
 53	  5	117.5	23.4	 30
 54	  5	182.5	40.9	 30
 55	  5	192.8	37.6	 30
 56	  5	201.0	34.5	 25
 57	  5	170.0	25.7	 25
 58	  5	206.0	27.8	 25
 59	  5	113.0	31.0	 25
 60	  5	120.5	27.6	 30
 61	  5	115.0	25.8	 25
 62	  5	211.0	44.5	 25
 63	  5	234.0	33.3	 25
 64	  5	16705.0	3160.9	 25
 65	  5	227.8	30.7	 30
 66	  5	213.0	29.9	 25
 67	  5	94.8	19.0	 30
 68	  5	193.8	33.3	 30
 69	  5	205.5	33.6	 30
 70	  5	232.8	47.0	 30
 71	  5	186.0	28.0	 25
 72	  5	170.0	27.3	 25
 73	  5	147.0	27.8	 25
 74	  5	17591.0	3568.5	 25
 75	  5	187.8	32.3	 30
 76	  5	190.0	22.9	 25
 77	  5	199.0	39.8	 25
 78	  5	218.0	43.6	 25
 79	  5	112.0	25.3	 25
 80	  5	216.3	34.1	 30
 81	  5	195.0	29.5	 25
 82	  5	197.5	28.5	 30
 83	  5	225.8	34.0	 30
 84	  5	201.5	29.9	 30
 85	  5	97.3	21.0	 36
 86	  5	216.0	29.4	 25
 87	  5	256.0	41.0	 25
 88	  5	17731.0	2342.5	 25
 89	  5	225.0	32.6	 25
 90	  5	202.3	34.4	 30
 91	  5	90.0	16.0	 25
 92	  5	105.0	19.1	 25
 93	  5	100.0	16.6	 25
 94	  5	190.0	37.9	 25
 95	  5	116.8	24.8	 30
 96	  5	179.0	40.3	 25
 97	  5	1504.0	261.4	 25
 98	  5	884.8	142.1	 30
 99	  5	340.0	49.1	 30
100	  5	205.0	36.2	 36
101	  5	176.0	31.4	 25
102	  5	185.0	37.4	 25
103	  5	164.0	30.0	 25
104	  5	101.0	23.3	 25
105	  5	179.8	36.6	 30
106	  5	327.0	57.0	 25
107	  5	278.0	55.3	 25
108	  5	163.0	28.2	 25
109	  5	172.0	41.4	 25
110	  5	347.3	57.7	 30
111	  5	187.0	44.6	 25
112	  5	225.0	41.1	 25
113	  5	143.8	19.6	 30
114	  5	138.0	26.9	 30
115	  5	152.3	34.6	 36
116	  5	151.0	33.8	 25
117	  5	281.0	38.1	 25
118	  5	258.0	40.9	 25
119	  5	217.0	36.2	 25
120	  5	202.3	24.3	 30
121	  5	505.0	80.0	 25
122	  5	105.0	23.4	 25
123	  5	133.0	18.7	 25
124	  5	179.0	35.3	 25
125	  5	155.0	23.5	 30
126	  5	173.0	27.4	 25
127	  5	108.0	24.6	 25
128	  5	161.0	31.8	 25
129	  5	153.5	28.8	 30
130	  5	204.5	29.6	 36
131	  5	712.8	108.3	 30
132	  5	371.0	50.2	 25
133	  5	910.0	113.4	 25
134	  5	2598.0	446.7	 25
135	  5	2311.8	448.7	 30
136	  5	130.0	25.2	 25
137	  5	455.0	59.3	 25
138	  5	2919.0	282.0	 25
139	  5	505.0	49.6	 25
140	  5	713.0	67.3	 30
141	  5	1756.0	150.6	 25
142	  5	559.0	61.1	 25
143	  5	230.0	29.7	 25
144	  5	266.0	32.7	 30
145	  5	639.0	111.6	 36
146	  5	713.5	99.3	 30
147	  5	395.0	48.5	 25
148	  5	161.0	36.1	 25
149	  5	247.0	38.2	 25
150	  5	366.3	40.7	 30
151	  5	287.0	43.5	 25
152	  5	1116.0	112.5	 25
153	  5	455.0	45.0	 25
154	  5	171.0	27.4	 25
155	  5	519.0	77.4	 25
156	  5	1289.5	228.5	 30
157	  5	311.0	30.7	 25
158	  5	978.0	143.1	 25
159	  5	257.0	35.8	 25
160	  5	302.3	44.4	 30
161	  5	285.5	42.2	 36
162	  5	122.8	20.4	 30
163	  5	444.0	58.4	 25
164	  5	249.0	28.1	 25
165	  5	492.0	72.0	 25
166	  5	800.0	129.6	 30
167	  5	6109.0	820.3	 25
168	  5	469.0	60.6	 25
169	  5	181.0	19.1	 25
170	  5	181.0	32.0	 25
171	  5	133.5	18.4	 30
172	  5	268.0	42.0	 25
173	  5	872.0	122.5	 25
174	  5	707.0	136.8	 25
175	  5	175.8	16.9	 30
176	  5	7547.0	1935.3	 36
177	  5	270.8	43.7	 30
178	  5	162.0	21.2	 25
179	  5	122.0	20.3	 25
180	  5	299.0	39.3	 25
181	  5	526.0	113.2	 30
182	  5	176.0	19.9	 25
183	  5	524.0	61.2	 25
184	  5	219.0	45.0	 25
185	  5	165.0	32.9	 25
186	  5	149.5	26.9	 30
187	  5	163.0	27.1	 25
188	  5	152.0	19.2	 25
189	  5	313.0	54.1	 25
190	  5	269.0	37.2	 25
191	  5	505.3	89.4	 36
192	  5	719.0	72.9	 30
193	  5	2956.8	435.4	 30
194	  5	593.0	42.9	 25
195	  5	631.0	59.5	 25
196	  5	894.0	90.5	 30
197	  5	784.0	63.1	 25
198	  5	269.0	30.2	 25
199	  5	206.0	27.8	 25
200	  5	152.0	21.6	 25
201	  5	679.3	136.4	 30
202	  5	113.0	28.5	 25
203	  5	291.0	44.2	 25
204	  5	320.0	40.9	 25
205	  5	330.0	67.4	 25
206	  5	145.3	20.8	 36
207	  5	305.5	50.2	 30
208	  5	368.3	59.7	 30
209	  5	290.0	55.6	 25
210	  5	240.0	27.7	 25
211	  5	432.5	65.9	 30
212	  5	267.0	29.7	 25
213	  5	730.0	91.1	 25
214	  5	168.0	24.9	 25
215	  5	546.0	83.3	 25
216	  5	251.8	31.1	 30
217	  5	237.0	34.9	 25
218	  5	245.0	32.4	 25
219	  5	134.0	16.3	 25
220	  5	130.0	18.5	 25
221	  5	260.5	58.3	 30
222	  5	115.8	17.6	 30
223	  5	216.3	33.6	 30
224	  5	104.5	22.5	 30
225	  5	135.0	15.8	 25
226	  5	165.0	21.4	 30
227	  5	1722.0	181.1	 25
228	  5	207.0	38.6	 25
229	  5	297.0	40.3	 25
230	  5	162.0	23.5	 25
231	  5	959.5	199.1	 30
232	  5	114.0	17.8	 25
233	  5	202.0	32.4	 25
234	  5	241.0	42.6	 25
235	  5	1771.0	348.1	 25
236	  5	831.3	171.3	 30
237	  5	170.8	20.3	 30
238	  5	506.8	64.1	 30
239	  5	312.0	43.9	 30
240	  5	2878.0	651.8	 25
241	  5	6564.3	1627.6	 30
242	  5	171.0	18.5	 25
243	  5	355.0	33.3	 25
244	  5	1995.0	332.6	 25
245	  5	2815.0	368.9	 25
246	  5	297.3	36.2	 30
247	  5	613.0	56.7	 25
248	  5	266.0	22.8	 25
249	  5	666.0	47.8	 25
250	  5	313.0	62.5	 25
251	  5	1848.3	370.5	 30
252	  5	137.0	25.2	 25
253	  5	380.3	59.0	 30
254	  5	455.8	53.9	 30
255	  5	399.8	47.3	 30
256	  5	1328.0	158.4	 30
257	  5	181.0	28.0	 25
258	  5	125.0	20.6	 25
259	  5	135.0	25.7	 25
260	  5	395.0	71.4	 25
261	  5	119.0	26.3	 25
262	  5	121.8	20.8	 30
263	  5	266.0	38.4	 25
264	  5	2353.0	303.1	 25
265	  5	386.0	35.8	 25
266	  5	532.0	77.3	 25
267	  5	476.3	55.1	 30
268	  5	1439.5	111.3	 30
269	  5	1798.0	110.7	 30
270	  5	2419.8	441.3	 30
271	  5	167.0	49.5	 25
272	  5	248.8	48.2	 30
273	  5	445.0	48.2	 25
274	  5	589.0	90.9	 25
275	  5	240.0	48.4	 25
276	  5	161.0	27.7	 25
277	  5	197.0	27.8	 30
278	  5	1274.0	117.5	 25
279	  5	198.0	39.4	 25
280	  5	392.0	45.4	 25
281	  5	126.0	18.3	 25
282	  5	247.5	68.8	 30
283	  5	369.0	45.2	 25
284	  5	449.3	60.7	 30
285	  5	349.3	48.4	 30
286	  5	438.5	65.4	 30
287	  5	1136.8	181.0	 30
288	  5	941.0	116.7	 25
289	  5	138.0	19.4	 25
290	  5	297.0	28.2	 25
291	  5	2179.0	368.0	 25
292	  5	945.3	148.5	 30
293	  5	666.0	59.5	 25
294	  5	1830.0	222.0	 25
295	  5	244.0	47.2	 25
296	  5	192.0	33.7	 25
297	  5	569.8	125.3	 30
298	  5	410.0	60.6	 25
299	  5	1126.5	164.9	 30
300	  5	3283.0	658.1	 30
301	  5	228.0	53.8	 30
302	  5	798.0	135.9	 30
303	  5	413.0	59.3	 25
304	  5	141.0	28.3	 25
305	  5	155.0	22.6	 25
306	  5	385.0	60.4	 25
307	  5	339.5	59.2	 30
308	  5	218.0	34.4	 25
309	  5	232.0	39.1	 25
310	  5	182.0	37.8	 25
311	  5	151.0	31.1	 25
312	  5	139.8	27.9	 30
313	  5	217.0	38.4	 25
314	  5	96.0	23.2	 25
315	  5	148.8	26.5	 30
316	  5	194.3	39.9	 30
317	  5	133.0	27.2	 36
318	  5	776.0	121.3	 25
319	  5	179.0	31.3	 25
320	  5	306.0	45.1	 25
321	  5	258.0	36.7	 25
322	  5	3878.3	892.2	 30
323	  5	180.0	29.0	 25
324	  5	196.0	26.6	 25
325	  5	313.0	47.2	 25
326	  5	358.0	46.0	 25
327	  5	654.0	95.7	 30
328	  5	287.0	50.2	 25
329	  5	305.0	34.8	 25
330	  5	134.5	24.4	 30
331	  5	750.0	119.1	 30
332	  5	374.5	71.2	 36
333	  5	631.0	69.9	 25
334	  5	1623.0	192.8	 25
335	  5	139.0	25.2	 25
336	  5	331.0	50.9	 25
337	  5	1396.0	172.2	 30
338	  5	471.0	58.6	 25
339	  5	257.0	42.5	 25
340	  5	683.0	76.4	 25
341	  5	267.0	48.4	 25
342	  5	212.8	38.4	 30
343	  5	188.0	31.8	 25
344	  5	145.0	30.7	 25
345	  5	163.0	32.3	 25
346	  5	774.5	171.1	 30
347	  5	134.8	18.9	 36
348	  5	165.0	27.7	 30
349	  5	307.0	29.9	 25
350	  5	272.0	35.4	 25
351	  5	250.0	38.8	 25
352	  5	361.8	67.2	 30
353	  5	407.0	52.8	 25
354	  5	459.0	57.3	 25
355	  5	140.0	25.8	 25
356	  5	458.0	78.1	 25
357	  5	3843.5	638.8	 30
358	  5	160.0	31.2	 25
359	  5	229.0	38.7	 25
360	  5	161.0	23.1	 25
361	  5	349.3	48.4	 30
362	  5	278.8	48.2	 30
363	  5	291.5	44.2	 36
364	  5	534.0	78.7	 25
365	  5	121.0	22.4	 25
366	  5	3058.0	439.3	 25
367	  5	150.0	16.1	 25
368	  5	1202.8	286.2	 30
369	  5	1166.0	131.1	 25
370	  5	231.0	47.3	 25
371	  5	219.0	37.1	 25
372	  5	313.0	32.7	 25
373	  5	1353.0	331.3	 30
374	  5	161.0	20.0	 25
375	  5	178.0	27.0	 25
376	  5	178.0	30.7	 25
377	  5	231.0	36.3	 30
378	  5	268.5	40.0	 36
379	  5	223.8	51.6	 30
380	  5	146.0	25.0	 25
381	  5	159.0	29.0	 25
382	  5	144.0	31.2	 25
383	  5	195.0	36.7	 30
384	  5	257.0	36.1	 25
385	  5	127.0	17.4	 25
386	  5	316.0	35.2	 25
387	  5	521.0	115.8	 25
388	  5	206.8	28.3	 30
389	  5	123.0	20.2	 25
390	  5	146.0	23.1	 25
391	  5	177.0	23.9	 25
392	  5	753.3	143.9	 30
393	  5	1777.8	446.1	 36
394	  5	547.3	87.0	 30
395	  5	3218.0	397.5	 25
396	  5	211.0	26.7	 25
397	  5	178.0	28.4	 25
398	  5	252.5	27.9	 30
399	  5	1217.0	134.8	 25
400	  5	198.0	26.2	 25
401	  5	210.0	38.5	 25
402	  5	204.0	23.3	 25
403	  5	328.8	47.7	 30
404	  5	1301.0	151.8	 25
405	  5	803.0	97.6	 25
406	  5	202.0	27.7	 25
407	  5	394.0	45.0	 25
408	  5	208.5	32.2	 36
409	  5	509.8	59.2	 30
410	  5	307.8	35.3	 30
411	  5	296.0	45.1	 25
412	  5	207.0	27.0	 25
413	  5	210.3	39.0	 30
414	  5	704.0	85.3	 25
415	  5	175.0	27.3	 25
416	  5	437.0	64.7	 25
417	  5	484.0	71.6	 25
418	  5	145.8	23.0	 30
419	  5	251.0	24.9	 25
420	  5	300.0	42.4	 25
421	  5	712.0	104.4	 25
422	  5	174.0	35.9	 25
423	  5	153.8	30.5	 36
424	  5	374.5	46.4	 30
425	  5	198.8	24.4	 30
426	  5	271.0	49.6	 25
427	  5	131.0	17.2	 25
428	  5	174.0	20.6	 30
429	  5	200.0	27.1	 25
430	  5	182.0	24.6	 25
431	  5	153.0	18.5	 25
432	  5	188.0	44.7	 25
433	  5	137.8	29.9	 30
434	  5	432.0	43.8	 25
435	  5	151.0	22.1	 25
436	  5	166.0	25.5	 25
437	  5	432.0	81.9	 25
438	  5	141.8	20.1	 30
439	  5	168.0	25.6	 30
440	  5	240.0	30.4	 30
441	  5	235.8	33.3	 30
442	  5	162.0	23.5	 25
443	  5	316.5	35.7	 30
444	  5	266.0	32.7	 25
445	  5	347.0	46.9	 25
446	  5	317.0	51.1	 25
447	  5	257.0	30.5	 25
448	  5	135.3	21.9	 30
449	  5	246.0	24.4	 25
450	  5	224.0	32.6	 25
451	  5	199.0	23.0	 25
452	  5	840.0	155.6	 25
453	  5	437.0	71.8	 30
454	  5	215.5	55.5	 30
455	  5	123.8	17.8	 30
456	  5	158.0	28.1	 30
457	  5	315.0	45.2	 25
458	  5	2520.3	683.1	 30
459	  5	141.0	28.1	 25
460	  5	146.0	26.5	 25
461	  5	351.0	38.3	 25
462	  5	157.0	18.0	 25
463	  5	138.0	22.0	 25
464	  5	145.5	20.6	 30
465	  5	119.0	17.8	 25
466	  5	211.0	35.4	 25
467	  5	254.0	36.5	 25
468	  5	161.0	30.5	 25
469	  5	216.0	32.8	 30
470	  5	118.0	20.4	 30
471	  5	228.8	42.5	 30
472	  5	181.0	30.2	 30
473	  5	126.0	25.5	 25
474	  5	228.8	35.8	 30
475	  5	185.0	27.5	 25
476	  5	572.0	115.2	 25
477	  5	276.0	30.4	 25
478	  5	194.0	33.6	 25
479	  5	169.8	24.0	 30
480	  5	136.0	29.0	 25
481	  5	288.0	29.2	 25
482	  5	167.0	32.3	 25
483	  5	212.0	32.2	 25
484	  5	222.0	37.5	 30
485	  5	633.5	109.5	 30
486	  5	145.8	20.4	 30
487	  5	197.3	51.3	 30
488	  5	191.0	27.6	 25
489	  5	131.8	23.4	 30
490	  5	123.0	17.3	 25
491	  5	137.0	24.5	 25
492	  5	160.0	30.6	 25
493	  5	130.0	25.3	 25
494	  5	167.8	25.8	 30
495	  5	161.0	29.8	 25
496	  5	133.0	25.8	 25
497	  5	143.0	19.4	 25
498	  5	145.0	30.9	 25
499	  5	127.0	13.8	 30
500	  5	269.0	48.5	 30
501	  5	138.0	23.2	 30
502	  5	145.5	32.2	 30
503	  5	309.0	60.1	 25
504	  5	257.3	36.3	 30
505	  5	136.0	17.0	 25
506	  5	142.0	22.0	 25
507	  5	299.0	33.6	 25
508	  5	497.0	75.1	 25
509	  5	432.0	63.9	 30
510	  5	9207.0	778.0	 25
511	  5	300.0	28.2	 25
512	  5	201.0	34.8	 25
513	  5	135.0	19.7	 25
514	  5	309.3	63.1	 30
515	  5	113.0	21.9	 25
516	  5	219.3	31.8	 30
517	  5	218.3	32.5	 30
518	  5	217.8	32.6	 30
519	  5	275.3	34.9	 30
520	  5	117.0	17.9	 25
521	  5	606.0	50.0	 25
522	  5	748.0	91.4	 25
523	  5	173.0	53.2	 25
524	  5	165.3	32.7	 30
525	  5	1218.0	142.2	 25
526	  5	253.0	35.7	 25
527	  5	105.0	26.5	 25
528	  5	184.0	37.6	 25
529	  5	197.0	38.4	 30
530	  5	449.0	60.2	 25
531	  5	274.0	43.2	 30
532	  5	193.5	38.7	 30
533	  5	156.8	20.2	 30
534	  5	195.5	36.3	 30
535	  5	181.0	33.1	 25
536	  5	229.0	29.0	 25
537	  5	174.0	32.5	 25
538	  5	295.0	52.1	 25
539	  5	206.5	40.9	 30
540	  5	325.0	45.5	 25
541	  5	330.0	39.6	 25
542	  5	570.0	61.1	 25
543	  5	775.0	107.1	 25
544	  5	166.0	29.5	 30
545	  5	130.0	21.5	 25
546	  5	474.0	85.3	 25
547	  5	124.8	22.7	 30
548	  5	706.8	164.0	 30
549	  5	201.0	36.8	 36
550	  5	196.0	31.3	 25
551	  5	890.0	157.1	 25
552	  5	258.0	30.8	 25
553	  5	386.0	47.1	 25
554	  5	1535.5	382.8	 30
555	  5	174.0	38.9	 25
556	  5	2603.0	267.0	 25
557	  5	206.0	29.6	 25
558	  5	341.0	62.3	 25
559	  5	166.5	34.3	 30
560	  5	228.0	41.4	 25
561	  5	394.0	66.6	 25
562	  5	466.8	59.8	 30
563	  5	148.5	28.8	 30
564	  5	142.0	36.1	 30
565	  5	1006.8	196.0	 30
566	  5	390.0	61.6	 25
567	  5	510.0	80.7	 25
568	  5	339.0	62.2	 25
569	  5	122.0	29.3	 25
570	  5	136.3	28.0	 30
571	  5	3393.0	430.0	 25
572	  5	346.0	50.6	 25
573	  5	193.0	27.8	 25
574	  5	493.0	114.6	 25
575	  5	184.8	39.0	 30
576	  5	205.0	30.3	 25
577	  5	211.0	36.5	 25
578	  5	153.0	32.5	 30
579	  5	133.0	33.1	 30
580	  5	199.5	30.7	 36
581	  5	384.0	60.8	 25
582	  5	256.0	48.0	 25
583	  5	219.0	46.6	 25
584	  5	295.0	40.5	 25
585	  5	174.5	30.8	 30
586	  5	446.0	69.0	 25
587	  5	354.0	59.6	 25
588	  5	124.0	28.9	 25
589	  5	128.0	27.5	 25
590	  5	223.0	43.3	 30
591	  5	200.0	32.4	 25
592	  5	145.0	27.1	 25
593	  5	247.8	43.8	 30
594	  5	263.0	44.0	 30
595	  5	1434.8	395.1	 36
596	  5	273.0	39.0	 25
597	  5	220.0	32.1	 25
598	  5	170.0	29.9	 25
599	  5	253.0	47.3	 25
600	  5	173.3	43.2	 30
601	  5	212.0	29.3	 25
602	  5	205.0	34.1	 25
603	  5	282.0	45.5	 25
604	  5	143.0	31.4	 25
605	  5	146.8	21.9	 30
606	  5	128.0	23.6	 25
607	  5	137.0	24.0	 25
608	  5	524.0	94.1	 25
609	  5	1312.0	366.5	 30
610	  5	422.8	68.4	 36
611	  5	1268.8	226.9	 30
612	  5	384.0	45.3	 25
613	  5	1054.0	127.1	 25
614	  5	2128.0	345.5	 25
615	  5	1112.5	173.3	 30
616	  5	271.0	46.3	 25
617	  5	293.0	42.5	 25
618	  5	335.0	56.4	 25
619	  5	270.0	45.7	 25
620	  5	343.5	58.6	 30
621	  5	142.0	26.9	 25
622	  5	965.0	92.4	 25
623	  5	196.0	21.9	 25
624	  5	168.8	29.8	 30
625	  5	246.3	50.0	 36
626	  5	1010.5	131.3	 30
627	  5	12695.0	1806.3	 25
628	  5	1022.0	82.9	 25
629	  5	400.0	52.0	 25
630	  5	3212.3	731.6	 30
631	  5	236.0	36.5	 25
632	  5	1507.0	265.7	 25
633	  5	154.0	22.1	 25
634	  5	143.0	22.6	 25
635	  5	1153.0	267.0	 30
636	  5	7664.0	1022.1	 25
637	  5	328.0	60.8	 25
638	  5	334.0	41.8	 25
639	  5	226.0	50.9	 25
640	  5	148.3	19.6	 36
641	  5	400.0	54.9	 30
642	  5	385.8	45.7	 30
643	  5	391.0	52.3	 25
644	  5	11754.0	2687.4	 25
645	  5	284.5	54.5	 30
646	  5	296.0	38.8	 25
647	  5	322.0	49.9	 25
648	  5	159.0	23.5	 25
649	  5	146.0	29.0	 25
650	  5	134.0	24.4	 30
651	  5	160.0	21.7	 25
652	  5	232.0	26.1	 25
653	  5	377.0	61.2	 25
654	  5	411.0	71.7	 25
655	  5	320.8	54.0	 36
656	  5	175.5	32.0	 30
657	  5	124.0	22.4	 30
658	  5	654.0	68.7	 25
659	  5	170.0	35.3	 25
660	  5	430.0	66.7	 30
661	  5	231.0	36.7	 25
662	  5	1158.0	104.7	 25
663	  5	566.0	71.6	 25
664	  5	148.0	20.5	 25
665	  5	4446.0	1126.2	 25
666	  5	173.0	44.4	 30
667	  5	163.0	21.0	 25
668	  5	22993.0	3132.9	 25
669	  5	417.0	34.6	 25
670	  5	6718.0	1534.8	 25
671	  5	262.8	37.9	 36
672	  5	438.8	79.1	 30
673	  5	250.8	19.6	 30
674	  5	203.0	24.5	 25
675	  5	220.0	36.8	 25
676	  5	232.3	32.3	 30
677	  5	382.0	43.3	 25
678	  5	390.0	52.3	 25
679	  5	192.0	26.7	 25
680	  5	251.0	28.9	 25
681	  5	140.0	17.7	 30
682	  5	1031.0	122.3	 25
683	  5	141.0	23.8	 25
684	  5	158.0	25.3	 25
685	  5	269.0	39.3	 25
686	  5	138.0	31.3	 36
687	  5	162.8	26.1	 30
688	  5	2847.3	636.7	 30
689	  5	150.0	24.0	 25
690	  5	1623.0	445.3	 25
691	  5	273.0	34.3	 30
692	  5	263.0	28.6	 25
693	  5	215.0	37.9	 25
694	  5	192.0	26.7	 25
695	  5	229.0	50.5	 25
696	  5	193.0	24.1	 30
697	  5	242.0	38.4	 25
698	  5	630.0	66.6	 25
699	  5	9050.0	1657.7	 25
700	  5	301.0	49.4	 25
701	  5	530.5	109.3	 30
702	  5	318.0	39.2	 30
703	  5	8016.5	1365.2	 30
704	  5	218.0	144.7	 30
705	  5	204.0	29.0	 25
706	  5	482.3	97.3	 30
707	  5	299.0	46.5	 25
708	  5	12468.0	1509.7	 25
709	  5	721.0	99.9	 25
710	  5	316.0	59.6	 25
711	  5	256.3	38.0	 30
  0	  6	19956.0	1864.5	 25
  1	  6	322.0	48.6	 25
  2	  6	548.3	212.6	 30
  3	  6	212.3	39.5	 30
  4	  6	183.0	38.7	 36
  5	  6	163.0	48.1	 25
  6	  6	195.0	38.3	 25
  7	  6	187.0	33.1	 25
  8	  6	273.0	49.6	 25
  9	  6	182.5	31.5	 30
 10	  6	157.0	35.8	 25
 11	  6	136.0	30.7	 25
 12	  6	18234.0	2754.6	 25
 13	  6	262.0	41.8	 25
 14	  6	261.3	47.7	 30
 15	  6	322.0	57.9	 25
 16	  6	17811.0	2122.9	 25
 17	  6	123.0	24.4	 25
 18	  6	203.0	41.1	 30
 19	  6	218.8	43.2	 30
 20	  6	243.5	33.6	 36
 21	  6	214.0	25.8	 25
 22	  6	181.0	35.0	 25
 23	  6	135.0	27.2	 25
 24	  6	196.0	32.5	 25
 25	  6	228.0	43.8	 30
 26	  6	232.0	34.9	 25
 27	  6	209.0	40.2	 25
 28	  6	215.0	41.1	 25
 29	  6	109.0	22.1	 25
 30	  6	198.8	35.5	 30
 31	  6	230.0	27.4	 25
 32	  6	240.0	50.8	 25
 33	  6	215.8	41.0	 30
 34	  6	204.5	35.3	 30
 35	  6	139.3	29.1	 36
 36	  6	19554.0	1733.9	 25
 37	  6	290.0	42.9	 25
 38	  6	243.0	47.2	 25
 39	  6	230.0	31.9	 25
 40	  6	16953.0	3955.8	 30
 41	  6	196.0	31.8	 25
 42	  6	20025.0	1939.6	 25
 43	  6	256.0	40.2	 25
 44	  6	199.0	29.7	 25
 45	  6	212.8	37.1	 30
 46	  6	200.0	41.3	 25
 47	  6	113.0	24.4	 25
 48	  6	180.0	31.7	 25
 49	  6	199.0	41.8	 30
 50	  6	195.5	32.6	 36
 51	  6	184.8	46.0	 30
 52	  6	206.0	34.3	 25
 53	  6	114.0	17.1	 25
 54	  6	239.0	40.1	 25
 55	  6	213.3	30.2	 30
 56	  6	211.0	32.8	 25
 57	  6	199.0	37.8	 25
 58	  6	162.0	34.7	 25
 59	  6	100.0	20.5	 25
 60	  6	104.0	32.3	 30
 61	  6	123.0	28.5	 25
 62	  6	222.0	36.7	 25
 63	  6	18022.0	2253.1	 25
 64	  6	282.8	42.2	 30
 65	  6	17954.3	3800.7	 36
 66	  6	225.5	28.8	 30
 67	  6	101.0	20.2	 25
 68	  6	195.0	28.8	 25
 69	  6	250.0	36.9	 25
 70	  6	16580.8	3204.4	 30
 71	  6	233.0	33.8	 25
 72	  6	208.0	36.3	 25
 73	  6	199.0	45.5	 25
 74	  6	19085.0	2945.3	 25
 75	  6	249.0	50.2	 30
 76	  6	217.0	38.6	 25
 77	  6	196.0	22.3	 25
 78	  6	180.0	21.2	 25
 79	  6	97.8	17.0	 30
 80	  6	198.8	30.6	 36
 81	  6	236.8	34.7	 30
 82	  6	230.0	32.6	 25
 83	  6	215.0	33.1	 25
 84	  6	257.0	42.9	 25
 85	  6	116.0	22.0	 30
 86	  6	198.0	31.3	 25
 87	  6	266.0	33.4	 25
 88	  6	17505.0	2037.3	 25
 89	  6	217.0	28.6	 25
 90	  6	189.0	25.5	 30
 91	  6	101.0	20.1	 25
 92	  6	81.0	11.8	 25
 93	  6	110.0	21.4	 25
 94	  6	129.0	23.1	 25
 95	  6	118.8	25.0	 36
 96	  6	127.8	19.1	 30
 97	  6	272.0	61.7	 30
 98	  6	219.0	25.4	 25
 99	  6	211.0	17.6	 25
100	  6	147.5	20.8	 30
101	  6	281.0	37.9	 25
102	  6	151.0	17.4	 25
103	  6	125.0	16.7	 25
104	  6	142.0	30.5	 25
105	  6	141.5	16.9	 30
106	  6	191.0	23.9	 25
107	  6	328.0	41.2	 25
108	  6	143.0	24.7	 25
109	  6	144.0	24.1	 25
110	  6	244.3	35.1	 36
111	  6	131.0	25.4	 30
112	  6	154.0	29.1	 30
113	  6	124.0	26.7	 25
114	  6	170.0	27.6	 25
115	  6	173.5	27.2	 30
116	  6	205.0	30.7	 25
117	  6	227.0	38.7	 25
118	  6	159.0	28.1	 25
119	  6	393.0	52.7	 25
120	  6	185.0	36.3	 25
121	  6	226.8	38.9	 30
122	  6	115.0	14.1	 25
123	  6	205.0	33.1	 25
124	  6	145.0	23.5	 25
125	  6	141.0	32.4	 25
126	  6	167.3	32.1	 36
127	  6	101.5	16.3	 30
128	  6	154.3	25.9	 30
129	  6	171.0	20.0	 25
130	  6	152.0	22.6	 25
131	  6	303.0	65.5	 30
132	  6	180.0	23.8	 25
133	  6	272.0	40.9	 25
134	  6	689.0	125.6	 25
135	  6	571.0	89.1	 25
136	  6	149.8	30.6	 30
137	  6	275.0	28.3	 25
138	  6	1024.0	158.6	 25
139	  6	413.0	30.8	 25
140	  6	631.0	62.0	 25
141	  6	1110.0	213.1	 36
142	  6	311.5	34.0	 30
143	  6	184.3	33.7	 30
144	  6	267.0	34.3	 25
145	  6	931.0	104.9	 25
146	  6	202.8	31.1	 30
147	  6	178.0	25.8	 25
148	  6	157.0	25.0	 25
149	  6	256.0	25.7	 25
150	  6	225.0	20.5	 25
151	  6	189.0	27.5	 30
152	  6	615.0	50.9	 25
153	  6	474.0	46.3	 25
154	  6	204.0	22.4	 25
155	  6	426.0	56.1	 25
156	  6	790.5	98.8	 30
157	  6	235.3	30.6	 30
158	  6	221.8	30.2	 30
159	  6	155.3	28.0	 30
160	  6	189.0	23.5	 25
161	  6	231.0	35.5	 30
162	  6	109.0	13.9	 25
163	  6	262.0	52.3	 25
164	  6	166.0	21.7	 25
165	  6	465.0	83.9	 25
166	  6	441.5	72.0	 30
167	  6	419.0	67.8	 25
168	  6	190.0	28.0	 25
169	  6	185.0	29.6	 25
170	  6	148.0	22.7	 25
171	  6	122.5	18.0	 30
172	  6	224.3	35.9	 30
173	  6	224.0	45.1	 30
174	  6	231.5	30.5	 30
175	  6	140.0	21.8	 25
176	  6	2139.5	608.9	 30
177	  6	220.0	22.0	 25
178	  6	129.0	30.9	 25
179	  6	138.0	30.0	 25
180	  6	127.0	22.7	 25
181	  6	198.5	33.6	 30
182	  6	149.0	28.8	 25
183	  6	185.0	27.4	 25
184	  6	155.0	35.7	 25
185	  6	115.0	20.3	 25
186	  6	302.3	52.1	 30
187	  6	138.0	25.5	 25
188	  6	112.0	18.0	 30
189	  6	216.5	34.9	 30
190	  6	380.3	57.3	 30
191	  6	389.8	63.2	 30
192	  6	333.0	33.7	 25
193	  6	689.0	114.3	 25
194	  6	409.0	46.7	 25
195	  6	668.0	58.4	 25
196	  6	772.0	99.4	 30
197	  6	246.0	34.1	 25
198	  6	310.0	50.0	 25
199	  6	277.0	37.2	 25
200	  6	126.0	21.4	 25
201	  6	195.8	33.2	 30
202	  6	121.0	24.4	 25
203	  6	231.8	28.2	 30
204	  6	259.3	39.0	 30
205	  6	245.0	46.7	 30
206	  6	132.8	22.5	 30
207	  6	247.0	51.9	 25
208	  6	175.0	24.9	 25
209	  6	149.0	19.9	 25
210	  6	254.0	31.2	 25
211	  6	649.3	96.6	 30
212	  6	333.0	38.6	 25
213	  6	361.0	44.8	 25
214	  6	151.0	25.6	 25
215	  6	736.0	97.7	 25
216	  6	186.8	23.2	 30
217	  6	208.0	30.5	 25
218	  6	401.0	43.6	 25
219	  6	117.0	26.7	 30
220	  6	115.5	23.1	 30
221	  6	173.8	35.3	 30
222	  6	129.0	24.1	 30
223	  6	143.0	29.3	 25
224	  6	134.0	23.3	 25
225	  6	108.0	25.3	 25
226	  6	220.0	51.2	 25
227	  6	314.8	54.4	 30
228	  6	254.0	51.7	 25
229	  6	362.0	75.8	 25
230	  6	204.0	34.0	 25
231	  6	508.0	95.3	 25
232	  6	130.8	24.3	 30
233	  6	216.0	32.2	 25
234	  6	230.8	34.7	 30
235	  6	215.8	39.8	 30
236	  6	243.3	44.3	 30
237	  6	152.8	24.5	 30
238	  6	451.0	106.3	 25
239	  6	147.0	34.4	 25
240	  6	619.0	170.3	 25
241	  6	1032.0	271.8	 25
242	  6	164.0	36.8	 30
243	  6	478.0	54.2	 25
244	  6	696.0	98.8	 25
245	  6	865.0	96.9	 25
246	  6	270.0	41.8	 25
247	  6	531.0	63.1	 30
248	  6	305.0	38.6	 25
249	  6	322.0	59.4	 25
250	  6	587.8	113.4	 30
251	  6	334.0	72.8	 30
252	  6	149.0	26.6	 36
253	  6	251.0	37.1	 25
254	  6	1795.0	270.9	 25
255	  6	1057.0	92.2	 25
256	  6	1735.0	261.6	 25
257	  6	161.3	29.1	 30
258	  6	141.0	25.9	 25
259	  6	136.0	33.8	 25
260	  6	179.0	32.8	 25
261	  6	112.0	26.4	 25
262	  6	126.0	23.7	 30
263	  6	177.0	26.1	 25
264	  6	1034.0	140.5	 25
265	  6	531.0	58.2	 30
266	  6	936.5	132.9	 30
267	  6	1283.8	228.4	 36
268	  6	1176.0	119.1	 25
269	  6	1508.0	219.9	 25
270	  6	435.0	71.0	 25
271	  6	154.0	24.9	 25
272	  6	192.0	37.8	 30
273	  6	248.0	32.6	 25
274	  6	378.0	51.5	 25
275	  6	192.0	27.5	 25
276	  6	186.0	23.3	 25
277	  6	177.8	40.6	 30
278	  6	368.0	55.4	 25
279	  6	135.0	16.6	 25
280	  6	203.0	24.3	 25
281	  6	114.8	17.5	 30
282	  6	195.5	36.8	 36
283	  6	400.5	54.8	 30
284	  6	418.0	52.1	 25
285	  6	360.0	47.8	 25
286	  6	840.0	150.6	 25
287	  6	298.8	58.2	 30
288	  6	230.0	24.8	 25
289	  6	212.0	35.8	 25
290	  6	212.0	30.2	 25
291	  6	301.0	66.8	 25
292	  6	213.5	40.3	 30
293	  6	207.0	34.3	 25
294	  6	294.0	46.2	 25
295	  6	222.0	39.8	 25
296	  6	348.8	59.1	 30
297	  6	146.8	28.4	 36
298	  6	398.3	50.5	 30
299	  6	348.0	42.4	 25
300	  6	1089.0	261.9	 25
301	  6	262.0	46.7	 25
302	  6	380.0	57.0	 30
303	  6	297.0	47.0	 25
304	  6	192.0	31.4	 25
305	  6	102.0	21.2	 25
306	  6	260.0	41.8	 25
307	  6	178.8	37.1	 30
308	  6	149.0	26.0	 25
309	  6	146.0	33.2	 25
310	  6	142.0	34.6	 25
311	  6	133.0	34.7	 25
312	  6	135.3	23.7	 36
313	  6	170.3	23.1	 30
314	  6	110.8	17.2	 30
315	  6	163.0	22.1	 25
316	  6	176.0	20.6	 25
317	  6	121.8	18.3	 30
318	  6	280.0	46.0	 25
319	  6	151.0	19.1	 25
320	  6	261.0	38.4	 25
321	  6	239.0	24.7	 25
322	  6	711.0	135.4	 25
323	  6	219.0	29.1	 30
324	  6	221.0	26.5	 25
325	  6	260.0	28.0	 25
326	  6	373.0	48.4	 25
327	  6	712.5	140.3	 30
328	  6	193.3	28.9	 36
329	  6	190.5	83.8	 30
330	  6	145.0	23.7	 25
331	  6	381.0	76.3	 25
332	  6	161.0	24.0	 25
333	  6	635.0	103.9	 30
334	  6	421.0	56.7	 25
335	  6	210.0	33.2	 25
336	  6	357.0	48.6	 25
337	  6	513.0	73.7	 25
338	  6	384.3	53.4	 30
339	  6	603.0	93.3	 25
340	  6	366.0	35.6	 25
341	  6	170.0	21.1	 25
342	  6	151.0	26.7	 25
343	  6	111.8	17.4	 36
344	  6	144.8	17.8	 30
345	  6	107.0	16.2	 30
346	  6	142.0	20.0	 25
347	  6	122.0	13.2	 25
348	  6	202.8	58.1	 30
349	  6	298.0	51.6	 25
350	  6	224.0	40.0	 25
351	  6	165.0	19.3	 25
352	  6	172.0	23.3	 25
353	  6	185.8	39.5	 30
354	  6	288.0	39.5	 25
355	  6	115.0	18.3	 25
356	  6	247.0	35.7	 25
357	  6	1766.0	321.1	 25
358	  6	141.3	21.6	 36
359	  6	198.5	45.1	 30
360	  6	143.0	25.4	 30
361	  6	574.0	130.5	 25
362	  6	196.0	34.4	 25
363	  6	255.5	54.6	 30
364	  6	178.0	26.1	 25
365	  6	128.0	25.5	 25
366	  6	1631.0	327.3	 25
367	  6	215.0	28.1	 25
368	  6	348.0	57.2	 30
369	  6	380.0	43.0	 25
370	  6	116.0	15.4	 25
371	  6	155.0	35.7	 25
372	  6	150.0	17.4	 25
373	  6	425.0	60.9	 30
374	  6	182.5	26.4	 30
375	  6	164.8	26.8	 30
376	  6	163.3	21.4	 30
377	  6	264.0	29.9	 25
378	  6	174.0	33.4	 30
379	  6	174.0	28.0	 25
380	  6	130.0	18.1	 25
381	  6	211.0	45.8	 25
382	  6	191.0	34.7	 25
383	  6	194.5	28.1	 30
384	  6	158.0	21.2	 25
385	  6	116.0	13.3	 25
386	  6	136.0	16.2	 25
387	  6	170.0	21.8	 25
388	  6	278.8	41.3	 30
389	  6	144.5	25.3	 30
390	  6	154.5	28.1	 30
391	  6	192.8	27.4	 30
392	  6	562.0	106.9	 25
393	  6	309.8	74.4	 30
394	  6	151.0	23.3	 25
395	  6	572.0	111.2	 25
396	  6	184.0	27.6	 25
397	  6	176.0	32.7	 25
398	  6	266.8	36.5	 30
399	  6	321.0	56.2	 25
400	  6	213.0	25.5	 25
401	  6	146.0	18.5	 25
402	  6	239.0	34.1	 25
403	  6	212.0	24.1	 30
404	  6	233.0	37.3	 25
405	  6	172.5	28.4	 30
406	  6	267.0	51.2	 30
407	  6	264.8	38.8	 30
408	  6	150.8	23.9	 30
409	  6	235.0	40.9	 25
410	  6	153.0	25.0	 25
411	  6	174.0	23.7	 25
412	  6	314.0	47.6	 25
413	  6	393.5	70.6	 30
414	  6	282.0	28.2	 25
415	  6	233.0	29.7	 25
416	  6	1283.0	126.0	 25
417	  6	183.0	32.5	 25
418	  6	118.0	21.0	 30
419	  6	173.0	28.7	 25
420	  6	191.5	39.7	 30
421	  6	204.5	44.6	 30
422	  6	139.0	19.7	 30
423	  6	195.3	39.5	 30
424	  6	283.0	33.5	 25
425	  6	215.0	24.2	 25
426	  6	117.0	23.9	 25
427	  6	185.0	25.6	 25
428	  6	187.0	23.2	 25
429	  6	225.8	43.9	 30
430	  6	142.0	29.7	 25
431	  6	137.0	30.0	 25
432	  6	176.0	32.1	 25
433	  6	145.0	21.2	 25
434	  6	199.3	35.8	 30
435	  6	172.0	22.1	 25
436	  6	167.0	45.7	 30
437	  6	333.8	78.1	 30
438	  6	130.5	37.9	 30
439	  6	151.3	20.9	 30
440	  6	200.0	50.8	 25
441	  6	287.0	33.4	 25
442	  6	136.0	34.9	 25
443	  6	278.0	39.0	 25
444	  6	146.3	23.9	 30
445	  6	129.0	26.1	 25
446	  6	226.0	34.2	 25
447	  6	279.0	41.2	 25
448	  6	144.0	19.1	 25
449	  6	189.8	47.9	 30
450	  6	204.0	44.4	 25
451	  6	224.3	32.2	 30
452	  6	306.3	67.8	 30
453	  6	189.3	32.1	 30
454	  6	144.5	26.0	 30
455	  6	144.0	33.5	 25
456	  6	161.0	33.2	 25
457	  6	167.0	24.5	 25
458	  6	270.0	49.7	 25
459	  6	133.8	25.3	 30
460	  6	135.0	29.3	 25
461	  6	167.0	34.6	 25
462	  6	137.0	23.0	 25
463	  6	196.0	31.0	 25
464	  6	213.0	30.5	 30
465	  6	134.0	18.5	 25
466	  6	207.0	38.1	 25
467	  6	304.0	41.9	 30
468	  6	169.8	30.0	 30
469	  6	175.0	32.4	 36
470	  6	150.0	38.9	 25
471	  6	163.0	30.3	 25
472	  6	129.0	32.9	 25
473	  6	121.0	33.5	 25
474	  6	176.3	38.7	 30
475	  6	147.0	26.4	 25
476	  6	170.0	31.7	 25
477	  6	236.0	40.9	 25
478	  6	233.0	35.0	 25
479	  6	202.3	30.7	 30
480	  6	135.0	24.6	 25
481	  6	175.0	37.3	 25
482	  6	155.5	31.3	 30
483	  6	368.5	51.2	 30
484	  6	208.0	34.3	 36
485	  6	245.0	41.2	 25
486	  6	169.0	34.5	 25
487	  6	134.0	23.8	 25
488	  6	126.0	21.4	 25
489	  6	123.3	24.9	 30
490	  6	195.0	40.4	 25
491	  6	119.0	24.4	 25
492	  6	107.0	24.4	 25
493	  6	150.0	28.6	 25
494	  6	137.8	33.6	 30
495	  6	122.0	25.1	 25
496	  6	137.0	34.1	 25
497	  6	163.8	31.1	 30
498	  6	139.3	26.4	 30
499	  6	125.3	31.2	 36
500	  6	128.0	24.3	 25
501	  6	132.0	24.9	 25
502	  6	152.0	29.3	 25
503	  6	150.0	23.1	 25
504	  6	116.5	22.4	 30
505	  6	125.0	25.3	 25
506	  6	134.0	29.2	 25
507	  6	176.0	34.6	 25
508	  6	191.0	32.9	 25
509	  6	221.8	35.2	 30
510	  6	1239.0	259.0	 25
511	  6	196.0	42.2	 25
512	  6	237.0	36.1	 25
513	  6	129.3	22.9	 30
514	  6	163.0	33.5	 36
515	  6	153.8	33.5	 30
516	  6	308.0	49.6	 25
517	  6	160.0	26.1	 25
518	  6	280.0	51.8	 25
519	  6	192.5	37.7	 30
520	  6	146.0	35.5	 25
521	  6	212.0	44.2	 25
522	  6	165.0	37.9	 25
523	  6	151.0	33.4	 25
524	  6	125.3	25.3	 30
525	  6	676.0	88.8	 25
526	  6	177.0	25.8	 25
527	  6	134.0	31.0	 25
528	  6	220.5	46.5	 30
529	  6	194.8	35.8	 30
530	  6	150.0	28.2	 36
531	  6	143.0	25.2	 25
532	  6	192.0	31.9	 25
533	  6	139.0	31.5	 25
534	  6	179.0	24.2	 25
535	  6	158.8	23.7	 30
536	  6	130.0	29.0	 25
537	  6	140.0	24.1	 25
538	  6	174.0	30.8	 25
539	  6	243.0	42.8	 25
540	  6	330.5	60.1	 30
541	  6	181.0	24.7	 25
542	  6	243.0	40.0	 25
543	  6	197.0	32.7	 25
544	  6	122.8	20.7	 30
545	  6	119.0	20.4	 36
546	  6	183.8	25.0	 30
547	  6	163.0	38.6	 25
548	  6	171.0	26.9	 25
549	  6	203.0	30.3	 25
550	  6	187.8	29.1	 30
551	  6	168.0	38.0	 25
552	  6	178.0	34.4	 25
553	  6	183.0	28.8	 25
554	  6	342.0	75.9	 25
555	  6	273.8	40.6	 30
556	  6	4169.0	880.6	 25
557	  6	173.0	27.1	 25
558	  6	163.0	21.2	 25
559	  6	190.3	26.0	 30
560	  6	428.3	68.7	 36
561	  6	341.0	53.4	 30
562	  6	195.0	37.7	 25
563	  6	151.0	23.4	 25
564	  6	109.0	17.8	 25
565	  6	624.5	147.2	 30
566	  6	226.0	23.6	 25
567	  6	213.0	27.7	 25
568	  6	236.0	36.3	 25
569	  6	126.0	21.6	 25
570	  6	136.0	26.1	 30
571	  6	285.0	67.7	 25
572	  6	223.0	27.1	 25
573	  6	210.0	36.5	 25
574	  6	159.0	26.6	 25
575	  6	274.5	73.5	 36
576	  6	163.0	33.3	 30
577	  6	179.5	17.0	 30
578	  6	152.0	21.7	 25
579	  6	131.0	26.8	 25
580	  6	149.8	91.5	 30
581	  6	168.0	30.6	 25
582	  6	124.0	18.7	 25
583	  6	157.0	20.6	 25
584	  6	205.0	28.1	 25
585	  6	114.8	17.9	 30
586	  6	153.0	18.7	 25
587	  6	199.0	28.9	 25
588	  6	112.0	24.6	 25
589	  6	131.0	20.2	 25
590	  6	192.5	38.1	 36
591	  6	270.3	54.3	 30
592	  6	152.0	25.2	 30
593	  6	313.0	61.9	 25
594	  6	185.0	30.8	 25
595	  6	146.5	26.9	 30
596	  6	149.0	24.0	 25
597	  6	216.0	26.4	 25
598	  6	221.0	47.6	 25
599	  6	256.0	34.3	 25
600	  6	145.3	30.0	 30
601	  6	169.0	30.8	 25
602	  6	164.0	34.7	 25
603	  6	289.0	33.6	 25
604	  6	119.0	22.3	 25
605	  6	118.5	15.6	 30
606	  6	146.8	25.2	 30
607	  6	146.8	30.0	 30
608	  6	173.3	32.9	 30
609	  6	215.0	16.2	 25
610	  6	421.0	66.7	 30
611	  6	417.0	44.3	 25
612	  6	227.0	43.3	 25
613	  6	834.0	112.2	 25
614	  6	650.0	118.5	 25
615	  6	726.3	92.6	 30
616	  6	641.0	74.3	 25
617	  6	297.0	34.5	 25
618	  6	196.0	29.7	 25
619	  6	156.0	28.1	 25
620	  6	227.3	54.4	 30
621	  6	134.0	30.3	 30
622	  6	554.8	121.4	 30
623	  6	207.5	30.6	 30
624	  6	153.0	19.3	 25
625	  6	471.3	106.8	 30
626	  6	583.0	38.8	 25
627	  6	2898.0	595.8	 25
628	  6	837.0	59.9	 25
629	  6	242.0	46.8	 25
630	  6	419.0	68.0	 25
631	  6	258.3	23.3	 30
632	  6	303.0	34.2	 25
633	  6	163.0	47.2	 25
634	  6	139.0	19.6	 25
635	  6	246.0	56.5	 25
636	  6	2083.0	528.9	 30
637	  6	265.3	59.7	 30
638	  6	338.8	45.2	 30
639	  6	115.8	14.9	 30
640	  6	125.0	23.4	 25
641	  6	168.8	26.0	 30
642	  6	301.0	55.2	 25
643	  6	293.0	45.8	 25
644	  6	2268.0	657.1	 25
645	  6	293.0	39.9	 25
646	  6	202.8	35.6	 30
647	  6	167.0	32.0	 25
648	  6	158.0	34.8	 25
649	  6	100.0	21.8	 25
650	  6	123.0	21.1	 25
651	  6	147.8	20.3	 30
652	  6	171.5	23.3	 30
653	  6	220.5	36.9	 30
654	  6	284.3	50.5	 30
655	  6	214.0	174.6	 25
656	  6	131.3	25.9	 30
657	  6	117.0	22.3	 25
658	  6	287.0	37.5	 25
659	  6	216.0	36.5	 25
660	  6	516.0	94.8	 25
661	  6	274.5	56.6	 30
662	  6	1914.0	306.6	 25
663	  6	1806.0	383.5	 25
664	  6	198.0	35.1	 25
665	  6	570.0	134.1	 25
666	  6	122.0	21.7	 30
667	  6	125.0	22.1	 25
668	  6	6224.0	2105.8	 30
669	  6	471.3	138.2	 30
670	  6	915.5	286.5	 30
671	  6	169.5	22.8	 30
672	  6	190.0	30.3	 25
673	  6	166.0	33.0	 25
674	  6	149.0	24.4	 25
675	  6	260.0	59.7	 25
676	  6	232.5	39.4	 30
677	  6	306.0	46.2	 25
678	  6	354.0	40.6	 25
679	  6	166.0	40.0	 25
680	  6	206.0	30.3	 25
681	  6	127.8	21.4	 30
682	  6	182.0	32.2	 25
683	  6	149.8	25.0	 30
684	  6	161.8	28.1	 30
685	  6	164.8	27.3	 30
686	  6	149.3	31.5	 30
687	  6	184.0	38.6	 25
688	  6	409.0	96.6	 25
689	  6	146.0	28.0	 25
690	  6	212.0	23.8	 25
691	  6	196.0	37.4	 30
692	  6	193.0	44.2	 25
693	  6	267.0	41.1	 25
694	  6	148.0	22.3	 25
695	  6	209.0	45.1	 25
696	  6	249.0	38.6	 30
697	  6	552.0	68.5	 25
698	  6	531.0	76.3	 25
699	  6	2529.0	775.9	 30
700	  6	281.8	36.5	 30
701	  6	301.0	48.5	 36
702	  6	152.0	23.8	 25
703	  6	2048.0	647.6	 25
704	  6	5146.0	1595.9	 25
705	  6	171.0	31.9	 25
706	  6	143.5	36.6	 30
707	  6	256.0	39.1	 25
708	  6	2362.0	510.1	 25
709	  6	233.0	50.7	 25
710	  6	155.0	30.6	 25
711	  6	17165.5	4425.4	 30
  0	  7	245.3	34.4	 36
  1	  7	5949.8	705.4	 30
  2	  7	158.0	17.1	 25
  3	  7	359.0	53.2	 25
  4	  7	135.0	26.1	 25
  5	  7	436.0	95.4	 30
  6	  7	183.0	35.4	 25
  7	  7	169.0	24.4	 25
  8	  7	2376.0	432.5	 25
  9	  7	485.0	84.5	 25
 10	  7	167.0	28.8	 30
 11	  7	149.0	22.8	 25
 12	  7	19002.0	2321.9	 25
 13	  7	259.0	36.1	 25
 14	  7	217.0	29.9	 25
 15	  7	241.0	41.8	 36
 16	  7	257.8	33.8	 30
 17	  7	132.8	18.6	 30
 18	  7	220.0	26.3	 25
 19	  7	17598.0	4045.2	 25
 20	  7	17879.3	2234.6	 30
 21	  7	17720.0	2058.2	 25
 22	  7	230.0	37.2	 25
 23	  7	162.0	25.3	 25
 24	  7	19521.0	4158.8	 25
 25	  7	262.8	40.0	 30
 26	  7	17030.0	1946.0	 25
 27	  7	17142.0	1623.8	 25
 28	  7	245.0	42.5	 25
 29	  7	115.0	22.3	 25
 30	  7	259.0	48.2	 36
 31	  7	17681.0	3167.8	 30
 32	  7	17520.5	2803.2	 30
 33	  7	17513.0	2271.0	 25
 34	  7	225.0	19.3	 25
 35	  7	167.0	18.2	 30
 36	  7	19625.0	1531.4	 25
 37	  7	245.0	35.4	 25
 38	  7	183.0	17.5	 25
 39	  7	190.0	18.6	 25
 40	  7	223.0	38.7	 30
 41	  7	182.0	37.2	 25
 42	  7	20189.0	2216.5	 25
 43	  7	284.0	25.4	 25
 44	  7	17239.0	2918.8	 25
 45	  7	16951.0	3390.5	 36
 46	  7	258.0	30.3	 30
 47	  7	117.8	27.9	 30
 48	  7	185.8	40.0	 30
 49	  7	200.0	30.2	 25
 50	  7	14601.0	3567.5	 30
 51	  7	192.0	27.0	 25
 52	  7	207.0	41.7	 25
 53	  7	176.0	28.8	 25
 54	  7	19219.0	3255.4	 25
 55	  7	18537.5	1588.8	 30
 56	  7	17880.0	2327.2	 25
 57	  7	222.0	30.1	 25
 58	  7	174.0	25.9	 25
 59	  7	95.0	19.1	 25
 60	  7	85.8	17.8	 30
 61	  7	106.0	23.0	 30
 62	  7	234.5	27.6	 30
 63	  7	19203.3	1477.0	 30
 64	  7	341.0	41.9	 25
 65	  7	18490.3	3047.7	 30
 66	  7	244.0	38.9	 25
 67	  7	117.0	20.8	 25
 68	  7	210.0	35.5	 25
 69	  7	16621.0	2395.1	 25
 70	  7	18579.0	362.4	 30
 71	  7	17160.0	2582.8	 25
 72	  7	228.0	46.1	 25
 73	  7	174.0	30.3	 25
 74	  7	19965.0	2609.9	 25
 75	  7	267.0	27.6	 30
 76	  7	17126.5	3038.7	 30
 77	  7	16704.0	3209.3	 30
 78	  7	234.8	31.7	 30
 79	  7	130.0	19.1	 25
 80	  7	232.5	51.1	 30
 81	  7	16897.0	2072.3	 25
 82	  7	16804.0	2231.3	 25
 83	  7	318.0	46.5	 25
 84	  7	18694.0	2880.0	 25
 85	  7	125.0	39.5	 25
 86	  7	196.5	29.8	 30
 87	  7	238.0	27.2	 25
 88	  7	17183.0	1907.8	 25
 89	  7	232.0	33.7	 25
 90	  7	180.0	27.9	 25
 91	  7	103.8	22.7	 30
 92	  7	88.0	18.2	 30
 93	  7	128.0	24.6	 30
 94	  7	164.3	23.9	 30
 95	  7	191.0	32.0	 25
 96	  7	211.3	28.3	 30
 97	  7	193.0	44.9	 25
 98	  7	364.0	62.0	 25
 99	  7	229.0	34.2	 25
100	  7	649.0	155.4	 25
101	  7	120.5	18.1	 30
102	  7	226.0	31.8	 25
103	  7	117.0	21.6	 25
104	  7	249.0	34.2	 25
105	  7	286.0	43.9	 25
106	  7	8670.8	1883.9	 30
107	  7	521.3	85.9	 30
108	  7	183.8	39.2	 30
109	  7	112.8	28.3	 30
110	  7	139.0	22.6	 25
111	  7	196.0	34.4	 30
112	  7	358.0	60.9	 25
113	  7	893.0	215.6	 25
114	  7	803.0	67.1	 25
115	  7	626.0	86.5	 25
116	  7	320.5	52.4	 30
117	  7	4104.0	373.0	 25
118	  7	796.0	76.1	 25
119	  7	182.0	31.1	 25
120	  7	270.0	38.4	 25
121	  7	235.8	37.1	 30
122	  7	266.0	37.4	 25
123	  7	142.8	31.4	 30
124	  7	502.8	71.2	 30
125	  7	160.3	32.9	 30
126	  7	242.0	46.8	 30
127	  7	172.0	27.2	 25
128	  7	219.0	38.7	 25
129	  7	263.0	41.5	 25
130	  7	452.0	63.4	 25
131	  7	676.8	88.3	 30
132	  7	469.0	75.5	 25
133	  7	204.0	28.0	 25
134	  7	219.0	34.0	 25
135	  7	143.0	21.6	 25
136	  7	425.8	78.2	 30
137	  7	372.0	57.0	 25
138	  7	225.3	31.8	 30
139	  7	1370.3	205.0	 30
140	  7	238.0	44.5	 30
141	  7	1941.0	417.8	 30
142	  7	299.0	50.1	 25
143	  7	5107.0	558.0	 25
144	  7	137.0	31.4	 25
145	  7	166.0	35.6	 25
146	  7	170.8	29.1	 30
147	  7	2505.0	307.5	 25
148	  7	356.0	57.7	 25
149	  7	298.0	41.8	 25
150	  7	203.0	32.3	 25
151	  7	277.8	43.4	 30
152	  7	200.0	36.8	 25
153	  7	131.0	26.1	 25
154	  7	192.5	33.8	 30
155	  7	506.3	67.3	 30
156	  7	196.5	31.9	 36
157	  7	2945.0	392.2	 25
158	  7	229.0	29.1	 25
159	  7	174.0	31.7	 25
160	  7	326.0	51.2	 25
161	  7	177.5	32.9	 30
162	  7	178.0	41.3	 25
163	  7	2175.0	247.5	 25
164	  7	245.0	43.2	 25
165	  7	296.0	50.0	 25
166	  7	332.5	63.6	 30
167	  7	1996.0	230.7	 25
168	  7	691.0	83.6	 25
169	  7	204.0	27.3	 30
170	  7	189.0	31.0	 30
171	  7	1228.5	264.7	 36
172	  7	238.0	35.9	 25
173	  7	178.0	40.4	 25
174	  7	157.0	33.5	 25
175	  7	177.0	30.9	 25
176	  7	732.3	119.4	 30
177	  7	458.0	40.4	 25
178	  7	183.0	33.9	 25
179	  7	123.0	23.0	 25
180	  7	294.0	46.0	 25
181	  7	227.8	45.6	 30
182	  7	281.0	46.5	 25
183	  7	355.0	60.0	 25
184	  7	118.0	22.2	 25
185	  7	563.0	87.6	 30
186	  7	168.5	33.7	 30
187	  7	107.5	17.0	 36
188	  7	138.0	22.0	 25
189	  7	369.0	53.6	 25
190	  7	163.0	18.1	 25
191	  7	449.0	61.3	 25
192	  7	352.8	71.6	 30
193	  7	575.0	63.3	 25
194	  7	4891.0	496.5	 25
195	  7	923.0	160.8	 25
196	  7	1059.0	184.1	 25
197	  7	3030.3	674.7	 30
198	  7	344.0	47.1	 25
199	  7	156.0	22.0	 25
200	  7	188.8	38.5	 30
201	  7	359.3	46.4	 30
202	  7	181.0	25.9	 36
203	  7	220.0	23.6	 25
204	  7	420.0	73.1	 25
205	  7	217.0	31.9	 25
206	  7	204.0	41.5	 25
207	  7	136.8	18.4	 30
208	  7	139.0	13.7	 25
209	  7	177.0	32.3	 25
210	  7	516.0	79.1	 25
211	  7	310.0	38.3	 25
212	  7	296.5	42.1	 30
213	  7	276.0	39.5	 25
214	  7	212.0	19.2	 25
215	  7	194.0	25.7	 25
216	  7	206.3	41.0	 30
217	  7	1986.5	546.8	 36
218	  7	638.8	75.8	 30
219	  7	221.0	43.7	 25
220	  7	278.0	35.5	 25
221	  7	396.0	30.1	 25
222	  7	591.5	56.5	 30
223	  7	121.0	22.9	 25
224	  7	193.0	33.5	 25
225	  7	3363.0	694.9	 25
226	  7	146.0	19.5	 25
227	  7	159.0	29.5	 30
228	  7	123.0	27.4	 25
229	  7	466.0	56.8	 25
230	  7	188.0	38.0	 25
231	  7	126.8	15.6	 30
232	  7	264.3	49.7	 36
233	  7	432.3	58.5	 30
234	  7	437.0	38.0	 25
235	  7	166.0	27.9	 25
236	  7	209.0	33.3	 25
237	  7	219.0	31.1	 30
238	  7	283.0	38.0	 25
239	  7	869.0	141.7	 25
240	  7	537.0	72.9	 25
241	  7	290.0	33.7	 25
242	  7	360.8	70.5	 30
243	  7	1006.0	132.1	 25
244	  7	4273.0	523.7	 25
245	  7	168.0	21.1	 25
246	  7	207.0	38.8	 25
247	  7	974.8	249.8	 36
248	  7	303.8	34.0	 30
249	  7	451.5	58.1	 30
250	  7	152.0	24.4	 25
251	  7	148.0	27.0	 25
252	  7	565.3	105.1	 30
253	  7	7676.0	890.3	 25
254	  7	181.0	21.6	 25
255	  7	1428.0	161.6	 25
256	  7	3649.0	694.4	 25
257	  7	177.8	43.4	 30
258	  7	455.0	73.6	 25
259	  7	129.0	19.7	 25
260	  7	159.0	18.0	 25
261	  7	156.0	19.0	 25
262	  7	200.3	37.4	 36
263	  7	353.8	38.1	 30
264	  7	2821.3	485.5	 30
265	  7	186.0	27.7	 25
266	  7	425.0	41.1	 25
267	  7	316.3	40.8	 30
268	  7	140.0	20.7	 25
269	  7	141.0	19.2	 25
270	  7	4694.0	704.3	 25
271	  7	234.0	43.0	 25
272	  7	226.0	25.8	 30
273	  7	6115.0	896.0	 25
274	  7	151.0	18.2	 25
275	  7	854.0	124.6	 25
276	  7	201.0	34.6	 25
277	  7	391.5	84.0	 30
278	  7	139.3	21.0	 30
279	  7	154.3	26.9	 30
280	  7	123.5	21.0	 30
281	  7	504.0	70.2	 25
282	  7	686.0	133.2	 30
283	  7	266.0	25.2	 25
284	  7	307.0	35.6	 25
285	  7	328.0	36.7	 25
286	  7	253.0	32.1	 25
287	  7	175.0	19.9	 25
288	  7	171.0	27.5	 30
289	  7	225.0	39.5	 25
290	  7	154.0	23.1	 25
291	  7	352.0	57.4	 25
292	  7	924.0	199.8	 25
293	  7	195.5	26.0	 36
294	  7	823.0	114.8	 30
295	  7	181.0	33.9	 30
296	  7	141.0	25.0	 25
297	  7	666.0	135.6	 25
298	  7	309.0	53.1	 30
299	  7	349.0	44.4	 25
300	  7	256.0	49.7	 25
301	  7	290.0	44.3	 25
302	  7	454.0	75.8	 25
303	  7	118.8	28.2	 30
304	  7	135.0	18.5	 25
305	  7	179.0	26.9	 25
306	  7	154.0	22.1	 25
307	  7	7194.0	1324.7	 25
308	  7	162.0	26.6	 30
309	  7	242.8	26.5	 30
310	  7	323.5	43.4	 30
311	  7	231.0	32.0	 30
312	  7	240.0	36.0	 25
313	  7	163.8	24.1	 30
314	  7	152.0	25.1	 25
315	  7	491.0	61.0	 25
316	  7	235.0	27.2	 25
317	  7	132.0	21.3	 25
318	  7	636.3	156.6	 30
319	  7	352.0	53.2	 25
320	  7	298.0	45.3	 25
321	  7	163.0	22.3	 25
322	  7	304.0	46.0	 25
323	  7	154.0	25.6	 30
324	  7	239.5	36.7	 30
325	  7	4345.3	858.6	 30
326	  7	545.5	83.5	 30
327	  7	207.0	29.5	 25
328	  7	311.8	54.1	 30
329	  7	4835.0	451.0	 25
330	  7	872.0	133.2	 25
331	  7	293.0	35.8	 25
332	  7	438.0	85.8	 25
333	  7	407.3	85.1	 30
334	  7	205.0	35.7	 25
335	  7	222.0	32.3	 25
336	  7	723.0	109.3	 25
337	  7	1600.0	353.2	 25
338	  7	179.8	26.5	 30
339	  7	601.0	62.2	 25
340	  7	514.5	53.6	 30
341	  7	300.3	49.5	 30
342	  7	537.5	108.6	 30
343	  7	203.8	24.4	 30
344	  7	158.0	35.5	 25
345	  7	186.0	37.2	 25
346	  7	295.0	43.6	 25
347	  7	236.0	32.8	 25
348	  7	450.8	72.2	 30
349	  7	143.0	20.9	 25
350	  7	614.0	57.4	 25
351	  7	148.0	25.0	 25
352	  7	218.0	21.8	 25
353	  7	203.8	37.1	 30
354	  7	327.0	45.3	 25
355	  7	193.3	33.9	 30
356	  7	198.5	38.7	 30
357	  7	725.5	108.9	 30
358	  7	398.8	61.4	 30
359	  7	231.0	44.2	 25
360	  7	196.0	29.2	 25
361	  7	286.0	41.6	 25
362	  7	125.0	21.3	 25
363	  7	127.3	27.1	 30
364	  7	491.0	59.3	 25
365	  7	165.0	29.0	 25
366	  7	146.0	24.5	 25
367	  7	220.0	39.1	 25
368	  7	352.0	48.8	 30
369	  7	177.0	36.1	 25
370	  7	194.0	34.4	 25
371	  7	209.0	39.4	 30
372	  7	598.8	93.0	 30
373	  7	837.3	143.6	 36
374	  7	165.0	22.6	 25
375	  7	414.0	51.9	 25
376	  7	174.0	33.4	 25
377	  7	2368.0	407.8	 25
378	  7	158.0	29.3	 30
379	  7	479.0	43.9	 25
380	  7	326.0	37.1	 25
381	  7	147.0	28.4	 25
382	  7	146.0	30.8	 25
383	  7	180.0	31.0	 30
384	  7	187.0	35.1	 25
385	  7	589.0	76.8	 25
386	  7	846.8	114.5	 30
387	  7	209.0	40.3	 30
388	  7	147.3	30.4	 30
389	  7	213.0	43.7	 30
390	  7	191.0	34.8	 25
391	  7	267.0	42.8	 25
392	  7	219.0	32.9	 25
393	  7	174.0	29.9	 25
394	  7	1709.8	445.7	 30
395	  7	228.0	59.1	 25
396	  7	141.0	30.0	 25
397	  7	203.0	141.9	 25
398	  7	212.0	35.7	 25
399	  7	158.8	23.3	 30
400	  7	625.0	91.9	 25
401	  7	713.0	102.1	 25
402	  7	392.3	70.6	 30
403	  7	2274.0	626.4	 30
404	  7	199.3	55.8	 36
405	  7	191.0	43.0	 25
406	  7	177.0	35.0	 25
407	  7	656.0	104.4	 25
408	  7	137.0	23.2	 25
409	  7	166.8	45.8	 30
410	  7	145.0	31.0	 25
411	  7	163.0	30.8	 25
412	  7	173.0	29.7	 25
413	  7	301.0	50.6	 25
414	  7	468.3	106.5	 30
415	  7	469.0	68.2	 25
416	  7	194.0	32.5	 25
417	  7	301.8	41.6	 30
418	  7	1147.3	212.1	 30
419	  7	281.5	52.6	 36
420	  7	398.0	55.7	 25
421	  7	154.0	34.4	 25
422	  7	217.0	42.4	 25
423	  7	1354.0	282.0	 25
424	  7	307.0	40.3	 30
425	  7	216.0	29.8	 25
426	  7	494.0	82.8	 25
427	  7	308.0	47.0	 25
428	  7	235.0	40.3	 25
429	  7	303.3	44.8	 30
430	  7	158.0	28.1	 25
431	  7	177.0	37.5	 25
432	  7	438.0	56.1	 25
433	  7	343.3	64.9	 30
434	  7	278.3	48.3	 36
435	  7	818.0	130.4	 30
436	  7	182.0	31.1	 25
437	  7	251.0	42.7	 25
438	  7	250.0	32.7	 25
439	  7	257.0	40.3	 30
440	  7	279.0	51.7	 25
441	  7	231.0	40.7	 25
442	  7	128.0	27.5	 25
443	  7	197.0	26.8	 25
444	  7	337.3	38.8	 30
445	  7	363.0	32.4	 25
446	  7	555.0	73.1	 25
447	  7	162.0	21.4	 25
448	  7	234.8	36.9	 30
449	  7	342.5	68.0	 36
450	  7	433.5	67.9	 30
451	  7	260.0	47.2	 25
452	  7	163.0	21.7	 25
453	  7	171.0	27.2	 25
454	  7	1001.0	256.9	 30
455	  7	255.0	41.3	 25
456	  7	124.0	17.9	 25
457	  7	187.0	31.9	 25
458	  7	241.0	40.1	 25
459	  7	154.5	25.4	 30
460	  7	199.0	35.9	 25
461	  7	123.0	18.0	 25
462	  7	307.0	37.8	 25
463	  7	131.0	24.5	 25
464	  7	144.3	19.5	 36
465	  7	212.3	28.7	 30
466	  7	1936.5	329.5	 30
467	  7	784.0	129.0	 25
468	  7	137.0	25.7	 25
469	  7	148.5	28.5	 30
470	  7	389.0	42.2	 25
471	  7	292.0	62.4	 25
472	  7	623.0	91.9	 25
473	  7	108.0	20.2	 25
474	  7	323.8	61.4	 30
475	  7	178.0	25.6	 25
476	  7	138.0	38.6	 25
477	  7	182.0	28.0	 25
478	  7	614.0	119.2	 25
479	  7	171.0	37.2	 36
480	  7	209.0	45.7	 30
481	  7	137.5	20.0	 30
482	  7	208.0	39.2	 25
483	  7	613.0	95.5	 25
484	  7	1134.3	220.0	 30
485	  7	140.0	19.7	 25
486	  7	792.0	108.2	 25
487	  7	259.0	41.6	 25
488	  7	131.0	25.1	 25
489	  7	213.0	30.6	 25
490	  7	196.5	23.9	 30
491	  7	149.0	22.7	 25
492	  7	160.0	26.5	 25
493	  7	178.0	27.4	 25
494	  7	476.3	96.5	 30
495	  7	213.0	30.9	 36
496	  7	245.0	37.3	 30
497	  7	272.0	30.5	 25
498	  7	182.0	18.4	 25
499	  7	174.0	21.8	 25
500	  7	150.3	16.7	 30
501	  7	196.0	28.6	 25
502	  7	984.0	160.9	 25
503	  7	133.0	24.0	 25
504	  7	133.0	26.9	 25
505	  7	373.5	46.3	 30
506	  7	287.0	37.6	 25
507	  7	159.0	20.8	 25
508	  7	322.0	49.4	 25
509	  7	151.0	18.4	 25
510	  7	164.8	32.1	 36
511	  7	215.3	36.4	 30
512	  7	242.5	33.2	 30
513	  7	324.0	35.6	 25
514	  7	290.0	35.9	 25
515	  7	384.8	65.0	 30
516	  7	139.0	24.0	 25
517	  7	165.0	28.1	 25
518	  7	208.0	29.6	 25
519	  7	292.0	53.5	 25
520	  7	253.0	34.3	 30
521	  7	489.0	55.6	 25
522	  7	205.0	24.9	 25
523	  7	5279.0	782.1	 25
524	  7	173.0	22.7	 25
525	  7	160.8	26.8	 36
526	  7	137.8	17.4	 30
527	  7	167.8	26.0	 30
528	  7	1983.0	283.8	 25
529	  7	885.0	159.9	 25
530	  7	153.3	23.5	 30
531	  7	142.0	17.7	 25
532	  7	119.0	17.5	 25
533	  7	141.0	19.9	 25
534	  7	113.0	24.3	 25
535	  7	1002.5	225.3	 30
536	  7	1158.0	160.4	 25
537	  7	121.0	23.1	 25
538	  7	273.0	43.7	 25
539	  7	2278.0	501.1	 25
540	  7	300.8	47.5	 30
541	  7	2348.3	316.3	 30
542	  7	148.0	25.8	 30
543	  7	134.0	21.6	 30
544	  7	487.0	92.5	 25
545	  7	150.0	25.8	 30
546	  7	2328.0	318.6	 25
547	  7	179.0	25.7	 25
548	  7	174.0	28.5	 25
549	  7	412.0	80.5	 25
550	  7	309.0	36.1	 30
551	  7	193.0	32.2	 25
552	  7	183.0	19.1	 25
553	  7	161.0	17.6	 25
554	  7	199.0	46.2	 25
555	  7	243.8	31.6	 30
556	  7	177.8	28.4	 30
557	  7	694.3	101.8	 30
558	  7	2946.0	622.1	 30
559	  7	391.0	69.0	 25
560	  7	589.3	82.5	 30
561	  7	124.0	21.1	 25
562	  7	206.0	37.4	 25
563	  7	157.0	28.0	 25
564	  7	127.0	20.3	 25
565	  7	4720.8	926.8	 30
566	  7	358.0	56.6	 25
567	  7	154.0	21.3	 25
568	  7	112.0	23.7	 25
569	  7	135.0	20.3	 25
570	  7	113.8	25.7	 30
571	  7	170.0	23.2	 25
572	  7	329.3	52.9	 30
573	  7	378.3	51.3	 30
574	  7	889.8	77.1	 30
575	  7	2219.8	229.4	 30
576	  7	133.0	22.6	 25
577	  7	162.0	26.2	 25
578	  7	192.0	27.5	 25
579	  7	161.0	24.1	 25
580	  7	147.8	27.2	 30
581	  7	233.0	27.4	 25
582	  7	207.0	27.4	 25
583	  7	407.0	51.7	 25
584	  7	601.0	109.6	 25
585	  7	371.8	69.6	 30
586	  7	134.0	115.4	 25
587	  7	218.8	22.6	 30
588	  7	221.3	33.9	 30
589	  7	108.3	20.9	 30
590	  7	130.5	20.2	 30
591	  7	198.0	37.3	 25
592	  7	352.0	51.1	 25
593	  7	165.0	30.1	 25
594	  7	121.0	26.3	 25
595	  7	125.0	24.8	 25
596	  7	197.0	28.2	 30
597	  7	435.0	58.2	 25
598	  7	263.0	32.5	 25
599	  7	261.0	43.8	 25
600	  7	184.0	33.5	 25
601	  7	301.3	49.0	 30
602	  7	543.0	67.0	 25
603	  7	268.0	29.8	 30
604	  7	226.5	55.7	 30
605	  7	177.8	28.1	 30
606	  7	195.0	41.7	 30
607	  7	142.0	25.7	 25
608	  7	363.0	53.4	 25
609	  7	248.0	49.6	 25
610	  7	235.0	40.1	 25
611	  7	7034.0	1827.1	 30
612	  7	876.0	98.9	 25
613	  7	682.0	99.1	 25
614	  7	217.0	44.0	 25
615	  7	323.0	47.8	 25
616	  7	206.3	44.2	 30
617	  7	1001.0	128.8	 25
618	  7	185.3	55.0	 30
619	  7	405.8	50.6	 30
620	  7	270.0	47.2	 30
621	  7	443.0	53.9	 30
622	  7	147.0	33.3	 25
623	  7	158.0	22.0	 25
624	  7	146.0	23.3	 25
625	  7	127.0	23.7	 25
626	  7	735.5	171.1	 30
627	  7	940.0	77.1	 25
628	  7	752.0	135.1	 25
629	  7	2372.0	342.9	 25
630	  7	499.0	56.9	 25
631	  7	607.5	75.8	 30
632	  7	1036.0	124.7	 25
633	  7	13737.0	1570.3	 25
634	  7	689.8	108.1	 30
635	  7	861.0	162.6	 30
636	  7	2083.0	593.5	 36
637	  7	242.0	44.5	 25
638	  7	236.0	47.3	 25
639	  7	289.0	52.5	 25
640	  7	240.0	48.3	 25
641	  7	256.0	49.5	 30
642	  7	152.0	23.9	 25
643	  7	256.0	28.7	 25
644	  7	156.0	23.0	 25
645	  7	158.0	38.0	 25
646	  7	1820.0	509.1	 30
647	  7	155.0	24.9	 25
648	  7	276.0	45.8	 25
649	  7	201.0	35.0	 30
650	  7	151.0	30.3	 30
651	  7	204.0	35.4	 36
652	  7	334.0	71.0	 25
653	  7	371.0	51.7	 25
654	  7	289.0	39.5	 25
655	  7	12926.0	3369.8	 25
656	  7	707.8	81.2	 30
657	  7	141.0	19.5	 25
658	  7	375.0	49.7	 25
659	  7	172.0	30.6	 25
660	  7	162.0	35.0	 25
661	  7	312.3	70.9	 30
662	  7	211.0	33.6	 25
663	  7	271.0	44.5	 25
664	  7	298.0	41.3	 25
665	  7	191.0	33.3	 30
666	  7	236.3	46.7	 36
667	  7	163.0	29.9	 30
668	  7	230.0	34.1	 25
669	  7	186.0	26.5	 25
670	  7	302.0	53.5	 25
671	  7	216.8	46.6	 30
672	  7	988.0	130.6	 25
673	  7	143.0	28.7	 25
674	  7	133.0	16.3	 25
675	  7	166.0	31.6	 25
676	  7	459.5	104.1	 30
677	  7	158.0	24.9	 25
678	  7	1144.0	168.8	 25
679	  7	311.0	54.4	 25
680	  7	555.5	112.4	 30
681	  7	144.0	29.7	 36
682	  7	1055.3	185.0	 30
683	  7	205.0	41.4	 25
684	  7	267.0	34.0	 25
685	  7	166.0	24.3	 25
686	  7	222.3	37.0	 30
687	  7	271.0	38.6	 25
688	  7	298.0	35.5	 25
689	  7	205.0	28.7	 25
690	  7	270.0	43.2	 25
691	  7	227.5	29.4	 30
692	  7	262.0	33.6	 25
693	  7	281.0	44.4	 25
694	  7	401.0	61.8	 25
695	  7	156.0	23.2	 25
696	  7	209.8	34.1	 30
697	  7	545.5	155.0	 36
698	  7	393.3	56.0	 30
699	  7	3180.0	633.1	 25
700	  7	632.0	116.3	 25
701	  7	456.0	58.9	 25
702	  7	549.8	66.6	 30
703	  7	215.0	32.3	 25
704	  7	181.0	34.3	 25
705	  7	304.0	61.8	 25
706	  7	136.0	23.4	 25
707	  7	259.8	41.5	 30
708	  7	197.0	31.0	 25
709	  7	170.0	28.0	 25
710	  7	163.0	32.2	 25
711	  7	282.0	249.5	 30
  0	  8	19385.5	5167.3	 30
  1	  8	1122.0	148.5	 25
  2	  8	121.0	18.3	 25
  3	  8	149.0	23.2	 25
  4	  8	113.0	19.7	 25
  5	  8	255.5	50.9	 30
  6	  8	137.0	33.2	 25
  7	  8	134.0	31.0	 25
  8	  8	239.0	39.6	 25
  9	  8	244.0	42.2	 25
 10	  8	125.3	25.5	 30
 11	  8	177.0	24.7	 25
 12	  8	19246.8	2134.0	 30
 13	  8	230.0	32.5	 30
 14	  8	230.5	36.3	 30
 15	  8	16440.8	4067.7	 30
 16	  8	19144.0	961.6	 25
 17	  8	197.0	27.6	 25
 18	  8	20540.0	3225.8	 25
 19	  8	281.0	22.7	 25
 20	  8	287.8	27.9	 30
 21	  8	300.0	43.1	 25
 22	  8	18164.0	2100.2	 25
 23	  8	207.0	25.3	 25
 24	  8	20996.0	3963.3	 25
 25	  8	19116.0	2635.4	 30
 26	  8	256.0	33.8	 25
 27	  8	288.5	46.2	 30
 28	  8	18891.3	3452.6	 30
 29	  8	204.8	41.1	 30
 30	  8	20175.3	4490.4	 30
 31	  8	307.0	33.5	 25
 32	  8	283.0	30.6	 25
 33	  8	259.0	26.6	 25
 34	  8	18537.0	3138.1	 25
 35	  8	173.3	29.5	 30
 36	  8	20355.0	1785.6	 25
 37	  8	229.0	31.1	 25
 38	  8	186.0	28.1	 25
 39	  8	196.0	32.7	 25
 40	  8	199.8	32.1	 30
 41	  8	175.0	31.0	 25
 42	  8	20443.8	1601.8	 30
 43	  8	19068.3	3809.1	 30
 44	  8	233.5	21.9	 30
 45	  8	260.3	33.9	 30
 46	  8	18774.0	1952.9	 25
 47	  8	114.0	21.8	 25
 48	  8	189.0	39.3	 25
 49	  8	225.0	41.5	 25
 50	  8	219.0	28.5	 25
 51	  8	179.5	28.5	 30
 52	  8	177.0	22.9	 25
 53	  8	171.0	39.2	 25
 54	  8	19526.0	2734.0	 25
 55	  8	303.0	31.6	 25
 56	  8	274.8	26.2	 30
 57	  8	17202.0	2276.4	 25
 58	  8	203.0	28.4	 30
 59	  8	101.8	23.0	 30
 60	  8	95.8	22.6	 30
 61	  8	115.0	26.0	 30
 62	  8	313.0	63.0	 25
 63	  8	19181.0	2844.2	 25
 64	  8	18343.0	2308.2	 25
 65	  8	18801.0	2143.8	 25
 66	  8	215.8	31.3	 30
 67	  8	108.0	37.8	 25
 68	  8	194.0	35.3	 25
 69	  8	276.0	41.4	 25
 70	  8	17970.0	2645.3	 25
 71	  8	259.0	39.4	 30
 72	  8	199.0	24.5	 25
 73	  8	196.0	39.3	 30
 74	  8	20004.5	1962.7	 30
 75	  8	18979.8	3613.3	 30
 76	  8	262.3	49.2	 30
 77	  8	290.0	40.3	 25
 78	  8	18583.0	1679.9	 25
 79	  8	191.0	24.8	 25
 80	  8	19466.0	2965.6	 25
 81	  8	260.5	35.0	 30
 82	  8	271.0	33.8	 25
 83	  8	18686.0	1657.2	 25
 84	  8	20307.0	474.1	 25
 85	  8	155.0	40.7	 25
 86	  8	206.8	36.7	 30
 87	  8	237.0	31.6	 25
 88	  8	17215.0	1468.8	 25
 89	  8	232.0	34.0	 30
 90	  8	178.3	32.3	 30
 91	  8	112.3	21.9	 36
 92	  8	99.0	25.1	 25
 93	  8	143.0	26.1	 25
 94	  8	155.0	38.8	 25
 95	  8	224.0	31.5	 25
 96	  8	187.8	27.1	 30
 97	  8	253.0	32.1	 25
 98	  8	551.0	102.0	 25
 99	  8	177.0	38.3	 25
100	  8	164.0	22.4	 25
101	  8	121.8	21.5	 30
102	  8	158.0	32.9	 25
103	  8	115.0	22.3	 25
104	  8	225.3	42.5	 30
105	  8	148.8	14.9	 30
106	  8	1014.3	301.4	 36
107	  8	243.0	27.8	 25
108	  8	177.0	25.8	 25
109	  8	107.0	15.3	 25
110	  8	103.0	26.3	 25
111	  8	257.0	59.7	 30
112	  8	275.0	50.4	 25
113	  8	1343.0	236.3	 25
114	  8	586.0	68.1	 25
115	  8	399.0	41.7	 25
116	  8	297.0	27.8	 30
117	  8	1415.0	151.7	 25
118	  8	351.0	42.7	 25
119	  8	357.0	43.4	 25
120	  8	215.0	67.2	 30
121	  8	136.8	24.9	 36
122	  8	182.0	25.7	 30
123	  8	118.0	26.8	 25
124	  8	135.0	23.7	 25
125	  8	121.0	24.5	 25
126	  8	447.0	81.7	 30
127	  8	119.0	16.2	 25
128	  8	200.0	28.8	 25
129	  8	192.0	36.8	 25
130	  8	334.0	33.0	 25
131	  8	393.0	68.8	 30
132	  8	343.0	48.4	 25
133	  8	265.0	40.9	 25
134	  8	277.0	53.4	 25
135	  8	260.8	45.3	 30
136	  8	240.0	29.5	 36
137	  8	187.0	29.8	 30
138	  8	158.0	24.5	 25
139	  8	705.0	109.6	 25
140	  8	152.0	27.5	 25
141	  8	213.8	36.2	 30
142	  8	289.0	45.8	 25
143	  8	752.0	141.7	 25
144	  8	151.0	26.1	 25
145	  8	177.0	26.0	 25
146	  8	150.8	28.2	 30
147	  8	220.0	35.1	 25
148	  8	268.0	46.3	 25
149	  8	237.0	48.3	 25
150	  8	166.0	28.2	 25
151	  8	187.8	26.7	 30
152	  8	187.3	23.3	 36
153	  8	197.8	30.4	 30
154	  8	261.0	31.3	 25
155	  8	310.0	48.0	 25
156	  8	153.0	30.2	 25
157	  8	432.8	98.4	 30
158	  8	271.0	35.6	 25
159	  8	161.0	20.5	 25
160	  8	493.0	90.8	 25
161	  8	210.0	33.6	 25
162	  8	194.5	26.2	 30
163	  8	381.0	59.9	 25
164	  8	199.0	21.8	 25
165	  8	338.0	45.1	 25
166	  8	215.0	23.7	 30
167	  8	585.0	161.1	 36
168	  8	637.5	76.6	 30
169	  8	224.0	31.6	 25
170	  8	177.0	23.9	 25
171	  8	163.0	26.7	 25
172	  8	166.0	25.5	 30
173	  8	148.0	23.1	 25
174	  8	149.0	18.8	 25
175	  8	195.0	32.2	 25
176	  8	860.0	163.1	 25
177	  8	213.8	24.0	 30
178	  8	206.0	22.7	 25
179	  8	111.0	20.9	 25
180	  8	151.0	43.5	 25
181	  8	258.0	31.1	 25
182	  8	153.0	21.9	 36
183	  8	158.5	38.8	 30
184	  8	130.8	20.4	 30
185	  8	189.0	24.7	 25
186	  8	167.0	35.4	 25
187	  8	114.5	25.2	 30
188	  8	125.0	19.9	 25
189	  8	141.0	17.8	 25
190	  8	119.0	21.5	 25
191	  8	181.0	31.1	 25
192	  8	171.3	26.9	 30
193	  8	449.0	46.6	 25
194	  8	1299.0	190.2	 25
195	  8	370.0	38.7	 25
196	  8	521.0	64.7	 25
197	  8	5125.8	1301.2	 36
198	  8	182.0	16.6	 30
199	  8	170.0	30.4	 30
200	  8	234.0	29.9	 25
201	  8	289.0	41.3	 25
202	  8	211.8	36.7	 30
203	  8	244.0	23.4	 25
204	  8	343.0	65.1	 25
205	  8	174.0	26.0	 25
206	  8	500.0	72.1	 25
207	  8	118.8	12.8	 30
208	  8	128.0	18.8	 25
209	  8	127.0	25.8	 25
210	  8	228.0	37.0	 25
211	  8	243.0	36.1	 25
212	  8	219.5	21.5	 30
213	  8	182.3	30.3	 30
214	  8	105.3	17.7	 30
215	  8	133.5	28.4	 30
216	  8	207.0	29.3	 25
217	  8	458.0	98.0	 30
218	  8	667.0	70.6	 25
219	  8	434.0	45.5	 25
220	  8	197.0	27.7	 25
221	  8	283.0	43.1	 25
222	  8	678.8	74.2	 30
223	  8	117.0	17.8	 25
224	  8	283.0	40.3	 25
225	  8	496.0	84.0	 25
226	  8	188.0	26.1	 25
227	  8	150.5	25.1	 30
228	  8	134.3	23.2	 30
229	  8	153.5	25.0	 30
230	  8	185.5	31.9	 30
231	  8	124.0	19.1	 25
232	  8	171.3	23.2	 30
233	  8	181.0	31.2	 25
234	  8	558.0	91.4	 25
235	  8	163.0	32.8	 25
236	  8	282.0	35.6	 25
237	  8	199.5	33.3	 30
238	  8	285.0	46.9	 25
239	  8	308.0	44.1	 25
240	  8	329.0	57.5	 25
241	  8	257.0	40.9	 25
242	  8	302.0	54.8	 30
243	  8	308.0	42.4	 25
244	  8	735.3	168.0	 30
245	  8	195.0	30.1	 30
246	  8	196.3	30.9	 30
247	  8	426.5	66.0	 30
248	  8	269.0	41.1	 25
249	  8	246.0	32.1	 25
250	  8	160.0	24.9	 25
251	  8	171.0	35.6	 25
252	  8	362.0	46.7	 25
253	  8	984.8	246.9	 30
254	  8	169.0	23.2	 25
255	  8	446.0	47.0	 25
256	  8	670.0	88.5	 25
257	  8	242.0	27.9	 25
258	  8	147.8	31.5	 30
259	  8	153.5	29.2	 30
260	  8	154.3	31.1	 30
261	  8	108.8	18.7	 30
262	  8	124.0	21.3	 25
263	  8	203.0	37.2	 30
264	  8	669.0	129.1	 25
265	  8	117.0	18.3	 25
266	  8	154.0	33.5	 25
267	  8	154.0	24.5	 25
268	  8	127.0	23.6	 30
269	  8	121.0	23.4	 25
270	  8	613.0	104.1	 25
271	  8	205.0	30.9	 25
272	  8	210.0	32.1	 25
273	  8	854.8	216.1	 30
274	  8	131.0	17.7	 25
275	  8	258.3	59.0	 30
276	  8	162.5	29.1	 30
277	  8	148.0	25.3	 30
278	  8	163.8	32.3	 30
279	  8	166.0	35.1	 25
280	  8	141.0	24.4	 25
281	  8	314.0	55.1	 25
282	  8	175.0	33.0	 25
283	  8	187.0	34.9	 30
284	  8	260.0	45.0	 25
285	  8	302.0	38.3	 25
286	  8	688.0	79.7	 25
287	  8	134.0	24.4	 25
288	  8	142.5	23.8	 30
289	  8	284.0	39.7	 25
290	  8	240.3	29.3	 30
291	  8	395.0	60.8	 30
292	  8	281.3	53.2	 30
293	  8	139.0	28.2	 30
294	  8	200.0	38.0	 25
295	  8	148.0	27.9	 25
296	  8	122.0	25.5	 25
297	  8	196.0	29.6	 25
298	  8	272.8	45.3	 30
299	  8	342.0	52.4	 25
300	  8	127.0	25.4	 25
301	  8	156.0	25.8	 25
302	  8	243.0	47.7	 25
303	  8	146.3	28.4	 30
304	  8	127.0	22.8	 25
305	  8	174.0	35.5	 25
306	  8	166.0	31.2	 30
307	  8	1263.3	284.3	 30
308	  8	156.3	34.4	 36
309	  8	201.0	44.9	 25
310	  8	225.0	41.7	 25
311	  8	155.0	26.5	 25
312	  8	226.0	45.6	 25
313	  8	160.5	30.4	 30
314	  8	142.0	33.2	 25
315	  8	345.0	56.7	 25
316	  8	169.0	27.6	 25
317	  8	126.0	27.8	 25
318	  8	260.5	50.1	 30
319	  8	155.0	38.8	 25
320	  8	316.0	45.3	 25
321	  8	198.8	44.0	 30
322	  8	241.5	35.7	 30
323	  8	159.5	30.5	 36
324	  8	239.0	49.7	 25
325	  8	467.0	104.4	 25
326	  8	351.0	42.9	 25
327	  8	247.0	46.0	 25
328	  8	217.8	25.1	 30
329	  8	1462.0	290.2	 25
330	  8	1264.0	237.6	 25
331	  8	217.0	36.5	 25
332	  8	147.0	23.5	 25
333	  8	182.3	32.3	 30
334	  8	218.0	37.8	 25
335	  8	147.0	26.2	 25
336	  8	321.0	48.3	 25
337	  8	581.5	166.9	 30
338	  8	196.5	36.8	 36
339	  8	333.8	38.8	 30
340	  8	276.0	40.3	 25
341	  8	235.0	39.1	 25
342	  8	271.0	56.1	 25
343	  8	145.0	24.6	 30
344	  8	110.0	17.9	 25
345	  8	193.0	35.4	 25
346	  8	201.0	26.7	 25
347	  8	140.0	18.8	 25
348	  8	285.0	55.5	 30
349	  8	126.0	25.8	 25
350	  8	247.0	37.5	 25
351	  8	180.0	33.9	 25
352	  8	183.5	47.0	 30
353	  8	161.5	24.7	 30
354	  8	172.0	36.0	 36
355	  8	166.0	24.7	 25
356	  8	272.0	41.8	 25
357	  8	185.0	38.0	 25
358	  8	165.0	25.3	 25
359	  8	216.5	36.0	 30
360	  8	571.0	99.1	 25
361	  8	198.0	34.4	 25
362	  8	132.0	22.6	 25
363	  8	112.0	15.5	 25
364	  8	150.5	27.4	 30
365	  8	163.0	22.9	 25
366	  8	149.0	31.6	 25
367	  8	151.0	27.7	 25
368	  8	198.8	42.6	 30
369	  8	149.3	27.1	 36
370	  8	167.5	32.8	 30
371	  8	321.0	35.4	 25
372	  8	481.0	92.6	 25
373	  8	526.0	45.1	 25
374	  8	168.8	28.0	 30
375	  8	237.0	36.2	 25
376	  8	149.0	20.6	 25
377	  8	541.0	110.2	 25
378	  8	180.0	23.4	 25
379	  8	353.3	47.1	 30
380	  8	191.0	37.1	 25
381	  8	141.0	30.3	 25
382	  8	137.0	31.5	 25
383	  8	185.8	36.7	 30
384	  8	166.0	28.1	 36
385	  8	213.0	24.6	 30
386	  8	958.0	152.5	 25
387	  8	184.0	35.1	 25
388	  8	146.0	19.1	 25
389	  8	246.3	37.5	 30
390	  8	192.0	26.4	 25
391	  8	300.0	45.4	 25
392	  8	162.0	37.5	 25
393	  8	136.0	19.3	 25
394	  8	242.0	52.4	 30
395	  8	166.0	37.0	 25
396	  8	224.0	35.8	 25
397	  8	171.0	29.1	 25
398	  8	248.0	46.3	 25
399	  8	152.3	25.2	 36
400	  8	140.0	15.9	 30
401	  8	149.0	17.9	 30
402	  8	220.0	36.5	 25
403	  8	395.0	42.6	 25
404	  8	234.8	65.0	 30
405	  8	235.0	83.0	 25
406	  8	175.0	24.3	 25
407	  8	682.0	57.8	 25
408	  8	180.0	38.0	 25
409	  8	121.5	21.2	 30
410	  8	148.0	25.1	 25
411	  8	133.0	20.4	 25
412	  8	171.0	23.3	 25
413	  8	202.0	28.2	 25
414	  8	252.8	49.4	 36
415	  8	176.0	24.4	 30
416	  8	319.5	44.9	 30
417	  8	470.0	58.3	 25
418	  8	293.0	51.7	 25
419	  8	222.5	31.8	 30
420	  8	565.0	94.1	 25
421	  8	152.0	29.8	 25
422	  8	279.0	32.1	 25
423	  8	547.0	72.1	 25
424	  8	183.5	32.0	 30
425	  8	155.0	26.8	 25
426	  8	150.0	29.0	 25
427	  8	272.0	35.5	 25
428	  8	182.0	23.2	 25
429	  8	256.8	29.3	 30
430	  8	144.8	21.6	 30
431	  8	222.8	34.1	 30
432	  8	188.5	27.0	 30
433	  8	188.0	28.8	 25
434	  8	147.8	26.2	 30
435	  8	201.0	38.1	 25
436	  8	143.0	18.0	 25
437	  8	323.0	59.1	 25
438	  8	261.0	52.0	 25
439	  8	168.0	27.5	 30
440	  8	241.0	52.8	 25
441	  8	209.0	43.0	 25
442	  8	130.0	26.1	 25
443	  8	132.0	16.8	 25
444	  8	222.0	28.7	 30
445	  8	549.0	112.9	 30
446	  8	287.5	45.1	 30
447	  8	144.0	18.6	 30
448	  8	154.0	25.2	 25
449	  8	180.0	24.5	 30
450	  8	192.0	25.1	 25
451	  8	151.0	21.0	 25
452	  8	190.0	21.6	 25
453	  8	131.0	16.8	 25
454	  8	269.0	60.8	 25
455	  8	163.8	32.8	 30
456	  8	115.0	20.6	 25
457	  8	166.0	29.7	 25
458	  8	133.0	24.8	 25
459	  8	184.0	33.0	 25
460	  8	150.5	30.7	 36
461	  8	130.0	22.7	 30
462	  8	132.8	24.9	 30
463	  8	150.0	24.2	 30
464	  8	144.0	26.7	 25
465	  8	164.8	27.6	 30
466	  8	403.0	75.8	 25
467	  8	164.0	39.5	 25
468	  8	124.0	20.6	 25
469	  8	162.0	30.2	 25
470	  8	146.5	25.9	 30
471	  8	1221.0	173.0	 25
472	  8	259.0	44.9	 25
473	  8	102.0	16.1	 25
474	  8	161.0	21.8	 25
475	  8	258.8	36.8	 30
476	  8	178.5	35.0	 30
477	  8	157.0	24.4	 30
478	  8	183.0	35.7	 30
479	  8	123.0	21.7	 25
480	  8	147.5	30.3	 30
481	  8	168.0	30.2	 25
482	  8	136.0	24.6	 25
483	  8	200.0	29.2	 25
484	  8	198.0	34.5	 25
485	  8	155.5	24.5	 30
486	  8	425.0	60.2	 25
487	  8	159.0	31.9	 25
488	  8	137.0	39.6	 25
489	  8	173.0	31.0	 25
490	  8	502.3	92.3	 30
491	  8	205.0	36.0	 30
492	  8	434.5	107.8	 30
493	  8	153.0	24.1	 30
494	  8	204.0	30.5	 25
495	  8	177.8	38.5	 30
496	  8	196.0	33.9	 25
497	  8	353.0	32.9	 25
498	  8	236.0	41.9	 25
499	  8	161.0	31.0	 25
500	  8	119.5	19.8	 30
501	  8	180.0	22.6	 25
502	  8	192.0	48.5	 25
503	  8	159.0	31.4	 25
504	  8	147.0	24.8	 25
505	  8	354.3	50.0	 30
506	  8	222.0	32.0	 25
507	  8	152.3	30.7	 30
508	  8	170.8	49.1	 30
509	  8	139.5	34.7	 30
510	  8	119.8	23.6	 30
511	  8	141.0	27.4	 25
512	  8	226.0	45.6	 25
513	  8	127.0	27.5	 25
514	  8	268.0	47.0	 25
515	  8	189.5	38.5	 30
516	  8	147.0	30.9	 25
517	  8	275.0	64.6	 25
518	  8	130.0	26.6	 25
519	  8	127.0	25.3	 25
520	  8	221.8	39.5	 30
521	  8	258.0	32.7	 25
522	  8	252.0	34.4	 30
523	  8	582.8	144.5	 30
524	  8	148.5	26.1	 30
525	  8	112.0	19.3	 30
526	  8	142.0	25.3	 25
527	  8	160.0	30.4	 25
528	  8	342.0	79.3	 25
529	  8	209.0	49.3	 25
530	  8	138.8	23.6	 30
531	  8	126.0	27.1	 25
532	  8	113.0	24.6	 25
533	  8	126.0	25.1	 25
534	  8	154.0	28.7	 25
535	  8	455.5	92.2	 30
536	  8	438.0	77.3	 25
537	  8	146.0	28.7	 25
538	  8	228.5	47.6	 30
539	  8	718.0	178.2	 30
540	  8	300.3	45.2	 36
541	  8	782.0	114.3	 25
542	  8	147.0	31.1	 25
543	  8	144.0	32.9	 25
544	  8	140.0	26.3	 25
545	  8	138.3	24.6	 30
546	  8	382.0	86.8	 25
547	  8	131.0	23.8	 25
548	  8	164.0	21.3	 25
549	  8	164.0	24.8	 25
550	  8	165.0	28.7	 30
551	  8	165.0	47.3	 25
552	  8	138.0	28.2	 25
553	  8	167.0	31.2	 30
554	  8	158.5	38.0	 30
555	  8	181.3	49.1	 30
556	  8	142.5	27.8	 30
557	  8	212.0	29.0	 25
558	  8	546.0	125.5	 25
559	  8	604.0	93.0	 25
560	  8	193.0	34.7	 25
561	  8	139.8	19.1	 30
562	  8	135.0	20.3	 25
563	  8	220.0	42.6	 25
564	  8	129.0	23.2	 25
565	  8	239.0	49.4	 25
566	  8	456.0	80.3	 30
567	  8	138.0	30.1	 25
568	  8	138.0	31.5	 25
569	  8	132.5	29.5	 30
570	  8	121.8	25.2	 30
571	  8	263.8	58.6	 36
572	  8	149.0	24.9	 25
573	  8	295.0	55.7	 25
574	  8	510.0	98.4	 25
575	  8	1573.0	216.7	 25
576	  8	177.5	28.4	 30
577	  8	163.0	29.6	 25
578	  8	185.0	30.2	 25
579	  8	137.0	23.2	 25
580	  8	140.0	22.2	 25
581	  8	173.5	22.9	 30
582	  8	132.0	24.5	 25
583	  8	141.0	21.1	 25
584	  8	202.8	23.9	 30
585	  8	191.0	29.8	 30
586	  8	143.3	32.0	 36
587	  8	193.0	32.5	 25
588	  8	215.0	27.7	 25
589	  8	122.0	34.1	 25
590	  8	151.0	30.9	 25
591	  8	150.8	24.6	 30
592	  8	199.0	23.2	 25
593	  8	123.0	21.2	 25
594	  8	129.0	24.1	 25
595	  8	121.0	26.8	 25
596	  8	182.5	32.1	 30
597	  8	171.0	28.9	 25
598	  8	228.0	32.0	 25
599	  8	230.0	44.2	 25
600	  8	164.3	31.6	 30
601	  8	211.8	33.6	 36
602	  8	1806.8	450.0	 30
603	  8	233.0	26.9	 25
604	  8	418.0	61.4	 25
605	  8	157.0	24.7	 25
606	  8	149.5	28.3	 30
607	  8	140.0	25.7	 25
608	  8	170.0	21.4	 25
609	  8	285.0	36.6	 25
610	  8	166.0	33.8	 25
611	  8	2049.3	542.7	 30
612	  8	481.0	39.3	 25
613	  8	225.0	25.2	 25
614	  8	221.0	37.8	 25
615	  8	402.5	51.9	 30
616	  8	145.0	22.0	 36
617	  8	223.0	57.2	 30
618	  8	198.0	28.7	 25
619	  8	359.0	39.6	 25
620	  8	280.0	37.5	 25
621	  8	348.8	59.2	 30
622	  8	176.0	20.7	 25
623	  8	126.0	20.1	 25
624	  8	148.0	21.5	 25
625	  8	116.0	22.5	 25
626	  8	384.0	83.7	 30
627	  8	311.0	38.5	 25
628	  8	1360.0	76.1	 25
629	  8	478.0	49.4	 25
630	  8	275.0	38.7	 25
631	  8	325.5	32.0	 36
632	  8	2706.5	633.3	 30
633	  8	1687.5	511.0	 30
634	  8	424.0	60.8	 25
635	  8	484.0	63.5	 25
636	  8	284.3	52.5	 30
637	  8	138.0	18.1	 25
638	  8	154.0	17.4	 25
639	  8	175.0	29.1	 25
640	  8	357.0	56.7	 25
641	  8	247.0	46.4	 30
642	  8	326.0	45.5	 25
643	  8	327.0	42.8	 25
644	  8	152.0	25.1	 25
645	  8	136.0	23.7	 25
646	  8	246.3	61.5	 36
647	  8	123.8	23.4	 30
648	  8	221.8	46.6	 30
649	  8	176.0	24.6	 25
650	  8	137.0	26.3	 25
651	  8	184.8	40.9	 30
652	  8	144.0	16.8	 25
653	  8	308.0	56.7	 25
654	  8	283.0	65.3	 25
655	  8	2818.0	933.2	 25
656	  8	301.0	33.0	 25
657	  8	251.5	50.1	 30
658	  8	133.0	24.9	 25
659	  8	157.0	21.7	 25
660	  8	190.0	25.9	 25
661	  8	124.0	19.3	 25
662	  8	162.3	26.3	 36
663	  8	542.5	104.4	 30
664	  8	402.0	65.6	 30
665	  8	165.0	31.8	 25
666	  8	149.0	34.3	 25
667	  8	146.8	26.9	 30
668	  8	139.0	16.6	 25
669	  8	228.0	39.0	 25
670	  8	425.0	82.6	 25
671	  8	518.0	74.9	 25
672	  8	289.3	34.7	 30
673	  8	138.0	24.9	 25
674	  8	121.0	15.6	 25
675	  8	165.0	26.1	 25
676	  8	397.0	89.6	 25
677	  8	146.5	22.8	 36
678	  8	308.3	44.9	 30
679	  8	166.0	32.3	 30
680	  8	310.0	53.4	 25
681	  8	139.0	20.4	 25
682	  8	259.0	69.2	 30
683	  8	164.0	27.6	 25
684	  8	182.0	26.6	 25
685	  8	197.0	38.5	 25
686	  8	127.0	21.5	 25
687	  8	197.8	31.0	 30
688	  8	184.0	24.5	 25
689	  8	242.0	56.6	 25
690	  8	207.0	51.7	 25
691	  8	267.0	41.2	 25
692	  8	284.8	39.8	 30
693	  8	250.8	53.1	 30
694	  8	253.5	66.0	 30
695	  8	143.8	26.0	 30
696	  8	171.0	24.9	 25
697	  8	198.8	33.2	 30
698	  8	508.0	95.7	 25
699	  8	338.0	50.6	 25
700	  8	1395.0	379.8	 25
701	  8	680.0	56.6	 25
702	  8	486.8	78.5	 30
703	  8	409.0	59.9	 25
704	  8	168.0	21.2	 25
705	  8	176.0	21.5	 25
706	  8	125.0	21.7	 25
707	  8	159.5	23.2	 30
708	  8	137.3	21.9	 30
709	  8	134.3	20.4	 30
710	  8	136.3	30.4	 30
711	  8	17086.0	5578.5	 25
  0	  9	259.5	59.0	 30
  1	  9	491.0	63.8	 25
  2	  9	122.0	26.3	 25
  3	  9	156.0	31.1	 25
  4	  9	163.0	29.5	 25
  5	  9	1348.8	278.3	 30
  6	  9	125.0	25.7	 25
  7	  9	155.0	30.5	 25
  8	  9	201.0	34.5	 30
  9	  9	186.0	32.0	 30
 10	  9	386.0	81.2	 30
 11	  9	176.5	39.4	 36
 12	  9	19128.0	1526.9	 25
 13	  9	235.0	41.8	 25
 14	  9	213.0	39.5	 25
 15	  9	256.0	34.5	 25
 16	  9	19393.3	4731.9	 30
 17	  9	212.0	23.1	 25
 18	  9	21702.0	2955.4	 25
 19	  9	20078.0	1754.7	 25
 20	  9	19288.0	1500.6	 25
 21	  9	18418.5	1496.9	 30
 22	  9	237.0	32.9	 25
 23	  9	182.0	28.4	 25
 24	  9	20507.3	3607.8	 30
 25	  9	318.0	51.6	 30
 26	  9	226.0	32.4	 36
 27	  9	295.0	33.4	 25
 28	  9	19095.0	2675.9	 25
 29	  9	232.0	29.9	 25
 30	  9	21196.0	4670.9	 25
 31	  9	20074.8	2188.4	 30
 32	  9	19441.0	1853.5	 25
 33	  9	18491.0	1615.5	 25
 34	  9	240.0	29.4	 25
 35	  9	178.0	24.4	 25
 36	  9	19817.3	5058.8	 30
 37	  9	213.0	41.3	 25
 38	  9	201.0	28.6	 25
 39	  9	189.0	23.2	 30
 40	  9	203.3	32.3	 30
 41	  9	183.0	34.5	 36
 42	  9	20221.0	1720.5	 25
 43	  9	290.0	45.0	 25
 44	  9	199.0	25.5	 25
 45	  9	251.0	40.5	 25
 46	  9	18700.8	4132.8	 30
 47	  9	151.0	25.8	 25
 48	  9	182.0	20.8	 25
 49	  9	204.0	26.5	 25
 50	  9	16383.0	2681.5	 25
 51	  9	190.5	21.9	 30
 52	  9	225.0	42.0	 25
 53	  9	190.0	28.0	 25
 54	  9	20120.0	2853.6	 25
 55	  9	19341.0	3709.5	 30
 56	  9	18122.5	3892.1	 36
 57	  9	229.5	35.0	 30
 58	  9	197.0	36.3	 25
 59	  9	102.0	15.6	 25
 60	  9	101.0	21.1	 25
 61	  9	141.0	24.8	 30
 62	  9	20423.0	2133.6	 25
 63	  9	250.0	22.6	 25
 64	  9	259.0	39.5	 25
 65	  9	268.0	39.1	 25
 66	  9	18446.3	3950.2	 30
 67	  9	136.0	24.6	 25
 68	  9	172.0	22.9	 25
 69	  9	264.0	44.9	 25
 70	  9	17626.8	2099.2	 30
 71	  9	236.5	42.8	 36
 72	  9	188.8	20.5	 30
 73	  9	164.0	28.3	 25
 74	  9	19664.0	2160.9	 25
 75	  9	270.0	41.8	 25
 76	  9	200.0	29.7	 30
 77	  9	277.0	32.8	 25
 78	  9	18987.0	1593.8	 25
 79	  9	198.0	24.0	 25
 80	  9	20155.0	2571.3	 25
 81	  9	236.3	29.5	 30
 82	  9	254.0	22.5	 25
 83	  9	19523.0	1563.0	 25
 84	  9	20777.0	528.5	 25
 85	  9	158.0	45.1	 25
 86	  9	201.3	32.2	 36
 87	  9	243.0	25.8	 30
 88	  9	17468.8	1527.2	 30
 89	  9	217.0	37.1	 25
 90	  9	158.0	22.9	 25
 91	  9	103.5	21.2	 30
 92	  9	106.0	18.4	 25
 93	  9	2014.0	280.1	 25
 94	  9	1238.0	159.9	 25
 95	  9	554.0	98.0	 25
 96	  9	124.0	21.8	 30
 97	  9	420.0	42.7	 25
 98	  9	818.0	114.8	 25
 99	  9	207.0	35.4	 25
100	  9	291.0	33.8	 25
101	  9	131.0	19.9	 36
102	  9	170.0	27.7	 30
103	  9	401.0	44.2	 30
104	  9	631.0	79.5	 25
105	  9	204.0	24.4	 25
106	  9	267.0	28.6	 30
107	  9	151.0	18.7	 25
108	  9	525.0	71.9	 25
109	  9	429.0	58.9	 25
110	  9	625.0	96.1	 25
111	  9	1478.0	285.4	 25
112	  9	165.3	41.1	 30
113	  9	111.0	11.9	 25
114	  9	195.0	22.1	 25
115	  9	155.0	34.7	 25
116	  9	205.0	28.5	 25
117	  9	320.0	43.7	 36
118	  9	281.0	31.3	 30
119	  9	377.0	41.4	 30
120	  9	284.0	30.4	 25
121	  9	143.0	14.8	 25
122	  9	144.5	25.2	 30
123	  9	623.0	72.2	 25
124	  9	364.0	65.3	 25
125	  9	151.0	26.7	 25
126	  9	127.0	22.6	 25
127	  9	179.3	24.6	 30
128	  9	260.0	30.0	 25
129	  9	7689.0	641.6	 25
130	  9	254.0	32.4	 25
131	  9	111.0	25.1	 25
132	  9	474.3	67.2	 36
133	  9	190.3	24.6	 30
134	  9	147.0	15.5	 30
135	  9	171.0	25.3	 25
136	  9	1047.0	183.2	 25
137	  9	534.0	67.5	 30
138	  9	1139.0	84.3	 25
139	  9	408.0	56.9	 25
140	  9	460.0	63.4	 25
141	  9	208.0	27.5	 25
142	  9	325.5	59.4	 30
143	  9	398.0	43.1	 25
144	  9	1210.0	131.6	 25
145	  9	492.0	65.6	 25
146	  9	184.0	21.7	 25
147	  9	3244.8	548.6	 30
148	  9	205.0	33.0	 30
149	  9	2506.3	372.6	 30
150	  9	141.5	20.1	 30
151	  9	2716.0	453.1	 25
152	  9	342.8	59.2	 30
153	  9	158.0	27.9	 25
154	  9	388.0	53.8	 25
155	  9	118.0	22.2	 25
156	  9	244.0	45.8	 25
157	  9	141.5	21.0	 30
158	  9	281.0	42.9	 25
159	  9	339.0	47.4	 25
160	  9	523.0	74.7	 25
161	  9	163.0	32.6	 25
162	  9	207.0	36.7	 30
163	  9	384.0	53.0	 30
164	  9	405.5	50.9	 30
165	  9	440.3	53.2	 30
166	  9	723.0	148.9	 25
167	  9	252.0	44.9	 30
168	  9	344.0	44.2	 25
169	  9	288.0	40.1	 25
170	  9	373.0	59.7	 25
171	  9	1227.0	304.6	 25
172	  9	350.5	41.1	 30
173	  9	539.0	55.6	 25
174	  9	1242.0	144.1	 25
175	  9	970.0	177.1	 25
176	  9	2244.0	343.3	 25
177	  9	933.5	120.5	 30
178	  9	331.0	61.8	 25
179	  9	140.8	22.6	 30
180	  9	171.0	22.8	 30
181	  9	404.0	81.9	 30
182	  9	189.5	39.2	 30
183	  9	182.0	27.8	 25
184	  9	351.0	46.0	 25
185	  9	129.0	19.4	 25
186	  9	149.0	21.5	 25
187	  9	439.0	57.6	 30
188	  9	373.0	48.0	 25
189	  9	127.0	30.5	 25
190	  9	126.0	22.8	 25
191	  9	178.0	32.7	 25
192	  9	139.8	22.7	 30
193	  9	694.0	66.7	 25
194	  9	286.5	48.3	 30
195	  9	385.8	51.6	 30
196	  9	295.0	51.5	 30
197	  9	174.8	36.0	 30
198	  9	215.0	29.5	 25
199	  9	704.0	63.0	 25
200	  9	449.0	46.5	 25
201	  9	183.0	39.2	 25
202	  9	164.3	29.6	 30
203	  9	359.0	58.8	 25
204	  9	234.0	48.9	 25
205	  9	303.0	57.8	 25
206	  9	335.0	51.9	 25
207	  9	178.8	37.7	 30
208	  9	721.0	98.4	 25
209	  9	135.0	27.0	 25
210	  9	319.8	57.1	 30
211	  9	338.3	54.2	 30
212	  9	1214.8	303.3	 36
213	  9	133.0	22.8	 25
214	  9	141.0	30.8	 25
215	  9	209.0	40.6	 25
216	  9	151.0	24.5	 25
217	  9	250.0	52.6	 25
218	  9	821.3	163.3	 30
219	  9	213.0	34.7	 25
220	  9	192.0	34.3	 25
221	  9	465.0	55.1	 25
222	  9	372.0	44.2	 25
223	  9	1478.5	321.4	 30
224	  9	648.0	65.4	 25
225	  9	208.0	32.3	 30
226	  9	352.8	53.7	 30
227	  9	134.0	24.5	 30
228	  9	217.3	47.4	 30
229	  9	124.0	17.3	 25
230	  9	6106.0	1010.2	 25
231	  9	318.0	49.2	 25
232	  9	258.0	31.5	 25
233	  9	197.8	35.8	 30
234	  9	382.0	76.1	 25
235	  9	277.0	40.3	 25
236	  9	215.0	29.1	 25
237	  9	208.0	41.8	 25
238	  9	242.8	37.7	 30
239	  9	142.0	28.9	 25
240	  9	232.0	30.9	 25
241	  9	379.3	65.9	 30
242	  9	1830.3	462.0	 30
243	  9	179.3	28.1	 36
244	  9	258.0	41.4	 25
245	  9	170.0	32.0	 25
246	  9	440.0	104.6	 25
247	  9	1019.0	106.1	 25
248	  9	414.5	101.1	 30
249	  9	223.0	37.5	 25
250	  9	285.0	28.0	 25
251	  9	824.0	179.0	 25
252	  9	336.0	46.3	 25
253	  9	279.0	37.0	 30
254	  9	166.0	26.5	 25
255	  9	834.0	97.2	 25
256	  9	435.3	65.7	 30
257	  9	195.8	32.1	 30
258	  9	235.5	39.6	 36
259	  9	168.0	31.8	 25
260	  9	209.0	28.0	 25
261	  9	149.0	24.9	 25
262	  9	128.0	22.8	 25
263	  9	228.0	24.6	 30
264	  9	320.0	45.8	 25
265	  9	2570.0	295.5	 25
266	  9	107.0	24.5	 25
267	  9	223.0	42.9	 25
268	  9	138.3	26.3	 30
269	  9	152.0	28.1	 25
270	  9	1961.0	222.4	 25
271	  9	374.0	45.9	 25
272	  9	265.3	36.3	 30
273	  9	447.8	96.5	 36
274	  9	189.0	26.9	 30
275	  9	131.0	20.5	 25
276	  9	137.0	23.1	 25
277	  9	953.0	172.4	 25
278	  9	626.0	102.2	 30
279	  9	134.0	22.0	 25
280	  9	371.0	60.0	 25
281	  9	160.0	25.3	 25
282	  9	154.0	24.3	 25
283	  9	173.8	22.3	 30
284	  9	169.0	32.0	 25
285	  9	1053.0	150.1	 25
286	  9	1500.0	169.7	 25
287	  9	677.0	54.3	 30
288	  9	378.5	47.1	 36
289	  9	4492.3	776.4	 30
290	  9	721.0	53.4	 25
291	  9	1927.0	204.5	 25
292	  9	340.0	49.5	 25
293	  9	288.8	52.1	 30
294	  9	188.0	28.1	 25
295	  9	325.0	38.5	 25
296	  9	144.0	21.6	 25
297	  9	159.0	20.6	 25
298	  9	230.3	26.8	 30
299	  9	845.0	97.5	 25
300	  9	257.0	34.0	 25
301	  9	273.0	38.4	 25
302	  9	191.0	23.9	 25
303	  9	310.3	41.8	 36
304	  9	328.0	57.2	 30
305	  9	191.8	22.7	 30
306	  9	524.0	63.4	 25
307	  9	9155.0	1342.9	 25
308	  9	192.8	38.6	 30
309	  9	434.0	76.8	 25
310	  9	122.0	16.5	 25
311	  9	228.0	32.0	 25
312	  9	342.0	30.6	 25
313	  9	141.8	21.9	 30
314	  9	243.0	31.2	 25
315	  9	248.0	30.4	 25
316	  9	538.0	70.6	 25
317	  9	224.0	33.9	 25
318	  9	573.0	71.3	 30
319	  9	273.8	46.0	 36
320	  9	124.0	26.2	 30
321	  9	208.0	32.9	 25
322	  9	3086.0	657.1	 25
323	  9	136.0	19.3	 25
324	  9	116.5	21.5	 30
325	  9	242.0	24.0	 25
326	  9	574.0	57.2	 25
327	  9	180.0	27.2	 25
328	  9	227.0	34.9	 25
329	  9	164.5	24.4	 30
330	  9	203.0	27.9	 25
331	  9	248.0	49.2	 25
332	  9	174.0	23.9	 25
333	  9	339.0	44.6	 25
334	  9	231.5	26.0	 36
335	  9	156.8	19.9	 30
336	  9	387.8	37.4	 30
337	  9	201.0	25.9	 25
338	  9	133.0	26.5	 25
339	  9	206.8	33.1	 30
340	  9	308.0	45.9	 25
341	  9	359.0	46.2	 25
342	  9	375.0	57.1	 25
343	  9	268.0	33.3	 25
344	  9	1334.8	189.6	 30
345	  9	241.0	35.2	 25
346	  9	1134.0	119.2	 25
347	  9	170.0	23.1	 25
348	  9	209.0	29.6	 25
349	  9	186.5	39.3	 36
350	  9	117.5	20.9	 30
351	  9	141.8	26.1	 30
352	  9	1114.0	92.0	 25
353	  9	193.0	33.5	 25
354	  9	226.5	35.6	 30
355	  9	353.0	74.0	 25
356	  9	153.0	24.9	 25
357	  9	165.0	32.7	 25
358	  9	186.0	26.5	 25
359	  9	293.5	58.6	 30
360	  9	570.0	70.7	 25
361	  9	178.0	27.0	 25
362	  9	382.0	39.1	 25
363	  9	131.0	24.5	 25
364	  9	150.8	21.1	 30
365	  9	1611.0	280.1	 30
366	  9	154.0	24.5	 30
367	  9	129.3	21.5	 30
368	  9	154.0	26.2	 25
369	  9	220.5	28.7	 30
370	  9	152.0	30.8	 25
371	  9	230.0	30.3	 25
372	  9	196.0	32.8	 25
373	  9	270.0	35.5	 25
374	  9	365.8	41.8	 30
375	  9	151.0	24.8	 25
376	  9	171.0	31.5	 25
377	  9	124.0	21.9	 25
378	  9	568.0	105.3	 25
379	  9	131.3	29.7	 30
380	  9	138.3	28.3	 30
381	  9	855.5	155.5	 30
382	  9	125.5	25.7	 30
383	  9	507.0	96.6	 25
384	  9	205.5	31.6	 30
385	  9	447.0	58.8	 25
386	  9	311.0	50.7	 25
387	  9	269.0	40.6	 25
388	  9	201.0	27.5	 25
389	  9	349.5	55.8	 30
390	  9	376.0	50.6	 25
391	  9	295.0	38.9	 25
392	  9	190.0	27.9	 25
393	  9	160.0	30.6	 25
394	  9	123.8	19.1	 30
395	  9	146.0	22.1	 25
396	  9	215.8	34.1	 30
397	  9	461.8	80.7	 30
398	  9	154.8	29.2	 30
399	  9	131.5	24.0	 30
400	  9	166.0	37.1	 25
401	  9	594.0	96.0	 25
402	  9	344.0	59.2	 25
403	  9	809.0	107.7	 25
404	  9	391.5	68.4	 30
405	  9	964.0	106.5	 25
406	  9	125.0	24.8	 25
407	  9	154.0	29.3	 25
408	  9	957.0	151.6	 25
409	  9	319.0	41.0	 30
410	  9	1189.0	155.8	 25
411	  9	143.8	28.6	 30
412	  9	177.0	28.8	 30
413	  9	184.3	35.3	 30
414	  9	462.3	88.5	 30
415	  9	201.0	22.8	 25
416	  9	203.0	43.4	 25
417	  9	167.0	29.4	 25
418	  9	352.0	51.5	 25
419	  9	327.0	63.7	 25
420	  9	139.8	27.5	 30
421	  9	200.0	32.3	 25
422	  9	191.0	28.1	 25
423	  9	123.0	24.4	 25
424	  9	182.0	68.7	 25
425	  9	302.8	64.1	 30
426	  9	183.0	39.2	 25
427	  9	711.3	137.6	 30
428	  9	1370.5	289.4	 30
429	  9	268.0	48.1	 30
430	  9	186.5	34.4	 30
431	  9	187.0	41.0	 25
432	  9	243.0	66.8	 25
433	  9	121.0	35.3	 25
434	  9	135.0	27.0	 25
435	  9	151.8	30.6	 30
436	  9	338.0	59.5	 25
437	  9	176.0	30.1	 25
438	  9	147.0	27.0	 25
439	  9	204.0	37.1	 25
440	  9	234.8	44.6	 30
441	  9	1194.0	222.2	 25
442	  9	227.5	45.6	 30
443	  9	1195.5	238.5	 30
444	  9	353.0	71.1	 30
445	  9	201.3	33.1	 30
446	  9	233.0	50.4	 25
447	  9	198.0	38.1	 25
448	  9	2031.0	431.1	 25
449	  9	187.0	34.7	 25
450	  9	462.5	80.2	 30
451	  9	504.0	44.4	 25
452	  9	134.0	28.9	 25
453	  9	182.0	36.0	 25
454	  9	124.0	18.9	 25
455	  9	123.5	28.8	 30
456	  9	131.0	25.5	 25
457	  9	267.3	39.8	 30
458	  9	246.3	33.0	 30
459	  9	139.0	22.5	 30
460	  9	198.5	40.8	 30
461	  9	1644.0	340.4	 25
462	  9	161.0	21.8	 25
463	  9	133.0	29.8	 25
464	  9	921.0	205.0	 25
465	  9	562.5	119.6	 30
466	  9	134.0	22.8	 25
467	  9	1380.0	223.9	 25
468	  9	1046.0	237.5	 25
469	  9	141.0	41.8	 25
470	  9	191.8	28.7	 30
471	  9	133.0	23.5	 25
472	  9	418.0	65.2	 25
473	  9	652.0	141.8	 30
474	  9	157.3	25.4	 30
475	  9	892.3	171.9	 36
476	  9	233.0	40.5	 25
477	  9	273.0	44.8	 25
478	  9	286.0	52.9	 25
479	  9	254.0	44.1	 25
480	  9	164.5	29.6	 30
481	  9	119.0	21.1	 25
482	  9	351.0	55.4	 25
483	  9	340.0	33.1	 25
484	  9	516.0	96.0	 25
485	  9	115.0	19.1	 30
486	  9	1228.0	96.4	 25
487	  9	213.0	24.5	 25
488	  9	712.8	101.6	 30
489	  9	177.0	21.9	 30
490	  9	4454.5	990.2	 36
491	  9	343.0	44.9	 25
492	  9	124.0	22.7	 25
493	  9	173.0	31.1	 25
494	  9	486.0	59.2	 25
495	  9	166.8	22.7	 30
496	  9	9461.0	1100.0	 25
497	  9	6505.0	643.0	 25
498	  9	207.0	39.1	 25
499	  9	135.0	15.2	 25
500	  9	205.5	30.8	 30
501	  9	222.0	36.3	 25
502	  9	124.0	23.0	 25
503	  9	166.0	30.3	 25
504	  9	888.3	159.1	 30
505	  9	215.5	31.5	 36
506	  9	226.8	29.5	 30
507	  9	116.0	15.1	 25
508	  9	396.0	34.2	 25
509	  9	272.0	26.7	 25
510	  9	163.8	26.2	 30
511	  9	189.0	26.3	 25
512	  9	203.0	34.8	 25
513	  9	190.0	35.6	 25
514	  9	265.0	35.5	 25
515	  9	764.8	147.2	 30
516	  9	130.0	22.5	 25
517	  9	465.0	60.3	 25
518	  9	184.0	27.3	 25
519	  9	178.5	27.3	 30
520	  9	136.0	16.3	 30
521	  9	151.0	26.6	 36
522	  9	284.0	44.4	 25
523	  9	137.0	24.9	 25
524	  9	237.0	25.3	 25
525	  9	314.0	49.1	 25
526	  9	177.8	34.4	 30
527	  9	163.0	26.5	 25
528	  9	117.0	22.8	 25
529	  9	136.0	16.6	 25
530	  9	632.0	147.6	 25
531	  9	190.5	26.6	 30
532	  9	263.0	34.6	 25
533	  9	719.0	131.3	 25
534	  9	206.0	32.3	 25
535	  9	151.5	30.1	 30
536	  9	199.0	25.8	 36
537	  9	1282.3	202.1	 30
538	  9	371.0	45.6	 25
539	  9	438.0	57.5	 25
540	  9	344.0	49.1	 25
541	  9	191.5	46.7	 30
542	  9	170.0	28.6	 25
543	  9	123.0	14.8	 25
544	  9	193.0	32.2	 25
545	  9	165.0	35.2	 25
546	  9	232.0	27.7	 30
547	  9	223.0	27.6	 25
548	  9	136.0	22.2	 25
549	  9	3244.0	661.4	 25
550	  9	1134.5	240.8	 30
551	  9	219.0	29.4	 36
552	  9	149.0	31.2	 30
553	  9	148.0	27.2	 25
554	  9	162.0	27.6	 25
555	  9	172.0	32.9	 25
556	  9	175.0	30.1	 30
557	  9	575.0	78.5	 25
558	  9	446.0	61.4	 25
559	  9	4913.0	701.6	 25
560	  9	145.0	21.4	 25
561	  9	202.0	28.4	 30
562	  9	112.0	25.9	 25
563	  9	149.0	25.5	 25
564	  9	216.0	32.5	 25
565	  9	110.0	18.6	 25
566	  9	325.5	67.5	 36
567	  9	186.8	37.5	 30
568	  9	328.8	40.8	 30
569	  9	758.0	123.2	 25
570	  9	2363.0	496.7	 25
571	  9	126.8	17.8	 30
572	  9	213.0	18.6	 25
573	  9	393.0	50.0	 25
574	  9	353.0	32.3	 25
575	  9	674.0	69.5	 25
576	  9	139.0	22.1	 30
577	  9	364.0	43.4	 25
578	  9	432.0	46.6	 25
579	  9	446.0	73.0	 25
580	  9	122.0	17.3	 25
581	  9	223.3	33.6	 36
582	  9	115.8	17.1	 30
583	  9	172.0	20.7	 30
584	  9	159.0	26.7	 25
585	  9	1700.0	349.1	 25
586	  9	574.3	87.2	 30
587	  9	528.0	64.4	 25
588	  9	270.0	34.1	 25
589	  9	207.0	31.1	 25
590	  9	570.0	78.6	 25
591	  9	276.8	37.5	 30
592	  9	255.0	29.2	 25
593	  9	123.0	23.2	 25
594	  9	127.0	17.4	 25
595	  9	132.0	9.2	 25
596	  9	253.5	44.8	 30
597	  9	132.0	18.5	 30
598	  9	161.0	32.4	 30
599	  9	1494.5	225.3	 30
600	  9	658.0	117.3	 25
601	  9	311.5	40.2	 30
602	  9	197.0	23.1	 25
603	  9	305.0	43.2	 25
604	  9	229.0	38.3	 25
605	  9	144.0	19.3	 25
606	  9	238.0	28.4	 30
607	  9	314.0	47.6	 25
608	  9	162.0	25.8	 25
609	  9	585.0	79.4	 25
610	  9	917.0	113.3	 25
611	  9	616.3	113.1	 30
612	  9	419.8	61.9	 30
613	  9	211.5	43.1	 30
614	  9	192.8	35.8	 30
615	  9	251.0	35.7	 25
616	  9	132.0	24.2	 30
617	  9	171.0	26.6	 25
618	  9	293.0	60.7	 25
619	  9	260.0	28.2	 25
620	  9	526.0	108.8	 25
621	  9	147.0	25.0	 25
622	  9	179.8	30.3	 30
623	  9	307.0	73.0	 25
624	  9	825.0	52.9	 25
625	  9	481.0	78.2	 25
626	  9	201.0	30.4	 25
627	  9	550.5	59.8	 30
628	  9	2037.5	315.1	 30
629	  9	433.8	61.4	 30
630	  9	483.5	75.8	 30
631	  9	359.0	64.7	 25
632	  9	249.0	36.6	 30
633	  9	206.0	38.7	 25
634	  9	482.0	66.1	 25
635	  9	203.0	32.4	 25
636	  9	185.0	35.0	 25
637	  9	347.3	64.1	 30
638	  9	240.0	36.7	 25
639	  9	227.0	32.8	 25
640	  9	308.0	58.5	 25
641	  9	154.0	29.0	 25
642	  9	471.0	103.5	 30
643	  9	252.5	28.8	 30
644	  9	229.3	36.4	 30
645	  9	127.0	24.3	 30
646	  9	151.0	38.5	 25
647	  9	157.5	29.5	 30
648	  9	137.0	21.4	 25
649	  9	150.0	18.0	 25
650	  9	191.0	35.3	 25
651	  9	130.0	24.6	 25
652	  9	148.0	26.7	 30
653	  9	159.0	29.6	 25
654	  9	287.0	49.1	 25
655	  9	182.0	29.9	 25
656	  9	201.0	45.2	 25
657	  9	289.8	45.1	 30
658	  9	301.0	86.0	 25
659	  9	132.0	26.8	 30
660	  9	299.0	56.3	 30
661	  9	477.3	56.8	 30
662	  9	225.5	40.6	 30
663	  9	125.0	24.6	 25
664	  9	285.0	36.4	 25
665	  9	153.0	28.7	 25
666	  9	157.0	34.9	 25
667	  9	198.0	36.7	 30
668	  9	196.0	32.5	 25
669	  9	264.0	41.4	 25
670	  9	392.0	68.4	 25
671	  9	200.0	32.0	 25
672	  9	747.8	161.0	 30
673	  9	256.0	41.7	 25
674	  9	254.3	48.9	 30
675	  9	189.3	29.3	 30
676	  9	213.3	38.9	 30
677	  9	187.0	40.0	 30
678	  9	561.0	84.3	 25
679	  9	160.0	30.7	 25
680	  9	177.0	40.8	 25
681	  9	926.0	202.1	 25
682	  9	4685.5	1024.7	 30
683	  9	289.0	59.0	 25
684	  9	203.0	37.2	 25
685	  9	111.0	30.3	 25
686	  9	116.0	22.8	 25
687	  9	182.0	42.8	 30
688	  9	132.0	35.5	 25
689	  9	467.0	98.9	 25
690	  9	208.5	34.4	 30
691	  9	263.8	33.6	 30
692	  9	143.3	30.6	 36
693	  9	3788.0	817.8	 25
694	  9	187.0	34.2	 25
695	  9	179.0	41.3	 25
696	  9	301.0	64.7	 25
697	  9	202.0	38.8	 30
698	  9	134.0	32.8	 25
699	  9	253.0	44.7	 25
700	  9	212.0	35.4	 25
701	  9	625.0	110.8	 25
702	  9	191.5	41.0	 30
703	  9	266.0	41.2	 25
704	  9	789.0	109.1	 25
705	  9	132.0	25.8	 30
706	  9	179.3	41.8	 30
707	  9	559.8	114.2	 36
708	  9	211.0	42.4	 25
709	  9	220.0	32.6	 25
710	  9	230.0	45.8	 25
711	  9	254.0	37.7	 25
  0	 10	19283.0	4528.4	 25
  1	 10	280.0	31.1	 30
  2	 10	136.0	13.8	 25
  3	 10	200.0	28.6	 25
  4	 10	134.0	20.4	 25
  5	 10	331.3	59.9	 30
  6	 10	119.3	18.3	 36
  7	 10	136.0	30.3	 30
  8	 10	157.0	26.1	 25
  9	 10	249.0	35.9	 25
 10	 10	166.0	27.4	 25
 11	 10	150.0	29.7	 30
 12	 10	18914.0	2929.5	 25
 13	 10	278.0	26.5	 25
 14	 10	267.0	41.4	 25
 15	 10	234.0	41.0	 25
 16	 10	19239.5	4721.1	 30
 17	 10	187.0	21.3	 25
 18	 10	20522.0	2957.3	 25
 19	 10	346.0	32.8	 25
 20	 10	302.0	34.3	 25
 21	 10	281.0	87.8	 36
 22	 10	203.8	29.1	 30
 23	 10	148.5	26.7	 30
 24	 10	20365.0	3567.0	 25
 25	 10	224.0	33.7	 25
 26	 10	190.0	29.2	 30
 27	 10	237.0	29.8	 25
 28	 10	19317.0	2105.1	 25
 29	 10	227.0	31.3	 25
 30	 10	20024.0	4346.1	 25
 31	 10	323.8	38.4	 30
 32	 10	291.0	34.4	 25
 33	 10	261.0	30.4	 25
 34	 10	199.0	18.9	 25
 35	 10	149.0	27.3	 25
 36	 10	19684.3	5260.0	 36
 37	 10	249.5	67.2	 30
 38	 10	271.0	60.5	 30
 39	 10	226.0	36.5	 25
 40	 10	17259.0	3504.5	 25
 41	 10	198.3	28.2	 30
 42	 10	20521.0	1928.2	 25
 43	 10	224.0	27.6	 25
 44	 10	194.0	31.1	 25
 45	 10	257.0	34.1	 25
 46	 10	18947.0	3859.4	 30
 47	 10	147.0	37.8	 25
 48	 10	185.0	32.2	 25
 49	 10	248.0	41.0	 25
 50	 10	17485.0	2449.8	 25
 51	 10	218.8	33.8	 30
 52	 10	180.0	34.4	 30
 53	 10	159.8	21.2	 30
 54	 10	19891.8	2371.0	 30
 55	 10	280.0	47.0	 25
 56	 10	238.8	29.5	 30
 57	 10	176.0	19.1	 25
 58	 10	192.0	20.9	 25
 59	 10	104.0	16.5	 25
 60	 10	108.0	14.3	 25
 61	 10	158.8	28.6	 30
 62	 10	20843.0	2506.2	 25
 63	 10	246.0	50.9	 25
 64	 10	205.0	23.5	 25
 65	 10	243.0	33.1	 25
 66	 10	18873.8	3851.7	 30
 67	 10	130.5	26.3	 30
 68	 10	194.8	28.8	 30
 69	 10	260.8	38.2	 30
 70	 10	17601.0	2031.4	 25
 71	 10	239.3	61.0	 30
 72	 10	190.0	29.8	 25
 73	 10	164.0	34.8	 25
 74	 10	19548.0	2048.1	 25
 75	 10	231.0	36.5	 25
 76	 10	182.0	28.5	 25
 77	 10	254.8	29.1	 30
 78	 10	18892.0	1489.9	 25
 79	 10	178.0	36.7	 25
 80	 10	19853.0	2665.5	 25
 81	 10	252.0	32.5	 25
 82	 10	278.8	45.8	 30
 83	 10	19189.8	4029.5	 30
 84	 10	21094.5	958.7	 30
 85	 10	156.0	38.2	 30
 86	 10	192.0	38.6	 25
 87	 10	216.8	29.8	 30
 88	 10	17721.0	1152.6	 25
 89	 10	219.0	34.5	 25
 90	 10	189.0	34.5	 25
 91	 10	117.0	32.2	 25
 92	 10	111.3	22.1	 30
 93	 10	499.0	65.6	 25
 94	 10	348.0	45.9	 25
 95	 10	214.0	28.8	 25
 96	 10	141.0	19.4	 25
 97	 10	169.8	26.7	 30
 98	 10	180.3	29.3	 30
 99	 10	244.0	45.3	 30
100	 10	217.8	40.6	 30
101	 10	117.0	22.6	 25
102	 10	170.8	24.9	 30
103	 10	176.0	30.0	 25
104	 10	161.0	29.2	 25
105	 10	125.0	23.3	 25
106	 10	169.0	34.1	 25
107	 10	268.5	46.2	 30
108	 10	155.0	27.9	 25
109	 10	212.0	39.9	 25
110	 10	145.0	47.5	 25
111	 10	341.0	76.6	 25
112	 10	140.0	23.5	 30
113	 10	121.0	19.4	 25
114	 10	164.5	36.9	 30
115	 10	134.5	32.2	 30
116	 10	141.8	36.1	 30
117	 10	258.8	44.8	 30
118	 10	283.0	45.3	 25
119	 10	240.0	38.1	 25
120	 10	385.0	59.1	 25
121	 10	125.0	24.0	 25
122	 10	136.0	31.5	 30
123	 10	193.0	29.7	 25
124	 10	143.0	25.8	 25
125	 10	163.0	27.2	 25
126	 10	154.0	29.5	 25
127	 10	163.5	25.0	 30
128	 10	245.0	40.2	 25
129	 10	4005.0	1160.5	 30
130	 10	180.5	40.0	 30
131	 10	148.8	34.9	 30
132	 10	648.8	127.8	 30
133	 10	200.0	33.6	 25
134	 10	149.0	34.9	 25
135	 10	136.0	28.5	 25
136	 10	266.0	37.9	 25
137	 10	235.8	40.1	 30
138	 10	485.0	76.9	 25
139	 10	427.0	60.6	 25
140	 10	235.0	29.0	 25
141	 10	134.0	25.1	 25
142	 10	165.0	31.7	 30
143	 10	359.0	61.3	 25
144	 10	378.0	43.5	 25
145	 10	185.0	34.3	 30
146	 10	166.8	28.0	 30
147	 10	823.3	188.3	 36
148	 10	159.0	26.3	 25
149	 10	297.0	66.0	 25
150	 10	142.0	31.3	 25
151	 10	692.0	157.4	 25
152	 10	202.3	39.3	 30
153	 10	133.0	32.3	 25
154	 10	164.0	29.0	 25
155	 10	131.0	21.1	 25
156	 10	184.0	32.2	 25
157	 10	143.0	26.2	 30
158	 10	251.0	52.9	 25
159	 10	287.0	45.0	 25
160	 10	246.5	44.0	 30
161	 10	136.8	22.4	 30
162	 10	226.0	40.9	 36
163	 10	492.0	50.2	 25
164	 10	452.0	82.4	 25
165	 10	869.0	120.1	 25
166	 10	252.0	32.6	 25
167	 10	228.3	38.0	 30
168	 10	349.0	55.5	 25
169	 10	186.0	21.6	 25
170	 10	215.0	21.7	 25
171	 10	234.0	35.0	 25
172	 10	220.8	26.9	 30
173	 10	215.0	32.5	 25
174	 10	487.0	82.4	 25
175	 10	428.0	50.1	 25
176	 10	809.8	168.5	 30
177	 10	285.3	64.1	 30
178	 10	156.3	22.7	 36
179	 10	149.0	22.3	 25
180	 10	132.0	27.5	 25
181	 10	185.0	38.6	 25
182	 10	153.0	29.7	 25
183	 10	121.8	25.2	 30
184	 10	140.0	23.3	 25
185	 10	104.0	14.3	 25
186	 10	181.0	34.2	 25
187	 10	186.0	25.9	 25
188	 10	167.0	16.4	 30
189	 10	132.0	21.0	 25
190	 10	158.0	29.0	 25
191	 10	201.3	35.3	 30
192	 10	151.5	29.8	 30
193	 10	209.8	31.6	 36
194	 10	136.0	19.5	 25
195	 10	151.0	20.8	 25
196	 10	234.0	30.7	 25
197	 10	193.0	34.4	 25
198	 10	220.5	28.3	 30
199	 10	953.0	85.0	 25
200	 10	465.0	54.1	 25
201	 10	158.0	33.5	 25
202	 10	149.0	26.0	 25
203	 10	282.8	58.3	 30
204	 10	266.0	31.7	 25
205	 10	574.0	61.5	 25
206	 10	680.0	117.2	 25
207	 10	147.8	24.2	 30
208	 10	308.3	45.5	 36
209	 10	147.3	20.5	 30
210	 10	171.0	31.1	 25
211	 10	189.0	35.0	 25
212	 10	505.0	106.4	 25
213	 10	173.8	36.3	 30
214	 10	163.0	34.8	 25
215	 10	130.0	26.5	 25
216	 10	191.0	32.6	 25
217	 10	176.0	36.0	 25
218	 10	1491.3	369.9	 30
219	 10	202.0	30.0	 25
220	 10	251.0	24.0	 25
221	 10	1443.0	200.5	 25
222	 10	734.5	77.5	 30
223	 10	532.5	84.4	 36
224	 10	637.5	67.6	 30
225	 10	314.0	41.3	 25
226	 10	190.0	26.1	 25
227	 10	107.0	18.1	 25
228	 10	119.8	15.7	 30
229	 10	147.0	27.7	 25
230	 10	1693.0	358.5	 25
231	 10	161.0	19.7	 25
232	 10	184.0	34.3	 25
233	 10	197.5	26.2	 30
234	 10	172.0	21.3	 25
235	 10	182.0	29.9	 25
236	 10	164.0	34.2	 25
237	 10	146.0	22.8	 25
238	 10	298.3	44.1	 36
239	 10	104.8	19.0	 30
240	 10	279.8	40.1	 30
241	 10	264.0	26.3	 25
242	 10	520.0	100.2	 25
243	 10	147.3	18.8	 30
244	 10	252.0	32.7	 25
245	 10	223.0	41.5	 25
246	 10	402.0	42.5	 25
247	 10	652.0	74.8	 25
248	 10	414.0	71.4	 30
249	 10	209.0	24.2	 25
250	 10	142.0	22.7	 25
251	 10	183.0	30.4	 25
252	 10	214.0	25.7	 25
253	 10	206.8	28.4	 36
254	 10	160.8	33.6	 30
255	 10	767.0	116.5	 30
256	 10	329.0	46.5	 25
257	 10	310.0	45.1	 25
258	 10	207.3	30.6	 30
259	 10	154.0	41.6	 25
260	 10	130.0	17.3	 25
261	 10	124.0	20.6	 25
262	 10	143.0	24.1	 25
263	 10	190.5	23.4	 30
264	 10	180.0	28.0	 25
265	 10	330.0	62.0	 25
266	 10	123.0	21.7	 25
267	 10	161.0	28.2	 25
268	 10	130.0	22.8	 30
269	 10	138.5	26.9	 30
270	 10	262.8	39.1	 30
271	 10	226.3	34.3	 30
272	 10	238.0	25.2	 25
273	 10	149.5	25.2	 30
274	 10	162.0	18.9	 25
275	 10	128.0	20.5	 25
276	 10	125.0	18.2	 25
277	 10	205.0	47.9	 25
278	 10	153.0	33.6	 25
279	 10	150.0	28.2	 30
280	 10	320.0	47.5	 25
281	 10	162.0	27.2	 25
282	 10	194.0	23.6	 25
283	 10	187.0	35.5	 25
284	 10	147.3	25.5	 36
285	 10	757.5	152.6	 30
286	 10	488.8	88.8	 30
287	 10	836.0	124.6	 25
288	 10	843.0	116.5	 25
289	 10	991.5	215.2	 30
290	 10	525.0	70.8	 25
291	 10	861.0	121.9	 25
292	 10	511.0	53.1	 25
293	 10	149.0	26.5	 25
294	 10	154.0	19.9	 30
295	 10	224.0	33.2	 25
296	 10	205.0	34.2	 25
297	 10	248.0	27.0	 25
298	 10	205.0	29.4	 25
299	 10	191.3	38.6	 30
300	 10	153.8	25.9	 30
301	 10	160.3	23.8	 30
302	 10	137.5	22.7	 30
303	 10	227.0	28.7	 25
304	 10	170.0	38.7	 30
305	 10	178.0	33.9	 25
306	 10	196.0	34.7	 25
307	 10	1887.0	356.6	 25
308	 10	153.0	24.8	 25
309	 10	249.5	25.4	 30
310	 10	149.0	22.6	 25
311	 10	200.0	31.3	 25
312	 10	255.0	37.4	 25
313	 10	129.0	19.8	 25
314	 10	170.5	22.5	 30
315	 10	233.3	39.1	 30
316	 10	489.3	78.4	 30
317	 10	466.8	91.6	 30
318	 10	553.0	122.5	 25
319	 10	209.5	34.5	 30
320	 10	157.0	25.7	 25
321	 10	379.0	81.9	 25
322	 10	2002.0	533.4	 25
323	 10	126.0	24.3	 25
324	 10	133.5	28.7	 30
325	 10	255.0	35.0	 25
326	 10	289.0	45.5	 25
327	 10	126.0	25.0	 25
328	 10	194.0	35.2	 25
329	 10	141.0	21.6	 30
330	 10	148.0	30.1	 25
331	 10	133.8	21.3	 30
332	 10	173.3	47.7	 30
333	 10	189.0	37.2	 30
334	 10	259.3	38.0	 30
335	 10	203.0	37.1	 25
336	 10	292.0	54.4	 25
337	 10	188.0	30.6	 25
338	 10	157.0	33.1	 25
339	 10	155.5	32.7	 30
340	 10	290.0	37.4	 25
341	 10	421.0	59.1	 25
342	 10	191.0	33.8	 25
343	 10	248.0	39.3	 25
344	 10	1259.5	171.3	 30
345	 10	193.0	24.8	 25
346	 10	1124.8	225.3	 30
347	 10	177.8	36.2	 30
348	 10	144.5	22.6	 30
349	 10	127.8	24.7	 30
350	 10	128.0	22.5	 25
351	 10	155.0	30.5	 25
352	 10	1374.0	246.0	 25
353	 10	237.0	19.8	 25
354	 10	178.3	26.3	 30
355	 10	324.0	32.7	 25
356	 10	144.0	23.8	 25
357	 10	118.0	20.0	 25
358	 10	197.0	33.0	 25
359	 10	247.5	31.3	 30
360	 10	196.0	43.0	 25
361	 10	259.0	34.7	 25
362	 10	463.0	73.9	 30
363	 10	203.8	32.6	 30
364	 10	143.5	32.5	 36
365	 10	186.0	38.4	 25
366	 10	135.0	30.0	 25
367	 10	129.0	20.3	 25
368	 10	162.0	26.2	 25
369	 10	160.5	25.6	 30
370	 10	217.0	29.5	 25
371	 10	587.0	95.4	 25
372	 10	291.0	32.3	 25
373	 10	208.0	29.9	 25
374	 10	256.0	29.9	 30
375	 10	135.0	22.3	 25
376	 10	184.0	29.1	 25
377	 10	122.0	31.5	 30
378	 10	195.5	34.0	 30
379	 10	118.3	25.2	 36
380	 10	122.0	22.0	 25
381	 10	168.0	28.9	 25
382	 10	138.0	19.9	 25
383	 10	158.0	30.3	 25
384	 10	193.0	46.7	 25
385	 10	177.8	32.0	 30
386	 10	252.0	35.6	 25
387	 10	176.0	32.4	 25
388	 10	291.0	46.7	 25
389	 10	236.0	49.4	 25
390	 10	241.0	41.9	 30
391	 10	147.0	27.7	 25
392	 10	165.0	28.0	 25
393	 10	158.5	33.5	 30
394	 10	130.8	24.7	 30
395	 10	123.0	17.3	 36
396	 10	234.0	28.4	 25
397	 10	158.0	25.1	 25
398	 10	181.0	29.9	 25
399	 10	141.0	16.9	 25
400	 10	135.8	21.9	 30
401	 10	109.0	13.8	 25
402	 10	221.0	34.6	 25
403	 10	315.0	48.2	 25
404	 10	270.0	38.3	 25
405	 10	680.8	121.0	 30
406	 10	121.0	21.7	 25
407	 10	159.0	21.7	 25
408	 10	496.8	72.4	 30
409	 10	2322.5	483.1	 30
410	 10	403.3	63.3	 36
411	 10	144.0	24.2	 25
412	 10	144.0	22.8	 25
413	 10	158.0	29.5	 25
414	 10	379.0	64.6	 25
415	 10	156.3	27.8	 30
416	 10	186.0	30.6	 25
417	 10	178.0	27.1	 25
418	 10	199.0	29.1	 25
419	 10	184.0	26.8	 25
420	 10	134.0	35.7	 30
421	 10	207.0	27.1	 25
422	 10	136.0	16.4	 25
423	 10	132.0	22.3	 25
424	 10	147.0	27.9	 30
425	 10	172.3	24.7	 36
426	 10	177.8	18.6	 30
427	 10	200.0	21.2	 25
428	 10	220.0	42.7	 25
429	 10	209.0	22.9	 25
430	 10	148.3	28.6	 30
431	 10	144.0	22.0	 25
432	 10	182.0	25.8	 25
433	 10	145.0	18.6	 25
434	 10	150.0	24.2	 25
435	 10	138.8	25.8	 30
436	 10	149.0	15.2	 25
437	 10	132.0	16.2	 25
438	 10	117.0	15.7	 25
439	 10	228.0	77.1	 30
440	 10	190.3	30.7	 36
441	 10	339.8	61.7	 30
442	 10	195.0	25.0	 25
443	 10	302.0	62.5	 25
444	 10	156.0	17.3	 25
445	 10	243.8	36.7	 30
446	 10	170.0	28.0	 25
447	 10	195.0	23.9	 25
448	 10	390.0	62.0	 25
449	 10	121.0	18.6	 25
450	 10	322.3	54.4	 30
451	 10	343.0	52.8	 25
452	 10	128.0	23.1	 25
453	 10	137.0	22.5	 25
454	 10	124.8	28.7	 30
455	 10	150.5	62.6	 36
456	 10	99.0	16.7	 30
457	 10	277.0	38.8	 25
458	 10	151.0	27.5	 25
459	 10	134.0	24.9	 25
460	 10	202.0	24.6	 30
461	 10	227.0	48.4	 25
462	 10	217.0	36.5	 25
463	 10	173.0	26.5	 25
464	 10	1711.0	413.0	 25
465	 10	291.8	40.9	 30
466	 10	127.0	15.2	 25
467	 10	206.0	34.2	 25
468	 10	191.0	27.9	 25
469	 10	138.0	16.9	 25
470	 10	151.5	25.6	 36
471	 10	130.0	12.8	 30
472	 10	203.8	50.4	 30
473	 10	137.0	20.8	 25
474	 10	136.0	15.4	 25
475	 10	222.8	44.3	 30
476	 10	197.0	27.2	 25
477	 10	175.0	33.2	 25
478	 10	212.0	28.9	 25
479	 10	184.0	21.0	 25
480	 10	130.8	16.9	 30
481	 10	106.0	20.2	 25
482	 10	241.0	37.5	 25
483	 10	244.0	32.4	 25
484	 10	153.0	24.9	 25
485	 10	130.3	16.3	 30
486	 10	190.5	24.4	 36
487	 10	145.8	25.4	 30
488	 10	243.0	57.8	 25
489	 10	183.0	64.9	 25
490	 10	676.0	138.0	 25
491	 10	375.3	56.5	 30
492	 10	110.0	18.8	 25
493	 10	130.0	19.7	 25
494	 10	260.0	37.4	 25
495	 10	154.0	22.7	 25
496	 10	2343.8	718.5	 30
497	 10	1674.0	300.2	 25
498	 10	230.0	28.0	 25
499	 10	120.0	21.1	 25
500	 10	149.0	24.3	 25
501	 10	232.8	42.1	 36
502	 10	173.0	33.7	 30
503	 10	144.5	48.7	 30
504	 10	197.0	94.7	 25
505	 10	227.0	68.9	 25
506	 10	181.3	25.6	 30
507	 10	124.0	21.2	 25
508	 10	234.0	57.4	 25
509	 10	236.0	42.3	 25
510	 10	194.0	30.9	 25
511	 10	239.0	49.0	 30
512	 10	328.0	42.3	 25
513	 10	261.0	30.7	 25
514	 10	281.0	45.5	 25
515	 10	151.0	29.1	 25
516	 10	149.5	23.5	 36
517	 10	241.0	36.6	 30
518	 10	196.0	38.0	 30
519	 10	140.0	33.4	 25
520	 10	154.0	22.7	 25
521	 10	146.5	30.2	 30
522	 10	127.0	19.7	 25
523	 10	335.0	79.0	 25
524	 10	269.0	43.6	 25
525	 10	167.0	30.5	 25
526	 10	160.8	43.9	 30
527	 10	151.0	28.3	 25
528	 10	156.0	29.4	 25
529	 10	113.0	21.5	 25
530	 10	165.0	17.1	 25
531	 10	201.8	33.8	 30
532	 10	243.0	29.7	 30
533	 10	237.8	36.9	 30
534	 10	197.5	27.4	 30
535	 10	149.0	33.2	 25
536	 10	194.5	29.4	 30
537	 10	252.0	47.9	 25
538	 10	393.0	62.5	 25
539	 10	445.0	48.9	 25
540	 10	306.0	38.3	 25
541	 10	222.0	47.5	 30
542	 10	175.0	14.3	 25
543	 10	152.0	33.4	 25
544	 10	168.0	22.7	 25
545	 10	159.0	26.9	 25
546	 10	204.8	32.2	 30
547	 10	172.0	22.5	 30
548	 10	125.5	18.3	 30
549	 10	600.3	155.1	 30
550	 10	726.0	134.2	 25
551	 10	149.5	27.1	 30
552	 10	150.0	41.3	 25
553	 10	153.0	34.6	 25
554	 10	141.0	25.0	 25
555	 10	145.0	32.1	 25
556	 10	221.5	26.5	 30
557	 10	194.0	46.0	 25
558	 10	361.0	47.9	 25
559	 10	1073.0	182.8	 25
560	 10	147.0	23.0	 25
561	 10	237.8	48.1	 30
562	 10	119.0	24.1	 25
563	 10	130.8	27.9	 30
564	 10	159.8	29.0	 30
565	 10	125.0	25.1	 30
566	 10	133.3	26.3	 30
567	 10	195.0	46.3	 25
568	 10	215.0	51.2	 25
569	 10	317.0	53.4	 25
570	 10	215.0	55.2	 25
571	 10	114.8	24.2	 30
572	 10	401.0	64.5	 25
573	 10	293.0	47.1	 25
574	 10	185.0	30.5	 25
575	 10	295.0	45.7	 25
576	 10	145.0	20.5	 30
577	 10	172.0	34.9	 25
578	 10	220.3	38.6	 30
579	 10	304.5	58.1	 30
580	 10	122.5	26.1	 30
581	 10	126.8	26.6	 30
582	 10	121.0	23.0	 25
583	 10	129.0	32.7	 25
584	 10	128.0	26.1	 25
585	 10	358.0	67.6	 25
586	 10	285.0	61.0	 25
587	 10	222.8	34.5	 30
588	 10	326.0	39.0	 25
589	 10	283.0	42.6	 25
590	 10	132.0	34.3	 25
591	 10	298.0	57.9	 25
592	 10	292.8	42.9	 30
593	 10	144.0	28.1	 25
594	 10	120.0	18.5	 30
595	 10	103.0	21.5	 30
596	 10	142.0	30.5	 30
597	 10	153.8	29.1	 30
598	 10	142.0	22.2	 25
599	 10	381.0	69.8	 25
600	 10	167.0	39.8	 25
601	 10	209.0	34.0	 25
602	 10	144.5	32.7	 30
603	 10	148.0	18.5	 25
604	 10	130.0	26.6	 25
605	 10	118.0	21.5	 25
606	 10	348.0	68.6	 25
607	 10	454.3	66.1	 30
608	 10	233.0	35.8	 25
609	 10	214.8	40.0	 30
610	 10	1317.5	347.8	 30
611	 10	885.8	195.6	 30
612	 10	319.3	42.7	 30
613	 10	168.0	30.1	 25
614	 10	181.0	26.2	 25
615	 10	339.0	59.4	 25
616	 10	167.0	40.8	 25
617	 10	166.8	31.3	 30
618	 10	228.0	68.9	 25
619	 10	161.0	41.9	 25
620	 10	153.0	25.8	 25
621	 10	135.0	26.2	 25
622	 10	144.8	29.0	 30
623	 10	167.0	29.0	 25
624	 10	746.0	81.3	 25
625	 10	2283.0	670.0	 30
626	 10	319.0	64.8	 30
627	 10	276.5	44.9	 36
628	 10	601.0	89.0	 25
629	 10	366.0	55.0	 25
630	 10	445.0	62.9	 25
631	 10	272.0	49.2	 25
632	 10	138.5	43.0	 30
633	 10	310.0	41.0	 25
634	 10	223.0	20.1	 25
635	 10	155.0	31.1	 25
636	 10	141.0	27.1	 25
637	 10	265.8	47.8	 30
638	 10	149.0	31.0	 25
639	 10	273.0	38.1	 25
640	 10	211.5	41.4	 30
641	 10	155.0	32.4	 30
642	 10	239.8	60.9	 36
643	 10	223.0	37.9	 25
644	 10	167.0	37.9	 25
645	 10	199.0	23.3	 25
646	 10	159.0	25.3	 25
647	 10	127.3	32.7	 30
648	 10	124.0	18.8	 25
649	 10	204.0	35.8	 25
650	 10	144.0	26.2	 25
651	 10	106.0	19.6	 25
652	 10	141.0	20.8	 30
653	 10	160.0	35.1	 25
654	 10	227.0	40.8	 25
655	 10	233.0	35.2	 25
656	 10	178.8	27.6	 30
657	 10	248.3	53.3	 36
658	 10	219.3	42.2	 30
659	 10	134.0	15.0	 25
660	 10	186.0	32.9	 25
661	 10	340.0	69.1	 25
662	 10	153.8	25.6	 30
663	 10	158.0	23.0	 25
664	 10	167.0	22.1	 25
665	 10	167.0	36.7	 25
666	 10	190.0	39.8	 25
667	 10	250.0	28.1	 30
668	 10	476.0	62.3	 25
669	 10	183.0	20.2	 25
670	 10	187.0	28.1	 25
671	 10	235.5	37.5	 30
672	 10	501.3	96.7	 36
673	 10	159.0	27.4	 30
674	 10	193.0	24.5	 25
675	 10	240.0	39.9	 25
676	 10	472.0	101.9	 25
677	 10	199.0	29.1	 30
678	 10	223.0	28.3	 25
679	 10	109.0	26.6	 25
680	 10	194.0	28.6	 25
681	 10	419.0	53.3	 25
682	 10	1882.0	385.2	 30
683	 10	231.0	37.2	 25
684	 10	124.0	21.2	 25
685	 10	147.0	29.1	 25
686	 10	137.0	21.3	 25
687	 10	134.0	20.8	 30
688	 10	134.0	36.4	 36
689	 10	170.8	36.5	 30
690	 10	328.0	53.2	 25
691	 10	243.0	41.8	 25
692	 10	139.0	35.8	 25
693	 10	408.5	96.5	 30
694	 10	143.0	25.1	 25
695	 10	175.0	23.3	 25
696	 10	184.0	24.3	 25
697	 10	169.0	27.7	 25
698	 10	128.3	19.0	 30
699	 10	192.0	29.8	 25
700	 10	264.0	36.6	 25
701	 10	332.0	38.0	 25
702	 10	387.0	51.5	 30
703	 10	181.3	32.3	 36
704	 10	212.8	43.5	 30
705	 10	131.0	16.1	 25
706	 10	165.0	28.7	 25
707	 10	236.0	48.1	 25
708	 10	155.5	24.4	 30
709	 10	152.0	19.8	 25
710	 10	193.0	36.3	 25
711	 10	16904.0	3773.4	 25
  0	 11	250.0	39.8	 25
  1	 11	264.5	43.8	 30
  2	 11	286.8	38.1	 30
  3	 11	473.5	80.5	 30
  4	 11	180.8	29.3	 30
  5	 11	1248.0	260.2	 25
  6	 11	204.5	30.5	 30
  7	 11	489.0	59.3	 25
  8	 11	199.0	33.4	 25
  9	 11	230.0	41.1	 25
 10	 11	148.0	25.2	 25
 11	 11	115.5	34.9	 30
 12	 11	261.0	38.7	 25
 13	 11	18668.0	2355.4	 25
 14	 11	19080.0	1233.0	 25
 15	 11	18943.0	1314.8	 25
 16	 11	262.5	40.8	 30
 17	 11	151.0	37.3	 25
 18	 11	246.8	39.9	 30
 19	 11	19558.8	5385.0	 30
 20	 11	19390.5	4624.7	 30
 21	 11	19016.8	4443.7	 30
 22	 11	227.0	41.2	 25
 23	 11	146.0	25.5	 25
 24	 11	19874.0	4341.1	 25
 25	 11	219.0	34.6	 25
 26	 11	197.8	36.9	 30
 27	 11	260.0	54.4	 25
 28	 11	18802.0	2451.9	 25
 29	 11	149.0	29.6	 25
 30	 11	274.0	54.9	 25
 31	 11	19281.3	3951.3	 30
 32	 11	19939.0	1516.3	 25
 33	 11	19139.8	4706.5	 30
 34	 11	203.8	39.4	 30
 35	 11	127.3	27.7	 30
 36	 11	238.0	48.2	 30
 37	 11	18996.0	4010.4	 25
 38	 11	19122.0	3777.9	 25
 39	 11	18847.0	3323.7	 25
 40	 11	235.0	37.7	 25
 41	 11	158.0	26.9	 25
 42	 11	19667.8	5148.2	 30
 43	 11	269.0	50.1	 25
 44	 11	189.0	28.2	 25
 45	 11	219.0	24.8	 25
 46	 11	19047.0	3031.4	 25
 47	 11	143.8	43.5	 30
 48	 11	186.0	32.7	 25
 49	 11	215.5	38.1	 30
 50	 11	18205.3	4626.9	 30
 51	 11	223.8	33.8	 30
 52	 11	195.0	33.4	 30
 53	 11	142.0	40.0	 25
 54	 11	19783.0	4154.2	 25
 55	 11	246.0	31.0	 25
 56	 11	186.0	33.5	 25
 57	 11	201.3	34.5	 30
 58	 11	166.0	24.1	 25
 59	 11	96.0	22.3	 25
 60	 11	99.0	19.6	 25
 61	 11	162.0	22.6	 25
 62	 11	19799.8	4310.7	 30
 63	 11	221.0	41.9	 25
 64	 11	201.0	24.4	 30
 65	 11	231.8	40.1	 30
 66	 11	18905.8	4758.6	 30
 67	 11	169.3	47.4	 30
 68	 11	191.0	33.5	 25
 69	 11	233.0	40.4	 25
 70	 11	17524.0	3594.0	 25
 71	 11	218.0	34.5	 25
 72	 11	213.3	39.6	 30
 73	 11	138.0	27.7	 25
 74	 11	19439.0	2851.3	 25
 75	 11	209.0	21.2	 25
 76	 11	187.0	35.2	 25
 77	 11	232.8	32.0	 30
 78	 11	18844.0	2059.6	 25
 79	 11	160.0	32.1	 25
 80	 11	265.8	60.0	 30
 81	 11	18408.3	4655.1	 30
 82	 11	18743.5	4303.7	 36
 83	 11	293.0	35.6	 25
 84	 11	19892.0	4337.3	 25
 85	 11	132.0	28.8	 25
 86	 11	193.0	31.4	 25
 87	 11	240.8	33.8	 30
 88	 11	18208.0	2802.7	 25
 89	 11	224.0	34.2	 25
 90	 11	166.0	34.2	 25
 91	 11	107.0	23.5	 25
 92	 11	93.0	14.2	 30
 93	 11	177.0	33.1	 25
 94	 11	382.0	49.7	 25
 95	 11	134.3	19.6	 30
 96	 11	135.3	27.5	 30
 97	 11	3655.3	910.6	 36
 98	 11	219.0	30.9	 25
 99	 11	160.0	21.7	 25
100	 11	597.0	59.7	 25
101	 11	1254.0	288.4	 25
102	 11	668.8	68.1	 30
103	 11	187.0	50.7	 25
104	 11	206.0	33.6	 25
105	 11	169.0	22.5	 25
106	 11	746.0	159.3	 25
107	 11	256.5	39.2	 30
108	 11	143.0	21.5	 25
109	 11	179.0	23.8	 25
110	 11	411.0	38.5	 25
111	 11	463.8	72.0	 30
112	 11	217.3	23.9	 36
113	 11	190.8	22.1	 30
114	 11	186.0	18.2	 25
115	 11	180.0	19.8	 25
116	 11	449.0	70.2	 25
117	 11	310.5	30.0	 30
118	 11	1087.0	159.9	 25
119	 11	940.0	111.3	 25
120	 11	258.0	35.8	 25
121	 11	242.0	34.1	 25
122	 11	252.5	27.6	 30
123	 11	135.0	20.4	 25
124	 11	165.0	26.0	 25
125	 11	149.0	30.5	 25
126	 11	381.3	55.4	 30
127	 11	361.3	46.2	 36
128	 11	170.8	17.6	 30
129	 11	142.0	25.3	 25
130	 11	632.0	90.2	 25
131	 11	1121.0	129.8	 25
132	 11	377.8	36.8	 30
133	 11	257.0	43.6	 25
134	 11	138.0	18.5	 25
135	 11	171.0	31.5	 25
136	 11	1003.0	139.5	 25
137	 11	1137.8	124.6	 30
138	 11	140.0	23.0	 25
139	 11	284.0	36.4	 25
140	 11	148.0	20.2	 25
141	 11	250.0	31.1	 25
142	 11	265.8	34.2	 30
143	 11	2313.8	546.3	 36
144	 11	174.8	25.4	 30
145	 11	297.0	39.1	 25
146	 11	213.0	35.0	 25
147	 11	1657.0	319.1	 25
148	 11	148.8	19.4	 30
149	 11	194.0	33.3	 25
150	 11	171.0	22.0	 25
151	 11	1388.0	244.7	 25
152	 11	151.0	17.2	 25
153	 11	633.0	111.0	 30
154	 11	144.0	16.6	 25
155	 11	185.0	30.5	 25
156	 11	151.0	25.0	 25
157	 11	307.3	37.6	 30
158	 11	204.3	40.0	 36
159	 11	152.5	23.1	 30
160	 11	117.0	16.5	 25
161	 11	190.0	27.1	 25
162	 11	162.0	27.4	 25
163	 11	470.5	82.2	 30
164	 11	173.0	24.0	 25
165	 11	637.0	89.6	 25
166	 11	1280.0	153.9	 25
167	 11	176.0	30.8	 25
168	 11	310.0	38.1	 30
169	 11	1181.0	152.7	 25
170	 11	376.0	31.6	 25
171	 11	673.0	84.5	 25
172	 11	326.0	24.4	 25
173	 11	139.5	26.0	 36
174	 11	141.3	20.2	 30
175	 11	180.5	25.7	 30
176	 11	111.0	17.2	 25
177	 11	114.0	17.9	 25
178	 11	222.8	45.7	 30
179	 11	156.0	20.3	 25
180	 11	251.0	26.3	 25
181	 11	203.0	30.9	 25
182	 11	4150.0	841.2	 25
183	 11	586.5	113.1	 30
184	 11	259.0	31.6	 25
185	 11	162.0	27.9	 25
186	 11	121.0	18.4	 25
187	 11	151.0	23.0	 25
188	 11	141.3	16.9	 36
189	 11	158.5	20.2	 30
190	 11	205.5	30.9	 30
191	 11	152.0	30.1	 25
192	 11	407.0	65.8	 25
193	 11	258.5	52.7	 30
194	 11	550.0	59.1	 25
195	 11	136.0	18.1	 25
196	 11	2034.0	221.4	 25
197	 11	337.0	37.9	 25
198	 11	295.3	32.8	 30
199	 11	3683.0	303.9	 25
200	 11	413.0	68.7	 25
201	 11	297.0	50.5	 25
202	 11	316.0	32.1	 25
203	 11	1258.5	259.5	 30
204	 11	1211.0	159.7	 30
205	 11	233.8	32.0	 30
206	 11	211.3	32.1	 30
207	 11	541.0	90.9	 25
208	 11	420.8	80.3	 30
209	 11	209.0	31.0	 25
210	 11	3505.0	359.4	 25
211	 11	306.0	59.3	 25
212	 11	1929.0	412.9	 25
213	 11	123.3	32.0	 30
214	 11	352.0	45.1	 25
215	 11	213.0	34.2	 25
216	 11	856.0	134.6	 25
217	 11	559.0	93.5	 25
218	 11	240.5	47.6	 30
219	 11	137.0	24.4	 30
220	 11	383.0	84.6	 30
221	 11	286.0	49.2	 30
222	 11	251.0	40.0	 25
223	 11	283.5	50.3	 30
224	 11	318.0	44.0	 25
225	 11	1351.0	144.8	 25
226	 11	223.0	42.3	 25
227	 11	143.0	24.2	 25
228	 11	178.0	39.7	 30
229	 11	132.0	30.6	 25
230	 11	293.0	39.0	 25
231	 11	212.0	33.4	 25
232	 11	579.0	98.0	 25
233	 11	163.0	25.7	 30
234	 11	211.0	41.4	 25
235	 11	309.0	74.8	 30
236	 11	283.8	44.3	 30
237	 11	164.0	21.1	 30
238	 11	232.3	35.5	 30
239	 11	132.0	16.1	 25
240	 11	155.0	25.4	 25
241	 11	1465.0	253.5	 25
242	 11	631.0	66.3	 25
243	 11	256.0	46.3	 25
244	 11	166.8	26.4	 30
245	 11	222.0	38.3	 25
246	 11	246.0	35.2	 25
247	 11	492.0	94.5	 25
248	 11	504.0	61.2	 25
249	 11	248.8	28.1	 30
250	 11	254.8	44.9	 30
251	 11	302.8	42.9	 30
252	 11	678.5	106.8	 30
253	 11	2360.0	487.5	 25
254	 11	189.0	22.9	 30
255	 11	145.0	30.3	 25
256	 11	160.0	26.7	 25
257	 11	168.0	27.6	 25
258	 11	217.0	33.0	 25
259	 11	734.8	135.0	 30
260	 11	175.0	30.9	 25
261	 11	112.0	22.9	 25
262	 11	212.0	40.1	 25
263	 11	219.0	39.2	 25
264	 11	185.5	27.1	 30
265	 11	194.0	34.8	 25
266	 11	210.0	29.6	 30
267	 11	186.0	26.3	 30
268	 11	1069.0	208.6	 30
269	 11	180.0	27.7	 30
270	 11	836.0	72.9	 25
271	 11	137.0	22.1	 25
272	 11	2229.0	373.1	 25
273	 11	307.0	61.5	 25
274	 11	6552.5	1462.7	 30
275	 11	155.0	20.8	 25
276	 11	691.0	115.6	 25
277	 11	213.0	31.0	 25
278	 11	161.0	26.4	 25
279	 11	134.8	15.8	 30
280	 11	151.0	31.7	 25
281	 11	345.5	55.0	 30
282	 11	197.8	35.6	 30
283	 11	173.3	34.9	 30
284	 11	160.8	31.3	 30
285	 11	258.0	32.4	 25
286	 11	227.0	30.4	 25
287	 11	125.0	23.0	 25
288	 11	225.0	31.9	 25
289	 11	9484.8	1553.4	 30
290	 11	515.0	37.4	 25
291	 11	201.0	35.2	 25
292	 11	126.0	18.1	 25
293	 11	398.0	45.4	 25
294	 11	271.3	43.7	 30
295	 11	230.0	34.4	 25
296	 11	563.0	70.1	 25
297	 11	6046.5	1021.8	 30
298	 11	172.0	22.9	 30
299	 11	595.0	66.7	 36
300	 11	238.0	30.9	 25
301	 11	162.0	28.7	 25
302	 11	142.0	19.7	 25
303	 11	115.0	13.1	 25
304	 11	162.0	28.3	 30
305	 11	204.0	33.5	 25
306	 11	508.0	57.1	 25
307	 11	280.0	36.2	 25
308	 11	502.0	43.1	 25
309	 11	303.8	51.5	 30
310	 11	1157.0	127.9	 25
311	 11	482.0	63.7	 25
312	 11	194.8	35.8	 30
313	 11	156.8	19.1	 30
314	 11	1079.3	231.7	 36
315	 11	201.0	28.3	 25
316	 11	802.0	125.2	 25
317	 11	781.0	103.1	 25
318	 11	172.0	30.0	 25
319	 11	227.8	32.4	 30
320	 11	267.0	58.5	 25
321	 11	243.0	35.3	 25
322	 11	302.0	38.0	 25
323	 11	120.0	21.7	 25
324	 11	127.5	24.1	 30
325	 11	295.0	45.5	 25
326	 11	174.0	13.3	 25
327	 11	643.0	84.9	 25
328	 11	227.0	28.3	 30
329	 11	176.3	27.8	 36
330	 11	150.8	26.6	 30
331	 11	168.0	21.8	 25
332	 11	149.0	19.7	 25
333	 11	523.0	101.2	 25
334	 11	136.0	23.6	 30
335	 11	322.0	37.6	 25
336	 11	383.0	49.3	 25
337	 11	176.0	29.0	 25
338	 11	596.0	99.1	 25
339	 11	234.5	31.5	 30
340	 11	502.0	46.0	 25
341	 11	389.0	40.6	 25
342	 11	178.0	28.1	 25
343	 11	245.3	34.0	 30
344	 11	564.3	98.7	 30
345	 11	157.5	25.2	 36
346	 11	449.0	45.8	 25
347	 11	158.0	21.3	 25
348	 11	224.0	26.1	 25
349	 11	151.0	19.3	 25
350	 11	204.5	31.7	 30
351	 11	1142.0	140.4	 25
352	 11	205.0	22.5	 25
353	 11	319.0	42.7	 25
354	 11	465.0	81.9	 25
355	 11	1097.0	212.6	 30
356	 11	350.0	34.7	 25
357	 11	463.0	62.4	 25
358	 11	154.0	25.8	 25
359	 11	177.5	24.9	 30
360	 11	468.3	94.7	 36
361	 11	270.8	28.6	 30
362	 11	312.0	45.2	 25
363	 11	557.0	95.4	 25
364	 11	274.0	27.5	 25
365	 11	170.0	26.5	 30
366	 11	134.0	27.7	 25
367	 11	162.0	19.7	 25
368	 11	104.0	14.8	 25
369	 11	194.0	14.9	 25
370	 11	298.8	43.7	 30
371	 11	518.0	62.7	 25
372	 11	1728.0	238.4	 25
373	 11	382.0	38.8	 25
374	 11	117.8	16.7	 30
375	 11	1070.5	280.5	 36
376	 11	1906.3	218.7	 30
377	 11	2130.0	321.5	 25
378	 11	2067.0	303.4	 25
379	 11	246.0	35.4	 25
380	 11	149.0	30.1	 30
381	 11	166.0	26.0	 25
382	 11	113.0	17.8	 25
383	 11	162.0	21.4	 25
384	 11	133.0	24.5	 25
385	 11	347.3	61.6	 30
386	 11	633.0	87.6	 25
387	 11	305.0	33.6	 25
388	 11	126.0	17.4	 25
389	 11	193.0	38.6	 25
390	 11	220.8	28.4	 36
391	 11	159.0	22.8	 30
392	 11	217.8	42.2	 30
393	 11	281.0	48.1	 25
394	 11	177.0	23.8	 25
395	 11	135.0	24.6	 30
396	 11	191.0	31.0	 25
397	 11	233.0	45.2	 25
398	 11	6610.0	1109.1	 25
399	 11	176.0	23.4	 25
400	 11	146.3	18.3	 30
401	 11	259.0	32.8	 25
402	 11	126.0	22.0	 25
403	 11	212.0	26.9	 25
404	 11	152.0	26.6	 25
405	 11	857.8	165.1	 36
406	 11	454.3	54.7	 30
407	 11	176.8	25.8	 30
408	 11	173.0	21.1	 25
409	 11	179.0	38.7	 25
410	 11	162.5	35.2	 30
411	 11	161.0	25.7	 25
412	 11	136.0	29.2	 25
413	 11	920.0	162.9	 25
414	 11	227.0	30.1	 25
415	 11	153.8	13.2	 30
416	 11	163.0	26.6	 25
417	 11	488.0	46.5	 25
418	 11	314.0	35.8	 25
419	 11	182.0	23.7	 25
420	 11	126.5	22.9	 30
421	 11	185.8	31.1	 30
422	 11	597.8	77.0	 30
423	 11	171.0	26.2	 30
424	 11	610.0	119.8	 25
425	 11	144.5	26.1	 30
426	 11	214.0	27.5	 25
427	 11	261.0	36.8	 25
428	 11	275.0	36.3	 25
429	 11	332.0	46.0	 25
430	 11	276.5	47.3	 30
431	 11	201.0	22.0	 25
432	 11	142.0	32.8	 25
433	 11	702.0	129.3	 25
434	 11	157.0	20.6	 25
435	 11	417.8	56.0	 30
436	 11	310.3	35.3	 30
437	 11	435.0	72.2	 30
438	 11	156.3	25.4	 30
439	 11	5357.0	1317.2	 25
440	 11	142.0	23.3	 30
441	 11	346.0	61.0	 25
442	 11	178.0	29.9	 25
443	 11	144.0	26.1	 25
444	 11	174.0	22.4	 25
445	 11	763.0	142.5	 25
446	 11	236.8	39.9	 30
447	 11	124.0	18.6	 25
448	 11	395.0	59.9	 25
449	 11	165.0	25.7	 25
450	 11	233.0	44.3	 25
451	 11	3065.5	919.3	 36
452	 11	146.0	35.5	 30
453	 11	134.5	25.6	 30
454	 11	1050.0	252.6	 25
455	 11	5589.0	1187.1	 25
456	 11	145.3	32.5	 30
457	 11	143.0	35.5	 25
458	 11	155.0	34.2	 25
459	 11	188.0	36.3	 25
460	 11	186.0	30.9	 25
461	 11	206.0	34.7	 30
462	 11	387.0	36.3	 25
463	 11	1717.0	193.9	 25
464	 11	359.0	44.5	 25
465	 11	158.0	25.8	 25
466	 11	180.0	41.5	 30
467	 11	158.8	38.5	 30
468	 11	151.0	26.0	 30
469	 11	215.3	38.6	 30
470	 11	156.0	33.5	 25
471	 11	302.3	52.4	 30
472	 11	568.0	76.6	 25
473	 11	128.0	26.0	 25
474	 11	135.0	30.3	 25
475	 11	135.0	21.4	 25
476	 11	239.0	44.2	 30
477	 11	240.0	32.2	 25
478	 11	167.0	28.9	 25
479	 11	120.0	19.1	 25
480	 11	291.0	51.2	 25
481	 11	289.8	48.9	 30
482	 11	193.8	32.0	 30
483	 11	258.3	31.3	 30
484	 11	538.5	102.0	 30
485	 11	211.0	46.3	 25
486	 11	142.8	31.0	 30
487	 11	163.0	27.2	 25
488	 11	6364.0	1065.1	 25
489	 11	597.0	69.7	 25
490	 11	1395.0	265.0	 25
491	 11	165.5	29.0	 30
492	 11	138.0	26.8	 25
493	 11	357.0	56.0	 25
494	 11	142.0	24.5	 25
495	 11	559.0	90.0	 25
496	 11	166.5	37.0	 30
497	 11	243.0	51.6	 25
498	 11	324.8	68.3	 30
499	 11	1150.0	225.8	 30
500	 11	218.8	38.1	 30
501	 11	1059.5	270.4	 30
502	 11	163.0	33.2	 25
503	 11	425.0	56.4	 25
504	 11	13508.0	2274.9	 25
505	 11	794.0	79.1	 25
506	 11	130.8	27.6	 30
507	 11	198.0	36.5	 25
508	 11	115.0	19.4	 25
509	 11	386.0	53.5	 25
510	 11	178.0	32.2	 25
511	 11	11639.8	3653.8	 30
512	 11	141.0	28.8	 25
513	 11	414.5	90.0	 30
514	 11	196.5	34.8	 30
515	 11	4033.0	657.4	 30
516	 11	170.0	39.1	 30
517	 11	164.0	38.6	 25
518	 11	251.0	32.5	 25
519	 11	333.0	60.0	 25
520	 11	424.0	70.0	 25
521	 11	184.3	36.6	 30
522	 11	121.0	26.7	 25
523	 11	114.0	25.2	 25
524	 11	130.0	23.5	 25
525	 11	581.0	106.7	 25
526	 11	157.5	29.1	 30
527	 11	151.0	34.5	 25
528	 11	146.0	19.5	 25
529	 11	180.8	29.0	 30
530	 11	197.5	40.0	 30
531	 11	228.3	43.3	 36
532	 11	211.0	30.5	 25
533	 11	364.0	54.7	 25
534	 11	176.0	27.9	 25
535	 11	690.0	74.9	 25
536	 11	127.5	22.9	 30
537	 11	111.0	20.7	 25
538	 11	127.0	25.8	 25
539	 11	195.0	37.9	 25
540	 11	1287.0	261.4	 25
541	 11	301.5	53.0	 30
542	 11	295.0	57.2	 25
543	 11	340.0	62.4	 25
544	 11	152.5	25.2	 30
545	 11	128.5	18.1	 30
546	 11	163.5	33.0	 36
547	 11	166.0	32.7	 25
548	 11	207.0	44.0	 25
549	 11	218.0	37.7	 25
550	 11	1852.0	507.1	 25
551	 11	316.0	57.0	 25
552	 11	718.3	166.5	 30
553	 11	260.0	45.1	 25
554	 11	206.0	30.1	 25
555	 11	188.0	34.5	 25
556	 11	448.0	61.8	 25
557	 11	206.0	46.1	 30
558	 11	287.0	37.0	 25
559	 11	127.0	19.7	 25
560	 11	146.8	21.1	 30
561	 11	121.8	22.2	 30
562	 11	162.5	32.7	 36
563	 11	185.0	35.9	 25
564	 11	183.0	33.6	 25
565	 11	171.0	32.5	 25
566	 11	936.0	222.8	 25
567	 11	251.8	27.8	 30
568	 11	212.0	31.3	 25
569	 11	604.0	74.8	 25
570	 11	154.0	20.3	 25
571	 11	318.0	37.1	 25
572	 11	1228.0	263.7	 30
573	 11	181.0	27.3	 25
574	 11	304.0	34.1	 25
575	 11	579.0	112.9	 30
576	 11	352.8	37.9	 30
577	 11	198.0	29.6	 36
578	 11	161.0	23.8	 25
579	 11	662.0	115.0	 25
580	 11	3034.0	619.4	 25
581	 11	129.0	22.4	 25
582	 11	126.3	20.6	 30
583	 11	169.0	120.7	 25
584	 11	162.0	31.7	 25
585	 11	1405.0	204.2	 25
586	 11	221.0	31.7	 25
587	 11	153.5	25.6	 30
588	 11	125.0	27.1	 25
589	 11	104.0	14.0	 25
590	 11	298.0	33.6	 25
591	 11	786.5	177.0	 30
592	 11	286.0	42.8	 36
593	 11	406.5	49.4	 30
594	 11	144.0	19.6	 25
595	 11	117.0	19.0	 25
596	 11	217.0	31.9	 25
597	 11	371.3	60.2	 30
598	 11	351.0	59.3	 25
599	 11	1913.0	243.1	 25
600	 11	364.0	48.8	 25
601	 11	238.0	41.5	 25
602	 11	175.8	22.6	 30
603	 11	214.0	31.9	 25
604	 11	209.0	22.1	 25
605	 11	676.0	96.3	 25
606	 11	319.0	53.5	 30
607	 11	965.5	221.6	 36
608	 11	266.5	35.6	 30
609	 11	160.0	25.1	 25
610	 11	261.0	36.0	 25
611	 11	310.0	42.6	 25
612	 11	268.3	51.8	 30
613	 11	368.0	44.8	 25
614	 11	256.0	44.8	 25
615	 11	279.0	26.7	 25
616	 11	931.0	167.7	 25
617	 11	547.8	92.3	 30
618	 11	229.0	27.4	 25
619	 11	244.0	33.4	 25
620	 11	191.0	37.3	 25
621	 11	376.0	71.0	 25
622	 11	190.0	31.0	 36
623	 11	1284.0	216.7	 30
624	 11	938.0	122.2	 30
625	 11	381.0	47.3	 25
626	 11	254.0	41.9	 25
627	 11	400.8	44.9	 30
628	 11	376.0	51.7	 25
629	 11	239.0	27.2	 25
630	 11	423.0	48.0	 25
631	 11	152.0	22.0	 25
632	 11	144.8	19.5	 30
633	 11	601.0	68.4	 25
634	 11	277.0	42.4	 25
635	 11	163.0	27.9	 25
636	 11	260.0	38.8	 25
637	 11	194.8	35.6	 36
638	 11	355.0	40.5	 30
639	 11	320.8	53.4	 30
640	 11	278.0	42.4	 25
641	 11	220.0	24.6	 25
642	 11	188.5	28.5	 30
643	 11	423.0	71.3	 25
644	 11	457.0	43.1	 25
645	 11	458.0	41.7	 25
646	 11	200.0	49.4	 25
647	 11	163.8	25.4	 30
648	 11	161.0	33.0	 25
649	 11	1355.0	165.4	 25
650	 11	152.0	32.7	 25
651	 11	164.0	37.1	 25
652	 11	138.0	18.9	 25
653	 11	161.8	27.7	 36
654	 11	168.5	25.3	 30
655	 11	133.0	29.4	 30
656	 11	146.0	19.5	 25
657	 11	131.0	27.5	 25
658	 11	332.3	71.8	 30
659	 11	200.0	23.0	 25
660	 11	331.0	40.8	 25
661	 11	546.0	96.2	 25
662	 11	278.0	38.1	 25
663	 11	234.5	45.1	 30
664	 11	245.0	34.4	 25
665	 11	262.0	34.0	 25
666	 11	1232.0	160.8	 25
667	 11	227.0	32.5	 25
668	 11	355.0	67.8	 36
669	 11	235.8	36.2	 30
670	 11	158.8	26.8	 30
671	 11	172.0	29.8	 25
672	 11	198.0	36.5	 25
673	 11	1095.5	304.4	 30
674	 11	124.0	22.0	 25
675	 11	173.0	30.7	 25
676	 11	426.0	80.4	 25
677	 11	551.0	105.2	 25
678	 11	330.0	49.0	 30
679	 11	644.0	86.6	 25
680	 11	484.0	75.2	 25
681	 11	609.0	115.2	 25
682	 11	182.0	36.0	 25
683	 11	1228.0	305.8	 30
684	 11	143.8	17.9	 30
685	 11	5191.3	987.4	 30
686	 11	1024.5	242.5	 30
687	 11	194.0	34.9	 25
688	 11	2048.0	621.4	 30
689	 11	162.0	23.1	 25
690	 11	160.0	26.9	 25
691	 11	149.0	28.4	 25
692	 11	308.0	40.3	 25
693	 11	418.0	85.3	 30
694	 11	213.0	34.1	 25
695	 11	246.0	37.0	 25
696	 11	283.0	64.1	 25
697	 11	898.0	206.6	 25
698	 11	362.0	96.2	 30
699	 11	138.3	19.7	 30
700	 11	330.8	69.3	 30
701	 11	257.5	44.0	 30
702	 11	502.0	95.5	 25
703	 11	253.8	56.2	 30
704	 11	213.0	54.7	 25
705	 11	191.0	38.9	 25
706	 11	552.0	91.2	 25
707	 11	195.0	40.5	 25
708	 11	276.8	45.7	 30
709	 11	166.0	33.5	 25
710	 11	222.0	36.1	 25
711	 11	259.0	45.0	 25
  0	 12	18739.5	4886.1	 30
  1	 12	143.8	44.4	 36
  2	 12	259.0	39.2	 25
  3	 12	323.0	65.0	 25
  4	 12	314.0	30.7	 25
  5	 12	361.0	52.3	 25
  6	 12	152.0	24.9	 25
  7	 12	510.3	105.6	 30
  8	 12	322.0	41.8	 25
  9	 12	221.0	31.0	 25
 10	 12	166.0	28.0	 25
 11	 12	114.0	19.4	 25
 12	 12	129.5	25.3	 30
 13	 12	173.0	28.1	 25
 14	 12	160.0	22.4	 25
 15	 12	154.0	25.8	 30
 16	 12	115.3	16.5	 30
 17	 12	115.3	24.8	 36
 18	 12	129.0	22.9	 25
 19	 12	144.0	18.6	 25
 20	 12	178.0	40.8	 25
 21	 12	133.0	24.0	 25
 22	 12	115.8	21.5	 30
 23	 12	134.0	23.8	 25
 24	 12	132.0	18.6	 25
 25	 12	111.0	21.3	 25
 26	 12	109.0	20.2	 25
 27	 12	100.5	21.6	 30
 28	 12	131.0	16.8	 25
 29	 12	102.0	14.3	 25
 30	 12	123.8	20.2	 30
 31	 12	150.0	21.5	 30
 32	 12	182.8	51.6	 36
 33	 12	131.0	23.5	 25
 34	 12	112.0	23.3	 25
 35	 12	108.0	16.4	 25
 36	 12	118.0	16.8	 25
 37	 12	179.8	26.6	 30
 38	 12	167.0	26.9	 25
 39	 12	146.0	21.8	 25
 40	 12	99.0	15.7	 25
 41	 12	126.0	21.3	 25
 42	 12	130.8	22.4	 30
 43	 12	114.0	18.6	 25
 44	 12	105.0	17.5	 25
 45	 12	129.0	24.7	 25
 46	 12	118.8	24.8	 30
 47	 12	97.0	15.0	 36
 48	 12	106.5	23.9	 30
 49	 12	112.0	23.7	 25
 50	 12	120.0	20.7	 25
 51	 12	117.0	22.0	 25
 52	 12	91.5	26.3	 30
 53	 12	109.0	18.5	 25
 54	 12	123.0	17.4	 25
 55	 12	105.0	25.2	 25
 56	 12	109.0	22.4	 25
 57	 12	102.8	18.9	 30
 58	 12	114.0	18.0	 25
 59	 12	115.0	21.0	 25
 60	 12	105.0	22.5	 25
 61	 12	120.8	20.5	 30
 62	 12	136.8	23.7	 36
 63	 12	115.3	39.1	 30
 64	 12	91.0	13.0	 25
 65	 12	131.0	18.8	 25
 66	 12	159.0	28.8	 25
 67	 12	111.3	19.2	 30
 68	 12	110.0	21.7	 25
 69	 12	107.0	15.7	 25
 70	 12	129.0	27.1	 25
 71	 12	109.0	19.8	 25
 72	 12	109.0	19.7	 30
 73	 12	123.0	21.9	 25
 74	 12	128.0	21.6	 25
 75	 12	121.0	19.7	 25
 76	 12	99.0	22.7	 25
 77	 12	131.3	24.6	 36
 78	 12	119.3	26.3	 30
 79	 12	120.0	18.8	 30
 80	 12	112.0	17.9	 25
 81	 12	135.0	24.5	 25
 82	 12	153.5	30.6	 30
 83	 12	134.0	20.2	 25
 84	 12	153.0	19.9	 25
 85	 12	121.0	25.1	 25
 86	 12	96.0	18.7	 25
 87	 12	122.8	26.0	 30
 88	 12	135.0	30.2	 25
 89	 12	124.0	24.8	 25
 90	 12	97.0	16.8	 25
 91	 12	113.0	26.1	 25
 92	 12	112.0	26.8	 36
 93	 12	250.0	40.1	 30
 94	 12	364.3	50.0	 30
 95	 12	148.0	20.9	 25
 96	 12	115.0	17.2	 25
 97	 12	451.5	115.3	 30
 98	 12	163.0	23.7	 25
 99	 12	159.0	33.9	 25
100	 12	505.0	81.0	 25
101	 12	1741.0	257.0	 25
102	 12	438.0	54.2	 30
103	 12	182.0	24.9	 25
104	 12	181.0	29.4	 25
105	 12	179.0	33.3	 25
106	 12	165.0	41.4	 25
107	 12	193.0	40.1	 25
108	 12	174.3	27.4	 36
109	 12	321.0	46.0	 30
110	 12	355.8	56.0	 30
111	 12	346.0	51.6	 25
112	 12	219.0	44.2	 25
113	 12	280.0	47.9	 30
114	 12	182.0	23.1	 25
115	 12	188.0	39.1	 25
116	 12	174.0	28.0	 25
117	 12	167.0	32.1	 25
118	 12	368.5	51.0	 30
119	 12	318.0	44.4	 25
120	 12	257.0	35.6	 25
121	 12	237.0	30.3	 25
122	 12	172.0	40.8	 25
123	 12	122.8	26.2	 36
124	 12	135.0	21.6	 30
125	 12	146.8	35.6	 30
126	 12	185.0	39.7	 25
127	 12	298.0	48.1	 25
128	 12	157.8	32.0	 30
129	 12	161.0	31.9	 25
130	 12	199.0	38.8	 25
131	 12	382.0	39.3	 25
132	 12	265.0	42.3	 25
133	 12	208.5	36.7	 30
134	 12	173.0	37.6	 25
135	 12	140.0	28.1	 25
136	 12	774.0	103.7	 25
137	 12	363.0	41.8	 25
138	 12	199.0	36.2	 30
139	 12	301.5	41.7	 30
140	 12	173.5	30.6	 30
141	 12	249.5	41.0	 30
142	 12	212.0	36.3	 25
143	 12	134.3	26.8	 30
144	 12	194.0	37.9	 25
145	 12	171.0	34.7	 25
146	 12	175.0	29.2	 25
147	 12	223.0	40.1	 25
148	 12	192.3	38.9	 30
149	 12	243.0	38.9	 25
150	 12	166.0	33.7	 25
151	 12	352.0	83.5	 25
152	 12	124.0	22.2	 25
153	 12	271.3	33.4	 30
154	 12	179.3	26.7	 30
155	 12	234.8	56.5	 30
156	 12	125.3	24.9	 30
157	 12	162.0	53.6	 25
158	 12	145.0	32.0	 30
159	 12	142.0	34.8	 25
160	 12	132.0	23.6	 25
161	 12	131.0	25.9	 25
162	 12	170.0	25.2	 25
163	 12	217.5	35.0	 30
164	 12	142.0	25.0	 25
165	 12	379.0	40.2	 25
166	 12	323.0	51.9	 25
167	 12	361.0	41.9	 25
168	 12	586.8	86.9	 30
169	 12	283.0	52.9	 25
170	 12	231.8	26.9	 30
171	 12	307.0	50.8	 30
172	 12	917.8	152.3	 30
173	 12	151.5	27.4	 30
174	 12	126.0	17.4	 25
175	 12	137.0	29.8	 25
176	 12	105.0	31.7	 25
177	 12	116.0	23.6	 25
178	 12	154.8	35.6	 30
179	 12	146.0	32.8	 25
180	 12	211.0	40.9	 25
181	 12	407.0	59.0	 25
182	 12	1626.0	352.2	 25
183	 12	148.3	21.1	 30
184	 12	156.0	26.8	 25
185	 12	156.8	22.7	 30
186	 12	119.0	24.5	 30
187	 12	126.5	23.8	 30
188	 12	130.8	23.4	 30
189	 12	178.0	38.1	 25
190	 12	183.0	27.0	 25
191	 12	146.0	110.8	 25
192	 12	196.0	26.5	 25
193	 12	148.8	23.1	 30
194	 12	257.0	39.7	 25
195	 12	170.0	29.5	 25
196	 12	335.0	40.3	 25
197	 12	158.0	30.1	 25
198	 12	289.8	41.4	 30
199	 12	746.0	101.7	 25
200	 12	473.0	43.6	 25
201	 12	268.8	33.8	 30
202	 12	465.8	63.1	 30
203	 12	776.0	121.2	 36
204	 12	437.0	83.8	 25
205	 12	245.0	46.7	 25
206	 12	203.0	27.9	 25
207	 12	372.0	46.1	 25
208	 12	170.0	35.4	 25
209	 12	127.5	28.1	 30
210	 12	582.0	140.1	 25
211	 12	157.0	25.6	 25
212	 12	225.0	48.4	 25
213	 12	122.0	17.6	 25
214	 12	140.8	20.0	 30
215	 12	143.0	28.9	 25
216	 12	154.8	31.5	 30
217	 12	864.5	192.3	 30
218	 12	178.8	23.8	 30
219	 12	133.8	22.3	 30
220	 12	181.0	35.9	 25
221	 12	152.0	27.1	 25
222	 12	137.0	20.7	 25
223	 12	149.0	26.3	 25
224	 12	225.5	35.5	 30
225	 12	1513.0	184.0	 25
226	 12	191.0	36.5	 25
227	 12	145.0	21.5	 25
228	 12	119.0	17.8	 25
229	 12	126.8	20.3	 30
230	 12	143.0	24.1	 25
231	 12	220.0	38.4	 25
232	 12	208.5	32.1	 30
233	 12	157.5	33.9	 30
234	 12	195.8	29.2	 36
235	 12	152.0	22.3	 25
236	 12	192.0	27.9	 25
237	 12	146.0	21.7	 25
238	 12	192.0	33.1	 25
239	 12	119.8	18.5	 30
240	 12	115.0	13.3	 25
241	 12	187.0	31.4	 25
242	 12	656.0	68.2	 25
243	 12	248.0	29.6	 25
244	 12	195.8	22.6	 30
245	 12	254.0	71.1	 25
246	 12	182.0	26.7	 25
247	 12	171.8	21.4	 30
248	 12	447.5	54.4	 30
249	 12	237.5	29.7	 36
250	 12	343.0	30.2	 25
251	 12	242.0	23.3	 25
252	 12	367.0	44.7	 25
253	 12	448.0	68.1	 25
254	 12	152.8	21.0	 30
255	 12	228.0	55.9	 25
256	 12	128.0	18.5	 25
257	 12	183.0	23.7	 25
258	 12	300.0	41.9	 25
259	 12	292.0	32.5	 30
260	 12	154.0	22.8	 25
261	 12	107.0	14.5	 25
262	 12	158.0	26.4	 25
263	 12	183.5	17.8	 30
264	 12	193.0	41.9	 36
265	 12	188.8	24.2	 30
266	 12	205.0	31.9	 25
267	 12	334.0	47.1	 25
268	 12	392.0	66.1	 25
269	 12	242.0	43.5	 30
270	 12	432.0	51.3	 25
271	 12	147.0	31.0	 25
272	 12	237.0	43.1	 25
273	 12	246.0	32.4	 25
274	 12	522.3	133.1	 30
275	 12	128.0	23.9	 25
276	 12	237.0	42.2	 25
277	 12	143.0	22.2	 25
278	 12	131.8	45.5	 30
279	 12	123.5	25.5	 36
280	 12	144.8	25.7	 30
281	 12	152.0	39.9	 25
282	 12	161.0	40.9	 25
283	 12	150.0	20.6	 25
284	 12	145.0	24.9	 30
285	 12	225.0	33.1	 25
286	 12	152.0	30.8	 25
287	 12	129.0	20.1	 25
288	 12	166.0	27.9	 25
289	 12	2065.0	454.4	 30
290	 12	588.0	80.3	 25
291	 12	135.0	14.8	 25
292	 12	119.0	25.4	 25
293	 12	272.0	47.5	 25
294	 12	193.3	28.3	 36
295	 12	151.0	32.8	 30
296	 12	301.5	38.4	 30
297	 12	1141.0	166.0	 25
298	 12	246.0	30.7	 25
299	 12	758.8	93.7	 30
300	 12	280.0	44.0	 25
301	 12	168.0	17.8	 25
302	 12	157.0	19.7	 25
303	 12	128.0	17.3	 25
304	 12	133.0	16.9	 30
305	 12	196.0	32.4	 25
306	 12	459.0	57.5	 25
307	 12	260.0	27.3	 25
308	 12	423.0	32.4	 25
309	 12	190.5	27.0	 30
310	 12	374.3	91.8	 36
311	 12	172.3	24.5	 30
312	 12	143.0	20.4	 25
313	 12	208.0	42.1	 25
314	 12	455.0	82.9	 25
315	 12	271.0	23.0	 30
316	 12	294.0	45.1	 25
317	 12	349.0	115.3	 25
318	 12	256.0	31.2	 25
319	 12	195.0	29.3	 25
320	 12	1952.3	491.2	 30
321	 12	373.0	43.0	 25
322	 12	269.0	32.0	 25
323	 12	131.0	21.7	 25
324	 12	153.0	34.6	 25
325	 12	298.8	47.2	 36
326	 12	122.8	26.0	 30
327	 12	204.8	27.9	 30
328	 12	176.0	36.5	 25
329	 12	227.0	35.4	 25
330	 12	146.8	27.1	 30
331	 12	156.0	28.6	 25
332	 12	119.0	17.6	 25
333	 12	136.0	15.9	 25
334	 12	186.0	34.5	 25
335	 12	171.0	28.8	 30
336	 12	226.0	42.8	 25
337	 12	183.0	17.2	 25
338	 12	288.0	53.6	 25
339	 12	206.0	42.0	 25
340	 12	429.3	79.9	 36
341	 12	220.8	34.0	 30
342	 12	165.8	27.7	 30
343	 12	184.0	36.7	 25
344	 12	160.0	26.1	 25
345	 12	137.5	21.3	 30
346	 12	304.0	50.7	 25
347	 12	171.0	31.1	 25
348	 12	171.0	22.7	 25
349	 12	173.0	27.8	 25
350	 12	136.8	23.0	 30
351	 12	335.0	50.2	 25
352	 12	208.0	36.7	 25
353	 12	641.0	83.0	 25
354	 12	186.0	37.3	 25
355	 12	229.8	43.0	 30
356	 12	164.8	37.8	 30
357	 12	182.3	31.8	 30
358	 12	125.5	20.9	 30
359	 12	178.0	23.2	 25
360	 12	201.0	29.0	 30
361	 12	223.0	60.7	 25
362	 12	209.0	36.9	 25
363	 12	204.0	28.5	 25
364	 12	162.0	28.1	 25
365	 12	147.3	33.5	 30
366	 12	179.0	45.8	 25
367	 12	140.0	22.5	 25
368	 12	125.0	25.5	 25
369	 12	211.0	31.4	 25
370	 12	326.3	48.7	 30
371	 12	275.8	35.5	 30
372	 12	465.0	85.3	 30
373	 12	407.0	41.4	 30
374	 12	151.0	23.4	 25
375	 12	241.3	55.5	 30
376	 12	572.0	150.2	 25
377	 12	530.0	108.1	 25
378	 12	427.0	81.1	 25
379	 12	209.0	39.8	 25
380	 12	135.0	29.6	 30
381	 12	245.0	30.3	 25
382	 12	144.0	28.2	 25
383	 12	136.0	28.5	 25
384	 12	144.0	29.2	 25
385	 12	147.3	29.4	 30
386	 12	411.0	65.3	 25
387	 12	196.3	37.4	 30
388	 12	115.8	21.7	 30
389	 12	145.8	26.7	 30
390	 12	149.3	23.6	 30
391	 12	245.0	32.2	 25
392	 12	178.0	40.9	 25
393	 12	188.0	32.8	 25
394	 12	158.0	32.6	 25
395	 12	117.8	19.5	 30
396	 12	144.0	26.4	 25
397	 12	136.0	26.3	 25
398	 12	784.0	160.9	 25
399	 12	140.0	36.8	 25
400	 12	154.3	33.9	 30
401	 12	238.0	36.5	 25
402	 12	151.3	37.3	 30
403	 12	251.8	41.8	 30
404	 12	127.3	27.6	 30
405	 12	255.0	53.3	 30
406	 12	237.0	46.5	 25
407	 12	150.0	33.6	 25
408	 12	209.0	30.1	 25
409	 12	138.0	25.5	 25
410	 12	147.0	23.5	 25
411	 12	208.5	52.9	 30
412	 12	168.0	27.3	 25
413	 12	208.0	28.7	 25
414	 12	206.0	37.0	 25
415	 12	168.0	43.7	 25
416	 12	205.0	39.0	 30
417	 12	203.8	29.2	 30
418	 12	198.5	36.7	 30
419	 12	176.0	32.7	 30
420	 12	142.5	29.7	 30
421	 12	133.3	24.7	 30
422	 12	283.0	47.0	 25
423	 12	197.0	41.8	 25
424	 12	159.0	35.4	 25
425	 12	182.0	22.7	 25
426	 12	227.0	37.2	 30
427	 12	305.0	44.2	 25
428	 12	198.0	39.0	 25
429	 12	159.0	38.1	 25
430	 12	416.0	73.7	 25
431	 12	191.5	41.5	 30
432	 12	252.0	44.8	 25
433	 12	146.5	26.8	 30
434	 12	197.5	36.7	 30
435	 12	239.3	43.5	 30
436	 12	249.5	42.1	 30
437	 12	220.0	36.6	 25
438	 12	157.0	21.6	 25
439	 12	1148.0	333.3	 25
440	 12	135.0	19.6	 25
441	 12	154.0	21.6	 30
442	 12	203.0	50.4	 25
443	 12	200.0	34.4	 25
444	 12	181.0	34.1	 25
445	 12	231.0	52.1	 25
446	 12	314.3	50.0	 30
447	 12	128.0	26.3	 25
448	 12	193.8	29.6	 30
449	 12	241.3	33.1	 30
450	 12	241.3	34.6	 30
451	 12	561.5	180.8	 30
452	 12	174.0	23.7	 25
453	 12	239.0	36.2	 25
454	 12	233.0	39.9	 25
455	 12	1450.0	369.1	 25
456	 12	134.5	29.1	 30
457	 12	140.0	25.7	 25
458	 12	100.0	17.9	 25
459	 12	172.0	29.9	 25
460	 12	357.0	55.1	 25
461	 12	170.5	30.7	 30
462	 12	283.0	45.0	 25
463	 12	2328.0	185.4	 25
464	 12	301.3	65.9	 30
465	 12	181.8	27.6	 30
466	 12	156.8	32.8	 36
467	 12	168.0	30.7	 25
468	 12	171.0	28.1	 25
469	 12	167.0	25.2	 25
470	 12	131.0	26.0	 25
471	 12	424.0	82.4	 30
472	 12	151.0	18.4	 25
473	 12	93.0	18.6	 25
474	 12	127.0	25.2	 25
475	 12	152.0	31.7	 25
476	 12	155.5	26.7	 30
477	 12	173.0	27.9	 25
478	 12	145.0	23.5	 25
479	 12	137.0	26.8	 30
480	 12	343.5	57.3	 30
481	 12	312.3	50.7	 36
482	 12	145.0	18.7	 25
483	 12	188.0	25.7	 25
484	 12	1235.0	155.1	 25
485	 12	239.0	28.0	 25
486	 12	165.5	23.6	 30
487	 12	219.0	23.1	 25
488	 12	592.0	102.2	 25
489	 12	322.0	53.5	 25
490	 12	438.0	70.9	 25
491	 12	189.5	23.8	 30
492	 12	114.0	22.0	 25
493	 12	112.0	19.2	 25
494	 12	158.0	20.3	 25
495	 12	203.5	34.5	 30
496	 12	141.3	30.6	 36
497	 12	185.0	27.7	 30
498	 12	122.0	17.0	 25
499	 12	194.0	41.8	 25
500	 12	178.0	26.7	 25
501	 12	188.8	28.5	 30
502	 12	156.0	27.7	 25
503	 12	197.0	25.8	 25
504	 12	1067.0	138.0	 25
505	 12	363.0	65.0	 25
506	 12	128.5	24.3	 30
507	 12	189.0	24.8	 25
508	 12	130.0	19.7	 25
509	 12	247.0	32.0	 25
510	 12	246.3	37.6	 30
511	 12	2252.0	619.6	 30
512	 12	128.8	26.7	 36
513	 12	156.0	33.3	 25
514	 12	209.0	35.1	 25
515	 12	773.0	160.2	 25
516	 12	153.0	23.9	 25
517	 12	137.0	14.7	 30
518	 12	232.0	81.2	 25
519	 12	299.0	33.9	 25
520	 12	444.0	51.4	 25
521	 12	314.0	46.6	 25
522	 12	139.8	19.8	 30
523	 12	135.0	28.5	 25
524	 12	141.0	23.5	 25
525	 12	168.0	29.9	 25
526	 12	138.8	20.3	 30
527	 12	176.8	35.4	 36
528	 12	207.5	29.4	 30
529	 12	133.0	26.1	 25
530	 12	221.0	28.4	 25
531	 12	167.0	39.0	 25
532	 12	201.8	36.0	 30
533	 12	279.0	33.0	 25
534	 12	138.0	16.6	 25
535	 12	551.0	50.6	 25
536	 12	133.0	20.0	 25
537	 12	139.0	29.0	 30
538	 12	120.0	21.6	 25
539	 12	231.0	21.6	 25
540	 12	390.0	59.5	 25
541	 12	423.3	43.6	 30
542	 12	155.3	26.0	 36
543	 12	199.8	25.1	 30
544	 12	139.0	24.0	 25
545	 12	127.0	18.9	 25
546	 12	185.0	25.5	 25
547	 12	183.5	32.2	 30
548	 12	215.0	30.8	 25
549	 12	158.0	28.2	 25
550	 12	320.0	58.9	 25
551	 12	335.0	54.7	 25
552	 12	347.0	76.6	 30
553	 12	312.0	30.0	 25
554	 12	224.0	26.2	 25
555	 12	215.0	33.3	 25
556	 12	467.0	58.1	 25
557	 12	131.0	23.1	 36
558	 12	219.3	41.4	 30
559	 12	184.5	33.6	 30
560	 12	120.0	19.6	 25
561	 12	127.0	24.9	 25
562	 12	123.0	24.0	 30
563	 12	131.0	18.5	 25
564	 12	165.0	25.5	 25
565	 12	159.0	21.0	 25
566	 12	137.0	26.9	 25
567	 12	169.8	37.9	 30
568	 12	162.0	25.8	 25
569	 12	156.0	26.5	 25
570	 12	132.0	22.6	 25
571	 12	175.0	38.3	 25
572	 12	197.8	33.1	 36
573	 12	221.0	39.0	 30
574	 12	430.0	71.7	 30
575	 12	283.0	67.7	 25
576	 12	419.0	83.6	 25
577	 12	215.8	29.1	 30
578	 12	135.0	25.6	 25
579	 12	205.0	36.9	 25
580	 12	334.0	77.0	 25
581	 12	112.0	20.6	 25
582	 12	130.5	29.4	 30
583	 12	141.0	26.6	 25
584	 12	185.0	31.7	 25
585	 12	157.0	26.6	 25
586	 12	197.0	38.3	 25
587	 12	121.5	17.4	 30
588	 12	108.3	24.4	 30
589	 12	117.5	36.4	 30
590	 12	159.5	29.3	 30
591	 12	189.0	33.9	 25
592	 12	212.0	33.9	 30
593	 12	183.0	32.2	 25
594	 12	124.0	25.7	 25
595	 12	126.0	25.4	 25
596	 12	182.0	33.2	 25
597	 12	192.8	33.8	 30
598	 12	208.0	29.1	 25
599	 12	895.0	165.2	 25
600	 12	192.0	36.4	 25
601	 12	178.0	33.0	 25
602	 12	164.0	31.4	 30
603	 12	148.0	25.4	 30
604	 12	364.8	66.8	 30
605	 12	175.5	27.5	 30
606	 12	136.0	32.3	 25
607	 12	407.3	99.6	 30
608	 12	225.0	40.2	 25
609	 12	132.0	27.3	 25
610	 12	239.0	43.0	 25
611	 12	183.0	35.4	 25
612	 12	635.0	109.7	 25
613	 12	267.5	48.6	 30
614	 12	167.0	32.0	 25
615	 12	224.0	34.0	 25
616	 12	396.0	79.2	 25
617	 12	251.0	50.9	 25
618	 12	246.8	36.7	 30
619	 12	166.3	31.8	 30
620	 12	126.3	18.8	 30
621	 12	173.8	38.0	 30
622	 12	142.0	30.9	 25
623	 12	286.3	58.5	 30
624	 12	868.0	193.3	 25
625	 12	258.0	87.1	 25
626	 12	161.0	33.7	 25
627	 12	191.0	31.4	 25
628	 12	177.5	24.8	 30
629	 12	246.0	31.9	 25
630	 12	584.0	80.1	 25
631	 12	174.0	31.5	 25
632	 12	217.0	46.2	 25
633	 12	201.3	42.2	 30
634	 12	276.8	59.2	 30
635	 12	227.5	46.0	 30
636	 12	510.0	75.6	 30
637	 12	151.0	46.8	 25
638	 12	192.8	28.1	 30
639	 12	153.0	32.0	 25
640	 12	138.0	47.1	 25
641	 12	144.0	27.1	 25
642	 12	127.0	29.1	 25
643	 12	206.3	41.3	 30
644	 12	226.0	41.1	 25
645	 12	233.0	43.8	 25
646	 12	142.0	28.5	 25
647	 12	137.0	33.8	 25
648	 12	181.8	36.9	 30
649	 12	297.0	56.1	 25
650	 12	160.8	28.9	 30
651	 12	189.5	31.7	 30
652	 12	131.0	31.3	 30
653	 12	132.8	30.4	 30
654	 12	189.0	28.3	 25
655	 12	161.0	32.1	 25
656	 12	129.0	26.0	 25
657	 12	130.0	34.4	 25
658	 12	222.8	36.8	 30
659	 12	145.0	31.0	 25
660	 12	231.0	49.2	 25
661	 12	715.0	136.3	 25
662	 12	180.0	37.5	 25
663	 12	155.0	33.7	 30
664	 12	165.0	30.6	 25
665	 12	191.5	32.5	 30
666	 12	852.3	167.9	 30
667	 12	151.8	32.2	 30
668	 12	324.3	66.2	 30
669	 12	289.0	34.8	 25
670	 12	306.0	35.9	 25
671	 12	212.0	35.9	 25
672	 12	221.0	34.5	 25
673	 12	608.8	188.0	 30
674	 12	117.0	26.2	 25
675	 12	186.0	30.3	 25
676	 12	328.0	52.1	 25
677	 12	410.0	69.6	 25
678	 12	314.3	56.2	 30
679	 12	363.0	51.7	 25
680	 12	213.0	33.5	 25
681	 12	230.0	51.1	 30
682	 12	118.0	36.1	 30
683	 12	273.3	54.3	 36
684	 12	130.0	19.2	 25
685	 12	910.0	267.7	 25
686	 12	303.0	55.0	 25
687	 12	193.0	33.7	 25
688	 12	428.0	125.5	 30
689	 12	144.0	36.6	 25
690	 12	163.0	29.4	 25
691	 12	232.0	22.3	 25
692	 12	394.0	57.4	 25
693	 12	173.0	31.3	 30
694	 12	150.0	22.9	 25
695	 12	166.0	30.2	 25
696	 12	179.0	37.7	 30
697	 12	291.5	72.4	 30
698	 12	184.0	59.1	 36
699	 12	139.0	25.0	 25
700	 12	144.0	23.2	 25
701	 12	195.0	34.2	 25
702	 12	459.0	67.0	 25
703	 12	214.5	33.4	 30
704	 12	1077.0	254.4	 25
705	 12	150.0	29.1	 25
706	 12	320.0	40.9	 25
707	 12	608.0	133.8	 25
708	 12	184.8	36.5	 30
709	 12	131.0	20.7	 25
710	 12	223.0	39.5	 25
711	 12	18285.0	3329.1	 25
  0	 13	248.0	35.0	 25
  1	 13	137.0	24.0	 25
  2	 13	223.5	40.4	 30
  3	 13	344.0	55.4	 25
  4	 13	7793.0	1203.5	 25
  5	 13	194.0	20.8	 25
  6	 13	151.0	25.6	 25
  7	 13	955.5	244.1	 30
  8	 13	127.0	30.1	 25
  9	 13	348.0	49.3	 25
 10	 13	359.0	50.4	 25
 11	 13	184.0	27.0	 25
 12	 13	212.5	40.3	 36
 13	 13	202.8	25.4	 30
 14	 13	179.8	25.0	 30
 15	 13	206.0	28.1	 25
 16	 13	145.0	20.5	 25
 17	 13	287.8	44.6	 30
 18	 13	1140.0	64.6	 25
 19	 13	373.0	41.4	 25
 20	 13	727.0	89.0	 25
 21	 13	374.0	47.4	 25
 22	 13	218.0	32.0	 30
 23	 13	273.0	39.7	 25
 24	 13	147.0	22.0	 25
 25	 13	202.0	32.3	 25
 26	 13	144.0	24.1	 25
 27	 13	422.5	69.6	 36
 28	 13	288.3	30.4	 30
 29	 13	228.3	36.1	 30
 30	 13	176.0	39.0	 25
 31	 13	136.0	23.7	 25
 32	 13	1881.8	463.9	 30
 33	 13	246.0	52.0	 25
 34	 13	154.0	23.2	 25
 35	 13	129.0	37.7	 25
 36	 13	189.0	37.8	 25
 37	 13	1080.3	230.2	 30
 38	 13	1767.0	188.7	 25
 39	 13	303.0	31.9	 25
 40	 13	174.0	36.3	 25
 41	 13	151.0	22.8	 25
 42	 13	197.0	36.1	 30
 43	 13	130.8	28.9	 30
 44	 13	3177.5	481.0	 30
 45	 13	199.8	31.4	 30
 46	 13	174.0	38.5	 25
 47	 13	207.8	42.1	 30
 48	 13	137.0	31.0	 25
 49	 13	221.0	37.6	 25
 50	 13	207.0	25.6	 25
 51	 13	139.0	22.1	 25
 52	 13	158.0	24.0	 30
 53	 13	192.0	41.7	 25
 54	 13	180.0	35.7	 25
 55	 13	224.0	39.6	 25
 56	 13	176.0	38.3	 25
 57	 13	141.3	38.1	 30
 58	 13	206.0	40.8	 30
 59	 13	217.5	38.2	 30
 60	 13	704.3	97.2	 30
 61	 13	149.0	26.9	 25
 62	 13	141.8	30.8	 30
 63	 13	147.0	30.3	 25
 64	 13	140.0	26.0	 25
 65	 13	216.0	41.1	 25
 66	 13	1707.0	321.1	 25
 67	 13	361.0	67.8	 25
 68	 13	250.5	35.0	 30
 69	 13	216.0	29.4	 25
 70	 13	2067.0	207.7	 25
 71	 13	566.0	65.5	 25
 72	 13	212.0	41.7	 25
 73	 13	1072.5	209.3	 30
 74	 13	530.3	77.1	 30
 75	 13	274.3	42.4	 30
 76	 13	376.0	60.7	 30
 77	 13	183.0	28.7	 25
 78	 13	260.5	42.6	 30
 79	 13	305.0	41.8	 25
 80	 13	478.0	48.2	 25
 81	 13	819.0	112.0	 25
 82	 13	336.0	44.6	 25
 83	 13	1522.0	194.8	 30
 84	 13	840.0	83.9	 25
 85	 13	224.0	34.9	 25
 86	 13	1223.0	229.0	 25
 87	 13	149.0	29.9	 25
 88	 13	497.5	84.8	 30
 89	 13	1641.5	182.1	 30
 90	 13	3702.0	508.2	 30
 91	 13	127.8	24.6	 30
 92	 13	211.0	39.9	 25
 93	 13	1669.3	345.2	 30
 94	 13	1067.0	173.1	 25
 95	 13	367.0	65.8	 25
 96	 13	204.0	24.2	 25
 97	 13	531.0	117.5	 25
 98	 13	261.3	55.9	 30
 99	 13	254.0	42.5	 25
100	 13	126.0	25.6	 25
101	 13	255.0	41.5	 25
102	 13	857.0	101.6	 25
103	 13	468.0	359.3	 30
104	 13	206.0	34.5	 25
105	 13	261.0	43.8	 30
106	 13	290.0	38.9	 30
107	 13	204.8	33.7	 30
108	 13	251.0	40.5	 30
109	 13	6471.0	881.1	 25
110	 13	610.0	90.1	 25
111	 13	142.0	24.5	 25
112	 13	167.0	25.7	 25
113	 13	311.0	48.7	 30
114	 13	343.0	54.2	 25
115	 13	232.0	33.8	 25
116	 13	230.0	45.9	 25
117	 13	293.0	50.1	 25
118	 13	1170.3	109.7	 30
119	 13	267.0	43.8	 25
120	 13	287.5	48.1	 30
121	 13	168.5	25.9	 30
122	 13	291.5	59.2	 30
123	 13	139.5	24.3	 30
124	 13	236.0	37.1	 25
125	 13	538.0	66.8	 25
126	 13	946.0	107.5	 25
127	 13	114.0	18.6	 25
128	 13	139.8	17.0	 30
129	 13	185.0	36.5	 25
130	 13	382.0	43.8	 25
131	 13	975.0	83.3	 25
132	 13	301.0	43.0	 25
133	 13	1332.8	171.5	 30
134	 13	244.0	39.1	 25
135	 13	315.0	47.1	 25
136	 13	777.8	103.8	 30
137	 13	396.5	36.6	 30
138	 13	684.8	146.3	 36
139	 13	242.0	30.8	 25
140	 13	241.0	26.9	 25
141	 13	678.0	88.8	 25
142	 13	1489.0	175.9	 25
143	 13	149.8	19.7	 30
144	 13	152.0	16.0	 25
145	 13	125.0	17.9	 25
146	 13	176.0	18.1	 25
147	 13	153.0	34.0	 25
148	 13	3691.3	741.4	 30
149	 13	845.0	103.0	 25
150	 13	251.0	45.9	 25
151	 13	523.8	75.6	 30
152	 13	366.0	50.0	 30
153	 13	509.5	79.4	 36
154	 13	227.0	37.4	 25
155	 13	15230.0	1904.7	 25
156	 13	359.0	35.8	 25
157	 13	1022.0	154.1	 25
158	 13	1199.5	246.0	 30
159	 13	165.0	18.6	 25
160	 13	507.0	49.8	 25
161	 13	292.0	44.5	 25
162	 13	119.0	17.7	 25
163	 13	319.8	51.8	 30
164	 13	192.0	27.8	 25
165	 13	1475.0	179.8	 25
166	 13	248.0	23.8	 25
167	 13	417.0	41.1	 30
168	 13	529.5	59.6	 36
169	 13	1440.3	103.8	 30
170	 13	361.0	61.3	 25
171	 13	1643.0	218.1	 25
172	 13	2088.0	272.9	 25
173	 13	324.0	48.1	 25
174	 13	2151.3	509.6	 30
175	 13	230.0	36.9	 25
176	 13	201.0	34.6	 25
177	 13	182.0	28.2	 25
178	 13	145.0	19.3	 25
179	 13	167.5	27.6	 30
180	 13	154.0	30.3	 25
181	 13	210.0	25.5	 25
182	 13	440.8	76.3	 30
183	 13	213.0	36.3	 30
184	 13	144.3	21.1	 36
185	 13	182.0	23.0	 25
186	 13	232.0	29.7	 25
187	 13	200.0	37.3	 25
188	 13	338.0	59.0	 25
189	 13	234.0	33.0	 30
190	 13	169.0	19.3	 25
191	 13	1019.0	118.1	 25
192	 13	295.0	37.9	 25
193	 13	202.0	32.5	 25
194	 13	139.0	26.2	 30
195	 13	310.0	45.3	 25
196	 13	194.0	36.0	 25
197	 13	645.0	55.8	 25
198	 13	148.0	17.1	 30
199	 13	130.3	13.0	 36
200	 13	218.0	29.4	 30
201	 13	7726.0	1169.8	 25
202	 13	338.0	45.3	 25
203	 13	363.0	39.7	 25
204	 13	1466.3	377.2	 30
205	 13	245.0	29.5	 25
206	 13	267.0	41.0	 25
207	 13	315.0	55.3	 25
208	 13	125.0	24.7	 25
209	 13	222.0	21.6	 30
210	 13	164.0	25.0	 25
211	 13	113.0	12.9	 25
212	 13	165.0	24.2	 25
213	 13	161.0	18.7	 30
214	 13	132.0	25.3	 36
215	 13	114.8	28.4	 30
216	 13	412.0	51.2	 25
217	 13	174.0	21.6	 25
218	 13	531.0	58.8	 25
219	 13	717.8	153.0	 30
220	 13	325.0	44.6	 25
221	 13	211.0	23.1	 25
222	 13	182.0	19.2	 25
223	 13	251.0	52.6	 25
224	 13	2583.3	622.4	 30
225	 13	380.0	47.1	 25
226	 13	216.0	26.9	 25
227	 13	241.0	33.4	 25
228	 13	130.0	17.4	 25
229	 13	850.0	171.1	 36
230	 13	265.8	36.4	 30
231	 13	134.8	38.0	 30
232	 13	166.0	25.4	 25
233	 13	150.0	25.8	 25
234	 13	179.8	28.9	 30
235	 13	219.0	28.1	 25
236	 13	220.0	27.5	 25
237	 13	367.0	55.4	 25
238	 13	225.0	32.9	 25
239	 13	113.8	20.2	 30
240	 13	153.0	19.2	 25
241	 13	230.0	32.0	 25
242	 13	808.0	132.9	 25
243	 13	915.0	170.6	 25
244	 13	199.0	33.7	 36
245	 13	520.0	82.0	 30
246	 13	140.8	23.1	 30
247	 13	200.0	30.9	 25
248	 13	348.0	49.6	 25
249	 13	342.5	36.0	 30
250	 13	296.0	44.5	 25
251	 13	322.0	41.8	 25
252	 13	294.0	49.6	 25
253	 13	774.0	87.0	 25
254	 13	453.8	66.6	 30
255	 13	184.0	25.2	 25
256	 13	128.0	33.6	 25
257	 13	208.0	19.2	 25
258	 13	654.0	84.1	 25
259	 13	465.3	36.6	 30
260	 13	694.8	89.7	 30
261	 13	191.8	27.6	 30
262	 13	292.3	50.0	 30
263	 13	113.0	22.5	 25
264	 13	599.3	80.8	 30
265	 13	465.0	46.3	 25
266	 13	615.0	85.7	 25
267	 13	370.0	59.2	 25
268	 13	482.0	65.8	 25
269	 13	301.5	40.9	 30
270	 13	326.0	35.3	 25
271	 13	179.0	24.7	 25
272	 13	552.0	86.3	 25
273	 13	1033.0	119.1	 25
274	 13	209.0	29.5	 25
275	 13	3144.0	848.6	 36
276	 13	301.5	37.6	 30
277	 13	426.5	74.1	 30
278	 13	5728.0	860.9	 25
279	 13	312.0	51.4	 25
280	 13	257.8	40.3	 30
281	 13	207.0	72.2	 25
282	 13	103.0	46.5	 25
283	 13	112.0	28.0	 25
284	 13	202.0	32.8	 25
285	 13	578.3	106.0	 30
286	 13	138.0	24.7	 25
287	 13	271.0	36.6	 25
288	 13	178.0	31.4	 25
289	 13	283.0	67.7	 25
290	 13	340.3	69.4	 30
291	 13	1254.5	208.6	 30
292	 13	282.5	37.1	 30
293	 13	308.0	48.2	 30
294	 13	431.0	66.2	 25
295	 13	235.3	51.0	 30
296	 13	180.0	28.9	 25
297	 13	6226.0	678.4	 25
298	 13	1050.0	84.6	 25
299	 13	377.0	31.5	 25
300	 13	3648.8	747.9	 30
301	 13	186.0	40.1	 25
302	 13	151.0	27.8	 25
303	 13	3268.0	639.8	 25
304	 13	203.0	33.0	 25
305	 13	175.3	37.4	 30
306	 13	181.5	36.5	 30
307	 13	131.3	26.0	 30
308	 13	154.8	35.6	 30
309	 13	175.0	41.1	 25
310	 13	163.5	42.7	 30
311	 13	183.0	21.8	 25
312	 13	504.0	68.8	 25
313	 13	117.0	23.9	 25
314	 13	429.0	74.6	 25
315	 13	233.8	43.2	 30
316	 13	665.0	80.7	 25
317	 13	448.0	62.4	 25
318	 13	6471.0	1145.3	 25
319	 13	357.0	74.8	 25
320	 13	204.8	32.5	 30
321	 13	512.0	50.8	 25
322	 13	558.5	58.7	 30
323	 13	153.8	25.2	 30
324	 13	164.0	23.3	 30
325	 13	300.5	60.3	 30
326	 13	137.0	26.9	 25
327	 13	810.0	141.4	 25
328	 13	152.0	28.0	 25
329	 13	163.0	34.9	 25
330	 13	350.3	71.7	 30
331	 13	212.0	37.5	 25
332	 13	264.0	44.1	 25
333	 13	409.0	68.9	 25
334	 13	2845.0	556.1	 25
335	 13	213.5	39.3	 30
336	 13	251.0	28.1	 25
337	 13	162.5	25.7	 30
338	 13	394.3	73.1	 30
339	 13	166.5	42.4	 30
340	 13	1751.3	437.0	 30
341	 13	234.0	38.0	 25
342	 13	435.0	50.7	 25
343	 13	315.0	58.7	 25
344	 13	189.0	31.9	 25
345	 13	1427.3	251.5	 30
346	 13	243.0	46.2	 25
347	 13	623.0	103.9	 25
348	 13	175.0	34.8	 25
349	 13	180.0	30.6	 25
350	 13	229.3	37.0	 30
351	 13	221.0	37.9	 25
352	 13	149.0	26.4	 25
353	 13	197.5	30.6	 30
354	 13	125.8	24.7	 30
355	 13	406.5	71.2	 36
356	 13	190.0	33.1	 25
357	 13	226.0	32.6	 25
358	 13	1224.0	199.0	 25
359	 13	400.0	54.0	 25
360	 13	363.3	63.3	 30
361	 13	676.0	85.3	 25
362	 13	386.0	55.7	 25
363	 13	230.0	39.1	 25
364	 13	116.0	22.3	 25
365	 13	278.3	45.1	 30
366	 13	185.0	26.8	 25
367	 13	671.0	89.3	 25
368	 13	263.3	37.2	 30
369	 13	4334.3	560.7	 30
370	 13	289.5	39.6	 36
371	 13	291.0	40.2	 25
372	 13	192.0	30.8	 25
373	 13	1983.0	267.1	 25
374	 13	242.0	25.2	 25
375	 13	197.0	43.7	 25
376	 13	455.8	57.1	 30
377	 13	1909.0	221.2	 25
378	 13	338.0	50.8	 25
379	 13	479.0	69.6	 25
380	 13	136.0	26.1	 25
381	 13	165.0	23.1	 30
382	 13	386.0	53.1	 25
383	 13	173.0	33.7	 25
384	 13	186.0	29.9	 30
385	 13	196.8	31.1	 30
386	 13	137.0	23.8	 36
387	 13	281.0	21.2	 25
388	 13	462.0	87.3	 25
389	 13	529.0	102.9	 25
390	 13	197.0	28.8	 25
391	 13	130.0	22.7	 30
392	 13	702.0	110.7	 25
393	 13	530.0	79.8	 25
394	 13	727.0	95.7	 25
395	 13	341.0	48.8	 25
396	 13	330.0	48.4	 30
397	 13	143.0	27.5	 25
398	 13	189.0	21.0	 25
399	 13	220.5	34.9	 30
400	 13	380.5	69.8	 30
401	 13	489.0	58.8	 36
402	 13	310.0	37.1	 25
403	 13	245.0	36.1	 25
404	 13	1009.0	160.8	 25
405	 13	477.0	69.5	 25
406	 13	287.0	31.9	 30
407	 13	175.0	26.4	 25
408	 13	277.0	44.5	 25
409	 13	149.0	24.7	 25
410	 13	149.0	20.6	 25
411	 13	136.8	18.0	 30
412	 13	279.0	29.5	 25
413	 13	273.0	32.2	 25
414	 13	3127.5	607.5	 30
415	 13	357.3	86.5	 30
416	 13	160.3	24.7	 36
417	 13	218.0	35.4	 25
418	 13	409.0	37.9	 25
419	 13	137.0	28.3	 25
420	 13	190.0	33.0	 25
421	 13	342.5	68.7	 30
422	 13	760.0	98.1	 25
423	 13	570.0	65.3	 25
424	 13	442.0	76.3	 25
425	 13	455.0	84.4	 25
426	 13	719.8	132.3	 30
427	 13	1152.0	137.8	 25
428	 13	139.0	22.5	 25
429	 13	115.0	20.8	 25
430	 13	211.8	41.5	 30
431	 13	133.0	24.1	 36
432	 13	139.0	25.9	 30
433	 13	219.0	19.9	 25
434	 13	294.0	42.0	 25
435	 13	170.0	23.0	 25
436	 13	651.3	64.7	 30
437	 13	176.0	23.3	 25
438	 13	289.0	47.0	 25
439	 13	1525.0	207.2	 25
440	 13	554.0	82.8	 25
441	 13	1909.0	469.6	 30
442	 13	632.0	86.9	 25
443	 13	137.0	14.7	 25
444	 13	665.0	72.9	 25
445	 13	337.8	55.2	 30
446	 13	389.0	84.5	 36
447	 13	106.0	13.7	 30
448	 13	142.0	24.0	 25
449	 13	180.0	40.3	 25
450	 13	3509.0	808.5	 25
451	 13	189.8	28.3	 30
452	 13	2475.0	340.9	 25
453	 13	10779.0	1031.1	 25
454	 13	124.0	29.4	 25
455	 13	1237.0	230.2	 25
456	 13	180.5	22.0	 30
457	 13	290.0	36.6	 25
458	 13	147.0	16.5	 25
459	 13	207.0	28.7	 25
460	 13	790.0	137.1	 25
461	 13	587.0	99.2	 36
462	 13	482.3	84.3	 30
463	 13	1194.3	215.7	 30
464	 13	116.0	24.2	 25
465	 13	145.0	20.0	 25
466	 13	153.0	34.4	 30
467	 13	287.0	41.1	 25
468	 13	1923.0	318.3	 25
469	 13	279.0	41.6	 25
470	 13	161.0	22.2	 25
471	 13	214.5	34.7	 30
472	 13	183.0	27.2	 25
473	 13	178.0	32.3	 25
474	 13	141.0	25.9	 25
475	 13	121.0	21.0	 25
476	 13	177.0	34.2	 30
477	 13	190.0	32.9	 36
478	 13	184.0	30.4	 30
479	 13	179.0	32.3	 25
480	 13	157.0	27.3	 25
481	 13	195.0	37.2	 25
482	 13	148.8	27.3	 30
483	 13	163.0	24.8	 25
484	 13	510.0	80.9	 25
485	 13	1301.0	268.6	 25
486	 13	262.0	41.8	 25
487	 13	603.5	101.7	 30
488	 13	666.0	95.5	 25
489	 13	1039.0	106.0	 25
490	 13	461.0	60.1	 25
491	 13	484.0	87.7	 25
492	 13	246.3	53.3	 36
493	 13	1073.8	194.4	 30
494	 13	147.8	29.7	 30
495	 13	441.0	47.2	 25
496	 13	185.0	40.1	 25
497	 13	141.0	28.2	 30
498	 13	129.0	21.6	 25
499	 13	128.0	24.8	 25
500	 13	154.0	30.7	 25
501	 13	222.0	37.0	 25
502	 13	216.8	39.9	 30
503	 13	145.0	19.7	 25
504	 13	176.0	31.2	 25
505	 13	234.0	31.7	 25
506	 13	255.0	36.3	 25
507	 13	174.5	31.5	 36
508	 13	155.0	26.2	 30
509	 13	214.0	32.9	 30
510	 13	370.0	77.9	 25
511	 13	200.0	40.0	 25
512	 13	175.0	41.1	 30
513	 13	126.0	29.3	 25
514	 13	159.0	22.8	 25
515	 13	228.0	31.2	 25
516	 13	243.0	39.6	 25
517	 13	238.0	39.3	 30
518	 13	150.0	27.1	 25
519	 13	237.0	42.3	 25
520	 13	1330.0	151.3	 25
521	 13	206.0	30.1	 25
522	 13	113.8	24.5	 30
523	 13	122.8	24.3	 30
524	 13	134.8	26.4	 30
525	 13	130.8	30.4	 30
526	 13	158.0	30.3	 25
527	 13	127.3	29.0	 30
528	 13	114.0	21.9	 25
529	 13	167.0	37.1	 25
530	 13	118.0	24.9	 25
531	 13	492.0	83.6	 25
532	 13	432.3	64.6	 30
533	 13	157.0	20.2	 25
534	 13	377.0	55.1	 25
535	 13	211.0	36.4	 25
536	 13	169.0	31.8	 25
537	 13	385.8	80.4	 30
538	 13	258.3	49.4	 30
539	 13	332.5	67.8	 30
540	 13	141.0	22.8	 30
541	 13	3867.0	1091.4	 25
542	 13	137.8	29.5	 30
543	 13	307.0	53.2	 25
544	 13	123.0	29.6	 25
545	 13	216.0	35.9	 25
546	 13	140.0	31.8	 25
547	 13	131.0	26.6	 30
548	 13	193.0	43.5	 25
549	 13	197.0	36.4	 25
550	 13	212.0	31.3	 25
551	 13	185.0	40.6	 25
552	 13	206.8	35.6	 30
553	 13	224.0	53.8	 25
554	 13	292.3	47.9	 30
555	 13	202.0	36.6	 30
556	 13	159.8	31.4	 30
557	 13	210.0	37.1	 30
558	 13	269.0	43.4	 25
559	 13	228.0	26.8	 25
560	 13	1374.0	169.5	 25
561	 13	194.0	29.4	 25
562	 13	179.0	23.7	 30
563	 13	570.0	77.9	 25
564	 13	550.0	78.6	 25
565	 13	599.0	105.7	 25
566	 13	309.0	40.1	 25
567	 13	362.5	97.2	 30
568	 13	145.0	28.2	 25
569	 13	112.8	25.0	 30
570	 13	198.3	48.1	 30
571	 13	298.5	81.5	 30
572	 13	223.8	37.8	 30
573	 13	533.0	144.8	 25
574	 13	1886.0	247.2	 25
575	 13	370.0	43.3	 25
576	 13	172.0	33.6	 25
577	 13	166.0	34.4	 25
578	 13	176.0	33.5	 30
579	 13	2783.0	337.5	 25
580	 13	162.0	24.4	 25
581	 13	5668.0	1010.9	 25
582	 13	427.0	57.2	 25
583	 13	161.8	29.0	 30
584	 13	751.0	89.9	 25
585	 13	293.5	53.0	 30
586	 13	406.0	74.0	 30
587	 13	224.8	39.5	 30
588	 13	237.5	42.6	 30
589	 13	160.0	27.9	 25
590	 13	150.0	24.7	 25
591	 13	325.0	61.6	 25
592	 13	472.0	60.0	 25
593	 13	153.3	34.0	 30
594	 13	137.0	25.9	 25
595	 13	240.0	34.8	 25
596	 13	142.0	23.5	 25
597	 13	124.0	21.0	 25
598	 13	238.3	35.6	 30
599	 13	366.0	30.7	 25
600	 13	4847.0	810.4	 30
601	 13	270.8	50.0	 30
602	 13	521.5	106.0	 30
603	 13	263.5	39.2	 30
604	 13	197.0	28.8	 25
605	 13	159.0	26.8	 25
606	 13	196.0	36.6	 25
607	 13	694.0	158.5	 25
608	 13	224.0	51.7	 30
609	 13	159.0	29.1	 25
610	 13	291.0	37.6	 25
611	 13	361.0	65.8	 25
612	 13	749.0	183.4	 25
613	 13	307.8	51.5	 30
614	 13	1018.0	130.3	 25
615	 13	229.0	29.9	 25
616	 13	319.8	31.4	 30
617	 13	827.0	171.3	 30
618	 13	130.5	32.6	 36
619	 13	223.0	38.2	 25
620	 13	307.0	48.6	 25
621	 13	742.0	115.0	 25
622	 13	116.0	27.4	 25
623	 13	213.8	40.7	 30
624	 13	162.0	22.9	 25
625	 13	155.0	24.5	 25
626	 13	214.0	37.1	 25
627	 13	177.0	21.9	 25
628	 13	326.0	49.6	 30
629	 13	147.0	18.2	 25
630	 13	237.0	47.6	 25
631	 13	737.3	142.3	 30
632	 13	562.5	105.8	 30
633	 13	2364.5	694.0	 36
634	 13	131.0	19.1	 25
635	 13	138.0	24.7	 25
636	 13	209.0	28.8	 25
637	 13	794.0	156.8	 25
638	 13	209.0	30.1	 30
639	 13	344.0	51.4	 25
640	 13	193.0	28.8	 25
641	 13	264.0	57.9	 25
642	 13	238.0	38.3	 25
643	 13	421.8	50.8	 30
644	 13	292.0	42.5	 25
645	 13	148.0	27.4	 25
646	 13	1575.0	315.5	 25
647	 13	130.0	20.1	 30
648	 13	161.3	25.9	 36
649	 13	452.8	95.5	 30
650	 13	1015.0	159.8	 25
651	 13	263.0	32.3	 25
652	 13	97.0	28.8	 25
653	 13	285.0	56.2	 30
654	 13	128.0	24.1	 25
655	 13	293.0	42.1	 25
656	 13	2698.0	566.4	 25
657	 13	154.0	19.9	 25
658	 13	161.0	27.4	 30
659	 13	389.0	69.4	 25
660	 13	219.0	26.1	 25
661	 13	395.0	52.6	 25
662	 13	140.8	19.9	 30
663	 13	10304.8	3125.3	 36
664	 13	2958.0	611.5	 30
665	 13	341.0	41.3	 25
666	 13	662.0	60.3	 25
667	 13	142.0	19.1	 25
668	 13	122.8	26.4	 30
669	 13	181.0	25.0	 25
670	 13	1227.0	142.5	 25
671	 13	1822.0	403.3	 25
672	 13	224.0	26.1	 25
673	 13	301.8	50.0	 30
674	 13	279.0	40.4	 25
675	 13	296.0	32.5	 25
676	 13	910.0	132.5	 25
677	 13	133.0	21.6	 25
678	 13	144.0	17.6	 30
679	 13	183.3	33.4	 36
680	 13	1026.8	192.4	 30
681	 13	157.0	10.5	 25
682	 13	190.0	33.2	 25
683	 13	1935.0	496.3	 25
684	 13	160.5	16.8	 30
685	 13	111.0	17.7	 25
686	 13	1230.0	224.5	 25
687	 13	1036.0	153.9	 25
688	 13	792.0	152.9	 25
689	 13	169.0	24.4	 30
690	 13	187.0	32.2	 25
691	 13	140.0	20.4	 25
692	 13	276.0	26.5	 25
693	 13	288.8	38.6	 30
694	 13	153.8	21.8	 36
695	 13	1483.3	329.5	 30
696	 13	141.0	20.5	 25
697	 13	141.0	20.6	 25
698	 13	178.0	38.6	 25
699	 13	130.8	19.7	 30
700	 13	257.0	29.0	 25
701	 13	297.0	42.4	 25
702	 13	994.0	169.4	 25
703	 13	10641.0	2529.9	 25
704	 13	324.8	40.3	 30
705	 13	180.0	20.5	 25
706	 13	1482.0	198.1	 25
707	 13	525.0	47.7	 25
708	 13	124.0	22.5	 25
709	 13	171.5	27.5	 36
710	 13	885.8	126.1	 30
711	 13	265.8	252.5	 30
  0	 14	19052.0	3945.6	 25
  1	 14	171.0	44.1	 25
  2	 14	284.3	62.6	 30
  3	 14	279.0	39.3	 25
  4	 14	1488.0	232.8	 25
  5	 14	212.0	38.5	 25
  6	 14	158.0	26.4	 25
  7	 14	157.0	34.5	 30
  8	 14	183.0	35.2	 25
  9	 14	298.5	47.4	 30
 10	 14	168.0	32.1	 30
 11	 14	195.0	30.3	 30
 12	 14	220.0	37.7	 30
 13	 14	348.0	60.2	 25
 14	 14	200.0	41.4	 25
 15	 14	254.0	43.8	 25
 16	 14	111.0	16.2	 25
 17	 14	469.0	76.4	 30
 18	 14	1251.0	100.1	 25
 19	 14	350.0	35.2	 25
 20	 14	248.0	32.6	 25
 21	 14	279.0	33.8	 25
 22	 14	227.3	35.3	 30
 23	 14	189.0	26.8	 25
 24	 14	125.8	27.9	 30
 25	 14	139.8	21.9	 30
 26	 14	127.5	21.4	 30
 27	 14	196.5	24.5	 30
 28	 14	243.0	31.2	 25
 29	 14	140.0	27.4	 25
 30	 14	167.0	26.8	 25
 31	 14	153.0	22.1	 25
 32	 14	414.0	95.0	 25
 33	 14	292.8	41.5	 30
 34	 14	123.0	19.6	 25
 35	 14	137.0	22.4	 25
 36	 14	228.0	29.2	 25
 37	 14	651.0	98.0	 25
 38	 14	745.0	86.5	 30
 39	 14	208.0	32.7	 25
 40	 14	153.5	28.7	 30
 41	 14	125.8	22.8	 30
 42	 14	113.5	17.5	 30
 43	 14	188.8	34.9	 30
 44	 14	1166.0	204.1	 25
 45	 14	168.0	16.6	 25
 46	 14	145.0	35.5	 25
 47	 14	158.0	41.2	 25
 48	 14	131.8	32.8	 30
 49	 14	216.0	23.1	 25
 50	 14	124.0	19.0	 25
 51	 14	124.0	38.3	 25
 52	 14	130.0	21.3	 25
 53	 14	203.8	31.9	 30
 54	 14	150.0	19.6	 25
 55	 14	165.0	28.1	 30
 56	 14	160.8	25.6	 30
 57	 14	116.3	15.4	 30
 58	 14	520.5	89.1	 30
 59	 14	224.0	35.1	 25
 60	 14	498.0	48.4	 25
 61	 14	170.0	28.5	 25
 62	 14	156.0	19.9	 25
 63	 14	227.8	35.9	 30
 64	 14	138.0	25.2	 25
 65	 14	171.0	23.3	 25
 66	 14	376.0	52.2	 25
 67	 14	150.0	18.5	 25
 68	 14	446.0	81.1	 30
 69	 14	196.0	27.2	 25
 70	 14	418.0	66.1	 25
 71	 14	650.5	97.6	 30
 72	 14	144.5	21.9	 30
 73	 14	458.3	76.0	 36
 74	 14	223.0	42.2	 25
 75	 14	188.0	27.7	 25
 76	 14	419.0	44.7	 25
 77	 14	135.0	15.2	 25
 78	 14	218.5	34.4	 30
 79	 14	486.0	51.6	 25
 80	 14	262.0	26.8	 25
 81	 14	338.0	56.2	 25
 82	 14	198.0	29.2	 25
 83	 14	500.8	67.4	 30
 84	 14	350.0	35.4	 25
 85	 14	366.0	46.2	 25
 86	 14	242.3	35.6	 30
 87	 14	210.5	28.5	 30
 88	 14	407.5	38.2	 36
 89	 14	380.0	78.0	 25
 90	 14	515.0	112.0	 25
 91	 14	111.0	14.2	 25
 92	 14	131.0	15.1	 25
 93	 14	978.8	218.2	 30
 94	 14	205.0	41.7	 25
 95	 14	151.0	18.9	 25
 96	 14	251.0	44.8	 25
 97	 14	230.0	37.2	 25
 98	 14	202.5	25.5	 30
 99	 14	404.0	51.9	 25
100	 14	123.0	24.1	 25
101	 14	342.0	53.2	 25
102	 14	518.0	100.4	 30
103	 14	509.5	384.2	 36
104	 14	222.3	21.1	 30
105	 14	264.0	33.3	 25
106	 14	170.0	25.0	 25
107	 14	178.0	28.0	 25
108	 14	233.8	53.9	 30
109	 14	1431.0	303.1	 25
110	 14	211.0	29.3	 25
111	 14	254.0	26.1	 25
112	 14	298.0	37.3	 25
113	 14	210.3	23.6	 30
114	 14	175.0	33.0	 25
115	 14	377.0	49.1	 25
116	 14	209.0	26.2	 25
117	 14	203.0	27.9	 30
118	 14	847.8	111.1	 36
119	 14	169.8	34.3	 30
120	 14	180.0	29.0	 25
121	 14	139.0	21.9	 25
122	 14	169.0	19.6	 25
123	 14	179.5	25.8	 30
124	 14	247.0	39.5	 25
125	 14	308.0	34.0	 25
126	 14	219.0	26.6	 25
127	 14	172.0	37.8	 25
128	 14	174.8	18.8	 30
129	 14	115.0	15.6	 25
130	 14	495.0	58.5	 25
131	 14	415.0	50.4	 25
132	 14	189.0	29.9	 25
133	 14	1155.3	248.3	 30
134	 14	170.0	19.2	 36
135	 14	208.8	25.9	 30
136	 14	420.0	48.6	 25
137	 14	396.0	28.3	 25
138	 14	270.0	40.3	 25
139	 14	160.5	25.7	 30
140	 14	245.0	26.5	 25
141	 14	202.0	25.9	 25
142	 14	278.0	47.8	 25
143	 14	186.0	15.7	 25
144	 14	196.3	35.5	 30
145	 14	130.0	23.9	 25
146	 14	182.0	23.8	 25
147	 14	136.0	18.9	 25
148	 14	613.5	121.6	 30
149	 14	434.0	54.9	 36
150	 14	172.8	19.7	 30
151	 14	168.0	25.7	 25
152	 14	221.0	43.5	 25
153	 14	212.0	44.9	 25
154	 14	196.3	33.0	 30
155	 14	4525.0	874.5	 25
156	 14	137.0	22.0	 25
157	 14	157.0	28.0	 25
158	 14	252.0	41.9	 25
159	 14	218.0	24.8	 30
160	 14	282.0	25.5	 25
161	 14	174.0	29.8	 25
162	 14	107.0	19.1	 25
163	 14	161.0	26.1	 25
164	 14	160.0	26.0	 36
165	 14	339.8	63.1	 30
166	 14	236.0	37.8	 30
167	 14	395.0	56.8	 25
168	 14	951.0	188.9	 25
169	 14	398.8	49.8	 30
170	 14	602.0	53.3	 25
171	 14	566.0	49.4	 25
172	 14	768.0	89.4	 25
173	 14	346.0	49.2	 25
174	 14	856.3	191.1	 30
175	 14	148.0	16.3	 25
176	 14	152.0	25.2	 25
177	 14	176.0	38.4	 25
178	 14	135.0	19.1	 25
179	 14	299.3	50.5	 36
180	 14	207.8	31.8	 30
181	 14	445.0	81.1	 30
182	 14	179.0	35.8	 25
183	 14	140.0	45.0	 25
184	 14	116.3	23.0	 30
185	 14	149.0	26.9	 25
186	 14	170.0	41.4	 25
187	 14	187.0	42.2	 25
188	 14	174.0	28.0	 25
189	 14	225.3	45.6	 30
190	 14	170.0	29.0	 25
191	 14	612.0	135.4	 25
192	 14	266.0	45.7	 25
193	 14	115.0	26.5	 25
194	 14	123.5	24.4	 30
195	 14	212.0	43.5	 30
196	 14	266.5	56.9	 30
197	 14	293.8	41.5	 30
198	 14	148.0	36.7	 25
199	 14	129.3	25.5	 30
200	 14	155.0	22.3	 25
201	 14	1097.0	234.9	 25
202	 14	199.0	31.7	 25
203	 14	222.0	39.6	 25
204	 14	311.5	68.7	 30
205	 14	217.0	112.4	 25
206	 14	143.0	20.9	 25
207	 14	225.0	52.2	 25
208	 14	140.0	32.0	 25
209	 14	178.5	27.1	 30
210	 14	137.3	25.8	 30
211	 14	122.8	45.8	 30
212	 14	178.5	30.3	 30
213	 14	208.0	44.0	 25
214	 14	119.8	20.2	 30
215	 14	124.0	25.3	 25
216	 14	154.0	25.3	 25
217	 14	143.0	30.5	 25
218	 14	226.0	48.7	 25
219	 14	165.5	31.6	 30
220	 14	163.0	35.8	 25
221	 14	136.0	26.6	 25
222	 14	226.0	35.0	 25
223	 14	279.0	39.1	 25
224	 14	561.8	112.5	 30
225	 14	253.0	41.2	 25
226	 14	175.3	40.0	 30
227	 14	286.8	44.0	 30
228	 14	177.0	27.0	 30
229	 14	433.8	95.7	 30
230	 14	220.0	31.8	 25
231	 14	116.0	24.0	 25
232	 14	186.0	29.6	 25
233	 14	180.0	43.4	 25
234	 14	113.0	30.8	 25
235	 14	155.0	22.3	 30
236	 14	240.0	39.7	 25
237	 14	475.0	65.4	 25
238	 14	262.0	51.4	 25
239	 14	130.0	25.2	 25
240	 14	160.8	27.4	 30
241	 14	259.5	37.0	 30
242	 14	412.3	71.4	 30
243	 14	513.5	83.7	 30
244	 14	173.0	36.4	 25
245	 14	283.8	61.8	 30
246	 14	176.0	34.4	 25
247	 14	359.0	84.3	 25
248	 14	217.0	65.7	 25
249	 14	362.0	55.3	 25
250	 14	573.5	77.9	 30
251	 14	351.0	47.7	 25
252	 14	241.0	42.6	 25
253	 14	265.0	37.0	 25
254	 14	251.0	40.3	 25
255	 14	199.8	28.1	 30
256	 14	140.0	21.7	 25
257	 14	225.8	28.2	 30
258	 14	524.3	74.9	 30
259	 14	912.0	235.7	 30
260	 14	279.0	51.8	 30
261	 14	122.0	20.1	 25
262	 14	238.0	38.0	 25
263	 14	167.0	28.2	 25
264	 14	698.0	108.5	 25
265	 14	557.5	124.9	 30
266	 14	413.0	41.6	 25
267	 14	374.0	50.5	 25
268	 14	208.0	29.4	 25
269	 14	267.0	44.7	 25
270	 14	229.5	41.8	 30
271	 14	123.0	26.3	 25
272	 14	219.0	33.3	 30
273	 14	487.0	87.3	 30
274	 14	186.8	38.0	 30
275	 14	382.5	91.3	 30
276	 14	277.0	33.0	 25
277	 14	160.0	29.5	 25
278	 14	732.0	182.0	 25
279	 14	220.0	37.1	 25
280	 14	305.0	60.6	 30
281	 14	180.0	35.2	 25
282	 14	221.0	42.5	 25
283	 14	166.0	35.8	 25
284	 14	189.0	27.3	 25
285	 14	236.5	35.8	 30
286	 14	130.0	17.2	 25
287	 14	187.0	26.2	 25
288	 14	153.0	24.7	 30
289	 14	282.0	51.7	 30
290	 14	253.8	33.7	 36
291	 14	288.0	35.6	 25
292	 14	312.0	32.4	 25
293	 14	227.0	31.0	 25
294	 14	185.0	27.4	 25
295	 14	240.0	44.7	 30
296	 14	143.0	22.9	 25
297	 14	860.0	185.7	 25
298	 14	246.0	45.2	 25
299	 14	450.0	64.0	 25
300	 14	1572.0	333.7	 30
301	 14	192.0	34.4	 25
302	 14	143.0	23.0	 25
303	 14	435.8	111.9	 30
304	 14	163.0	27.0	 30
305	 14	135.8	29.3	 36
306	 14	149.0	21.5	 25
307	 14	135.0	28.4	 25
308	 14	136.0	26.1	 25
309	 14	135.0	18.2	 25
310	 14	202.8	32.5	 30
311	 14	204.0	31.2	 25
312	 14	220.0	28.6	 25
313	 14	133.0	19.3	 25
314	 14	714.0	95.4	 25
315	 14	285.3	37.8	 30
316	 14	313.0	42.1	 25
317	 14	225.0	31.3	 25
318	 14	1185.0	234.4	 25
319	 14	236.3	29.4	 30
320	 14	193.5	35.2	 36
321	 14	379.8	32.2	 30
322	 14	762.0	130.2	 25
323	 14	171.0	52.5	 25
324	 14	225.0	59.7	 25
325	 14	284.0	36.3	 30
326	 14	176.0	31.5	 25
327	 14	218.0	27.8	 25
328	 14	143.0	21.2	 25
329	 14	191.0	23.9	 25
330	 14	172.5	26.6	 30
331	 14	214.0	26.7	 25
332	 14	140.0	26.5	 25
333	 14	192.0	26.1	 25
334	 14	354.0	81.3	 30
335	 14	142.3	20.2	 36
336	 14	207.0	27.4	 30
337	 14	155.0	30.6	 25
338	 14	187.0	29.3	 25
339	 14	149.0	21.7	 25
340	 14	227.0	54.2	 25
341	 14	332.8	49.5	 30
342	 14	265.0	26.0	 25
343	 14	197.0	26.5	 25
344	 14	277.0	38.2	 25
345	 14	345.0	72.8	 25
346	 14	127.8	23.2	 30
347	 14	269.0	58.3	 25
348	 14	150.0	22.5	 25
349	 14	143.0	26.1	 25
350	 14	167.5	20.7	 30
351	 14	236.5	40.7	 36
352	 14	147.0	25.8	 30
353	 14	186.0	26.4	 25
354	 14	125.0	14.2	 25
355	 14	335.0	62.1	 25
356	 14	193.8	36.2	 30
357	 14	149.0	27.3	 25
358	 14	208.0	39.9	 25
359	 14	170.0	28.7	 25
360	 14	253.0	42.5	 25
361	 14	950.8	152.5	 30
362	 14	228.0	43.1	 25
363	 14	181.0	30.5	 25
364	 14	141.0	24.5	 25
365	 14	221.3	33.9	 30
366	 14	291.3	53.3	 36
367	 14	415.8	31.1	 30
368	 14	257.0	179.3	 25
369	 14	1170.0	291.4	 25
370	 14	158.0	36.3	 25
371	 14	156.8	28.1	 30
372	 14	300.0	48.3	 25
373	 14	478.0	63.1	 25
374	 14	196.0	40.4	 25
375	 14	140.0	30.9	 25
376	 14	329.8	45.1	 30
377	 14	351.0	50.3	 25
378	 14	206.0	36.8	 25
379	 14	208.0	34.2	 25
380	 14	160.0	39.8	 25
381	 14	160.0	27.5	 36
382	 14	234.3	38.5	 30
383	 14	144.3	25.7	 30
384	 14	185.0	33.9	 25
385	 14	231.0	33.7	 25
386	 14	143.0	36.2	 30
387	 14	302.0	52.2	 25
388	 14	153.0	33.0	 25
389	 14	236.0	32.7	 25
390	 14	257.0	38.8	 25
391	 14	138.8	31.6	 30
392	 14	159.0	32.0	 25
393	 14	351.0	59.9	 25
394	 14	313.0	36.7	 25
395	 14	204.0	26.5	 25
396	 14	229.0	48.0	 36
397	 14	132.0	23.0	 30
398	 14	156.3	30.3	 30
399	 14	203.0	36.9	 25
400	 14	215.0	33.4	 25
401	 14	268.0	40.4	 30
402	 14	255.0	47.4	 25
403	 14	228.0	33.7	 25
404	 14	255.0	43.6	 25
405	 14	243.0	38.1	 25
406	 14	204.3	30.7	 30
407	 14	180.0	40.6	 25
408	 14	221.0	43.8	 25
409	 14	140.0	23.9	 25
410	 14	143.0	20.5	 25
411	 14	142.0	28.5	 36
412	 14	169.5	38.1	 30
413	 14	219.8	31.8	 30
414	 14	274.0	57.1	 25
415	 14	139.0	32.3	 25
416	 14	126.3	25.0	 30
417	 14	214.0	49.6	 25
418	 14	378.0	55.1	 25
419	 14	169.0	28.1	 25
420	 14	359.0	69.4	 25
421	 14	183.3	35.9	 30
422	 14	453.0	83.9	 25
423	 14	219.0	33.0	 25
424	 14	149.0	20.7	 25
425	 14	248.0	41.9	 25
426	 14	305.8	47.2	 30
427	 14	256.8	47.6	 30
428	 14	194.8	36.1	 30
429	 14	125.0	27.6	 30
430	 14	123.0	26.2	 25
431	 14	168.0	30.4	 30
432	 14	188.0	45.2	 25
433	 14	233.0	37.0	 25
434	 14	170.0	42.5	 25
435	 14	336.0	66.3	 25
436	 14	383.3	76.8	 30
437	 14	170.0	28.5	 25
438	 14	168.0	23.3	 25
439	 14	674.0	108.7	 25
440	 14	663.0	86.4	 25
441	 14	305.0	55.0	 25
442	 14	1225.0	361.5	 36
443	 14	140.0	29.7	 30
444	 14	585.3	102.0	 30
445	 14	259.0	40.7	 25
446	 14	128.0	22.1	 25
447	 14	113.3	25.8	 30
448	 14	143.0	28.9	 25
449	 14	131.0	21.1	 25
450	 14	917.0	266.5	 25
451	 14	176.0	28.5	 25
452	 14	259.8	56.5	 30
453	 14	1014.0	250.3	 25
454	 14	107.0	26.2	 25
455	 14	303.0	45.3	 25
456	 14	266.0	37.6	 25
457	 14	1465.0	382.3	 30
458	 14	145.8	27.3	 30
459	 14	161.8	18.6	 30
460	 14	518.3	77.4	 30
461	 14	197.0	43.8	 25
462	 14	134.8	17.8	 30
463	 14	262.0	58.3	 25
464	 14	112.0	24.5	 25
465	 14	146.0	29.6	 25
466	 14	141.0	27.0	 25
467	 14	278.5	56.1	 30
468	 14	214.0	36.1	 25
469	 14	154.0	29.5	 25
470	 14	207.0	39.3	 25
471	 14	154.0	27.0	 25
472	 14	147.0	19.1	 30
473	 14	226.8	50.0	 30
474	 14	187.8	34.7	 30
475	 14	197.0	87.0	 30
476	 14	151.0	30.6	 25
477	 14	198.0	42.4	 30
478	 14	409.0	52.4	 25
479	 14	160.0	30.3	 25
480	 14	209.0	33.3	 25
481	 14	139.0	22.6	 25
482	 14	129.0	19.0	 30
483	 14	131.0	28.9	 25
484	 14	215.0	27.1	 25
485	 14	186.0	28.8	 25
486	 14	172.0	37.2	 25
487	 14	426.3	62.6	 30
488	 14	541.0	73.9	 25
489	 14	713.0	123.3	 30
490	 14	161.8	37.2	 30
491	 14	201.5	24.4	 30
492	 14	293.8	37.3	 30
493	 14	270.0	47.1	 25
494	 14	195.0	30.5	 25
495	 14	225.0	48.6	 25
496	 14	153.0	25.9	 25
497	 14	117.0	14.8	 30
498	 14	159.0	53.4	 25
499	 14	122.0	20.2	 25
500	 14	120.0	27.5	 25
501	 14	197.0	42.8	 25
502	 14	142.8	21.7	 30
503	 14	132.0	23.0	 25
504	 14	121.8	21.6	 30
505	 14	138.3	28.4	 30
506	 14	120.8	19.7	 30
507	 14	123.0	20.6	 30
508	 14	115.0	22.3	 25
509	 14	163.0	30.1	 25
510	 14	154.0	25.4	 25
511	 14	150.0	22.3	 25
512	 14	140.0	23.8	 30
513	 14	120.0	30.8	 25
514	 14	143.0	18.1	 25
515	 14	269.0	32.8	 25
516	 14	792.0	133.5	 25
517	 14	157.0	20.8	 30
518	 14	156.0	25.6	 25
519	 14	233.0	29.0	 25
520	 14	497.8	79.2	 30
521	 14	253.5	25.4	 30
522	 14	121.3	20.1	 36
523	 14	122.0	17.3	 25
524	 14	141.0	24.5	 25
525	 14	122.0	19.9	 25
526	 14	160.0	32.7	 25
527	 14	150.5	25.6	 30
528	 14	138.0	20.4	 25
529	 14	135.0	27.2	 25
530	 14	130.0	20.1	 25
531	 14	178.0	27.0	 25
532	 14	383.5	47.1	 30
533	 14	134.0	25.2	 25
534	 14	447.0	64.4	 25
535	 14	249.0	32.6	 30
536	 14	124.8	18.6	 30
537	 14	152.3	26.9	 36
538	 14	154.0	21.0	 25
539	 14	173.0	36.9	 25
540	 14	131.0	28.5	 25
541	 14	357.0	76.5	 25
542	 14	140.0	26.2	 25
543	 14	145.0	17.6	 30
544	 14	106.0	20.6	 25
545	 14	186.0	23.3	 25
546	 14	119.0	20.7	 25
547	 14	122.0	25.0	 25
548	 14	183.0	34.8	 30
549	 14	291.0	39.2	 25
550	 14	236.0	30.5	 25
551	 14	165.8	35.2	 30
552	 14	617.3	109.5	 30
553	 14	164.0	26.5	 36
554	 14	313.0	33.1	 25
555	 14	150.0	24.7	 25
556	 14	186.0	27.4	 25
557	 14	173.0	28.3	 25
558	 14	149.0	18.0	 30
559	 14	183.0	24.6	 25
560	 14	464.0	88.9	 25
561	 14	206.0	44.3	 25
562	 14	224.0	32.4	 25
563	 14	277.8	41.5	 30
564	 14	248.0	32.9	 25
565	 14	177.0	24.4	 25
566	 14	197.5	33.1	 30
567	 14	621.5	74.4	 30
568	 14	174.5	39.1	 36
569	 14	142.0	23.6	 25
570	 14	333.0	58.3	 25
571	 14	750.0	92.9	 25
572	 14	174.0	24.3	 25
573	 14	583.8	184.1	 30
574	 14	576.0	66.1	 25
575	 14	244.0	38.6	 25
576	 14	167.0	20.8	 25
577	 14	132.0	16.5	 25
578	 14	141.5	19.3	 30
579	 14	326.0	50.9	 25
580	 14	140.0	21.1	 25
581	 14	455.0	84.4	 25
582	 14	244.8	30.5	 30
583	 14	206.0	24.5	 36
584	 14	422.8	83.9	 30
585	 14	350.0	63.6	 25
586	 14	286.0	33.1	 25
587	 14	138.0	24.2	 25
588	 14	144.5	25.0	 30
589	 14	136.0	19.3	 25
590	 14	130.0	29.3	 25
591	 14	159.0	20.9	 25
592	 14	706.0	129.8	 25
593	 14	149.8	21.7	 30
594	 14	147.0	27.1	 25
595	 14	142.0	20.4	 25
596	 14	128.0	24.4	 25
597	 14	162.0	172.1	 30
598	 14	168.0	23.0	 36
599	 14	191.3	25.6	 30
600	 14	923.0	269.6	 25
601	 14	459.0	101.4	 25
602	 14	220.0	35.8	 25
603	 14	225.8	29.3	 30
604	 14	177.0	25.6	 25
605	 14	135.0	17.5	 25
606	 14	167.0	20.3	 25
607	 14	182.0	28.8	 25
608	 14	169.0	24.2	 30
609	 14	141.0	25.8	 25
610	 14	446.0	59.6	 25
611	 14	281.0	46.4	 25
612	 14	138.0	15.2	 25
613	 14	192.8	43.5	 36
614	 14	281.0	59.4	 30
615	 14	425.5	63.0	 30
616	 14	247.0	33.6	 25
617	 14	212.0	48.4	 25
618	 14	126.8	37.4	 30
619	 14	135.0	23.0	 25
620	 14	233.0	33.1	 25
621	 14	354.0	62.3	 25
622	 14	109.0	21.4	 25
623	 14	166.0	29.4	 30
624	 14	195.0	31.6	 25
625	 14	144.0	28.8	 25
626	 14	218.0	24.4	 25
627	 14	189.0	26.4	 25
628	 14	433.3	54.4	 36
629	 14	131.8	22.8	 30
630	 14	124.8	20.1	 30
631	 14	186.0	47.8	 25
632	 14	246.0	47.5	 25
633	 14	676.0	202.8	 30
634	 14	150.0	28.3	 25
635	 14	180.0	19.8	 25
636	 14	200.0	35.5	 25
637	 14	284.0	35.9	 25
638	 14	317.5	37.2	 30
639	 14	357.0	44.1	 25
640	 14	158.0	22.4	 25
641	 14	443.0	46.2	 25
642	 14	616.0	101.9	 25
643	 14	800.0	125.2	 25
644	 14	191.0	36.6	 36
645	 14	150.8	34.9	 30
646	 14	431.0	97.3	 30
647	 14	141.0	37.3	 25
648	 14	138.0	23.7	 25
649	 14	128.0	17.2	 30
650	 14	421.0	90.8	 25
651	 14	298.0	48.8	 25
652	 14	105.0	25.2	 25
653	 14	166.0	25.1	 25
654	 14	155.5	35.0	 30
655	 14	172.0	32.2	 25
656	 14	415.0	77.1	 25
657	 14	119.0	23.7	 25
658	 14	113.0	20.5	 25
659	 14	309.8	61.9	 36
660	 14	112.0	19.3	 30
661	 14	209.3	53.5	 30
662	 14	128.0	25.7	 25
663	 14	1551.0	553.0	 25
664	 14	422.0	50.3	 30
665	 14	460.0	92.3	 25
666	 14	952.0	181.7	 25
667	 14	267.0	60.0	 25
668	 14	136.0	25.3	 25
669	 14	234.3	41.6	 30
670	 14	700.0	128.8	 25
671	 14	229.0	39.5	 25
672	 14	156.0	30.5	 25
673	 14	205.0	30.6	 25
674	 14	167.5	27.4	 30
675	 14	206.0	43.6	 30
676	 14	325.8	77.5	 30
677	 14	136.5	28.7	 30
678	 14	169.0	34.3	 25
679	 14	154.5	33.3	 30
680	 14	346.0	67.7	 25
681	 14	169.0	36.6	 25
682	 14	153.0	22.6	 25
683	 14	555.0	160.4	 25
684	 14	142.0	29.4	 30
685	 14	118.0	26.6	 25
686	 14	311.0	66.0	 25
687	 14	306.0	68.7	 25
688	 14	400.0	92.2	 25
689	 14	155.0	30.1	 30
690	 14	222.8	24.3	 30
691	 14	163.3	32.3	 30
692	 14	192.8	37.1	 30
693	 14	346.0	60.4	 25
694	 14	163.8	36.7	 30
695	 14	225.0	42.5	 25
696	 14	118.0	25.1	 25
697	 14	164.0	44.9	 25
698	 14	172.0	43.4	 25
699	 14	130.3	32.0	 30
700	 14	280.0	66.0	 25
701	 14	186.0	37.5	 25
702	 14	1913.0	445.8	 25
703	 14	1690.0	349.3	 25
704	 14	312.5	46.1	 30
705	 14	211.0	34.1	 25
706	 14	356.8	64.3	 30
707	 14	304.5	44.6	 30
708	 14	188.8	29.2	 30
709	 14	154.8	41.5	 30
710	 14	335.0	54.3	 25
711	 14	17728.0	4942.1	 25
  0	 15	235.0	35.7	 25
  1	 15	185.0	29.0	 25
  2	 15	291.0	45.0	 25
  3	 15	186.8	25.1	 30
  4	 15	249.0	30.6	 25
  5	 15	2924.0	510.7	 25
  6	 15	318.8	32.4	 30
  7	 15	204.3	28.9	 30
  8	 15	150.0	19.7	 36
  9	 15	996.0	84.7	 25
 10	 15	222.0	30.5	 25
 11	 15	188.0	29.1	 25
 12	 15	191.0	26.5	 25
 13	 15	233.8	37.8	 30
 14	 15	233.0	34.7	 25
 15	 15	354.0	61.2	 25
 16	 15	706.0	97.7	 25
 17	 15	855.0	123.8	 25
 18	 15	698.8	59.5	 30
 19	 15	1953.0	253.0	 25
 20	 15	305.0	31.2	 25
 21	 15	173.8	34.0	 30
 22	 15	302.3	28.3	 30
 23	 15	329.3	51.8	 36
 24	 15	135.0	19.3	 25
 25	 15	151.0	22.1	 25
 26	 15	265.0	40.8	 25
 27	 15	198.0	29.4	 25
 28	 15	893.0	181.5	 30
 29	 15	152.0	23.4	 25
 30	 15	4632.0	691.5	 25
 31	 15	370.0	44.1	 25
 32	 15	474.0	32.1	 25
 33	 15	167.5	22.4	 30
 34	 15	144.0	28.2	 25
 35	 15	205.0	23.6	 25
 36	 15	877.0	136.3	 25
 37	 15	763.0	83.1	 30
 38	 15	532.0	76.4	 36
 39	 15	529.3	71.5	 30
 40	 15	193.0	40.8	 25
 41	 15	707.0	122.0	 25
 42	 15	1427.0	317.0	 25
 43	 15	155.8	26.5	 30
 44	 15	281.0	30.5	 25
 45	 15	328.0	33.0	 25
 46	 15	449.0	66.9	 25
 47	 15	217.0	29.6	 25
 48	 15	265.5	32.7	 30
 49	 15	250.0	22.4	 25
 50	 15	1644.0	174.7	 25
 51	 15	846.0	99.6	 25
 52	 15	183.5	24.2	 30
 53	 15	315.8	55.5	 36
 54	 15	658.5	100.1	 30
 55	 15	286.0	49.1	 25
 56	 15	292.0	44.6	 25
 57	 15	521.0	56.7	 25
 58	 15	630.8	107.2	 30
 59	 15	125.0	25.9	 25
 60	 15	242.0	41.7	 25
 61	 15	168.0	21.9	 25
 62	 15	226.0	21.0	 25
 63	 15	500.0	68.5	 30
 64	 15	235.0	41.2	 25
 65	 15	133.0	22.0	 25
 66	 15	5220.0	569.5	 25
 67	 15	300.0	35.4	 25
 68	 15	656.8	109.8	 36
 69	 15	2082.0	222.5	 30
 70	 15	178.5	35.8	 30
 71	 15	442.0	71.9	 25
 72	 15	250.0	38.1	 25
 73	 15	344.5	44.8	 30
 74	 15	754.0	72.0	 25
 75	 15	487.0	51.9	 25
 76	 15	179.0	29.6	 25
 77	 15	382.0	50.7	 25
 78	 15	187.8	33.8	 30
 79	 15	1096.0	98.7	 25
 80	 15	143.0	29.5	 25
 81	 15	197.0	36.8	 25
 82	 15	177.0	23.7	 25
 83	 15	197.3	27.8	 36
 84	 15	5415.3	542.1	 30
 85	 15	14501.3	1766.8	 30
 86	 15	720.0	51.0	 25
 87	 15	348.0	36.3	 25
 88	 15	1171.8	218.8	 30
 89	 15	725.0	81.4	 25
 90	 15	211.0	31.0	 25
 91	 15	191.0	32.0	 25
 92	 15	179.0	40.5	 25
 93	 15	189.5	40.4	 30
 94	 15	241.0	41.6	 25
 95	 15	189.0	32.3	 25
 96	 15	155.0	25.7	 25
 97	 15	173.0	22.6	 25
 98	 15	303.0	72.4	 25
 99	 15	250.0	48.6	 36
100	 15	144.5	21.9	 30
101	 15	163.8	26.1	 30
102	 15	2029.0	399.8	 25
103	 15	885.0	196.9	 25
104	 15	1448.0	295.9	 30
105	 15	214.0	31.8	 25
106	 15	483.0	59.5	 25
107	 15	4276.0	844.3	 25
108	 15	10407.0	2275.7	 25
109	 15	740.8	91.4	 30
110	 15	345.0	35.3	 25
111	 15	4312.0	553.1	 25
112	 15	697.0	103.8	 25
113	 15	203.0	29.9	 25
114	 15	1168.5	234.4	 36
115	 15	241.0	45.8	 30
116	 15	416.8	55.4	 30
117	 15	739.0	84.1	 25
118	 15	383.0	52.8	 25
119	 15	169.8	27.1	 30
120	 15	1388.0	159.7	 25
121	 15	2880.0	309.7	 25
122	 15	114.0	24.6	 25
123	 15	537.0	84.6	 25
124	 15	158.0	29.1	 30
125	 15	252.0	41.1	 25
126	 15	123.0	32.4	 25
127	 15	401.0	50.5	 25
128	 15	1812.0	346.4	 25
129	 15	304.8	56.8	 30
130	 15	156.3	30.3	 30
131	 15	196.5	32.8	 30
132	 15	235.0	35.7	 30
133	 15	199.0	32.9	 25
134	 15	215.5	39.6	 30
135	 15	259.0	42.9	 25
136	 15	425.0	61.0	 25
137	 15	2325.0	200.3	 25
138	 15	603.0	65.4	 25
139	 15	264.5	56.2	 30
140	 15	777.0	103.6	 25
141	 15	2832.0	309.5	 25
142	 15	14270.0	1620.7	 25
143	 15	464.0	46.9	 25
144	 15	680.3	77.4	 30
145	 15	488.8	67.1	 30
146	 15	176.8	32.6	 30
147	 15	297.0	50.1	 30
148	 15	789.0	89.0	 25
149	 15	350.0	59.2	 30
150	 15	453.0	50.4	 25
151	 15	726.0	85.7	 25
152	 15	377.0	47.5	 25
153	 15	116.0	18.5	 25
154	 15	162.3	35.7	 30
155	 15	918.0	63.2	 25
156	 15	467.0	61.4	 25
157	 15	358.0	50.0	 25
158	 15	227.0	40.0	 25
159	 15	271.0	43.7	 30
160	 15	177.0	32.7	 25
161	 15	367.0	42.8	 30
162	 15	798.3	148.9	 30
163	 15	1937.0	319.2	 30
164	 15	346.0	30.4	 30
165	 15	304.0	43.7	 25
166	 15	269.0	37.1	 25
167	 15	188.0	33.2	 25
168	 15	359.0	53.9	 25
169	 15	382.3	61.7	 30
170	 15	462.0	68.2	 25
171	 15	529.0	61.1	 25
172	 15	3995.0	475.8	 25
173	 15	675.0	62.0	 25
174	 15	316.8	54.0	 30
175	 15	211.0	39.2	 25
176	 15	277.5	42.8	 30
177	 15	580.5	75.5	 30
178	 15	249.5	35.5	 30
179	 15	187.0	26.2	 30
180	 15	166.0	23.1	 25
181	 15	148.0	28.6	 25
182	 15	166.0	24.3	 25
183	 15	285.0	44.6	 25
184	 15	227.3	48.8	 30
185	 15	159.0	28.5	 25
186	 15	246.0	45.1	 25
187	 15	300.0	43.4	 25
188	 15	565.0	77.6	 25
189	 15	388.8	70.8	 30
190	 15	145.0	19.3	 25
191	 15	170.0	29.8	 25
192	 15	496.0	88.6	 30
193	 15	452.0	54.7	 30
194	 15	155.3	25.0	 36
195	 15	222.0	31.0	 25
196	 15	471.0	71.6	 25
197	 15	304.0	49.2	 25
198	 15	170.0	28.1	 25
199	 15	155.0	21.9	 25
200	 15	1001.0	222.7	 30
201	 15	141.0	23.6	 25
202	 15	131.0	15.4	 25
203	 15	149.0	17.6	 25
204	 15	719.0	146.9	 25
205	 15	159.8	23.0	 30
206	 15	312.0	53.8	 25
207	 15	2319.3	402.9	 30
208	 15	224.5	42.6	 30
209	 15	827.3	146.6	 30
210	 15	320.8	60.3	 30
211	 15	538.0	51.8	 25
212	 15	143.0	22.7	 25
213	 15	130.0	15.2	 25
214	 15	202.0	21.1	 25
215	 15	155.8	18.3	 30
216	 15	959.0	102.3	 25
217	 15	139.0	16.0	 25
218	 15	207.0	26.4	 25
219	 15	192.0	31.6	 25
220	 15	243.5	42.6	 30
221	 15	236.0	31.2	 25
222	 15	5536.0	720.7	 25
223	 15	4100.8	860.7	 30
224	 15	406.5	59.7	 30
225	 15	279.0	38.0	 36
226	 15	256.0	41.8	 25
227	 15	1374.0	233.5	 25
228	 15	174.0	25.2	 25
229	 15	403.0	63.5	 25
230	 15	205.3	25.7	 30
231	 15	638.0	89.6	 25
232	 15	189.0	29.0	 25
233	 15	888.0	107.5	 25
234	 15	145.0	27.3	 25
235	 15	147.3	24.0	 30
236	 15	185.0	23.1	 25
237	 15	198.0	29.2	 25
238	 15	145.3	20.7	 30
239	 15	149.0	27.5	 30
240	 15	286.0	49.6	 36
241	 15	282.0	34.5	 25
242	 15	212.0	21.4	 25
243	 15	389.0	39.9	 25
244	 15	212.0	33.9	 25
245	 15	131.0	22.3	 30
246	 15	441.0	50.3	 25
247	 15	899.0	115.1	 25
248	 15	1763.0	112.4	 25
249	 15	822.0	76.6	 25
250	 15	3610.5	686.5	 30
251	 15	185.0	32.4	 25
252	 15	479.0	34.5	 25
253	 15	197.0	33.1	 25
254	 15	216.5	23.7	 30
255	 15	270.0	45.8	 36
256	 15	396.8	44.7	 30
257	 15	172.0	24.8	 25
258	 15	3079.0	524.3	 25
259	 15	230.0	38.6	 25
260	 15	288.8	40.9	 30
261	 15	1534.0	191.4	 25
262	 15	604.0	55.0	 25
263	 15	303.0	55.3	 25
264	 15	1429.0	290.1	 25
265	 15	194.3	27.5	 30
266	 15	855.0	141.9	 25
267	 15	256.0	43.7	 25
268	 15	294.0	46.8	 25
269	 15	133.8	17.9	 30
270	 15	134.3	24.2	 36
271	 15	171.3	24.7	 30
272	 15	136.0	27.3	 25
273	 15	541.0	60.6	 25
274	 15	202.0	28.0	 25
275	 15	133.0	27.6	 30
276	 15	296.0	46.8	 25
277	 15	306.0	57.2	 25
278	 15	138.0	15.6	 25
279	 15	960.0	172.8	 25
280	 15	164.8	26.2	 30
281	 15	210.0	38.3	 25
282	 15	155.0	36.0	 25
283	 15	128.0	20.1	 25
284	 15	156.0	38.5	 25
285	 15	221.5	33.3	 36
286	 15	293.0	43.4	 30
287	 15	162.3	28.4	 30
288	 15	1246.0	144.9	 25
289	 15	205.0	21.7	 25
290	 15	6663.5	1284.4	 30
291	 15	318.0	38.0	 25
292	 15	291.0	30.0	 25
293	 15	148.0	23.6	 25
294	 15	1687.0	297.2	 25
295	 15	258.8	41.1	 30
296	 15	215.0	26.5	 25
297	 15	422.0	62.6	 25
298	 15	380.0	49.6	 25
299	 15	165.0	21.6	 25
300	 15	1463.0	302.4	 30
301	 15	167.8	30.6	 36
302	 15	278.3	28.5	 30
303	 15	196.0	25.0	 25
304	 15	181.0	35.1	 25
305	 15	1499.0	262.3	 25
306	 15	351.5	48.1	 30
307	 15	243.0	43.7	 25
308	 15	156.0	22.4	 25
309	 15	262.0	39.3	 25
310	 15	390.0	69.2	 25
311	 15	1113.5	233.7	 30
312	 15	3189.0	360.5	 25
313	 15	274.0	51.6	 25
314	 15	579.0	100.2	 25
315	 15	512.0	62.8	 25
316	 15	224.5	36.4	 36
317	 15	127.5	20.7	 30
318	 15	360.8	65.3	 30
319	 15	360.0	71.3	 25
320	 15	672.0	150.5	 25
321	 15	224.3	36.9	 30
322	 15	154.0	29.3	 25
323	 15	4055.0	537.8	 25
324	 15	320.0	50.7	 25
325	 15	130.0	25.4	 25
326	 15	171.3	36.7	 30
327	 15	298.0	43.1	 25
328	 15	2653.0	452.8	 25
329	 15	1112.0	183.5	 25
330	 15	187.0	34.5	 25
331	 15	214.0	40.6	 36
332	 15	140.3	31.9	 30
333	 15	168.5	26.4	 30
334	 15	330.0	51.8	 25
335	 15	207.0	38.2	 25
336	 15	604.0	105.9	 30
337	 15	313.0	41.7	 25
338	 15	163.0	38.1	 25
339	 15	417.0	85.6	 25
340	 15	104.0	19.0	 25
341	 15	229.8	37.5	 30
342	 15	294.0	37.9	 25
343	 15	213.0	36.3	 25
344	 15	227.0	54.7	 25
345	 15	291.0	47.8	 25
346	 15	307.8	41.3	 30
347	 15	132.8	21.8	 30
348	 15	159.5	25.3	 30
349	 15	325.8	45.4	 30
350	 15	139.0	26.1	 25
351	 15	538.5	100.9	 30
352	 15	181.0	26.4	 25
353	 15	134.0	27.6	 25
354	 15	314.0	40.5	 25
355	 15	1166.0	140.5	 25
356	 15	279.8	47.1	 30
357	 15	342.0	44.9	 25
358	 15	165.0	44.8	 25
359	 15	2372.0	298.1	 25
360	 15	204.0	31.3	 25
361	 15	252.5	41.1	 30
362	 15	491.8	79.4	 30
363	 15	187.5	44.6	 30
364	 15	278.8	44.0	 30
365	 15	249.0	36.2	 25
366	 15	236.8	39.6	 30
367	 15	463.0	76.5	 25
368	 15	1802.0	106.5	 25
369	 15	299.0	58.5	 25
370	 15	156.0	34.4	 25
371	 15	225.8	33.6	 30
372	 15	5930.0	685.6	 25
373	 15	274.0	45.2	 25
374	 15	358.0	47.2	 25
375	 15	287.0	56.9	 25
376	 15	874.5	193.2	 30
377	 15	131.5	27.5	 30
378	 15	130.0	26.1	 30
379	 15	186.0	33.7	 30
380	 15	161.8	27.1	 30
381	 15	163.3	32.6	 30
382	 15	305.0	50.3	 25
383	 15	433.0	63.0	 25
384	 15	167.0	28.4	 25
385	 15	549.0	82.6	 25
386	 15	2776.3	646.4	 30
387	 15	129.0	26.0	 25
388	 15	151.0	23.5	 25
389	 15	1221.0	204.9	 25
390	 15	138.0	21.2	 25
391	 15	537.8	131.9	 30
392	 15	149.0	21.8	 25
393	 15	235.3	39.1	 30
394	 15	165.5	17.4	 30
395	 15	208.5	33.2	 30
396	 15	229.0	40.5	 30
397	 15	172.0	35.7	 25
398	 15	1286.0	158.8	 25
399	 15	3086.0	566.5	 25
400	 15	222.0	39.2	 25
401	 15	724.0	138.6	 25
402	 15	555.8	79.9	 30
403	 15	191.0	23.6	 25
404	 15	2771.0	479.1	 25
405	 15	10271.0	2066.4	 25
406	 15	353.0	49.8	 25
407	 15	440.8	54.2	 30
408	 15	710.0	91.1	 30
409	 15	398.3	47.7	 30
410	 15	4743.3	1013.5	 30
411	 15	215.0	47.6	 25
412	 15	332.3	56.5	 30
413	 15	1782.0	201.8	 25
414	 15	210.0	26.3	 25
415	 15	582.0	81.6	 25
416	 15	861.0	171.4	 25
417	 15	226.8	26.9	 30
418	 15	1536.0	166.4	 25
419	 15	578.0	58.4	 25
420	 15	617.0	49.2	 25
421	 15	431.0	58.6	 25
422	 15	438.5	60.8	 30
423	 15	847.0	61.8	 25
424	 15	153.3	39.4	 30
425	 15	209.8	27.8	 30
426	 15	160.0	25.9	 30
427	 15	174.8	27.6	 30
428	 15	162.0	24.7	 25
429	 15	139.0	22.7	 25
430	 15	280.0	46.1	 25
431	 15	2732.0	753.7	 25
432	 15	1453.5	361.3	 30
433	 15	334.0	43.5	 25
434	 15	107.0	26.8	 25
435	 15	205.0	37.8	 25
436	 15	206.0	23.2	 25
437	 15	200.0	30.3	 30
438	 15	134.0	27.0	 25
439	 15	149.5	30.9	 30
440	 15	307.5	55.3	 30
441	 15	250.5	36.0	 30
442	 15	248.8	43.5	 30
443	 15	194.0	29.3	 25
444	 15	1135.0	161.4	 25
445	 15	306.0	45.1	 25
446	 15	166.0	21.1	 25
447	 15	159.8	24.7	 30
448	 15	145.0	23.1	 25
449	 15	161.0	23.3	 25
450	 15	175.0	26.3	 25
451	 15	213.0	28.3	 25
452	 15	291.8	40.4	 30
453	 15	153.0	26.9	 25
454	 15	340.0	63.7	 25
455	 15	171.0	29.2	 30
456	 15	679.8	65.9	 30
457	 15	307.5	45.1	 36
458	 15	143.0	20.2	 25
459	 15	134.0	25.0	 25
460	 15	3871.0	769.4	 25
461	 15	4122.0	1112.8	 25
462	 15	717.0	98.2	 30
463	 15	186.0	24.6	 25
464	 15	959.0	130.6	 25
465	 15	107.0	16.6	 25
466	 15	248.0	33.7	 25
467	 15	528.5	112.9	 30
468	 15	622.0	86.2	 25
469	 15	125.0	21.5	 25
470	 15	179.8	33.9	 30
471	 15	240.3	26.0	 30
472	 15	133.3	23.0	 36
473	 15	313.0	38.3	 25
474	 15	1372.0	280.5	 25
475	 15	509.0	99.1	 25
476	 15	140.0	18.0	 25
477	 15	1250.5	280.3	 30
478	 15	273.0	25.9	 25
479	 15	173.0	18.8	 25
480	 15	160.0	19.7	 25
481	 15	266.0	27.3	 25
482	 15	167.8	24.6	 30
483	 15	151.0	17.5	 25
484	 15	439.0	34.9	 25
485	 15	175.0	23.1	 25
486	 15	191.0	21.8	 30
487	 15	162.5	22.3	 36
488	 15	243.8	36.4	 30
489	 15	436.0	45.3	 25
490	 15	374.0	41.2	 25
491	 15	1023.0	210.4	 25
492	 15	3299.0	688.2	 30
493	 15	190.0	18.6	 25
494	 15	147.0	22.2	 25
495	 15	383.0	31.8	 25
496	 15	776.0	104.7	 25
497	 15	212.0	24.2	 30
498	 15	216.0	30.6	 25
499	 15	213.0	24.1	 25
500	 15	255.0	52.3	 25
501	 15	327.8	71.7	 30
502	 15	138.5	29.3	 36
503	 15	137.0	21.3	 30
504	 15	180.0	28.2	 25
505	 15	199.0	29.4	 25
506	 15	159.0	21.9	 25
507	 15	184.0	34.3	 25
508	 15	327.5	71.7	 30
509	 15	161.0	74.0	 25
510	 15	201.0	26.7	 25
511	 15	225.0	37.2	 25
512	 15	215.0	21.0	 25
513	 15	610.3	116.2	 30
514	 15	123.0	29.7	 25
515	 15	184.0	29.4	 25
516	 15	880.0	133.8	 25
517	 15	117.0	27.4	 30
518	 15	230.8	42.7	 36
519	 15	594.8	82.6	 30
520	 15	3197.0	340.2	 25
521	 15	348.0	33.9	 25
522	 15	221.0	31.2	 25
523	 15	350.3	68.5	 30
524	 15	251.0	46.4	 25
525	 15	168.0	24.2	 25
526	 15	165.0	34.7	 25
527	 15	1863.0	285.4	 25
528	 15	170.8	25.3	 30
529	 15	167.0	25.7	 25
530	 15	267.0	29.6	 25
531	 15	172.0	32.3	 25
532	 15	173.0	28.5	 30
533	 15	132.5	27.8	 36
534	 15	189.5	34.3	 30
535	 15	310.0	42.9	 25
536	 15	163.0	26.8	 25
537	 15	245.0	40.9	 25
538	 15	185.5	28.7	 30
539	 15	4711.0	779.6	 25
540	 15	613.0	93.0	 25
541	 15	209.0	20.3	 25
542	 15	389.0	62.3	 25
543	 15	497.8	72.7	 30
544	 15	194.0	26.1	 25
545	 15	182.0	31.8	 25
546	 15	140.0	17.8	 25
547	 15	151.0	25.0	 25
548	 15	201.3	33.7	 36
549	 15	2315.5	383.9	 30
550	 15	135.8	18.8	 30
551	 15	131.0	21.2	 25
552	 15	214.0	38.0	 25
553	 15	174.0	29.9	 30
554	 15	244.0	45.9	 25
555	 15	244.0	28.4	 25
556	 15	757.0	170.3	 25
557	 15	160.0	28.4	 25
558	 15	176.5	34.1	 30
559	 15	328.0	32.9	 25
560	 15	242.0	54.5	 25
561	 15	252.0	39.1	 25
562	 15	140.0	26.6	 25
563	 15	263.0	54.4	 36
564	 15	223.8	28.9	 30
565	 15	402.8	57.0	 30
566	 15	1886.0	419.5	 25
567	 15	657.0	112.5	 25
568	 15	212.0	46.5	 30
569	 15	251.0	34.0	 25
570	 15	302.0	49.0	 25
571	 15	468.0	75.6	 25
572	 15	771.0	97.5	 25
573	 15	438.5	59.7	 30
574	 15	1608.0	125.2	 25
575	 15	2584.0	274.1	 25
576	 15	197.0	31.4	 25
577	 15	163.0	31.3	 25
578	 15	1304.5	243.1	 30
579	 15	672.8	71.4	 30
580	 15	557.0	76.4	 30
581	 15	478.5	59.1	 30
582	 15	551.0	69.0	 25
583	 15	142.8	23.3	 30
584	 15	156.0	25.9	 25
585	 15	1059.0	161.3	 25
586	 15	226.0	32.0	 25
587	 15	269.0	102.3	 25
588	 15	120.5	33.9	 30
589	 15	135.0	32.5	 25
590	 15	1122.0	154.9	 25
591	 15	1664.0	207.7	 25
592	 15	548.0	106.4	 25
593	 15	188.0	40.9	 30
594	 15	2659.5	407.8	 30
595	 15	198.5	32.2	 30
596	 15	160.0	31.5	 30
597	 15	6866.0	1683.2	 25
598	 15	187.8	27.9	 30
599	 15	221.0	42.0	 25
600	 15	185.0	30.1	 25
601	 15	247.0	52.5	 25
602	 15	282.0	42.7	 25
603	 15	160.8	25.0	 30
604	 15	192.0	40.2	 25
605	 15	168.0	33.7	 25
606	 15	126.0	25.8	 25
607	 15	164.0	31.3	 25
608	 15	298.0	52.6	 25
609	 15	271.8	60.6	 30
610	 15	882.5	155.4	 30
611	 15	304.5	38.9	 30
612	 15	229.5	40.4	 30
613	 15	219.0	32.0	 25
614	 15	217.5	45.8	 30
615	 15	3787.0	676.8	 25
616	 15	314.0	45.2	 25
617	 15	269.0	48.6	 25
618	 15	141.0	29.9	 25
619	 15	158.0	32.9	 30
620	 15	129.0	23.2	 25
621	 15	539.0	72.0	 25
622	 15	132.0	34.4	 25
623	 15	169.0	42.9	 25
624	 15	441.8	104.6	 30
625	 15	132.8	30.6	 30
626	 15	147.0	26.6	 30
627	 15	694.8	133.9	 30
628	 15	1084.0	162.9	 25
629	 15	176.0	34.5	 30
630	 15	376.0	54.3	 25
631	 15	138.0	30.9	 25
632	 15	158.0	37.4	 25
633	 15	3950.0	905.7	 25
634	 15	1011.0	186.2	 30
635	 15	148.0	28.3	 25
636	 15	211.0	37.4	 25
637	 15	289.0	48.6	 25
638	 15	335.0	50.2	 25
639	 15	732.3	178.0	 30
640	 15	427.0	52.0	 25
641	 15	220.3	38.0	 30
642	 15	239.5	45.7	 30
643	 15	360.8	48.8	 30
644	 15	640.8	61.1	 30
645	 15	349.0	54.1	 25
646	 15	219.0	33.0	 25
647	 15	665.0	66.6	 25
648	 15	264.0	41.9	 25
649	 15	868.5	206.1	 30
650	 15	120.0	22.6	 25
651	 15	244.0	27.9	 25
652	 15	640.0	113.6	 25
653	 15	193.0	33.2	 25
654	 15	10698.5	2631.4	 30
655	 15	259.0	36.8	 25
656	 15	12361.0	2824.0	 30
657	 15	174.0	31.7	 30
658	 15	123.3	21.4	 30
659	 15	166.5	21.5	 30
660	 15	146.0	20.7	 25
661	 15	123.0	18.2	 25
662	 15	142.0	27.4	 25
663	 15	262.0	49.9	 25
664	 15	320.0	50.8	 30
665	 15	313.0	38.6	 25
666	 15	185.0	30.7	 25
667	 15	173.0	29.5	 25
668	 15	157.0	27.6	 25
669	 15	177.3	29.2	 30
670	 15	227.0	31.0	 25
671	 15	315.0	40.4	 25
672	 15	677.3	102.1	 30
673	 15	1102.8	270.2	 30
674	 15	143.0	24.5	 36
675	 15	147.0	18.9	 25
676	 15	155.0	23.8	 25
677	 15	1916.0	349.1	 25
678	 15	2442.0	455.3	 25
679	 15	445.8	78.5	 30
680	 15	197.0	25.3	 25
681	 15	371.0	61.2	 25
682	 15	179.0	27.0	 25
683	 15	678.0	128.1	 25
684	 15	173.5	31.7	 30
685	 15	152.0	30.5	 25
686	 15	130.0	17.3	 25
687	 15	265.0	37.3	 30
688	 15	158.5	29.0	 30
689	 15	190.3	44.2	 36
690	 15	600.0	75.5	 25
691	 15	194.0	22.5	 25
692	 15	356.0	51.3	 25
693	 15	607.0	96.9	 25
694	 15	125.5	23.9	 30
695	 15	129.0	23.9	 25
696	 15	302.0	37.3	 25
697	 15	10898.0	2509.0	 25
698	 15	167.0	25.3	 25
699	 15	2171.5	570.6	 30
700	 15	125.0	20.6	 25
701	 15	150.0	24.4	 25
702	 15	210.0	25.3	 25
703	 15	149.0	19.7	 30
704	 15	237.8	45.4	 36
705	 15	8793.8	1169.6	 30
706	 15	621.0	56.2	 25
707	 15	331.0	35.8	 25
708	 15	247.0	29.5	 25
709	 15	198.0	26.0	 25
710	 15	213.8	25.5	 30
711	 15	244.0	30.4	 25
  0	 16	19209.0	2834.7	 25
  1	 16	141.0	25.6	 25
  2	 16	199.0	36.8	 25
  3	 16	177.3	25.7	 36
  4	 16	223.0	31.5	 30
  5	 16	913.0	154.5	 30
  6	 16	242.0	51.5	 25
  7	 16	250.0	37.3	 25
  8	 16	158.0	32.0	 30
  9	 16	392.0	56.2	 25
 10	 16	149.0	19.7	 25
 11	 16	234.0	30.6	 25
 12	 16	327.0	51.7	 25
 13	 16	155.0	23.3	 30
 14	 16	311.0	50.7	 25
 15	 16	228.0	28.8	 25
 16	 16	344.0	50.6	 25
 17	 16	391.0	37.8	 25
 18	 16	241.8	60.9	 36
 19	 16	380.8	80.6	 30
 20	 16	255.8	43.2	 30
 21	 16	311.0	48.3	 25
 22	 16	157.0	30.4	 25
 23	 16	179.5	30.4	 30
 24	 16	116.0	20.7	 25
 25	 16	170.0	38.1	 25
 26	 16	161.0	29.8	 25
 27	 16	215.0	50.9	 25
 28	 16	434.5	81.0	 30
 29	 16	141.0	30.6	 25
 30	 16	887.0	195.4	 25
 31	 16	365.0	54.6	 25
 32	 16	436.0	86.9	 25
 33	 16	167.0	42.1	 30
 34	 16	134.8	30.2	 30
 35	 16	206.0	37.3	 30
 36	 16	443.5	78.0	 30
 37	 16	555.0	95.3	 25
 38	 16	451.8	88.7	 30
 39	 16	223.0	37.7	 25
 40	 16	205.0	60.2	 25
 41	 16	179.0	34.2	 25
 42	 16	227.0	40.8	 25
 43	 16	172.8	34.9	 30
 44	 16	434.0	62.0	 25
 45	 16	271.0	49.8	 25
 46	 16	486.0	53.7	 25
 47	 16	161.0	35.6	 25
 48	 16	172.5	28.1	 30
 49	 16	209.0	34.6	 30
 50	 16	493.3	115.7	 30
 51	 16	563.3	65.3	 30
 52	 16	301.0	49.3	 25
 53	 16	181.3	28.3	 30
 54	 16	166.0	36.7	 25
 55	 16	250.0	37.0	 25
 56	 16	156.0	30.7	 25
 57	 16	223.0	28.9	 25
 58	 16	172.5	28.8	 30
 59	 16	142.0	33.0	 25
 60	 16	156.0	28.1	 25
 61	 16	115.0	17.0	 25
 62	 16	177.0	21.5	 25
 63	 16	168.0	20.3	 25
 64	 16	260.3	44.4	 30
 65	 16	136.5	26.3	 30
 66	 16	1009.8	185.2	 30
 67	 16	190.3	28.6	 30
 68	 16	443.0	87.9	 25
 69	 16	1873.8	344.4	 30
 70	 16	138.0	23.3	 25
 71	 16	198.0	33.9	 25
 72	 16	431.0	49.1	 25
 73	 16	635.0	81.6	 25
 74	 16	236.5	41.1	 30
 75	 16	541.0	66.4	 25
 76	 16	2212.0	378.4	 25
 77	 16	213.0	48.8	 25
 78	 16	194.0	29.2	 25
 79	 16	181.0	31.0	 30
 80	 16	145.8	22.4	 30
 81	 16	212.8	30.1	 30
 82	 16	190.8	34.4	 30
 83	 16	247.0	34.5	 25
 84	 16	1455.8	360.7	 30
 85	 16	819.0	170.6	 25
 86	 16	225.0	32.7	 25
 87	 16	495.0	77.4	 25
 88	 16	319.0	54.7	 25
 89	 16	246.3	42.4	 30
 90	 16	156.0	17.2	 25
 91	 16	215.0	37.6	 25
 92	 16	140.0	19.4	 25
 93	 16	135.0	27.9	 25
 94	 16	351.5	49.4	 30
 95	 16	147.0	32.1	 25
 96	 16	134.0	24.8	 30
 97	 16	112.3	17.1	 30
 98	 16	116.5	17.9	 30
 99	 16	122.5	22.6	 30
100	 16	146.0	17.5	 25
101	 16	142.0	19.9	 25
102	 16	630.0	143.9	 25
103	 16	270.0	49.7	 25
104	 16	276.8	58.2	 30
105	 16	164.0	20.9	 25
106	 16	278.0	42.1	 25
107	 16	894.0	180.1	 25
108	 16	2435.0	665.6	 25
109	 16	806.5	116.0	 30
110	 16	245.0	31.7	 25
111	 16	443.0	104.4	 30
112	 16	209.0	31.8	 30
113	 16	231.0	33.4	 30
114	 16	367.8	71.4	 30
115	 16	172.0	19.5	 25
116	 16	429.0	42.4	 25
117	 16	343.0	39.4	 25
118	 16	464.0	58.4	 25
119	 16	165.0	27.4	 30
120	 16	331.0	44.0	 25
121	 16	463.0	63.6	 25
122	 16	108.0	21.8	 25
123	 16	174.0	21.0	 25
124	 16	104.8	17.3	 30
125	 16	146.0	20.6	 25
126	 16	138.0	25.7	 25
127	 16	204.3	34.1	 30
128	 16	373.8	83.9	 30
129	 16	223.3	24.5	 36
130	 16	152.0	31.0	 25
131	 16	273.0	38.7	 25
132	 16	244.0	38.2	 25
133	 16	195.0	26.3	 25
134	 16	147.8	17.7	 30
135	 16	203.0	30.6	 25
136	 16	158.0	30.4	 25
137	 16	870.0	133.6	 25
138	 16	1016.0	81.8	 25
139	 16	152.8	44.9	 30
140	 16	183.0	27.2	 25
141	 16	518.0	125.8	 25
142	 16	417.0	91.5	 30
143	 16	291.8	78.4	 30
144	 16	987.0	135.7	 36
145	 16	281.0	50.4	 25
146	 16	255.0	31.9	 25
147	 16	365.0	43.0	 25
148	 16	474.0	80.4	 25
149	 16	1254.3	246.1	 30
150	 16	196.0	36.7	 25
151	 16	400.0	62.1	 25
152	 16	256.0	45.1	 25
153	 16	110.0	18.3	 25
154	 16	192.5	38.6	 30
155	 16	368.0	43.8	 25
156	 16	501.0	53.4	 25
157	 16	289.0	34.4	 25
158	 16	202.8	29.5	 30
159	 16	256.5	83.4	 36
160	 16	154.5	20.3	 30
161	 16	274.0	36.8	 25
162	 16	271.0	54.8	 25
163	 16	675.0	134.6	 25
164	 16	341.0	32.8	 25
165	 16	193.8	30.1	 30
166	 16	128.0	29.1	 25
167	 16	133.0	22.5	 25
168	 16	172.0	24.1	 25
169	 16	307.0	39.6	 25
170	 16	536.0	103.6	 30
171	 16	292.0	24.3	 25
172	 16	1201.0	164.5	 25
173	 16	2057.8	482.9	 30
174	 16	225.8	51.6	 30
175	 16	187.8	28.9	 36
176	 16	180.0	27.2	 25
177	 16	380.0	41.1	 25
178	 16	242.0	36.5	 25
179	 16	168.0	32.5	 25
180	 16	136.8	23.5	 30
181	 16	105.0	21.8	 25
182	 16	131.0	22.8	 25
183	 16	198.0	33.2	 25
184	 16	214.0	28.5	 25
185	 16	145.5	33.2	 30
186	 16	286.0	35.3	 25
187	 16	189.0	24.6	 25
188	 16	511.0	126.4	 25
189	 16	290.3	58.0	 30
190	 16	138.3	28.0	 36
191	 16	133.0	33.4	 30
192	 16	178.0	25.5	 25
193	 16	213.0	38.5	 25
194	 16	160.0	29.2	 25
195	 16	180.3	24.0	 30
196	 16	228.0	39.2	 25
197	 16	235.0	32.2	 25
198	 16	206.0	38.5	 25
199	 16	205.0	27.0	 25
200	 16	549.3	114.0	 30
201	 16	156.0	27.0	 25
202	 16	113.0	22.0	 25
203	 16	165.0	31.5	 25
204	 16	379.3	86.9	 30
205	 16	128.8	23.1	 36
206	 16	193.5	31.3	 30
207	 16	941.0	249.0	 25
208	 16	209.0	31.3	 25
209	 16	467.0	104.8	 25
210	 16	209.0	36.3	 30
211	 16	262.0	43.0	 25
212	 16	140.0	27.2	 25
213	 16	167.0	33.4	 25
214	 16	178.0	32.9	 25
215	 16	185.5	25.6	 30
216	 16	262.0	49.3	 25
217	 16	121.0	18.1	 25
218	 16	164.0	29.7	 25
219	 16	220.0	40.0	 25
220	 16	340.8	72.7	 36
221	 16	169.3	29.6	 30
222	 16	1295.3	347.1	 30
223	 16	263.0	66.3	 25
224	 16	165.0	39.3	 25
225	 16	247.5	35.0	 30
226	 16	261.0	33.0	 25
227	 16	366.0	53.8	 25
228	 16	148.0	25.6	 25
229	 16	368.0	38.9	 25
230	 16	215.8	25.6	 30
231	 16	255.0	47.1	 25
232	 16	147.0	25.8	 25
233	 16	313.0	35.7	 25
234	 16	110.0	17.2	 25
235	 16	122.0	17.1	 36
236	 16	157.0	27.1	 30
237	 16	166.5	35.1	 30
238	 16	137.0	26.2	 25
239	 16	165.0	45.8	 25
240	 16	168.3	32.8	 30
241	 16	434.0	60.1	 25
242	 16	148.0	27.3	 25
243	 16	617.0	99.1	 25
244	 16	168.0	27.7	 25
245	 16	165.5	29.9	 30
246	 16	579.0	66.9	 25
247	 16	318.0	31.8	 25
248	 16	1603.0	121.9	 25
249	 16	391.0	64.8	 25
250	 16	971.5	128.3	 30
251	 16	172.0	28.6	 30
252	 16	557.0	97.0	 30
253	 16	190.8	45.9	 30
254	 16	121.0	33.2	 25
255	 16	194.3	37.3	 30
256	 16	257.0	43.7	 25
257	 16	131.0	28.8	 25
258	 16	693.0	189.5	 25
259	 16	251.0	45.7	 25
260	 16	197.0	33.8	 30
261	 16	331.0	81.2	 25
262	 16	214.0	31.9	 25
263	 16	147.0	33.7	 25
264	 16	152.0	29.3	 25
265	 16	127.0	15.1	 25
266	 16	213.3	47.1	 36
267	 16	200.0	33.0	 30
268	 16	222.5	57.8	 30
269	 16	177.0	29.6	 25
270	 16	156.0	28.4	 25
271	 16	119.8	19.1	 30
272	 16	105.0	31.7	 25
273	 16	225.0	37.0	 25
274	 16	168.0	51.9	 25
275	 16	137.0	26.0	 25
276	 16	151.0	34.1	 30
277	 16	184.0	29.8	 25
278	 16	139.0	60.9	 25
279	 16	228.0	46.7	 25
280	 16	237.0	45.9	 25
281	 16	186.0	29.9	 30
282	 16	131.8	28.9	 30
283	 16	125.8	27.8	 30
284	 16	191.5	26.2	 30
285	 16	247.0	29.1	 25
286	 16	174.0	36.8	 30
287	 16	173.0	24.1	 25
288	 16	326.0	53.7	 25
289	 16	213.0	33.0	 25
290	 16	565.0	118.8	 25
291	 16	255.0	50.7	 30
292	 16	216.0	33.3	 25
293	 16	148.0	24.3	 25
294	 16	784.0	131.9	 25
295	 16	153.0	31.6	 25
296	 16	140.8	23.7	 30
297	 16	235.8	52.4	 30
298	 16	251.0	41.8	 30
299	 16	196.8	26.0	 30
300	 16	367.0	84.8	 25
301	 16	128.0	22.3	 30
302	 16	185.0	29.0	 25
303	 16	251.0	40.2	 25
304	 16	225.0	32.4	 25
305	 16	336.0	56.2	 25
306	 16	246.5	56.4	 30
307	 16	281.0	47.6	 25
308	 16	179.0	22.2	 25
309	 16	311.0	45.2	 25
310	 16	236.0	38.4	 25
311	 16	337.5	44.3	 30
312	 16	297.0	58.4	 25
313	 16	224.5	42.5	 30
314	 16	482.3	121.5	 30
315	 16	177.8	19.7	 30
316	 16	219.3	35.4	 30
317	 16	141.0	15.6	 25
318	 16	706.0	173.9	 25
319	 16	202.0	40.1	 25
320	 16	322.0	44.6	 25
321	 16	225.0	41.9	 30
322	 16	142.0	18.9	 25
323	 16	964.0	219.3	 25
324	 16	180.0	24.2	 25
325	 16	142.0	32.0	 25
326	 16	155.0	27.5	 30
327	 16	340.0	54.2	 25
328	 16	490.5	99.5	 30
329	 16	628.0	143.4	 30
330	 16	216.0	40.9	 30
331	 16	137.5	20.9	 30
332	 16	152.0	33.0	 25
333	 16	216.0	27.0	 25
334	 16	289.0	48.0	 25
335	 16	148.0	26.7	 25
336	 16	432.3	67.7	 30
337	 16	395.0	42.4	 25
338	 16	120.0	24.6	 25
339	 16	242.0	37.8	 25
340	 16	117.0	23.7	 25
341	 16	164.0	19.7	 30
342	 16	258.0	30.9	 25
343	 16	138.0	25.0	 25
344	 16	254.3	46.4	 30
345	 16	380.3	43.9	 30
346	 16	871.8	124.7	 36
347	 16	173.0	20.2	 25
348	 16	169.0	32.5	 25
349	 16	222.0	29.1	 25
350	 16	123.0	14.6	 25
351	 16	603.3	132.0	 30
352	 16	137.0	18.4	 25
353	 16	123.0	17.4	 25
354	 16	345.0	52.7	 25
355	 16	1477.0	206.0	 25
356	 16	167.0	20.4	 30
357	 16	201.0	25.4	 25
358	 16	160.0	24.5	 25
359	 16	1406.8	340.6	 30
360	 16	240.8	48.4	 30
361	 16	277.3	100.5	 36
362	 16	163.0	26.5	 25
363	 16	231.0	28.9	 25
364	 16	233.0	28.2	 25
365	 16	245.0	47.6	 25
366	 16	283.0	42.4	 25
367	 16	506.5	84.7	 30
368	 16	3434.0	553.8	 25
369	 16	219.0	25.3	 25
370	 16	205.0	24.1	 25
371	 16	252.0	32.2	 25
372	 16	809.8	156.7	 30
373	 16	230.0	32.3	 25
374	 16	340.8	44.4	 30
375	 16	186.0	34.5	 30
376	 16	298.8	62.0	 30
377	 16	109.5	18.2	 30
378	 16	132.0	24.3	 25
379	 16	199.0	27.2	 25
380	 16	142.0	16.6	 25
381	 16	136.0	28.1	 25
382	 16	361.0	60.0	 30
383	 16	257.0	30.2	 25
384	 16	159.0	32.4	 25
385	 16	235.0	48.2	 25
386	 16	1178.0	283.3	 25
387	 16	157.0	20.4	 30
388	 16	197.0	31.6	 25
389	 16	355.0	56.0	 25
390	 16	147.8	117.3	 30
391	 16	311.5	66.5	 30
392	 16	177.0	30.7	 36
393	 16	167.0	24.0	 25
394	 16	180.0	17.8	 25
395	 16	140.0	17.6	 25
396	 16	398.0	92.1	 25
397	 16	241.8	34.7	 30
398	 16	359.0	59.4	 25
399	 16	601.0	112.7	 25
400	 16	306.0	45.3	 25
401	 16	262.0	27.1	 25
402	 16	471.5	62.2	 30
403	 16	166.0	24.4	 25
404	 16	496.0	98.3	 25
405	 16	943.8	285.7	 30
406	 16	203.0	37.1	 30
407	 16	418.3	93.1	 36
408	 16	1652.0	432.9	 25
409	 16	196.0	49.5	 25
410	 16	958.0	229.8	 25
411	 16	363.0	42.4	 25
412	 16	199.5	32.9	 30
413	 16	606.0	139.1	 25
414	 16	148.0	17.5	 25
415	 16	352.0	58.0	 25
416	 16	295.0	43.2	 25
417	 16	192.5	24.4	 30
418	 16	243.0	29.6	 25
419	 16	404.0	60.3	 25
420	 16	345.0	49.1	 25
421	 16	167.8	30.1	 30
422	 16	358.5	39.4	 36
423	 16	375.8	38.5	 30
424	 16	155.0	31.6	 25
425	 16	272.0	42.8	 25
426	 16	139.0	20.6	 25
427	 16	125.3	27.9	 30
428	 16	133.0	18.4	 25
429	 16	121.0	14.9	 25
430	 16	342.0	55.4	 25
431	 16	219.0	37.1	 25
432	 16	259.3	22.9	 30
433	 16	164.0	23.6	 25
434	 16	115.0	22.5	 25
435	 16	238.0	41.9	 25
436	 16	220.8	45.8	 30
437	 16	205.8	47.4	 36
438	 16	140.0	18.6	 30
439	 16	152.0	22.4	 25
440	 16	186.0	33.8	 25
441	 16	161.0	27.9	 25
442	 16	218.3	32.2	 30
443	 16	131.0	31.9	 25
444	 16	251.0	30.9	 25
445	 16	191.0	40.0	 25
446	 16	144.0	30.6	 25
447	 16	117.8	18.4	 30
448	 16	133.0	24.6	 25
449	 16	148.0	24.5	 25
450	 16	132.0	14.1	 25
451	 16	157.0	27.8	 25
452	 16	169.8	30.5	 36
453	 16	157.8	30.9	 30
454	 16	200.5	28.6	 30
455	 16	151.0	28.4	 25
456	 16	513.0	68.9	 25
457	 16	196.5	49.0	 30
458	 16	135.0	22.2	 25
459	 16	173.0	43.6	 25
460	 16	711.0	126.8	 25
461	 16	375.0	98.0	 25
462	 16	761.0	126.0	 30
463	 16	263.0	34.6	 25
464	 16	243.0	38.7	 25
465	 16	140.0	31.5	 25
466	 16	609.0	82.7	 25
467	 16	455.3	107.3	 30
468	 16	303.8	57.3	 36
469	 16	139.0	34.2	 30
470	 16	147.0	26.0	 25
471	 16	166.0	36.2	 25
472	 16	150.0	40.1	 25
473	 16	441.0	72.2	 30
474	 16	287.0	47.7	 25
475	 16	202.0	34.3	 25
476	 16	109.0	22.9	 25
477	 16	322.0	66.5	 25
478	 16	170.0	31.0	 30
479	 16	155.0	37.2	 25
480	 16	144.0	34.8	 25
481	 16	166.0	28.2	 25
482	 16	131.0	25.7	 25
483	 16	140.5	31.6	 36
484	 16	335.5	43.1	 30
485	 16	153.8	27.2	 30
486	 16	155.0	34.7	 25
487	 16	152.0	33.6	 25
488	 16	178.3	30.2	 30
489	 16	533.0	92.9	 25
490	 16	177.0	36.9	 25
491	 16	153.0	19.8	 25
492	 16	254.0	52.3	 25
493	 16	201.8	29.3	 30
494	 16	213.0	35.6	 25
495	 16	574.0	68.7	 25
496	 16	258.0	29.8	 25
497	 16	150.0	31.6	 25
498	 16	310.3	46.8	 36
499	 16	267.8	35.9	 30
500	 16	396.5	72.2	 30
501	 16	142.0	26.7	 25
502	 16	129.0	29.1	 25
503	 16	123.0	28.7	 30
504	 16	143.0	30.3	 25
505	 16	159.0	27.7	 25
506	 16	162.0	25.5	 25
507	 16	207.0	35.4	 25
508	 16	268.8	55.7	 30
509	 16	212.0	51.3	 25
510	 16	275.0	48.4	 25
511	 16	252.0	47.9	 25
512	 16	200.0	40.3	 25
513	 16	150.5	20.5	 30
514	 16	107.0	17.6	 30
515	 16	142.3	32.2	 30
516	 16	185.0	31.6	 30
517	 16	122.0	21.3	 25
518	 16	178.8	27.7	 30
519	 16	179.0	33.4	 25
520	 16	619.0	81.3	 25
521	 16	230.0	41.6	 25
522	 16	177.0	42.7	 25
523	 16	186.0	38.2	 30
524	 16	180.0	37.4	 25
525	 16	148.0	27.7	 25
526	 16	188.0	31.4	 25
527	 16	354.0	56.1	 25
528	 16	141.3	32.8	 30
529	 16	192.5	36.1	 30
530	 16	274.5	44.2	 30
531	 16	291.8	50.3	 30
532	 16	156.0	26.2	 25
533	 16	125.0	26.8	 30
534	 16	145.0	26.8	 25
535	 16	199.0	22.9	 25
536	 16	153.0	21.8	 25
537	 16	244.0	32.9	 25
538	 16	149.5	31.5	 30
539	 16	359.0	63.9	 25
540	 16	208.0	29.7	 25
541	 16	171.0	23.6	 25
542	 16	293.0	28.3	 25
543	 16	272.3	41.1	 30
544	 16	155.0	27.9	 25
545	 16	183.5	24.8	 30
546	 16	140.3	20.0	 30
547	 16	135.5	25.6	 30
548	 16	155.5	18.8	 30
549	 16	646.0	155.3	 25
550	 16	122.0	24.5	 25
551	 16	157.0	32.8	 25
552	 16	182.0	33.2	 25
553	 16	169.0	36.5	 30
554	 16	157.0	22.4	 25
555	 16	163.0	25.9	 25
556	 16	176.0	27.8	 25
557	 16	160.0	27.9	 25
558	 16	177.0	29.1	 30
559	 16	190.0	27.8	 25
560	 16	167.0	30.0	 30
561	 16	284.3	43.7	 30
562	 16	185.0	38.9	 30
563	 16	171.3	25.1	 30
564	 16	186.0	23.1	 25
565	 16	343.0	68.2	 25
566	 16	163.0	26.5	 25
567	 16	170.0	18.9	 25
568	 16	147.0	17.7	 25
569	 16	228.8	39.7	 30
570	 16	283.0	32.6	 25
571	 16	198.0	27.6	 25
572	 16	303.0	41.7	 25
573	 16	412.0	29.7	 25
574	 16	570.8	67.2	 30
575	 16	870.0	101.1	 25
576	 16	147.8	23.2	 30
577	 16	116.0	23.4	 30
578	 16	290.8	51.7	 30
579	 16	362.8	61.5	 30
580	 16	505.0	72.4	 25
581	 16	447.0	64.0	 25
582	 16	360.0	35.0	 25
583	 16	135.0	19.7	 25
584	 16	119.3	21.4	 30
585	 16	255.0	49.9	 25
586	 16	312.0	36.7	 25
587	 16	323.0	44.9	 25
588	 16	262.0	45.2	 25
589	 16	105.3	16.3	 30
590	 16	161.0	20.3	 25
591	 16	270.3	63.1	 30
592	 16	179.5	28.5	 30
593	 16	136.0	21.2	 30
594	 16	904.3	254.6	 30
595	 16	140.0	25.8	 25
596	 16	242.0	35.5	 25
597	 16	789.0	228.8	 25
598	 16	205.0	41.1	 25
599	 16	166.0	30.4	 30
600	 16	268.0	34.1	 25
601	 16	131.0	24.6	 25
602	 16	142.0	23.2	 25
603	 16	200.0	23.2	 25
604	 16	144.8	22.0	 30
605	 16	136.0	20.4	 25
606	 16	118.0	19.8	 25
607	 16	128.0	11.7	 30
608	 16	214.5	41.9	 30
609	 16	158.8	28.9	 36
610	 16	140.0	27.4	 25
611	 16	170.0	38.1	 25
612	 16	255.0	40.8	 25
613	 16	163.0	25.6	 25
614	 16	199.5	29.7	 30
615	 16	471.0	83.3	 25
616	 16	256.0	34.1	 25
617	 16	211.0	25.7	 25
618	 16	134.0	26.1	 25
619	 16	176.5	27.0	 30
620	 16	157.0	22.4	 25
621	 16	200.0	25.3	 25
622	 16	109.0	17.6	 30
623	 16	134.0	28.5	 30
624	 16	385.0	83.9	 36
625	 16	160.0	33.1	 25
626	 16	110.0	21.3	 25
627	 16	223.0	38.5	 25
628	 16	2199.0	527.5	 25
629	 16	190.5	26.6	 30
630	 16	276.0	30.2	 25
631	 16	127.0	18.4	 25
632	 16	127.0	19.5	 25
633	 16	1192.0	298.7	 25
634	 16	357.5	41.7	 30
635	 16	133.0	47.3	 25
636	 16	166.0	63.8	 25
637	 16	188.0	24.0	 25
638	 16	247.3	47.4	 30
639	 16	193.0	20.8	 36
640	 16	180.8	20.5	 30
641	 16	307.0	50.4	 25
642	 16	205.0	39.9	 25
643	 16	355.0	54.8	 25
644	 16	297.0	60.3	 30
645	 16	177.0	29.7	 25
646	 16	135.0	23.3	 25
647	 16	249.0	49.2	 25
648	 16	730.0	134.3	 25
649	 16	283.0	49.0	 30
650	 16	139.0	24.7	 25
651	 16	164.0	26.4	 25
652	 16	217.0	33.9	 25
653	 16	170.8	33.9	 30
654	 16	1043.0	367.3	 36
655	 16	222.0	95.9	 30
656	 16	1033.0	296.4	 25
657	 16	134.0	24.6	 25
658	 16	146.0	29.1	 25
659	 16	148.5	18.2	 30
660	 16	124.0	21.6	 25
661	 16	118.0	33.3	 25
662	 16	126.0	21.7	 25
663	 16	170.0	26.4	 25
664	 16	195.5	31.2	 30
665	 16	200.0	27.1	 25
666	 16	142.0	25.0	 25
667	 16	141.0	25.0	 25
668	 16	180.0	34.9	 25
669	 16	164.3	26.8	 36
670	 16	300.8	48.7	 30
671	 16	293.5	62.7	 30
672	 16	459.0	89.5	 25
673	 16	336.0	93.6	 25
674	 16	125.0	20.5	 25
675	 16	133.0	23.0	 30
676	 16	124.0	19.3	 25
677	 16	389.0	92.2	 25
678	 16	1386.0	419.6	 25
679	 16	316.0	51.6	 25
680	 16	209.0	28.1	 30
681	 16	353.0	39.6	 25
682	 16	171.0	33.0	 25
683	 16	187.0	37.5	 25
684	 16	135.8	61.9	 30
685	 16	126.3	22.6	 36
686	 16	139.5	27.1	 30
687	 16	165.0	34.1	 25
688	 16	139.0	22.4	 25
689	 16	200.0	34.9	 25
690	 16	182.5	44.2	 30
691	 16	321.0	56.1	 25
692	 16	330.0	54.6	 25
693	 16	432.0	57.7	 25
694	 16	142.0	29.4	 25
695	 16	124.0	21.1	 30
696	 16	198.0	31.6	 25
697	 16	1426.0	340.1	 25
698	 16	162.0	24.9	 25
699	 16	1061.0	302.1	 25
700	 16	170.8	42.0	 36
701	 16	123.8	26.7	 30
702	 16	130.8	23.2	 30
703	 16	150.0	26.2	 25
704	 16	170.0	27.4	 25
705	 16	2194.3	766.3	 30
706	 16	308.0	51.5	 25
707	 16	231.0	37.6	 25
708	 16	318.0	42.2	 25
709	 16	247.0	43.5	 25
710	 16	265.8	39.5	 30
711	 16	17437.0	2868.6	 25
  0	 17	228.0	42.8	 30
  1	 17	812.3	130.8	 30
  2	 17	164.0	23.0	 30
  3	 17	1373.8	303.2	 30
  4	 17	180.0	24.7	 25
  5	 17	177.0	27.7	 25
  6	 17	166.0	32.7	 25
  7	 17	150.0	18.9	 25
  8	 17	181.8	24.5	 30
  9	 17	433.0	49.3	 25
 10	 17	275.0	28.3	 25
 11	 17	432.0	79.8	 25
 12	 17	301.0	42.4	 25
 13	 17	482.3	53.7	 30
 14	 17	1202.0	137.2	 25
 15	 17	398.5	37.8	 30
 16	 17	321.0	38.8	 30
 17	 17	273.0	56.0	 30
 18	 17	483.3	40.3	 30
 19	 17	312.0	29.4	 25
 20	 17	295.0	30.2	 25
 21	 17	233.0	41.4	 25
 22	 17	236.0	37.9	 25
 23	 17	127.0	20.6	 25
 24	 17	147.8	17.4	 30
 25	 17	166.0	24.5	 25
 26	 17	213.0	29.1	 25
 27	 17	212.0	44.0	 25
 28	 17	469.0	66.9	 25
 29	 17	144.0	20.0	 30
 30	 17	100.0	13.0	 25
 31	 17	243.0	24.0	 30
 32	 17	174.3	29.2	 30
 33	 17	2668.5	638.4	 30
 34	 17	329.5	39.7	 30
 35	 17	364.0	58.3	 25
 36	 17	5451.0	767.7	 25
 37	 17	134.0	16.1	 25
 38	 17	1920.0	431.7	 25
 39	 17	651.0	126.7	 30
 40	 17	133.0	24.6	 25
 41	 17	139.0	16.9	 25
 42	 17	825.0	129.9	 25
 43	 17	1111.0	228.0	 25
 44	 17	533.3	82.5	 30
 45	 17	199.0	26.6	 25
 46	 17	150.8	27.1	 30
 47	 17	149.3	24.8	 30
 48	 17	177.5	28.8	 30
 49	 17	596.5	110.1	 30
 50	 17	485.0	62.7	 25
 51	 17	312.0	48.3	 25
 52	 17	1638.0	247.9	 25
 53	 17	748.0	113.2	 25
 54	 17	1082.0	278.9	 30
 55	 17	167.0	20.5	 25
 56	 17	242.0	44.7	 25
 57	 17	171.0	31.6	 25
 58	 17	515.0	61.4	 25
 59	 17	376.0	47.3	 30
 60	 17	670.0	66.4	 25
 61	 17	223.0	28.1	 25
 62	 17	290.0	40.7	 30
 63	 17	953.8	154.6	 30
 64	 17	163.3	21.1	 36
 65	 17	930.0	146.6	 25
 66	 17	169.0	24.3	 25
 67	 17	345.0	44.2	 25
 68	 17	356.0	37.8	 25
 69	 17	829.0	118.3	 30
 70	 17	250.0	29.8	 25
 71	 17	139.0	21.2	 25
 72	 17	260.0	36.2	 25
 73	 17	119.0	14.9	 25
 74	 17	173.8	29.9	 30
 75	 17	113.0	22.4	 25
 76	 17	132.0	27.0	 25
 77	 17	350.5	59.8	 30
 78	 17	161.3	29.1	 30
 79	 17	175.3	25.2	 36
 80	 17	177.0	33.6	 25
 81	 17	296.0	43.4	 25
 82	 17	312.0	38.4	 25
 83	 17	188.0	53.7	 25
 84	 17	142.8	25.9	 30
 85	 17	183.0	23.2	 25
 86	 17	2235.0	269.5	 25
 87	 17	1198.0	172.5	 25
 88	 17	179.0	21.5	 25
 89	 17	175.0	31.3	 30
 90	 17	459.0	69.5	 25
 91	 17	265.0	25.5	 25
 92	 17	5577.0	1022.6	 25
 93	 17	315.8	54.6	 30
 94	 17	1001.0	251.6	 36
 95	 17	118.0	15.3	 30
 96	 17	120.0	14.6	 25
 97	 17	221.0	34.5	 25
 98	 17	702.0	107.3	 25
 99	 17	118.8	23.7	 30
100	 17	119.0	23.0	 25
101	 17	277.0	46.6	 25
102	 17	180.0	30.6	 25
103	 17	794.0	157.6	 25
104	 17	155.5	28.1	 30
105	 17	360.0	69.9	 25
106	 17	220.0	33.7	 25
107	 17	156.0	31.7	 25
108	 17	284.3	60.9	 30
109	 17	309.8	60.1	 36
110	 17	225.3	35.3	 30
111	 17	298.0	47.8	 25
112	 17	382.0	58.9	 25
113	 17	115.0	17.9	 25
114	 17	142.5	27.1	 30
115	 17	273.0	38.8	 25
116	 17	295.0	42.0	 25
117	 17	664.0	68.5	 25
118	 17	292.0	45.3	 25
119	 17	132.0	32.0	 30
120	 17	126.0	17.9	 25
121	 17	228.0	53.6	 25
122	 17	1240.0	120.6	 25
123	 17	2271.0	327.4	 25
124	 17	140.3	30.2	 36
125	 17	196.8	28.4	 30
126	 17	135.3	24.7	 30
127	 17	3255.0	361.5	 25
128	 17	371.0	58.9	 25
129	 17	262.0	22.5	 25
130	 17	222.5	32.2	 30
131	 17	8278.0	886.7	 25
132	 17	278.0	54.3	 25
133	 17	331.0	42.0	 25
134	 17	516.0	67.9	 25
135	 17	203.8	40.7	 30
136	 17	157.0	27.0	 25
137	 17	150.0	25.0	 25
138	 17	153.0	27.0	 25
139	 17	576.0	111.4	 30
140	 17	178.0	34.1	 36
141	 17	190.8	23.9	 30
142	 17	417.0	67.3	 25
143	 17	1181.0	105.3	 25
144	 17	238.0	46.1	 25
145	 17	385.3	48.6	 30
146	 17	183.0	29.4	 25
147	 17	173.0	33.1	 25
148	 17	167.0	35.8	 25
149	 17	166.0	35.0	 25
150	 17	793.8	171.1	 30
151	 17	770.0	91.1	 25
152	 17	338.0	32.0	 25
153	 17	515.0	79.7	 25
154	 17	220.0	42.9	 25
155	 17	187.5	29.7	 36
156	 17	233.0	34.9	 30
157	 17	179.8	36.0	 30
158	 17	164.0	35.8	 25
159	 17	207.0	39.7	 25
160	 17	220.5	51.6	 30
161	 17	15034.0	1365.3	 25
162	 17	259.0	38.8	 25
163	 17	184.0	31.2	 25
164	 17	764.0	154.1	 25
165	 17	209.0	38.5	 30
166	 17	381.0	37.5	 25
167	 17	122.0	25.3	 25
168	 17	141.0	27.8	 25
169	 17	274.0	43.8	 25
170	 17	152.0	25.6	 36
171	 17	388.0	77.0	 30
172	 17	719.8	111.3	 30
173	 17	183.0	39.6	 25
174	 17	171.0	28.0	 25
175	 17	160.5	25.1	 30
176	 17	160.0	24.0	 25
177	 17	206.0	43.4	 25
178	 17	550.0	99.2	 25
179	 17	160.0	32.8	 25
180	 17	140.0	22.5	 30
181	 17	187.0	27.2	 25
182	 17	231.0	29.0	 25
183	 17	304.0	61.1	 25
184	 17	168.0	42.0	 25
185	 17	161.8	26.1	 30
186	 17	179.0	29.4	 30
187	 17	1106.0	197.7	 30
188	 17	288.8	47.5	 30
189	 17	198.0	34.1	 25
190	 17	204.8	24.1	 30
191	 17	574.0	76.4	 25
192	 17	446.0	60.8	 25
193	 17	136.0	26.3	 25
194	 17	168.0	26.3	 25
195	 17	115.8	29.7	 30
196	 17	131.0	25.9	 25
197	 17	294.0	44.8	 25
198	 17	147.0	22.7	 25
199	 17	146.0	26.4	 25
200	 17	1241.8	217.4	 30
201	 17	206.0	33.7	 30
202	 17	248.8	27.9	 30
203	 17	126.8	23.2	 30
204	 17	116.0	19.5	 25
205	 17	631.3	82.6	 30
206	 17	147.0	28.4	 25
207	 17	237.0	32.6	 25
208	 17	624.0	91.9	 25
209	 17	143.0	31.6	 25
210	 17	183.3	41.6	 30
211	 17	116.0	15.7	 25
212	 17	259.0	59.9	 25
213	 17	139.0	19.9	 25
214	 17	143.0	25.5	 25
215	 17	121.3	18.7	 30
216	 17	180.0	27.6	 25
217	 17	153.8	26.7	 30
218	 17	144.8	25.7	 30
219	 17	220.8	37.8	 30
220	 17	202.5	37.5	 30
221	 17	137.0	35.9	 25
222	 17	138.0	19.5	 25
223	 17	320.0	46.9	 25
224	 17	412.0	78.3	 25
225	 17	159.3	27.9	 30
226	 17	347.0	42.9	 25
227	 17	925.0	96.1	 25
228	 17	2621.0	341.4	 25
229	 17	1515.0	276.4	 25
230	 17	169.0	23.7	 25
231	 17	154.0	33.0	 30
232	 17	210.3	28.3	 30
233	 17	332.8	52.6	 30
234	 17	178.8	24.2	 30
235	 17	187.0	33.7	 25
236	 17	139.0	17.4	 30
237	 17	146.0	22.3	 25
238	 17	122.0	17.5	 25
239	 17	380.0	45.2	 25
240	 17	230.0	41.7	 25
241	 17	166.5	28.1	 30
242	 17	133.0	19.3	 25
243	 17	149.0	26.6	 25
244	 17	154.0	22.6	 25
245	 17	141.0	26.3	 25
246	 17	3664.5	919.8	 30
247	 17	4569.0	628.3	 25
248	 17	1743.0	185.3	 30
249	 17	2597.8	195.7	 30
250	 17	871.8	95.4	 30
251	 17	1515.8	390.2	 30
252	 17	630.0	63.0	 25
253	 17	956.0	131.0	 25
254	 17	401.0	50.9	 25
255	 17	419.0	34.6	 25
256	 17	205.0	27.7	 30
257	 17	171.0	21.3	 25
258	 17	2329.0	336.2	 25
259	 17	584.0	54.4	 25
260	 17	158.0	22.5	 25
261	 17	141.0	23.2	 30
262	 17	328.0	38.3	 25
263	 17	217.3	27.4	 30
264	 17	133.0	22.1	 30
265	 17	324.8	56.3	 30
266	 17	138.8	22.2	 30
267	 17	118.0	20.7	 25
268	 17	285.0	41.2	 25
269	 17	301.0	26.0	 25
270	 17	461.0	67.1	 25
271	 17	327.3	28.4	 30
272	 17	279.0	50.8	 25
273	 17	144.0	20.3	 25
274	 17	316.0	60.8	 25
275	 17	125.0	22.9	 25
276	 17	214.3	42.7	 30
277	 17	192.0	23.1	 25
278	 17	140.0	25.4	 25
279	 17	590.5	117.5	 30
280	 17	246.5	34.1	 30
281	 17	150.5	35.3	 36
282	 17	354.0	47.1	 25
283	 17	200.0	25.7	 25
284	 17	209.0	19.0	 25
285	 17	705.0	127.2	 25
286	 17	132.5	19.1	 30
287	 17	139.0	15.2	 25
288	 17	1349.0	126.6	 25
289	 17	2113.0	297.5	 25
290	 17	208.0	28.9	 25
291	 17	148.0	20.9	 30
292	 17	193.0	37.0	 25
293	 17	172.0	22.3	 25
294	 17	163.3	22.7	 30
295	 17	289.5	48.6	 30
296	 17	148.3	30.4	 36
297	 17	763.0	118.0	 25
298	 17	371.0	45.8	 25
299	 17	153.0	32.5	 25
300	 17	333.0	51.5	 25
301	 17	229.3	30.2	 30
302	 17	224.0	32.1	 25
303	 17	383.0	34.5	 25
304	 17	243.0	27.8	 25
305	 17	233.0	25.8	 25
306	 17	235.0	31.7	 30
307	 17	557.0	54.2	 25
308	 17	607.0	64.4	 25
309	 17	395.0	39.9	 25
310	 17	142.0	20.5	 30
311	 17	152.5	20.9	 36
312	 17	180.8	22.7	 30
313	 17	132.0	19.9	 25
314	 17	138.0	26.4	 25
315	 17	142.0	24.5	 25
316	 17	230.8	42.3	 30
317	 17	322.0	41.3	 25
318	 17	562.0	68.6	 25
319	 17	221.0	33.6	 25
320	 17	228.0	31.9	 25
321	 17	175.0	27.4	 30
322	 17	184.0	23.5	 25
323	 17	266.0	23.9	 25
324	 17	209.0	30.6	 25
325	 17	325.8	43.2	 30
326	 17	245.0	32.5	 36
327	 17	13801.0	1683.0	 30
328	 17	787.0	131.7	 25
329	 17	2526.0	487.4	 25
330	 17	217.0	29.1	 25
331	 17	161.0	19.7	 25
332	 17	892.8	225.9	 30
333	 17	179.0	20.1	 25
334	 17	1259.0	158.0	 25
335	 17	509.0	69.8	 25
336	 17	296.0	38.1	 25
337	 17	156.0	22.7	 30
338	 17	262.0	36.1	 25
339	 17	814.0	109.5	 25
340	 17	216.0	36.0	 30
341	 17	148.3	23.4	 30
342	 17	388.5	51.7	 36
343	 17	113.8	19.0	 30
344	 17	668.0	91.7	 25
345	 17	350.0	64.3	 25
346	 17	372.0	29.4	 25
347	 17	224.3	40.4	 30
348	 17	169.0	31.8	 25
349	 17	141.0	23.7	 25
350	 17	106.0	25.3	 25
351	 17	545.0	90.3	 25
352	 17	1993.5	429.1	 30
353	 17	233.0	25.5	 25
354	 17	133.0	17.2	 25
355	 17	138.0	19.1	 25
356	 17	256.0	44.2	 30
357	 17	341.0	43.4	 36
358	 17	161.5	29.1	 30
359	 17	203.0	30.5	 25
360	 17	236.0	28.8	 25
361	 17	197.0	33.3	 25
362	 17	1811.0	374.0	 30
363	 17	410.0	41.9	 25
364	 17	212.0	35.0	 25
365	 17	249.0	44.0	 25
366	 17	227.0	32.8	 25
367	 17	7508.3	1568.8	 30
368	 17	2118.0	183.2	 25
369	 17	124.0	22.9	 25
370	 17	139.0	21.1	 25
371	 17	156.3	28.0	 30
372	 17	209.3	35.3	 36
373	 17	141.0	27.5	 30
374	 17	218.0	33.0	 25
375	 17	205.0	29.1	 25
376	 17	267.0	31.3	 25
377	 17	171.8	30.6	 30
378	 17	157.0	22.8	 25
379	 17	960.0	114.4	 25
380	 17	161.0	22.9	 25
381	 17	172.0	21.8	 25
382	 17	183.3	23.2	 30
383	 17	148.0	23.7	 25
384	 17	248.0	37.3	 25
385	 17	192.0	25.1	 25
386	 17	177.0	29.7	 25
387	 17	194.0	37.4	 36
388	 17	265.0	36.2	 30
389	 17	878.0	122.2	 30
390	 17	8384.0	1617.3	 25
391	 17	288.0	56.5	 25
392	 17	144.3	27.1	 30
393	 17	132.0	26.5	 25
394	 17	129.0	17.9	 25
395	 17	266.0	37.6	 25
396	 17	269.0	42.0	 25
397	 17	201.5	28.7	 30
398	 17	157.0	28.2	 25
399	 17	122.0	18.8	 25
400	 17	238.0	54.8	 25
401	 17	1413.0	260.5	 25
402	 17	161.5	28.4	 36
403	 17	2985.0	380.4	 30
404	 17	156.5	37.9	 30
405	 17	326.0	56.5	 25
406	 17	556.0	99.4	 25
407	 17	397.5	77.3	 30
408	 17	154.0	37.7	 25
409	 17	380.0	53.9	 25
410	 17	198.0	28.3	 25
411	 17	1013.0	145.3	 25
412	 17	276.3	48.1	 30
413	 17	207.0	35.5	 25
414	 17	250.0	39.5	 25
415	 17	167.0	26.9	 25
416	 17	373.0	57.7	 25
417	 17	551.0	102.6	 30
418	 17	343.8	64.3	 30
419	 17	474.0	82.2	 30
420	 17	269.0	51.6	 30
421	 17	262.0	37.9	 25
422	 17	761.3	151.3	 30
423	 17	239.0	43.2	 25
424	 17	1043.0	122.5	 25
425	 17	1766.0	352.7	 25
426	 17	145.0	23.2	 25
427	 17	171.3	33.2	 30
428	 17	175.0	33.1	 25
429	 17	178.0	30.0	 25
430	 17	139.0	21.2	 25
431	 17	763.0	138.8	 25
432	 17	159.0	15.8	 25
433	 17	189.3	24.2	 36
434	 17	171.8	23.4	 30
435	 17	203.3	30.0	 30
436	 17	255.0	36.3	 25
437	 17	287.0	39.6	 25
438	 17	546.0	104.0	 30
439	 17	1324.0	208.0	 25
440	 17	174.0	35.2	 25
441	 17	126.0	34.7	 25
442	 17	1001.0	262.9	 25
443	 17	350.5	57.3	 30
444	 17	2647.0	374.1	 25
445	 17	1510.0	232.4	 25
446	 17	407.0	47.5	 25
447	 17	185.0	29.7	 25
448	 17	144.3	21.2	 30
449	 17	116.0	26.8	 30
450	 17	187.0	28.8	 30
451	 17	296.5	48.7	 30
452	 17	177.0	33.4	 25
453	 17	174.8	28.8	 30
454	 17	236.0	38.2	 25
455	 17	4415.0	877.2	 25
456	 17	607.0	96.9	 25
457	 17	230.0	26.0	 25
458	 17	503.5	74.3	 30
459	 17	132.0	28.3	 25
460	 17	171.0	24.8	 25
461	 17	142.0	29.1	 25
462	 17	207.0	28.3	 25
463	 17	192.0	31.6	 30
464	 17	468.3	80.1	 30
465	 17	1115.5	214.1	 30
466	 17	3967.0	862.0	 30
467	 17	347.0	37.5	 25
468	 17	258.0	28.5	 30
469	 17	951.0	90.2	 25
470	 17	346.0	41.2	 25
471	 17	194.0	28.1	 25
472	 17	249.0	40.1	 25
473	 17	185.8	29.0	 30
474	 17	127.0	24.4	 25
475	 17	638.0	93.8	 25
476	 17	196.0	24.6	 25
477	 17	222.0	28.7	 25
478	 17	357.5	60.4	 30
479	 17	143.0	24.9	 25
480	 17	146.0	22.6	 30
481	 17	148.3	18.3	 30
482	 17	134.3	22.5	 30
483	 17	228.8	39.4	 30
484	 17	215.0	32.0	 25
485	 17	214.0	27.9	 25
486	 17	145.0	23.0	 25
487	 17	409.0	70.6	 25
488	 17	246.0	39.4	 30
489	 17	1112.0	110.4	 25
490	 17	520.0	70.7	 25
491	 17	1052.0	189.2	 25
492	 17	147.0	22.2	 25
493	 17	726.8	167.2	 30
494	 17	1850.0	270.6	 25
495	 17	360.8	58.0	 30
496	 17	185.8	33.1	 30
497	 17	259.3	38.1	 30
498	 17	206.8	31.2	 30
499	 17	189.0	23.9	 25
500	 17	178.0	16.6	 25
501	 17	214.0	37.2	 25
502	 17	382.0	93.4	 25
503	 17	122.8	22.0	 30
504	 17	169.0	29.8	 25
505	 17	377.0	45.4	 25
506	 17	135.0	27.4	 25
507	 17	2758.0	601.4	 25
508	 17	323.8	55.1	 30
509	 17	432.0	37.8	 25
510	 17	442.0	63.2	 25
511	 17	400.8	70.8	 30
512	 17	188.8	23.3	 30
513	 17	835.0	189.7	 36
514	 17	145.0	21.4	 25
515	 17	171.0	33.4	 25
516	 17	109.0	14.1	 25
517	 17	136.0	19.7	 25
518	 17	335.3	53.3	 30
519	 17	137.0	23.2	 25
520	 17	985.0	123.2	 25
521	 17	616.0	89.2	 25
522	 17	828.0	134.0	 25
523	 17	687.5	101.0	 30
524	 17	225.0	27.1	 25
525	 17	151.0	20.2	 25
526	 17	493.8	70.8	 30
527	 17	126.8	25.1	 30
528	 17	376.0	75.1	 36
529	 17	476.0	45.0	 25
530	 17	483.0	46.0	 25
531	 17	765.0	105.9	 25
532	 17	248.0	30.4	 25
533	 17	145.0	27.8	 25
534	 17	115.5	19.6	 30
535	 17	260.0	31.8	 25
536	 17	201.0	35.8	 25
537	 17	138.0	21.9	 25
538	 17	220.0	31.9	 25
539	 17	228.5	40.4	 30
540	 17	314.0	31.3	 25
541	 17	221.0	31.6	 25
542	 17	149.8	21.1	 30
543	 17	151.0	25.8	 30
544	 17	1391.0	404.7	 36
545	 17	146.0	11.9	 25
546	 17	558.0	72.7	 25
547	 17	136.0	27.3	 25
548	 17	294.0	50.1	 25
549	 17	183.8	24.9	 30
550	 17	132.0	22.0	 25
551	 17	140.0	24.4	 25
552	 17	222.0	36.9	 25
553	 17	1107.0	233.6	 25
554	 17	582.8	65.6	 30
555	 17	209.0	28.7	 25
556	 17	140.0	17.7	 25
557	 17	133.0	19.5	 30
558	 17	413.8	72.8	 30
559	 17	217.3	35.0	 36
560	 17	216.0	31.6	 25
561	 17	225.0	27.2	 25
562	 17	161.0	29.5	 25
563	 17	217.0	34.5	 25
564	 17	157.3	28.6	 30
565	 17	257.0	36.6	 25
566	 17	1369.0	173.8	 25
567	 17	164.0	24.7	 25
568	 17	194.0	34.5	 25
569	 17	751.5	164.1	 30
570	 17	645.0	59.9	 25
571	 17	651.0	56.6	 25
572	 17	256.0	41.2	 25
573	 17	201.5	35.9	 30
574	 17	359.3	67.9	 36
575	 17	441.8	57.2	 30
576	 17	155.0	32.9	 25
577	 17	179.0	22.9	 25
578	 17	487.0	99.9	 25
579	 17	173.3	27.9	 30
580	 17	3226.0	301.9	 25
581	 17	635.0	40.6	 25
582	 17	211.0	33.0	 25
583	 17	215.0	30.4	 25
584	 17	5612.8	1250.4	 30
585	 17	260.0	38.9	 25
586	 17	279.0	40.5	 25
587	 17	948.0	120.2	 25
588	 17	128.8	32.7	 30
589	 17	147.0	28.5	 36
590	 17	563.8	84.3	 30
591	 17	236.0	26.9	 25
592	 17	286.0	41.0	 25
593	 17	237.0	35.6	 25
594	 17	209.3	40.8	 30
595	 17	112.0	25.1	 25
596	 17	211.0	35.2	 25
597	 17	421.0	72.0	 25
598	 17	184.0	32.1	 25
599	 17	377.0	52.7	 30
600	 17	324.0	39.8	 25
601	 17	156.0	30.1	 25
602	 17	158.0	24.5	 25
603	 17	176.0	44.4	 25
604	 17	399.8	63.0	 36
605	 17	119.0	24.1	 30
606	 17	135.3	29.7	 30
607	 17	145.0	30.7	 25
608	 17	156.0	29.8	 25
609	 17	280.8	52.4	 30
610	 17	86.0	12.4	 25
611	 17	351.0	57.7	 25
612	 17	201.0	36.4	 25
613	 17	135.0	21.9	 25
614	 17	179.5	37.5	 30
615	 17	282.0	35.0	 25
616	 17	157.0	35.7	 25
617	 17	181.0	35.4	 25
618	 17	148.0	25.1	 25
619	 17	154.3	26.2	 36
620	 17	345.3	74.4	 30
621	 17	139.5	26.3	 30
622	 17	236.0	39.2	 25
623	 17	747.0	162.0	 25
624	 17	139.3	28.6	 30
625	 17	124.0	27.0	 25
626	 17	147.0	28.1	 25
627	 17	379.0	70.3	 25
628	 17	326.0	61.6	 25
629	 17	3793.0	892.4	 30
630	 17	835.0	97.8	 25
631	 17	2283.0	282.1	 25
632	 17	266.0	29.9	 25
633	 17	215.0	50.0	 25
634	 17	255.0	60.4	 25
635	 17	665.0	100.8	 36
636	 17	136.5	24.1	 30
637	 17	133.5	24.9	 30
638	 17	217.0	35.7	 25
639	 17	168.0	39.2	 25
640	 17	130.8	28.7	 30
641	 17	141.0	22.8	 25
642	 17	384.0	63.6	 25
643	 17	646.0	98.4	 25
644	 17	402.0	54.8	 25
645	 17	293.5	64.0	 30
646	 17	126.0	34.0	 25
647	 17	172.0	29.7	 25
648	 17	174.0	26.3	 25
649	 17	1894.0	517.3	 25
650	 17	140.0	34.9	 36
651	 17	165.8	23.7	 30
652	 17	412.3	84.6	 30
653	 17	230.0	73.1	 25
654	 17	257.0	42.0	 25
655	 17	2116.3	335.4	 30
656	 17	1017.0	88.7	 25
657	 17	245.0	40.6	 25
658	 17	1133.0	225.2	 25
659	 17	321.0	53.2	 25
660	 17	590.0	115.9	 30
661	 17	1775.0	293.9	 25
662	 17	179.0	28.5	 25
663	 17	212.0	39.7	 25
664	 17	149.0	35.0	 25
665	 17	345.5	110.8	 30
666	 17	182.5	34.1	 30
667	 17	190.8	41.2	 30
668	 17	766.5	162.1	 30
669	 17	186.0	30.1	 25
670	 17	153.8	28.8	 30
671	 17	220.0	28.5	 25
672	 17	526.0	68.8	 25
673	 17	120.0	26.4	 25
674	 17	377.0	92.5	 25
675	 17	195.3	41.1	 30
676	 17	159.0	26.2	 25
677	 17	99.0	18.3	 25
678	 17	156.0	25.3	 25
679	 17	153.0	30.8	 25
680	 17	177.0	32.6	 30
681	 17	154.8	28.8	 30
682	 17	299.0	56.1	 30
683	 17	126.5	26.8	 30
684	 17	195.0	31.0	 25
685	 17	160.8	35.7	 30
686	 17	159.0	29.9	 25
687	 17	115.0	24.9	 25
688	 17	114.0	25.0	 25
689	 17	265.0	58.0	 25
690	 17	333.3	67.6	 30
691	 17	167.0	21.5	 25
692	 17	413.0	82.9	 25
693	 17	2231.0	431.0	 25
694	 17	166.0	28.2	 25
695	 17	154.8	23.7	 30
696	 17	212.0	39.1	 25
697	 17	174.3	31.4	 30
698	 17	217.0	48.4	 30
699	 17	187.3	41.3	 30
700	 17	219.0	34.5	 30
701	 17	143.0	29.9	 25
702	 17	141.0	33.6	 25
703	 17	140.0	27.3	 25
704	 17	428.0	64.2	 25
705	 17	251.3	38.0	 30
706	 17	342.0	55.9	 25
707	 17	1081.0	121.4	 25
708	 17	482.0	60.2	 25
709	 17	183.0	28.5	 25
710	 17	549.0	113.0	 30
711	 17	229.0	40.5	 25
  0	 18	18731.0	3636.3	 25
  1	 18	189.0	29.9	 25
  2	 18	170.0	25.9	 25
  3	 18	392.0	50.9	 25
  4	 18	118.0	19.2	 30
  5	 18	173.0	31.4	 25
  6	 18	187.0	30.9	 25
  7	 18	161.0	21.8	 25
  8	 18	148.0	22.7	 25
  9	 18	262.8	36.8	 30
 10	 18	358.0	33.9	 25
 11	 18	139.0	28.7	 25
 12	 18	198.8	30.8	 30
 13	 18	322.3	61.1	 30
 14	 18	319.8	37.6	 36
 15	 18	273.0	37.0	 25
 16	 18	170.0	34.3	 25
 17	 18	225.0	49.9	 25
 18	 18	661.0	131.2	 25
 19	 18	230.0	30.9	 30
 20	 18	597.0	58.6	 25
 21	 18	207.0	39.9	 25
 22	 18	179.0	28.2	 25
 23	 18	168.0	29.6	 25
 24	 18	169.3	26.7	 30
 25	 18	193.0	37.6	 25
 26	 18	145.0	26.6	 25
 27	 18	146.0	31.4	 25
 28	 18	864.0	199.3	 30
 29	 18	128.3	26.9	 36
 30	 18	129.5	27.0	 30
 31	 18	242.0	43.1	 25
 32	 18	161.0	36.6	 25
 33	 18	411.0	83.7	 25
 34	 18	206.0	27.4	 30
 35	 18	407.0	39.8	 25
 36	 18	958.0	165.7	 25
 37	 18	135.0	21.5	 25
 38	 18	371.0	66.3	 25
 39	 18	441.5	69.6	 30
 40	 18	147.0	26.4	 25
 41	 18	144.0	31.3	 25
 42	 18	271.0	28.6	 25
 43	 18	344.8	71.8	 30
 44	 18	759.0	165.1	 36
 45	 18	141.8	27.7	 30
 46	 18	172.0	30.0	 25
 47	 18	107.0	21.8	 25
 48	 18	133.0	23.8	 25
 49	 18	392.8	75.4	 30
 50	 18	261.0	35.8	 25
 51	 18	230.0	41.5	 25
 52	 18	322.0	40.7	 25
 53	 18	355.0	66.7	 25
 54	 18	558.0	134.2	 30
 55	 18	290.0	38.9	 25
 56	 18	273.0	41.7	 25
 57	 18	135.0	23.1	 25
 58	 18	197.0	37.4	 25
 59	 18	190.3	36.5	 36
 60	 18	339.8	71.2	 30
 61	 18	163.8	34.0	 30
 62	 18	252.0	47.9	 25
 63	 18	273.0	39.5	 25
 64	 18	197.8	35.3	 30
 65	 18	187.0	35.2	 25
 66	 18	132.0	28.4	 25
 67	 18	202.0	30.9	 25
 68	 18	189.0	28.1	 25
 69	 18	286.0	46.7	 30
 70	 18	168.0	33.7	 25
 71	 18	281.0	46.8	 25
 72	 18	216.0	38.8	 25
 73	 18	142.0	30.2	 25
 74	 18	187.5	31.1	 36
 75	 18	134.8	27.8	 30
 76	 18	174.8	27.4	 30
 77	 18	225.0	33.1	 25
 78	 18	147.0	33.5	 25
 79	 18	126.3	17.7	 30
 80	 18	190.0	33.1	 25
 81	 18	235.0	44.1	 25
 82	 18	238.0	40.0	 25
 83	 18	370.0	167.1	 25
 84	 18	298.5	49.9	 30
 85	 18	205.0	33.0	 25
 86	 18	1066.0	159.3	 25
 87	 18	394.0	65.6	 25
 88	 18	121.0	20.4	 25
 89	 18	190.0	25.2	 25
 90	 18	309.3	68.6	 36
 91	 18	217.5	43.3	 30
 92	 18	903.3	201.4	 30
 93	 18	174.0	36.1	 25
 94	 18	310.0	70.4	 25
 95	 18	146.3	23.9	 30
 96	 18	134.0	32.3	 25
 97	 18	211.0	36.8	 25
 98	 18	825.0	224.0	 25
 99	 18	132.0	29.4	 25
100	 18	152.5	27.6	 30
101	 18	155.0	29.1	 25
102	 18	224.0	31.6	 25
103	 18	216.0	62.7	 25
104	 18	129.0	20.5	 25
105	 18	363.0	63.1	 36
106	 18	222.3	40.1	 30
107	 18	168.0	30.0	 30
108	 18	210.0	41.5	 25
109	 18	299.0	64.3	 25
110	 18	179.5	35.6	 30
111	 18	190.0	29.0	 25
112	 18	271.0	41.2	 25
113	 18	103.0	19.3	 25
114	 18	146.0	35.7	 25
115	 18	178.8	30.6	 30
116	 18	169.0	30.9	 25
117	 18	642.0	67.8	 25
118	 18	220.0	35.5	 25
119	 18	163.0	33.7	 25
120	 18	140.0	32.2	 30
121	 18	194.3	28.6	 30
122	 18	294.8	59.3	 30
123	 18	415.5	96.7	 30
124	 18	130.0	30.3	 25
125	 18	189.0	25.6	 30
126	 18	147.0	19.5	 25
127	 18	1167.0	269.1	 25
128	 18	508.0	66.7	 25
129	 18	155.0	22.8	 25
130	 18	145.8	23.0	 30
131	 18	734.0	120.8	 25
132	 18	164.0	24.8	 25
133	 18	243.0	42.3	 25
134	 18	589.0	51.4	 25
135	 18	270.5	122.9	 30
136	 18	1468.3	361.1	 30
137	 18	150.8	28.1	 30
138	 18	130.0	24.8	 30
139	 18	174.0	41.5	 25
140	 18	136.0	20.9	 30
141	 18	180.0	37.0	 25
142	 18	301.0	35.5	 25
143	 18	1005.0	159.7	 25
144	 18	155.0	25.5	 25
145	 18	205.3	35.1	 30
146	 18	187.0	32.5	 25
147	 18	136.0	29.0	 25
148	 18	112.0	18.2	 25
149	 18	164.0	31.0	 25
150	 18	148.8	33.1	 30
151	 18	253.0	39.5	 25
152	 18	144.5	27.8	 30
153	 18	204.5	40.5	 30
154	 18	151.0	32.4	 30
155	 18	181.0	37.8	 30
156	 18	180.0	32.0	 25
157	 18	162.0	22.4	 25
158	 18	118.0	19.4	 25
159	 18	147.0	21.3	 25
160	 18	160.0	20.1	 30
161	 18	4538.0	970.5	 25
162	 18	161.0	26.3	 25
163	 18	231.0	35.0	 25
164	 18	214.0	34.0	 25
165	 18	198.0	19.3	 30
166	 18	223.0	29.8	 25
167	 18	133.5	18.1	 30
168	 18	116.0	17.1	 30
169	 18	137.8	29.2	 30
170	 18	141.8	39.4	 30
171	 18	242.0	35.9	 25
172	 18	349.0	49.4	 25
173	 18	190.0	21.1	 25
174	 18	150.0	20.1	 25
175	 18	192.8	29.7	 30
176	 18	161.0	19.5	 25
177	 18	330.0	51.8	 25
178	 18	279.0	31.2	 25
179	 18	131.0	16.8	 25
180	 18	101.0	16.4	 30
181	 18	174.0	18.6	 25
182	 18	438.0	46.6	 25
183	 18	669.8	106.2	 30
184	 18	156.3	29.8	 30
185	 18	145.0	31.3	 36
186	 18	167.0	33.6	 25
187	 18	223.0	31.6	 25
188	 18	141.0	18.9	 25
189	 18	162.0	25.3	 25
190	 18	159.0	24.6	 25
191	 18	338.5	59.7	 30
192	 18	371.0	38.7	 25
193	 18	127.0	20.2	 25
194	 18	141.0	29.4	 25
195	 18	127.0	16.5	 25
196	 18	122.8	21.8	 30
197	 18	159.0	15.9	 25
198	 18	136.0	21.7	 30
199	 18	145.0	29.5	 30
200	 18	517.5	82.1	 30
201	 18	274.5	37.8	 30
202	 18	165.0	20.8	 25
203	 18	112.0	22.6	 25
204	 18	131.0	28.0	 25
205	 18	434.0	70.2	 25
206	 18	165.0	22.9	 30
207	 18	135.0	21.8	 25
208	 18	163.0	25.7	 25
209	 18	274.0	40.3	 25
210	 18	188.0	25.2	 25
211	 18	122.0	26.0	 30
212	 18	121.0	21.0	 25
213	 18	124.0	18.2	 25
214	 18	135.8	15.0	 30
215	 18	118.5	25.3	 30
216	 18	218.3	48.8	 36
217	 18	181.0	22.4	 25
218	 18	198.0	29.8	 25
219	 18	156.0	19.9	 25
220	 18	206.0	33.8	 25
221	 18	290.0	50.3	 30
222	 18	115.0	15.8	 25
223	 18	141.0	16.9	 25
224	 18	213.0	38.7	 25
225	 18	191.0	42.4	 25
226	 18	198.0	29.9	 30
227	 18	213.0	27.2	 25
228	 18	691.0	99.8	 25
229	 18	324.5	57.4	 30
230	 18	204.5	103.0	 30
231	 18	173.3	32.5	 36
232	 18	326.0	32.8	 25
233	 18	149.0	21.4	 25
234	 18	139.0	28.0	 25
235	 18	206.0	29.8	 25
236	 18	155.5	21.1	 30
237	 18	131.0	26.5	 25
238	 18	159.0	31.5	 25
239	 18	213.0	32.4	 25
240	 18	159.0	27.5	 25
241	 18	104.8	18.7	 30
242	 18	128.0	16.9	 25
243	 18	110.0	18.2	 25
244	 18	129.0	20.1	 25
245	 18	225.5	35.1	 30
246	 18	354.3	91.2	 36
247	 18	1196.3	310.8	 30
248	 18	520.0	91.1	 25
249	 18	726.0	134.5	 25
250	 18	607.0	61.3	 25
251	 18	615.0	129.7	 30
252	 18	342.0	52.6	 25
253	 18	658.0	89.9	 25
254	 18	303.0	38.4	 25
255	 18	231.0	29.7	 25
256	 18	174.5	35.5	 30
257	 18	188.0	30.3	 25
258	 18	700.0	79.2	 25
259	 18	248.0	65.3	 25
260	 18	138.8	26.4	 30
261	 18	153.0	33.4	 36
262	 18	180.5	27.4	 30
263	 18	162.0	26.0	 25
264	 18	120.0	24.6	 25
265	 18	174.0	43.1	 25
266	 18	161.8	29.3	 30
267	 18	150.0	30.6	 25
268	 18	190.0	29.1	 25
269	 18	160.0	29.3	 25
270	 18	207.0	37.3	 25
271	 18	600.5	126.7	 30
272	 18	181.0	31.0	 25
273	 18	175.0	25.7	 25
274	 18	163.0	32.3	 25
275	 18	161.0	19.7	 25
276	 18	124.0	21.4	 36
277	 18	176.8	43.0	 30
278	 18	122.3	25.4	 30
279	 18	176.0	29.4	 25
280	 18	194.0	39.3	 25
281	 18	216.8	37.3	 30
282	 18	251.0	30.4	 25
283	 18	201.0	40.1	 25
284	 18	156.0	27.4	 25
285	 18	282.0	32.6	 25
286	 18	136.3	27.7	 30
287	 18	165.0	30.1	 25
288	 18	787.0	114.1	 25
289	 18	478.0	83.8	 25
290	 18	268.0	46.5	 25
291	 18	136.8	25.3	 36
292	 18	193.3	38.8	 30
293	 18	207.0	42.4	 30
294	 18	161.0	36.2	 25
295	 18	242.0	50.0	 25
296	 18	142.0	34.7	 25
297	 18	196.8	33.4	 30
298	 18	161.0	28.1	 25
299	 18	185.0	44.5	 25
300	 18	356.0	49.1	 25
301	 18	170.0	22.6	 25
302	 18	169.8	39.7	 30
303	 18	320.0	46.5	 25
304	 18	288.0	29.2	 25
305	 18	174.0	31.1	 25
306	 18	200.0	34.6	 25
307	 18	428.3	78.9	 36
308	 18	238.3	57.0	 30
309	 18	317.8	50.9	 30
310	 18	178.0	32.2	 25
311	 18	150.0	19.7	 25
312	 18	180.5	38.2	 30
313	 18	157.0	28.2	 25
314	 18	129.0	29.5	 25
315	 18	146.0	28.9	 25
316	 18	134.0	25.2	 25
317	 18	273.0	47.1	 30
318	 18	270.0	45.6	 25
319	 18	176.0	30.3	 25
320	 18	144.0	29.8	 25
321	 18	213.0	42.5	 25
322	 18	402.5	77.1	 36
323	 18	212.0	29.5	 30
324	 18	390.5	92.6	 30
325	 18	171.0	40.5	 25
326	 18	141.0	25.8	 25
327	 18	2783.8	901.8	 30
328	 18	303.0	40.2	 25
329	 18	501.0	104.5	 25
330	 18	189.0	43.0	 25
331	 18	147.0	24.2	 25
332	 18	248.8	45.6	 30
333	 18	251.0	51.3	 25
334	 18	565.0	80.2	 25
335	 18	140.0	28.9	 25
336	 18	165.0	27.3	 25
337	 18	195.3	26.8	 36
338	 18	152.3	32.5	 30
339	 18	167.5	30.0	 30
340	 18	195.0	27.0	 25
341	 18	143.0	29.2	 25
342	 18	253.8	55.3	 30
343	 18	144.0	29.6	 25
344	 18	288.0	45.2	 25
345	 18	275.0	50.9	 25
346	 18	268.0	38.4	 25
347	 18	179.5	31.8	 30
348	 18	129.0	31.3	 25
349	 18	136.0	23.6	 25
350	 18	123.0	19.0	 25
351	 18	172.0	35.8	 25
352	 18	398.8	87.3	 30
353	 18	204.8	37.2	 30
354	 18	125.8	22.6	 30
355	 18	137.3	26.6	 30
356	 18	199.0	28.5	 25
357	 18	259.0	44.9	 30
358	 18	173.0	24.3	 25
359	 18	177.0	23.5	 25
360	 18	249.0	46.6	 25
361	 18	176.0	34.4	 25
362	 18	532.8	79.5	 30
363	 18	341.0	45.1	 25
364	 18	215.0	39.9	 25
365	 18	173.0	30.3	 25
366	 18	171.0	27.5	 25
367	 18	1980.8	502.5	 30
368	 18	489.8	112.5	 30
369	 18	165.5	22.9	 30
370	 18	127.0	23.5	 30
371	 18	152.0	23.1	 25
372	 18	245.8	23.4	 30
373	 18	243.0	35.2	 25
374	 18	169.0	27.7	 25
375	 18	149.0	22.4	 25
376	 18	159.0	30.6	 25
377	 18	150.8	30.4	 30
378	 18	163.0	21.5	 25
379	 18	268.0	55.9	 25
380	 18	158.0	29.4	 25
381	 18	167.0	28.2	 25
382	 18	213.5	31.4	 30
383	 18	141.0	36.7	 25
384	 18	227.3	106.9	 30
385	 18	157.3	23.8	 30
386	 18	167.0	28.6	 30
387	 18	151.0	25.7	 30
388	 18	162.0	24.9	 25
389	 18	871.0	173.9	 25
390	 18	1290.0	259.9	 25
391	 18	204.0	35.1	 25
392	 18	103.5	16.2	 30
393	 18	122.0	23.3	 25
394	 18	109.0	14.2	 25
395	 18	129.0	22.3	 25
396	 18	209.0	22.0	 25
397	 18	246.0	30.4	 25
398	 18	157.0	26.0	 30
399	 18	126.3	46.6	 30
400	 18	145.5	23.4	 30
401	 18	257.8	36.6	 30
402	 18	159.0	25.8	 25
403	 18	853.3	208.5	 30
404	 18	178.0	22.9	 25
405	 18	167.0	17.0	 25
406	 18	277.0	43.4	 25
407	 18	333.0	57.1	 25
408	 18	141.0	23.9	 30
409	 18	277.0	39.9	 25
410	 18	156.0	21.6	 25
411	 18	400.0	45.6	 25
412	 18	626.0	104.0	 25
413	 18	260.0	31.2	 30
414	 18	252.0	29.4	 25
415	 18	159.3	24.4	 30
416	 18	147.0	18.2	 30
417	 18	265.5	57.3	 30
418	 18	445.0	82.0	 30
419	 18	456.0	76.4	 25
420	 18	161.0	32.9	 25
421	 18	142.0	25.6	 25
422	 18	179.0	34.2	 25
423	 18	273.3	44.8	 30
424	 18	342.0	37.5	 25
425	 18	172.0	27.9	 25
426	 18	149.0	23.8	 25
427	 18	149.0	19.0	 25
428	 18	149.5	19.6	 30
429	 18	157.0	27.2	 25
430	 18	120.5	27.7	 30
431	 18	225.0	35.3	 30
432	 18	147.5	21.5	 30
433	 18	175.3	34.9	 30
434	 18	181.0	31.2	 25
435	 18	166.0	37.7	 25
436	 18	189.0	34.0	 25
437	 18	247.0	39.8	 25
438	 18	194.0	26.8	 30
439	 18	585.0	117.5	 25
440	 18	223.0	29.0	 25
441	 18	105.0	14.3	 25
442	 18	262.0	50.3	 25
443	 18	292.0	43.5	 30
444	 18	311.0	47.0	 25
445	 18	290.0	47.2	 25
446	 18	151.5	19.8	 30
447	 18	185.5	28.2	 30
448	 18	135.0	24.9	 36
449	 18	135.0	26.6	 25
450	 18	128.0	23.1	 25
451	 18	216.0	41.1	 25
452	 18	258.0	29.0	 25
453	 18	194.3	32.6	 30
454	 18	347.0	40.2	 25
455	 18	434.0	47.4	 25
456	 18	382.0	45.0	 25
457	 18	310.0	54.2	 25
458	 18	264.3	32.6	 30
459	 18	110.0	13.0	 25
460	 18	151.0	27.6	 25
461	 18	125.3	25.9	 30
462	 18	149.3	27.4	 30
463	 18	130.5	16.8	 36
464	 18	149.0	27.6	 25
465	 18	260.0	56.7	 25
466	 18	878.0	216.7	 25
467	 18	427.0	51.9	 25
468	 18	192.8	26.3	 30
469	 18	289.0	49.3	 25
470	 18	278.0	26.4	 25
471	 18	162.0	34.0	 25
472	 18	153.0	22.7	 25
473	 18	121.5	19.7	 30
474	 18	121.0	20.4	 25
475	 18	261.0	32.9	 25
476	 18	140.0	20.4	 25
477	 18	289.5	46.5	 30
478	 18	160.0	31.4	 36
479	 18	150.8	25.8	 30
480	 18	170.0	22.0	 25
481	 18	146.0	23.0	 25
482	 18	118.0	22.7	 25
483	 18	194.5	31.5	 30
484	 18	157.0	20.8	 25
485	 18	140.0	25.4	 25
486	 18	133.0	25.0	 25
487	 18	173.0	25.6	 25
488	 18	164.8	19.3	 30
489	 18	2560.0	222.5	 25
490	 18	220.0	28.1	 25
491	 18	256.0	45.4	 25
492	 18	132.5	21.9	 30
493	 18	227.0	34.7	 36
494	 18	782.0	143.5	 30
495	 18	359.0	39.7	 25
496	 18	280.0	42.7	 25
497	 18	211.0	70.1	 25
498	 18	172.0	35.7	 25
499	 18	150.0	20.4	 30
500	 18	155.0	27.7	 25
501	 18	118.0	22.4	 25
502	 18	336.0	38.9	 25
503	 18	135.0	19.2	 25
504	 18	158.8	24.8	 30
505	 18	173.0	41.6	 25
506	 18	144.0	27.3	 25
507	 18	318.0	57.8	 25
508	 18	270.0	57.9	 30
509	 18	471.0	106.8	 36
510	 18	152.5	27.9	 30
511	 18	132.0	31.5	 25
512	 18	155.0	25.4	 25
513	 18	234.0	56.6	 25
514	 18	143.0	35.3	 30
515	 18	124.0	23.4	 25
516	 18	127.0	21.1	 25
517	 18	116.0	23.1	 25
518	 18	119.0	29.1	 25
519	 18	206.0	32.4	 30
520	 18	613.0	72.4	 25
521	 18	171.0	18.5	 25
522	 18	384.0	49.9	 25
523	 18	280.5	51.3	 30
524	 18	186.0	35.6	 36
525	 18	200.0	42.3	 30
526	 18	166.0	30.3	 25
527	 18	160.0	34.0	 25
528	 18	198.0	34.7	 25
529	 18	213.0	34.7	 30
530	 18	218.0	31.9	 25
531	 18	164.0	29.4	 25
532	 18	170.0	30.2	 25
533	 18	126.0	23.9	 25
534	 18	117.0	22.2	 30
535	 18	121.0	29.5	 25
536	 18	151.0	20.9	 25
537	 18	141.0	30.9	 25
538	 18	143.0	33.7	 25
539	 18	271.3	62.8	 36
540	 18	163.5	29.0	 30
541	 18	140.8	25.1	 30
542	 18	119.0	27.3	 25
543	 18	125.0	26.3	 25
544	 18	217.3	37.0	 30
545	 18	145.0	31.4	 25
546	 18	276.0	45.0	 25
547	 18	119.0	20.0	 25
548	 18	325.0	59.2	 25
549	 18	212.0	42.9	 30
550	 18	143.0	32.7	 25
551	 18	143.0	31.9	 25
552	 18	220.0	37.7	 25
553	 18	380.0	58.8	 25
554	 18	622.0	186.1	 36
555	 18	200.8	35.7	 30
556	 18	179.8	33.3	 30
557	 18	184.0	36.4	 25
558	 18	181.0	28.3	 25
559	 18	152.5	22.3	 30
560	 18	379.0	62.8	 25
561	 18	193.0	26.5	 25
562	 18	199.0	34.4	 25
563	 18	186.0	46.9	 25
564	 18	172.5	32.2	 30
565	 18	128.0	27.4	 25
566	 18	603.0	125.9	 25
567	 18	385.0	52.6	 25
568	 18	144.0	25.4	 25
569	 18	378.8	79.9	 30
570	 18	266.8	67.2	 30
571	 18	229.8	35.5	 30
572	 18	427.5	61.4	 30
573	 18	172.0	29.8	 25
574	 18	353.8	63.9	 30
575	 18	317.0	64.3	 25
576	 18	236.0	31.3	 25
577	 18	198.0	37.1	 25
578	 18	131.0	29.2	 25
579	 18	171.0	35.4	 30
580	 18	499.0	85.4	 25
581	 18	317.0	52.2	 25
582	 18	220.0	35.5	 25
583	 18	181.0	45.0	 25
584	 18	917.0	186.2	 30
585	 18	343.8	75.3	 30
586	 18	179.0	37.3	 30
587	 18	415.8	70.0	 30
588	 18	132.0	25.9	 25
589	 18	131.5	29.7	 30
590	 18	148.0	34.6	 25
591	 18	136.0	27.9	 25
592	 18	304.0	79.7	 25
593	 18	450.0	112.6	 25
594	 18	208.0	32.0	 30
595	 18	128.0	25.4	 25
596	 18	219.0	31.5	 25
597	 18	252.0	46.8	 25
598	 18	133.0	29.8	 25
599	 18	277.0	47.3	 25
600	 18	182.8	40.5	 30
601	 18	214.0	36.4	 30
602	 18	143.5	24.3	 30
603	 18	152.0	32.2	 30
604	 18	390.0	90.6	 25
605	 18	156.8	31.8	 30
606	 18	132.0	22.1	 25
607	 18	118.0	24.0	 25
608	 18	197.0	50.6	 25
609	 18	728.0	93.0	 25
610	 18	111.8	23.8	 30
611	 18	198.0	25.5	 25
612	 18	197.0	43.2	 25
613	 18	145.0	24.6	 25
614	 18	239.0	50.7	 25
615	 18	160.0	27.7	 30
616	 18	156.0	25.8	 30
617	 18	154.5	30.9	 30
618	 18	114.3	27.6	 30
619	 18	126.0	23.6	 25
620	 18	143.5	24.9	 30
621	 18	137.0	19.8	 25
622	 18	161.0	23.3	 25
623	 18	236.0	54.4	 25
624	 18	109.0	15.1	 25
625	 18	138.8	26.1	 30
626	 18	138.0	31.9	 25
627	 18	230.0	25.4	 25
628	 18	238.0	32.1	 25
629	 18	768.0	187.1	 25
630	 18	748.0	135.7	 30
631	 18	405.0	64.6	 25
632	 18	135.0	26.5	 30
633	 18	197.0	42.1	 30
634	 18	164.8	27.2	 30
635	 18	997.3	195.3	 30
636	 18	195.0	34.9	 25
637	 18	143.0	22.0	 25
638	 18	246.0	43.8	 25
639	 18	143.0	33.0	 25
640	 18	119.0	16.7	 30
641	 18	127.0	20.1	 25
642	 18	162.0	26.8	 25
643	 18	550.0	51.6	 25
644	 18	344.0	28.2	 25
645	 18	269.5	49.2	 30
646	 18	154.0	29.3	 25
647	 18	128.0	26.9	 30
648	 18	153.5	42.7	 30
649	 18	482.8	128.7	 30
650	 18	192.5	69.3	 30
651	 18	156.0	18.9	 25
652	 18	182.0	25.4	 25
653	 18	353.0	50.5	 25
654	 18	270.0	26.1	 25
655	 18	1253.3	316.7	 30
656	 18	806.0	171.3	 25
657	 18	215.0	34.3	 25
658	 18	369.0	57.7	 25
659	 18	805.0	69.4	 25
660	 18	391.5	89.9	 30
661	 18	535.0	65.9	 25
662	 18	128.0	14.3	 25
663	 18	190.5	44.9	 30
664	 18	119.8	20.9	 30
665	 18	427.5	98.3	 36
666	 18	202.0	53.7	 25
667	 18	163.0	37.6	 25
668	 18	214.0	38.0	 25
669	 18	126.0	17.9	 25
670	 18	165.8	36.3	 30
671	 18	256.0	37.7	 25
672	 18	337.0	48.9	 25
673	 18	171.0	40.5	 25
674	 18	275.0	36.2	 25
675	 18	142.5	34.9	 30
676	 18	291.0	44.2	 25
677	 18	123.0	18.9	 25
678	 18	147.5	27.3	 30
679	 18	117.0	21.0	 30
680	 18	317.3	62.0	 36
681	 18	152.0	12.6	 25
682	 18	259.0	46.3	 25
683	 18	163.0	25.5	 25
684	 18	219.0	29.9	 25
685	 18	141.8	27.4	 30
686	 18	153.0	24.2	 25
687	 18	131.0	17.0	 25
688	 18	137.0	31.7	 25
689	 18	163.0	28.9	 25
690	 18	189.0	32.0	 30
691	 18	124.0	19.0	 25
692	 18	169.0	39.7	 25
693	 18	349.0	54.7	 25
694	 18	150.0	49.5	 30
695	 18	164.5	42.5	 36
696	 18	151.5	13.9	 30
697	 18	244.0	28.7	 25
698	 18	235.0	37.6	 25
699	 18	386.0	42.2	 25
700	 18	161.0	22.3	 25
701	 18	120.0	18.8	 30
702	 18	154.0	13.9	 25
703	 18	140.0	19.6	 25
704	 18	230.0	29.3	 25
705	 18	215.0	51.0	 25
706	 18	531.0	87.1	 30
707	 18	1250.0	181.3	 25
708	 18	401.0	46.7	 25
709	 18	186.3	33.3	 30
710	 18	192.0	36.0	 30
711	 18	15876.8	5222.7	 36
  0	 19	235.0	38.2	 25
  1	 19	3803.0	592.0	 25
  2	 19	171.0	27.7	 25
  3	 19	362.0	50.1	 25
  4	 19	160.0	24.6	 30
  5	 19	141.0	30.1	 25
  6	 19	220.0	47.1	 25
  7	 19	415.0	60.8	 25
  8	 19	285.0	30.3	 25
  9	 19	149.3	36.0	 36
 10	 19	617.0	119.3	 30
 11	 19	337.5	45.0	 30
 12	 19	360.0	53.2	 25
 13	 19	190.0	36.0	 25
 14	 19	245.0	35.7	 30
 15	 19	129.0	27.7	 25
 16	 19	390.0	46.9	 25
 17	 19	175.0	37.2	 25
 18	 19	338.0	45.6	 25
 19	 19	185.0	41.3	 30
 20	 19	326.0	52.4	 25
 21	 19	162.0	25.6	 25
 22	 19	243.0	39.4	 25
 23	 19	173.0	36.0	 25
 24	 19	297.5	48.8	 30
 25	 19	727.5	111.2	 30
 26	 19	275.0	38.1	 30
 27	 19	282.5	38.0	 30
 28	 19	592.0	84.1	 25
 29	 19	593.0	88.7	 30
 30	 19	329.0	42.9	 25
 31	 19	412.0	46.9	 25
 32	 19	238.0	36.6	 25
 33	 19	193.0	36.7	 25
 34	 19	150.5	23.5	 30
 35	 19	240.0	50.2	 25
 36	 19	544.0	60.9	 25
 37	 19	132.0	23.1	 25
 38	 19	366.0	54.4	 25
 39	 19	444.8	76.7	 30
 40	 19	664.3	78.6	 30
 41	 19	407.5	58.2	 30
 42	 19	569.5	89.2	 30
 43	 19	631.0	111.8	 25
 44	 19	809.3	139.3	 30
 45	 19	282.0	51.0	 25
 46	 19	146.0	30.5	 25
 47	 19	1076.0	147.9	 25
 48	 19	743.0	99.1	 25
 49	 19	803.0	159.0	 30
 50	 19	139.0	25.2	 25
 51	 19	562.0	88.4	 25
 52	 19	225.0	37.0	 25
 53	 19	199.0	26.8	 25
 54	 19	282.0	48.4	 25
 55	 19	777.0	153.9	 30
 56	 19	1291.8	168.9	 30
 57	 19	549.8	64.3	 30
 58	 19	1101.0	214.1	 30
 59	 19	235.0	31.5	 25
 60	 19	188.0	30.9	 30
 61	 19	281.0	39.5	 25
 62	 19	203.0	32.7	 25
 63	 19	133.0	23.3	 25
 64	 19	119.0	28.5	 25
 65	 19	122.5	22.0	 30
 66	 19	248.0	38.6	 25
 67	 19	183.0	39.6	 25
 68	 19	230.0	42.4	 25
 69	 19	170.0	25.4	 25
 70	 19	810.5	172.7	 30
 71	 19	131.0	20.0	 30
 72	 19	788.3	100.2	 30
 73	 19	199.0	36.5	 30
 74	 19	230.0	35.0	 25
 75	 19	181.8	20.8	 30
 76	 19	171.0	30.2	 25
 77	 19	375.0	35.4	 25
 78	 19	934.0	84.0	 25
 79	 19	183.0	31.6	 25
 80	 19	162.0	22.1	 30
 81	 19	202.0	29.1	 25
 82	 19	831.0	80.4	 25
 83	 19	549.0	79.3	 25
 84	 19	543.0	72.7	 25
 85	 19	184.8	24.9	 30
 86	 19	261.0	36.8	 25
 87	 19	1791.0	226.5	 30
 88	 19	841.0	154.6	 30
 89	 19	577.3	90.2	 30
 90	 19	159.8	25.3	 30
 91	 19	179.0	22.5	 25
 92	 19	5122.0	532.9	 25
 93	 19	164.0	23.9	 25
 94	 19	173.0	22.2	 25
 95	 19	251.8	41.7	 30
 96	 19	327.0	37.3	 25
 97	 19	517.0	57.5	 25
 98	 19	289.0	44.6	 25
 99	 19	463.0	69.0	 25
100	 19	199.5	82.8	 30
101	 19	172.0	23.6	 25
102	 19	7344.5	1162.3	 30
103	 19	233.0	40.3	 30
104	 19	130.5	22.8	 30
105	 19	2349.5	655.5	 30
106	 19	218.0	27.1	 25
107	 19	214.0	29.9	 25
108	 19	170.0	23.1	 25
109	 19	186.0	20.6	 25
110	 19	146.5	33.8	 30
111	 19	2550.0	276.4	 25
112	 19	848.0	52.8	 25
113	 19	928.0	154.5	 25
114	 19	190.0	39.2	 25
115	 19	180.0	29.4	 30
116	 19	307.0	32.6	 25
117	 19	1275.0	105.7	 25
118	 19	310.3	52.0	 30
119	 19	213.8	36.1	 30
120	 19	195.5	22.8	 36
121	 19	270.0	36.5	 25
122	 19	859.0	127.1	 25
123	 19	142.0	23.2	 25
124	 19	234.0	31.3	 25
125	 19	308.0	36.0	 30
126	 19	170.0	21.8	 25
127	 19	186.0	29.2	 25
128	 19	251.0	28.1	 25
129	 19	443.0	67.9	 25
130	 19	146.3	23.3	 30
131	 19	775.0	94.8	 25
132	 19	206.0	27.5	 25
133	 19	435.0	63.2	 30
134	 19	243.3	40.6	 30
135	 19	408.5	71.6	 36
136	 19	650.0	84.7	 25
137	 19	1039.0	89.6	 25
138	 19	164.0	25.3	 25
139	 19	233.0	28.5	 25
140	 19	776.0	163.6	 30
141	 19	1606.0	144.0	 25
142	 19	464.0	68.8	 25
143	 19	387.0	44.7	 25
144	 19	1055.0	161.2	 25
145	 19	248.8	23.3	 30
146	 19	527.0	45.3	 25
147	 19	301.0	61.9	 25
148	 19	235.0	35.4	 25
149	 19	162.0	23.6	 30
150	 19	433.5	88.7	 36
151	 19	162.3	29.1	 30
152	 19	112.0	15.8	 25
153	 19	175.0	28.0	 25
154	 19	159.0	25.6	 25
155	 19	145.0	25.3	 25
156	 19	126.3	18.2	 30
157	 19	884.0	96.2	 25
158	 19	120.0	29.4	 25
159	 19	126.0	27.5	 25
160	 19	153.0	24.0	 25
161	 19	160.8	28.2	 30
162	 19	418.0	37.1	 25
163	 19	232.0	39.3	 25
164	 19	248.8	59.2	 30
165	 19	141.0	32.0	 30
166	 19	122.3	21.4	 36
167	 19	230.0	41.5	 25
168	 19	185.0	31.4	 25
169	 19	155.0	30.1	 25
170	 19	281.0	38.6	 25
171	 19	258.8	46.5	 30
172	 19	191.0	32.2	 25
173	 19	489.0	77.5	 25
174	 19	328.0	52.8	 25
175	 19	250.0	37.8	 25
176	 19	233.8	36.8	 30
177	 19	204.0	26.3	 25
178	 19	236.0	31.1	 25
179	 19	149.0	25.9	 25
180	 19	152.8	34.4	 30
181	 19	320.8	75.4	 36
182	 19	172.0	33.2	 30
183	 19	126.0	23.0	 25
184	 19	246.0	43.9	 25
185	 19	296.0	32.7	 25
186	 19	148.5	28.6	 30
187	 19	362.0	56.8	 25
188	 19	196.0	37.6	 25
189	 19	222.0	43.3	 25
190	 19	338.0	71.4	 25
191	 19	146.8	26.3	 30
192	 19	1622.0	129.2	 25
193	 19	316.0	40.4	 25
194	 19	580.0	69.0	 25
195	 19	196.5	37.6	 30
196	 19	211.0	38.3	 36
197	 19	168.8	31.9	 30
198	 19	159.0	23.0	 25
199	 19	139.0	28.8	 25
200	 19	474.0	132.5	 25
201	 19	276.5	55.4	 30
202	 19	2060.0	146.3	 25
203	 19	319.0	52.3	 25
204	 19	878.0	145.7	 25
205	 19	226.0	47.4	 25
206	 19	1056.0	208.8	 30
207	 19	213.0	44.8	 25
208	 19	269.0	41.5	 25
209	 19	239.0	40.0	 25
210	 19	203.0	33.8	 25
211	 19	154.3	37.5	 36
212	 19	133.5	28.9	 30
213	 19	437.0	59.9	 30
214	 19	143.0	35.5	 25
215	 19	205.0	41.1	 25
216	 19	2388.5	643.1	 30
217	 19	378.0	44.0	 25
218	 19	286.0	43.3	 25
219	 19	192.0	31.9	 25
220	 19	2318.0	553.2	 25
221	 19	199.5	41.8	 30
222	 19	430.0	64.5	 25
223	 19	222.0	42.3	 25
224	 19	5527.0	783.1	 25
225	 19	739.0	117.1	 25
226	 19	230.0	37.8	 36
227	 19	262.8	71.4	 30
228	 19	618.5	73.2	 30
229	 19	162.0	23.6	 25
230	 19	15071.0	3256.4	 25
231	 19	184.3	24.6	 30
232	 19	130.0	21.2	 25
233	 19	378.0	49.5	 25
234	 19	169.0	28.7	 25
235	 19	152.0	27.4	 25
236	 19	204.8	43.8	 30
237	 19	270.0	44.8	 25
238	 19	138.0	27.1	 25
239	 19	394.0	78.9	 25
240	 19	122.0	24.0	 25
241	 19	152.0	39.6	 30
242	 19	230.5	39.9	 30
243	 19	153.8	37.2	 30
244	 19	266.5	52.3	 30
245	 19	1330.0	313.4	 25
246	 19	172.3	31.1	 30
247	 19	178.0	33.6	 25
248	 19	151.0	34.7	 25
249	 19	383.0	63.6	 25
250	 19	155.0	24.9	 25
251	 19	975.8	186.7	 30
252	 19	865.0	107.5	 25
253	 19	1084.0	118.9	 25
254	 19	554.0	69.0	 25
255	 19	196.0	24.4	 25
256	 19	382.0	75.8	 25
257	 19	591.5	82.8	 36
258	 19	317.5	45.6	 30
259	 19	285.8	37.1	 30
260	 19	124.0	21.6	 25
261	 19	152.0	20.9	 25
262	 19	732.3	149.0	 30
263	 19	130.0	20.4	 25
264	 19	126.0	18.6	 25
265	 19	287.0	45.8	 25
266	 19	146.0	23.9	 25
267	 19	2209.8	581.7	 30
268	 19	257.0	32.5	 25
269	 19	492.0	57.2	 25
270	 19	148.0	27.0	 25
271	 19	143.0	25.4	 25
272	 19	3528.5	860.5	 30
273	 19	686.5	90.4	 30
274	 19	122.3	19.5	 30
275	 19	139.8	24.0	 30
276	 19	130.0	19.4	 25
277	 19	261.0	41.8	 30
278	 19	134.0	10.1	 25
279	 19	151.0	20.9	 25
280	 19	262.0	37.3	 25
281	 19	5286.0	1272.9	 25
282	 19	138.0	22.0	 30
283	 19	143.0	21.0	 25
284	 19	1202.0	176.2	 25
285	 19	11346.0	1880.8	 25
286	 19	230.0	35.4	 25
287	 19	164.0	26.4	 30
288	 19	177.0	22.4	 30
289	 19	161.0	24.1	 30
290	 19	181.0	23.1	 30
291	 19	1790.0	347.8	 25
292	 19	216.8	31.7	 30
293	 19	521.0	44.6	 25
294	 19	182.0	24.6	 25
295	 19	142.0	17.1	 25
296	 19	392.0	65.3	 25
297	 19	141.8	25.0	 30
298	 19	243.0	26.7	 25
299	 19	254.0	36.6	 25
300	 19	320.0	40.6	 25
301	 19	223.0	33.3	 25
302	 19	143.5	17.7	 30
303	 19	256.3	42.1	 30
304	 19	170.0	26.3	 30
305	 19	143.0	20.6	 30
306	 19	5521.8	1255.9	 30
307	 19	180.0	32.7	 30
308	 19	496.0	49.8	 25
309	 19	187.0	23.3	 25
310	 19	314.0	50.7	 25
311	 19	297.0	51.1	 25
312	 19	148.0	27.2	 30
313	 19	1488.0	158.0	 25
314	 19	483.0	50.6	 25
315	 19	196.0	34.4	 25
316	 19	196.0	20.5	 25
317	 19	286.3	41.2	 30
318	 19	691.0	79.1	 25
319	 19	515.8	75.5	 30
320	 19	225.3	35.7	 30
321	 19	306.8	50.0	 30
322	 19	213.5	33.4	 30
323	 19	339.0	37.2	 25
324	 19	279.0	43.7	 25
325	 19	149.0	24.0	 25
326	 19	157.0	27.0	 25
327	 19	163.5	23.7	 30
328	 19	264.0	29.2	 25
329	 19	418.0	52.4	 25
330	 19	292.0	38.8	 25
331	 19	308.0	54.0	 25
332	 19	338.5	86.8	 30
333	 19	609.0	41.6	 25
334	 19	170.3	20.8	 30
335	 19	191.3	27.3	 30
336	 19	193.3	30.1	 30
337	 19	398.5	44.4	 30
338	 19	464.0	48.8	 25
339	 19	1225.0	112.2	 25
340	 19	1930.0	316.4	 25
341	 19	360.0	48.2	 25
342	 19	1033.3	227.5	 30
343	 19	191.0	20.3	 25
344	 19	265.0	35.2	 25
345	 19	787.0	81.4	 25
346	 19	5608.0	1004.8	 25
347	 19	213.0	34.1	 30
348	 19	303.0	44.6	 25
349	 19	215.0	29.0	 25
350	 19	160.5	26.4	 30
351	 19	171.5	23.0	 30
352	 19	166.0	27.1	 36
353	 19	941.0	154.6	 25
354	 19	322.0	43.9	 25
355	 19	147.0	24.4	 25
356	 19	213.0	40.3	 25
357	 19	313.0	65.0	 25
358	 19	192.5	32.2	 30
359	 19	522.0	83.1	 25
360	 19	876.0	287.6	 25
361	 19	689.0	61.4	 25
362	 19	435.0	78.3	 25
363	 19	404.0	43.3	 30
364	 19	143.0	16.4	 25
365	 19	2320.3	368.7	 30
366	 19	1115.8	168.5	 30
367	 19	245.5	30.2	 30
368	 19	230.3	43.0	 30
369	 19	132.0	21.3	 25
370	 19	807.0	132.6	 25
371	 19	1474.0	228.3	 25
372	 19	189.0	26.1	 25
373	 19	193.3	35.6	 30
374	 19	288.0	43.3	 25
375	 19	153.0	29.4	 25
376	 19	360.0	54.2	 25
377	 19	298.0	39.0	 25
378	 19	424.3	53.7	 30
379	 19	168.0	19.9	 25
380	 19	221.0	38.4	 25
381	 19	218.8	27.4	 30
382	 19	141.8	25.2	 30
383	 19	208.5	32.0	 36
384	 19	426.0	48.8	 25
385	 19	152.0	28.4	 25
386	 19	3385.0	641.3	 25
387	 19	215.0	28.1	 25
388	 19	285.5	38.2	 30
389	 19	185.0	23.0	 25
390	 19	718.0	77.5	 25
391	 19	659.0	71.7	 25
392	 19	247.0	47.1	 25
393	 19	178.5	27.8	 30
394	 19	174.0	29.7	 25
395	 19	129.0	17.4	 25
396	 19	261.5	41.9	 30
397	 19	193.0	34.7	 30
398	 19	215.5	35.5	 36
399	 19	863.0	98.1	 25
400	 19	225.0	42.1	 25
401	 19	125.0	23.3	 25
402	 19	137.0	21.0	 25
403	 19	427.0	69.1	 30
404	 19	217.0	26.5	 25
405	 19	255.0	40.6	 25
406	 19	165.0	27.9	 25
407	 19	136.0	26.8	 25
408	 19	119.8	19.2	 30
409	 19	133.0	20.5	 25
410	 19	228.0	39.6	 25
411	 19	295.0	32.7	 25
412	 19	642.8	126.4	 30
413	 19	906.3	164.4	 36
414	 19	8607.8	1447.2	 30
415	 19	222.0	32.7	 25
416	 19	158.0	29.5	 25
417	 19	158.0	29.8	 25
418	 19	197.3	30.5	 30
419	 19	175.0	26.0	 25
420	 19	163.0	28.2	 25
421	 19	202.0	39.5	 25
422	 19	171.0	29.8	 25
423	 19	175.5	28.7	 30
424	 19	186.0	39.3	 25
425	 19	227.0	36.1	 25
426	 19	1934.0	321.0	 25
427	 19	3319.0	729.4	 30
428	 19	189.8	38.3	 36
429	 19	2601.3	423.9	 30
430	 19	193.0	36.2	 25
431	 19	457.0	73.2	 25
432	 19	266.0	43.0	 25
433	 19	334.8	45.4	 30
434	 19	225.0	41.7	 25
435	 19	1006.0	101.8	 25
436	 19	141.0	23.8	 25
437	 19	1125.0	231.9	 25
438	 19	187.0	37.9	 30
439	 19	133.0	36.0	 25
440	 19	231.0	38.2	 25
441	 19	763.0	186.7	 25
442	 19	214.0	33.3	 25
443	 19	605.8	131.8	 36
444	 19	424.3	47.7	 30
445	 19	318.8	71.3	 30
446	 19	359.0	58.2	 25
447	 19	170.0	30.0	 25
448	 19	148.0	26.9	 30
449	 19	138.0	22.8	 25
450	 19	221.0	38.1	 25
451	 19	183.0	28.4	 25
452	 19	234.0	30.1	 25
453	 19	371.5	84.8	 30
454	 19	127.0	24.0	 25
455	 19	262.0	41.6	 25
456	 19	288.0	49.2	 25
457	 19	609.0	76.7	 25
458	 19	252.3	41.4	 36
459	 19	117.5	34.3	 30
460	 19	236.8	34.6	 30
461	 19	148.0	23.6	 25
462	 19	125.0	28.8	 25
463	 19	272.0	53.2	 25
464	 19	107.8	20.6	 30
465	 19	119.0	19.1	 25
466	 19	211.0	44.4	 25
467	 19	289.0	31.5	 25
468	 19	154.0	18.0	 25
469	 19	226.8	43.6	 30
470	 19	201.0	39.4	 25
471	 19	234.0	40.4	 25
472	 19	259.0	37.6	 25
473	 19	1035.0	201.4	 25
474	 19	189.3	33.3	 36
475	 19	238.8	40.9	 30
476	 19	162.5	31.1	 30
477	 19	139.0	25.1	 25
478	 19	155.0	20.0	 25
479	 19	160.5	29.4	 30
480	 19	308.0	41.9	 25
481	 19	1132.0	204.0	 25
482	 19	140.0	23.4	 25
483	 19	123.0	27.0	 25
484	 19	142.8	32.8	 30
485	 19	1691.0	255.7	 25
486	 19	171.0	31.6	 25
487	 19	177.0	25.5	 25
488	 19	693.0	99.2	 25
489	 19	184.5	26.7	 36
490	 19	580.3	60.0	 30
491	 19	2063.3	349.1	 30
492	 19	220.0	38.1	 25
493	 19	386.0	70.5	 25
494	 19	344.0	53.8	 30
495	 19	389.0	54.6	 25
496	 19	310.0	48.7	 25
497	 19	349.0	50.3	 25
498	 19	924.0	203.7	 25
499	 19	501.8	105.1	 30
500	 19	117.0	29.1	 25
501	 19	155.0	32.4	 25
502	 19	134.0	23.8	 25
503	 19	183.0	35.6	 25
504	 19	233.5	40.9	 30
505	 19	356.3	55.2	 30
506	 19	714.3	114.7	 30
507	 19	185.3	17.5	 30
508	 19	240.0	30.3	 25
509	 19	156.8	25.5	 30
510	 19	171.0	30.0	 25
511	 19	669.0	89.4	 25
512	 19	147.0	21.4	 25
513	 19	126.0	17.4	 25
514	 19	527.5	91.1	 30
515	 19	145.0	28.6	 25
516	 19	167.0	27.4	 25
517	 19	208.0	30.6	 25
518	 19	171.0	22.4	 25
519	 19	411.3	89.7	 30
520	 19	234.8	32.7	 30
521	 19	340.8	28.6	 30
522	 19	522.3	76.8	 30
523	 19	9208.0	1808.4	 25
524	 19	218.8	34.6	 30
525	 19	190.0	27.7	 25
526	 19	154.0	25.8	 25
527	 19	185.0	20.6	 25
528	 19	1266.0	270.9	 25
529	 19	308.0	50.4	 30
530	 19	1754.0	235.2	 25
531	 19	259.0	40.0	 25
532	 19	925.0	147.2	 25
533	 19	309.0	51.7	 25
534	 19	148.0	20.2	 30
535	 19	575.0	77.0	 25
536	 19	146.3	24.8	 30
537	 19	214.8	28.8	 30
538	 19	131.3	24.9	 30
539	 19	140.8	27.1	 30
540	 19	152.0	27.5	 25
541	 19	175.0	31.1	 25
542	 19	187.0	27.3	 25
543	 19	134.0	22.7	 25
544	 19	162.0	24.6	 30
545	 19	114.0	29.6	 25
546	 19	192.0	31.5	 25
547	 19	347.0	62.1	 25
548	 19	773.0	162.0	 25
549	 19	126.8	16.2	 30
550	 19	426.0	61.9	 25
551	 19	112.8	18.6	 30
552	 19	145.0	31.0	 30
553	 19	180.3	36.3	 30
554	 19	144.5	29.4	 30
555	 19	1028.0	146.3	 25
556	 19	928.0	149.7	 25
557	 19	554.0	112.9	 25
558	 19	637.0	113.1	 25
559	 19	182.8	31.1	 30
560	 19	138.0	26.6	 25
561	 19	162.0	33.5	 25
562	 19	317.0	36.6	 25
563	 19	300.0	46.3	 25
564	 19	925.0	234.7	 25
565	 19	159.0	28.4	 30
566	 19	154.0	31.3	 25
567	 19	2644.5	392.1	 30
568	 19	266.5	38.0	 30
569	 19	324.8	29.7	 30
570	 19	201.5	32.6	 30
571	 19	166.0	21.3	 25
572	 19	386.0	40.4	 25
573	 19	203.0	36.0	 25
574	 19	146.0	33.3	 25
575	 19	531.0	84.6	 30
576	 19	201.0	29.1	 25
577	 19	174.0	21.0	 25
578	 19	464.0	79.2	 25
579	 19	351.0	77.1	 25
580	 19	165.8	20.7	 30
581	 19	353.0	35.4	 25
582	 19	573.0	84.3	 30
583	 19	285.3	43.1	 30
584	 19	388.5	54.9	 30
585	 19	338.3	64.5	 30
586	 19	240.0	29.5	 25
587	 19	407.0	55.5	 25
588	 19	200.0	24.9	 25
589	 19	186.0	20.6	 25
590	 19	165.8	20.4	 30
591	 19	265.0	41.5	 25
592	 19	666.0	115.9	 25
593	 19	137.0	25.3	 25
594	 19	242.0	38.8	 25
595	 19	189.8	33.1	 30
596	 19	1157.0	142.4	 25
597	 19	210.0	78.2	 25
598	 19	148.0	17.9	 30
599	 19	172.0	24.8	 30
600	 19	180.0	34.2	 36
601	 19	131.0	15.7	 25
602	 19	136.0	28.9	 25
603	 19	168.0	30.3	 25
604	 19	165.0	22.9	 25
605	 19	609.0	103.1	 30
606	 19	120.0	17.1	 25
607	 19	239.0	33.0	 25
608	 19	258.0	32.3	 25
609	 19	145.0	27.3	 25
610	 19	120.0	21.9	 30
611	 19	1732.0	226.8	 25
612	 19	512.0	70.9	 25
613	 19	9989.8	2344.2	 30
614	 19	288.8	29.0	 30
615	 19	147.3	32.2	 36
616	 19	396.0	54.0	 25
617	 19	1692.0	327.2	 25
618	 19	108.0	17.9	 25
619	 19	162.0	36.4	 25
620	 19	172.5	38.5	 30
621	 19	152.0	34.9	 25
622	 19	214.0	34.3	 25
623	 19	219.0	36.3	 25
624	 19	141.0	20.8	 25
625	 19	306.0	50.1	 30
626	 19	195.0	29.2	 25
627	 19	206.0	31.3	 25
628	 19	161.0	35.2	 25
629	 19	245.8	50.3	 30
630	 19	310.0	42.5	 36
631	 19	190.8	20.9	 30
632	 19	130.0	20.3	 25
633	 19	472.0	71.5	 25
634	 19	195.0	27.3	 25
635	 19	427.8	59.1	 30
636	 19	659.0	83.8	 25
637	 19	189.0	27.6	 25
638	 19	148.0	16.5	 25
639	 19	216.0	37.5	 25
640	 19	229.0	37.2	 30
641	 19	263.0	41.0	 25
642	 19	396.0	69.2	 25
643	 19	591.0	71.5	 25
644	 19	584.8	62.4	 30
645	 19	295.5	52.1	 36
646	 19	248.5	41.9	 30
647	 19	708.0	142.3	 25
648	 19	173.0	29.3	 25
649	 19	132.0	17.9	 25
650	 19	5942.3	1550.5	 30
651	 19	244.0	18.9	 25
652	 19	510.0	66.2	 25
653	 19	191.0	38.7	 25
654	 19	272.0	39.2	 25
655	 19	160.5	29.6	 30
656	 19	207.0	38.3	 25
657	 19	197.0	29.6	 25
658	 19	216.0	28.5	 25
659	 19	480.0	81.7	 25
660	 19	390.5	158.8	 36
661	 19	297.5	51.7	 30
662	 19	289.3	51.7	 30
663	 19	186.0	32.6	 25
664	 19	188.0	36.4	 25
665	 19	2418.0	487.1	 25
666	 19	179.3	42.8	 30
667	 19	132.0	33.0	 25
668	 19	288.0	45.3	 25
669	 19	172.0	24.4	 25
670	 19	4494.0	1379.2	 25
671	 19	202.8	30.9	 30
672	 19	206.0	27.9	 25
673	 19	244.0	46.0	 25
674	 19	792.0	170.0	 25
675	 19	133.8	25.1	 30
676	 19	117.3	24.6	 36
677	 19	140.5	27.2	 30
678	 19	245.0	33.1	 25
679	 19	162.0	31.0	 25
680	 19	693.0	178.5	 25
681	 19	1105.0	305.1	 30
682	 19	4141.0	686.7	 25
683	 19	479.0	90.5	 25
684	 19	282.0	41.3	 25
685	 19	554.0	113.1	 25
686	 19	217.0	30.6	 30
687	 19	236.0	42.0	 25
688	 19	124.0	28.7	 25
689	 19	110.0	16.0	 25
690	 19	812.0	207.5	 25
691	 19	133.0	24.9	 36
692	 19	133.5	30.1	 30
693	 19	161.0	36.2	 30
694	 19	3041.0	966.6	 25
695	 19	1760.0	478.7	 25
696	 19	284.3	57.0	 30
697	 19	525.0	90.0	 25
698	 19	170.0	37.3	 25
699	 19	248.0	54.0	 25
700	 19	127.0	24.1	 25
701	 19	181.0	33.7	 30
702	 19	1812.0	278.2	 25
703	 19	199.0	34.7	 25
704	 19	270.0	41.8	 25
705	 19	520.0	98.2	 25
706	 19	252.8	54.0	 36
707	 19	255.8	35.8	 30
708	 19	7412.8	1696.7	 30
709	 19	204.0	33.9	 25
710	 19	159.0	39.4	 25
711	 19	231.0	27.7	 30
  0	 20	18721.0	2654.1	 25
  1	 20	518.0	96.5	 25
  2	 20	239.0	47.2	 25
  3	 20	204.0	25.5	 25
  4	 20	254.3	37.6	 30
  5	 20	141.0	26.3	 25
  6	 20	225.3	59.8	 30
  7	 20	207.3	39.0	 30
  8	 20	217.8	29.4	 30
  9	 20	113.3	26.2	 30
 10	 20	158.0	21.0	 25
 11	 20	136.0	26.4	 25
 12	 20	178.0	26.5	 25
 13	 20	289.0	40.5	 25
 14	 20	212.8	30.1	 30
 15	 20	157.0	23.6	 25
 16	 20	258.0	43.0	 25
 17	 20	172.0	18.6	 25
 18	 20	233.0	29.1	 25
 19	 20	193.0	21.6	 25
 20	 20	347.5	42.7	 30
 21	 20	142.0	18.7	 25
 22	 20	221.8	26.6	 30
 23	 20	155.5	26.5	 30
 24	 20	209.5	34.4	 30
 25	 20	210.3	23.2	 30
 26	 20	265.0	44.6	 25
 27	 20	233.0	20.1	 25
 28	 20	287.0	33.4	 25
 29	 20	400.0	49.9	 25
 30	 20	310.3	46.2	 30
 31	 20	316.0	52.9	 25
 32	 20	184.0	40.8	 25
 33	 20	139.0	23.1	 25
 34	 20	145.0	21.0	 25
 35	 20	132.0	22.0	 30
 36	 20	820.0	129.8	 25
 37	 20	144.8	31.2	 30
 38	 20	146.0	16.2	 30
 39	 20	218.3	48.3	 30
 40	 20	250.5	43.7	 30
 41	 20	192.0	32.2	 25
 42	 20	340.0	54.2	 25
 43	 20	225.0	31.6	 25
 44	 20	568.0	80.4	 25
 45	 20	250.3	35.2	 30
 46	 20	153.0	21.2	 25
 47	 20	183.0	30.9	 25
 48	 20	459.0	50.5	 25
 49	 20	220.0	47.2	 25
 50	 20	133.5	18.3	 30
 51	 20	228.0	21.8	 25
 52	 20	172.0	34.9	 25
 53	 20	205.0	32.3	 30
 54	 20	279.3	28.7	 30
 55	 20	394.3	72.0	 36
 56	 20	270.0	48.3	 25
 57	 20	262.0	56.9	 25
 58	 20	244.0	34.0	 25
 59	 20	148.0	23.1	 25
 60	 20	201.8	38.0	 30
 61	 20	164.0	27.8	 25
 62	 20	345.0	35.4	 25
 63	 20	140.0	23.9	 25
 64	 20	111.0	18.1	 25
 65	 20	130.8	18.7	 30
 66	 20	168.0	28.9	 25
 67	 20	229.0	31.1	 25
 68	 20	233.8	35.1	 30
 69	 20	151.0	38.7	 30
 70	 20	250.5	55.7	 36
 71	 20	122.0	20.6	 25
 72	 20	264.0	41.5	 25
 73	 20	170.0	27.8	 25
 74	 20	152.0	22.2	 25
 75	 20	117.5	18.1	 30
 76	 20	237.0	31.7	 25
 77	 20	420.0	54.2	 25
 78	 20	209.0	28.9	 25
 79	 20	147.0	42.8	 25
 80	 20	121.8	22.3	 30
 81	 20	626.0	98.5	 25
 82	 20	296.0	39.3	 25
 83	 20	831.0	90.9	 25
 84	 20	183.5	36.1	 30
 85	 20	190.3	35.0	 36
 86	 20	181.0	38.5	 30
 87	 20	295.0	60.6	 25
 88	 20	208.0	36.4	 25
 89	 20	174.0	49.3	 25
 90	 20	173.0	29.7	 30
 91	 20	196.0	43.3	 25
 92	 20	5689.0	997.3	 25
 93	 20	128.0	24.1	 25
 94	 20	151.0	35.8	 25
 95	 20	187.0	33.0	 30
 96	 20	178.0	30.1	 25
 97	 20	171.0	26.8	 25
 98	 20	550.0	56.7	 25
 99	 20	232.3	37.4	 30
100	 20	153.3	27.3	 36
101	 20	142.5	24.6	 30
102	 20	497.0	119.5	 25
103	 20	148.0	22.4	 25
104	 20	120.0	22.8	 25
105	 20	174.5	32.5	 30
106	 20	165.0	30.8	 25
107	 20	120.0	23.6	 25
108	 20	146.0	25.3	 25
109	 20	225.0	33.5	 25
110	 20	150.8	26.1	 30
111	 20	561.0	95.1	 25
112	 20	409.0	62.5	 25
113	 20	157.0	25.3	 25
114	 20	259.0	46.1	 25
115	 20	219.8	39.6	 36
116	 20	189.5	41.2	 30
117	 20	685.5	99.3	 30
118	 20	339.0	39.5	 25
119	 20	157.0	35.2	 25
120	 20	156.0	33.5	 25
121	 20	149.8	30.2	 30
122	 20	220.0	40.1	 25
123	 20	135.0	24.3	 25
124	 20	175.0	32.0	 25
125	 20	281.0	54.0	 25
126	 20	193.8	29.1	 30
127	 20	146.0	30.2	 25
128	 20	182.0	25.8	 25
129	 20	150.0	21.7	 25
130	 20	123.8	21.7	 30
131	 20	163.3	31.4	 36
132	 20	139.0	23.8	 30
133	 20	126.0	28.6	 25
134	 20	253.0	40.8	 25
135	 20	289.0	43.8	 25
136	 20	249.8	66.4	 30
137	 20	294.0	53.8	 25
138	 20	126.0	24.3	 25
139	 20	178.0	32.2	 25
140	 20	136.0	22.6	 25
141	 20	225.8	22.5	 30
142	 20	197.0	25.7	 25
143	 20	377.0	51.9	 25
144	 20	299.0	45.1	 25
145	 20	290.0	44.0	 25
146	 20	235.3	33.1	 36
147	 20	239.5	39.6	 30
148	 20	216.5	32.4	 30
149	 20	155.0	25.9	 25
150	 20	141.0	19.8	 25
151	 20	167.5	27.0	 30
152	 20	101.0	14.6	 25
153	 20	162.0	33.0	 25
154	 20	118.0	16.5	 25
155	 20	163.0	29.7	 25
156	 20	141.5	28.5	 30
157	 20	262.0	32.5	 25
158	 20	113.0	20.6	 25
159	 20	140.0	22.6	 25
160	 20	125.0	20.4	 25
161	 20	120.3	19.0	 36
162	 20	169.0	28.5	 30
163	 20	159.5	21.9	 30
164	 20	136.0	22.0	 25
165	 20	123.0	17.8	 25
166	 20	126.0	22.8	 30
167	 20	148.0	26.7	 25
168	 20	134.0	20.1	 25
169	 20	295.0	40.6	 25
170	 20	273.0	32.8	 25
171	 20	190.8	26.5	 30
172	 20	189.0	24.5	 25
173	 20	447.0	60.5	 25
174	 20	463.0	52.1	 25
175	 20	144.0	18.5	 25
176	 20	184.0	21.4	 30
177	 20	143.8	23.6	 30
178	 20	177.5	28.3	 30
179	 20	172.3	30.1	 30
180	 20	112.0	18.4	 25
181	 20	159.5	25.3	 30
182	 20	223.0	36.1	 25
183	 20	164.0	26.4	 25
184	 20	214.0	32.6	 25
185	 20	168.0	34.3	 25
186	 20	121.0	17.4	 30
187	 20	196.0	32.4	 25
188	 20	196.0	33.6	 25
189	 20	224.0	26.6	 25
190	 20	133.0	23.1	 25
191	 20	138.0	21.3	 30
192	 20	474.0	97.2	 30
193	 20	143.8	15.5	 30
194	 20	276.5	47.5	 30
195	 20	211.0	27.8	 25
196	 20	197.5	43.4	 30
197	 20	180.0	23.9	 25
198	 20	162.0	31.8	 25
199	 20	173.0	30.7	 25
200	 20	412.0	56.9	 25
201	 20	159.3	26.0	 30
202	 20	2794.0	303.7	 25
203	 20	198.0	30.6	 25
204	 20	246.0	31.1	 25
205	 20	137.0	27.1	 25
206	 20	478.5	64.8	 30
207	 20	198.0	30.7	 25
208	 20	237.0	31.1	 30
209	 20	233.0	48.3	 30
210	 20	172.8	39.8	 30
211	 20	153.0	27.1	 30
212	 20	141.0	24.3	 25
213	 20	259.0	43.5	 25
214	 20	130.0	21.3	 25
215	 20	144.0	21.8	 25
216	 20	186.5	41.8	 30
217	 20	271.0	29.2	 25
218	 20	146.0	21.3	 25
219	 20	237.0	27.2	 25
220	 20	452.0	82.9	 25
221	 20	209.0	25.4	 25
222	 20	248.0	26.1	 30
223	 20	216.8	30.8	 30
224	 20	2154.8	421.6	 30
225	 20	450.5	56.0	 30
226	 20	157.0	31.8	 25
227	 20	402.5	44.1	 30
228	 20	301.0	39.4	 25
229	 20	212.0	25.6	 25
230	 20	3048.0	784.8	 25
231	 20	184.0	30.9	 25
232	 20	133.5	30.2	 30
233	 20	284.0	28.8	 25
234	 20	157.0	17.0	 25
235	 20	165.0	66.9	 25
236	 20	151.0	25.8	 25
237	 20	155.0	17.0	 30
238	 20	149.0	22.9	 25
239	 20	174.8	21.5	 30
240	 20	115.0	19.9	 30
241	 20	188.5	26.9	 30
242	 20	210.8	73.0	 30
243	 20	141.0	22.4	 25
244	 20	128.0	33.7	 25
245	 20	282.0	61.9	 25
246	 20	193.0	24.2	 25
247	 20	147.5	27.5	 30
248	 20	126.0	26.7	 25
249	 20	174.0	27.9	 25
250	 20	134.0	18.0	 25
251	 20	298.0	54.9	 25
252	 20	240.8	39.2	 30
253	 20	361.0	39.7	 25
254	 20	244.3	37.7	 30
255	 20	183.8	27.9	 30
256	 20	313.5	51.1	 30
257	 20	391.0	76.7	 30
258	 20	185.0	32.6	 25
259	 20	173.0	24.2	 25
260	 20	143.0	29.9	 25
261	 20	152.0	38.0	 25
262	 20	240.8	31.3	 30
263	 20	114.0	17.3	 25
264	 20	120.0	15.1	 25
265	 20	122.0	18.4	 25
266	 20	127.0	18.3	 25
267	 20	287.5	49.1	 30
268	 20	199.0	29.1	 25
269	 20	158.5	27.9	 30
270	 20	166.0	28.9	 30
271	 20	156.8	26.0	 30
272	 20	471.3	121.9	 36
273	 20	386.0	72.4	 25
274	 20	111.0	19.9	 25
275	 20	112.0	21.8	 25
276	 20	136.0	14.6	 25
277	 20	243.8	35.4	 30
278	 20	190.0	24.9	 25
279	 20	185.0	22.1	 25
280	 20	215.0	41.3	 25
281	 20	545.0	147.0	 25
282	 20	117.5	24.6	 30
283	 20	189.0	31.4	 25
284	 20	759.0	117.6	 25
285	 20	1951.8	465.6	 30
286	 20	189.8	25.1	 30
287	 20	151.8	18.6	 36
288	 20	293.0	544.3	 25
289	 20	161.0	30.4	 25
290	 20	193.0	21.4	 25
291	 20	510.0	91.9	 25
292	 20	195.5	24.3	 30
293	 20	302.0	48.4	 25
294	 20	144.0	28.8	 25
295	 20	120.0	20.2	 25
296	 20	187.0	36.2	 25
297	 20	149.3	21.0	 30
298	 20	160.0	17.5	 25
299	 20	137.0	29.2	 25
300	 20	150.3	23.1	 30
301	 20	153.3	32.9	 30
302	 20	147.8	30.3	 36
303	 20	202.0	44.0	 25
304	 20	189.0	20.9	 25
305	 20	150.0	20.2	 25
306	 20	1102.0	290.0	 25
307	 20	202.8	49.7	 30
308	 20	521.0	45.2	 25
309	 20	160.0	21.8	 25
310	 20	481.0	48.8	 25
311	 20	150.0	26.9	 25
312	 20	137.5	28.4	 30
313	 20	450.0	65.1	 25
314	 20	243.0	33.6	 25
315	 20	267.0	34.0	 25
316	 20	380.8	67.0	 30
317	 20	382.5	78.6	 36
318	 20	682.5	146.6	 30
319	 20	213.0	26.6	 25
320	 20	246.0	35.4	 25
321	 20	152.0	23.1	 25
322	 20	218.0	43.4	 25
323	 20	316.3	56.3	 30
324	 20	164.0	23.3	 25
325	 20	140.0	23.0	 25
326	 20	166.0	37.7	 25
327	 20	176.0	35.1	 25
328	 20	241.8	38.6	 30
329	 20	214.0	36.1	 25
330	 20	184.0	27.2	 25
331	 20	151.0	23.7	 30
332	 20	439.8	79.0	 30
333	 20	190.5	44.8	 36
334	 20	172.0	24.3	 25
335	 20	190.0	37.5	 25
336	 20	291.0	69.1	 25
337	 20	465.0	104.1	 25
338	 20	528.0	76.8	 30
339	 20	674.0	114.1	 25
340	 20	425.0	76.2	 25
341	 20	255.0	38.5	 25
342	 20	231.0	54.5	 25
343	 20	211.8	35.2	 30
344	 20	161.0	28.7	 25
345	 20	663.0	69.4	 25
346	 20	646.0	90.3	 25
347	 20	205.8	32.4	 30
348	 20	140.3	22.8	 36
349	 20	162.5	36.6	 30
350	 20	128.0	34.6	 25
351	 20	128.0	19.2	 25
352	 20	126.0	26.8	 25
353	 20	168.5	32.8	 30
354	 20	196.0	36.1	 25
355	 20	175.0	25.4	 25
356	 20	136.0	24.9	 25
357	 20	145.0	32.7	 25
358	 20	152.8	27.1	 30
359	 20	1377.0	142.1	 25
360	 20	6391.0	802.0	 25
361	 20	270.0	45.2	 25
362	 20	218.3	35.4	 30
363	 20	236.0	32.4	 36
364	 20	168.3	32.2	 30
365	 20	478.0	108.2	 25
366	 20	358.0	49.7	 25
367	 20	223.0	28.6	 25
368	 20	188.0	42.4	 30
369	 20	178.0	28.5	 25
370	 20	176.0	36.8	 25
371	 20	233.0	48.8	 25
372	 20	199.0	45.2	 25
373	 20	133.8	23.9	 30
374	 20	152.0	24.4	 25
375	 20	139.0	28.1	 25
376	 20	237.0	51.2	 25
377	 20	249.0	40.7	 25
378	 20	265.5	45.2	 36
379	 20	421.8	80.1	 30
380	 20	162.3	31.9	 30
381	 20	469.0	109.3	 25
382	 20	173.0	35.6	 25
383	 20	150.5	34.6	 30
384	 20	170.0	38.6	 25
385	 20	167.0	34.6	 25
386	 20	662.0	157.1	 25
387	 20	141.0	34.9	 25
388	 20	147.0	34.0	 30
389	 20	157.0	44.7	 25
390	 20	425.0	52.5	 25
391	 20	389.0	50.8	 25
392	 20	281.0	72.4	 25
393	 20	195.8	32.5	 36
394	 20	128.5	23.3	 30
395	 20	146.0	24.9	 30
396	 20	174.0	32.5	 25
397	 20	220.0	32.0	 25
398	 20	148.0	25.8	 30
399	 20	904.0	135.4	 25
400	 20	279.0	38.8	 25
401	 20	154.0	32.0	 25
402	 20	165.0	27.6	 25
403	 20	489.5	84.4	 30
404	 20	218.0	33.2	 25
405	 20	239.0	33.1	 25
406	 20	148.0	33.3	 25
407	 20	123.0	18.7	 25
408	 20	147.5	26.5	 30
409	 20	142.8	30.4	 30
410	 20	279.8	34.2	 30
411	 20	294.0	41.8	 30
412	 20	208.0	38.5	 25
413	 20	425.0	39.1	 30
414	 20	1061.0	228.2	 25
415	 20	277.0	40.2	 25
416	 20	175.0	24.5	 25
417	 20	366.0	52.3	 25
418	 20	176.5	26.9	 30
419	 20	137.0	30.9	 25
420	 20	144.0	29.6	 25
421	 20	168.0	22.0	 25
422	 20	170.0	23.6	 25
423	 20	180.0	28.8	 25
424	 20	136.0	22.3	 36
425	 20	149.0	23.7	 30
426	 20	493.5	118.8	 30
427	 20	505.0	112.7	 25
428	 20	174.0	23.0	 25
429	 20	229.8	51.1	 30
430	 20	154.0	19.4	 25
431	 20	514.0	81.5	 25
432	 20	177.0	34.7	 25
433	 20	253.0	38.2	 25
434	 20	274.8	42.1	 30
435	 20	550.0	77.3	 25
436	 20	158.0	27.7	 25
437	 20	407.0	84.2	 25
438	 20	125.0	25.5	 25
439	 20	132.5	30.7	 30
440	 20	149.0	33.0	 30
441	 20	162.8	32.3	 30
442	 20	245.8	31.3	 30
443	 20	212.0	20.9	 25
444	 20	291.0	57.9	 30
445	 20	454.0	93.2	 25
446	 20	137.0	24.6	 25
447	 20	147.0	22.3	 25
448	 20	154.0	31.5	 25
449	 20	130.0	16.9	 30
450	 20	186.0	25.8	 25
451	 20	147.0	21.7	 25
452	 20	346.0	30.8	 25
453	 20	165.0	23.7	 25
454	 20	125.8	23.5	 30
455	 20	430.3	57.5	 30
456	 20	239.3	33.2	 30
457	 20	571.0	207.7	 30
458	 20	144.0	28.7	 25
459	 20	127.0	22.8	 30
460	 20	153.0	39.6	 25
461	 20	141.0	19.3	 25
462	 20	116.0	18.9	 25
463	 20	167.0	27.6	 25
464	 20	111.5	22.2	 30
465	 20	97.0	14.1	 25
466	 20	171.0	18.4	 25
467	 20	207.0	36.5	 25
468	 20	135.0	19.4	 25
469	 20	174.3	28.4	 30
470	 20	238.0	43.9	 25
471	 20	167.8	24.0	 30
472	 20	208.8	37.8	 30
473	 20	558.5	99.6	 30
474	 20	200.8	34.1	 30
475	 20	180.0	35.5	 25
476	 20	164.0	30.7	 25
477	 20	145.0	22.0	 25
478	 20	150.0	30.5	 25
479	 20	140.0	20.7	 30
480	 20	167.0	24.8	 25
481	 20	262.0	40.2	 25
482	 20	125.0	12.9	 25
483	 20	113.0	16.0	 25
484	 20	130.0	15.4	 30
485	 20	174.0	25.1	 25
486	 20	153.8	21.3	 30
487	 20	140.3	17.0	 30
488	 20	489.5	47.9	 30
489	 20	201.5	28.3	 30
490	 20	211.0	33.3	 25
491	 20	490.0	80.3	 25
492	 20	153.0	29.2	 25
493	 20	331.0	65.5	 25
494	 20	214.5	26.7	 30
495	 20	289.0	28.3	 25
496	 20	148.0	17.3	 25
497	 20	225.0	44.6	 25
498	 20	150.0	27.8	 25
499	 20	156.0	31.2	 30
500	 20	134.0	17.1	 25
501	 20	108.0	20.5	 25
502	 20	175.8	38.6	 30
503	 20	193.8	30.3	 30
504	 20	201.0	24.4	 36
505	 20	149.0	17.0	 25
506	 20	196.0	24.5	 25
507	 20	199.0	30.9	 25
508	 20	189.0	42.9	 25
509	 20	179.3	28.1	 30
510	 20	150.0	25.9	 25
511	 20	258.0	35.4	 25
512	 20	142.0	26.4	 25
513	 20	134.0	19.9	 25
514	 20	227.3	33.4	 30
515	 20	135.0	21.4	 25
516	 20	136.0	30.8	 25
517	 20	183.8	24.8	 30
518	 20	171.5	37.1	 30
519	 20	231.5	27.7	 36
520	 20	184.0	63.8	 25
521	 20	208.0	39.5	 25
522	 20	225.0	34.2	 25
523	 20	2005.0	572.8	 25
524	 20	273.0	41.4	 25
525	 20	180.8	25.8	 30
526	 20	166.0	30.9	 25
527	 20	146.0	30.5	 25
528	 20	148.0	21.1	 25
529	 20	169.0	28.7	 25
530	 20	193.0	34.7	 30
531	 20	146.0	20.7	 25
532	 20	266.0	47.0	 25
533	 20	137.8	23.4	 30
534	 20	140.8	20.0	 30
535	 20	193.3	28.7	 36
536	 20	193.0	24.2	 25
537	 20	159.0	26.0	 25
538	 20	125.0	14.4	 25
539	 20	130.0	19.3	 25
540	 20	135.0	26.6	 30
541	 20	187.0	28.5	 25
542	 20	236.0	29.8	 25
543	 20	116.0	15.3	 25
544	 20	145.0	27.3	 25
545	 20	120.8	23.0	 30
546	 20	132.0	17.0	 25
547	 20	152.0	20.0	 25
548	 20	135.0	18.8	 30
549	 20	186.0	37.6	 30
550	 20	139.5	28.4	 36
551	 20	117.0	21.0	 25
552	 20	150.0	33.3	 25
553	 20	295.0	61.1	 25
554	 20	129.0	24.4	 25
555	 20	155.0	26.3	 30
556	 20	342.0	55.0	 25
557	 20	150.0	21.7	 25
558	 20	152.0	26.5	 25
559	 20	136.0	23.7	 25
560	 20	140.8	28.6	 30
561	 20	161.0	34.9	 25
562	 20	329.0	45.0	 25
563	 20	180.0	31.6	 25
564	 20	144.3	44.6	 30
565	 20	190.8	39.1	 36
566	 20	204.8	28.4	 30
567	 20	811.0	90.9	 25
568	 20	237.0	45.7	 25
569	 20	314.0	30.3	 25
570	 20	177.8	27.8	 30
571	 20	179.0	36.3	 25
572	 20	406.0	48.4	 25
573	 20	131.0	22.3	 25
574	 20	130.0	26.4	 25
575	 20	233.5	36.4	 30
576	 20	162.0	28.6	 25
577	 20	190.0	32.6	 25
578	 20	185.0	29.0	 25
579	 20	121.8	22.0	 30
580	 20	143.0	25.4	 36
581	 20	258.8	48.0	 30
582	 20	245.0	39.6	 25
583	 20	210.0	35.4	 25
584	 20	626.0	119.7	 25
585	 20	173.8	29.0	 30
586	 20	154.0	37.8	 25
587	 20	378.0	52.8	 25
588	 20	144.0	23.9	 25
589	 20	281.0	47.5	 25
590	 20	119.8	24.7	 30
591	 20	141.0	31.6	 25
592	 20	144.0	27.2	 25
593	 20	142.0	31.8	 25
594	 20	118.0	21.9	 25
595	 20	157.8	40.1	 36
596	 20	327.0	77.5	 30
597	 20	301.5	49.8	 30
598	 20	212.0	30.2	 25
599	 20	169.0	30.3	 25
600	 20	191.8	29.3	 30
601	 20	144.0	20.9	 25
602	 20	153.0	20.6	 25
603	 20	273.0	44.4	 25
604	 20	164.0	35.0	 25
605	 20	208.5	38.3	 30
606	 20	110.0	23.0	 25
607	 20	180.0	34.8	 25
608	 20	386.0	81.4	 25
609	 20	218.0	29.2	 25
610	 20	134.8	31.9	 36
611	 20	560.8	132.6	 30
612	 20	205.8	38.5	 30
613	 20	1302.0	416.4	 25
614	 20	165.0	36.0	 25
615	 20	281.0	64.8	 30
616	 20	214.0	35.9	 25
617	 20	204.0	47.9	 25
618	 20	120.0	34.6	 25
619	 20	130.0	22.6	 25
620	 20	172.0	36.3	 30
621	 20	141.0	32.3	 25
622	 20	147.0	24.8	 25
623	 20	211.0	38.8	 25
624	 20	134.0	27.7	 25
625	 20	244.8	50.3	 30
626	 20	164.8	35.5	 30
627	 20	232.8	35.6	 30
628	 20	230.5	54.1	 30
629	 20	158.0	37.6	 25
630	 20	270.0	70.2	 25
631	 20	148.5	29.2	 30
632	 20	133.0	31.3	 25
633	 20	379.0	60.2	 25
634	 20	362.0	47.3	 25
635	 20	226.0	37.1	 25
636	 20	176.8	40.8	 30
637	 20	272.0	44.5	 25
638	 20	145.0	31.9	 25
639	 20	135.0	21.4	 25
640	 20	360.0	68.1	 25
641	 20	263.5	53.1	 36
642	 20	234.8	40.9	 30
643	 20	432.0	84.2	 30
644	 20	305.0	47.7	 25
645	 20	220.0	35.3	 25
646	 20	208.0	44.3	 30
647	 20	184.0	34.0	 25
648	 20	168.0	27.1	 25
649	 20	133.0	24.6	 25
650	 20	264.0	53.8	 25
651	 20	290.5	51.1	 30
652	 20	447.0	72.4	 25
653	 20	140.0	23.6	 25
654	 20	128.0	26.1	 25
655	 20	139.0	32.5	 25
656	 20	181.0	30.9	 30
657	 20	152.8	27.6	 30
658	 20	158.3	35.2	 30
659	 20	673.0	112.1	 30
660	 20	371.0	102.2	 25
661	 20	172.5	36.8	 30
662	 20	261.0	48.2	 25
663	 20	194.0	18.4	 25
664	 20	149.0	32.5	 25
665	 20	1849.0	511.5	 25
666	 20	187.8	45.5	 30
667	 20	174.0	24.2	 25
668	 20	191.0	27.7	 25
669	 20	157.0	29.8	 25
670	 20	841.0	244.8	 25
671	 20	148.8	23.6	 30
672	 20	138.5	26.2	 30
673	 20	164.0	27.3	 30
674	 20	231.3	46.9	 30
675	 20	130.0	18.5	 25
676	 20	96.8	19.2	 30
677	 20	115.0	16.2	 25
678	 20	287.0	57.1	 25
679	 20	168.0	21.7	 25
680	 20	122.0	28.5	 25
681	 20	188.3	25.5	 30
682	 20	384.0	74.8	 25
683	 20	238.0	36.6	 25
684	 20	247.0	42.4	 25
685	 20	166.0	21.2	 25
686	 20	149.5	37.0	 30
687	 20	189.0	42.5	 25
688	 20	132.3	31.8	 30
689	 20	134.8	27.1	 30
690	 20	312.8	73.1	 30
691	 20	135.3	22.3	 30
692	 20	112.0	15.3	 25
693	 20	146.0	27.7	 25
694	 20	175.0	34.7	 25
695	 20	422.0	91.9	 25
696	 20	170.8	50.1	 30
697	 20	187.0	25.3	 25
698	 20	127.0	20.1	 25
699	 20	133.0	21.1	 25
700	 20	107.0	18.5	 25
701	 20	142.0	23.2	 30
702	 20	480.0	66.2	 25
703	 20	165.5	26.6	 30
704	 20	172.8	23.6	 30
705	 20	207.0	35.2	 30
706	 20	172.8	20.0	 30
707	 20	225.0	21.3	 25
708	 20	384.0	82.7	 25
709	 20	121.0	18.2	 25
710	 20	157.0	14.9	 25
711	 20	17275.5	4981.5	 30
  0	 21	252.3	44.4	 30
  1	 21	122.0	19.3	 25
  2	 21	173.0	23.4	 25
  3	 21	190.5	24.3	 30
  4	 21	163.3	26.1	 30
  5	 21	245.3	48.1	 36
  6	 21	6087.0	948.7	 25
  7	 21	739.0	93.3	 25
  8	 21	1295.0	278.3	 25
  9	 21	259.0	35.2	 25
 10	 21	163.0	37.8	 30
 11	 21	340.0	46.2	 25
 12	 21	1149.0	153.5	 25
 13	 21	286.0	45.6	 25
 14	 21	200.0	36.3	 25
 15	 21	129.8	24.6	 30
 16	 21	886.0	124.4	 25
 17	 21	225.0	42.7	 25
 18	 21	196.0	36.5	 25
 19	 21	3216.8	763.6	 30
 20	 21	395.3	54.3	 36
 21	 21	205.3	41.5	 30
 22	 21	131.0	26.5	 25
 23	 21	226.0	41.5	 25
 24	 21	184.0	29.5	 25
 25	 21	354.0	49.3	 30
 26	 21	193.0	29.8	 25
 27	 21	2972.0	577.8	 25
 28	 21	766.0	134.0	 25
 29	 21	256.0	39.8	 25
 30	 21	213.8	23.2	 30
 31	 21	253.0	49.9	 25
 32	 21	728.0	106.3	 25
 33	 21	159.0	24.3	 25
 34	 21	2765.5	527.6	 30
 35	 21	219.8	39.6	 36
 36	 21	131.3	33.7	 30
 37	 21	590.0	72.1	 25
 38	 21	389.0	83.6	 25
 39	 21	365.0	64.5	 25
 40	 21	243.5	39.3	 30
 41	 21	388.0	56.3	 25
 42	 21	167.0	30.6	 25
 43	 21	319.0	46.1	 25
 44	 21	353.0	61.2	 25
 45	 21	290.0	34.7	 30
 46	 21	175.0	35.8	 25
 47	 21	143.0	19.4	 25
 48	 21	151.0	34.6	 25
 49	 21	151.0	31.8	 25
 50	 21	182.8	32.0	 36
 51	 21	12279.5	2016.1	 30
 52	 21	166.5	28.5	 30
 53	 21	274.0	39.9	 25
 54	 21	422.0	64.8	 25
 55	 21	404.5	76.4	 30
 56	 21	232.0	23.3	 25
 57	 21	106.0	18.8	 25
 58	 21	744.0	106.3	 25
 59	 21	406.0	46.5	 25
 60	 21	352.8	47.1	 30
 61	 21	307.0	40.3	 25
 62	 21	1222.0	124.9	 25
 63	 21	453.0	77.0	 25
 64	 21	211.0	20.0	 25
 65	 21	299.3	44.5	 36
 66	 21	266.5	45.2	 30
 67	 21	121.0	29.3	 30
 68	 21	649.0	113.4	 25
 69	 21	644.0	88.9	 25
 70	 21	489.0	61.5	 30
 71	 21	176.0	27.8	 25
 72	 21	262.0	37.5	 25
 73	 21	192.0	31.8	 25
 74	 21	126.0	27.8	 25
 75	 21	1632.3	360.0	 30
 76	 21	212.0	39.5	 25
 77	 21	249.0	25.2	 25
 78	 21	3785.0	552.1	 25
 79	 21	111.0	17.3	 25
 80	 21	119.5	22.5	 30
 81	 21	131.8	23.0	 30
 82	 21	132.0	22.9	 30
 83	 21	158.3	29.3	 30
 84	 21	143.0	19.9	 25
 85	 21	159.0	31.4	 25
 86	 21	319.0	41.8	 30
 87	 21	310.0	34.8	 25
 88	 21	276.0	36.6	 25
 89	 21	607.0	64.8	 25
 90	 21	255.0	52.2	 25
 91	 21	156.3	22.2	 30
 92	 21	146.0	20.1	 25
 93	 21	162.0	29.0	 25
 94	 21	486.0	51.3	 25
 95	 21	148.0	32.3	 25
 96	 21	140.5	20.2	 36
 97	 21	209.8	24.6	 30
 98	 21	363.0	44.1	 30
 99	 21	148.0	16.0	 25
100	 21	566.0	90.8	 25
101	 21	167.0	19.9	 30
102	 21	238.0	36.3	 25
103	 21	134.0	23.7	 25
104	 21	634.0	124.6	 25
105	 21	137.0	23.5	 25
106	 21	489.8	102.7	 30
107	 21	1584.0	215.6	 25
108	 21	313.0	32.7	 25
109	 21	130.0	26.3	 25
110	 21	121.0	15.3	 25
111	 21	389.8	74.2	 30
112	 21	1026.3	181.3	 30
113	 21	194.8	26.5	 30
114	 21	1274.5	227.1	 30
115	 21	338.0	41.5	 25
116	 21	247.8	32.9	 30
117	 21	179.0	23.3	 25
118	 21	344.0	38.8	 25
119	 21	127.0	16.9	 25
120	 21	1657.0	307.6	 25
121	 21	4049.5	811.2	 30
122	 21	159.0	25.1	 25
123	 21	224.0	37.1	 25
124	 21	332.0	29.7	 25
125	 21	180.0	27.0	 25
126	 21	176.5	30.9	 30
127	 21	192.5	28.5	 30
128	 21	1499.3	242.3	 30
129	 21	123.5	21.7	 30
130	 21	155.0	17.9	 25
131	 21	269.5	33.9	 30
132	 21	158.0	23.6	 25
133	 21	238.0	23.8	 25
134	 21	127.0	19.7	 25
135	 21	195.0	22.6	 25
136	 21	158.0	24.6	 30
137	 21	216.0	24.8	 25
138	 21	213.0	21.1	 25
139	 21	307.0	34.5	 25
140	 21	202.0	22.9	 25
141	 21	297.3	54.7	 30
142	 21	239.0	19.6	 25
143	 21	324.3	42.7	 30
144	 21	201.3	22.1	 30
145	 21	146.0	24.9	 30
146	 21	297.5	50.1	 30
147	 21	149.0	27.0	 25
148	 21	137.0	19.6	 25
149	 21	120.0	21.2	 25
150	 21	166.0	25.6	 25
151	 21	345.8	97.6	 30
152	 21	124.0	21.4	 25
153	 21	165.0	20.1	 25
154	 21	162.0	25.5	 25
155	 21	319.0	38.2	 25
156	 21	1934.3	438.7	 30
157	 21	660.0	67.7	 25
158	 21	189.3	28.7	 30
159	 21	542.8	54.4	 30
160	 21	486.3	71.5	 30
161	 21	310.5	52.3	 30
162	 21	159.0	23.9	 25
163	 21	7327.0	1067.8	 25
164	 21	159.0	28.2	 25
165	 21	115.0	17.9	 25
166	 21	181.3	39.4	 30
167	 21	820.0	58.0	 25
168	 21	211.0	26.5	 25
169	 21	159.0	24.4	 25
170	 21	147.0	19.9	 25
171	 21	163.0	26.4	 30
172	 21	173.0	18.3	 25
173	 21	260.0	30.3	 25
174	 21	206.3	28.1	 30
175	 21	183.3	29.5	 30
176	 21	169.3	19.8	 36
177	 21	183.0	28.9	 25
178	 21	262.0	33.9	 25
179	 21	149.0	32.5	 25
180	 21	238.0	22.5	 25
181	 21	193.0	34.7	 30
182	 21	138.0	20.4	 25
183	 21	959.0	103.5	 25
184	 21	419.0	28.2	 25
185	 21	548.0	83.0	 25
186	 21	183.0	28.4	 25
187	 21	372.5	83.3	 30
188	 21	294.0	39.8	 25
189	 21	309.5	41.3	 30
190	 21	267.8	36.4	 30
191	 21	163.8	27.5	 30
192	 21	238.3	62.1	 30
193	 21	230.0	25.0	 25
194	 21	589.0	293.5	 25
195	 21	495.0	78.2	 25
196	 21	128.0	19.0	 25
197	 21	240.0	38.2	 30
198	 21	196.0	25.3	 25
199	 21	247.0	39.6	 25
200	 21	299.0	42.2	 25
201	 21	312.0	47.6	 25
202	 21	399.3	58.7	 30
203	 21	650.0	73.5	 25
204	 21	1891.0	312.5	 25
205	 21	214.3	56.2	 30
206	 21	317.0	51.8	 30
207	 21	8243.8	2067.0	 36
208	 21	319.0	43.1	 25
209	 21	119.0	18.3	 25
210	 21	130.0	15.6	 25
211	 21	646.0	144.8	 25
212	 21	411.3	42.9	 30
213	 21	250.0	43.4	 25
214	 21	2834.0	514.0	 25
215	 21	186.0	29.9	 25
216	 21	161.0	27.9	 25
217	 21	185.5	31.8	 30
218	 21	271.0	47.2	 25
219	 21	246.0	36.0	 25
220	 21	364.8	39.7	 30
221	 21	175.0	22.2	 30
222	 21	149.8	27.8	 36
223	 21	139.0	29.9	 25
224	 21	388.0	51.1	 25
225	 21	286.0	46.6	 25
226	 21	185.0	25.5	 25
227	 21	390.0	42.8	 30
228	 21	308.0	34.9	 25
229	 21	235.0	32.5	 25
230	 21	158.0	27.2	 25
231	 21	213.0	34.7	 25
232	 21	253.3	56.5	 30
233	 21	1994.0	306.2	 25
234	 21	186.0	25.6	 25
235	 21	465.0	51.6	 25
236	 21	465.3	83.8	 30
237	 21	168.5	28.8	 36
238	 21	227.3	38.7	 30
239	 21	179.0	32.9	 25
240	 21	651.0	89.3	 25
241	 21	651.0	100.1	 25
242	 21	290.8	55.8	 30
243	 21	139.0	22.4	 25
244	 21	564.0	79.3	 25
245	 21	227.0	30.4	 25
246	 21	535.0	97.3	 25
247	 21	341.5	59.3	 30
248	 21	184.0	37.0	 25
249	 21	162.0	35.4	 25
250	 21	212.0	33.0	 25
251	 21	190.5	39.8	 30
252	 21	149.0	25.7	 36
253	 21	326.3	37.9	 30
254	 21	659.0	100.7	 25
255	 21	632.0	129.7	 25
256	 21	534.0	82.1	 25
257	 21	565.8	65.0	 30
258	 21	173.0	24.9	 25
259	 21	221.0	31.5	 25
260	 21	451.0	79.5	 25
261	 21	384.0	72.9	 25
262	 21	962.3	183.2	 30
263	 21	242.0	40.7	 25
264	 21	471.0	64.0	 25
265	 21	167.0	37.1	 25
266	 21	368.0	60.1	 30
267	 21	120.5	28.5	 36
268	 21	204.0	30.7	 30
269	 21	112.0	27.2	 25
270	 21	157.0	29.3	 25
271	 21	143.0	36.1	 25
272	 21	184.8	34.8	 30
273	 21	153.0	35.9	 25
274	 21	172.0	49.3	 25
275	 21	162.0	28.5	 25
276	 21	138.0	25.3	 25
277	 21	185.8	36.1	 30
278	 21	345.0	46.4	 25
279	 21	172.0	39.5	 25
280	 21	151.0	24.0	 25
281	 21	262.0	53.8	 25
282	 21	167.3	40.6	 36
283	 21	138.3	34.5	 30
284	 21	240.8	34.6	 30
285	 21	171.0	28.5	 25
286	 21	306.0	47.0	 25
287	 21	1174.0	189.9	 25
288	 21	411.8	56.5	 30
289	 21	1266.0	111.5	 25
290	 21	145.0	36.4	 25
291	 21	186.0	44.4	 25
292	 21	1061.0	202.2	 25
293	 21	196.0	37.0	 30
294	 21	193.0	35.7	 25
295	 21	243.0	34.9	 25
296	 21	168.0	25.5	 25
297	 21	164.8	25.6	 30
298	 21	185.0	26.3	 36
299	 21	1180.3	192.6	 30
300	 21	142.0	30.0	 25
301	 21	129.0	30.6	 25
302	 21	789.0	138.7	 25
303	 21	377.3	71.1	 30
304	 21	164.0	29.0	 25
305	 21	134.0	23.0	 25
306	 21	138.0	27.9	 25
307	 21	3517.0	710.7	 25
308	 21	185.8	44.0	 30
309	 21	177.0	31.9	 25
310	 21	2062.0	257.5	 25
311	 21	798.0	160.7	 25
312	 21	196.0	37.2	 25
313	 21	637.3	81.7	 36
314	 21	143.3	28.1	 30
315	 21	161.8	29.5	 30
316	 21	208.0	38.9	 25
317	 21	307.0	46.1	 25
318	 21	187.8	26.3	 30
319	 21	185.0	41.3	 25
320	 21	220.0	34.9	 25
321	 21	232.0	37.4	 25
322	 21	414.0	211.9	 25
323	 21	499.8	247.0	 30
324	 21	290.0	73.3	 25
325	 21	527.0	106.1	 25
326	 21	216.0	28.6	 25
327	 21	143.0	22.5	 25
328	 21	148.5	31.8	 36
329	 21	147.8	34.6	 30
330	 21	4616.0	796.6	 30
331	 21	520.0	75.1	 25
332	 21	239.0	34.1	 25
333	 21	393.3	81.5	 30
334	 21	264.0	35.4	 25
335	 21	178.0	25.7	 25
336	 21	207.0	35.4	 25
337	 21	176.0	23.3	 25
338	 21	237.0	25.6	 30
339	 21	188.0	31.5	 25
340	 21	664.0	45.1	 25
341	 21	207.0	42.0	 25
342	 21	173.0	35.5	 25
343	 21	151.8	33.3	 30
344	 21	157.5	31.0	 30
345	 21	151.8	18.7	 30
346	 21	210.5	46.9	 30
347	 21	204.0	37.3	 25
348	 21	183.0	31.6	 30
349	 21	157.0	32.5	 25
350	 21	244.0	30.8	 25
351	 21	168.0	27.8	 25
352	 21	198.0	33.0	 25
353	 21	376.8	63.5	 30
354	 21	234.0	22.4	 25
355	 21	486.0	49.9	 25
356	 21	196.0	31.7	 25
357	 21	348.0	60.9	 25
358	 21	356.8	42.2	 30
359	 21	160.0	25.3	 30
360	 21	644.8	116.6	 30
361	 21	140.0	17.5	 30
362	 21	173.0	29.3	 25
363	 21	156.8	20.4	 30
364	 21	994.0	104.3	 25
365	 21	600.0	72.5	 25
366	 21	611.0	56.0	 25
367	 21	468.0	53.1	 25
368	 21	166.8	28.2	 30
369	 21	165.0	22.6	 25
370	 21	158.0	23.1	 25
371	 21	213.0	30.6	 25
372	 21	336.0	45.1	 25
373	 21	159.8	29.3	 30
374	 21	369.0	51.5	 25
375	 21	154.8	20.9	 30
376	 21	981.3	137.1	 30
377	 21	363.0	64.6	 30
378	 21	137.8	23.8	 30
379	 21	188.0	28.6	 25
380	 21	161.0	33.8	 25
381	 21	234.0	29.2	 25
382	 21	377.0	50.9	 25
383	 21	3506.0	771.0	 30
384	 21	194.0	25.7	 25
385	 21	134.0	20.3	 25
386	 21	412.0	90.0	 25
387	 21	144.0	23.7	 25
388	 21	176.0	22.2	 25
389	 21	550.8	93.1	 30
390	 21	206.5	41.2	 30
391	 21	560.0	99.3	 30
392	 21	213.3	27.1	 30
393	 21	650.0	143.6	 25
394	 21	178.8	24.4	 30
395	 21	153.0	35.9	 25
396	 21	158.0	29.3	 25
397	 21	323.0	51.0	 25
398	 21	497.0	71.3	 25
399	 21	742.0	135.5	 30
400	 21	198.0	26.2	 25
401	 21	115.0	17.5	 25
402	 21	331.0	47.8	 25
403	 21	176.0	26.0	 25
404	 21	286.0	43.2	 30
405	 21	168.0	22.9	 25
406	 21	223.0	34.7	 30
407	 21	630.0	139.2	 30
408	 21	136.8	22.5	 30
409	 21	126.5	18.1	 30
410	 21	346.0	58.7	 25
411	 21	317.0	32.0	 25
412	 21	309.0	31.1	 25
413	 21	669.0	100.8	 25
414	 21	373.3	48.2	 30
415	 21	1333.0	152.9	 25
416	 21	1146.0	169.6	 25
417	 21	605.0	42.1	 25
418	 21	446.0	39.4	 25
419	 21	874.5	114.1	 30
420	 21	151.0	24.9	 25
421	 21	612.3	92.6	 30
422	 21	330.3	50.1	 30
423	 21	703.0	149.3	 30
424	 21	494.8	94.2	 30
425	 21	155.0	18.5	 25
426	 21	162.0	21.2	 25
427	 21	160.0	35.6	 25
428	 21	219.0	31.2	 25
429	 21	163.8	22.8	 30
430	 21	126.0	15.6	 25
431	 21	496.0	77.6	 25
432	 21	191.0	24.9	 25
433	 21	161.0	20.6	 25
434	 21	198.5	35.4	 30
435	 21	2653.0	301.2	 25
436	 21	207.0	29.2	 25
437	 21	138.5	24.5	 30
438	 21	184.8	28.3	 30
439	 21	221.0	36.3	 36
440	 21	467.0	68.3	 25
441	 21	169.0	30.3	 25
442	 21	873.0	160.7	 25
443	 21	209.0	34.7	 25
444	 21	153.3	23.2	 30
445	 21	178.0	25.7	 25
446	 21	175.0	24.9	 25
447	 21	211.0	34.6	 25
448	 21	242.0	58.0	 25
449	 21	190.8	25.3	 30
450	 21	137.0	23.7	 25
451	 21	165.0	36.3	 25
452	 21	1428.8	307.9	 30
453	 21	272.8	57.0	 30
454	 21	3837.0	1029.7	 36
455	 21	439.0	71.9	 25
456	 21	252.0	42.2	 25
457	 21	253.0	36.2	 25
458	 21	731.0	159.6	 25
459	 21	142.0	18.0	 30
460	 21	3188.0	423.5	 25
461	 21	186.0	19.8	 25
462	 21	144.0	36.3	 25
463	 21	279.0	44.0	 25
464	 21	194.8	30.1	 30
465	 21	958.0	116.0	 25
466	 21	129.0	31.3	 25
467	 21	182.0	24.9	 25
468	 21	180.8	20.6	 30
469	 21	384.3	72.8	 36
470	 21	412.0	40.6	 30
471	 21	142.0	29.7	 25
472	 21	253.0	40.2	 25
473	 21	650.0	109.3	 25
474	 21	459.0	56.9	 30
475	 21	1382.0	144.7	 25
476	 21	288.0	38.5	 25
477	 21	199.0	29.3	 25
478	 21	143.0	27.2	 25
479	 21	214.8	40.7	 30
480	 21	143.0	19.5	 25
481	 21	319.0	36.2	 25
482	 21	10931.0	1872.0	 25
483	 21	280.0	52.3	 30
484	 21	266.0	46.9	 36
485	 21	142.0	26.8	 30
486	 21	164.0	26.8	 25
487	 21	141.0	15.5	 25
488	 21	144.0	22.1	 25
489	 21	142.0	25.9	 25
490	 21	184.3	35.9	 30
491	 21	576.0	78.8	 25
492	 21	151.0	28.8	 25
493	 21	150.0	26.4	 25
494	 21	160.0	33.3	 25
495	 21	148.5	28.8	 30
496	 21	252.0	39.7	 25
497	 21	211.0	31.3	 25
498	 21	278.0	43.8	 25
499	 21	181.5	34.4	 30
500	 21	871.5	194.7	 36
501	 21	293.0	36.7	 30
502	 21	253.0	30.4	 25
503	 21	183.0	28.9	 25
504	 21	263.0	46.7	 25
505	 21	160.3	31.3	 30
506	 21	167.0	41.7	 25
507	 21	252.0	37.4	 25
508	 21	487.0	91.3	 25
509	 21	443.0	62.9	 25
510	 21	167.5	24.4	 30
511	 21	462.0	66.9	 25
512	 21	547.0	98.4	 25
513	 21	154.0	31.1	 25
514	 21	309.8	64.1	 30
515	 21	172.3	34.7	 36
516	 21	326.8	57.8	 30
517	 21	218.0	45.8	 25
518	 21	448.0	57.9	 25
519	 21	324.0	53.8	 25
520	 21	9713.3	2104.9	 30
521	 21	874.0	105.5	 25
522	 21	191.0	35.1	 25
523	 21	193.0	28.2	 25
524	 21	171.0	30.1	 25
525	 21	179.3	37.4	 30
526	 21	458.0	59.3	 25
527	 21	194.0	33.6	 25
528	 21	216.0	33.9	 25
529	 21	832.0	118.1	 25
530	 21	244.3	45.1	 36
531	 21	208.0	32.8	 30
532	 21	337.5	53.6	 30
533	 21	192.0	30.3	 25
534	 21	114.0	24.0	 25
535	 21	279.5	66.5	 30
536	 21	149.0	28.9	 25
537	 21	191.0	40.0	 25
538	 21	120.0	30.8	 25
539	 21	422.0	68.9	 25
540	 21	1407.3	307.3	 30
541	 21	204.0	29.0	 25
542	 21	327.0	40.4	 25
543	 21	139.0	25.1	 25
544	 21	118.0	20.1	 25
545	 21	120.5	16.9	 36
546	 21	137.8	28.4	 30
547	 21	125.5	20.7	 30
548	 21	255.0	30.6	 25
549	 21	231.0	57.4	 25
550	 21	165.5	37.0	 30
551	 21	120.0	20.3	 25
552	 21	161.0	34.6	 25
553	 21	155.0	40.0	 25
554	 21	165.0	24.6	 25
555	 21	305.8	50.6	 30
556	 21	188.0	32.8	 25
557	 21	179.0	27.9	 25
558	 21	172.0	29.8	 25
559	 21	498.0	75.3	 25
560	 21	623.8	84.1	 30
561	 21	173.3	30.6	 30
562	 21	158.8	28.8	 30
563	 21	353.3	47.0	 30
564	 21	138.0	40.0	 25
565	 21	386.0	57.4	 30
566	 21	129.0	24.9	 25
567	 21	966.0	117.0	 25
568	 21	379.0	66.8	 25
569	 21	491.0	77.7	 25
570	 21	191.0	29.1	 30
571	 21	1093.0	143.5	 25
572	 21	153.0	36.9	 25
573	 21	140.0	25.9	 25
574	 21	344.0	45.4	 25
575	 21	503.8	87.5	 30
576	 21	150.3	28.9	 30
577	 21	177.5	41.5	 30
578	 21	152.8	25.6	 30
579	 21	183.0	28.3	 25
580	 21	197.0	29.3	 30
581	 21	683.0	73.3	 25
582	 21	208.0	28.0	 25
583	 21	277.0	56.1	 25
584	 21	21167.0	2979.9	 25
585	 21	381.0	51.3	 30
586	 21	290.0	47.9	 25
587	 21	1031.0	113.6	 25
588	 21	196.0	27.9	 25
589	 21	143.0	21.2	 25
590	 21	155.0	27.1	 25
591	 21	161.3	24.5	 30
592	 21	133.8	22.8	 30
593	 21	205.0	30.4	 30
594	 21	132.5	20.8	 30
595	 21	160.0	25.8	 25
596	 21	186.0	29.3	 30
597	 21	150.0	27.8	 25
598	 21	195.0	31.8	 25
599	 21	242.0	30.3	 25
600	 21	163.0	22.9	 25
601	 21	153.0	30.3	 30
602	 21	246.0	35.7	 25
603	 21	797.0	120.8	 25
604	 21	745.0	135.9	 25
605	 21	2998.0	696.2	 25
606	 21	1158.3	266.0	 30
607	 21	138.5	23.3	 30
608	 21	250.0	28.6	 30
609	 21	229.5	36.5	 30
610	 21	447.0	66.7	 25
611	 21	378.5	50.6	 30
612	 21	135.0	21.6	 25
613	 21	190.0	27.4	 25
614	 21	151.0	31.9	 25
615	 21	365.0	76.6	 25
616	 21	412.8	72.5	 30
617	 21	168.0	20.7	 25
618	 21	168.0	35.2	 25
619	 21	150.0	30.8	 25
620	 21	166.0	21.1	 25
621	 21	502.0	120.9	 30
622	 21	1999.0	277.7	 25
623	 21	201.3	32.1	 30
624	 21	185.8	27.2	 30
625	 21	433.8	87.4	 30
626	 21	150.8	27.8	 30
627	 21	184.0	40.0	 25
628	 21	136.0	18.7	 25
629	 21	674.0	81.6	 25
630	 21	956.0	241.6	 25
631	 21	231.5	29.0	 30
632	 21	846.0	93.8	 25
633	 21	388.0	31.7	 25
634	 21	1056.0	207.1	 25
635	 21	296.0	39.4	 25
636	 21	1353.5	276.0	 30
637	 21	2530.0	426.7	 25
638	 21	1955.5	450.2	 30
639	 21	961.8	119.0	 30
640	 21	244.5	32.2	 30
641	 21	434.3	81.5	 30
642	 21	918.0	132.8	 25
643	 21	7090.0	1214.4	 25
644	 21	672.0	70.2	 25
645	 21	460.0	65.2	 25
646	 21	467.8	75.8	 30
647	 21	764.0	99.6	 25
648	 21	121.0	15.9	 25
649	 21	399.0	39.7	 25
650	 21	181.0	33.4	 25
651	 21	1800.8	415.5	 30
652	 21	169.0	30.0	 25
653	 21	520.0	65.7	 25
654	 21	244.0	47.5	 30
655	 21	312.0	56.0	 30
656	 21	652.3	126.9	 36
657	 21	319.0	44.7	 25
658	 21	163.0	20.0	 25
659	 21	182.0	37.5	 25
660	 21	171.0	25.1	 25
661	 21	252.3	21.8	 30
662	 21	565.0	85.0	 25
663	 21	1005.0	190.8	 25
664	 21	122.0	19.0	 25
665	 21	131.0	14.5	 25
666	 21	187.3	33.8	 30
667	 21	498.0	65.1	 25
668	 21	339.0	22.6	 25
669	 21	364.8	51.2	 30
670	 21	954.3	213.8	 30
671	 21	141.8	22.6	 36
672	 21	163.0	23.1	 25
673	 21	156.0	35.4	 25
674	 21	230.0	25.9	 25
675	 21	198.0	26.4	 25
676	 21	167.3	23.0	 30
677	 21	158.0	31.3	 25
678	 21	406.0	45.9	 25
679	 21	223.0	20.3	 25
680	 21	396.0	49.2	 25
681	 21	230.3	31.2	 30
682	 21	301.0	44.4	 25
683	 21	251.0	45.4	 25
684	 21	209.0	31.3	 25
685	 21	221.0	38.4	 30
686	 21	2751.3	632.1	 36
687	 21	178.0	27.3	 30
688	 21	411.0	53.8	 25
689	 21	139.0	21.1	 25
690	 21	283.0	30.2	 25
691	 21	136.0	21.4	 25
692	 21	144.5	22.1	 30
693	 21	725.0	116.8	 25
694	 21	118.0	18.9	 25
695	 21	379.0	80.0	 25
696	 21	866.0	199.0	 25
697	 21	331.8	47.7	 30
698	 21	924.0	130.5	 25
699	 21	134.0	26.4	 25
700	 21	115.3	19.4	 30
701	 21	96.5	20.4	 30
702	 21	122.5	18.9	 36
703	 21	264.0	47.6	 25
704	 21	179.0	29.2	 25
705	 21	177.0	26.0	 25
706	 21	402.0	91.2	 25
707	 21	221.3	31.5	 30
708	 21	264.0	43.2	 25
709	 21	160.0	32.0	 25
710	 21	184.0	28.1	 25
711	 21	270.0	49.4	 25
  0	 22	18761.8	5640.8	 36
  1	 22	149.0	50.8	 30
  2	 22	125.5	22.9	 30
  3	 22	135.0	25.2	 25
  4	 22	134.0	25.3	 25
  5	 22	291.3	48.4	 30
  6	 22	583.0	101.7	 25
  7	 22	1594.0	274.5	 25
  8	 22	340.0	64.4	 25
  9	 22	199.0	27.4	 25
 10	 22	155.3	32.8	 30
 11	 22	162.0	21.3	 25
 12	 22	438.0	37.5	 25
 13	 22	217.0	27.1	 25
 14	 22	130.0	18.7	 25
 15	 22	138.3	22.0	 30
 16	 22	242.3	43.9	 30
 17	 22	168.0	23.0	 30
 18	 22	146.8	19.7	 30
 19	 22	551.0	104.2	 25
 20	 22	414.3	59.4	 30
 21	 22	211.0	34.3	 25
 22	 22	188.0	28.2	 25
 23	 22	142.0	16.9	 25
 24	 22	138.0	25.2	 25
 25	 22	209.5	26.6	 30
 26	 22	225.0	26.9	 25
 27	 22	646.0	138.2	 25
 28	 22	204.0	31.4	 25
 29	 22	171.0	20.4	 25
 30	 22	148.5	19.2	 30
 31	 22	236.3	36.6	 30
 32	 22	295.0	35.4	 30
 33	 22	220.0	30.8	 30
 34	 22	860.0	137.0	 25
 35	 22	283.5	38.6	 30
 36	 22	171.0	20.2	 25
 37	 22	533.0	54.4	 25
 38	 22	200.0	27.9	 25
 39	 22	164.0	20.2	 25
 40	 22	140.5	25.5	 30
 41	 22	126.0	22.3	 25
 42	 22	140.0	22.6	 25
 43	 22	163.0	27.5	 25
 44	 22	206.0	28.3	 25
 45	 22	196.0	37.8	 25
 46	 22	181.5	27.5	 30
 47	 22	122.8	14.4	 30
 48	 22	122.8	24.0	 30
 49	 22	131.8	16.1	 30
 50	 22	229.0	40.8	 25
 51	 22	862.5	220.3	 30
 52	 22	148.0	28.0	 25
 53	 22	177.0	30.8	 25
 54	 22	214.0	25.6	 25
 55	 22	208.0	44.9	 25
 56	 22	164.3	28.4	 30
 57	 22	123.0	21.6	 25
 58	 22	184.0	37.5	 25
 59	 22	279.0	32.2	 25
 60	 22	271.0	28.2	 25
 61	 22	514.8	57.1	 30
 62	 22	580.8	72.6	 30
 63	 22	263.3	35.3	 30
 64	 22	408.3	42.5	 30
 65	 22	179.0	30.0	 25
 66	 22	149.8	24.8	 30
 67	 22	120.0	17.0	 25
 68	 22	139.0	22.0	 25
 69	 22	247.0	38.9	 25
 70	 22	456.0	87.9	 25
 71	 22	144.8	28.6	 30
 72	 22	173.0	21.8	 25
 73	 22	154.0	26.2	 25
 74	 22	100.0	24.0	 25
 75	 22	248.0	53.4	 25
 76	 22	164.0	30.1	 30
 77	 22	232.0	26.1	 25
 78	 22	350.3	87.5	 30
 79	 22	114.8	20.2	 30
 80	 22	115.5	16.9	 30
 81	 22	123.8	24.7	 30
 82	 22	177.0	38.5	 25
 83	 22	155.0	24.5	 25
 84	 22	120.0	19.6	 25
 85	 22	138.0	22.4	 25
 86	 22	150.8	28.0	 30
 87	 22	635.0	70.9	 25
 88	 22	207.0	35.0	 25
 89	 22	254.0	29.0	 25
 90	 22	371.0	34.4	 25
 91	 22	158.0	26.8	 30
 92	 22	179.0	30.8	 25
 93	 22	137.0	24.9	 30
 94	 22	206.5	36.4	 30
 95	 22	108.5	19.6	 30
 96	 22	169.5	22.8	 30
 97	 22	215.0	34.5	 25
 98	 22	195.0	31.3	 25
 99	 22	130.0	19.6	 25
100	 22	145.0	25.4	 25
101	 22	137.8	28.6	 30
102	 22	168.0	24.3	 25
103	 22	156.0	25.2	 25
104	 22	190.0	32.9	 25
105	 22	149.0	20.4	 25
106	 22	193.8	37.4	 30
107	 22	353.0	40.1	 25
108	 22	172.0	26.4	 25
109	 22	141.3	25.9	 30
110	 22	138.0	24.4	 30
111	 22	136.5	26.2	 36
112	 22	214.0	29.9	 25
113	 22	148.0	27.3	 25
114	 22	389.0	85.3	 25
115	 22	283.0	46.5	 25
116	 22	188.0	26.5	 30
117	 22	158.0	27.4	 25
118	 22	145.0	28.3	 25
119	 22	153.0	30.8	 25
120	 22	173.0	28.7	 25
121	 22	500.3	118.6	 30
122	 22	134.0	19.0	 25
123	 22	112.0	22.0	 25
124	 22	157.8	25.7	 30
125	 22	128.8	19.7	 30
126	 22	138.5	23.4	 36
127	 22	144.0	31.1	 25
128	 22	291.0	65.6	 25
129	 22	137.0	32.4	 25
130	 22	192.0	30.2	 25
131	 22	271.5	50.3	 30
132	 22	171.0	35.7	 25
133	 22	183.0	31.4	 25
134	 22	145.0	23.1	 25
135	 22	232.0	28.8	 25
136	 22	196.8	28.7	 30
137	 22	334.0	25.3	 25
138	 22	197.0	36.8	 25
139	 22	194.0	37.1	 25
140	 22	127.8	36.5	 30
141	 22	194.3	35.3	 36
142	 22	210.8	31.5	 30
143	 22	248.0	34.3	 25
144	 22	144.0	23.0	 25
145	 22	122.0	22.9	 25
146	 22	341.0	50.9	 25
147	 22	155.8	33.3	 30
148	 22	164.0	40.2	 25
149	 22	112.0	20.4	 25
150	 22	145.0	28.2	 25
151	 22	207.0	36.3	 25
152	 22	127.0	18.9	 30
153	 22	181.0	29.5	 25
154	 22	285.0	35.8	 25
155	 22	344.3	75.8	 30
156	 22	325.0	51.2	 30
157	 22	296.3	45.3	 36
158	 22	164.0	28.9	 25
159	 22	372.0	65.6	 25
160	 22	199.0	28.7	 25
161	 22	165.0	32.6	 25
162	 22	128.8	18.1	 30
163	 22	718.0	196.4	 25
164	 22	155.0	30.8	 25
165	 22	133.0	22.6	 25
166	 22	135.0	27.2	 25
167	 22	249.8	38.1	 30
168	 22	181.0	39.4	 25
169	 22	137.0	25.7	 25
170	 22	132.0	32.8	 25
171	 22	125.5	27.9	 30
172	 22	127.3	26.8	 36
173	 22	170.8	36.1	 30
174	 22	210.0	34.9	 25
175	 22	150.0	28.9	 25
176	 22	139.0	30.3	 25
177	 22	189.3	38.5	 30
178	 22	206.0	42.0	 25
179	 22	211.0	38.7	 25
180	 22	197.0	44.5	 25
181	 22	138.0	21.9	 25
182	 22	201.0	46.6	 30
183	 22	386.0	64.9	 25
184	 22	256.0	29.3	 25
185	 22	178.0	40.2	 25
186	 22	136.5	24.4	 30
187	 22	129.8	27.5	 36
188	 22	190.5	36.7	 30
189	 22	290.0	71.1	 25
190	 22	271.0	34.0	 25
191	 22	155.0	30.2	 25
192	 22	119.0	19.0	 30
193	 22	122.0	28.8	 25
194	 22	2000.0	311.0	 25
195	 22	283.0	39.7	 25
196	 22	137.0	26.2	 25
197	 22	378.5	69.8	 30
198	 22	218.0	32.1	 25
199	 22	213.0	33.5	 25
200	 22	175.0	41.2	 25
201	 22	168.0	32.8	 25
202	 22	125.0	22.7	 36
203	 22	306.8	55.2	 30
204	 22	492.3	105.8	 30
205	 22	417.0	62.1	 25
206	 22	508.0	114.6	 25
207	 22	1026.0	261.4	 30
208	 22	232.0	38.4	 25
209	 22	148.0	36.1	 25
210	 22	132.0	23.7	 25
211	 22	235.0	36.3	 25
212	 22	465.0	68.5	 30
213	 22	306.0	35.9	 25
214	 22	188.0	31.7	 25
215	 22	140.0	34.5	 25
216	 22	134.0	34.6	 25
217	 22	121.0	21.5	 36
218	 22	170.3	30.7	 30
219	 22	186.3	32.2	 30
220	 22	204.0	30.2	 25
221	 22	228.0	32.2	 25
222	 22	146.5	25.9	 30
223	 22	147.0	37.1	 25
224	 22	287.0	57.8	 25
225	 22	295.0	41.9	 25
226	 22	179.0	28.4	 25
227	 22	291.0	71.0	 30
228	 22	412.0	56.9	 25
229	 22	151.0	23.4	 25
230	 22	139.0	20.5	 25
231	 22	220.0	39.0	 25
232	 22	217.0	33.4	 36
233	 22	685.0	184.0	 30
234	 22	254.8	31.8	 30
235	 22	199.5	38.8	 30
236	 22	171.0	32.7	 25
237	 22	145.8	21.6	 30
238	 22	188.0	36.6	 25
239	 22	220.0	24.9	 25
240	 22	202.0	40.0	 25
241	 22	215.0	32.4	 25
242	 22	143.8	22.1	 30
243	 22	146.0	20.2	 25
244	 22	374.0	71.2	 25
245	 22	305.0	41.7	 25
246	 22	344.0	39.7	 25
247	 22	267.8	44.4	 30
248	 22	120.8	18.1	 30
249	 22	125.0	24.2	 30
250	 22	235.3	35.2	 30
251	 22	420.0	62.3	 25
252	 22	131.0	20.3	 25
253	 22	256.8	42.4	 30
254	 22	215.0	29.0	 25
255	 22	207.0	39.8	 25
256	 22	214.0	25.1	 25
257	 22	235.0	31.8	 25
258	 22	164.8	24.4	 30
259	 22	215.0	36.2	 25
260	 22	163.0	26.8	 25
261	 22	353.0	44.6	 25
262	 22	277.0	38.9	 25
263	 22	273.5	59.9	 36
264	 22	157.8	26.4	 30
265	 22	212.5	38.8	 30
266	 22	161.0	18.7	 25
267	 22	156.0	23.4	 25
268	 22	151.3	32.2	 30
269	 22	104.0	20.7	 25
270	 22	130.0	23.5	 25
271	 22	168.0	20.7	 25
272	 22	231.0	35.6	 25
273	 22	132.3	16.6	 30
274	 22	271.0	29.0	 25
275	 22	168.0	31.6	 25
276	 22	132.0	26.1	 25
277	 22	180.0	29.2	 25
278	 22	254.0	29.2	 30
279	 22	204.0	74.9	 30
280	 22	141.0	25.1	 30
281	 22	137.3	29.3	 30
282	 22	118.0	20.5	 25
283	 22	129.3	24.4	 30
284	 22	263.0	44.9	 25
285	 22	243.0	37.6	 25
286	 22	239.0	24.1	 25
287	 22	840.0	108.5	 25
288	 22	235.5	32.0	 30
289	 22	261.0	96.7	 25
290	 22	78.0	12.1	 25
291	 22	83.0	15.5	 25
292	 22	84.0	42.4	 25
293	 22	215.8	28.1	 30
294	 22	214.0	32.4	 30
295	 22	333.0	31.3	 30
296	 22	155.0	27.0	 30
297	 22	161.0	24.3	 25
298	 22	218.0	38.9	 30
299	 22	390.0	54.9	 25
300	 22	134.0	25.9	 25
301	 22	141.0	19.7	 25
302	 22	196.0	30.6	 25
303	 22	178.8	34.8	 30
304	 22	140.0	25.7	 25
305	 22	190.0	37.1	 25
306	 22	144.0	20.5	 25
307	 22	937.0	189.0	 25
308	 22	168.0	40.8	 30
309	 22	206.0	23.0	 25
310	 22	1479.8	197.4	 30
311	 22	244.8	29.0	 30
312	 22	218.0	24.2	 30
313	 22	757.8	127.6	 30
314	 22	135.0	17.2	 25
315	 22	154.0	31.6	 25
316	 22	130.0	17.6	 25
317	 22	156.0	21.0	 25
318	 22	138.8	16.8	 30
319	 22	143.0	18.2	 25
320	 22	188.0	20.4	 25
321	 22	182.0	26.5	 25
322	 22	236.0	51.0	 25
323	 22	6534.3	1513.7	 30
324	 22	2776.0	442.8	 25
325	 22	133.0	21.2	 30
326	 22	144.8	22.4	 30
327	 22	211.8	22.6	 30
328	 22	249.3	66.3	 30
329	 22	145.0	27.5	 25
330	 22	1124.0	329.7	 25
331	 22	261.0	18.2	 25
332	 22	459.0	66.1	 25
333	 22	165.5	21.9	 30
334	 22	144.0	21.3	 25
335	 22	154.0	22.1	 25
336	 22	169.0	31.8	 25
337	 22	126.0	21.1	 25
338	 22	284.0	39.7	 30
339	 22	193.0	21.7	 25
340	 22	321.0	20.1	 25
341	 22	304.8	49.7	 30
342	 22	212.3	34.9	 30
343	 22	134.0	24.1	 36
344	 22	142.0	23.4	 25
345	 22	178.0	21.6	 25
346	 22	158.0	19.2	 25
347	 22	149.0	31.2	 25
348	 22	165.8	30.9	 30
349	 22	147.0	29.2	 25
350	 22	136.0	18.1	 25
351	 22	158.0	28.0	 25
352	 22	255.0	32.7	 25
353	 22	193.0	26.5	 25
354	 22	231.8	37.0	 30
355	 22	363.0	59.9	 25
356	 22	175.0	38.4	 30
357	 22	282.0	58.7	 30
358	 22	124.5	26.4	 30
359	 22	126.3	20.6	 30
360	 22	185.0	37.3	 25
361	 22	151.0	25.3	 25
362	 22	170.0	26.4	 25
363	 22	148.0	27.7	 25
364	 22	427.8	72.4	 30
365	 22	266.0	31.4	 25
366	 22	482.0	50.4	 25
367	 22	339.0	52.6	 25
368	 22	155.0	26.9	 25
369	 22	193.8	31.6	 30
370	 22	154.0	31.5	 25
371	 22	142.0	30.7	 25
372	 22	204.8	29.4	 30
373	 22	127.8	24.3	 30
374	 22	178.0	35.9	 36
375	 22	188.0	29.5	 25
376	 22	438.0	74.1	 25
377	 22	199.0	48.0	 25
378	 22	117.0	37.2	 25
379	 22	213.8	31.8	 30
380	 22	421.0	72.3	 25
381	 22	168.0	29.3	 25
382	 22	361.0	57.1	 25
383	 22	782.0	173.8	 25
384	 22	206.8	25.0	 30
385	 22	134.0	24.1	 25
386	 22	175.0	29.8	 25
387	 22	126.5	54.6	 30
388	 22	152.0	25.8	 30
389	 22	153.0	30.8	 36
390	 22	228.0	40.3	 25
391	 22	220.0	38.8	 25
392	 22	166.0	30.1	 25
393	 22	202.0	59.3	 25
394	 22	159.8	29.8	 30
395	 22	182.0	35.7	 25
396	 22	137.0	23.9	 25
397	 22	265.0	44.0	 25
398	 22	280.0	38.8	 25
399	 22	449.0	77.5	 30
400	 22	146.0	21.2	 25
401	 22	112.0	26.4	 25
402	 22	267.0	46.6	 25
403	 22	155.5	27.6	 30
404	 22	139.5	25.2	 36
405	 22	151.5	23.4	 30
406	 22	188.0	43.2	 25
407	 22	139.0	21.4	 25
408	 22	138.0	25.6	 25
409	 22	190.0	34.3	 30
410	 22	271.0	62.7	 25
411	 22	583.0	62.6	 25
412	 22	550.0	90.3	 25
413	 22	662.0	123.0	 25
414	 22	227.5	34.5	 30
415	 22	296.0	29.7	 25
416	 22	504.0	69.8	 25
417	 22	310.0	45.0	 25
418	 22	433.5	75.9	 30
419	 22	444.0	102.4	 36
420	 22	152.3	34.0	 30
421	 22	205.0	35.2	 25
422	 22	217.0	31.0	 25
423	 22	365.0	73.7	 25
424	 22	191.3	47.5	 30
425	 22	145.0	30.2	 25
426	 22	157.0	34.5	 25
427	 22	238.0	38.3	 25
428	 22	314.0	67.1	 25
429	 22	135.0	25.5	 30
430	 22	133.0	20.3	 25
431	 22	282.0	43.0	 25
432	 22	206.0	26.0	 25
433	 22	138.0	18.4	 25
434	 22	519.5	161.4	 36
435	 22	460.5	119.8	 30
436	 22	155.0	34.1	 30
437	 22	153.0	25.4	 25
438	 22	221.0	37.2	 25
439	 22	224.5	34.9	 30
440	 22	179.0	40.5	 25
441	 22	131.0	29.2	 25
442	 22	192.0	34.3	 25
443	 22	143.0	24.4	 25
444	 22	186.0	38.5	 30
445	 22	140.0	32.4	 25
446	 22	329.0	76.0	 25
447	 22	167.0	29.6	 25
448	 22	179.0	34.0	 25
449	 22	245.3	54.2	 36
450	 22	146.3	23.9	 30
451	 22	175.8	23.8	 30
452	 22	185.0	33.9	 25
453	 22	143.0	29.5	 25
454	 22	1025.0	312.0	 25
455	 22	213.3	43.2	 30
456	 22	251.0	40.3	 25
457	 22	371.0	75.0	 25
458	 22	323.0	68.7	 25
459	 22	139.0	31.5	 25
460	 22	285.0	68.2	 30
461	 22	176.0	29.8	 25
462	 22	122.0	27.6	 25
463	 22	200.0	39.3	 25
464	 22	131.0	23.7	 25
465	 22	1058.0	265.0	 36
466	 22	161.3	27.3	 30
467	 22	178.8	31.4	 30
468	 22	326.0	66.3	 25
469	 22	260.0	47.7	 25
470	 22	241.8	38.8	 30
471	 22	130.0	33.3	 25
472	 22	327.0	43.8	 25
473	 22	367.0	46.4	 25
474	 22	441.0	70.1	 25
475	 22	285.5	58.8	 30
476	 22	316.0	46.7	 25
477	 22	162.0	37.0	 25
478	 22	161.0	25.1	 25
479	 22	147.0	29.7	 25
480	 22	157.0	34.1	 36
481	 22	229.3	36.7	 30
482	 22	1047.0	308.6	 30
483	 22	256.0	60.7	 25
484	 22	222.0	40.2	 25
485	 22	166.0	26.7	 30
486	 22	153.0	22.6	 25
487	 22	135.0	28.2	 25
488	 22	157.0	19.4	 25
489	 22	135.0	26.9	 25
490	 22	225.8	34.9	 30
491	 22	300.0	38.8	 25
492	 22	149.0	28.2	 25
493	 22	132.0	20.6	 25
494	 22	186.0	31.1	 25
495	 22	181.0	25.4	 30
496	 22	214.0	30.2	 30
497	 22	259.0	37.6	 30
498	 22	171.0	46.0	 30
499	 22	150.0	30.8	 25
500	 22	167.5	20.5	 30
501	 22	361.0	44.6	 25
502	 22	354.0	32.0	 25
503	 22	157.0	18.5	 25
504	 22	151.0	29.4	 25
505	 22	160.8	17.8	 30
506	 22	210.0	26.9	 25
507	 22	150.0	28.0	 25
508	 22	191.0	24.6	 25
509	 22	141.0	25.9	 25
510	 22	164.8	29.9	 30
511	 22	167.8	21.7	 30
512	 22	247.3	47.0	 30
513	 22	139.5	17.5	 30
514	 22	253.0	27.3	 25
515	 22	203.5	33.8	 30
516	 22	185.0	32.6	 25
517	 22	299.0	31.9	 25
518	 22	370.0	34.3	 25
519	 22	239.0	34.5	 25
520	 22	3052.8	727.0	 30
521	 22	259.0	27.8	 25
522	 22	339.0	31.5	 25
523	 22	215.0	30.2	 25
524	 22	137.0	28.0	 25
525	 22	152.5	22.2	 30
526	 22	299.0	34.5	 25
527	 22	208.5	40.3	 30
528	 22	162.0	30.3	 30
529	 22	191.3	28.9	 30
530	 22	194.8	32.9	 30
531	 22	152.0	25.2	 25
532	 22	226.0	41.8	 25
533	 22	154.0	22.3	 25
534	 22	149.0	25.5	 25
535	 22	145.0	24.9	 30
536	 22	177.0	31.1	 25
537	 22	147.0	21.0	 25
538	 22	126.0	20.2	 25
539	 22	172.0	34.0	 25
540	 22	462.0	89.7	 30
541	 22	245.0	39.2	 25
542	 22	182.5	21.5	 30
543	 22	138.5	27.9	 30
544	 22	136.8	20.1	 30
545	 22	146.0	22.6	 30
546	 22	147.0	23.0	 25
547	 22	119.0	22.9	 25
548	 22	248.0	35.0	 25
549	 22	136.0	24.2	 25
550	 22	140.5	25.5	 30
551	 22	128.0	20.4	 25
552	 22	138.0	24.3	 25
553	 22	123.0	22.0	 25
554	 22	129.0	20.9	 25
555	 22	198.0	43.7	 25
556	 22	158.3	29.1	 30
557	 22	172.0	30.2	 25
558	 22	143.3	26.1	 30
559	 22	205.5	34.4	 30
560	 22	420.3	59.6	 30
561	 22	186.8	32.8	 30
562	 22	186.0	36.5	 25
563	 22	209.0	26.8	 25
564	 22	132.0	18.3	 25
565	 22	181.0	27.7	 25
566	 22	144.0	25.0	 30
567	 22	559.0	93.1	 25
568	 22	220.0	27.4	 25
569	 22	212.0	28.6	 25
570	 22	355.0	51.6	 25
571	 22	248.5	38.7	 30
572	 22	161.0	31.2	 25
573	 22	113.0	20.2	 30
574	 22	160.5	17.5	 30
575	 22	246.0	41.1	 30
576	 22	166.5	37.9	 30
577	 22	208.0	37.3	 25
578	 22	179.0	26.5	 25
579	 22	199.0	26.5	 25
580	 22	230.0	34.7	 25
581	 22	336.3	68.0	 30
582	 22	366.0	41.5	 25
583	 22	246.0	61.1	 25
584	 22	2808.0	631.9	 25
585	 22	209.0	30.4	 25
586	 22	127.5	25.9	 30
587	 22	267.0	45.4	 25
588	 22	200.0	24.4	 25
589	 22	157.0	31.7	 30
590	 22	179.0	31.8	 30
591	 22	156.0	31.0	 36
592	 22	143.0	25.9	 25
593	 22	153.0	36.0	 25
594	 22	153.0	32.1	 25
595	 22	150.0	33.6	 25
596	 22	230.0	30.3	 30
597	 22	122.0	20.6	 25
598	 22	284.0	43.4	 25
599	 22	160.0	24.3	 25
600	 22	141.0	25.7	 25
601	 22	164.5	26.7	 30
602	 22	364.0	45.2	 25
603	 22	176.0	32.0	 25
604	 22	211.8	39.1	 30
605	 22	347.5	80.5	 30
606	 22	186.0	34.7	 36
607	 22	140.0	27.0	 25
608	 22	354.0	39.3	 25
609	 22	196.0	31.4	 25
610	 22	254.0	44.2	 25
611	 22	163.8	23.5	 30
612	 22	112.0	18.2	 25
613	 22	137.0	18.4	 25
614	 22	141.0	25.6	 25
615	 22	255.0	47.0	 25
616	 22	211.8	25.7	 30
617	 22	137.0	27.1	 25
618	 22	123.0	16.5	 25
619	 22	122.0	16.3	 25
620	 22	180.3	31.7	 30
621	 22	177.0	25.9	 36
622	 22	337.3	66.2	 30
623	 22	215.0	38.0	 25
624	 22	257.0	42.3	 25
625	 22	153.0	26.6	 25
626	 22	131.0	20.4	 30
627	 22	173.0	29.9	 25
628	 22	136.0	23.9	 25
629	 22	600.0	78.5	 25
630	 22	161.0	31.2	 25
631	 22	199.8	22.5	 30
632	 22	352.0	41.5	 25
633	 22	265.0	35.6	 25
634	 22	317.0	41.2	 25
635	 22	362.5	67.3	 30
636	 22	309.5	51.4	 36
637	 22	363.8	92.8	 30
638	 22	399.0	97.5	 25
639	 22	599.0	103.9	 25
640	 22	248.0	43.6	 25
641	 22	186.8	33.4	 30
642	 22	440.0	71.6	 25
643	 22	661.0	171.9	 25
644	 22	247.0	58.7	 25
645	 22	198.0	29.4	 25
646	 22	176.5	31.0	 30
647	 22	186.0	29.1	 25
648	 22	177.0	19.5	 25
649	 22	182.0	26.8	 25
650	 22	227.0	34.8	 25
651	 22	278.8	76.0	 36
652	 22	702.0	174.7	 30
653	 22	193.0	32.3	 30
654	 22	169.0	30.2	 25
655	 22	163.0	27.4	 25
656	 22	176.0	28.1	 25
657	 22	147.5	24.1	 30
658	 22	173.0	41.4	 25
659	 22	173.0	28.2	 25
660	 22	137.0	26.2	 25
661	 22	359.0	56.1	 25
662	 22	223.8	47.6	 30
663	 22	404.0	89.3	 25
664	 22	155.0	33.8	 25
665	 22	133.0	26.2	 25
666	 22	175.8	33.7	 30
667	 22	192.8	48.0	 36
668	 22	219.3	48.0	 30
669	 22	165.0	34.3	 25
670	 22	192.0	30.7	 25
671	 22	134.0	33.5	 25
672	 22	140.0	28.4	 30
673	 22	150.0	28.2	 25
674	 22	236.0	40.5	 25
675	 22	238.0	43.8	 25
676	 22	211.0	34.3	 25
677	 22	195.8	32.8	 30
678	 22	205.0	38.5	 25
679	 22	228.0	36.3	 25
680	 22	533.0	89.4	 25
681	 22	184.0	40.5	 25
682	 22	206.3	46.6	 36
683	 22	315.3	47.8	 30
684	 22	151.3	34.1	 30
685	 22	216.0	34.3	 25
686	 22	1521.0	524.9	 25
687	 22	165.0	41.7	 30
688	 22	205.0	45.3	 25
689	 22	120.0	32.3	 25
690	 22	196.0	30.4	 25
691	 22	124.0	24.5	 25
692	 22	148.0	31.6	 30
693	 22	207.0	36.3	 25
694	 22	118.0	40.0	 25
695	 22	128.0	29.9	 25
696	 22	284.0	55.0	 25
697	 22	377.0	69.7	 36
698	 22	161.3	29.7	 30
699	 22	123.8	24.6	 30
700	 22	107.0	24.6	 25
701	 22	102.0	15.6	 25
702	 22	130.8	33.1	 30
703	 22	720.0	122.8	 25
704	 22	299.0	41.5	 25
705	 22	274.0	53.4	 25
706	 22	216.0	26.3	 25
707	 22	205.0	35.4	 30
708	 22	177.0	30.0	 25
709	 22	203.0	36.1	 25
710	 22	211.0	32.5	 25
711	 22	18505.0	5289.4	 25
  0	 23	246.3	53.3	 30
  1	 23	7902.0	863.7	 25
  2	 23	252.0	27.0	 25
  3	 23	431.0	46.5	 25
  4	 23	297.0	35.4	 25
  5	 23	10524.3	2791.4	 30
  6	 23	684.0	48.0	 25
  7	 23	271.0	30.7	 25
  8	 23	244.0	27.7	 25
  9	 23	384.0	66.7	 25
 10	 23	165.0	18.7	 25
 11	 23	236.8	40.3	 30
 12	 23	440.0	50.2	 25
 13	 23	347.5	48.8	 30
 14	 23	2181.8	433.8	 30
 15	 23	375.3	47.6	 30
 16	 23	514.3	108.8	 30
 17	 23	322.0	40.4	 25
 18	 23	1882.0	223.3	 25
 19	 23	696.0	61.5	 25
 20	 23	249.0	30.1	 25
 21	 23	931.0	169.8	 30
 22	 23	204.0	30.7	 25
 23	 23	359.0	41.3	 25
 24	 23	274.0	31.4	 25
 25	 23	165.0	27.5	 25
 26	 23	584.8	153.2	 30
 27	 23	146.0	23.9	 25
 28	 23	154.3	33.3	 30
 29	 23	626.8	116.4	 30
 30	 23	650.0	92.9	 30
 31	 23	198.0	33.4	 30
 32	 23	201.0	44.1	 25
 33	 23	199.0	27.1	 25
 34	 23	259.0	33.7	 25
 35	 23	136.0	20.7	 25
 36	 23	239.3	34.8	 30
 37	 23	2327.0	177.1	 25
 38	 23	619.0	75.0	 25
 39	 23	824.0	93.7	 25
 40	 23	235.0	38.2	 25
 41	 23	428.8	63.7	 30
 42	 23	639.0	71.9	 25
 43	 23	283.0	32.3	 25
 44	 23	1605.8	190.2	 30
 45	 23	5147.5	1046.2	 30
 46	 23	426.0	65.3	 36
 47	 23	134.0	25.4	 25
 48	 23	260.0	55.4	 25
 49	 23	227.0	41.9	 25
 50	 23	644.0	137.9	 25
 51	 23	240.5	40.1	 30
 52	 23	197.0	41.0	 25
 53	 23	138.0	26.5	 25
 54	 23	1360.0	264.4	 25
 55	 23	197.0	35.4	 25
 56	 23	212.5	36.3	 30
 57	 23	206.0	35.4	 25
 58	 23	204.0	29.4	 25
 59	 23	128.8	23.1	 30
 60	 23	117.8	21.3	 30
 61	 23	176.8	36.7	 36
 62	 23	162.0	24.2	 25
 63	 23	443.0	56.9	 25
 64	 23	251.0	43.0	 25
 65	 23	207.0	39.0	 25
 66	 23	3314.5	656.7	 30
 67	 23	205.0	32.8	 25
 68	 23	129.0	39.1	 25
 69	 23	142.0	30.1	 25
 70	 23	406.0	58.2	 25
 71	 23	124.5	17.3	 30
 72	 23	154.0	24.1	 25
 73	 23	143.0	34.2	 25
 74	 23	165.0	26.5	 25
 75	 23	176.3	32.4	 30
 76	 23	174.0	37.3	 36
 77	 23	158.3	31.2	 30
 78	 23	188.0	36.5	 25
 79	 23	146.0	17.6	 25
 80	 23	195.0	36.7	 25
 81	 23	129.0	26.3	 30
 82	 23	8487.0	953.1	 25
 83	 23	393.0	53.5	 25
 84	 23	146.0	29.6	 25
 85	 23	137.0	18.0	 25
 86	 23	169.8	30.5	 30
 87	 23	142.0	27.4	 25
 88	 23	243.0	45.6	 25
 89	 23	394.0	47.5	 25
 90	 23	780.5	164.4	 30
 91	 23	1171.0	171.2	 36
 92	 23	278.8	35.6	 30
 93	 23	116.0	22.2	 25
 94	 23	129.0	26.7	 25
 95	 23	316.0	68.7	 25
 96	 23	170.0	28.2	 30
 97	 23	373.0	44.4	 25
 98	 23	193.0	33.5	 25
 99	 23	159.0	23.2	 25
100	 23	706.0	164.2	 25
101	 23	211.8	52.4	 30
102	 23	268.0	69.8	 25
103	 23	213.0	38.8	 25
104	 23	122.0	29.5	 25
105	 23	363.0	53.1	 25
106	 23	158.3	34.4	 36
107	 23	503.0	68.2	 30
108	 23	851.8	163.7	 30
109	 23	147.0	31.5	 25
110	 23	143.0	22.4	 25
111	 23	100.0	14.4	 25
112	 23	162.3	27.9	 30
113	 23	212.0	32.2	 25
114	 23	133.0	29.3	 25
115	 23	333.0	55.1	 25
116	 23	124.0	37.8	 25
117	 23	152.8	25.1	 30
118	 23	275.0	30.3	 25
119	 23	242.0	35.4	 25
120	 23	139.0	27.5	 25
121	 23	139.0	42.5	 30
122	 23	164.3	21.6	 36
123	 23	140.3	25.4	 30
124	 23	308.0	55.5	 25
125	 23	131.0	23.4	 25
126	 23	179.0	29.9	 25
127	 23	1578.8	284.6	 30
128	 23	171.0	28.7	 25
129	 23	247.0	39.0	 25
130	 23	114.0	17.2	 25
131	 23	147.0	29.2	 25
132	 23	748.3	97.4	 30
133	 23	190.0	35.0	 25
134	 23	138.0	16.0	 25
135	 23	131.0	34.0	 25
136	 23	3220.0	615.0	 25
137	 23	433.5	59.3	 36
138	 23	224.5	33.8	 30
139	 23	143.8	25.1	 30
140	 23	142.0	15.0	 25
141	 23	1065.0	241.0	 25
142	 23	410.3	81.1	 30
143	 23	166.0	22.2	 25
144	 23	277.0	35.7	 25
145	 23	246.0	36.2	 25
146	 23	181.0	31.3	 25
147	 23	218.5	26.4	 30
148	 23	151.0	20.9	 25
149	 23	198.0	28.8	 25
150	 23	546.0	68.3	 25
151	 23	322.0	73.7	 25
152	 23	170.3	26.5	 36
153	 23	193.0	29.7	 30
154	 23	1180.3	160.2	 30
155	 23	127.0	23.3	 25
156	 23	150.0	27.0	 25
157	 23	226.3	38.8	 30
158	 23	203.0	25.0	 25
159	 23	1894.0	245.6	 25
160	 23	208.0	33.6	 25
161	 23	123.0	24.2	 25
162	 23	128.5	18.7	 30
163	 23	180.0	31.4	 25
164	 23	205.0	30.6	 25
165	 23	175.0	22.7	 25
166	 23	317.0	56.3	 25
167	 23	137.5	23.4	 30
168	 23	124.3	24.3	 30
169	 23	155.0	20.1	 30
170	 23	162.0	25.5	 30
171	 23	325.0	59.5	 25
172	 23	178.3	35.4	 30
173	 23	154.0	18.9	 25
174	 23	181.0	25.5	 25
175	 23	223.0	30.1	 25
176	 23	162.0	26.7	 25
177	 23	137.5	25.3	 30
178	 23	159.0	24.5	 25
179	 23	149.0	60.2	 25
180	 23	211.0	27.0	 25
181	 23	121.0	24.9	 25
182	 23	320.0	60.9	 30
183	 23	406.5	48.3	 30
184	 23	1341.0	122.9	 30
185	 23	187.8	29.6	 30
186	 23	240.0	30.7	 25
187	 23	158.5	17.2	 30
188	 23	428.0	42.7	 25
189	 23	196.0	32.0	 25
190	 23	224.0	38.3	 25
191	 23	142.0	19.1	 25
192	 23	738.3	183.5	 30
193	 23	147.0	22.5	 25
194	 23	269.0	47.1	 25
195	 23	1837.0	267.6	 25
196	 23	407.0	56.0	 25
197	 23	284.8	31.5	 30
198	 23	445.5	46.4	 30
199	 23	245.8	34.3	 30
200	 23	174.5	20.5	 30
201	 23	123.0	18.7	 30
202	 23	148.8	30.3	 30
203	 23	172.0	23.4	 25
204	 23	281.0	30.8	 25
205	 23	853.0	100.8	 25
206	 23	610.0	107.4	 25
207	 23	516.8	60.1	 30
208	 23	178.0	24.9	 25
209	 23	1090.0	161.3	 25
210	 23	148.0	39.0	 25
211	 23	168.0	26.4	 25
212	 23	270.0	34.7	 25
213	 23	159.3	30.1	 30
214	 23	435.5	65.7	 30
215	 23	310.5	30.4	 30
216	 23	162.0	19.3	 30
217	 23	250.0	42.3	 25
218	 23	210.5	38.1	 30
219	 23	151.0	22.6	 25
220	 23	172.0	22.1	 25
221	 23	2135.0	346.5	 25
222	 23	149.0	34.4	 25
223	 23	161.8	25.7	 30
224	 23	122.0	14.8	 25
225	 23	253.0	35.1	 25
226	 23	471.0	81.9	 25
227	 23	2055.0	413.3	 25
228	 23	193.5	78.3	 30
229	 23	176.0	23.1	 30
230	 23	135.0	19.7	 30
231	 23	259.8	42.9	 30
232	 23	223.0	17.6	 25
233	 23	479.5	86.9	 30
234	 23	335.0	49.3	 25
235	 23	124.0	28.8	 25
236	 23	390.0	71.0	 25
237	 23	217.0	67.9	 25
238	 23	292.3	44.2	 30
239	 23	199.0	28.6	 25
240	 23	217.0	30.5	 25
241	 23	280.0	31.5	 25
242	 23	160.0	28.8	 25
243	 23	2473.3	539.3	 30
244	 23	1139.0	112.7	 25
245	 23	202.5	32.9	 30
246	 23	216.8	32.5	 30
247	 23	400.3	77.9	 30
248	 23	245.8	37.5	 30
249	 23	180.0	23.4	 25
250	 23	5205.0	593.4	 25
251	 23	461.0	74.1	 25
252	 23	164.0	25.6	 25
253	 23	159.8	21.8	 30
254	 23	273.0	32.6	 25
255	 23	9237.0	1530.4	 25
256	 23	1148.0	124.5	 25
257	 23	2086.0	319.0	 25
258	 23	481.3	73.1	 30
259	 23	343.0	41.2	 25
260	 23	181.5	28.8	 30
261	 23	315.3	59.6	 30
262	 23	221.0	35.7	 30
263	 23	333.0	59.7	 30
264	 23	147.0	28.7	 25
265	 23	166.0	26.2	 25
266	 23	204.0	36.2	 25
267	 23	4704.0	966.0	 25
268	 23	333.0	56.0	 30
269	 23	170.0	29.0	 25
270	 23	294.0	38.1	 25
271	 23	129.0	22.5	 25
272	 23	1689.0	290.2	 25
273	 23	639.3	64.8	 30
274	 23	141.0	20.3	 25
275	 23	157.0	32.0	 25
276	 23	133.8	29.0	 30
277	 23	2704.8	575.3	 30
278	 23	165.3	33.3	 36
279	 23	342.0	42.8	 25
280	 23	3399.0	479.0	 25
281	 23	136.0	29.0	 25
282	 23	122.0	19.3	 25
283	 23	163.8	33.6	 30
284	 23	153.0	24.8	 25
285	 23	728.0	92.0	 25
286	 23	351.0	44.6	 25
287	 23	128.0	30.4	 25
288	 23	205.5	41.1	 30
289	 23	115.0	20.5	 25
290	 23	1047.0	317.7	 25
291	 23	274.8	88.1	 30
292	 23	167.3	37.4	 30
293	 23	112.8	24.9	 36
294	 23	158.0	27.9	 25
295	 23	177.0	34.2	 25
296	 23	217.0	38.6	 25
297	 23	411.0	68.9	 25
298	 23	235.0	40.9	 30
299	 23	201.0	42.0	 25
300	 23	298.0	47.9	 25
301	 23	219.0	33.2	 25
302	 23	301.0	44.0	 25
303	 23	167.3	43.4	 30
304	 23	111.0	19.8	 25
305	 23	113.0	22.5	 25
306	 23	123.0	23.4	 25
307	 23	150.3	31.1	 30
308	 23	146.3	26.8	 36
309	 23	192.0	29.4	 30
310	 23	169.0	28.2	 25
311	 23	2110.0	264.3	 25
312	 23	1066.0	95.1	 25
313	 23	215.0	33.9	 25
314	 23	1906.0	491.7	 30
315	 23	199.0	34.2	 25
316	 23	1481.0	215.0	 25
317	 23	221.0	44.8	 25
318	 23	159.0	35.1	 25
319	 23	163.3	31.8	 30
320	 23	207.0	26.8	 25
321	 23	274.0	40.4	 25
322	 23	327.8	75.7	 30
323	 23	166.0	37.6	 30
324	 23	1400.0	352.9	 36
325	 23	342.0	43.9	 25
326	 23	379.0	64.2	 25
327	 23	136.0	19.9	 25
328	 23	170.0	25.8	 25
329	 23	207.8	31.0	 30
330	 23	158.0	29.1	 25
331	 23	215.0	40.4	 25
332	 23	1324.0	192.9	 25
333	 23	692.0	65.6	 25
334	 23	221.3	39.9	 30
335	 23	469.0	60.7	 25
336	 23	139.0	24.1	 25
337	 23	210.0	35.2	 25
338	 23	317.5	51.1	 30
339	 23	283.3	52.6	 36
340	 23	133.8	26.0	 30
341	 23	544.0	75.5	 25
342	 23	457.0	67.2	 25
343	 23	651.0	117.7	 25
344	 23	172.5	32.9	 30
345	 23	604.0	88.6	 25
346	 23	421.0	73.2	 25
347	 23	173.0	25.4	 25
348	 23	334.0	39.1	 25
349	 23	718.0	150.1	 30
350	 23	1539.0	147.3	 25
351	 23	349.0	37.1	 25
352	 23	153.0	26.5	 25
353	 23	363.0	51.9	 30
354	 23	257.5	38.6	 36
355	 23	247.0	39.3	 30
356	 23	622.0	59.4	 25
357	 23	251.0	33.6	 25
358	 23	166.0	31.1	 25
359	 23	1218.5	261.0	 30
360	 23	145.0	28.9	 25
361	 23	116.0	15.7	 25
362	 23	462.0	53.1	 25
363	 23	169.0	26.2	 25
364	 23	172.8	30.3	 30
365	 23	715.0	113.6	 25
366	 23	207.0	31.8	 25
367	 23	371.0	72.1	 25
368	 23	242.0	47.1	 25
369	 23	384.0	71.2	 36
370	 23	1325.8	142.7	 30
371	 23	207.0	33.8	 30
372	 23	169.0	28.7	 25
373	 23	1222.0	223.1	 25
374	 23	494.0	56.9	 30
375	 23	208.0	35.0	 25
376	 23	322.0	38.2	 25
377	 23	291.0	42.7	 25
378	 23	484.0	94.0	 25
379	 23	221.8	27.7	 30
380	 23	422.0	47.2	 25
381	 23	862.0	87.8	 25
382	 23	345.0	29.4	 25
383	 23	345.0	32.2	 25
384	 23	623.0	94.3	 36
385	 23	177.3	37.3	 30
386	 23	165.8	24.7	 30
387	 23	676.0	78.8	 25
388	 23	162.0	23.6	 25
389	 23	128.0	19.6	 30
390	 23	206.0	33.1	 25
391	 23	772.0	88.6	 25
392	 23	375.0	38.7	 25
393	 23	255.0	31.9	 25
394	 23	837.5	182.1	 30
395	 23	212.0	30.7	 25
396	 23	141.0	14.7	 25
397	 23	115.0	18.6	 25
398	 23	1122.0	168.2	 25
399	 23	166.8	28.4	 30
400	 23	302.3	34.6	 30
401	 23	329.0	53.1	 30
402	 23	181.8	30.1	 30
403	 23	150.0	26.7	 25
404	 23	170.5	19.3	 30
405	 23	146.0	21.9	 25
406	 23	158.0	26.1	 25
407	 23	1844.0	368.0	 25
408	 23	159.0	30.7	 25
409	 23	676.3	123.6	 30
410	 23	294.0	33.9	 25
411	 23	1250.0	63.8	 25
412	 23	367.0	53.5	 25
413	 23	647.0	89.2	 25
414	 23	515.5	40.7	 30
415	 23	585.8	58.0	 30
416	 23	162.3	25.2	 30
417	 23	345.5	49.5	 30
418	 23	762.0	84.0	 25
419	 23	639.0	49.5	 25
420	 23	414.8	36.5	 30
421	 23	2140.0	237.2	 25
422	 23	503.0	65.6	 25
423	 23	351.0	58.2	 25
424	 23	252.0	45.6	 25
425	 23	241.3	36.6	 30
426	 23	171.0	26.9	 25
427	 23	576.0	54.7	 25
428	 23	995.0	68.5	 25
429	 23	1994.0	437.3	 25
430	 23	173.5	23.8	 30
431	 23	144.8	20.2	 30
432	 23	139.0	19.6	 30
433	 23	145.5	33.3	 30
434	 23	807.0	179.5	 25
435	 23	165.0	29.3	 30
436	 23	201.0	40.7	 25
437	 23	198.0	26.4	 25
438	 23	421.0	55.3	 25
439	 23	357.0	49.2	 25
440	 23	147.0	34.4	 30
441	 23	384.0	42.8	 25
442	 23	153.0	19.8	 25
443	 23	450.0	79.3	 25
444	 23	356.0	79.3	 25
445	 23	295.3	48.5	 30
446	 23	186.5	26.3	 30
447	 23	3534.0	702.7	 30
448	 23	161.3	19.5	 30
449	 23	145.0	18.5	 25
450	 23	710.3	182.0	 30
451	 23	142.0	16.1	 25
452	 23	172.0	20.6	 25
453	 23	124.0	23.5	 25
454	 23	754.0	169.1	 25
455	 23	258.8	39.2	 30
456	 23	4999.0	687.5	 25
457	 23	348.0	45.9	 25
458	 23	235.0	36.6	 25
459	 23	268.0	39.0	 25
460	 23	292.8	46.4	 30
461	 23	234.0	23.1	 25
462	 23	147.8	15.9	 30
463	 23	109.0	16.7	 30
464	 23	167.0	39.6	 30
465	 23	903.3	185.0	 30
466	 23	159.0	26.3	 25
467	 23	336.0	51.3	 25
468	 23	186.0	26.1	 25
469	 23	238.0	30.1	 25
470	 23	348.5	52.8	 30
471	 23	523.0	62.7	 25
472	 23	287.0	48.4	 25
473	 23	230.0	23.7	 25
474	 23	163.0	25.1	 25
475	 23	196.8	32.7	 30
476	 23	202.0	24.2	 25
477	 23	3742.8	680.7	 30
478	 23	196.5	32.1	 30
479	 23	197.5	26.5	 30
480	 23	165.8	25.6	 30
481	 23	314.0	46.1	 25
482	 23	156.0	22.3	 25
483	 23	385.0	82.8	 25
484	 23	113.0	16.3	 25
485	 23	200.8	32.3	 30
486	 23	168.0	26.3	 25
487	 23	145.0	20.0	 25
488	 23	206.0	22.0	 25
489	 23	276.0	32.8	 25
490	 23	450.8	63.2	 30
491	 23	189.0	32.7	 25
492	 23	2448.0	408.1	 25
493	 23	133.8	18.2	 30
494	 23	135.8	19.5	 30
495	 23	138.3	18.7	 36
496	 23	349.0	40.9	 25
497	 23	280.0	30.8	 25
498	 23	380.0	44.6	 25
499	 23	160.0	26.2	 25
500	 23	171.5	34.0	 30
501	 23	290.0	34.7	 25
502	 23	220.0	29.3	 25
503	 23	147.0	24.7	 25
504	 23	181.0	21.7	 25
505	 23	197.5	27.7	 30
506	 23	231.0	32.1	 25
507	 23	182.0	32.0	 25
508	 23	197.3	28.6	 30
509	 23	303.8	40.3	 30
510	 23	183.8	20.9	 36
511	 23	196.0	32.5	 25
512	 23	399.0	63.1	 25
513	 23	250.0	34.9	 25
514	 23	161.0	47.3	 25
515	 23	206.3	35.1	 30
516	 23	370.0	49.1	 25
517	 23	324.0	28.9	 25
518	 23	538.0	35.6	 25
519	 23	893.0	137.6	 25
520	 23	217.0	26.4	 25
521	 23	523.3	96.3	 30
522	 23	200.0	30.0	 25
523	 23	118.0	17.0	 25
524	 23	144.5	24.0	 30
525	 23	161.3	21.9	 30
526	 23	230.3	48.8	 36
527	 23	2627.0	387.5	 25
528	 23	185.0	23.1	 25
529	 23	192.0	36.6	 25
530	 23	140.0	28.4	 25
531	 23	129.8	19.7	 30
532	 23	173.0	20.7	 25
533	 23	121.0	24.1	 25
534	 23	132.0	21.1	 25
535	 23	277.0	45.8	 25
536	 23	173.3	24.1	 30
537	 23	274.0	41.0	 25
538	 23	135.0	22.7	 25
539	 23	162.5	29.6	 30
540	 23	275.5	43.5	 30
541	 23	487.0	94.2	 36
542	 23	258.0	35.8	 25
543	 23	194.0	43.8	 25
544	 23	300.0	65.0	 25
545	 23	209.0	31.9	 25
546	 23	208.0	31.1	 30
547	 23	208.0	38.9	 25
548	 23	370.0	39.6	 25
549	 23	187.0	31.2	 25
550	 23	534.0	94.3	 25
551	 23	209.0	36.2	 30
552	 23	480.0	58.1	 25
553	 23	133.0	17.8	 25
554	 23	195.0	45.2	 25
555	 23	231.8	45.1	 30
556	 23	282.8	49.1	 36
557	 23	185.8	24.5	 30
558	 23	174.0	31.1	 25
559	 23	399.0	49.0	 25
560	 23	384.0	70.1	 25
561	 23	227.0	47.2	 30
562	 23	167.0	28.9	 25
563	 23	120.0	30.6	 25
564	 23	146.0	36.0	 25
565	 23	140.0	21.5	 25
566	 23	127.5	32.3	 30
567	 23	169.0	27.2	 25
568	 23	137.0	32.5	 25
569	 23	146.0	36.8	 25
570	 23	318.5	62.5	 30
571	 23	171.8	39.2	 36
572	 23	193.0	33.5	 30
573	 23	133.0	25.8	 25
574	 23	164.0	15.2	 25
575	 23	172.0	38.6	 25
576	 23	176.0	26.2	 30
577	 23	225.0	47.2	 25
578	 23	183.0	29.6	 25
579	 23	1468.0	242.7	 25
580	 23	364.0	61.8	 25
581	 23	288.5	56.4	 30
582	 23	175.0	33.9	 25
583	 23	738.0	79.8	 25
584	 23	586.0	65.7	 25
585	 23	224.0	70.1	 25
586	 23	147.5	31.5	 36
587	 23	1399.3	265.4	 30
588	 23	155.5	29.2	 30
589	 23	199.0	31.1	 25
590	 23	143.0	30.8	 25
591	 23	195.5	40.4	 30
592	 23	164.0	31.8	 25
593	 23	326.0	46.3	 25
594	 23	156.0	33.2	 25
595	 23	860.0	169.6	 25
596	 23	168.8	36.4	 30
597	 23	161.0	20.5	 25
598	 23	162.0	30.7	 25
599	 23	153.0	24.9	 25
600	 23	307.0	54.9	 25
601	 23	294.5	58.4	 36
602	 23	253.5	42.7	 30
603	 23	174.5	53.5	 30
604	 23	2908.0	592.4	 25
605	 23	152.0	27.6	 25
606	 23	219.8	52.5	 30
607	 23	219.0	34.4	 25
608	 23	326.0	39.0	 25
609	 23	1070.0	144.7	 25
610	 23	453.0	67.0	 25
611	 23	391.8	69.9	 30
612	 23	302.0	51.8	 25
613	 23	134.0	30.2	 25
614	 23	584.0	121.7	 25
615	 23	246.0	36.0	 25
616	 23	267.0	45.7	 30
617	 23	140.8	28.7	 30
618	 23	190.5	34.0	 30
619	 23	132.8	31.3	 30
620	 23	835.0	161.1	 25
621	 23	348.0	41.8	 25
622	 23	331.8	48.5	 30
623	 23	294.0	37.8	 25
624	 23	187.0	34.7	 25
625	 23	181.0	28.4	 25
626	 23	199.0	49.1	 25
627	 23	310.3	55.0	 30
628	 23	224.0	40.0	 25
629	 23	454.0	66.7	 25
630	 23	471.0	61.0	 25
631	 23	342.0	66.5	 25
632	 23	218.5	32.8	 36
633	 23	592.3	80.8	 30
634	 23	265.8	47.5	 30
635	 23	381.0	47.7	 25
636	 23	286.0	56.0	 25
637	 23	258.0	44.4	 30
638	 23	198.0	27.7	 25
639	 23	147.0	25.5	 25
640	 23	168.0	34.7	 25
641	 23	329.0	54.0	 25
642	 23	280.0	41.8	 30
643	 23	250.0	29.3	 25
644	 23	380.0	75.6	 25
645	 23	156.0	34.9	 25
646	 23	197.0	28.8	 25
647	 23	311.5	58.1	 30
648	 23	195.0	34.0	 30
649	 23	178.8	40.0	 30
650	 23	202.5	34.3	 30
651	 23	161.0	33.1	 25
652	 23	190.3	41.2	 30
653	 23	128.0	21.9	 25
654	 23	1352.0	226.3	 25
655	 23	158.0	35.4	 25
656	 23	323.0	47.8	 25
657	 23	738.0	160.0	 30
658	 23	299.0	40.2	 25
659	 23	188.0	25.5	 25
660	 23	209.0	32.6	 25
661	 23	527.0	95.3	 25
662	 23	210.3	31.8	 30
663	 23	251.8	37.2	 30
664	 23	204.8	26.5	 30
665	 23	163.8	30.5	 30
666	 23	251.0	36.5	 25
667	 23	237.8	38.8	 30
668	 23	817.0	97.5	 25
669	 23	183.0	24.7	 25
670	 23	354.0	54.6	 25
671	 23	402.0	77.9	 25
672	 23	194.3	42.3	 30
673	 23	1517.0	242.3	 25
674	 23	1753.0	281.1	 25
675	 23	147.0	21.9	 25
676	 23	192.0	31.3	 25
677	 23	681.5	159.6	 30
678	 23	178.0	27.9	 25
679	 23	206.0	31.4	 30
680	 23	318.8	52.5	 30
681	 23	427.3	78.1	 30
682	 23	425.0	75.7	 30
683	 23	307.0	48.1	 25
684	 23	1687.0	250.9	 25
685	 23	159.0	24.2	 25
686	 23	215.0	23.2	 25
687	 23	231.5	44.0	 30
688	 23	183.0	36.4	 25
689	 23	135.0	22.6	 25
690	 23	457.0	97.2	 25
691	 23	157.0	28.4	 25
692	 23	263.0	40.2	 30
693	 23	722.0	95.3	 25
694	 23	202.0	23.4	 30
695	 23	130.8	20.8	 30
696	 23	522.5	105.1	 30
697	 23	3064.0	855.2	 30
698	 23	181.0	26.9	 25
699	 23	1113.0	258.6	 25
700	 23	226.0	33.3	 25
701	 23	204.0	33.4	 25
702	 23	292.3	48.0	 30
703	 23	234.0	41.9	 25
704	 23	344.0	38.6	 25
705	 23	149.0	25.4	 25
706	 23	340.0	72.1	 25
707	 23	311.8	54.9	 30
708	 23	206.0	30.6	 25
709	 23	984.0	108.1	 25
710	 23	172.0	27.6	 30
711	 23	247.0	271.6	 30
  0	 24	19539.0	5701.6	 25
  1	 24	3010.5	852.2	 30
  2	 24	219.0	34.8	 25
  3	 24	415.0	66.0	 25
  4	 24	298.0	46.8	 25
  5	 24	2440.0	649.8	 25
  6	 24	236.3	39.0	 30
  7	 24	151.0	29.7	 25
  8	 24	170.0	31.7	 25
  9	 24	276.0	40.3	 25
 10	 24	135.5	19.7	 30
 11	 24	276.3	58.0	 36
 12	 24	279.5	37.1	 30
 13	 24	403.0	50.0	 25
 14	 24	374.0	50.5	 25
 15	 24	463.0	48.3	 25
 16	 24	295.8	45.3	 30
 17	 24	200.0	32.4	 25
 18	 24	1062.0	122.0	 25
 19	 24	450.0	76.3	 25
 20	 24	261.0	40.2	 25
 21	 24	443.5	71.2	 30
 22	 24	138.0	22.1	 25
 23	 24	187.0	30.0	 25
 24	 24	188.0	27.4	 25
 25	 24	147.0	24.9	 30
 26	 24	195.8	32.3	 36
 27	 24	152.8	24.7	 30
 28	 24	240.0	34.4	 25
 29	 24	278.0	58.5	 25
 30	 24	574.0	113.2	 25
 31	 24	297.8	34.5	 30
 32	 24	264.0	35.5	 25
 33	 24	157.0	25.1	 25
 34	 24	206.0	37.2	 25
 35	 24	270.0	45.4	 25
 36	 24	185.8	35.1	 30
 37	 24	991.0	81.5	 25
 38	 24	255.0	35.9	 25
 39	 24	316.0	45.9	 25
 40	 24	244.0	35.3	 25
 41	 24	751.8	121.8	 36
 42	 24	936.3	134.1	 30
 43	 24	266.3	33.5	 30
 44	 24	451.0	87.5	 25
 45	 24	627.0	134.5	 25
 46	 24	440.5	54.4	 30
 47	 24	149.0	26.0	 25
 48	 24	351.0	64.6	 25
 49	 24	181.0	29.3	 25
 50	 24	241.0	37.0	 25
 51	 24	247.0	38.3	 30
 52	 24	205.0	21.4	 25
 53	 24	174.0	24.1	 25
 54	 24	452.0	45.6	 25
 55	 24	143.0	24.5	 25
 56	 24	162.3	32.8	 36
 57	 24	146.8	32.5	 30
 58	 24	173.8	26.3	 30
 59	 24	143.0	24.0	 25
[truncated: 11,376,372 more chars]
