# Supplementary material for: The transcriptome of syncytia induced by the cyst nematode Heterodera schachtii in Arabidopsis roots
Source: Plant J. 2008 Dec 9;57(5):771–84. doi: 10.1111/j.1365-313X.2008.03727.x (PMC2667683; doi:10.1111/j.1365-313X.2008.03727.x)
Supplement: Supporting Information [file supplFullCELdata.zip › Szakasits_CH2.CEL]

[CEL]
Version=3

[HEADER]
Cols=712
Rows=712
TotalX=712
TotalY=712
OffsetX=0
OffsetY=0
GridCornerUL=161 136
GridCornerUR=5285 161
GridCornerLR=5255 5283
GridCornerLL=130 5258
Axis-invertX=0
AxisInvertY=0
swapXY=0
DatHeader=[17..43048]  Szakasits_CH2:CLS=5414 RWS=5414 XIN=2  YIN=2  VE=30        2.0 07/18/06 11:30:17 50206200  M10      ATH1-121501.1sq          570  25414.542969  3.500000  2.5000  6
Algorithm=Percentile
AlgorithmParameters=Percentile:75;CellMargin:2;OutlierHigh:1.500;OutlierLow:1.004;AlgVersion:6.0;FixedCellSize:FALSE;IgnoreOutliersInShiftRows:FALSE;FeatureExtraction:FALSE;UseSubgrids:FALSE;RandomizePixels:FALSE;ErrorBasis:StdvMean;StdMult:1.000000

[INTENSITY]
NumberCells=506944
CellHeader=X	Y	MEAN	STDV	NPIXELS
  0	  0	240.0	30.7	 25
  1	  0	16585.0	2450.5	 25
  2	  0	249.3	50.5	 30
  3	  0	16922.0	4772.7	 25
  4	  0	154.0	25.9	 25
  5	  0	262.0	45.6	 25
  6	  0	12038.0	2531.0	 25
  7	  0	257.3	47.2	 30
  8	  0	10506.0	3092.1	 25
  9	  0	243.0	32.3	 30
 10	  0	10235.3	3368.6	 30
 11	  0	240.8	31.9	 30
 12	  0	10249.8	3802.3	 36
 13	  0	236.8	39.4	 30
 14	  0	11090.0	3648.7	 25
 15	  0	223.0	36.9	 25
 16	  0	11679.0	3182.6	 25
 17	  0	219.5	56.5	 30
 18	  0	11137.0	3661.3	 25
 19	  0	217.0	35.3	 25
 20	  0	11072.0	2915.4	 25
 21	  0	242.0	33.6	 25
 22	  0	10194.8	3235.4	 30
 23	  0	252.0	49.1	 25
 24	  0	10719.0	3253.0	 25
 25	  0	263.0	48.8	 25
 26	  0	11392.0	2707.7	 25
 27	  0	236.0	46.5	 30
 28	  0	11057.0	3262.2	 25
 29	  0	252.0	37.6	 25
 30	  0	10314.0	2724.7	 25
 31	  0	254.0	49.5	 25
 32	  0	12122.3	3825.0	 30
 33	  0	264.0	40.3	 25
 34	  0	12229.0	3301.2	 25
 35	  0	232.0	34.8	 25
 36	  0	12029.0	2464.8	 25
 37	  0	229.3	41.9	 36
 38	  0	11529.0	3812.9	 30
 39	  0	219.3	37.0	 30
 40	  0	10376.5	3043.9	 30
 41	  0	235.8	50.3	 30
 42	  0	11344.5	2812.6	 30
 43	  0	238.8	37.3	 30
 44	  0	12272.0	3871.7	 25
 45	  0	240.0	43.1	 25
 46	  0	12509.0	3171.8	 25
 47	  0	239.0	33.0	 25
 48	  0	12195.5	3598.6	 30
 49	  0	211.0	39.7	 25
 50	  0	10485.0	2847.5	 25
 51	  0	257.0	42.2	 25
 52	  0	10339.0	2500.2	 25
 53	  0	204.5	44.7	 30
 54	  0	10022.0	3096.6	 25
 55	  0	204.0	39.1	 25
 56	  0	11957.0	2592.5	 25
 57	  0	223.0	36.8	 25
 58	  0	11476.5	3489.8	 30
 59	  0	197.0	34.9	 25
 60	  0	10656.0	2596.6	 25
 61	  0	211.0	37.0	 25
 62	  0	10792.0	2345.8	 25
 63	  0	227.5	35.8	 30
 64	  0	10720.0	3237.1	 25
 65	  0	221.0	26.5	 25
 66	  0	9766.0	2986.3	 30
 67	  0	245.3	42.6	 30
 68	  0	9582.8	3407.2	 36
 69	  0	223.5	35.6	 30
 70	  0	12651.3	3504.9	 30
 71	  0	224.0	32.9	 25
 72	  0	12790.0	3110.7	 25
 73	  0	268.3	43.9	 30
 74	  0	12290.0	3908.5	 25
 75	  0	214.0	38.4	 25
 76	  0	11787.0	3155.8	 25
 77	  0	236.0	41.9	 25
 78	  0	11332.8	3637.8	 30
 79	  0	237.0	37.6	 25
 80	  0	12313.0	3156.1	 25
 81	  0	211.0	31.8	 25
 82	  0	11647.0	2432.4	 25
 83	  0	258.0	41.7	 30
 84	  0	12862.0	3886.7	 25
 85	  0	254.0	41.1	 25
 86	  0	14062.0	3203.0	 25
 87	  0	266.0	37.6	 25
 88	  0	13071.3	4130.3	 30
 89	  0	269.0	56.9	 25
 90	  0	11467.0	3024.4	 25
 91	  0	235.0	30.3	 25
 92	  0	9939.0	2060.9	 25
 93	  0	245.8	39.7	 30
 94	  0	9670.3	3322.9	 30
 95	  0	235.0	31.1	 30
 96	  0	11590.3	3385.0	 30
 97	  0	247.0	40.2	 30
 98	  0	12316.0	4211.7	 36
 99	  0	265.0	47.2	 30
100	  0	12136.0	3574.6	 25
101	  0	230.0	51.0	 25
102	  0	11586.0	2918.3	 25
103	  0	238.0	49.3	 30
104	  0	11394.0	3630.6	 25
105	  0	189.0	34.7	 25
106	  0	11737.0	2912.1	 25
107	  0	224.0	25.9	 25
108	  0	11657.0	3661.1	 30
109	  0	201.0	38.1	 25
110	  0	10774.0	2964.7	 25
111	  0	244.0	40.1	 25
112	  0	12093.0	2739.4	 25
113	  0	209.8	51.9	 30
114	  0	12338.0	3952.0	 25
115	  0	206.0	23.1	 25
116	  0	12030.0	2911.1	 25
117	  0	213.0	46.2	 25
118	  0	11897.3	3847.2	 30
119	  0	253.0	34.6	 25
120	  0	11573.0	3258.7	 25
121	  0	255.0	40.1	 25
122	  0	11414.0	2465.9	 25
123	  0	208.0	62.0	 36
124	  0	10888.0	3899.0	 30
125	  0	206.5	32.2	 30
126	  0	12685.8	3463.8	 30
127	  0	222.0	51.8	 30
128	  0	12389.0	4104.5	 30
129	  0	221.0	35.8	 25
130	  0	11844.0	3337.7	 25
131	  0	238.0	35.1	 25
132	  0	11344.0	2803.6	 25
133	  0	258.8	48.2	 30
134	  0	12183.0	3808.4	 25
135	  0	241.0	34.2	 25
136	  0	11025.0	2598.8	 25
137	  0	213.0	27.2	 25
138	  0	9760.0	2921.2	 30
139	  0	208.0	29.8	 25
140	  0	10598.0	2452.9	 25
141	  0	226.0	36.5	 25
142	  0	11748.0	2169.3	 25
143	  0	243.0	36.8	 25
144	  0	11170.0	3045.1	 30
145	  0	221.0	30.9	 25
146	  0	11113.0	2175.3	 25
147	  0	243.0	30.2	 25
148	  0	11472.0	1679.5	 25
149	  0	233.0	39.5	 30
150	  0	11229.0	2391.3	 25
151	  0	218.5	32.3	 30
152	  0	10883.5	2898.0	 30
153	  0	235.0	34.5	 30
154	  0	10522.0	3035.3	 36
155	  0	248.5	37.8	 30
156	  0	11565.5	2757.7	 30
157	  0	240.0	37.1	 25
158	  0	11618.0	2810.4	 25
159	  0	267.0	54.9	 30
160	  0	11956.0	3427.3	 25
161	  0	209.0	26.1	 25
162	  0	11611.0	2545.2	 25
163	  0	195.0	26.1	 25
164	  0	11796.3	3280.3	 30
165	  0	216.0	49.3	 25
166	  0	12429.0	2457.7	 25
167	  0	226.0	30.8	 25
168	  0	12165.0	2119.3	 25
169	  0	229.0	27.6	 30
170	  0	12766.0	3053.3	 25
171	  0	234.0	30.5	 25
172	  0	12701.0	2460.6	 25
173	  0	258.0	24.1	 25
174	  0	12159.8	3287.2	 30
175	  0	198.0	21.5	 25
176	  0	12746.0	2425.8	 25
177	  0	199.0	22.4	 25
178	  0	12975.0	1879.7	 25
179	  0	212.8	27.1	 30
180	  0	12415.0	3532.1	 30
181	  0	208.3	29.8	 30
182	  0	11033.5	2776.1	 30
183	  0	218.5	30.6	 30
184	  0	10721.3	3214.1	 36
185	  0	205.0	32.6	 25
186	  0	10638.0	2616.2	 25
187	  0	208.0	29.6	 25
188	  0	9575.0	2400.2	 25
189	  0	206.3	23.1	 30
190	  0	10649.0	2640.2	 25
191	  0	230.0	40.2	 25
192	  0	11690.0	2241.7	 25
193	  0	241.0	41.3	 25
194	  0	10593.3	3001.8	 30
195	  0	236.0	42.3	 25
196	  0	9913.0	2196.0	 25
197	  0	194.0	26.3	 25
198	  0	11096.0	1861.6	 25
199	  0	272.8	260.4	 30
200	  0	12163.0	2904.7	 25
201	  0	238.0	40.3	 25
202	  0	12832.0	1823.5	 25
203	  0	271.0	48.0	 25
204	  0	11671.3	2864.0	 30
205	  0	246.0	44.5	 25
206	  0	11194.0	1785.5	 25
207	  0	198.0	27.3	 25
208	  0	10679.5	2891.5	 30
209	  0	241.8	50.3	 36
210	  0	10788.0	3051.2	 30
211	  0	244.3	42.8	 30
212	  0	9704.0	2453.4	 30
213	  0	262.3	36.4	 30
214	  0	9490.3	2993.7	 30
215	  0	247.0	29.7	 25
216	  0	10447.0	2747.2	 25
217	  0	220.0	30.0	 25
218	  0	11048.0	2097.2	 25
219	  0	211.0	40.2	 30
220	  0	11730.0	3263.1	 25
221	  0	234.0	34.6	 25
222	  0	12496.0	2322.8	 25
223	  0	208.0	26.6	 25
224	  0	11500.8	3521.0	 30
225	  0	257.0	47.7	 25
226	  0	12378.0	2528.2	 25
227	  0	225.0	36.5	 25
228	  0	11788.0	1891.8	 25
229	  0	221.5	46.4	 30
230	  0	12079.0	3354.5	 25
231	  0	221.0	40.3	 25
232	  0	12165.0	2314.9	 25
233	  0	246.0	32.3	 25
234	  0	14964.3	4691.9	 30
235	  0	163.0	29.2	 25
236	  0	9005.0	2298.8	 25
237	  0	165.5	34.1	 30
238	  0	226.0	29.5	 30
239	  0	147.3	25.4	 36
240	  0	14874.8	4250.7	 30
241	  0	215.0	29.9	 30
242	  0	12815.0	2847.1	 25
243	  0	200.0	28.0	 25
244	  0	11745.0	2070.4	 25
245	  0	206.8	34.4	 30
246	  0	11745.0	3018.4	 25
247	  0	206.0	33.1	 25
248	  0	12815.0	1879.1	 25
249	  0	199.0	36.3	 25
250	  0	12207.0	3479.9	 30
251	  0	213.0	35.0	 25
252	  0	12630.0	2655.2	 25
253	  0	190.0	30.9	 25
254	  0	11604.0	1623.9	 25
255	  0	213.0	32.6	 30
256	  0	11058.0	2444.1	 25
257	  0	207.0	25.9	 25
258	  0	10600.0	1899.0	 25
259	  0	219.0	48.1	 25
260	  0	12013.0	3247.1	 30
261	  0	224.0	28.6	 25
262	  0	12521.0	2599.0	 25
263	  0	204.0	29.4	 25
264	  0	12167.0	1687.3	 25
265	  0	200.3	50.8	 36
266	  0	11418.8	3067.7	 30
267	  0	221.8	38.0	 30
268	  0	9978.0	2470.3	 30
269	  0	212.8	34.8	 30
270	  0	8924.3	2882.1	 36
271	  0	238.0	37.2	 25
272	  0	10480.0	2348.4	 25
273	  0	236.0	47.2	 25
274	  0	11910.0	2051.1	 25
275	  0	220.8	40.2	 30
276	  0	12558.0	2792.7	 25
277	  0	195.0	39.6	 25
278	  0	12243.0	2350.7	 25
279	  0	192.0	31.8	 25
280	  0	11888.3	3303.9	 30
281	  0	180.0	33.8	 25
282	  0	12461.0	2565.3	 25
283	  0	197.0	25.2	 25
284	  0	12585.0	1726.7	 25
285	  0	231.8	52.6	 30
286	  0	12604.0	3259.7	 25
287	  0	213.0	44.4	 25
288	  0	12784.0	2080.7	 25
289	  0	251.0	40.1	 25
290	  0	11492.8	3331.1	 30
291	  0	228.0	31.7	 25
292	  0	10615.0	2341.8	 25
293	  0	244.8	41.7	 30
294	  0	10538.0	2707.6	 30
295	  0	237.5	49.4	 36
296	  0	11874.5	3467.7	 30
297	  0	207.5	36.5	 30
298	  0	12335.5	2990.4	 30
299	  0	218.0	34.7	 25
300	  0	12455.8	3995.8	 30
301	  0	213.0	38.5	 25
302	  0	12426.0	3114.3	 25
303	  0	215.0	42.1	 25
304	  0	11796.0	2353.2	 25
305	  0	211.3	39.6	 30
306	  0	10417.0	2846.4	 25
307	  0	219.0	49.1	 25
308	  0	10524.0	2286.4	 25
309	  0	211.0	40.5	 25
310	  0	10931.0	3103.6	 30
311	  0	224.0	42.4	 25
312	  0	11492.0	2666.3	 25
313	  0	253.0	58.3	 25
314	  0	12467.0	1483.3	 25
315	  0	260.0	51.8	 30
316	  0	11467.0	2992.2	 25
317	  0	226.0	36.0	 25
318	  0	11450.0	1885.5	 25
319	  0	239.0	49.2	 25
320	  0	11913.3	3518.4	 30
321	  0	221.0	51.6	 25
322	  0	11826.5	3666.9	 30
323	  0	197.0	34.8	 30
324	  0	10799.3	2962.3	 30
325	  0	220.3	50.5	 36
326	  0	11687.0	3444.4	 30
327	  0	200.5	38.4	 30
328	  0	11858.0	3037.5	 25
329	  0	210.0	39.8	 25
330	  0	12892.3	4041.8	 30
331	  0	215.0	33.4	 25
332	  0	13631.0	3571.3	 25
333	  0	217.0	45.1	 25
334	  0	14172.0	2341.2	 25
335	  0	222.5	46.1	 30
336	  0	12895.0	3533.9	 25
337	  0	222.0	40.0	 25
338	  0	12001.0	2504.0	 25
339	  0	250.0	45.4	 25
340	  0	11668.0	3518.9	 30
341	  0	263.0	42.8	 25
342	  0	11159.0	2841.1	 25
343	  0	225.0	29.9	 25
344	  0	11227.0	1917.5	 25
345	  0	191.0	23.6	 25
346	  0	11819.8	3124.6	 30
347	  0	209.0	36.9	 25
348	  0	11658.0	2422.8	 25
349	  0	223.0	53.6	 25
350	  0	12654.3	3293.7	 30
351	  0	238.3	45.3	 36
352	  0	11528.5	3591.0	 30
353	  0	215.3	44.3	 30
354	  0	11988.8	2810.1	 30
355	  0	216.8	36.4	 30
356	  0	11211.0	3292.8	 30
357	  0	171.0	27.4	 25
358	  0	11316.0	2883.7	 25
359	  0	207.0	34.9	 25
360	  0	10685.0	2391.3	 25
361	  0	215.0	36.5	 30
362	  0	10301.0	2360.7	 25
363	  0	240.0	46.4	 25
364	  0	10820.0	2050.7	 25
365	  0	240.0	52.0	 25
366	  0	10174.0	2725.2	 30
367	  0	226.0	29.5	 25
368	  0	9546.0	2000.2	 25
369	  0	216.0	48.6	 25
370	  0	10399.0	2139.7	 25
371	  0	247.8	41.9	 30
372	  0	11105.0	2223.5	 25
373	  0	202.0	33.7	 25
374	  0	11381.0	1735.0	 25
375	  0	201.0	34.9	 25
376	  0	10819.5	2643.5	 30
377	  0	232.0	40.1	 25
378	  0	11946.0	1884.6	 25
379	  0	209.3	33.7	 30
380	  0	12185.3	2876.8	 30
381	  0	211.3	36.2	 36
382	  0	12872.3	3377.2	 30
383	  0	191.8	30.7	 30
384	  0	12893.0	2840.8	 25
385	  0	216.0	41.3	 25
386	  0	12137.8	3225.1	 30
387	  0	214.0	28.9	 25
388	  0	11664.0	2689.7	 25
389	  0	220.0	34.8	 25
390	  0	12178.0	2527.6	 25
391	  0	222.8	31.4	 30
392	  0	11512.0	2431.1	 25
393	  0	208.0	29.5	 25
394	  0	10984.0	1911.6	 25
395	  0	197.0	33.3	 25
396	  0	10815.3	2529.8	 30
397	  0	199.0	38.1	 25
398	  0	10459.0	1953.9	 25
399	  0	217.0	40.1	 25
400	  0	11348.0	2008.7	 25
401	  0	259.5	54.9	 30
402	  0	12378.0	2498.7	 25
403	  0	209.0	38.3	 25
404	  0	11395.0	1592.2	 25
405	  0	252.0	41.6	 25
406	  0	9731.5	2224.8	 30
407	  0	277.8	57.7	 30
408	  0	9096.0	2217.7	 30
409	  0	253.5	41.3	 30
410	  0	10047.3	2575.8	 30
411	  0	211.3	42.4	 36
412	  0	10563.8	2854.7	 30
413	  0	193.0	31.2	 25
414	  0	12060.0	2465.6	 25
415	  0	196.0	31.6	 25
416	  0	10990.5	2938.0	 30
417	  0	217.0	36.8	 25
418	  0	9909.0	2283.4	 25
419	  0	223.0	40.9	 25
420	  0	9473.0	1809.1	 25
421	  0	210.8	51.8	 30
422	  0	9372.0	2018.1	 25
423	  0	229.0	38.7	 25
424	  0	10044.0	1642.4	 25
425	  0	231.0	44.4	 25
426	  0	10902.0	2697.0	 30
427	  0	239.0	42.9	 25
428	  0	12629.0	2294.8	 25
429	  0	181.0	37.7	 25
430	  0	12660.0	1711.3	 25
431	  0	225.5	43.0	 30
432	  0	11809.0	2457.8	 25
433	  0	231.0	55.7	 25
434	  0	11797.0	1254.4	 25
435	  0	210.0	29.6	 25
436	  0	11798.5	3421.1	 36
437	  0	217.3	44.7	 30
438	  0	12033.8	2855.0	 30
439	  0	247.8	47.5	 30
440	  0	11255.5	2428.8	 30
441	  0	222.3	40.6	 30
442	  0	11126.0	2638.9	 25
443	  0	247.0	48.8	 25
444	  0	10050.0	2272.7	 25
445	  0	214.0	29.0	 25
446	  0	10667.0	2381.5	 25
447	  0	203.0	36.2	 30
448	  0	11928.0	2348.2	 25
449	  0	216.0	34.3	 25
450	  0	12128.0	2201.5	 25
451	  0	219.0	34.7	 25
452	  0	12385.3	3040.3	 30
453	  0	223.0	26.0	 25
454	  0	13438.0	1933.0	 25
455	  0	219.0	34.6	 25
456	  0	13542.0	2082.1	 25
457	  0	209.8	42.9	 30
458	  0	14159.0	2286.7	 25
459	  0	241.0	43.4	 25
460	  0	14214.0	1969.2	 25
461	  0	228.0	35.7	 25
462	  0	12485.8	2691.8	 30
463	  0	222.0	27.2	 25
464	  0	11520.5	2572.1	 30
465	  0	237.5	46.7	 30
466	  0	11336.3	2498.8	 30
467	  0	234.3	39.2	 36
468	  0	12047.5	2877.5	 30
469	  0	215.0	42.3	 30
470	  0	14071.0	2632.0	 25
471	  0	213.0	26.3	 25
472	  0	135.5	26.0	 30
473	  0	9339.0	1976.0	 25
474	  0	128.0	26.8	 25
475	  0	160.0	19.7	 25
476	  0	119.0	20.7	 25
477	  0	231.0	32.8	 30
478	  0	11465.0	2684.4	 25
479	  0	228.0	47.8	 25
480	  0	10937.0	1767.6	 25
481	  0	223.0	21.4	 25
482	  0	10822.8	2565.9	 30
483	  0	218.0	44.4	 25
484	  0	12739.0	1857.6	 25
485	  0	240.0	36.1	 25
486	  0	13127.0	2228.9	 25
487	  0	219.8	44.4	 30
488	  0	12998.0	2465.3	 25
489	  0	248.0	32.9	 25
490	  0	12668.0	1912.8	 25
491	  0	231.0	27.4	 25
492	  0	13310.3	3070.4	 30
493	  0	197.3	23.2	 30
494	  0	13052.5	2606.0	 30
495	  0	248.0	33.0	 30
496	  0	12670.0	2746.2	 30
497	  0	205.0	37.0	 36
498	  0	12870.0	2861.1	 25
499	  0	227.0	28.0	 25
500	  0	12017.0	1899.4	 25
501	  0	227.0	38.2	 25
502	  0	10744.5	2869.1	 30
503	  0	199.0	30.8	 25
504	  0	11574.0	2137.8	 25
505	  0	251.0	38.7	 25
506	  0	11857.0	1785.3	 25
507	  0	224.5	46.8	 30
508	  0	12172.0	3237.9	 25
509	  0	207.0	19.2	 25
510	  0	13262.0	2061.0	 25
511	  0	239.0	25.9	 25
512	  0	12029.0	3107.2	 30
513	  0	259.0	55.3	 25
514	  0	11939.0	2093.4	 25
515	  0	227.0	54.9	 25
516	  0	12019.0	1908.4	 25
517	  0	231.8	40.4	 30
518	  0	13807.0	3058.9	 25
519	  0	190.0	27.2	 25
520	  0	14490.0	2199.7	 25
521	  0	250.5	35.3	 30
522	  0	12289.5	3608.0	 36
523	  0	246.5	59.7	 30
524	  0	12186.5	2832.1	 30
525	  0	204.8	33.6	 30
526	  0	11581.3	2202.7	 30
527	  0	245.8	36.9	 30
528	  0	11673.0	2808.9	 25
529	  0	244.0	35.4	 25
530	  0	11710.0	2146.8	 25
531	  0	228.0	31.0	 25
532	  0	10689.3	2709.1	 30
533	  0	216.0	33.2	 25
534	  0	11221.0	2025.6	 25
535	  0	227.0	33.6	 25
536	  0	12779.0	1766.0	 25
537	  0	208.0	35.4	 30
538	  0	12468.0	3141.4	 25
539	  0	243.0	30.6	 25
540	  0	13418.0	1896.2	 25
541	  0	250.0	32.5	 25
542	  0	13580.5	3393.9	 30
543	  0	200.0	19.8	 25
544	  0	15398.0	2919.7	 25
545	  0	213.0	23.8	 25
546	  0	14113.0	2018.1	 25
547	  0	242.5	39.2	 30
548	  0	12644.0	3142.5	 25
549	  0	266.0	38.7	 25
550	  0	13006.0	2772.0	 30
551	  0	242.5	34.9	 30
552	  0	13795.8	2753.1	 30
553	  0	289.8	42.4	 36
554	  0	13748.8	3019.5	 30
555	  0	210.0	33.2	 25
556	  0	14891.0	2398.4	 25
557	  0	254.0	42.3	 25
558	  0	15066.0	3829.2	 30
559	  0	209.0	30.2	 25
560	  0	13827.0	2578.1	 25
561	  0	220.0	26.6	 25
562	  0	12455.0	1985.8	 25
563	  0	229.5	33.0	 30
564	  0	13504.0	2569.4	 25
565	  0	230.0	32.3	 25
566	  0	13566.0	2218.1	 25
567	  0	271.0	35.5	 25
568	  0	13862.0	3219.7	 30
569	  0	253.0	45.1	 25
570	  0	13374.0	2364.3	 25
571	  0	238.0	27.0	 25
572	  0	12859.0	1806.1	 25
573	  0	218.5	27.3	 30
574	  0	13886.0	3003.2	 25
575	  0	242.0	36.4	 25
576	  0	14621.0	2303.0	 25
577	  0	216.0	26.8	 25
578	  0	13520.5	3578.4	 36
579	  0	212.8	29.8	 30
580	  0	14013.0	2958.2	 30
581	  0	218.5	22.1	 30
582	  0	13812.0	3037.8	 30
583	  0	250.3	35.0	 36
584	  0	12956.0	2420.2	 25
585	  0	229.0	33.6	 25
586	  0	12667.0	2191.0	 25
587	  0	228.0	35.3	 25
588	  0	13777.8	3149.1	 30
589	  0	223.0	36.7	 25
590	  0	13615.0	1917.3	 25
591	  0	264.0	36.7	 25
592	  0	13719.0	2396.4	 25
593	  0	246.0	36.2	 30
594	  0	13837.0	2230.5	 25
595	  0	272.0	44.0	 25
596	  0	15290.0	2133.8	 25
597	  0	232.0	28.9	 25
598	  0	14827.0	3396.2	 30
599	  0	236.0	37.4	 25
600	  0	14589.0	2143.5	 25
601	  0	266.0	40.8	 25
602	  0	14257.0	2380.5	 25
603	  0	256.0	32.8	 30
604	  0	13745.0	2227.1	 25
605	  0	242.0	35.0	 25
606	  0	14087.0	2613.3	 25
607	  0	232.0	38.0	 30
608	  0	13272.5	3412.5	 36
609	  0	213.3	31.4	 30
610	  0	13001.0	2668.5	 30
611	  0	228.3	33.4	 30
612	  0	13884.0	2422.1	 25
613	  0	224.3	38.8	 30
614	  0	14145.0	2811.0	 25
615	  0	254.0	48.8	 25
616	  0	14469.0	1719.9	 25
617	  0	260.0	47.6	 25
618	  0	12843.5	3134.1	 30
619	  0	276.0	41.4	 25
620	  0	12621.0	1553.2	 25
621	  0	257.0	51.7	 25
622	  0	12135.0	1694.7	 25
623	  0	235.8	32.1	 30
624	  0	11903.0	1786.2	 25
625	  0	247.0	37.4	 25
626	  0	13513.0	1976.9	 25
627	  0	250.0	34.3	 25
628	  0	12861.8	2910.7	 30
629	  0	244.0	57.3	 25
630	  0	12194.0	1696.4	 25
631	  0	250.0	51.6	 25
632	  0	12690.0	2254.6	 25
633	  0	211.3	24.3	 30
634	  0	12187.0	2220.9	 25
635	  0	248.5	32.8	 30
636	  0	13583.5	2621.5	 30
637	  0	216.3	37.4	 30
638	  0	13322.8	3241.6	 36
639	  0	228.5	49.1	 30
640	  0	13005.3	2664.7	 30
641	  0	270.0	42.4	 25
642	  0	13978.0	2106.8	 25
643	  0	232.8	43.4	 30
644	  0	13278.0	2322.2	 25
645	  0	242.0	46.5	 25
646	  0	12690.0	1617.9	 25
647	  0	255.0	43.2	 25
648	  0	11633.0	2667.2	 30
649	  0	222.0	34.5	 25
650	  0	13007.0	1517.1	 25
651	  0	259.0	38.6	 25
652	  0	13539.0	1879.9	 25
653	  0	249.0	39.3	 25
654	  0	13060.8	3052.0	 30
655	  0	272.0	53.5	 25
656	  0	14325.0	1804.9	 25
657	  0	266.0	43.1	 25
658	  0	14678.0	2301.6	 25
659	  0	233.8	40.1	 30
660	  0	14978.0	2257.0	 25
661	  0	247.0	42.7	 25
662	  0	14287.0	2302.9	 25
663	  0	258.0	50.7	 25
664	  0	13141.5	3683.6	 36
665	  0	237.3	55.4	 30
666	  0	13231.0	2910.1	 30
667	  0	234.0	54.4	 30
668	  0	13890.5	3405.7	 30
669	  0	244.8	40.4	 30
670	  0	13526.0	2164.9	 25
671	  0	263.0	44.6	 25
672	  0	13249.0	1814.6	 25
673	  0	239.0	42.7	 25
674	  0	13478.5	3071.1	 30
675	  0	271.0	50.2	 25
676	  0	13375.0	1634.4	 25
677	  0	271.0	47.9	 25
678	  0	12583.0	1813.9	 25
679	  0	236.3	49.4	 30
680	  0	13363.0	1863.6	 25
681	  0	230.0	46.4	 25
682	  0	13662.0	1796.7	 25
683	  0	246.0	37.2	 25
684	  0	12731.0	3116.3	 30
685	  0	228.0	37.5	 25
686	  0	12292.0	2032.3	 25
687	  0	235.0	41.7	 25
688	  0	13056.0	2809.3	 25
689	  0	232.5	41.0	 30
690	  0	12582.0	2775.2	 25
691	  0	241.0	38.8	 25
692	  0	11229.5	2718.4	 30
693	  0	224.0	38.1	 30
694	  0	11180.8	3188.7	 36
695	  0	223.8	37.3	 30
696	  0	12822.0	3161.7	 30
697	  0	234.3	40.8	 30
698	  0	12390.0	2327.1	 25
699	  0	274.0	38.7	 30
700	  0	12940.0	1997.8	 25
701	  0	234.0	54.2	 25
702	  0	15071.0	2152.2	 25
703	  0	248.0	32.1	 25
704	  0	16248.8	3685.3	 30
705	  0	271.0	55.3	 25
706	  0	18925.0	2091.8	 25
707	  0	152.0	32.9	 25
708	  0	272.0	53.1	 25
709	  0	18399.3	3672.6	 30
710	  0	254.0	42.0	 25
711	  0	20115.0	2066.6	 25
  0	  1	15966.0	3030.6	 25
  1	  1	246.0	29.9	 25
  2	  1	14287.0	4167.5	 30
  3	  1	281.5	46.8	 30
  4	  1	134.0	28.9	 30
  5	  1	656.8	116.6	 30
  6	  1	174.5	40.4	 30
  7	  1	225.3	46.9	 36
  8	  1	257.0	36.4	 30
  9	  1	279.0	46.1	 25
 10	  1	306.0	48.3	 25
 11	  1	985.0	154.4	 25
 12	  1	178.8	25.5	 30
 13	  1	431.0	70.3	 25
 14	  1	361.0	58.3	 25
 15	  1	192.0	34.9	 25
 16	  1	172.0	35.1	 25
 17	  1	126.0	25.4	 25
 18	  1	207.0	47.8	 30
 19	  1	156.0	32.3	 25
 20	  1	312.0	33.6	 25
 21	  1	288.0	43.0	 25
 22	  1	1230.0	210.3	 25
 23	  1	888.5	166.1	 30
 24	  1	323.0	53.6	 25
 25	  1	330.0	49.4	 25
 26	  1	264.0	40.3	 25
 27	  1	253.0	38.6	 25
 28	  1	809.8	77.2	 30
 29	  1	466.0	66.0	 25
 30	  1	562.0	86.7	 25
 31	  1	236.0	25.7	 25
 32	  1	347.3	50.6	 30
 33	  1	273.3	45.6	 36
 34	  1	301.0	38.9	 30
 35	  1	269.3	44.5	 30
 36	  1	190.5	34.5	 30
 37	  1	262.0	43.3	 25
 38	  1	1242.5	343.3	 30
 39	  1	206.0	44.9	 25
 40	  1	160.0	24.0	 25
 41	  1	296.0	72.6	 25
 42	  1	338.0	47.1	 25
 43	  1	184.8	43.8	 30
 44	  1	165.0	36.9	 25
 45	  1	221.0	31.0	 25
 46	  1	250.0	36.2	 25
 47	  1	220.0	35.5	 25
 48	  1	369.3	56.1	 30
 49	  1	140.0	26.0	 25
 50	  1	161.0	31.0	 25
 51	  1	173.0	40.5	 25
 52	  1	244.0	30.8	 25
 53	  1	234.8	46.3	 30
 54	  1	181.0	32.6	 25
 55	  1	420.0	57.1	 25
 56	  1	375.0	64.6	 25
 57	  1	213.0	45.4	 25
 58	  1	219.0	35.8	 30
 59	  1	3297.0	1010.8	 25
 60	  1	304.8	60.7	 30
 61	  1	229.3	49.3	 30
 62	  1	208.5	44.7	 30
 63	  1	195.5	35.9	 36
 64	  1	240.5	39.6	 30
 65	  1	194.3	37.5	 30
 66	  1	366.0	66.8	 25
 67	  1	187.0	23.2	 25
 68	  1	2441.5	663.3	 30
 69	  1	551.0	113.0	 25
 70	  1	322.0	47.8	 25
 71	  1	231.0	34.8	 25
 72	  1	173.0	22.9	 25
 73	  1	205.5	29.9	 30
 74	  1	369.0	69.8	 25
 75	  1	162.0	23.7	 25
 76	  1	864.0	135.5	 25
 77	  1	213.0	33.1	 25
 78	  1	265.8	49.6	 30
 79	  1	198.0	44.0	 25
 80	  1	303.0	48.7	 25
 81	  1	1331.0	225.8	 25
 82	  1	288.0	42.6	 25
 83	  1	304.0	56.3	 30
 84	  1	175.0	24.0	 25
 85	  1	359.0	64.4	 25
 86	  1	400.0	50.8	 25
 87	  1	167.0	32.5	 25
 88	  1	411.8	64.3	 30
 89	  1	297.0	48.8	 30
 90	  1	343.0	44.9	 30
 91	  1	431.8	72.4	 30
 92	  1	262.5	61.1	 30
 93	  1	220.5	56.4	 36
 94	  1	188.0	37.7	 25
 95	  1	1122.0	209.0	 25
 96	  1	484.0	63.4	 25
 97	  1	214.0	48.3	 25
 98	  1	235.5	47.3	 30
 99	  1	230.0	45.0	 25
100	  1	388.0	70.9	 25
101	  1	152.0	31.3	 25
102	  1	140.0	25.4	 25
103	  1	158.5	27.1	 30
104	  1	228.0	36.3	 25
105	  1	246.0	46.6	 25
106	  1	167.0	31.0	 25
107	  1	364.0	63.1	 25
108	  1	222.0	41.5	 30
109	  1	213.0	45.3	 25
110	  1	468.0	121.2	 25
111	  1	244.0	50.3	 25
112	  1	812.0	123.4	 25
113	  1	167.8	44.1	 30
114	  1	287.0	59.9	 25
115	  1	319.0	36.0	 25
116	  1	203.0	65.3	 25
117	  1	1436.8	259.5	 30
118	  1	267.8	56.7	 36
119	  1	191.3	27.8	 30
120	  1	365.8	68.1	 30
121	  1	278.0	54.8	 30
122	  1	272.0	51.3	 30
123	  1	246.0	51.4	 25
124	  1	421.8	88.8	 30
125	  1	613.0	76.3	 25
126	  1	1105.0	104.4	 25
127	  1	499.0	89.4	 25
128	  1	293.0	54.3	 25
129	  1	369.5	55.7	 30
130	  1	647.0	69.1	 25
131	  1	424.0	58.9	 25
132	  1	764.0	135.6	 25
133	  1	260.0	37.6	 25
134	  1	243.3	47.2	 30
135	  1	1184.0	267.9	 25
136	  1	287.0	71.5	 25
137	  1	236.0	32.8	 25
138	  1	170.0	29.8	 25
139	  1	274.8	44.5	 30
140	  1	195.0	52.8	 25
141	  1	137.0	23.4	 25
142	  1	607.0	113.3	 25
143	  1	354.0	62.6	 25
144	  1	255.8	35.7	 30
145	  1	217.0	33.4	 25
146	  1	5371.0	928.5	 30
147	  1	267.3	56.9	 30
148	  1	192.5	44.8	 30
149	  1	161.0	50.9	 36
150	  1	261.0	43.4	 30
151	  1	201.0	41.8	 25
152	  1	243.0	38.5	 25
153	  1	187.0	54.1	 25
154	  1	220.3	43.5	 30
155	  1	222.0	42.7	 25
156	  1	772.0	116.8	 25
157	  1	242.0	35.8	 25
158	  1	244.0	49.9	 25
159	  1	339.8	69.0	 30
160	  1	373.0	51.5	 25
161	  1	231.0	34.7	 25
162	  1	223.0	46.1	 25
163	  1	314.0	72.5	 25
164	  1	145.0	23.8	 30
165	  1	273.0	53.5	 25
166	  1	443.0	48.3	 25
167	  1	1692.0	278.8	 25
168	  1	303.0	60.1	 25
169	  1	331.8	61.9	 30
170	  1	336.0	41.2	 25
171	  1	1274.0	183.7	 25
172	  1	359.0	45.3	 25
173	  1	687.0	87.9	 25
174	  1	215.8	43.7	 36
175	  1	170.5	43.9	 30
176	  1	267.0	51.9	 30
177	  1	204.8	38.0	 30
178	  1	203.8	34.6	 30
179	  1	200.8	44.6	 36
180	  1	189.0	42.5	 25
181	  1	199.0	41.8	 25
182	  1	480.0	66.4	 25
183	  1	305.0	58.9	 25
184	  1	1201.5	293.4	 30
185	  1	159.0	31.9	 25
186	  1	306.0	70.3	 25
187	  1	462.0	95.3	 25
188	  1	227.0	51.3	 25
189	  1	167.8	39.1	 30
190	  1	254.0	43.9	 25
191	  1	178.0	36.8	 25
192	  1	174.0	28.9	 25
193	  1	287.0	45.8	 25
194	  1	269.8	52.5	 30
195	  1	297.0	42.6	 25
196	  1	638.0	129.3	 25
197	  1	361.0	70.8	 25
198	  1	188.0	62.2	 25
199	  1	215.8	50.9	 30
200	  1	295.0	55.4	 25
201	  1	557.0	77.3	 25
202	  1	339.0	57.8	 30
203	  1	187.8	45.3	 30
204	  1	697.0	120.6	 36
205	  1	409.0	51.0	 30
206	  1	188.0	36.5	 30
207	  1	227.5	40.5	 30
208	  1	158.0	47.2	 25
209	  1	527.5	129.2	 30
210	  1	343.0	63.6	 25
211	  1	179.0	44.8	 25
212	  1	353.0	61.3	 25
213	  1	861.0	100.1	 25
214	  1	388.8	74.3	 30
215	  1	530.0	94.4	 25
216	  1	688.0	88.5	 25
217	  1	736.0	101.9	 25
218	  1	266.0	60.3	 25
219	  1	249.5	66.9	 30
220	  1	394.0	87.6	 25
221	  1	198.0	36.7	 25
222	  1	185.0	47.7	 25
223	  1	211.0	50.5	 25
224	  1	458.0	69.0	 25
225	  1	232.0	47.2	 30
226	  1	295.0	48.3	 25
227	  1	1030.0	156.2	 25
228	  1	644.0	109.3	 25
229	  1	444.0	44.6	 25
230	  1	877.8	252.5	 30
231	  1	196.3	44.1	 30
232	  1	160.3	38.9	 30
233	  1	253.0	47.0	 30
234	  1	412.0	61.8	 30
235	  1	142.8	30.8	 36
236	  1	1674.8	460.2	 30
237	  1	120.0	27.3	 25
238	  1	163.0	29.6	 25
239	  1	130.0	34.7	 25
240	  1	349.5	59.1	 30
241	  1	212.0	39.3	 25
242	  1	143.0	23.4	 25
243	  1	376.0	50.7	 25
244	  1	389.0	43.9	 25
245	  1	273.8	52.1	 30
246	  1	343.0	45.7	 25
247	  1	594.0	91.7	 25
248	  1	308.0	51.1	 25
249	  1	276.0	355.4	 25
250	  1	188.8	30.3	 30
251	  1	171.0	33.0	 25
252	  1	242.0	43.3	 25
253	  1	350.0	47.1	 25
254	  1	699.0	69.3	 25
255	  1	929.0	174.0	 30
256	  1	189.0	40.9	 25
257	  1	674.0	111.2	 25
258	  1	244.0	32.8	 25
259	  1	412.5	79.2	 30
260	  1	211.0	31.6	 36
261	  1	314.8	54.8	 30
262	  1	222.8	55.0	 30
263	  1	183.8	36.7	 30
264	  1	152.5	32.8	 30
265	  1	138.0	33.5	 30
266	  1	122.0	24.8	 25
267	  1	137.0	25.4	 25
268	  1	192.0	30.4	 25
269	  1	574.0	61.7	 25
270	  1	568.8	117.4	 30
271	  1	224.0	42.0	 25
272	  1	280.0	45.0	 25
273	  1	190.0	27.5	 25
274	  1	360.0	57.5	 25
275	  1	431.0	55.3	 30
276	  1	1020.0	134.7	 25
277	  1	1024.0	150.2	 25
278	  1	532.0	88.6	 25
279	  1	141.0	36.0	 25
280	  1	210.5	33.9	 30
281	  1	435.0	76.6	 25
282	  1	375.0	43.5	 25
283	  1	651.0	77.0	 25
284	  1	276.0	53.3	 25
285	  1	846.3	102.3	 30
286	  1	227.0	40.7	 25
287	  1	171.0	29.6	 25
288	  1	243.0	49.5	 30
289	  1	236.0	34.4	 30
290	  1	212.5	43.8	 36
291	  1	233.8	44.4	 30
292	  1	402.8	55.9	 30
293	  1	201.0	42.8	 25
294	  1	274.0	47.4	 25
295	  1	192.3	44.8	 30
296	  1	336.0	45.6	 25
297	  1	242.0	46.4	 25
298	  1	175.0	27.3	 25
299	  1	310.0	52.3	 25
300	  1	922.3	209.9	 30
301	  1	401.0	76.6	 25
302	  1	494.0	54.3	 25
303	  1	701.0	100.8	 25
304	  1	304.0	33.8	 25
305	  1	633.8	139.4	 30
306	  1	165.0	22.0	 25
307	  1	477.0	93.2	 25
308	  1	737.0	129.3	 25
309	  1	565.0	107.9	 25
310	  1	490.0	82.9	 30
311	  1	278.0	53.5	 25
312	  1	346.0	57.4	 25
313	  1	683.0	136.5	 25
314	  1	205.0	49.3	 25
315	  1	437.5	81.1	 30
316	  1	236.8	40.7	 30
317	  1	203.3	55.1	 30
318	  1	162.3	32.9	 30
319	  1	698.8	125.1	 30
320	  1	483.3	100.5	 36
321	  1	230.3	45.1	 30
322	  1	179.0	34.1	 25
323	  1	221.0	51.1	 25
324	  1	194.0	31.2	 25
325	  1	159.0	32.1	 25
326	  1	163.3	28.7	 30
327	  1	1005.0	257.5	 25
328	  1	205.0	41.9	 25
329	  1	207.0	35.9	 25
330	  1	191.0	26.4	 25
331	  1	892.3	127.4	 30
332	  1	282.0	51.8	 25
333	  1	208.0	37.6	 25
334	  1	170.0	32.8	 25
335	  1	180.0	30.3	 25
336	  1	180.5	30.6	 30
337	  1	140.0	21.8	 25
338	  1	188.0	28.3	 25
339	  1	339.0	52.6	 25
340	  1	3091.0	228.4	 25
341	  1	1472.5	259.5	 30
342	  1	216.0	32.6	 25
343	  1	410.0	72.8	 25
344	  1	292.0	48.8	 25
345	  1	307.3	49.1	 30
346	  1	199.0	34.0	 36
347	  1	319.8	50.0	 30
348	  1	427.8	84.8	 30
349	  1	185.8	24.8	 30
350	  1	190.0	30.3	 25
351	  1	317.0	43.4	 30
352	  1	210.0	31.9	 25
353	  1	192.0	25.5	 25
354	  1	195.0	37.8	 25
355	  1	212.0	41.5	 25
356	  1	700.5	159.3	 30
357	  1	137.0	20.4	 25
358	  1	993.0	192.8	 25
359	  1	138.0	24.8	 25
360	  1	167.0	21.6	 25
361	  1	188.3	33.7	 30
362	  1	217.0	36.6	 25
363	  1	328.0	46.3	 25
364	  1	195.0	26.2	 25
365	  1	273.0	26.4	 25
366	  1	202.3	36.3	 30
367	  1	210.0	42.7	 25
368	  1	315.0	62.6	 25
369	  1	314.0	44.6	 25
370	  1	160.0	27.5	 25
371	  1	241.8	31.7	 30
372	  1	2326.0	504.0	 25
373	  1	337.3	42.1	 30
374	  1	279.8	42.3	 30
375	  1	357.0	49.8	 30
376	  1	195.0	25.3	 36
377	  1	252.0	43.6	 30
378	  1	601.0	84.4	 30
379	  1	260.0	26.5	 25
380	  1	733.0	111.5	 25
381	  1	938.5	122.3	 30
382	  1	215.0	34.6	 25
383	  1	192.0	24.6	 25
384	  1	207.0	25.9	 25
385	  1	457.0	69.8	 25
386	  1	503.5	95.9	 30
387	  1	130.0	19.6	 25
388	  1	259.0	36.3	 25
389	  1	214.0	20.9	 25
390	  1	648.0	71.0	 25
391	  1	146.3	27.5	 30
392	  1	183.0	23.6	 25
393	  1	147.0	23.4	 25
394	  1	274.0	44.9	 25
395	  1	807.0	80.5	 25
396	  1	219.0	41.5	 30
397	  1	207.0	35.4	 25
398	  1	195.0	32.1	 25
399	  1	216.0	29.6	 25
400	  1	1794.0	312.8	 25
401	  1	1860.8	354.2	 30
402	  1	230.0	33.6	 30
403	  1	351.8	41.0	 30
404	  1	654.5	96.8	 30
405	  1	308.8	54.8	 30
406	  1	267.5	46.9	 36
407	  1	350.0	53.1	 25
408	  1	454.0	47.1	 25
409	  1	224.0	33.7	 25
410	  1	146.0	25.1	 25
411	  1	165.5	42.4	 30
412	  1	152.0	27.8	 25
413	  1	156.0	36.5	 25
414	  1	149.0	26.0	 25
415	  1	219.0	35.2	 25
416	  1	5958.8	1508.9	 30
417	  1	323.0	38.6	 25
418	  1	335.0	41.1	 25
419	  1	244.0	35.2	 25
420	  1	334.0	57.4	 25
421	  1	265.5	38.5	 30
422	  1	172.0	26.3	 25
423	  1	152.0	24.5	 25
424	  1	2242.0	309.5	 25
425	  1	270.0	54.5	 25
426	  1	201.0	40.0	 25
427	  1	371.0	56.0	 30
428	  1	464.0	56.0	 25
429	  1	203.0	34.5	 25
430	  1	696.8	134.0	 30
431	  1	521.8	77.7	 30
432	  1	265.5	54.1	 36
433	  1	142.5	26.8	 30
434	  1	154.8	30.8	 30
435	  1	167.5	27.7	 30
436	  1	317.0	54.4	 25
437	  1	881.8	131.1	 30
438	  1	255.0	37.4	 25
439	  1	182.0	30.2	 25
440	  1	286.0	54.1	 25
441	  1	258.0	76.8	 25
442	  1	261.0	35.1	 30
443	  1	904.0	117.7	 25
444	  1	892.0	163.1	 25
445	  1	254.0	42.6	 25
446	  1	303.0	43.3	 25
447	  1	184.8	32.5	 30
448	  1	277.0	33.5	 25
449	  1	358.0	42.0	 25
450	  1	469.0	66.8	 25
451	  1	400.0	58.5	 25
452	  1	809.0	112.8	 30
453	  1	539.0	84.4	 25
454	  1	299.0	62.2	 25
455	  1	205.0	36.5	 25
456	  1	513.0	53.4	 25
457	  1	246.0	50.9	 30
458	  1	173.0	34.1	 25
459	  1	218.5	38.1	 30
460	  1	172.0	33.7	 30
461	  1	194.5	35.7	 30
462	  1	435.0	62.8	 36
463	  1	567.8	66.1	 30
464	  1	224.0	37.7	 25
465	  1	450.0	53.3	 25
466	  1	746.0	112.0	 25
467	  1	146.5	30.1	 30
468	  1	195.0	26.8	 25
469	  1	1843.0	192.5	 25
470	  1	204.0	43.7	 25
471	  1	396.0	43.2	 25
472	  1	117.0	21.3	 30
473	  1	1914.0	349.3	 25
474	  1	134.0	30.1	 25
475	  1	131.0	17.7	 25
476	  1	133.0	22.0	 25
477	  1	298.3	49.1	 30
478	  1	304.0	32.5	 25
479	  1	277.0	47.7	 25
480	  1	148.0	25.8	 25
481	  1	150.0	37.3	 25
482	  1	157.8	29.6	 30
483	  1	204.0	31.0	 25
484	  1	324.0	61.5	 25
485	  1	362.0	43.7	 25
486	  1	235.0	53.5	 25
487	  1	200.5	33.5	 36
488	  1	167.3	37.2	 30
489	  1	665.8	139.3	 30
490	  1	356.8	69.0	 30
491	  1	229.0	33.2	 30
492	  1	509.3	63.4	 36
493	  1	1590.0	270.7	 25
494	  1	223.0	33.6	 25
495	  1	515.0	62.5	 25
496	  1	353.0	65.0	 25
497	  1	418.0	73.5	 30
498	  1	1247.0	137.9	 25
499	  1	294.0	42.2	 25
500	  1	475.0	81.2	 25
501	  1	1831.0	191.5	 25
502	  1	831.8	132.8	 30
503	  1	235.0	40.4	 25
504	  1	196.0	35.8	 25
505	  1	416.0	53.9	 25
506	  1	267.0	44.9	 25
507	  1	177.5	37.7	 30
508	  1	229.0	45.3	 25
509	  1	191.0	22.8	 25
510	  1	339.0	41.1	 25
511	  1	149.0	32.0	 25
512	  1	175.3	29.7	 30
513	  1	182.0	38.8	 25
514	  1	309.0	28.4	 25
515	  1	216.0	48.8	 25
516	  1	171.0	38.3	 30
517	  1	1475.0	395.8	 36
518	  1	201.3	46.7	 30
519	  1	260.5	44.5	 30
520	  1	183.0	42.4	 30
521	  1	211.0	56.3	 25
522	  1	189.5	48.7	 30
523	  1	359.0	52.9	 25
524	  1	257.0	53.7	 25
525	  1	333.0	54.5	 25
526	  1	157.0	37.9	 25
527	  1	230.0	47.2	 25
528	  1	906.8	191.9	 30
529	  1	187.0	47.2	 25
530	  1	378.0	72.5	 25
531	  1	355.0	56.0	 25
532	  1	282.0	63.1	 25
533	  1	147.5	29.6	 30
534	  1	160.0	31.9	 25
535	  1	140.0	28.3	 25
536	  1	137.0	27.0	 25
537	  1	262.0	65.9	 25
538	  1	465.3	84.6	 30
539	  1	213.0	43.8	 25
540	  1	512.0	77.2	 25
541	  1	473.0	90.6	 25
542	  1	304.0	42.2	 25
543	  1	258.0	62.9	 30
544	  1	429.0	70.5	 30
545	  1	435.3	77.0	 30
546	  1	481.3	69.1	 30
547	  1	225.0	25.1	 30
548	  1	296.8	62.3	 36
549	  1	9339.3	2397.5	 30
550	  1	554.0	94.9	 25
551	  1	498.0	87.2	 25
552	  1	3899.0	553.4	 25
553	  1	1144.3	233.1	 30
554	  1	250.0	49.5	 25
555	  1	515.0	68.9	 25
556	  1	289.0	46.9	 25
557	  1	640.0	74.4	 25
558	  1	430.3	82.7	 30
559	  1	215.0	48.3	 25
560	  1	175.0	43.9	 25
561	  1	266.0	42.7	 25
562	  1	473.0	72.5	 25
563	  1	273.8	50.1	 30
564	  1	364.0	70.7	 25
565	  1	458.0	68.7	 25
566	  1	280.0	37.7	 25
567	  1	264.0	40.0	 25
568	  1	3239.8	851.4	 30
569	  1	262.0	43.3	 25
570	  1	577.0	78.4	 25
571	  1	770.0	104.2	 25
572	  1	217.0	44.5	 25
573	  1	183.8	45.1	 36
574	  1	206.3	42.7	 30
575	  1	211.0	51.1	 30
576	  1	358.3	53.8	 30
577	  1	240.3	45.2	 30
578	  1	136.8	34.5	 30
579	  1	158.0	25.7	 25
580	  1	172.0	33.9	 25
581	  1	259.0	47.2	 25
582	  1	545.0	81.1	 25
583	  1	116.8	17.2	 30
584	  1	255.0	53.1	 25
585	  1	250.0	39.1	 25
586	  1	300.0	61.9	 25
587	  1	545.0	73.9	 25
588	  1	239.5	53.3	 30
589	  1	195.0	32.2	 25
590	  1	363.0	49.9	 25
591	  1	216.0	47.6	 25
592	  1	174.0	37.5	 25
593	  1	323.0	156.0	 30
594	  1	206.0	43.3	 25
595	  1	709.0	153.0	 25
596	  1	2411.0	205.9	 25
597	  1	280.0	49.3	 25
598	  1	294.8	53.7	 30
599	  1	260.0	48.6	 25
600	  1	326.0	59.5	 25
601	  1	336.3	67.8	 30
602	  1	328.3	51.7	 30
603	  1	578.8	108.6	 36
604	  1	473.0	90.9	 30
605	  1	162.5	39.3	 30
606	  1	280.5	78.4	 30
607	  1	319.0	62.2	 25
608	  1	805.8	168.8	 30
609	  1	194.0	40.8	 25
610	  1	486.0	89.2	 25
611	  1	187.0	33.0	 25
612	  1	261.0	44.1	 25
613	  1	319.0	82.2	 30
614	  1	328.0	38.9	 25
615	  1	6189.0	934.4	 25
616	  1	159.0	23.4	 25
617	  1	222.0	36.7	 25
618	  1	1772.8	432.3	 30
619	  1	161.0	28.3	 25
620	  1	176.0	50.7	 25
621	  1	157.0	29.7	 25
622	  1	153.0	34.9	 25
623	  1	590.8	110.5	 30
624	  1	535.0	70.5	 25
625	  1	817.0	85.5	 25
626	  1	296.0	52.3	 25
627	  1	795.0	92.5	 25
628	  1	244.0	47.9	 25
629	  1	644.3	97.1	 30
630	  1	177.0	34.4	 30
631	  1	171.0	46.5	 30
632	  1	209.8	70.1	 30
633	  1	215.5	42.3	 30
634	  1	177.5	32.2	 36
635	  1	2824.0	332.2	 25
636	  1	730.0	93.4	 25
637	  1	220.0	47.2	 25
638	  1	181.0	39.5	 25
639	  1	268.3	48.7	 30
640	  1	157.0	31.3	 25
641	  1	322.0	51.2	 25
642	  1	193.0	36.2	 25
643	  1	434.0	57.9	 25
644	  1	265.5	53.8	 30
645	  1	138.0	34.3	 25
646	  1	174.0	37.3	 25
647	  1	214.0	33.1	 25
648	  1	568.0	91.9	 25
649	  1	191.3	34.9	 30
650	  1	199.0	42.2	 25
651	  1	268.0	48.6	 25
652	  1	2116.0	260.5	 25
653	  1	994.0	173.0	 25
654	  1	1623.5	280.2	 30
655	  1	448.0	53.4	 25
656	  1	357.0	41.5	 25
657	  1	328.0	69.2	 25
658	  1	324.5	58.5	 30
659	  1	215.3	52.6	 36
660	  1	453.5	68.1	 30
661	  1	9025.0	1871.9	 30
662	  1	858.8	107.6	 30
663	  1	1449.3	277.2	 30
664	  1	529.3	61.3	 30
665	  1	414.0	64.2	 25
666	  1	252.0	35.4	 25
667	  1	451.0	57.2	 25
668	  1	599.0	46.4	 25
669	  1	257.8	32.4	 30
670	  1	650.0	78.8	 25
671	  1	454.0	42.2	 25
672	  1	2680.0	247.4	 25
673	  1	447.0	75.6	 25
674	  1	5963.8	1248.1	 30
675	  1	3831.0	590.3	 25
676	  1	467.0	72.4	 25
677	  1	318.0	43.8	 25
678	  1	370.0	45.2	 25
679	  1	602.8	92.7	 30
680	  1	422.0	50.8	 25
681	  1	243.0	35.2	 25
682	  1	528.0	79.4	 25
683	  1	178.0	38.6	 25
684	  1	291.5	47.4	 30
685	  1	207.0	40.2	 25
686	  1	144.0	31.3	 25
687	  1	654.8	124.3	 30
688	  1	329.3	45.7	 30
689	  1	1236.5	298.5	 36
690	  1	857.8	125.8	 30
691	  1	197.8	29.0	 30
692	  1	311.0	45.1	 25
693	  1	188.0	38.7	 25
694	  1	218.5	27.9	 30
695	  1	271.0	39.7	 25
696	  1	187.0	30.4	 25
697	  1	180.0	25.1	 25
698	  1	299.0	43.1	 25
699	  1	176.0	30.9	 30
700	  1	236.0	33.5	 25
701	  1	172.0	22.8	 25
702	  1	520.0	55.2	 25
703	  1	364.0	64.3	 25
704	  1	445.0	64.6	 30
705	  1	606.0	75.8	 25
706	  1	357.0	42.3	 25
707	  1	142.0	23.9	 25
708	  1	18244.0	2863.7	 25
709	  1	293.0	36.1	 30
710	  1	17870.0	2565.5	 25
711	  1	286.0	38.6	 25
  0	  2	259.8	51.1	 30
  1	  2	13024.3	3119.1	 30
  2	  2	269.8	46.6	 30
  3	  2	12442.3	4023.0	 30
  4	  2	158.0	37.2	 25
  5	  2	805.0	114.9	 25
  6	  2	169.0	35.6	 25
  7	  2	183.0	47.9	 25
  8	  2	277.8	50.6	 30
  9	  2	290.0	61.7	 25
 10	  2	230.0	40.3	 25
 11	  2	598.0	112.1	 25
 12	  2	166.0	36.6	 25
 13	  2	271.3	51.0	 30
 14	  2	359.0	68.0	 25
 15	  2	153.0	44.9	 25
 16	  2	134.0	33.9	 25
 17	  2	142.0	32.8	 25
 18	  2	164.3	31.9	 30
 19	  2	142.0	35.4	 25
 20	  2	197.0	43.2	 25
 21	  2	456.0	67.2	 25
 22	  2	446.0	74.2	 25
 23	  2	425.3	68.8	 30
 24	  2	229.0	44.0	 25
 25	  2	325.0	46.4	 25
 26	  2	250.5	44.5	 30
 27	  2	267.3	45.2	 30
 28	  2	280.8	68.7	 36
 29	  2	559.5	75.5	 30
 30	  2	1006.8	236.7	 30
 31	  2	184.8	44.2	 30
 32	  2	366.0	54.5	 25
 33	  2	373.0	79.2	 30
 34	  2	718.0	128.5	 25
 35	  2	305.0	55.2	 25
 36	  2	302.0	67.6	 25
 37	  2	161.0	25.3	 25
 38	  2	325.0	68.9	 30
 39	  2	150.0	35.4	 25
 40	  2	136.0	33.5	 25
 41	  2	312.0	56.9	 25
 42	  2	134.0	17.7	 25
 43	  2	164.8	36.6	 30
 44	  2	146.0	38.2	 25
 45	  2	276.0	73.8	 25
 46	  2	379.0	55.9	 25
 47	  2	232.0	38.1	 25
 48	  2	357.3	79.2	 30
 49	  2	152.0	43.0	 25
 50	  2	156.0	27.0	 25
 51	  2	128.0	34.8	 25
 52	  2	175.0	53.5	 25
 53	  2	194.8	34.5	 30
 54	  2	211.0	41.5	 25
 55	  2	613.5	119.1	 30
 56	  2	319.8	74.6	 30
 57	  2	207.5	46.0	 30
 58	  2	159.3	38.3	 36
 59	  2	900.8	173.5	 30
 60	  2	364.0	53.5	 25
 61	  2	153.0	35.5	 25
 62	  2	165.0	31.0	 25
 63	  2	160.8	49.3	 30
 64	  2	217.0	56.9	 25
 65	  2	226.0	48.3	 25
 66	  2	229.0	45.8	 25
 67	  2	156.0	36.1	 25
 68	  2	463.0	164.2	 30
 69	  2	254.0	62.6	 25
 70	  2	246.0	51.7	 25
 71	  2	245.0	37.1	 25
 72	  2	175.0	30.0	 25
 73	  2	224.3	55.4	 30
 74	  2	293.0	62.9	 25
 75	  2	162.0	40.6	 25
 76	  2	556.0	95.3	 25
 77	  2	259.0	49.5	 25
 78	  2	221.3	32.4	 30
 79	  2	154.0	37.3	 25
 80	  2	193.0	39.2	 25
 81	  2	631.0	136.2	 25
 82	  2	257.0	46.9	 25
 83	  2	265.5	57.5	 36
 84	  2	188.8	38.4	 30
 85	  2	228.3	47.3	 30
 86	  2	180.8	31.2	 30
 87	  2	207.0	35.6	 30
 88	  2	284.3	56.6	 36
 89	  2	241.0	46.0	 25
 90	  2	264.0	56.1	 25
 91	  2	227.0	50.2	 25
 92	  2	194.0	37.7	 25
 93	  2	160.8	37.9	 30
 94	  2	167.0	35.0	 25
 95	  2	863.0	227.0	 25
 96	  2	287.0	57.7	 25
 97	  2	224.0	37.4	 25
 98	  2	266.0	71.2	 25
 99	  2	178.3	27.7	 30
100	  2	248.0	46.3	 25
101	  2	111.0	19.0	 25
102	  2	162.0	33.7	 25
103	  2	157.0	38.4	 25
104	  2	148.0	23.3	 30
105	  2	164.0	36.0	 25
106	  2	174.0	33.5	 25
107	  2	266.0	45.9	 25
108	  2	466.0	91.1	 25
109	  2	157.8	42.5	 30
110	  2	308.0	152.7	 25
111	  2	278.0	54.0	 30
112	  2	456.3	99.9	 30
113	  2	151.3	37.8	 30
114	  2	137.5	33.2	 36
115	  2	362.0	53.1	 30
116	  2	173.0	36.8	 30
117	  2	342.0	64.1	 25
118	  2	276.0	48.2	 25
119	  2	190.8	43.4	 30
120	  2	342.0	58.2	 25
121	  2	290.0	51.8	 25
122	  2	325.0	39.6	 25
123	  2	181.0	34.2	 25
124	  2	331.0	62.4	 30
125	  2	331.0	64.9	 25
126	  2	429.0	62.1	 25
127	  2	573.0	83.4	 25
128	  2	250.0	47.1	 25
129	  2	343.8	66.0	 30
130	  2	289.0	51.9	 25
131	  2	314.0	52.9	 25
132	  2	347.0	58.0	 25
133	  2	381.0	60.8	 25
134	  2	402.8	49.0	 30
135	  2	392.0	75.4	 25
136	  2	225.0	52.0	 25
137	  2	166.0	31.3	 25
138	  2	114.0	24.3	 25
139	  2	575.3	81.9	 30
140	  2	228.5	50.0	 30
141	  2	176.0	50.9	 30
142	  2	369.5	59.8	 30
143	  2	218.3	42.6	 30
144	  2	226.8	57.7	 36
145	  2	215.5	40.4	 30
146	  2	835.0	231.9	 25
147	  2	201.0	30.9	 25
148	  2	170.0	25.7	 25
149	  2	148.8	22.6	 30
150	  2	177.0	37.2	 25
151	  2	184.0	35.6	 25
152	  2	178.0	27.4	 25
153	  2	166.0	28.0	 25
154	  2	177.8	40.5	 30
155	  2	144.0	33.7	 25
156	  2	281.0	42.8	 25
157	  2	221.0	41.3	 25
158	  2	193.0	34.5	 25
159	  2	221.8	35.8	 30
160	  2	324.0	69.7	 25
161	  2	376.0	70.5	 25
162	  2	187.0	33.5	 25
163	  2	167.0	35.2	 25
164	  2	147.0	36.7	 30
165	  2	204.0	32.7	 25
166	  2	401.0	62.4	 25
167	  2	986.0	150.2	 25
168	  2	228.5	27.7	 30
169	  2	256.5	39.9	 36
170	  2	384.5	57.8	 30
171	  2	945.8	143.3	 30
172	  2	182.8	29.5	 30
173	  2	259.3	35.9	 30
174	  2	165.5	26.9	 30
175	  2	172.0	33.7	 25
176	  2	183.0	25.6	 25
177	  2	160.0	39.2	 25
178	  2	187.0	23.7	 25
179	  2	156.0	31.1	 30
180	  2	193.0	44.4	 25
181	  2	301.0	37.9	 25
182	  2	285.0	52.3	 25
183	  2	169.0	32.7	 25
184	  2	262.0	56.9	 30
185	  2	140.0	26.4	 25
186	  2	175.0	32.1	 25
187	  2	184.0	27.7	 25
188	  2	283.0	35.5	 25
189	  2	202.8	38.7	 30
190	  2	325.0	46.9	 25
191	  2	160.0	21.4	 25
192	  2	155.0	31.8	 25
193	  2	203.0	40.8	 25
194	  2	437.5	169.1	 30
195	  2	294.0	38.6	 25
196	  2	305.0	45.7	 25
197	  2	185.3	31.1	 30
198	  2	160.0	27.3	 30
199	  2	259.0	38.4	 30
200	  2	235.5	47.8	 36
201	  2	308.8	46.8	 30
202	  2	232.0	32.5	 25
203	  2	166.0	36.9	 25
204	  2	250.0	24.2	 25
205	  2	250.8	40.9	 30
206	  2	171.0	39.1	 25
207	  2	152.0	25.2	 25
208	  2	156.0	28.9	 25
209	  2	278.0	39.0	 25
210	  2	266.0	43.2	 30
211	  2	127.0	24.1	 25
212	  2	218.0	29.7	 25
213	  2	448.0	76.3	 25
214	  2	440.0	42.6	 25
215	  2	211.5	29.2	 30
216	  2	583.0	64.2	 25
217	  2	367.0	58.9	 25
218	  2	256.0	47.3	 25
219	  2	272.0	40.0	 25
220	  2	420.8	57.1	 30
221	  2	136.0	36.2	 25
222	  2	129.0	33.8	 25
223	  2	161.0	35.0	 25
224	  2	442.0	62.2	 25
225	  2	441.0	81.0	 36
226	  2	255.8	38.3	 30
227	  2	771.8	91.1	 30
228	  2	948.8	116.2	 30
229	  2	398.8	64.1	 30
230	  2	453.5	75.2	 36
231	  2	247.0	53.1	 25
232	  2	133.0	26.1	 25
233	  2	167.0	33.0	 25
234	  2	175.0	27.2	 25
235	  2	117.3	25.7	 30
236	  2	593.0	164.3	 25
237	  2	119.0	26.7	 25
238	  2	182.0	26.3	 25
239	  2	128.0	24.6	 25
240	  2	314.0	63.2	 30
241	  2	147.0	22.2	 25
242	  2	178.0	32.0	 25
243	  2	296.0	52.7	 25
244	  2	340.0	42.1	 25
245	  2	458.8	59.4	 30
246	  2	372.0	32.9	 25
247	  2	412.0	59.6	 25
248	  2	244.0	35.2	 25
249	  2	161.0	40.2	 25
250	  2	148.8	28.4	 30
251	  2	173.0	32.0	 25
252	  2	191.0	32.4	 25
253	  2	372.0	45.8	 25
254	  2	480.3	764.8	 30
255	  2	591.3	115.5	 36
256	  2	161.0	51.1	 30
257	  2	236.0	59.9	 30
258	  2	188.0	31.8	 30
259	  2	256.0	52.6	 25
260	  2	207.5	45.7	 30
261	  2	192.0	32.2	 25
262	  2	150.0	22.0	 25
263	  2	177.0	20.5	 25
264	  2	149.0	20.6	 25
265	  2	125.5	31.9	 30
266	  2	105.0	16.4	 25
267	  2	103.0	20.1	 25
268	  2	172.0	34.4	 25
269	  2	193.0	25.5	 25
270	  2	453.5	76.5	 30
271	  2	170.0	24.7	 25
272	  2	193.0	28.4	 25
273	  2	293.0	40.1	 25
274	  2	306.0	34.9	 25
275	  2	269.0	37.0	 30
276	  2	364.0	55.1	 25
277	  2	349.0	41.8	 25
278	  2	383.0	63.4	 25
279	  2	116.0	17.9	 25
280	  2	177.3	33.5	 30
281	  2	242.0	46.0	 25
282	  2	367.5	74.9	 30
283	  2	623.5	57.3	 30
284	  2	291.5	40.9	 30
285	  2	402.8	66.8	 36
286	  2	256.0	31.3	 30
287	  2	189.3	28.3	 30
288	  2	175.0	19.0	 25
289	  2	222.0	33.3	 25
290	  2	284.3	33.0	 30
291	  2	273.0	50.1	 25
292	  2	303.0	47.6	 25
293	  2	232.0	38.0	 25
294	  2	448.0	63.7	 25
295	  2	148.3	31.9	 30
296	  2	260.0	39.8	 25
297	  2	247.0	38.6	 25
298	  2	198.0	38.4	 25
299	  2	323.0	37.1	 25
300	  2	839.0	113.6	 30
301	  2	319.0	34.1	 25
302	  2	738.0	110.2	 25
303	  2	583.0	69.3	 25
304	  2	220.0	30.0	 25
305	  2	256.0	43.3	 25
306	  2	165.8	34.5	 30
307	  2	204.0	33.8	 25
308	  2	234.0	31.4	 25
309	  2	307.0	54.8	 25
310	  2	184.0	30.3	 25
311	  2	213.5	47.6	 36
312	  2	189.0	37.5	 30
313	  2	210.8	37.1	 30
314	  2	141.5	27.6	 30
315	  2	232.3	49.3	 30
316	  2	223.8	38.1	 30
317	  2	149.0	30.5	 25
318	  2	125.0	24.7	 25
319	  2	172.0	27.9	 25
320	  2	365.0	57.3	 25
321	  2	208.3	25.1	 30
322	  2	179.0	38.6	 25
323	  2	140.0	25.7	 25
324	  2	179.0	27.6	 25
325	  2	178.0	27.2	 25
326	  2	154.0	18.7	 30
327	  2	404.0	83.1	 25
328	  2	161.0	30.9	 25
329	  2	152.0	27.1	 25
330	  2	179.0	28.3	 25
331	  2	621.5	113.2	 30
332	  2	143.0	16.1	 25
333	  2	190.0	32.1	 25
334	  2	153.0	29.5	 25
335	  2	179.0	35.1	 25
336	  2	145.0	23.5	 30
337	  2	122.0	24.1	 25
338	  2	167.0	34.3	 25
339	  2	375.5	61.4	 30
340	  2	1123.5	207.8	 30
341	  2	332.0	52.2	 36
342	  2	344.5	51.8	 30
343	  2	172.0	38.0	 30
344	  2	162.5	28.6	 30
345	  2	166.0	26.5	 25
346	  2	220.3	54.1	 30
347	  2	224.0	46.7	 25
348	  2	267.0	48.0	 25
349	  2	293.0	43.2	 25
350	  2	183.0	29.5	 25
351	  2	154.5	24.9	 30
352	  2	138.0	28.7	 25
353	  2	169.0	25.7	 25
354	  2	175.0	31.9	 25
355	  2	347.0	51.1	 25
356	  2	318.3	45.2	 30
357	  2	158.0	26.1	 25
358	  2	146.0	27.7	 25
359	  2	130.0	28.3	 25
360	  2	146.0	27.1	 25
361	  2	146.8	24.2	 30
362	  2	179.0	39.7	 25
363	  2	423.0	62.2	 25
364	  2	180.0	43.8	 25
365	  2	296.0	56.7	 25
366	  2	174.8	29.9	 30
367	  2	218.0	32.1	 25
368	  2	222.0	39.5	 30
369	  2	208.8	42.8	 30
370	  2	120.0	27.2	 30
371	  2	208.0	33.7	 36
372	  2	615.5	118.1	 30
373	  2	439.0	71.9	 25
374	  2	235.0	37.5	 25
375	  2	602.0	63.8	 25
376	  2	450.0	76.1	 30
377	  2	180.0	34.1	 25
378	  2	312.0	55.6	 25
379	  2	188.0	59.2	 25
380	  2	180.0	32.7	 25
381	  2	302.5	43.6	 30
382	  2	200.0	41.0	 25
383	  2	252.0	44.7	 25
384	  2	161.0	39.2	 25
385	  2	201.0	39.8	 25
386	  2	167.5	35.6	 30
387	  2	133.0	28.3	 25
388	  2	191.0	25.8	 25
389	  2	211.0	40.7	 25
390	  2	314.0	47.1	 25
391	  2	156.5	33.3	 30
392	  2	158.0	25.7	 25
393	  2	151.0	41.1	 25
394	  2	207.0	27.3	 25
395	  2	211.0	54.9	 25
396	  2	187.0	37.9	 36
397	  2	173.3	42.5	 30
398	  2	168.8	29.7	 30
399	  2	328.8	50.8	 30
400	  2	421.8	81.7	 30
401	  2	461.5	80.5	 36
402	  2	242.0	47.5	 25
403	  2	246.0	44.6	 25
404	  2	456.0	121.4	 25
405	  2	592.0	60.2	 25
406	  2	271.0	57.5	 25
407	  2	472.8	71.6	 30
408	  2	514.0	48.7	 25
409	  2	159.0	45.3	 25
410	  2	120.0	36.7	 25
411	  2	143.0	32.1	 25
412	  2	130.5	37.8	 30
413	  2	126.0	36.6	 25
414	  2	145.0	32.1	 25
415	  2	175.0	35.4	 25
416	  2	507.0	129.2	 25
417	  2	326.8	58.6	 30
418	  2	311.0	74.0	 25
419	  2	172.0	26.3	 25
420	  2	175.0	30.3	 25
421	  2	162.0	30.8	 25
422	  2	163.0	36.6	 30
423	  2	202.0	44.0	 25
424	  2	525.0	108.9	 25
425	  2	319.5	60.7	 30
426	  2	298.0	69.8	 30
427	  2	706.8	147.9	 36
428	  2	377.3	70.5	 30
429	  2	212.8	48.3	 30
430	  2	2604.0	643.3	 25
431	  2	597.0	75.5	 25
432	  2	240.5	53.4	 30
433	  2	118.0	37.0	 25
434	  2	112.0	29.6	 25
435	  2	168.0	43.8	 25
436	  2	290.0	56.2	 25
437	  2	307.0	77.6	 30
438	  2	313.0	71.8	 25
439	  2	192.0	39.3	 25
440	  2	202.0	40.9	 25
441	  2	333.0	60.0	 25
442	  2	322.5	59.6	 30
443	  2	2733.0	475.0	 25
444	  2	256.0	47.7	 25
445	  2	282.0	52.5	 25
446	  2	278.0	50.2	 25
447	  2	131.8	31.5	 30
448	  2	177.0	41.7	 25
449	  2	254.0	42.2	 25
450	  2	544.0	82.9	 25
451	  2	405.0	46.4	 25
452	  2	609.3	101.9	 30
453	  2	248.8	57.7	 30
454	  2	329.5	43.9	 30
455	  2	237.8	56.3	 30
456	  2	234.5	43.3	 30
457	  2	448.0	109.5	 36
458	  2	143.8	29.3	 30
459	  2	317.0	59.3	 25
460	  2	167.0	26.4	 25
461	  2	176.0	48.1	 25
462	  2	228.8	49.3	 30
463	  2	232.0	41.2	 25
464	  2	211.0	44.1	 25
465	  2	404.0	77.6	 25
466	  2	205.0	36.8	 25
467	  2	145.0	34.0	 30
468	  2	225.0	54.9	 25
469	  2	667.0	112.0	 25
470	  2	154.0	38.5	 25
471	  2	372.0	38.0	 25
472	  2	112.5	28.4	 30
473	  2	592.0	94.4	 25
474	  2	113.0	29.9	 25
475	  2	181.0	38.0	 25
476	  2	122.0	29.3	 25
477	  2	236.0	54.8	 30
478	  2	259.0	42.6	 25
479	  2	191.0	47.9	 25
480	  2	131.0	29.2	 25
481	  2	138.0	30.6	 25
482	  2	153.5	31.4	 36
483	  2	543.5	92.6	 30
484	  2	182.0	40.0	 30
485	  2	357.0	66.2	 30
486	  2	209.0	47.6	 30
487	  2	186.3	35.6	 30
488	  2	164.0	34.9	 25
489	  2	320.0	46.4	 25
490	  2	214.0	41.4	 25
491	  2	199.0	36.8	 25
492	  2	1034.5	163.5	 30
493	  2	152.0	30.8	 25
494	  2	295.0	34.4	 25
495	  2	288.0	63.2	 25
496	  2	211.0	41.6	 25
497	  2	269.5	53.0	 30
498	  2	1486.0	209.1	 25
499	  2	287.0	36.7	 25
500	  2	457.0	68.8	 25
501	  2	633.0	107.3	 25
502	  2	219.5	45.7	 30
503	  2	142.0	29.9	 25
504	  2	174.0	28.0	 25
505	  2	271.0	47.2	 25
506	  2	182.0	35.0	 25
507	  2	147.0	38.4	 25
508	  2	142.0	26.5	 30
509	  2	147.0	43.0	 25
510	  2	223.5	54.1	 30
511	  2	136.5	25.6	 30
512	  2	118.3	28.4	 30
513	  2	187.0	43.5	 36
514	  2	380.3	73.3	 30
515	  2	188.8	24.4	 30
516	  2	163.0	35.9	 25
517	  2	312.0	72.3	 25
518	  2	167.8	30.7	 30
519	  2	217.0	41.8	 25
520	  2	191.0	43.0	 25
521	  2	177.0	34.7	 25
522	  2	187.0	39.0	 25
523	  2	302.8	46.7	 30
524	  2	325.0	33.7	 25
525	  2	274.0	47.7	 25
526	  2	135.0	27.3	 25
527	  2	255.0	43.1	 25
528	  2	260.0	45.0	 30
529	  2	201.0	64.7	 25
530	  2	170.0	34.6	 25
531	  2	278.0	38.2	 25
532	  2	139.0	26.3	 25
533	  2	122.8	27.2	 30
534	  2	137.0	27.6	 25
535	  2	122.0	31.5	 25
536	  2	117.0	33.9	 25
537	  2	301.0	50.6	 25
538	  2	463.5	62.0	 30
539	  2	186.5	44.7	 30
540	  2	264.3	49.8	 30
541	  2	236.5	44.5	 30
542	  2	352.8	54.9	 30
543	  2	196.3	42.7	 36
544	  2	352.0	65.2	 25
545	  2	283.0	37.9	 25
546	  2	230.0	36.6	 25
547	  2	267.0	34.2	 25
548	  2	295.3	51.2	 30
549	  2	2986.0	730.7	 25
550	  2	757.0	111.8	 25
551	  2	416.0	52.3	 25
552	  2	1044.0	225.8	 25
553	  2	483.5	54.3	 30
554	  2	177.0	31.3	 25
555	  2	219.0	34.8	 25
556	  2	229.0	45.5	 25
557	  2	655.0	62.6	 25
558	  2	230.8	43.4	 30
559	  2	178.0	45.9	 25
560	  2	161.0	25.7	 25
561	  2	196.0	31.3	 25
562	  2	394.0	49.9	 25
563	  2	177.5	33.4	 30
564	  2	229.0	46.6	 25
565	  2	287.0	61.4	 25
566	  2	205.0	25.3	 25
567	  2	481.3	55.3	 30
568	  2	539.3	121.7	 36
569	  2	246.5	41.1	 30
570	  2	859.8	87.6	 30
571	  2	2042.3	283.1	 30
572	  2	182.0	25.5	 30
573	  2	157.3	35.6	 30
574	  2	201.0	39.9	 25
575	  2	311.0	46.3	 25
576	  2	423.0	43.6	 25
577	  2	194.0	27.6	 25
578	  2	117.8	22.0	 30
579	  2	166.0	30.1	 25
580	  2	313.0	49.7	 25
581	  2	1025.0	131.4	 25
582	  2	766.0	65.4	 25
583	  2	135.8	21.1	 30
584	  2	206.0	31.1	 25
585	  2	208.0	26.3	 25
586	  2	266.0	22.2	 25
587	  2	288.0	50.6	 25
588	  2	172.5	27.5	 30
589	  2	201.0	45.7	 25
590	  2	298.0	41.0	 25
591	  2	162.0	28.7	 25
592	  2	166.0	37.3	 25
593	  2	191.3	33.0	 30
594	  2	120.0	24.8	 25
595	  2	301.0	55.8	 25
596	  2	750.0	102.8	 30
597	  2	184.5	35.0	 30
598	  2	238.8	37.1	 36
599	  2	148.0	18.8	 30
600	  2	198.5	33.9	 30
601	  2	390.0	53.3	 25
602	  2	366.0	41.7	 25
603	  2	210.3	42.4	 30
604	  2	514.0	48.6	 25
605	  2	184.0	26.9	 25
606	  2	221.0	31.0	 25
607	  2	237.0	36.8	 25
608	  2	166.0	31.5	 25
609	  2	146.8	24.8	 30
610	  2	214.0	25.6	 25
611	  2	148.0	18.7	 25
612	  2	190.0	37.9	 25
613	  2	477.0	63.8	 25
614	  2	295.0	45.0	 30
615	  2	1836.0	356.3	 25
616	  2	135.0	29.7	 25
617	  2	297.0	49.9	 25
618	  2	630.0	101.5	 25
619	  2	142.8	23.0	 30
620	  2	139.0	24.4	 25
621	  2	155.0	34.3	 25
622	  2	167.0	35.5	 25
623	  2	441.0	51.2	 25
624	  2	349.5	60.4	 36
625	  2	619.5	69.2	 30
626	  2	246.8	26.1	 30
627	  2	645.8	45.2	 30
628	  2	203.0	40.4	 30
629	  2	239.3	35.9	 36
630	  2	213.0	30.8	 25
631	  2	168.0	37.4	 25
632	  2	128.0	21.9	 25
633	  2	163.0	30.9	 25
634	  2	151.5	23.8	 30
635	  2	602.0	78.8	 25
636	  2	189.0	20.4	 25
637	  2	138.0	30.1	 25
638	  2	146.0	25.6	 25
639	  2	174.8	35.2	 30
640	  2	151.0	33.9	 25
641	  2	300.0	30.0	 25
642	  2	346.0	47.2	 25
643	  2	381.0	66.4	 25
644	  2	214.5	41.3	 30
645	  2	125.0	33.9	 25
646	  2	116.0	18.7	 25
647	  2	237.0	55.4	 25
648	  2	381.0	52.7	 25
649	  2	150.8	21.0	 30
650	  2	246.0	31.8	 25
651	  2	424.0	63.2	 25
652	  2	1265.0	114.4	 25
653	  2	876.0	96.5	 30
654	  2	461.0	92.2	 36
655	  2	451.3	71.4	 30
656	  2	210.8	29.8	 30
657	  2	247.3	41.0	 30
658	  2	838.0	120.8	 25
659	  2	159.5	48.2	 30
660	  2	140.0	21.8	 25
661	  2	631.0	163.9	 25
662	  2	784.0	74.1	 25
663	  2	540.0	60.9	 25
664	  2	541.8	77.9	 30
665	  2	352.0	47.6	 25
666	  2	268.0	39.0	 25
667	  2	305.0	44.8	 25
668	  2	501.0	58.2	 25
669	  2	202.5	32.0	 30
670	  2	739.0	85.0	 25
671	  2	410.0	53.7	 25
672	  2	535.0	87.4	 25
673	  2	377.0	46.2	 25
674	  2	1316.5	250.3	 30
675	  2	685.0	131.9	 25
676	  2	606.0	52.5	 25
677	  2	627.0	65.1	 25
678	  2	290.0	30.7	 25
679	  2	372.8	62.5	 30
680	  2	331.0	57.4	 25
681	  2	152.8	29.4	 30
682	  2	670.5	82.6	 30
683	  2	164.0	22.3	 30
684	  2	192.0	30.6	 36
685	  2	179.3	29.2	 30
686	  2	126.0	30.0	 30
687	  2	379.0	40.8	 25
688	  2	357.0	67.4	 25
689	  2	279.3	59.3	 30
690	  2	366.0	46.2	 25
691	  2	215.0	23.4	 25
692	  2	182.0	25.0	 25
693	  2	191.0	39.1	 25
694	  2	254.5	45.5	 30
695	  2	328.0	32.7	 25
696	  2	201.0	33.1	 25
697	  2	181.0	33.5	 25
698	  2	335.0	48.9	 25
699	  2	150.8	33.3	 30
700	  2	193.0	37.6	 25
701	  2	199.0	27.3	 25
702	  2	275.0	47.9	 25
703	  2	236.0	35.0	 25
704	  2	323.0	54.0	 30
705	  2	383.0	34.7	 25
706	  2	146.0	27.2	 25
707	  2	119.0	19.8	 25
708	  2	331.0	41.5	 25
709	  2	16396.0	3617.0	 25
710	  2	305.3	43.5	 36
711	  2	19057.3	3756.5	 30
  0	  3	15210.0	4138.1	 25
  1	  3	281.0	47.3	 25
  2	  3	12189.0	2668.5	 25
  3	  3	236.8	36.3	 30
  4	  3	161.0	41.7	 25
  5	  3	259.0	46.2	 25
  6	  3	257.0	43.3	 25
  7	  3	152.0	38.2	 25
  8	  3	199.0	47.7	 30
  9	  3	670.0	107.5	 25
 10	  3	438.0	70.2	 25
 11	  3	156.0	36.6	 25
 12	  3	133.0	28.2	 25
 13	  3	153.5	32.6	 30
 14	  3	402.0	53.2	 25
 15	  3	262.0	39.8	 25
 16	  3	142.0	33.4	 25
 17	  3	160.0	28.1	 25
 18	  3	210.8	43.5	 30
 19	  3	162.0	28.9	 25
 20	  3	180.8	38.4	 30
 21	  3	127.0	26.1	 30
 22	  3	349.3	42.9	 30
 23	  3	319.5	57.8	 36
 24	  3	680.3	112.6	 30
 25	  3	503.8	52.0	 30
 26	  3	398.0	52.0	 25
 27	  3	296.0	43.7	 25
 28	  3	228.0	37.6	 30
 29	  3	330.0	37.3	 25
 30	  3	480.0	67.2	 25
 31	  3	147.0	27.3	 25
 32	  3	394.0	67.1	 25
 33	  3	266.0	46.0	 30
 34	  3	448.0	57.2	 25
 35	  3	4171.0	699.2	 25
 36	  3	619.0	58.8	 25
 37	  3	281.0	48.2	 25
 38	  3	173.5	31.4	 30
 39	  3	155.0	33.0	 25
 40	  3	454.0	62.7	 25
 41	  3	342.0	45.5	 25
 42	  3	285.0	31.9	 25
 43	  3	708.3	192.5	 30
 44	  3	150.0	31.1	 25
 45	  3	320.0	46.1	 25
 46	  3	264.0	48.5	 25
 47	  3	363.0	56.8	 25
 48	  3	197.0	27.1	 30
 49	  3	314.3	61.4	 30
 50	  3	136.8	40.3	 30
 51	  3	176.0	44.5	 30
 52	  3	135.0	28.2	 30
 53	  3	212.0	41.6	 36
 54	  3	146.8	29.7	 30
 55	  3	825.0	177.2	 25
 56	  3	227.0	32.4	 25
 57	  3	294.0	49.1	 25
 58	  3	259.0	39.9	 30
 59	  3	670.0	84.3	 25
 60	  3	255.0	49.0	 25
 61	  3	212.0	30.0	 25
 62	  3	242.0	39.5	 25
 63	  3	170.8	40.5	 30
 64	  3	129.0	27.8	 25
 65	  3	242.0	46.3	 25
 66	  3	335.0	55.9	 25
 67	  3	1049.0	157.6	 25
 68	  3	361.5	79.5	 30
 69	  3	190.0	26.8	 25
 70	  3	203.0	32.4	 25
 71	  3	168.0	26.1	 25
 72	  3	195.0	22.0	 25
 73	  3	138.8	36.4	 30
 74	  3	173.0	31.4	 25
 75	  3	179.0	48.4	 25
 76	  3	448.0	62.2	 25
 77	  3	373.3	41.8	 30
 78	  3	503.0	65.9	 30
 79	  3	680.3	110.8	 36
 80	  3	530.0	58.4	 30
 81	  3	1440.3	200.0	 30
 82	  3	1640.3	285.9	 30
 83	  3	253.0	29.6	 25
 84	  3	202.8	33.0	 30
 85	  3	319.0	72.1	 25
 86	  3	253.0	46.6	 25
 87	  3	560.0	61.2	 25
 88	  3	138.0	24.7	 25
 89	  3	198.8	32.3	 30
 90	  3	512.0	88.6	 25
 91	  3	358.0	59.3	 25
 92	  3	192.0	43.3	 25
 93	  3	1873.0	208.6	 25
 94	  3	680.0	83.6	 30
 95	  3	238.0	42.7	 25
 96	  3	536.0	90.9	 25
 97	  3	860.0	97.0	 25
 98	  3	4767.0	542.2	 25
 99	  3	434.0	84.0	 30
100	  3	824.0	193.0	 25
101	  3	152.0	28.5	 25
102	  3	277.0	40.9	 25
103	  3	128.0	22.4	 25
104	  3	135.3	28.9	 30
105	  3	236.0	46.4	 25
106	  3	164.0	26.5	 30
107	  3	278.3	37.3	 30
108	  3	381.3	60.3	 30
109	  3	154.3	28.3	 36
110	  3	176.8	25.2	 30
111	  3	254.0	38.7	 25
112	  3	325.0	25.4	 25
113	  3	152.0	23.6	 25
114	  3	262.5	32.9	 30
115	  3	495.0	64.5	 25
116	  3	3000.0	614.8	 25
117	  3	502.0	44.1	 25
118	  3	460.0	51.7	 25
119	  3	748.3	126.3	 30
120	  3	164.0	26.4	 25
121	  3	358.0	45.0	 25
122	  3	286.0	20.5	 25
123	  3	457.0	51.3	 25
124	  3	550.5	122.2	 30
125	  3	126.0	20.1	 25
126	  3	146.0	29.3	 25
127	  3	186.0	32.7	 25
128	  3	202.0	37.1	 25
129	  3	284.5	48.3	 30
130	  3	272.0	60.9	 25
131	  3	409.0	45.0	 25
132	  3	1658.0	233.6	 25
133	  3	208.0	33.8	 25
134	  3	364.3	71.3	 36
135	  3	231.8	44.4	 30
136	  3	326.5	41.4	 30
137	  3	1324.0	233.6	 30
138	  3	399.0	47.5	 30
139	  3	378.3	54.3	 36
140	  3	537.0	58.6	 25
141	  3	352.0	35.4	 25
142	  3	537.0	94.7	 25
143	  3	1945.0	161.3	 25
144	  3	402.0	58.6	 30
145	  3	335.0	62.4	 25
146	  3	426.0	56.0	 25
147	  3	192.0	24.1	 25
148	  3	378.0	56.3	 25
149	  3	179.8	24.3	 30
150	  3	192.0	29.0	 25
151	  3	416.0	66.4	 25
152	  3	215.0	38.0	 25
153	  3	159.0	23.9	 25
154	  3	526.0	99.0	 30
155	  3	152.0	24.0	 25
156	  3	373.0	51.5	 25
157	  3	870.0	81.8	 25
158	  3	237.0	36.2	 25
159	  3	322.8	47.0	 30
160	  3	299.0	38.8	 25
161	  3	168.0	34.7	 25
162	  3	146.0	28.1	 25
163	  3	183.5	26.7	 30
164	  3	184.5	26.4	 36
165	  3	251.8	38.3	 30
166	  3	177.8	29.7	 30
167	  3	443.5	66.7	 30
168	  3	410.0	43.3	 25
169	  3	1481.3	329.2	 30
170	  3	186.0	34.7	 25
171	  3	241.0	55.2	 25
172	  3	140.0	23.9	 25
173	  3	336.0	53.2	 25
174	  3	3384.0	868.5	 30
175	  3	676.0	105.7	 25
176	  3	2669.0	483.5	 25
177	  3	959.0	176.1	 25
178	  3	224.0	33.0	 25
179	  3	229.0	34.1	 25
180	  3	276.8	56.2	 30
181	  3	275.0	34.1	 25
182	  3	272.0	53.6	 25
183	  3	1615.0	210.9	 25
184	  3	278.0	39.6	 25
185	  3	836.5	196.2	 30
186	  3	133.0	26.6	 25
187	  3	151.0	25.7	 25
188	  3	201.0	23.0	 25
189	  3	215.0	50.2	 25
190	  3	154.0	27.1	 30
191	  3	177.0	39.5	 30
192	  3	140.5	31.4	 30
193	  3	396.5	60.1	 30
194	  3	278.3	50.5	 30
195	  3	315.5	46.3	 36
196	  3	499.8	78.2	 30
197	  3	265.0	45.5	 25
198	  3	1046.0	131.6	 25
199	  3	153.0	31.9	 25
200	  3	178.8	22.8	 30
201	  3	252.0	38.3	 25
202	  3	344.0	36.5	 25
203	  3	1733.0	186.4	 25
204	  3	396.0	37.0	 25
205	  3	619.0	83.7	 30
206	  3	590.0	94.6	 25
207	  3	170.0	31.6	 25
208	  3	1065.0	158.6	 25
209	  3	355.0	41.1	 25
210	  3	181.3	36.2	 30
211	  3	206.0	35.5	 25
212	  3	343.0	47.9	 25
213	  3	533.0	62.7	 25
214	  3	547.0	70.6	 25
215	  3	397.8	69.4	 30
216	  3	484.0	57.5	 25
217	  3	241.0	30.1	 25
218	  3	202.0	34.0	 25
219	  3	366.0	51.6	 25
220	  3	3637.5	835.3	 36
221	  3	361.0	52.2	 30
222	  3	287.5	59.0	 30
223	  3	154.3	30.8	 30
224	  3	184.5	29.8	 30
225	  3	318.3	61.2	 30
226	  3	442.0	60.8	 25
227	  3	259.0	53.3	 25
228	  3	279.0	42.2	 25
229	  3	636.0	93.7	 25
230	  3	848.0	141.6	 30
231	  3	3266.0	872.7	 25
232	  3	140.0	36.5	 25
233	  3	140.0	24.5	 25
234	  3	267.0	55.3	 25
235	  3	135.0	32.2	 30
236	  3	120.0	31.8	 25
237	  3	115.0	30.4	 25
238	  3	137.0	34.6	 25
239	  3	119.0	29.7	 25
240	  3	154.3	43.3	 30
241	  3	99.0	23.4	 25
242	  3	142.0	31.1	 25
243	  3	248.0	60.7	 25
244	  3	471.0	73.7	 25
245	  3	709.8	134.1	 30
246	  3	981.0	156.7	 25
247	  3	182.0	31.2	 25
248	  3	758.5	140.4	 30
249	  3	279.8	40.5	 30
250	  3	325.3	57.3	 36
251	  3	356.5	54.8	 30
252	  3	281.0	53.6	 30
253	  3	835.3	123.1	 30
254	  3	833.0	102.0	 25
255	  3	271.3	53.9	 30
256	  3	223.0	42.5	 25
257	  3	141.0	33.1	 25
258	  3	128.0	23.6	 25
259	  3	249.0	32.9	 25
260	  3	409.3	86.8	 30
261	  3	288.0	56.6	 25
262	  3	662.0	114.0	 25
263	  3	226.0	42.4	 25
264	  3	454.0	66.2	 25
265	  3	198.0	55.7	 30
266	  3	152.0	22.9	 25
267	  3	445.0	87.7	 25
268	  3	681.0	85.8	 25
269	  3	207.0	47.3	 25
270	  3	241.0	31.5	 30
271	  3	171.0	38.1	 25
272	  3	1403.0	220.1	 25
273	  3	513.0	84.5	 25
274	  3	180.0	34.2	 25
275	  3	302.5	63.5	 30
276	  3	142.0	29.0	 25
277	  3	198.0	34.1	 30
278	  3	322.3	59.8	 30
279	  3	749.3	112.7	 30
280	  3	245.5	38.9	 30
281	  3	272.3	48.9	 36
282	  3	204.0	33.9	 25
283	  3	732.0	91.8	 25
284	  3	403.0	66.4	 25
285	  3	237.0	65.4	 25
286	  3	245.8	39.6	 30
287	  3	477.0	81.8	 25
288	  3	162.0	35.2	 25
289	  3	195.0	38.1	 25
290	  3	598.0	99.5	 25
291	  3	496.0	106.6	 30
292	  3	267.0	52.7	 25
293	  3	212.0	37.5	 25
294	  3	192.0	35.2	 25
295	  3	1196.0	156.1	 25
296	  3	401.5	92.4	 30
297	  3	249.0	43.9	 25
298	  3	644.0	93.1	 25
299	  3	2910.0	356.5	 25
300	  3	980.0	99.3	 25
301	  3	1105.5	222.6	 30
302	  3	269.0	47.1	 25
303	  3	499.0	91.3	 25
304	  3	988.0	121.8	 25
305	  3	457.5	89.3	 30
306	  3	401.3	80.9	 36
307	  3	396.8	92.5	 30
308	  3	169.8	28.6	 30
309	  3	596.8	181.3	 30
310	  3	155.3	38.7	 30
311	  3	326.8	69.4	 30
312	  3	593.0	127.0	 25
313	  3	560.0	103.7	 25
314	  3	312.0	63.5	 25
315	  3	232.0	44.2	 25
316	  3	242.5	44.9	 30
317	  3	208.0	40.3	 25
318	  3	276.0	46.7	 25
319	  3	1548.0	166.1	 25
320	  3	597.0	85.9	 25
321	  3	203.0	48.6	 30
322	  3	297.0	62.1	 25
323	  3	165.0	43.9	 25
324	  3	615.0	95.3	 25
325	  3	1171.0	155.4	 25
326	  3	331.3	58.9	 30
327	  3	1049.0	155.7	 25
328	  3	379.0	90.2	 25
329	  3	359.0	65.9	 25
330	  3	208.0	42.8	 25
331	  3	1638.8	403.7	 30
332	  3	165.0	34.9	 25
333	  3	126.0	26.2	 25
334	  3	153.0	31.1	 30
335	  3	180.0	39.8	 30
336	  3	337.0	65.9	 36
337	  3	311.8	49.5	 30
338	  3	3282.0	422.3	 30
339	  3	5808.0	886.8	 25
340	  3	258.0	42.7	 25
341	  3	184.5	38.4	 30
342	  3	848.0	122.8	 25
343	  3	261.0	54.7	 25
344	  3	259.0	51.4	 25
345	  3	592.0	86.8	 25
346	  3	1014.8	202.3	 30
347	  3	445.0	61.8	 25
348	  3	316.0	47.6	 25
349	  3	7233.0	787.1	 25
350	  3	241.0	45.3	 25
351	  3	187.3	81.5	 30
352	  3	793.0	170.5	 25
353	  3	158.0	38.0	 25
354	  3	853.0	81.0	 25
355	  3	519.0	75.7	 25
356	  3	443.3	92.8	 30
357	  3	453.0	58.9	 25
358	  3	230.0	44.9	 25
359	  3	203.0	43.0	 25
360	  3	2391.0	421.9	 25
361	  3	233.5	43.2	 30
362	  3	814.5	117.6	 30
363	  3	1390.3	211.7	 30
364	  3	1015.0	192.9	 30
365	  3	163.8	36.0	 30
366	  3	441.0	74.6	 36
367	  3	197.8	41.4	 30
368	  3	232.0	43.1	 25
369	  3	273.0	52.9	 25
370	  3	336.0	48.4	 25
371	  3	187.0	38.8	 30
372	  3	550.0	78.5	 25
373	  3	303.0	43.5	 25
374	  3	415.0	69.0	 25
375	  3	902.0	113.6	 25
376	  3	488.0	81.0	 30
377	  3	389.0	72.5	 25
378	  3	228.0	35.2	 25
379	  3	166.0	41.5	 25
380	  3	280.0	63.7	 25
381	  3	2099.0	407.6	 25
382	  3	230.5	42.1	 30
383	  3	160.0	30.7	 25
384	  3	3482.0	382.1	 25
385	  3	809.0	73.4	 25
386	  3	322.0	56.7	 25
387	  3	215.3	36.9	 30
388	  3	235.0	40.8	 25
389	  3	178.0	38.9	 25
390	  3	171.0	34.7	 25
391	  3	561.8	127.0	 30
392	  3	277.3	52.7	 36
393	  3	524.8	72.8	 30
394	  3	411.0	68.3	 30
395	  3	155.8	27.3	 30
396	  3	213.0	42.8	 25
397	  3	216.3	42.2	 30
398	  3	314.0	62.5	 25
399	  3	241.0	61.3	 25
400	  3	295.0	40.2	 25
401	  3	308.0	34.0	 25
402	  3	137.0	29.6	 30
403	  3	230.0	64.8	 25
404	  3	1867.0	184.4	 25
405	  3	231.0	41.8	 25
406	  3	2029.0	217.0	 25
407	  3	259.8	41.2	 30
408	  3	257.0	30.3	 25
409	  3	156.0	45.1	 25
410	  3	200.0	25.1	 25
411	  3	2524.0	310.3	 25
412	  3	186.8	39.6	 30
413	  3	172.0	40.1	 25
414	  3	268.0	53.7	 25
415	  3	785.0	107.5	 25
416	  3	277.0	35.5	 25
417	  3	216.8	31.5	 30
418	  3	200.0	39.8	 25
419	  3	7265.8	1064.7	 30
420	  3	155.0	24.6	 30
421	  3	370.8	52.5	 30
422	  3	359.3	61.1	 36
423	  3	1078.5	110.9	 30
424	  3	201.0	26.2	 30
425	  3	182.0	29.0	 25
426	  3	124.0	23.9	 25
427	  3	261.0	46.1	 30
428	  3	186.0	43.1	 25
429	  3	175.0	23.5	 25
430	  3	189.0	36.3	 25
431	  3	284.0	59.2	 25
432	  3	676.5	130.7	 30
433	  3	233.0	32.9	 25
434	  3	154.0	26.3	 25
435	  3	309.0	58.4	 25
436	  3	164.0	25.6	 25
437	  3	341.8	56.4	 30
438	  3	188.0	30.1	 25
439	  3	1439.0	142.8	 25
440	  3	371.0	69.7	 25
441	  3	206.0	41.0	 25
442	  3	581.0	50.2	 30
443	  3	693.0	64.5	 25
444	  3	191.0	27.4	 25
445	  3	235.0	46.2	 25
446	  3	276.0	53.5	 25
447	  3	180.8	31.7	 30
448	  3	139.0	25.6	 30
449	  3	115.8	27.2	 30
450	  3	268.3	47.3	 30
451	  3	2428.5	325.1	 30
452	  3	936.5	134.7	 36
453	  3	329.0	47.1	 25
454	  3	578.0	91.6	 25
455	  3	275.0	49.5	 25
456	  3	216.0	29.5	 25
457	  3	340.8	57.2	 30
458	  3	225.0	39.3	 25
459	  3	245.0	45.2	 25
460	  3	902.0	98.0	 25
461	  3	359.0	45.1	 25
462	  3	421.0	55.2	 30
463	  3	463.0	78.8	 25
464	  3	567.0	68.2	 25
465	  3	481.0	59.9	 25
466	  3	536.0	84.1	 25
467	  3	327.5	72.0	 30
468	  3	162.0	30.6	 25
469	  3	150.0	33.2	 25
470	  3	388.0	42.1	 25
471	  3	291.0	40.0	 25
472	  3	109.0	16.7	 30
473	  3	126.0	24.0	 25
474	  3	123.0	26.2	 25
475	  3	137.0	24.7	 25
476	  3	103.3	21.2	 30
477	  3	175.8	27.3	 36
478	  3	185.5	36.3	 30
479	  3	264.5	44.9	 30
480	  3	463.0	81.3	 30
481	  3	435.0	50.8	 30
482	  3	1323.0	274.3	 30
483	  3	177.0	25.9	 25
484	  3	329.0	53.1	 25
485	  3	191.0	36.3	 25
486	  3	195.0	29.1	 25
487	  3	285.0	49.2	 25
488	  3	224.8	36.4	 30
489	  3	720.0	74.5	 25
490	  3	8049.0	745.3	 25
491	  3	538.0	61.1	 25
492	  3	269.0	30.3	 25
493	  3	2458.3	496.3	 30
494	  3	243.0	43.6	 25
495	  3	136.0	20.9	 25
496	  3	169.0	31.0	 25
497	  3	233.0	30.4	 25
498	  3	224.3	35.7	 30
499	  3	172.0	32.1	 25
500	  3	169.0	20.8	 25
501	  3	278.0	26.0	 25
502	  3	255.0	35.4	 25
503	  3	166.5	40.1	 30
504	  3	580.0	57.7	 25
505	  3	9333.8	1427.3	 30
506	  3	303.8	48.1	 30
507	  3	196.3	27.3	 30
508	  3	217.0	26.2	 36
509	  3	387.8	64.7	 30
510	  3	212.0	32.5	 25
511	  3	203.0	34.8	 25
512	  3	410.0	40.4	 25
513	  3	1236.3	162.8	 30
514	  3	391.0	31.0	 25
515	  3	296.0	45.6	 25
516	  3	510.0	68.9	 25
517	  3	282.0	48.9	 25
518	  3	1159.8	84.6	 30
519	  3	663.0	112.2	 25
520	  3	386.0	56.6	 25
521	  3	248.0	25.3	 25
522	  3	587.0	82.6	 25
523	  3	804.8	122.7	 30
524	  3	166.0	22.0	 25
525	  3	153.0	27.9	 25
526	  3	157.0	30.1	 25
527	  3	384.0	47.0	 25
528	  3	150.0	18.5	 30
529	  3	189.0	26.1	 25
530	  3	656.0	83.0	 25
531	  3	445.0	44.7	 25
532	  3	231.0	43.9	 25
533	  3	175.8	29.3	 36
534	  3	1485.8	320.4	 30
535	  3	196.0	28.0	 30
536	  3	156.0	33.3	 30
537	  3	296.3	35.5	 30
538	  3	316.8	68.0	 36
539	  3	5810.0	859.1	 25
540	  3	906.0	141.9	 25
541	  3	293.0	58.5	 25
542	  3	158.0	34.0	 25
543	  3	217.0	56.3	 30
544	  3	447.0	52.9	 25
545	  3	202.0	33.0	 25
546	  3	215.0	39.3	 25
547	  3	219.0	38.5	 25
548	  3	296.3	52.9	 30
549	  3	174.0	37.8	 25
550	  3	296.0	43.7	 25
551	  3	236.0	41.8	 25
552	  3	507.0	62.8	 25
553	  3	202.8	34.2	 30
554	  3	194.0	36.5	 25
555	  3	155.0	46.4	 25
556	  3	179.0	19.1	 25
557	  3	423.0	75.5	 25
558	  3	297.8	92.1	 30
559	  3	262.0	46.5	 25
560	  3	224.0	41.9	 25
561	  3	290.0	48.7	 25
562	  3	241.5	42.5	 30
563	  3	229.0	32.6	 36
564	  3	922.8	183.4	 30
565	  3	617.0	59.2	 30
566	  3	1962.5	300.0	 30
567	  3	918.0	90.9	 25
568	  3	1318.8	262.3	 30
569	  3	501.0	74.6	 25
570	  3	523.0	104.0	 25
571	  3	201.0	42.8	 25
572	  3	356.0	56.5	 25
573	  3	254.0	61.3	 30
574	  3	872.0	113.0	 25
575	  3	586.0	88.5	 25
576	  3	804.0	75.1	 25
577	  3	312.0	50.5	 25
578	  3	193.8	39.1	 30
579	  3	183.0	31.8	 25
580	  3	405.0	48.6	 25
581	  3	223.0	33.8	 25
582	  3	1038.0	149.4	 25
583	  3	161.3	23.7	 30
584	  3	261.0	40.3	 25
585	  3	258.0	56.0	 25
586	  3	525.0	90.0	 25
587	  3	222.0	40.9	 25
588	  3	563.0	95.2	 25
589	  3	353.8	66.0	 30
590	  3	247.8	28.4	 30
591	  3	980.3	151.4	 30
592	  3	342.8	59.0	 30
593	  3	1606.3	335.1	 30
594	  3	168.3	31.8	 36
595	  3	232.8	75.9	 30
596	  3	343.0	62.5	 25
597	  3	691.0	91.9	 25
598	  3	977.0	104.8	 25
599	  3	196.3	39.6	 30
600	  3	669.0	113.6	 25
601	  3	223.0	36.5	 25
602	  3	161.0	28.9	 25
603	  3	252.0	45.9	 25
604	  3	163.3	35.5	 30
605	  3	343.0	36.4	 25
606	  3	360.0	36.6	 25
607	  3	334.0	49.0	 25
608	  3	1141.0	215.5	 25
609	  3	259.3	49.7	 30
610	  3	3512.0	565.0	 25
611	  3	3271.0	430.0	 25
612	  3	229.0	33.3	 25
613	  3	433.0	73.4	 25
614	  3	175.0	40.6	 30
615	  3	491.0	74.0	 25
616	  3	649.0	82.5	 25
617	  3	8963.0	1581.9	 25
618	  3	355.0	63.0	 25
619	  3	242.0	159.0	 36
620	  3	536.3	93.2	 30
621	  3	222.5	51.8	 30
622	  3	3426.3	528.0	 30
623	  3	1107.3	199.7	 30
624	  3	527.3	73.7	 30
625	  3	320.0	70.6	 25
626	  3	289.0	34.5	 25
627	  3	734.0	65.1	 25
628	  3	1070.0	168.5	 25
629	  3	2246.5	232.9	 30
630	  3	1715.0	159.9	 25
631	  3	451.0	66.5	 25
632	  3	3457.0	373.0	 25
633	  3	432.0	61.2	 25
634	  3	153.8	31.5	 30
635	  3	180.0	44.4	 25
636	  3	547.0	86.2	 25
637	  3	286.0	47.7	 25
638	  3	243.0	58.0	 25
639	  3	258.3	55.9	 30
640	  3	3510.0	442.4	 25
641	  3	751.0	84.0	 25
642	  3	162.0	44.7	 25
643	  3	1603.0	325.9	 25
644	  3	287.0	45.7	 30
645	  3	257.0	36.9	 25
646	  3	1014.0	165.3	 25
647	  3	310.0	62.4	 30
648	  3	256.5	47.8	 30
649	  3	644.8	157.2	 36
650	  3	271.0	47.0	 30
651	  3	141.5	23.8	 30
652	  3	718.0	106.8	 30
653	  3	346.0	60.4	 25
654	  3	592.3	99.0	 30
655	  3	320.0	61.9	 25
656	  3	833.0	114.8	 25
657	  3	251.0	60.6	 25
658	  3	210.0	40.4	 25
659	  3	1039.5	159.7	 30
660	  3	1277.0	159.3	 25
661	  3	122.0	29.9	 25
662	  3	298.0	56.0	 25
663	  3	2872.0	369.6	 25
664	  3	1050.3	143.3	 30
665	  3	666.0	67.0	 25
666	  3	258.0	58.3	 25
667	  3	209.0	47.9	 25
668	  3	502.0	62.3	 25
669	  3	8536.5	1586.0	 30
670	  3	663.0	84.2	 25
671	  3	1143.0	135.9	 25
672	  3	981.0	113.6	 25
673	  3	1471.0	215.8	 25
674	  3	713.3	98.8	 30
675	  3	1434.0	149.8	 25
676	  3	5856.8	824.1	 30
677	  3	1025.0	124.2	 30
678	  3	209.8	48.3	 30
679	  3	1557.8	279.6	 36
680	  3	480.8	80.8	 30
681	  3	270.0	47.1	 25
682	  3	280.0	45.8	 25
683	  3	185.0	37.0	 25
684	  3	1328.8	181.3	 30
685	  3	225.0	37.4	 25
686	  3	226.0	40.4	 25
687	  3	200.0	43.0	 25
688	  3	282.0	54.6	 25
689	  3	335.0	53.9	 25
690	  3	259.3	49.6	 30
691	  3	294.0	50.7	 25
692	  3	297.0	56.1	 25
693	  3	325.0	59.6	 25
694	  3	248.0	46.1	 25
695	  3	125.3	29.7	 30
696	  3	404.0	68.5	 25
697	  3	254.0	44.0	 25
698	  3	140.0	34.0	 25
699	  3	218.0	49.6	 25
700	  3	375.8	66.1	 30
701	  3	839.0	93.0	 25
702	  3	555.0	91.6	 25
703	  3	176.0	35.4	 25
704	  3	166.3	44.8	 30
705	  3	181.3	40.4	 36
706	  3	206.3	38.2	 30
707	  3	147.0	26.9	 30
708	  3	15092.8	3467.3	 30
709	  3	258.5	44.2	 30
710	  3	17261.3	3683.1	 30
711	  3	263.0	53.3	 25
  0	  4	150.0	30.9	 25
  1	  4	151.0	28.5	 25
  2	  4	151.0	28.9	 25
  3	  4	143.8	30.6	 30
  4	  4	126.0	27.8	 25
  5	  4	305.0	44.5	 25
  6	  4	279.0	45.3	 25
  7	  4	126.0	21.8	 25
  8	  4	186.8	32.5	 30
  9	  4	329.0	49.2	 25
 10	  4	169.0	21.0	 25
 11	  4	139.0	32.2	 25
 12	  4	133.0	24.3	 25
 13	  4	165.8	29.4	 30
 14	  4	211.0	38.7	 25
 15	  4	246.0	80.0	 30
 16	  4	214.8	37.8	 30
 17	  4	146.8	23.7	 30
 18	  4	190.0	28.4	 36
 19	  4	133.0	31.4	 30
 20	  4	178.0	32.5	 25
 21	  4	137.0	22.9	 25
 22	  4	342.0	67.7	 25
 23	  4	179.0	39.7	 30
 24	  4	201.0	37.0	 25
 25	  4	359.0	40.3	 25
 26	  4	396.0	56.7	 25
 27	  4	312.0	57.7	 25
 28	  4	593.5	131.6	 30
 29	  4	291.0	45.6	 25
 30	  4	387.0	37.3	 25
 31	  4	147.0	39.0	 25
 32	  4	361.0	40.8	 25
 33	  4	205.3	41.9	 30
 34	  4	373.0	35.7	 25
 35	  4	971.0	174.3	 25
 36	  4	412.0	42.3	 25
 37	  4	300.0	43.8	 25
 38	  4	238.8	56.2	 30
 39	  4	198.0	27.0	 25
 40	  4	326.0	45.5	 25
 41	  4	338.0	45.2	 25
 42	  4	270.0	44.9	 25
 43	  4	216.5	38.6	 36
 44	  4	167.8	29.1	 30
 45	  4	389.3	77.5	 30
 46	  4	271.5	60.5	 30
 47	  4	362.8	64.8	 30
 48	  4	291.0	43.7	 36
 49	  4	179.0	30.3	 25
 50	  4	139.0	20.5	 25
 51	  4	168.0	42.5	 25
 52	  4	125.0	23.9	 25
 53	  4	169.0	33.5	 25
 54	  4	136.8	17.0	 30
 55	  4	185.0	31.2	 25
 56	  4	260.0	49.5	 25
 57	  4	352.0	47.0	 25
 58	  4	225.0	52.7	 25
 59	  4	204.3	44.5	 30
 60	  4	221.0	28.8	 25
 61	  4	203.0	42.8	 25
 62	  4	210.0	47.2	 25
 63	  4	143.0	27.8	 25
 64	  4	176.0	40.7	 30
 65	  4	191.0	33.1	 25
 66	  4	307.0	43.7	 25
 67	  4	466.0	62.5	 25
 68	  4	137.0	257.2	 25
 69	  4	165.3	33.2	 30
 70	  4	205.0	32.7	 25
 71	  4	141.0	27.6	 25
 72	  4	171.5	27.7	 30
 73	  4	139.0	25.2	 30
 74	  4	175.5	100.3	 36
 75	  4	152.0	17.9	 30
 76	  4	276.5	38.2	 30
 77	  4	483.0	49.6	 25
 78	  4	330.0	55.5	 25
 79	  4	247.5	48.6	 30
 80	  4	459.0	65.3	 25
 81	  4	663.0	98.0	 25
 82	  4	405.0	77.3	 25
 83	  4	192.0	38.1	 25
 84	  4	187.3	28.8	 30
 85	  4	139.0	41.1	 25
 86	  4	215.0	26.1	 25
 87	  4	376.0	31.0	 25
 88	  4	198.0	46.9	 25
 89	  4	218.0	30.6	 30
 90	  4	356.0	67.2	 25
 91	  4	190.0	24.9	 25
 92	  4	135.0	39.0	 25
 93	  4	467.0	54.4	 25
 94	  4	253.5	43.8	 30
 95	  4	251.0	52.3	 25
 96	  4	251.0	44.6	 25
 97	  4	280.0	44.7	 25
 98	  4	3902.0	466.1	 25
 99	  4	211.3	40.8	 30
100	  4	216.5	34.9	 30
101	  4	137.5	21.4	 30
102	  4	176.5	30.1	 30
103	  4	183.0	35.1	 30
104	  4	125.8	32.9	 36
105	  4	156.3	26.9	 30
106	  4	138.0	36.5	 25
107	  4	185.0	34.7	 25
108	  4	284.0	35.5	 25
109	  4	132.0	33.7	 30
110	  4	268.0	61.4	 25
111	  4	172.0	36.5	 25
112	  4	352.0	45.5	 25
113	  4	161.0	34.6	 25
114	  4	233.8	44.4	 30
115	  4	303.0	88.1	 25
116	  4	1083.0	127.7	 25
117	  4	807.0	95.4	 25
118	  4	437.0	53.8	 25
119	  4	465.8	90.2	 30
120	  4	214.0	52.9	 25
121	  4	212.0	37.3	 25
122	  4	225.0	35.4	 25
123	  4	302.0	50.7	 25
124	  4	315.8	70.2	 30
125	  4	128.0	29.9	 25
126	  4	157.0	33.5	 25
127	  4	145.0	32.6	 25
128	  4	123.0	19.1	 25
129	  4	299.5	46.4	 36
130	  4	245.5	50.7	 30
131	  4	354.8	68.5	 30
132	  4	495.8	90.1	 30
133	  4	182.8	39.9	 30
134	  4	395.5	59.2	 30
135	  4	242.0	49.9	 25
136	  4	381.0	77.5	 25
137	  4	275.0	52.1	 25
138	  4	417.0	61.0	 25
139	  4	596.8	68.8	 30
140	  4	777.0	108.0	 25
141	  4	190.0	32.4	 25
142	  4	352.0	50.9	 25
143	  4	2747.0	381.9	 25
144	  4	650.0	98.5	 30
145	  4	182.0	38.5	 25
146	  4	234.0	55.3	 25
147	  4	197.0	35.5	 25
148	  4	525.0	81.1	 25
149	  4	247.3	40.3	 30
150	  4	192.0	40.4	 25
151	  4	273.0	46.7	 25
152	  4	288.0	46.7	 25
153	  4	281.0	45.3	 25
154	  4	266.5	63.0	 30
155	  4	159.0	32.5	 25
156	  4	260.0	49.4	 25
157	  4	757.8	120.3	 30
158	  4	323.3	53.6	 30
159	  4	354.3	63.1	 30
160	  4	277.0	65.6	 36
161	  4	148.0	26.8	 30
162	  4	131.0	25.7	 30
163	  4	170.0	43.2	 25
164	  4	175.0	37.5	 25
165	  4	284.8	55.1	 30
166	  4	153.0	40.8	 25
167	  4	339.0	50.5	 25
168	  4	453.0	88.2	 25
169	  4	479.0	82.2	 25
170	  4	170.8	39.0	 30
171	  4	250.0	53.8	 25
172	  4	158.0	37.5	 25
173	  4	230.0	48.9	 25
174	  4	571.0	113.7	 25
175	  4	223.8	41.6	 30
176	  4	429.0	82.1	 25
177	  4	359.0	79.3	 25
178	  4	166.0	36.2	 25
179	  4	165.0	32.9	 25
180	  4	195.8	45.5	 30
181	  4	334.0	57.2	 25
182	  4	214.0	48.8	 25
183	  4	703.0	145.9	 25
184	  4	333.0	55.3	 25
185	  4	139.8	28.5	 30
186	  4	131.8	18.9	 30
187	  4	147.0	36.5	 30
188	  4	170.8	34.1	 30
189	  4	254.0	41.1	 30
190	  4	192.3	40.5	 36
191	  4	132.0	36.0	 25
192	  4	149.0	42.9	 25
193	  4	511.0	98.6	 25
194	  4	449.0	84.7	 25
195	  4	256.5	56.4	 30
196	  4	328.0	52.5	 25
197	  4	276.0	72.0	 25
198	  4	274.0	44.7	 25
199	  4	150.0	32.3	 25
200	  4	160.3	32.2	 30
201	  4	192.0	53.6	 25
202	  4	294.0	49.6	 25
203	  4	454.0	65.8	 25
204	  4	410.0	72.1	 25
205	  4	255.3	63.0	 30
206	  4	376.0	75.7	 25
207	  4	164.0	33.9	 25
208	  4	522.0	87.6	 25
209	  4	183.0	55.0	 25
210	  4	166.8	29.0	 30
211	  4	460.0	66.7	 25
212	  4	214.0	37.0	 25
213	  4	247.0	49.3	 25
214	  4	311.5	66.6	 30
215	  4	470.8	69.6	 36
216	  4	247.5	33.5	 30
217	  4	208.3	30.4	 30
218	  4	191.5	40.8	 30
219	  4	698.5	84.4	 30
220	  4	991.3	260.7	 30
221	  4	299.0	54.4	 25
222	  4	234.0	41.4	 25
223	  4	188.0	45.8	 25
224	  4	199.0	38.2	 25
225	  4	245.5	63.0	 30
226	  4	630.0	109.5	 25
227	  4	178.0	41.0	 25
228	  4	143.0	31.3	 25
229	  4	293.0	48.8	 25
230	  4	366.5	144.6	 30
231	  4	485.0	138.9	 25
232	  4	160.0	25.3	 25
233	  4	162.0	35.1	 25
234	  4	155.0	34.6	 25
235	  4	105.8	23.8	 30
236	  4	110.0	29.4	 25
237	  4	118.0	23.8	 25
238	  4	135.0	35.1	 25
239	  4	125.0	27.6	 25
240	  4	175.8	34.0	 30
241	  4	141.0	32.0	 25
242	  4	162.0	51.6	 25
243	  4	223.0	48.7	 30
244	  4	205.0	42.2	 30
245	  4	299.8	35.8	 36
246	  4	662.3	113.2	 30
247	  4	209.3	46.6	 30
248	  4	420.0	77.4	 25
249	  4	355.0	60.0	 25
250	  4	291.0	43.1	 30
251	  4	304.0	62.4	 25
252	  4	217.0	45.1	 25
253	  4	430.0	59.5	 25
254	  4	430.0	50.9	 25
255	  4	294.0	42.3	 30
256	  4	199.0	36.9	 25
257	  4	158.0	35.7	 25
258	  4	140.0	29.5	 25
259	  4	324.0	53.0	 25
260	  4	240.0	36.3	 25
261	  4	208.5	34.3	 30
262	  4	308.0	48.3	 25
263	  4	301.0	61.2	 25
264	  4	474.0	90.0	 25
265	  4	161.0	44.6	 25
266	  4	119.5	34.2	 30
267	  4	197.0	33.5	 25
268	  4	701.0	116.5	 25
269	  4	225.0	43.4	 25
270	  4	324.0	46.8	 25
271	  4	179.3	44.8	 36
272	  4	394.5	80.2	 30
273	  4	416.0	69.4	 30
274	  4	131.8	33.7	 30
275	  4	153.0	23.7	 30
276	  4	157.5	35.8	 36
277	  4	159.0	30.9	 25
278	  4	251.0	36.9	 25
279	  4	1088.0	129.8	 25
280	  4	250.0	36.0	 25
281	  4	263.0	41.3	 30
282	  4	195.0	35.1	 25
283	  4	381.0	55.1	 25
284	  4	386.0	54.4	 25
285	  4	190.0	29.6	 25
286	  4	245.5	42.5	 30
287	  4	198.0	31.9	 25
288	  4	155.0	28.2	 25
289	  4	127.0	32.7	 25
290	  4	252.0	37.3	 25
291	  4	185.8	20.9	 30
292	  4	235.0	49.5	 25
293	  4	149.0	23.3	 25
294	  4	198.0	35.3	 25
295	  4	363.0	49.8	 25
296	  4	218.8	34.0	 30
297	  4	156.0	32.7	 25
298	  4	520.0	67.5	 25
299	  4	684.0	881.2	 25
300	  4	603.0	74.4	 30
301	  4	618.5	105.8	 36
302	  4	468.0	69.2	 30
303	  4	1590.8	320.9	 30
304	  4	261.5	38.0	 30
305	  4	226.0	35.4	 25
306	  4	307.3	37.2	 30
307	  4	360.0	42.2	 25
308	  4	268.0	51.0	 25
309	  4	739.0	136.5	 25
310	  4	224.0	38.3	 25
311	  4	194.0	31.0	 30
312	  4	219.0	36.3	 25
313	  4	200.0	28.0	 25
314	  4	201.0	31.4	 25
315	  4	199.0	57.2	 25
316	  4	143.0	24.8	 30
317	  4	188.0	34.3	 25
318	  4	214.0	43.9	 25
319	  4	540.0	71.8	 25
320	  4	555.0	55.8	 25
321	  4	261.5	44.6	 30
322	  4	171.0	28.6	 25
323	  4	166.0	44.6	 25
324	  4	168.0	24.5	 25
325	  4	229.0	42.5	 25
326	  4	212.8	68.4	 30
327	  4	428.0	84.1	 25
328	  4	424.5	72.8	 30
329	  4	313.0	55.8	 30
330	  4	155.5	26.5	 30
331	  4	317.8	61.7	 36
332	  4	211.3	46.8	 30
333	  4	138.8	20.2	 30
334	  4	224.0	41.5	 25
335	  4	165.0	38.1	 25
336	  4	322.0	70.9	 30
337	  4	210.0	67.7	 25
338	  4	876.0	111.5	 25
339	  4	1384.0	286.1	 25
340	  4	212.0	45.0	 25
341	  4	157.3	28.9	 30
342	  4	816.0	157.0	 25
343	  4	166.0	33.7	 25
344	  4	308.0	57.4	 25
345	  4	262.0	57.0	 25
346	  4	581.5	79.9	 30
347	  4	281.0	36.7	 25
348	  4	185.0	24.9	 25
349	  4	1493.0	334.7	 25
350	  4	248.0	34.7	 25
351	  4	152.5	32.3	 30
352	  4	148.0	38.7	 25
353	  4	146.0	30.4	 25
354	  4	323.0	55.3	 25
355	  4	326.0	42.8	 25
356	  4	248.8	36.9	 30
357	  4	584.0	85.4	 30
358	  4	190.3	20.6	 30
359	  4	194.8	31.6	 30
360	  4	167.0	36.9	 30
361	  4	347.0	58.2	 30
362	  4	269.3	47.5	 30
363	  4	502.0	110.5	 25
364	  4	279.0	46.3	 25
365	  4	259.0	45.9	 25
366	  4	293.0	50.5	 25
367	  4	155.5	30.8	 30
368	  4	198.0	26.7	 25
369	  4	196.0	33.0	 25
370	  4	315.0	40.4	 25
371	  4	171.0	29.6	 25
372	  4	339.3	47.5	 30
373	  4	207.0	30.1	 25
374	  4	141.0	26.5	 25
375	  4	216.0	38.0	 25
376	  4	601.0	73.1	 25
377	  4	268.8	43.2	 30
378	  4	161.0	44.7	 25
379	  4	131.0	30.0	 25
380	  4	199.0	32.0	 25
381	  4	535.0	89.1	 25
382	  4	154.0	28.2	 30
383	  4	174.0	35.1	 25
384	  4	454.0	71.2	 25
385	  4	324.8	47.4	 30
386	  4	473.8	60.5	 30
387	  4	137.3	19.9	 36
388	  4	201.8	43.6	 30
389	  4	166.5	31.8	 30
390	  4	190.0	30.8	 30
391	  4	175.0	33.1	 25
392	  4	455.5	47.7	 30
393	  4	652.0	118.4	 25
394	  4	184.0	30.9	 25
395	  4	194.0	30.6	 25
396	  4	118.0	16.0	 25
397	  4	154.5	32.0	 30
398	  4	156.0	26.0	 25
399	  4	222.0	29.5	 25
400	  4	213.0	32.3	 25
401	  4	343.0	47.7	 25
402	  4	158.3	37.4	 30
403	  4	302.0	44.2	 25
404	  4	332.0	39.5	 25
405	  4	211.0	35.5	 25
406	  4	606.0	78.9	 25
407	  4	199.0	30.1	 30
408	  4	206.0	36.5	 25
409	  4	126.0	24.4	 25
410	  4	309.0	53.8	 25
411	  4	779.0	68.7	 25
412	  4	186.5	28.6	 30
413	  4	169.0	29.1	 25
414	  4	291.5	55.1	 30
415	  4	882.8	119.0	 30
416	  4	202.8	33.3	 30
417	  4	163.3	36.0	 36
418	  4	199.5	30.5	 30
419	  4	1134.0	197.0	 25
420	  4	198.0	40.7	 25
421	  4	318.0	48.2	 25
422	  4	342.5	65.4	 30
423	  4	681.0	101.2	 25
424	  4	208.0	30.2	 25
425	  4	181.0	25.3	 25
426	  4	158.0	25.6	 25
427	  4	197.8	31.9	 30
428	  4	185.0	36.0	 25
429	  4	151.0	24.3	 25
430	  4	156.0	22.9	 25
431	  4	156.0	27.4	 25
432	  4	172.3	30.9	 30
433	  4	148.0	22.9	 25
434	  4	140.0	21.3	 25
435	  4	242.0	38.9	 25
436	  4	158.0	25.3	 25
437	  4	397.0	80.5	 30
438	  4	157.0	28.1	 25
439	  4	364.0	111.6	 25
440	  4	375.0	77.4	 25
441	  4	300.0	42.0	 25
442	  4	322.0	72.7	 36
443	  4	536.5	85.1	 30
444	  4	229.5	37.0	 30
445	  4	171.3	35.4	 30
446	  4	159.5	23.2	 30
447	  4	175.3	39.5	 36
448	  4	115.0	22.4	 25
449	  4	154.0	30.5	 25
450	  4	260.0	51.1	 25
451	  4	1155.0	150.5	 25
452	  4	437.8	85.6	 30
453	  4	387.0	62.6	 25
454	  4	185.0	39.2	 25
455	  4	183.0	31.5	 25
456	  4	244.0	47.2	 25
457	  4	294.5	49.9	 30
458	  4	164.0	34.4	 25
459	  4	259.0	47.2	 25
460	  4	1090.0	121.6	 25
461	  4	720.0	55.8	 25
462	  4	394.0	51.8	 25
463	  4	271.3	54.7	 30
464	  4	548.0	63.4	 25
465	  4	240.0	34.6	 25
466	  4	571.0	75.2	 25
467	  4	405.0	53.1	 25
468	  4	140.8	31.5	 30
469	  4	169.0	41.7	 25
470	  4	340.0	44.1	 25
471	  4	289.0	59.1	 30
472	  4	129.3	28.5	 30
473	  4	120.0	27.2	 36
474	  4	106.5	22.6	 30
475	  4	118.8	25.8	 30
476	  4	112.0	24.6	 25
477	  4	214.0	39.1	 25
478	  4	186.0	42.9	 30
479	  4	243.0	57.3	 25
480	  4	207.0	41.6	 25
481	  4	388.0	49.8	 25
482	  4	402.0	73.0	 25
483	  4	179.5	30.9	 30
484	  4	372.0	37.4	 25
485	  4	142.0	39.2	 25
486	  4	158.0	30.9	 25
487	  4	298.0	52.2	 25
488	  4	197.3	38.1	 30
489	  4	307.0	55.7	 25
490	  4	1616.0	195.9	 25
491	  4	314.0	50.1	 25
492	  4	278.0	53.5	 25
493	  4	1283.5	249.9	 30
494	  4	161.0	35.8	 25
495	  4	138.0	29.3	 25
496	  4	131.0	30.6	 25
497	  4	252.0	55.2	 25
498	  4	203.5	33.2	 30
499	  4	198.5	52.2	 30
500	  4	149.3	29.9	 30
501	  4	242.5	39.1	 30
502	  4	316.5	57.6	 30
503	  4	297.8	50.7	 36
504	  4	516.8	79.7	 30
505	  4	1848.0	376.3	 25
506	  4	191.0	38.6	 25
507	  4	254.0	48.7	 25
508	  4	237.3	45.2	 30
509	  4	350.0	63.2	 25
510	  4	179.0	35.1	 25
511	  4	162.0	30.9	 25
512	  4	233.0	51.6	 25
513	  4	731.0	100.5	 30
514	  4	244.0	40.4	 25
515	  4	153.0	27.0	 25
516	  4	203.0	39.0	 25
517	  4	177.0	39.2	 25
518	  4	807.0	83.9	 30
519	  4	666.0	78.4	 25
520	  4	761.0	79.1	 25
521	  4	402.0	59.0	 25
522	  4	199.0	42.0	 25
523	  4	412.0	79.6	 30
524	  4	114.0	23.8	 25
525	  4	164.0	50.0	 25
526	  4	150.0	46.6	 25
527	  4	174.0	40.9	 25
528	  4	130.0	27.1	 36
529	  4	217.0	50.6	 30
530	  4	992.8	138.6	 30
531	  4	281.5	50.7	 30
532	  4	188.8	44.5	 30
533	  4	182.8	42.9	 30
534	  4	510.0	125.3	 25
535	  4	372.0	51.1	 25
536	  4	171.0	39.5	 25
537	  4	397.0	53.6	 25
538	  4	353.5	84.1	 30
539	  4	1040.0	311.2	 25
540	  4	705.0	69.2	 25
541	  4	182.0	33.3	 25
542	  4	150.0	35.7	 25
543	  4	157.0	40.8	 30
544	  4	321.0	71.5	 25
545	  4	171.0	40.4	 25
546	  4	169.0	47.7	 25
547	  4	178.0	54.0	 25
548	  4	172.3	41.6	 30
549	  4	142.0	25.4	 25
550	  4	174.0	35.7	 25
551	  4	179.0	34.8	 25
552	  4	399.0	69.1	 25
553	  4	285.5	55.5	 30
554	  4	202.0	64.1	 25
555	  4	169.0	40.8	 25
556	  4	172.0	46.3	 30
557	  4	298.3	66.9	 30
558	  4	438.0	121.8	 36
559	  4	618.8	148.1	 30
560	  4	203.3	44.4	 30
561	  4	252.5	57.1	 30
562	  4	199.0	48.6	 25
563	  4	367.8	79.4	 30
564	  4	279.0	53.2	 25
565	  4	409.0	87.8	 25
566	  4	1023.0	150.9	 25
567	  4	481.0	73.0	 25
568	  4	310.0	55.6	 25
569	  4	361.3	60.2	 30
570	  4	265.0	44.8	 25
571	  4	141.0	20.7	 25
572	  4	215.0	35.8	 25
573	  4	150.0	40.8	 25
574	  4	574.8	112.8	 30
575	  4	269.0	60.6	 25
576	  4	430.0	48.6	 25
577	  4	520.0	85.0	 25
578	  4	195.0	57.9	 25
579	  4	205.0	63.1	 30
580	  4	133.0	33.9	 25
581	  4	173.0	51.7	 25
582	  4	332.0	65.1	 25
583	  4	152.0	32.5	 25
584	  4	220.3	56.0	 30
585	  4	389.0	67.7	 30
586	  4	297.8	66.3	 30
587	  4	278.0	91.5	 30
588	  4	210.3	64.2	 30
589	  4	187.3	50.9	 36
590	  4	182.0	46.4	 25
591	  4	282.0	66.2	 25
592	  4	200.0	48.7	 25
593	  4	422.0	72.9	 25
594	  4	163.8	38.4	 30
595	  4	262.0	47.0	 25
596	  4	721.0	87.1	 25
597	  4	212.0	44.7	 25
598	  4	272.0	50.2	 25
599	  4	268.5	57.6	 30
600	  4	281.0	53.6	 25
601	  4	180.0	33.4	 25
602	  4	155.0	33.3	 25
603	  4	260.0	51.8	 25
604	  4	162.0	41.2	 30
605	  4	223.0	38.4	 25
606	  4	242.0	45.7	 25
607	  4	385.0	61.2	 25
608	  4	831.0	106.8	 25
609	  4	213.0	44.0	 30
610	  4	1334.0	211.0	 25
611	  4	590.0	96.3	 25
612	  4	211.0	39.4	 25
613	  4	358.8	51.0	 30
614	  4	148.8	32.1	 36
615	  4	538.8	98.6	 30
616	  4	283.0	46.1	 30
617	  4	1693.5	364.0	 30
618	  4	224.0	45.0	 30
619	  4	173.5	30.9	 30
620	  4	295.0	51.3	 25
621	  4	169.0	47.2	 25
622	  4	579.0	113.3	 25
623	  4	361.0	60.2	 25
624	  4	277.0	52.8	 30
625	  4	205.0	46.5	 25
626	  4	265.0	54.8	 25
627	  4	648.0	104.4	 25
628	  4	600.0	62.7	 25
629	  4	1339.8	126.5	 30
630	  4	530.0	69.0	 25
631	  4	910.0	78.1	 25
632	  4	1471.0	168.2	 25
633	  4	210.0	33.9	 25
634	  4	148.8	31.8	 30
635	  4	173.0	29.5	 25
636	  4	180.0	31.2	 25
637	  4	262.0	42.5	 25
638	  4	149.0	26.7	 25
639	  4	224.0	48.1	 30
640	  4	1550.0	218.2	 25
641	  4	928.8	144.1	 30
642	  4	292.0	60.6	 30
643	  4	330.8	44.2	 30
644	  4	428.3	80.3	 36
645	  4	289.8	44.3	 30
646	  4	1573.8	256.8	 30
647	  4	287.0	40.1	 25
648	  4	162.0	31.1	 25
649	  4	242.8	40.5	 30
650	  4	166.0	27.7	 25
651	  4	173.0	30.5	 25
652	  4	312.0	52.9	 25
653	  4	450.0	63.8	 25
654	  4	646.0	94.9	 30
655	  4	435.0	61.4	 25
656	  4	275.0	51.8	 25
657	  4	143.0	28.2	 25
658	  4	222.0	45.1	 25
659	  4	611.5	186.7	 30
660	  4	2123.0	172.1	 25
661	  4	189.0	45.1	 25
662	  4	320.0	68.6	 25
663	  4	1380.0	162.9	 25
664	  4	441.5	87.5	 30
665	  4	572.0	95.1	 25
666	  4	186.0	30.6	 25
667	  4	193.0	37.5	 25
668	  4	793.0	105.0	 25
669	  4	1276.0	198.0	 25
670	  4	328.0	56.4	 36
671	  4	542.5	80.3	 30
672	  4	1244.5	129.7	 30
673	  4	466.3	67.1	 30
674	  4	504.0	56.8	 30
675	  4	1069.5	117.1	 36
676	  4	1608.0	165.6	 25
677	  4	559.0	79.2	 25
678	  4	198.0	45.6	 25
679	  4	599.0	109.1	 25
680	  4	389.8	76.0	 30
681	  4	215.0	38.7	 25
682	  4	181.0	26.6	 25
683	  4	176.0	25.8	 25
684	  4	477.0	53.9	 25
685	  4	150.0	30.7	 30
686	  4	184.0	31.4	 25
687	  4	178.0	47.5	 25
688	  4	174.0	20.3	 25
689	  4	166.0	30.7	 25
690	  4	310.8	55.3	 30
691	  4	477.0	44.1	 25
692	  4	312.0	38.7	 25
693	  4	326.0	41.6	 25
694	  4	214.0	40.8	 25
695	  4	148.3	33.0	 30
696	  4	428.0	54.1	 25
697	  4	182.0	35.9	 25
698	  4	179.5	27.0	 30
699	  4	280.3	43.3	 30
700	  4	284.8	40.4	 36
701	  4	464.8	55.5	 30
702	  4	1080.8	104.0	 30
703	  4	169.8	37.4	 30
704	  4	162.0	33.4	 25
705	  4	148.5	24.5	 30
706	  4	198.0	37.1	 25
707	  4	106.0	17.0	 25
708	  4	142.0	24.0	 25
709	  4	131.0	22.8	 25
710	  4	139.5	26.4	 30
711	  4	133.0	29.7	 25
  0	  5	236.0	44.8	 25
  1	  5	1298.0	140.9	 25
  2	  5	344.0	62.4	 25
  3	  5	222.0	38.7	 30
  4	  5	486.0	61.6	 25
  5	  5	212.0	47.3	 25
  6	  5	220.0	42.2	 25
  7	  5	301.0	54.2	 25
  8	  5	670.8	123.2	 30
  9	  5	277.0	56.2	 30
 10	  5	169.8	41.5	 30
 11	  5	124.3	21.8	 30
 12	  5	259.5	56.3	 30
 13	  5	12532.0	3150.8	 36
 14	  5	14664.8	3369.8	 30
 15	  5	15648.0	4622.6	 25
 16	  5	245.0	55.0	 25
 17	  5	122.0	33.8	 25
 18	  5	162.5	22.7	 30
 19	  5	194.0	36.3	 25
 20	  5	175.0	36.2	 25
 21	  5	217.0	38.9	 25
 22	  5	159.0	33.0	 25
 23	  5	129.8	35.8	 30
 24	  5	177.0	39.9	 25
 25	  5	176.0	45.2	 25
 26	  5	188.0	39.8	 25
 27	  5	185.0	38.5	 25
 28	  5	209.8	52.4	 30
 29	  5	136.0	27.6	 25
 30	  5	186.0	30.4	 25
 31	  5	203.0	35.8	 25
 32	  5	179.0	36.8	 25
 33	  5	192.0	38.3	 25
 34	  5	184.8	30.6	 30
 35	  5	145.0	39.5	 25
 36	  5	274.0	59.5	 25
 37	  5	12363.0	1169.0	 25
 38	  5	13253.0	3788.6	 30
 39	  5	14276.0	4602.9	 36
 40	  5	242.3	49.4	 30
 41	  5	163.8	31.6	 30
 42	  5	16266.3	3063.1	 30
 43	  5	241.0	40.5	 25
 44	  5	167.8	22.2	 30
 45	  5	225.0	49.4	 25
 46	  5	169.0	37.6	 25
 47	  5	137.0	29.6	 25
 48	  5	185.0	42.4	 25
 49	  5	180.8	40.7	 30
 50	  5	199.0	36.4	 25
 51	  5	187.0	40.2	 25
 52	  5	166.0	34.8	 25
 53	  5	124.0	29.8	 25
 54	  5	210.8	38.5	 30
 55	  5	194.0	36.9	 25
 56	  5	166.0	40.6	 25
 57	  5	171.0	47.6	 25
 58	  5	178.0	39.8	 25
 59	  5	140.3	34.7	 30
 60	  5	130.0	30.7	 25
 61	  5	127.0	29.2	 25
 62	  5	216.0	52.8	 25
 63	  5	233.0	46.9	 25
 64	  5	14087.3	4209.0	 30
 65	  5	240.0	42.9	 25
 66	  5	188.8	39.0	 30
 67	  5	133.0	28.7	 30
 68	  5	203.8	49.8	 30
 69	  5	211.3	41.1	 36
 70	  5	205.5	28.5	 30
 71	  5	192.5	33.6	 30
 72	  5	174.0	36.3	 25
 73	  5	144.0	38.5	 25
 74	  5	16993.3	4761.6	 30
 75	  5	198.0	43.1	 25
 76	  5	170.0	34.4	 25
 77	  5	201.0	38.7	 25
 78	  5	189.0	34.1	 25
 79	  5	136.0	29.6	 30
 80	  5	211.0	33.2	 25
 81	  5	167.0	34.9	 25
 82	  5	190.0	33.6	 25
 83	  5	176.0	27.8	 25
 84	  5	209.0	41.9	 30
 85	  5	116.0	25.9	 25
 86	  5	201.0	48.3	 25
 87	  5	223.0	32.2	 25
 88	  5	15080.0	2246.9	 25
 89	  5	201.8	37.0	 30
 90	  5	196.0	38.9	 25
 91	  5	107.0	18.6	 25
 92	  5	119.0	24.7	 25
 93	  5	166.0	51.1	 25
 94	  5	146.0	31.6	 30
 95	  5	162.5	39.3	 30
 96	  5	237.3	54.5	 30
 97	  5	1677.5	296.8	 30
 98	  5	599.5	99.1	 30
 99	  5	484.5	74.3	 36
100	  5	304.0	49.5	 25
101	  5	246.0	56.2	 25
102	  5	172.0	31.0	 25
103	  5	214.0	35.6	 25
104	  5	143.8	32.7	 30
105	  5	154.0	34.7	 25
106	  5	518.0	115.9	 25
107	  5	258.0	47.3	 25
108	  5	153.0	40.7	 25
109	  5	254.5	46.4	 30
110	  5	368.0	68.0	 25
111	  5	175.0	28.6	 25
112	  5	239.0	42.1	 25
113	  5	169.0	29.0	 25
114	  5	220.0	34.4	 30
115	  5	220.0	46.6	 25
116	  5	219.0	52.5	 25
117	  5	539.0	81.6	 25
118	  5	324.0	58.8	 25
119	  5	275.8	53.1	 30
120	  5	143.0	30.8	 25
121	  5	197.0	34.9	 25
122	  5	113.0	21.4	 25
123	  5	203.5	44.0	 30
124	  5	222.5	45.1	 36
125	  5	154.8	32.1	 30
126	  5	189.5	30.6	 30
127	  5	158.0	24.1	 30
128	  5	183.8	27.6	 30
129	  5	385.8	76.6	 30
130	  5	197.0	37.1	 25
131	  5	283.0	67.6	 25
132	  5	389.0	43.1	 25
133	  5	641.0	110.8	 25
134	  5	1320.0	190.1	 25
135	  5	2716.0	527.2	 30
136	  5	168.0	31.1	 25
137	  5	607.0	109.9	 25
138	  5	2535.0	271.2	 25
139	  5	724.0	112.6	 25
140	  5	1184.0	140.1	 30
141	  5	805.0	83.1	 25
142	  5	718.0	96.1	 25
143	  5	217.0	41.9	 25
144	  5	277.0	51.5	 25
145	  5	447.8	80.8	 30
146	  5	700.0	112.6	 25
147	  5	691.0	148.3	 25
148	  5	193.0	33.5	 25
149	  5	262.0	41.6	 25
150	  5	500.0	65.8	 30
151	  5	241.0	35.3	 25
152	  5	792.0	78.3	 30
153	  5	6011.0	773.0	 30
154	  5	368.5	62.5	 30
155	  5	449.3	54.3	 36
156	  5	1290.3	242.4	 30
157	  5	243.0	33.2	 25
158	  5	591.0	88.6	 25
159	  5	244.0	39.2	 25
160	  5	463.5	84.7	 30
161	  5	314.0	49.5	 25
162	  5	158.0	31.5	 25
163	  5	655.0	71.3	 25
164	  5	372.0	60.2	 25
165	  5	338.5	40.8	 30
166	  5	1338.0	230.1	 25
167	  5	2615.0	476.1	 25
168	  5	547.0	68.2	 25
169	  5	221.0	30.7	 25
170	  5	224.5	37.4	 30
171	  5	156.0	23.6	 25
172	  5	198.0	32.5	 25
173	  5	831.0	95.8	 25
174	  5	329.0	45.2	 25
175	  5	223.0	32.5	 30
176	  5	1430.0	162.2	 25
177	  5	362.0	54.5	 25
178	  5	165.0	26.8	 25
179	  5	168.0	32.0	 25
180	  5	223.0	44.1	 36
181	  5	1136.3	253.5	 30
182	  5	181.8	25.5	 30
183	  5	897.0	134.4	 30
184	  5	257.0	48.1	 30
185	  5	155.3	32.6	 36
186	  5	171.0	28.9	 25
187	  5	388.0	75.4	 25
188	  5	187.0	43.4	 25
189	  5	223.0	25.1	 25
190	  5	447.0	69.4	 30
191	  5	462.0	65.9	 25
192	  5	460.0	49.0	 25
193	  5	1465.0	135.5	 25
194	  5	693.0	68.2	 25
195	  5	516.5	50.7	 30
196	  5	888.0	78.3	 25
197	  5	545.0	63.2	 25
198	  5	284.0	25.6	 25
199	  5	216.0	33.4	 25
200	  5	156.5	28.9	 30
201	  5	563.0	117.2	 25
202	  5	117.0	24.7	 25
203	  5	239.0	48.2	 25
204	  5	201.0	38.6	 25
205	  5	278.0	43.1	 30
206	  5	190.0	33.4	 25
207	  5	1257.0	182.1	 25
208	  5	320.0	71.8	 25
209	  5	246.3	26.6	 30
210	  5	282.3	47.8	 36
211	  5	704.0	150.1	 30
212	  5	374.8	57.7	 30
213	  5	399.3	49.6	 30
214	  5	149.0	23.8	 25
215	  5	419.8	60.6	 30
216	  5	309.0	37.0	 25
217	  5	234.0	43.4	 25
218	  5	504.0	66.1	 25
219	  5	179.0	32.3	 25
220	  5	160.5	29.7	 30
221	  5	173.0	34.4	 25
222	  5	117.0	17.7	 25
223	  5	188.0	43.5	 25
224	  5	168.0	27.3	 25
225	  5	160.8	36.6	 30
226	  5	198.0	34.1	 25
227	  5	818.0	105.0	 25
228	  5	223.0	38.8	 25
229	  5	282.0	48.0	 25
230	  5	199.5	33.7	 30
231	  5	664.0	150.1	 25
232	  5	179.0	35.6	 25
233	  5	373.0	58.3	 25
234	  5	268.0	42.8	 25
235	  5	1940.0	210.7	 25
236	  5	1321.3	256.2	 30
237	  5	437.3	90.2	 30
238	  5	1015.5	226.5	 30
239	  5	229.8	27.3	 30
240	  5	256.0	44.1	 30
241	  5	2577.5	649.7	 36
242	  5	203.8	28.8	 30
243	  5	425.0	64.9	 25
244	  5	308.0	35.3	 25
245	  5	3254.0	300.8	 25
246	  5	431.0	54.3	 30
247	  5	608.0	98.7	 25
248	  5	345.0	71.4	 25
249	  5	505.0	65.5	 25
250	  5	247.0	40.8	 25
251	  5	2210.8	532.2	 30
252	  5	132.0	22.7	 25
253	  5	247.0	47.7	 25
254	  5	420.0	51.5	 25
255	  5	446.0	55.2	 25
256	  5	1560.3	335.7	 30
257	  5	211.0	34.5	 25
258	  5	138.0	23.0	 25
259	  5	191.0	42.8	 25
260	  5	399.0	47.5	 25
261	  5	140.5	34.2	 30
262	  5	179.0	40.6	 25
263	  5	180.0	21.2	 25
264	  5	904.0	143.8	 25
265	  5	439.0	58.1	 25
266	  5	748.5	114.5	 36
267	  5	580.0	72.9	 30
268	  5	1985.5	159.5	 30
269	  5	4029.8	593.1	 30
270	  5	2591.0	515.1	 30
271	  5	202.8	28.6	 30
272	  5	204.0	36.5	 25
273	  5	539.0	58.0	 25
274	  5	296.0	51.8	 25
275	  5	259.0	50.6	 25
276	  5	171.8	31.6	 30
277	  5	208.0	62.1	 25
278	  5	1135.0	76.9	 25
279	  5	234.0	30.2	 25
280	  5	388.0	58.5	 25
281	  5	173.8	32.1	 30
282	  5	242.0	72.1	 25
283	  5	408.0	53.1	 25
284	  5	589.0	65.0	 25
285	  5	365.0	51.8	 25
286	  5	363.3	55.8	 30
287	  5	1515.0	295.0	 25
288	  5	611.0	112.2	 25
289	  5	242.0	45.1	 25
290	  5	293.0	53.9	 25
291	  5	8491.0	1813.2	 30
292	  5	861.0	191.1	 25
293	  5	391.0	57.6	 25
294	  5	795.8	104.3	 30
295	  5	272.0	47.6	 30
296	  5	253.3	51.9	 36
297	  5	204.8	38.0	 30
298	  5	555.0	64.7	 30
299	  5	734.5	89.3	 30
300	  5	2089.0	269.4	 25
301	  5	237.5	50.1	 30
302	  5	332.0	48.9	 25
303	  5	193.0	24.6	 25
304	  5	175.0	30.7	 25
305	  5	127.0	22.9	 25
306	  5	380.0	62.7	 30
307	  5	340.0	48.6	 25
308	  5	264.0	31.8	 25
309	  5	229.0	29.4	 25
310	  5	263.0	45.1	 25
311	  5	144.5	26.9	 30
312	  5	156.0	32.6	 25
313	  5	188.0	42.2	 25
314	  5	146.0	30.3	 25
315	  5	207.0	36.3	 25
316	  5	262.0	48.4	 30
317	  5	163.0	24.9	 25
318	  5	775.0	130.8	 25
319	  5	176.0	32.4	 25
320	  5	864.0	120.7	 25
321	  5	328.8	45.8	 30
322	  5	669.0	149.3	 25
323	  5	451.5	71.3	 30
324	  5	260.8	44.6	 30
325	  5	580.5	97.7	 30
326	  5	428.8	62.0	 36
327	  5	2354.0	570.9	 30
328	  5	226.0	41.9	 25
329	  5	282.0	44.9	 25
330	  5	142.0	30.3	 25
331	  5	518.8	92.0	 30
332	  5	285.0	59.4	 25
333	  5	582.0	65.5	 25
334	  5	661.0	99.1	 25
335	  5	173.0	35.0	 25
336	  5	640.5	103.0	 30
337	  5	1507.0	132.4	 25
338	  5	909.0	99.9	 25
339	  5	367.0	41.3	 25
340	  5	457.0	58.9	 25
341	  5	253.0	36.9	 25
342	  5	177.3	56.5	 30
343	  5	217.0	38.4	 25
344	  5	196.0	37.5	 25
345	  5	161.0	36.1	 25
346	  5	587.0	85.6	 25
347	  5	167.5	27.6	 30
348	  5	160.0	32.2	 25
349	  5	317.0	47.5	 25
350	  5	525.0	92.5	 25
351	  5	225.3	33.7	 30
352	  5	375.5	66.7	 36
353	  5	440.3	95.7	 30
354	  5	214.8	35.9	 30
355	  5	151.8	22.2	 30
356	  5	454.5	66.0	 30
357	  5	2316.5	485.6	 30
358	  5	162.0	31.7	 25
359	  5	220.0	41.1	 25
360	  5	162.0	31.5	 25
361	  5	497.0	67.1	 25
362	  5	350.0	66.7	 30
363	  5	459.0	63.2	 25
364	  5	748.0	111.3	 25
365	  5	165.0	39.8	 25
366	  5	692.0	78.9	 25
367	  5	273.5	47.2	 30
368	  5	384.0	67.9	 25
369	  5	678.0	73.8	 25
370	  5	330.0	59.3	 25
371	  5	3873.0	369.8	 25
372	  5	292.5	59.3	 30
373	  5	491.0	49.6	 25
374	  5	166.0	42.7	 25
375	  5	236.0	40.7	 25
376	  5	224.0	33.9	 25
377	  5	319.5	51.6	 30
378	  5	307.0	66.2	 25
379	  5	160.0	32.7	 25
380	  5	158.5	32.7	 30
381	  5	160.0	42.3	 30
382	  5	206.8	43.6	 36
383	  5	238.3	45.5	 30
384	  5	544.3	102.8	 30
385	  5	168.0	33.8	 25
386	  5	235.0	49.1	 25
387	  5	283.3	59.7	 30
388	  5	375.0	51.8	 25
389	  5	141.0	29.0	 25
390	  5	167.0	42.4	 25
391	  5	340.0	58.7	 25
392	  5	771.8	122.1	 30
393	  5	1693.0	205.1	 25
394	  5	513.0	88.4	 25
395	  5	1769.0	218.9	 25
396	  5	216.0	38.1	 25
397	  5	167.0	32.0	 30
398	  5	304.0	52.1	 25
399	  5	443.0	62.6	 25
400	  5	245.0	44.7	 25
401	  5	244.0	34.4	 25
402	  5	357.3	62.9	 30
403	  5	512.0	68.4	 25
404	  5	433.0	61.1	 25
405	  5	844.0	125.8	 25
406	  5	252.0	49.6	 25
407	  5	593.3	135.7	 30
408	  5	200.8	29.5	 30
409	  5	422.5	64.3	 30
410	  5	496.0	89.9	 30
411	  5	673.8	98.6	 30
412	  5	259.5	62.2	 36
413	  5	274.5	68.6	 30
414	  5	314.0	55.9	 25
415	  5	201.0	47.5	 25
416	  5	414.0	57.8	 25
417	  5	239.0	43.2	 30
418	  5	191.0	38.8	 25
419	  5	578.0	83.6	 25
420	  5	320.0	61.0	 25
421	  5	957.0	125.1	 25
422	  5	215.8	50.4	 30
423	  5	230.0	40.8	 25
424	  5	660.0	73.8	 25
425	  5	281.0	45.0	 25
426	  5	219.0	42.2	 25
427	  5	174.3	35.5	 30
428	  5	178.0	30.8	 25
429	  5	251.0	39.1	 25
430	  5	244.0	48.1	 25
431	  5	165.0	39.3	 25
432	  5	239.8	49.4	 30
433	  5	158.0	42.9	 25
434	  5	259.0	56.6	 25
435	  5	160.0	30.5	 25
436	  5	299.0	46.2	 25
437	  5	257.5	55.2	 36
438	  5	168.5	35.0	 30
439	  5	252.8	62.6	 30
440	  5	343.3	59.5	 30
441	  5	232.5	40.5	 30
442	  5	224.0	34.9	 25
443	  5	445.8	68.0	 30
444	  5	168.0	38.2	 25
445	  5	380.0	62.8	 25
446	  5	309.0	80.4	 25
447	  5	1893.0	270.3	 25
448	  5	167.3	35.7	 30
449	  5	288.0	49.6	 25
450	  5	204.0	45.4	 25
451	  5	265.0	45.2	 25
452	  5	701.0	85.9	 25
453	  5	387.0	58.8	 30
454	  5	221.0	47.7	 25
455	  5	167.0	41.1	 25
456	  5	228.0	43.6	 25
457	  5	696.0	141.1	 25
458	  5	869.5	186.5	 30
459	  5	132.0	37.2	 25
460	  5	163.0	27.9	 25
461	  5	417.0	48.7	 25
462	  5	200.0	47.6	 25
463	  5	168.3	41.0	 30
464	  5	168.0	39.4	 25
465	  5	179.8	41.2	 30
466	  5	328.5	63.9	 30
467	  5	245.3	46.3	 30
468	  5	180.8	42.2	 36
469	  5	238.5	49.2	 30
470	  5	316.8	75.4	 30
471	  5	269.0	45.0	 25
472	  5	202.0	47.4	 25
473	  5	194.0	40.3	 30
474	  5	380.0	62.3	 25
475	  5	272.0	49.9	 25
476	  5	478.0	81.3	 25
477	  5	677.0	106.2	 25
478	  5	284.5	55.0	 30
479	  5	229.0	42.9	 25
480	  5	201.0	39.4	 25
481	  5	213.0	36.7	 25
482	  5	291.0	39.5	 25
483	  5	265.5	48.4	 30
484	  5	231.0	39.6	 25
485	  5	1124.0	141.0	 25
486	  5	392.0	62.7	 25
487	  5	307.0	61.8	 25
488	  5	308.5	53.4	 30
489	  5	458.0	70.7	 25
490	  5	142.0	25.4	 25
491	  5	161.0	42.3	 25
492	  5	179.0	35.1	 25
493	  5	222.5	58.2	 30
494	  5	164.5	35.1	 30
495	  5	213.3	31.8	 30
496	  5	122.0	34.1	 30
497	  5	153.8	38.3	 30
498	  5	145.5	24.3	 36
499	  5	202.0	31.7	 25
500	  5	437.0	72.9	 25
501	  5	176.0	37.7	 25
502	  5	223.0	35.2	 25
503	  5	616.8	115.3	 30
504	  5	226.0	37.6	 25
505	  5	136.0	23.0	 25
506	  5	171.0	27.7	 25
507	  5	958.0	136.4	 25
508	  5	846.0	192.6	 30
509	  5	776.0	74.8	 25
510	  5	4334.0	691.5	 25
511	  5	416.0	72.1	 25
512	  5	379.0	63.2	 25
513	  5	146.8	28.7	 30
514	  5	574.0	96.4	 25
515	  5	155.0	24.5	 25
516	  5	277.0	45.5	 25
517	  5	242.0	41.1	 25
518	  5	279.5	34.8	 30
519	  5	257.0	43.7	 25
520	  5	166.0	28.4	 25
521	  5	638.0	115.1	 25
522	  5	1694.3	281.3	 30
523	  5	252.3	85.4	 36
524	  5	184.8	37.4	 30
525	  5	1133.0	200.7	 30
526	  5	228.5	44.8	 30
527	  5	125.3	30.9	 30
528	  5	329.0	68.8	 30
529	  5	274.0	49.8	 25
530	  5	911.0	137.4	 25
531	  5	387.0	85.2	 25
532	  5	332.0	49.0	 25
533	  5	227.8	42.4	 30
534	  5	216.0	29.4	 25
535	  5	247.0	45.6	 25
536	  5	1385.0	261.9	 25
537	  5	193.0	35.7	 25
538	  5	380.0	61.8	 30
539	  5	1150.0	118.7	 25
540	  5	633.0	92.9	 25
541	  5	357.0	58.9	 25
542	  5	663.0	60.5	 25
543	  5	785.0	135.0	 25
544	  5	464.5	85.7	 30
545	  5	134.0	17.0	 25
546	  5	424.0	47.0	 25
547	  5	123.0	25.1	 25
548	  5	292.0	53.7	 25
549	  5	423.5	78.2	 30
550	  5	277.8	46.7	 30
551	  5	2406.0	384.1	 30
552	  5	331.3	60.4	 30
553	  5	839.5	90.3	 30
554	  5	392.8	73.6	 36
555	  5	248.0	46.2	 30
556	  5	869.0	118.6	 25
557	  5	190.0	28.0	 25
558	  5	514.0	50.2	 25
559	  5	213.0	40.0	 30
560	  5	273.0	33.2	 25
561	  5	752.0	101.1	 25
562	  5	357.0	52.1	 25
563	  5	184.0	32.2	 25
564	  5	197.3	47.7	 30
565	  5	678.0	71.9	 25
566	  5	639.0	73.2	 25
567	  5	1192.0	124.9	 25
568	  5	356.0	47.0	 25
569	  5	141.3	24.8	 30
570	  5	233.0	33.4	 25
571	  5	1062.0	154.8	 25
572	  5	577.0	75.5	 25
573	  5	220.0	32.5	 25
574	  5	414.5	88.8	 30
575	  5	268.0	40.9	 25
576	  5	236.0	23.1	 25
577	  5	332.0	60.9	 25
578	  5	179.0	23.3	 25
579	  5	196.3	43.5	 36
580	  5	312.0	84.8	 30
581	  5	341.8	51.0	 30
582	  5	306.5	60.9	 30
583	  5	299.5	55.2	 30
584	  5	336.5	55.3	 36
585	  5	181.0	32.6	 25
586	  5	406.0	53.1	 25
587	  5	4084.0	352.0	 25
588	  5	146.0	32.7	 25
589	  5	135.0	36.3	 30
590	  5	1272.0	169.3	 25
591	  5	177.0	37.8	 25
592	  5	154.0	19.4	 25
593	  5	302.0	50.2	 25
594	  5	413.8	73.0	 30
595	  5	1206.0	208.8	 25
596	  5	257.0	38.2	 25
597	  5	284.0	39.5	 25
598	  5	220.0	35.6	 25
599	  5	399.0	56.8	 30
600	  5	185.0	36.8	 25
601	  5	325.0	59.9	 25
602	  5	418.0	61.9	 25
603	  5	292.0	40.1	 25
604	  5	236.0	42.8	 30
605	  5	154.0	21.5	 25
606	  5	149.0	37.5	 25
607	  5	185.3	30.5	 30
608	  5	648.0	119.8	 30
609	  5	1592.8	338.3	 36
610	  5	596.0	95.3	 30
611	  5	7653.3	1296.9	 30
612	  5	454.8	51.7	 30
613	  5	1729.0	199.6	 25
614	  5	1572.3	165.1	 30
615	  5	392.0	37.5	 25
616	  5	232.0	30.8	 25
617	  5	360.0	51.4	 25
618	  5	391.0	53.9	 25
619	  5	477.0	100.6	 30
620	  5	385.0	51.9	 25
621	  5	163.0	29.4	 25
622	  5	966.0	102.5	 25
623	  5	204.0	29.8	 25
624	  5	196.8	33.1	 30
625	  5	237.0	33.4	 25
626	  5	1148.0	86.9	 25
627	  5	4074.0	389.6	 25
628	  5	1299.0	106.4	 25
629	  5	554.0	63.5	 30
630	  5	463.0	42.8	 25
631	  5	228.0	49.4	 25
632	  5	660.0	68.0	 25
633	  5	170.0	26.8	 25
634	  5	127.3	34.7	 30
635	  5	279.0	44.1	 25
636	  5	1932.3	285.2	 30
637	  5	225.3	38.6	 30
638	  5	393.3	47.6	 30
639	  5	268.5	45.7	 36
640	  5	183.3	25.2	 30
641	  5	355.0	53.7	 25
642	  5	314.0	38.6	 25
643	  5	382.0	53.6	 25
644	  5	11307.0	1612.1	 25
645	  5	632.8	131.7	 30
646	  5	258.0	30.2	 25
647	  5	311.0	47.4	 25
648	  5	212.0	38.2	 25
649	  5	146.0	33.3	 25
650	  5	173.8	35.4	 30
651	  5	190.0	36.7	 25
652	  5	265.0	33.9	 25
653	  5	542.0	53.9	 25
654	  5	397.0	40.1	 25
655	  5	608.8	79.7	 30
656	  5	159.0	26.4	 25
657	  5	162.0	36.0	 25
658	  5	672.0	78.0	 25
659	  5	229.0	41.2	 25
660	  5	371.8	48.7	 30
661	  5	269.0	36.7	 25
662	  5	1522.0	124.1	 25
663	  5	2675.0	346.1	 25
664	  5	195.3	35.4	 30
665	  5	2512.0	455.6	 36
666	  5	322.0	69.3	 30
667	  5	163.8	15.6	 30
668	  5	8064.3	1123.8	 30
669	  5	478.0	44.9	 30
670	  5	2741.8	492.4	 30
671	  5	306.0	40.3	 25
672	  5	434.0	69.6	 25
673	  5	290.0	37.6	 25
674	  5	339.0	47.3	 25
675	  5	278.3	55.9	 30
676	  5	291.0	35.7	 25
677	  5	263.0	61.3	 25
678	  5	518.0	59.6	 25
679	  5	216.0	49.6	 25
680	  5	237.0	48.0	 30
681	  5	149.0	22.1	 25
682	  5	318.0	55.1	 25
683	  5	179.0	33.6	 25
684	  5	175.0	38.4	 25
685	  5	261.8	35.5	 30
686	  5	166.0	63.0	 25
687	  5	171.0	39.1	 25
688	  5	1551.0	284.0	 25
689	  5	168.0	29.6	 25
690	  5	629.5	119.8	 30
691	  5	299.0	36.4	 25
692	  5	399.0	79.6	 25
693	  5	209.5	41.3	 30
694	  5	365.0	72.5	 30
695	  5	265.5	49.0	 36
696	  5	312.8	43.0	 30
697	  5	359.0	63.0	 30
698	  5	718.0	71.4	 25
699	  5	3021.0	355.3	 25
700	  5	426.3	62.6	 30
701	  5	487.0	66.0	 25
702	  5	207.0	24.6	 25
703	  5	1991.0	189.2	 25
704	  5	198.0	31.3	 25
705	  5	245.8	52.7	 30
706	  5	333.0	56.7	 25
707	  5	343.0	46.8	 25
708	  5	20830.0	1712.0	 25
709	  5	356.0	31.8	 25
710	  5	381.0	60.6	 30
711	  5	203.0	42.7	 25
  0	  6	13729.0	3584.5	 25
  1	  6	475.0	66.2	 25
  2	  6	573.0	88.0	 25
  3	  6	202.0	35.5	 30
  4	  6	205.5	44.7	 30
  5	  6	221.8	37.7	 30
  6	  6	201.8	44.3	 30
  7	  6	234.0	49.6	 30
  8	  6	295.5	44.0	 30
  9	  6	212.5	36.0	 30
 10	  6	132.0	30.0	 25
 11	  6	169.0	34.9	 25
 12	  6	15328.0	2547.0	 25
 13	  6	246.0	42.7	 25
 14	  6	241.5	44.4	 30
 15	  6	216.0	31.8	 25
 16	  6	16250.0	3965.6	 25
 17	  6	139.0	37.8	 25
 18	  6	236.0	35.0	 25
 19	  6	197.5	45.2	 30
 20	  6	272.0	42.7	 25
 21	  6	200.0	26.8	 25
 22	  6	197.0	26.7	 25
 23	  6	154.0	34.6	 25
 24	  6	186.0	29.0	 30
 25	  6	233.0	41.9	 25
 26	  6	227.0	35.9	 25
 27	  6	232.0	45.3	 25
 28	  6	179.0	24.6	 25
 29	  6	124.5	26.8	 30
 30	  6	197.0	29.3	 25
 31	  6	201.0	31.6	 25
 32	  6	232.3	77.7	 30
 33	  6	245.5	68.4	 30
 34	  6	200.8	36.4	 36
 35	  6	163.3	38.0	 30
 36	  6	14816.3	3491.8	 30
 37	  6	238.5	42.6	 30
 38	  6	195.0	35.5	 25
 39	  6	226.0	49.2	 30
 40	  6	14771.0	4338.1	 25
 41	  6	177.0	37.5	 25
 42	  6	16446.0	2711.9	 25
 43	  6	243.0	34.6	 25
 44	  6	222.0	37.2	 30
 45	  6	198.0	37.2	 25
 46	  6	200.0	37.2	 25
 47	  6	141.0	28.3	 25
 48	  6	193.0	43.7	 25
 49	  6	200.5	29.4	 30
 50	  6	159.0	18.8	 25
 51	  6	183.0	21.9	 25
 52	  6	174.0	33.6	 25
 53	  6	121.0	22.4	 25
 54	  6	226.0	30.0	 30
 55	  6	210.0	52.6	 25
 56	  6	217.0	45.0	 25
 57	  6	193.0	34.0	 25
 58	  6	189.0	26.8	 25
 59	  6	130.8	31.8	 30
 60	  6	102.0	23.6	 25
 61	  6	122.5	28.2	 30
 62	  6	218.8	32.8	 30
 63	  6	14105.5	2166.7	 30
 64	  6	252.5	85.1	 36
 65	  6	15000.5	4393.0	 30
 66	  6	217.0	37.9	 25
 67	  6	104.0	19.3	 25
 68	  6	218.0	49.1	 25
 69	  6	257.0	104.2	 30
 70	  6	15157.0	4205.0	 25
 71	  6	230.0	37.1	 25
 72	  6	169.0	18.4	 25
 73	  6	151.0	17.7	 25
 74	  6	17006.3	4912.2	 30
 75	  6	237.0	38.1	 25
 76	  6	224.0	31.7	 25
 77	  6	231.0	25.2	 25
 78	  6	191.0	32.8	 25
 79	  6	131.0	23.0	 30
 80	  6	206.0	34.6	 25
 81	  6	227.0	44.0	 25
 82	  6	195.0	22.7	 25
 83	  6	178.0	26.6	 25
 84	  6	188.5	32.7	 30
 85	  6	120.0	14.7	 25
 86	  6	181.0	38.5	 25
 87	  6	209.0	22.9	 25
 88	  6	14994.0	2403.4	 25
 89	  6	221.0	33.7	 36
 90	  6	193.0	34.2	 30
 91	  6	130.5	24.4	 30
 92	  6	127.0	24.2	 30
 93	  6	114.8	19.6	 30
 94	  6	166.0	33.6	 36
 95	  6	160.0	28.5	 25
 96	  6	181.0	30.1	 25
 97	  6	289.0	47.2	 25
 98	  6	256.0	36.6	 25
 99	  6	283.0	52.7	 30
100	  6	203.0	34.0	 25
101	  6	379.0	46.1	 25
102	  6	155.0	28.2	 25
103	  6	143.0	22.0	 25
104	  6	183.8	37.8	 30
105	  6	156.0	29.1	 25
106	  6	202.0	29.8	 25
107	  6	352.0	57.8	 25
108	  6	145.0	18.6	 25
109	  6	146.0	31.6	 30
110	  6	262.0	37.1	 25
111	  6	123.0	14.6	 25
112	  6	169.0	28.8	 25
113	  6	177.0	42.3	 25
114	  6	245.0	37.0	 25
115	  6	195.5	44.0	 30
116	  6	263.0	40.7	 25
117	  6	308.0	44.6	 25
118	  6	209.8	31.1	 30
119	  6	411.3	66.3	 30
120	  6	186.0	30.1	 36
121	  6	161.0	21.2	 30
122	  6	120.8	23.6	 30
123	  6	219.0	42.7	 25
124	  6	191.0	41.8	 25
125	  6	139.8	29.5	 30
126	  6	157.0	27.8	 25
127	  6	145.0	30.2	 25
128	  6	215.0	32.0	 25
129	  6	821.0	133.5	 25
130	  6	214.8	38.1	 30
131	  6	186.0	29.3	 25
132	  6	215.0	39.1	 25
133	  6	196.0	22.5	 25
134	  6	381.0	61.4	 25
135	  6	691.0	144.8	 30
136	  6	154.0	32.3	 25
137	  6	343.0	44.5	 25
138	  6	978.0	239.5	 25
139	  6	375.0	47.2	 25
140	  6	840.0	64.4	 30
141	  6	742.0	85.1	 25
142	  6	454.0	75.9	 25
143	  6	198.0	34.8	 25
144	  6	351.0	42.6	 25
145	  6	801.0	102.9	 30
146	  6	217.3	29.8	 30
147	  6	276.8	61.0	 30
148	  6	198.0	40.1	 30
149	  6	317.3	54.8	 30
150	  6	331.5	64.9	 36
151	  6	202.5	37.8	 30
152	  6	562.0	88.7	 25
153	  6	902.0	202.7	 25
154	  6	214.0	32.7	 25
155	  6	404.3	99.2	 30
156	  6	705.0	93.9	 25
157	  6	219.0	46.1	 25
158	  6	207.0	29.9	 25
159	  6	172.0	41.7	 25
160	  6	218.5	38.5	 30
161	  6	198.0	31.0	 25
162	  6	141.0	30.4	 25
163	  6	329.0	50.9	 25
164	  6	205.0	35.8	 25
165	  6	480.3	87.0	 30
166	  6	378.0	50.5	 25
167	  6	256.0	58.7	 25
168	  6	211.0	34.9	 25
169	  6	204.0	50.1	 25
170	  6	197.3	29.3	 30
171	  6	126.0	22.9	 25
172	  6	180.0	30.9	 25
173	  6	217.0	40.3	 25
174	  6	171.0	29.0	 25
175	  6	143.0	28.0	 36
176	  6	616.8	129.6	 30
177	  6	295.8	70.9	 30
178	  6	154.0	21.3	 30
179	  6	157.8	31.5	 30
180	  6	152.0	35.4	 30
181	  6	275.0	65.2	 25
182	  6	148.0	26.9	 25
183	  6	179.0	32.3	 25
184	  6	143.0	23.6	 25
185	  6	146.5	23.3	 30
186	  6	238.0	47.4	 25
187	  6	174.0	46.4	 25
188	  6	129.0	22.7	 25
189	  6	236.0	42.9	 25
190	  6	410.8	62.4	 30
191	  6	266.0	39.2	 25
192	  6	331.0	47.3	 25
193	  6	555.0	75.9	 25
194	  6	417.0	47.2	 25
195	  6	665.3	82.9	 30
196	  6	987.0	118.3	 25
197	  6	303.0	60.7	 25
198	  6	377.0	44.0	 25
199	  6	384.0	52.8	 25
200	  6	160.8	32.4	 30
201	  6	214.0	37.3	 25
202	  6	149.0	28.4	 25
203	  6	279.0	41.1	 30
204	  6	251.8	42.0	 30
205	  6	223.0	37.0	 36
206	  6	187.0	36.0	 30
207	  6	364.5	60.2	 30
208	  6	161.8	20.3	 30
209	  6	156.0	31.3	 25
210	  6	307.5	49.0	 30
211	  6	618.0	75.5	 25
212	  6	369.0	66.5	 25
213	  6	310.0	48.5	 25
214	  6	130.0	19.7	 25
215	  6	536.0	84.7	 25
216	  6	265.0	33.7	 30
217	  6	246.0	46.6	 25
218	  6	641.0	102.8	 25
219	  6	166.0	28.3	 25
220	  6	161.0	29.1	 25
221	  6	199.5	43.9	 30
222	  6	120.0	33.2	 25
223	  6	156.0	28.5	 25
224	  6	156.0	34.2	 25
225	  6	120.0	21.4	 25
226	  6	221.3	31.8	 30
227	  6	276.0	37.6	 25
228	  6	228.0	31.6	 25
229	  6	352.0	62.3	 25
230	  6	253.0	48.5	 25
231	  6	329.8	60.3	 30
232	  6	162.8	31.0	 30
233	  6	273.8	50.0	 30
234	  6	232.0	38.2	 30
235	  6	326.5	82.1	 30
236	  6	385.3	74.5	 36
237	  6	175.0	47.2	 25
238	  6	293.0	48.5	 25
239	  6	131.0	34.1	 25
240	  6	215.0	31.5	 25
241	  6	597.0	135.0	 30
242	  6	186.0	37.8	 25
243	  6	423.0	83.5	 25
244	  6	361.0	50.4	 25
245	  6	756.0	121.9	 25
246	  6	402.8	72.5	 30
247	  6	550.0	58.5	 25
248	  6	513.0	67.8	 25
249	  6	332.0	62.0	 25
250	  6	512.0	83.1	 25
251	  6	367.3	67.5	 30
252	  6	177.0	46.5	 25
253	  6	209.0	39.9	 25
254	  6	1445.0	162.0	 25
255	  6	970.0	130.6	 25
256	  6	1539.5	282.8	 30
257	  6	173.0	34.9	 25
258	  6	156.0	33.9	 25
259	  6	169.0	40.7	 25
260	  6	219.8	50.8	 30
261	  6	137.3	31.9	 36
262	  6	169.8	39.8	 30
263	  6	162.8	29.9	 30
264	  6	675.0	75.7	 30
265	  6	888.5	120.2	 30
266	  6	1648.0	222.2	 30
267	  6	911.0	113.5	 25
268	  6	1506.0	191.3	 25
269	  6	1608.0	270.0	 25
270	  6	416.0	59.2	 25
271	  6	174.0	36.7	 30
272	  6	174.0	30.0	 25
273	  6	422.0	66.2	 25
274	  6	371.0	63.6	 25
275	  6	274.0	46.7	 25
276	  6	239.8	52.0	 30
277	  6	201.0	37.9	 25
278	  6	413.0	108.6	 25
279	  6	163.0	36.7	 25
280	  6	272.0	60.5	 25
281	  6	201.8	46.1	 30
282	  6	265.0	75.6	 25
283	  6	429.0	53.0	 25
284	  6	534.0	83.6	 25
285	  6	394.0	58.4	 25
286	  6	548.3	88.9	 30
287	  6	311.0	43.8	 25
288	  6	273.0	57.8	 25
289	  6	182.8	42.7	 30
290	  6	188.5	60.6	 30
291	  6	883.8	257.8	 36
292	  6	203.8	56.9	 30
293	  6	227.3	39.4	 30
294	  6	242.0	52.0	 25
295	  6	332.0	78.4	 25
296	  6	354.8	69.1	 30
297	  6	172.0	44.5	 25
298	  6	645.0	99.5	 25
299	  6	296.0	52.1	 25
300	  6	801.0	182.7	 25
301	  6	272.3	71.2	 30
302	  6	249.0	55.4	 25
303	  6	235.0	66.5	 25
304	  6	231.0	38.1	 25
305	  6	178.0	38.3	 25
306	  6	288.3	46.7	 30
307	  6	158.0	38.9	 25
308	  6	166.0	41.4	 25
309	  6	166.0	26.7	 25
310	  6	137.0	26.6	 25
311	  6	151.3	38.3	 30
312	  6	161.0	37.8	 25
313	  6	189.0	41.9	 25
314	  6	146.0	29.9	 25
315	  6	180.0	32.7	 25
316	  6	251.0	47.6	 25
317	  6	132.0	26.2	 36
318	  6	392.8	82.0	 30
319	  6	197.8	50.4	 30
320	  6	436.8	78.3	 30
321	  6	278.3	44.4	 30
322	  6	314.5	41.8	 36
323	  6	276.0	56.1	 25
324	  6	284.0	53.2	 25
325	  6	289.0	48.0	 25
326	  6	397.0	65.5	 25
327	  6	1534.0	359.8	 30
328	  6	203.0	42.2	 25
329	  6	229.0	38.8	 25
330	  6	165.0	31.6	 25
331	  6	268.0	50.1	 25
332	  6	175.5	32.1	 30
333	  6	662.0	78.9	 25
334	  6	622.0	94.1	 25
335	  6	235.0	50.9	 25
336	  6	366.0	50.5	 25
337	  6	734.0	71.0	 30
338	  6	585.0	94.9	 25
339	  6	634.0	66.7	 25
340	  6	307.0	72.3	 25
341	  6	222.0	44.6	 25
342	  6	153.5	31.6	 30
343	  6	203.0	42.3	 25
344	  6	188.0	32.2	 25
345	  6	158.0	31.3	 25
346	  6	158.5	32.6	 30
347	  6	156.5	33.7	 36
348	  6	177.5	39.6	 30
349	  6	290.5	58.9	 30
350	  6	266.8	48.6	 30
351	  6	216.0	41.4	 25
352	  6	206.3	43.5	 30
353	  6	208.0	43.1	 25
354	  6	237.0	37.0	 25
355	  6	156.0	41.0	 25
356	  6	370.0	56.8	 25
357	  6	1022.5	221.9	 30
358	  6	160.0	35.1	 25
359	  6	198.0	188.1	 25
360	  6	151.0	21.5	 25
361	  6	501.0	94.4	 25
362	  6	230.0	40.7	 30
363	  6	227.0	42.3	 25
364	  6	202.0	45.1	 25
365	  6	141.0	39.5	 25
366	  6	639.0	96.5	 25
367	  6	287.3	55.8	 30
368	  6	267.0	42.3	 25
369	  6	303.0	62.6	 25
370	  6	175.0	33.2	 25
371	  6	663.0	109.7	 25
372	  6	196.5	27.8	 30
373	  6	476.0	72.6	 25
374	  6	207.5	44.1	 30
375	  6	182.0	46.4	 30
376	  6	215.0	35.9	 30
377	  6	400.5	64.6	 36
378	  6	194.0	34.9	 30
379	  6	203.5	46.6	 30
380	  6	159.0	27.7	 25
381	  6	203.0	41.3	 25
382	  6	195.8	33.4	 30
383	  6	223.0	40.4	 25
384	  6	202.0	34.0	 25
385	  6	170.0	38.7	 25
386	  6	144.0	31.5	 25
387	  6	235.0	39.4	 30
388	  6	484.0	64.7	 25
389	  6	226.0	30.9	 25
390	  6	245.0	41.8	 25
391	  6	1190.0	171.3	 25
392	  6	660.0	127.5	 30
393	  6	375.0	60.1	 25
394	  6	174.0	33.4	 25
395	  6	525.0	91.2	 25
396	  6	179.0	37.6	 25
397	  6	227.5	50.4	 30
398	  6	300.0	53.8	 25
399	  6	281.0	58.6	 25
400	  6	242.0	34.3	 25
401	  6	212.0	32.4	 25
402	  6	286.3	37.7	 30
403	  6	263.5	52.9	 30
404	  6	231.8	44.4	 30
405	  6	253.5	53.2	 30
406	  6	279.3	48.7	 30
407	  6	326.3	66.3	 36
408	  6	162.0	49.4	 25
409	  6	238.0	47.3	 25
410	  6	201.0	47.8	 25
411	  6	299.0	57.1	 25
412	  6	347.0	57.9	 30
413	  6	596.0	69.8	 25
414	  6	297.0	48.3	 25
415	  6	291.0	31.3	 25
416	  6	834.0	102.7	 25
417	  6	189.3	31.7	 30
418	  6	133.0	31.9	 25
419	  6	240.0	47.3	 25
420	  6	232.0	49.3	 25
421	  6	293.0	35.4	 25
422	  6	173.0	35.4	 25
423	  6	244.5	37.6	 30
424	  6	454.0	54.4	 25
425	  6	448.0	53.3	 25
426	  6	147.0	31.2	 25
427	  6	201.0	21.8	 25
428	  6	257.5	49.8	 30
429	  6	284.0	32.8	 25
430	  6	169.0	21.2	 25
431	  6	118.8	18.7	 30
432	  6	182.0	28.7	 30
433	  6	163.3	29.3	 36
434	  6	190.8	35.8	 30
435	  6	166.0	28.8	 30
436	  6	232.8	40.3	 30
437	  6	362.0	49.1	 25
438	  6	160.0	33.4	 30
439	  6	246.0	30.9	 25
440	  6	251.0	40.5	 25
441	  6	366.0	43.1	 25
442	  6	172.0	20.2	 25
443	  6	385.5	56.9	 30
444	  6	152.0	30.9	 25
445	  6	163.0	31.2	 25
446	  6	277.0	50.0	 25
447	  6	609.0	100.6	 25
448	  6	161.8	37.2	 30
449	  6	179.0	36.5	 25
450	  6	301.0	66.7	 25
451	  6	318.0	47.8	 25
452	  6	364.0	65.9	 25
453	  6	203.8	31.5	 30
454	  6	165.0	37.0	 25
455	  6	151.0	23.2	 25
456	  6	185.0	28.3	 25
457	  6	203.0	31.9	 25
458	  6	270.5	45.9	 30
459	  6	156.5	31.0	 30
460	  6	164.0	26.8	 30
461	  6	177.8	36.9	 30
462	  6	157.3	33.5	 30
463	  6	209.5	32.6	 36
464	  6	181.5	34.2	 30
465	  6	160.0	16.6	 25
466	  6	292.0	65.4	 25
467	  6	305.0	42.3	 25
468	  6	187.3	27.7	 30
469	  6	232.0	57.5	 25
470	  6	145.0	28.5	 25
471	  6	170.0	35.4	 25
472	  6	143.0	27.5	 25
473	  6	153.3	25.9	 30
474	  6	322.0	56.6	 25
475	  6	159.0	23.5	 25
476	  6	157.0	24.2	 25
477	  6	282.0	41.8	 25
478	  6	340.8	39.0	 30
479	  6	207.0	44.9	 25
480	  6	149.0	22.6	 25
481	  6	203.0	36.7	 25
482	  6	158.0	29.5	 25
483	  6	476.8	85.1	 30
484	  6	235.0	32.5	 25
485	  6	526.0	74.6	 25
486	  6	249.0	34.5	 25
487	  6	175.0	25.1	 25
488	  6	189.5	35.5	 36
489	  6	234.3	49.1	 30
490	  6	182.8	30.3	 30
491	  6	145.8	19.0	 30
492	  6	184.5	40.1	 30
493	  6	223.3	38.8	 36
494	  6	164.0	27.8	 25
495	  6	145.0	27.1	 25
496	  6	189.0	33.2	 25
497	  6	140.0	22.8	 25
498	  6	153.8	26.1	 30
499	  6	158.0	29.8	 25
500	  6	226.0	37.2	 25
501	  6	179.0	42.7	 25
502	  6	234.0	40.5	 25
503	  6	333.0	54.0	 30
504	  6	162.0	33.4	 25
505	  6	172.0	29.6	 25
506	  6	168.0	33.5	 25
507	  6	251.0	29.8	 25
508	  6	303.5	42.4	 30
509	  6	393.0	66.0	 25
510	  6	1067.0	197.0	 25
511	  6	233.0	34.1	 25
512	  6	360.0	55.7	 25
513	  6	169.3	37.7	 30
514	  6	336.0	44.9	 25
515	  6	152.0	33.9	 25
516	  6	388.3	60.0	 30
517	  6	193.8	31.1	 30
518	  6	406.5	78.2	 36
519	  6	214.8	25.7	 30
520	  6	165.0	27.7	 30
521	  6	342.3	44.1	 30
522	  6	427.0	89.8	 25
523	  6	187.0	22.0	 25
524	  6	159.8	23.7	 30
525	  6	923.0	139.6	 25
526	  6	184.0	27.7	 25
527	  6	150.0	32.0	 25
528	  6	371.0	51.2	 25
529	  6	227.0	38.7	 30
530	  6	171.0	28.8	 25
531	  6	177.0	17.8	 25
532	  6	289.0	37.3	 25
533	  6	196.0	30.0	 25
534	  6	244.5	48.1	 30
535	  6	243.0	40.0	 25
536	  6	384.0	75.9	 25
537	  6	189.0	40.3	 25
538	  6	324.0	41.2	 25
539	  6	871.8	131.3	 30
540	  6	457.0	73.6	 25
541	  6	205.0	32.4	 25
542	  6	274.0	53.9	 25
543	  6	217.0	29.2	 25
544	  6	204.5	27.6	 30
545	  6	157.5	32.1	 30
546	  6	196.3	45.1	 30
547	  6	157.8	26.1	 30
548	  6	205.0	36.1	 30
549	  6	231.8	42.0	 36
550	  6	178.0	42.1	 25
551	  6	495.0	95.4	 25
552	  6	154.0	38.7	 25
553	  6	363.0	57.6	 25
554	  6	241.3	40.3	 30
555	  6	369.0	50.0	 25
556	  6	3815.0	576.2	 25
557	  6	237.0	35.7	 25
558	  6	281.0	44.5	 25
559	  6	237.8	50.5	 30
560	  6	409.0	62.4	 25
561	  6	355.0	49.4	 25
562	  6	187.0	35.9	 25
563	  6	176.0	29.1	 25
564	  6	149.8	38.5	 30
565	  6	626.0	67.5	 25
566	  6	278.0	52.5	 25
567	  6	475.0	71.3	 25
568	  6	276.0	50.6	 25
569	  6	154.8	30.3	 30
570	  6	214.0	38.1	 25
571	  6	265.0	56.6	 25
572	  6	376.0	58.3	 25
573	  6	284.3	86.1	 30
574	  6	192.5	40.5	 36
575	  6	359.5	56.3	 30
576	  6	240.8	33.0	 30
577	  6	352.8	47.3	 30
578	  6	231.5	37.8	 30
579	  6	178.3	37.2	 30
580	  6	305.0	47.5	 25
581	  6	178.0	33.2	 25
582	  6	208.0	40.3	 25
583	  6	176.0	28.5	 25
584	  6	233.8	33.4	 30
585	  6	176.0	42.4	 25
586	  6	179.0	25.5	 25
587	  6	978.0	146.9	 25
588	  6	153.0	29.4	 25
589	  6	153.0	35.2	 30
590	  6	503.0	98.6	 25
591	  6	250.0	35.3	 25
592	  6	174.0	31.7	 25
593	  6	293.0	44.5	 25
594	  6	190.3	46.2	 30
595	  6	205.0	30.5	 25
596	  6	175.0	42.4	 25
597	  6	231.0	61.0	 25
598	  6	331.0	41.0	 25
599	  6	414.5	69.8	 30
600	  6	176.0	31.5	 25
601	  6	222.0	50.0	 25
602	  6	245.0	39.8	 30
603	  6	348.5	52.5	 30
604	  6	136.3	32.9	 36
605	  6	127.0	32.6	 30
606	  6	175.8	35.5	 30
607	  6	209.0	42.9	 25
608	  6	223.0	40.6	 25
609	  6	316.3	55.5	 30
610	  6	771.0	106.5	 25
611	  6	1128.0	116.8	 25
612	  6	496.0	72.3	 25
613	  6	967.0	91.9	 25
614	  6	658.8	111.4	 30
615	  6	634.0	90.2	 25
616	  6	592.0	86.3	 25
617	  6	368.0	43.8	 25
618	  6	265.0	39.5	 25
619	  6	137.8	25.6	 30
620	  6	245.0	42.6	 25
621	  6	137.0	31.4	 25
622	  6	522.0	71.7	 25
623	  6	243.0	54.6	 25
624	  6	154.0	25.3	 25
625	  6	491.0	78.2	 30
626	  6	598.0	73.3	 25
627	  6	1750.0	131.0	 25
628	  6	1239.0	82.5	 25
629	  6	309.0	46.9	 25
630	  6	194.0	40.0	 36
631	  6	319.8	48.3	 30
632	  6	208.8	43.1	 30
633	  6	156.8	37.0	 30
634	  6	139.0	31.7	 30
635	  6	152.5	33.9	 36
636	  6	526.0	97.9	 25
637	  6	288.0	68.9	 25
638	  6	437.0	48.2	 25
639	  6	141.0	32.0	 25
640	  6	183.3	44.1	 30
641	  6	189.0	32.7	 25
642	  6	273.0	36.0	 25
643	  6	257.0	45.6	 25
644	  6	2087.0	404.3	 25
645	  6	449.3	68.9	 30
646	  6	185.0	41.1	 25
647	  6	200.0	47.0	 25
648	  6	183.0	34.0	 25
649	  6	134.0	29.6	 25
650	  6	146.5	42.9	 30
651	  6	184.0	31.2	 25
652	  6	224.0	49.5	 25
653	  6	327.0	30.7	 25
654	  6	233.0	46.0	 25
655	  6	257.8	51.5	 30
656	  6	186.0	40.8	 25
657	  6	132.0	25.3	 25
658	  6	339.0	52.9	 25
659	  6	240.8	57.0	 30
660	  6	346.3	68.9	 36
661	  6	364.5	59.6	 30
662	  6	1932.0	260.5	 30
663	  6	1221.8	159.5	 30
664	  6	269.0	49.4	 25
665	  6	438.3	93.5	 30
666	  6	161.0	34.7	 25
667	  6	120.0	31.0	 25
668	  6	1764.0	247.1	 25
669	  6	483.0	84.0	 25
670	  6	424.5	69.3	 30
671	  6	261.0	46.8	 25
672	  6	206.0	50.1	 25
673	  6	247.0	54.6	 25
674	  6	260.0	49.4	 25
675	  6	487.3	74.4	 30
676	  6	390.0	72.2	 25
677	  6	414.0	77.9	 25
678	  6	415.0	79.1	 25
679	  6	184.0	36.4	 25
680	  6	292.0	38.4	 30
681	  6	157.0	22.3	 25
682	  6	158.0	33.8	 25
683	  6	171.0	49.8	 25
684	  6	245.0	62.2	 25
685	  6	234.8	46.4	 30
686	  6	144.0	28.1	 25
687	  6	181.5	24.3	 30
688	  6	381.5	67.3	 30
689	  6	147.0	34.1	 30
690	  6	328.5	48.2	 36
691	  6	210.3	47.6	 30
692	  6	234.3	48.2	 30
693	  6	308.0	39.8	 25
694	  6	185.0	42.7	 25
695	  6	199.5	48.2	 30
696	  6	522.0	76.8	 25
697	  6	629.0	67.6	 25
698	  6	626.0	61.4	 25
699	  6	1344.0	180.2	 25
700	  6	398.3	59.1	 30
701	  6	240.0	49.1	 25
702	  6	192.0	39.6	 25
703	  6	622.0	92.8	 25
704	  6	668.0	154.3	 25
705	  6	165.5	42.8	 30
706	  6	181.0	34.6	 25
707	  6	274.0	43.1	 25
708	  6	4508.0	639.4	 25
709	  6	216.0	42.9	 25
710	  6	183.0	31.6	 30
711	  6	18936.0	2762.4	 25
  0	  7	259.5	71.6	 30
  1	  7	6703.8	1177.9	 30
  2	  7	169.8	38.6	 30
  3	  7	262.8	36.6	 30
  4	  7	124.8	30.2	 30
  5	  7	257.0	45.8	 25
  6	  7	203.0	37.6	 25
  7	  7	267.0	37.8	 25
  8	  7	1498.0	183.4	 25
  9	  7	293.3	45.6	 30
 10	  7	219.0	50.3	 25
 11	  7	154.0	23.5	 25
 12	  7	15800.0	2257.9	 25
 13	  7	229.0	45.4	 25
 14	  7	211.5	34.8	 30
 15	  7	241.0	35.0	 25
 16	  7	251.0	39.5	 25
 17	  7	136.0	27.5	 25
 18	  7	266.0	35.0	 25
 19	  7	14583.3	1952.8	 30
 20	  7	15161.0	1635.6	 25
 21	  7	15499.0	3409.6	 25
 22	  7	225.0	31.9	 25
 23	  7	173.0	30.4	 25
 24	  7	15128.3	4144.8	 30
 25	  7	229.0	24.7	 25
 26	  7	13288.0	1688.3	 25
 27	  7	15158.5	3763.2	 30
 28	  7	216.8	101.6	 30
 29	  7	160.5	31.4	 36
 30	  7	250.0	53.6	 30
 31	  7	14271.0	2900.5	 30
 32	  7	15152.0	3325.2	 25
 33	  7	15306.0	3466.5	 25
 34	  7	214.3	43.1	 30
 35	  7	199.0	43.0	 25
 36	  7	15432.0	3716.4	 25
 37	  7	198.0	34.9	 25
 38	  7	164.0	36.2	 25
 39	  7	187.0	26.7	 30
 40	  7	191.0	47.7	 25
 41	  7	166.0	29.2	 25
 42	  7	15860.0	2547.0	 25
 43	  7	312.0	63.9	 25
 44	  7	13051.8	1985.2	 30
 45	  7	13610.0	3862.9	 25
 46	  7	196.0	32.2	 25
 47	  7	136.0	35.0	 25
 48	  7	202.0	47.9	 25
 49	  7	216.5	35.2	 30
 50	  7	10793.0	2989.3	 25
 51	  7	208.0	33.9	 25
 52	  7	180.0	32.8	 25
 53	  7	166.0	36.5	 25
 54	  7	15909.3	1983.1	 30
 55	  7	14439.5	3602.3	 30
 56	  7	12939.3	3916.9	 30
 57	  7	230.8	54.8	 30
 58	  7	169.5	32.8	 30
 59	  7	137.0	27.1	 36
 60	  7	127.3	24.4	 30
 61	  7	105.0	23.7	 25
 62	  7	223.0	44.3	 25
 63	  7	14303.0	1614.5	 25
 64	  7	326.0	94.6	 30
 65	  7	15698.0	4756.4	 25
 66	  7	210.0	38.5	 25
 67	  7	128.0	25.4	 25
 68	  7	207.0	27.7	 25
 69	  7	13887.3	2553.5	 30
 70	  7	16248.0	621.8	 25
 71	  7	14513.0	3731.8	 25
 72	  7	196.0	32.7	 25
 73	  7	170.0	30.1	 25
 74	  7	16814.3	4978.0	 30
 75	  7	261.0	32.7	 25
 76	  7	14402.0	1621.7	 25
 77	  7	15562.0	3074.6	 25
 78	  7	210.0	40.9	 25
 79	  7	132.5	41.9	 30
 80	  7	245.0	40.1	 25
 81	  7	14699.0	1503.3	 25
 82	  7	16078.0	2889.4	 25
 83	  7	274.0	47.5	 25
 84	  7	17104.0	5394.1	 36
 85	  7	153.5	27.6	 30
 86	  7	168.8	39.2	 30
 87	  7	247.8	36.5	 30
 88	  7	15037.0	2590.1	 30
 89	  7	203.0	28.7	 25
 90	  7	201.5	49.4	 30
 91	  7	127.0	31.7	 25
 92	  7	111.0	30.7	 25
 93	  7	160.0	38.1	 25
 94	  7	190.0	37.8	 25
 95	  7	220.3	40.2	 30
 96	  7	233.0	35.1	 25
 97	  7	244.0	44.4	 25
 98	  7	310.0	58.7	 25
 99	  7	389.0	55.2	 25
100	  7	390.3	81.9	 30
101	  7	136.0	25.3	 25
102	  7	300.0	43.6	 25
103	  7	148.0	32.4	 25
104	  7	323.0	49.8	 25
105	  7	397.5	68.7	 30
106	  7	2747.0	633.6	 25
107	  7	241.0	42.6	 25
108	  7	674.0	110.2	 25
109	  7	110.0	24.0	 25
110	  7	152.8	28.0	 30
111	  7	184.0	63.6	 25
112	  7	351.8	69.5	 30
113	  7	764.5	305.0	 30
114	  7	974.5	110.5	 30
115	  7	592.3	79.3	 36
116	  7	515.0	79.5	 30
117	  7	1055.5	115.1	 30
118	  7	370.0	49.1	 25
119	  7	216.0	43.8	 25
120	  7	313.3	57.6	 30
121	  7	186.0	30.3	 25
122	  7	219.0	36.1	 25
123	  7	166.0	29.9	 25
124	  7	259.0	65.6	 25
125	  7	142.8	40.7	 30
126	  7	331.0	46.5	 25
127	  7	208.0	36.4	 25
128	  7	319.0	62.3	 25
129	  7	321.0	67.3	 25
130	  7	505.8	77.8	 30
131	  7	1082.0	175.5	 25
132	  7	257.0	62.0	 25
133	  7	183.0	32.2	 25
134	  7	196.0	36.3	 25
135	  7	188.3	43.0	 30
136	  7	289.0	57.9	 25
137	  7	434.0	56.9	 25
138	  7	341.0	59.3	 25
139	  7	516.0	99.4	 25
140	  7	235.8	53.3	 30
141	  7	555.3	106.3	 30
142	  7	344.8	67.5	 30
143	  7	2959.0	489.5	 30
144	  7	405.5	66.6	 30
145	  7	255.3	47.4	 36
146	  7	218.0	43.4	 25
147	  7	523.0	82.5	 25
148	  7	337.0	75.8	 25
149	  7	365.0	56.3	 25
150	  7	209.0	55.2	 30
151	  7	323.0	57.5	 25
152	  7	325.0	53.6	 25
153	  7	165.0	49.2	 25
154	  7	237.0	43.9	 25
155	  7	1120.5	240.3	 30
156	  7	291.0	49.4	 25
157	  7	1941.0	298.7	 25
158	  7	226.0	43.8	 25
159	  7	206.0	55.4	 25
160	  7	338.5	72.0	 30
161	  7	265.0	50.0	 25
162	  7	336.0	73.4	 25
163	  7	783.0	89.0	 25
164	  7	294.0	54.9	 25
165	  7	329.0	69.7	 30
166	  7	241.0	37.0	 25
167	  7	1797.0	262.5	 25
168	  7	3056.0	417.4	 25
169	  7	275.0	53.2	 30
170	  7	385.5	71.8	 36
171	  7	992.8	247.0	 30
172	  7	239.3	49.6	 30
173	  7	184.5	36.0	 30
174	  7	151.5	33.7	 30
175	  7	173.3	41.7	 30
176	  7	672.0	64.8	 25
177	  7	430.0	62.5	 25
178	  7	224.0	54.9	 25
179	  7	170.0	34.5	 25
180	  7	241.3	52.9	 30
181	  7	297.0	57.8	 25
182	  7	164.0	34.1	 25
183	  7	260.0	54.2	 25
184	  7	161.0	37.0	 25
185	  7	945.8	203.9	 30
186	  7	178.0	43.9	 25
187	  7	125.0	23.8	 25
188	  7	157.0	34.2	 25
189	  7	1761.0	204.7	 25
190	  7	241.0	44.0	 30
191	  7	370.0	58.7	 25
192	  7	262.0	44.9	 25
193	  7	574.0	72.9	 25
194	  7	1807.0	179.7	 25
195	  7	744.0	100.6	 25
196	  7	787.8	104.8	 30
197	  7	980.0	106.0	 25
198	  7	431.3	79.3	 30
199	  7	205.3	37.2	 30
200	  7	224.8	37.3	 30
201	  7	537.3	89.4	 36
202	  7	227.8	41.1	 30
203	  7	261.0	54.8	 25
204	  7	321.0	65.4	 25
205	  7	252.0	46.9	 25
206	  7	215.5	54.7	 30
207	  7	179.0	38.6	 25
208	  7	200.0	32.1	 25
209	  7	216.0	34.6	 25
210	  7	277.0	60.1	 25
211	  7	326.0	90.5	 30
212	  7	288.0	39.9	 25
213	  7	225.0	45.3	 25
214	  7	257.0	50.7	 25
215	  7	363.0	71.5	 25
216	  7	239.8	44.0	 30
217	  7	4274.0	618.8	 25
218	  7	648.0	137.8	 25
219	  7	298.0	53.4	 25
220	  7	350.0	52.6	 25
221	  7	466.0	49.7	 30
222	  7	627.0	84.6	 25
223	  7	138.0	20.9	 25
224	  7	226.0	29.8	 25
225	  7	792.0	98.4	 25
226	  7	178.8	34.6	 36
227	  7	202.5	37.5	 30
228	  7	144.8	37.2	 30
229	  7	401.0	83.9	 30
230	  7	220.5	50.2	 30
231	  7	165.0	36.5	 36
232	  7	256.0	36.0	 25
233	  7	701.0	135.4	 25
234	  7	399.0	75.4	 25
235	  7	172.0	36.6	 25
236	  7	247.8	56.3	 30
237	  7	252.0	59.2	 25
238	  7	297.0	48.5	 25
239	  7	208.0	38.6	 25
240	  7	280.0	49.8	 25
241	  7	605.0	140.5	 30
242	  7	688.0	139.1	 25
243	  7	778.0	102.3	 25
244	  7	5365.0	779.2	 25
245	  7	207.0	37.3	 25
246	  7	619.8	148.7	 30
247	  7	734.0	103.6	 25
248	  7	382.0	72.1	 25
249	  7	514.0	62.3	 25
250	  7	166.0	35.8	 25
251	  7	205.0	32.9	 30
252	  7	365.0	59.5	 25
253	  7	1632.0	299.0	 25
254	  7	328.0	71.4	 25
255	  7	2103.3	218.6	 30
256	  7	1738.8	466.3	 36
257	  7	163.5	37.8	 30
258	  7	177.5	39.0	 30
259	  7	155.3	33.0	 30
260	  7	176.0	45.3	 25
261	  7	178.8	42.1	 30
262	  7	214.0	52.2	 25
263	  7	270.0	43.8	 25
264	  7	241.0	36.1	 25
265	  7	205.0	30.6	 25
266	  7	3666.5	952.7	 30
267	  7	416.0	69.7	 25
268	  7	163.0	41.6	 25
269	  7	150.0	25.9	 25
270	  7	1392.0	170.8	 25
271	  7	378.3	66.1	 30
272	  7	292.0	34.6	 25
273	  7	1836.0	304.1	 25
274	  7	178.0	46.2	 25
275	  7	1243.0	160.4	 25
276	  7	180.5	37.2	 30
277	  7	927.0	207.6	 25
278	  7	171.0	31.4	 25
279	  7	205.0	46.2	 25
280	  7	151.0	21.9	 25
281	  7	326.8	65.2	 30
282	  7	396.0	75.0	 25
283	  7	351.5	59.4	 30
284	  7	407.8	55.6	 30
285	  7	359.8	64.3	 30
286	  7	560.8	128.2	 36
287	  7	203.8	40.4	 30
288	  7	172.8	36.4	 30
289	  7	278.0	44.4	 25
290	  7	241.0	42.4	 25
291	  7	417.5	77.8	 30
292	  7	993.0	210.3	 25
293	  7	220.0	89.8	 25
294	  7	1068.0	180.1	 25
295	  7	205.0	39.5	 25
296	  7	125.0	23.7	 25
297	  7	393.0	69.4	 30
298	  7	406.0	54.0	 25
299	  7	464.0	53.0	 25
300	  7	285.0	61.1	 25
301	  7	204.0	35.8	 25
302	  7	419.8	95.8	 30
303	  7	176.0	36.5	 25
304	  7	160.0	18.2	 25
305	  7	204.0	41.0	 25
306	  7	200.0	31.4	 25
307	  7	2629.0	654.0	 30
308	  7	172.0	26.5	 25
309	  7	381.0	58.2	 25
310	  7	373.0	53.0	 25
311	  7	275.0	44.2	 25
312	  7	278.0	34.6	 36
313	  7	228.3	41.3	 30
314	  7	203.3	28.9	 30
315	  7	636.5	61.9	 30
316	  7	257.8	31.0	 30
317	  7	115.0	23.7	 30
318	  7	652.0	125.0	 25
319	  7	731.0	115.6	 25
320	  7	258.0	31.0	 25
321	  7	211.0	32.1	 25
322	  7	277.8	39.6	 30
323	  7	151.0	25.7	 25
324	  7	528.0	61.4	 25
325	  7	6878.0	973.1	 25
326	  7	3106.0	424.6	 25
327	  7	322.3	51.2	 30
328	  7	282.0	40.6	 25
329	  7	3138.0	436.4	 25
330	  7	680.0	71.5	 25
331	  7	321.0	45.1	 25
332	  7	204.5	35.4	 30
333	  7	215.0	35.9	 25
334	  7	221.0	37.5	 25
335	  7	270.0	63.1	 25
336	  7	692.0	82.2	 25
337	  7	557.0	94.1	 30
338	  7	191.0	30.2	 25
339	  7	661.0	75.6	 25
340	  7	623.5	74.8	 30
341	  7	361.5	49.6	 30
342	  7	337.0	77.6	 36
343	  7	223.8	47.9	 30
344	  7	238.3	40.7	 30
345	  7	218.0	41.5	 30
346	  7	314.0	44.4	 25
347	  7	238.5	40.6	 30
348	  7	465.0	61.5	 25
349	  7	155.0	27.3	 25
350	  7	300.0	50.1	 25
351	  7	288.0	60.9	 25
352	  7	2087.8	559.7	 30
353	  7	291.0	44.0	 25
354	  7	396.0	57.3	 25
355	  7	139.0	21.3	 25
356	  7	303.0	35.8	 25
357	  7	274.8	43.8	 30
358	  7	531.0	89.4	 25
359	  7	245.0	35.0	 25
360	  7	181.0	25.9	 25
361	  7	657.0	68.8	 25
362	  7	183.5	35.9	 30
363	  7	154.0	30.7	 25
364	  7	391.0	55.0	 25
365	  7	183.0	26.6	 25
366	  7	138.0	118.0	 25
367	  7	252.5	30.9	 30
368	  7	248.5	34.8	 30
369	  7	196.5	35.6	 30
370	  7	201.3	37.2	 30
371	  7	265.5	55.0	 30
372	  7	956.3	175.8	 36
373	  7	882.0	131.1	 30
374	  7	171.0	27.7	 25
375	  7	285.0	47.0	 25
376	  7	192.0	26.6	 25
377	  7	1009.8	216.6	 30
378	  7	184.0	29.2	 25
379	  7	469.0	54.4	 25
380	  7	6179.0	700.8	 25
381	  7	179.0	31.8	 25
382	  7	250.8	54.9	 30
383	  7	241.0	41.7	 25
384	  7	168.0	31.7	 25
385	  7	1056.0	110.3	 25
386	  7	945.0	79.9	 25
387	  7	332.8	42.8	 30
388	  7	231.0	48.0	 25
389	  7	209.0	28.3	 25
390	  7	174.0	21.4	 25
391	  7	315.0	48.5	 25
392	  7	246.8	40.8	 30
393	  7	198.0	37.9	 25
394	  7	740.0	162.0	 25
395	  7	154.0	30.6	 25
396	  7	180.0	37.9	 25
397	  7	187.3	34.8	 30
398	  7	166.3	32.3	 36
399	  7	155.0	32.2	 30
400	  7	510.3	81.9	 30
401	  7	412.8	50.7	 30
402	  7	276.5	32.1	 30
403	  7	717.8	90.3	 30
404	  7	326.0	37.1	 25
405	  7	262.0	35.2	 25
406	  7	222.0	35.6	 25
407	  7	757.0	72.1	 25
408	  7	167.0	30.1	 30
409	  7	220.0	41.8	 25
410	  7	182.0	42.4	 25
411	  7	163.0	33.8	 25
412	  7	186.0	35.8	 25
413	  7	428.8	58.8	 30
414	  7	314.0	44.5	 25
415	  7	620.0	68.0	 25
416	  7	188.0	39.1	 25
417	  7	282.0	46.7	 25
418	  7	332.8	60.4	 30
419	  7	193.0	36.1	 25
420	  7	415.0	43.1	 25
421	  7	138.0	19.4	 25
422	  7	250.0	48.7	 25
423	  7	1917.3	350.4	 30
424	  7	326.0	40.2	 25
425	  7	257.8	37.1	 30
426	  7	263.0	39.8	 30
427	  7	306.0	65.4	 30
428	  7	303.8	38.6	 36
429	  7	332.8	45.9	 30
430	  7	234.0	49.2	 30
431	  7	177.0	31.7	 25
432	  7	743.0	73.6	 25
433	  7	241.3	43.7	 30
434	  7	348.0	53.3	 25
435	  7	1298.0	158.7	 25
436	  7	214.0	34.1	 25
437	  7	200.0	26.5	 25
438	  7	473.3	69.8	 30
439	  7	286.0	67.6	 25
440	  7	655.0	87.7	 25
441	  7	265.0	41.5	 25
442	  7	137.0	24.9	 25
443	  7	217.8	33.5	 30
444	  7	362.0	40.8	 25
445	  7	524.0	57.3	 25
446	  7	1259.0	189.5	 25
447	  7	243.0	30.7	 25
448	  7	298.8	39.9	 30
449	  7	344.0	52.7	 25
450	  7	577.0	86.4	 25
451	  7	293.0	69.2	 25
452	  7	196.0	32.0	 25
453	  7	162.3	32.7	 30
454	  7	1037.5	166.4	 30
455	  7	368.8	62.1	 30
456	  7	122.5	23.9	 30
457	  7	238.8	37.9	 30
458	  7	1078.8	282.3	 36
459	  7	207.0	30.2	 25
460	  7	232.0	56.6	 25
461	  7	176.0	32.9	 25
462	  7	387.0	59.6	 25
463	  7	178.0	43.3	 30
464	  7	187.0	36.5	 25
465	  7	247.0	42.8	 25
466	  7	1244.0	124.4	 25
467	  7	598.0	91.2	 25
468	  7	156.8	34.4	 30
469	  7	235.0	36.9	 25
470	  7	209.0	32.3	 25
471	  7	308.0	65.8	 25
472	  7	855.0	111.2	 25
473	  7	185.8	48.7	 30
474	  7	356.0	65.3	 25
475	  7	228.0	52.3	 25
476	  7	157.0	28.2	 25
477	  7	236.0	44.8	 25
478	  7	573.5	78.6	 30
479	  7	277.0	35.0	 25
480	  7	238.0	70.2	 25
481	  7	182.0	39.8	 25
482	  7	858.5	155.7	 30
483	  7	486.8	83.6	 36
484	  7	688.0	161.6	 30
485	  7	150.5	34.2	 30
486	  7	213.3	44.7	 30
487	  7	453.3	70.7	 30
488	  7	147.5	25.5	 30
489	  7	361.0	59.6	 25
490	  7	216.0	53.9	 25
491	  7	179.0	33.1	 25
492	  7	281.0	47.6	 25
493	  7	329.5	59.4	 30
494	  7	446.0	79.8	 25
495	  7	460.0	56.8	 25
496	  7	314.0	52.4	 25
497	  7	516.0	71.4	 25
498	  7	227.0	47.8	 25
499	  7	242.0	40.7	 30
500	  7	221.0	40.9	 25
501	  7	180.0	30.7	 25
502	  7	1829.0	308.9	 25
503	  7	217.0	47.9	 25
504	  7	182.0	48.7	 30
505	  7	440.0	51.5	 25
506	  7	2767.0	379.9	 25
507	  7	555.0	82.4	 25
508	  7	398.0	87.0	 25
509	  7	213.8	46.7	 30
510	  7	197.0	42.4	 25
511	  7	167.5	33.9	 30
512	  7	378.0	57.4	 30
513	  7	816.3	141.1	 30
514	  7	380.0	57.5	 36
515	  7	254.0	40.2	 30
516	  7	188.0	43.5	 25
517	  7	150.0	32.3	 25
518	  7	585.0	101.4	 25
519	  7	595.8	115.8	 30
520	  7	409.0	63.0	 25
521	  7	314.0	59.9	 25
522	  7	225.0	45.3	 25
523	  7	6314.0	696.8	 25
524	  7	273.0	48.6	 30
525	  7	257.0	114.3	 25
526	  7	209.0	47.4	 25
527	  7	255.0	44.1	 25
528	  7	929.0	76.2	 25
529	  7	1031.8	181.9	 30
530	  7	211.0	42.5	 25
531	  7	165.0	23.7	 25
532	  7	133.0	31.0	 25
533	  7	157.0	34.4	 25
534	  7	154.8	30.0	 30
535	  7	5350.0	1030.9	 25
536	  7	464.0	98.5	 25
537	  7	202.0	43.6	 25
538	  7	640.0	85.7	 25
539	  7	957.8	177.9	 36
540	  7	376.8	56.1	 30
541	  7	1181.5	190.1	 30
542	  7	184.8	33.7	 30
543	  7	144.5	37.3	 30
544	  7	1337.8	302.0	 36
545	  7	4533.0	764.7	 25
546	  7	3897.0	593.4	 25
547	  7	235.0	47.4	 25
548	  7	201.0	33.1	 25
549	  7	687.8	103.1	 30
550	  7	409.0	74.3	 25
551	  7	227.0	47.2	 25
552	  7	191.0	42.7	 25
553	  7	167.0	30.2	 25
554	  7	248.0	51.9	 30
555	  7	238.0	40.8	 25
556	  7	225.0	40.7	 25
557	  7	535.0	83.1	 25
558	  7	301.0	47.3	 25
559	  7	599.3	64.3	 30
560	  7	623.0	107.2	 25
561	  7	181.0	45.6	 25
562	  7	264.0	71.5	 25
563	  7	171.0	32.5	 25
564	  7	167.8	35.7	 30
565	  7	342.0	51.8	 25
566	  7	506.0	95.1	 25
567	  7	184.0	43.8	 25
568	  7	132.3	33.6	 30
569	  7	182.0	39.9	 36
570	  7	146.0	36.1	 30
571	  7	213.8	40.4	 30
572	  7	383.5	72.6	 30
573	  7	702.0	89.1	 25
574	  7	2410.0	176.8	 30
575	  7	1928.0	321.5	 25
576	  7	176.0	43.8	 25
577	  7	453.0	72.7	 25
578	  7	334.0	45.6	 25
579	  7	309.0	60.0	 30
580	  7	177.0	36.3	 25
581	  7	546.0	92.1	 25
582	  7	268.0	44.6	 25
583	  7	246.0	55.2	 25
584	  7	494.0	84.7	 30
585	  7	327.0	63.6	 25
586	  7	214.0	42.6	 25
587	  7	288.0	56.1	 25
588	  7	369.0	54.6	 25
589	  7	127.0	33.6	 30
590	  7	212.0	44.8	 25
591	  7	337.0	57.2	 25
592	  7	391.0	47.0	 25
593	  7	253.0	54.0	 25
594	  7	156.0	32.6	 30
595	  7	126.0	42.0	 25
596	  7	265.8	38.1	 30
597	  7	443.8	54.7	 30
598	  7	308.5	60.8	 30
599	  7	324.3	51.4	 36
600	  7	232.8	43.3	 30
601	  7	460.8	72.6	 30
602	  7	595.0	64.8	 25
603	  7	278.0	53.6	 25
604	  7	344.0	50.1	 25
605	  7	203.8	40.4	 30
606	  7	210.0	40.4	 25
607	  7	181.0	36.0	 25
608	  7	1918.0	191.3	 25
609	  7	318.0	50.5	 25
610	  7	399.5	49.7	 30
611	  7	5236.0	378.3	 25
612	  7	973.0	102.8	 25
613	  7	681.0	69.0	 25
614	  7	311.0	40.7	 25
615	  7	331.0	44.3	 30
616	  7	262.0	50.2	 25
617	  7	2012.0	232.0	 25
618	  7	188.0	38.9	 25
619	  7	377.0	75.7	 25
620	  7	342.5	64.1	 30
621	  7	453.0	64.8	 25
622	  7	198.0	37.1	 25
623	  7	179.0	35.9	 25
624	  7	252.0	49.0	 25
625	  7	148.0	40.9	 36
626	  7	373.3	77.9	 30
627	  7	877.5	93.0	 30
628	  7	830.0	113.2	 30
629	  7	3000.0	433.7	 30
630	  7	562.3	79.5	 30
631	  7	919.0	104.9	 25
632	  7	824.0	81.0	 25
633	  7	5972.0	447.9	 25
634	  7	668.0	102.2	 25
635	  7	583.5	70.9	 30
636	  7	397.0	47.2	 25
637	  7	306.0	41.1	 25
638	  7	950.0	165.9	 25
639	  7	316.0	43.4	 25
640	  7	277.8	43.4	 30
641	  7	209.0	43.7	 25
642	  7	202.0	49.4	 25
643	  7	256.0	39.7	 25
644	  7	209.0	42.1	 25
645	  7	170.8	29.7	 30
646	  7	982.0	151.7	 25
647	  7	179.0	26.9	 25
648	  7	355.0	50.4	 25
649	  7	226.0	33.7	 25
650	  7	148.3	32.2	 30
651	  7	247.0	43.8	 25
652	  7	280.0	38.4	 25
653	  7	334.5	54.6	 30
654	  7	448.3	83.1	 30
655	  7	12240.8	2560.6	 36
656	  7	483.5	80.1	 30
657	  7	168.5	29.2	 30
658	  7	322.5	59.9	 30
659	  7	203.0	39.7	 25
660	  7	263.8	44.8	 30
661	  7	198.0	35.0	 25
662	  7	425.0	56.0	 25
663	  7	470.0	57.9	 25
664	  7	379.0	53.0	 25
665	  7	215.5	47.0	 30
666	  7	452.0	41.8	 25
667	  7	193.0	28.5	 25
668	  7	519.0	67.1	 25
669	  7	305.0	45.2	 25
670	  7	325.8	42.1	 30
671	  7	231.0	29.4	 25
672	  7	647.0	97.7	 25
673	  7	184.0	27.9	 25
674	  7	170.0	35.5	 25
675	  7	152.8	26.3	 30
676	  7	535.0	65.6	 25
677	  7	178.0	41.3	 25
678	  7	800.0	117.5	 25
679	  7	514.0	98.8	 25
680	  7	290.0	29.5	 30
681	  7	149.0	29.0	 25
682	  7	683.0	94.5	 30
683	  7	756.8	151.9	 30
684	  7	377.3	71.3	 30
685	  7	208.0	37.9	 36
686	  7	265.3	51.5	 30
687	  7	193.0	43.9	 25
688	  7	339.0	40.3	 25
689	  7	198.0	25.1	 25
690	  7	331.8	39.7	 30
691	  7	344.0	49.1	 25
692	  7	247.0	36.7	 25
693	  7	805.0	85.3	 25
694	  7	412.0	45.2	 25
695	  7	208.5	49.7	 30
696	  7	301.0	52.5	 25
697	  7	1239.0	153.1	 25
698	  7	6739.0	712.2	 25
699	  7	1232.0	112.1	 25
700	  7	765.0	115.6	 30
701	  7	738.0	65.0	 25
702	  7	1323.0	165.3	 25
703	  7	235.0	43.8	 25
704	  7	181.0	30.5	 25
705	  7	236.0	40.4	 25
706	  7	289.5	49.2	 30
707	  7	340.0	52.1	 25
708	  7	195.0	32.4	 25
709	  7	222.0	48.4	 25
710	  7	154.0	36.0	 30
711	  7	234.3	43.4	 36
  0	  8	13751.0	4475.3	 25
  1	  8	1555.0	447.9	 25
  2	  8	194.0	55.8	 25
  3	  8	219.0	45.3	 25
  4	  8	159.8	30.6	 30
  5	  8	242.0	53.8	 25
  6	  8	194.0	29.9	 25
  7	  8	165.0	32.7	 25
  8	  8	350.0	64.5	 25
  9	  8	261.5	57.3	 30
 10	  8	128.0	37.0	 25
 11	  8	174.0	34.3	 25
 12	  8	16547.0	2640.6	 25
 13	  8	224.0	44.8	 25
 14	  8	227.0	53.6	 30
 15	  8	15862.0	1982.7	 25
 16	  8	18174.0	4309.4	 25
 17	  8	164.0	28.7	 25
 18	  8	17004.0	2109.6	 25
 19	  8	283.8	41.9	 30
 20	  8	246.0	32.0	 25
 21	  8	306.8	50.3	 30
 22	  8	15077.3	4679.0	 30
 23	  8	195.5	34.2	 30
 24	  8	15867.3	1465.3	 36
 25	  8	13175.8	4352.1	 30
 26	  8	231.8	35.4	 30
 27	  8	224.0	39.5	 25
 28	  8	17537.0	2388.3	 25
 29	  8	182.8	47.1	 30
 30	  8	17318.0	4248.4	 25
 31	  8	265.0	44.9	 25
 32	  8	263.0	41.9	 25
 33	  8	240.0	53.0	 25
 34	  8	15082.8	5002.8	 30
 35	  8	227.0	45.5	 25
 36	  8	16606.0	4066.1	 25
 37	  8	214.0	41.5	 25
 38	  8	206.0	41.6	 25
 39	  8	216.3	62.9	 30
 40	  8	191.0	42.4	 25
 41	  8	174.0	42.3	 25
 42	  8	15805.0	311.5	 25
 43	  8	13203.0	2386.7	 25
 44	  8	209.5	40.1	 30
 45	  8	252.0	36.4	 25
 46	  8	15133.0	3537.7	 25
 47	  8	170.0	42.1	 25
 48	  8	177.0	26.4	 25
 49	  8	173.8	38.3	 30
 50	  8	186.5	38.2	 30
 51	  8	223.3	55.2	 30
 52	  8	160.0	42.4	 30
 53	  8	179.8	41.8	 30
 54	  8	16631.3	5092.1	 36
 55	  8	299.0	42.6	 25
 56	  8	253.0	40.8	 25
 57	  8	12584.0	3723.8	 25
 58	  8	196.0	47.1	 25
 59	  8	124.3	36.8	 30
 60	  8	147.0	40.5	 25
 61	  8	127.0	29.5	 25
 62	  8	238.0	49.9	 25
 63	  8	13737.0	2828.9	 25
 64	  8	14396.3	2993.3	 30
 65	  8	15613.0	5313.9	 25
 66	  8	260.0	61.1	 25
 67	  8	119.0	32.0	 25
 68	  8	225.0	50.1	 25
 69	  8	266.0	55.9	 25
 70	  8	14790.3	4074.1	 30
 71	  8	245.0	47.6	 25
 72	  8	218.0	50.8	 25
 73	  8	173.0	36.8	 25
 74	  8	16628.0	637.0	 25
 75	  8	13930.3	4229.7	 30
 76	  8	225.0	40.6	 25
 77	  8	275.0	62.9	 25
 78	  8	17753.3	1874.8	 30
 79	  8	191.8	34.4	 30
 80	  8	16837.5	4670.6	 36
 81	  8	256.8	50.1	 30
 82	  8	272.3	44.0	 30
 83	  8	17190.3	1570.3	 30
 84	  8	18941.0	2746.3	 25
 85	  8	168.0	35.3	 30
 86	  8	242.0	44.7	 25
 87	  8	244.0	51.5	 25
 88	  8	14794.0	2515.7	 25
 89	  8	201.0	29.0	 25
 90	  8	203.5	51.7	 30
 91	  8	143.0	27.9	 25
 92	  8	134.0	33.9	 25
 93	  8	207.0	47.9	 25
 94	  8	221.0	59.6	 25
 95	  8	252.0	58.2	 30
 96	  8	199.0	32.3	 25
 97	  8	293.0	55.3	 25
 98	  8	256.0	48.0	 25
 99	  8	255.0	54.9	 25
100	  8	154.5	35.6	 30
101	  8	167.0	36.4	 25
102	  8	180.0	32.2	 25
103	  8	133.0	34.2	 25
104	  8	322.0	77.5	 25
105	  8	194.5	38.3	 30
106	  8	486.0	127.7	 25
107	  8	222.8	35.4	 30
108	  8	271.8	66.9	 30
109	  8	125.8	31.2	 30
110	  8	140.8	32.1	 36
111	  8	293.5	61.5	 30
112	  8	368.0	61.9	 25
113	  8	1060.0	282.9	 25
114	  8	663.0	132.1	 25
115	  8	476.0	82.0	 30
116	  8	432.0	81.3	 25
117	  8	867.0	132.2	 25
118	  8	305.0	67.0	 25
119	  8	384.0	45.7	 25
120	  8	244.3	48.6	 30
121	  8	165.0	26.4	 25
122	  8	155.0	26.3	 25
123	  8	132.0	25.8	 25
124	  8	173.0	31.0	 25
125	  8	167.8	43.4	 30
126	  8	479.0	62.9	 25
127	  8	170.0	24.1	 25
128	  8	235.0	43.2	 25
129	  8	192.0	30.9	 25
130	  8	282.3	44.4	 30
131	  8	438.0	55.3	 25
132	  8	281.0	37.6	 25
133	  8	272.0	37.6	 25
134	  8	281.0	37.9	 25
135	  8	249.0	44.1	 36
136	  8	240.8	47.2	 30
137	  8	323.3	57.7	 30
138	  8	191.3	47.1	 30
139	  8	469.3	80.9	 30
140	  8	202.5	33.0	 36
141	  8	205.0	40.7	 25
142	  8	271.0	30.0	 25
143	  8	442.0	109.5	 25
144	  8	231.0	34.4	 25
145	  8	195.8	28.1	 30
146	  8	167.0	27.5	 25
147	  8	200.0	30.3	 25
148	  8	226.0	32.3	 25
149	  8	241.0	57.6	 25
150	  8	168.5	36.4	 30
151	  8	233.0	45.2	 25
152	  8	200.0	32.2	 25
153	  8	247.0	51.0	 25
154	  8	395.0	64.5	 25
155	  8	444.5	92.0	 30
156	  8	186.0	38.8	 25
157	  8	378.0	64.6	 25
158	  8	314.0	60.9	 25
159	  8	210.0	36.7	 25
160	  8	602.0	104.8	 30
161	  8	343.0	57.1	 25
162	  8	229.0	34.6	 25
163	  8	257.0	40.1	 25
164	  8	300.0	52.7	 30
165	  8	374.8	53.6	 36
166	  8	221.5	47.3	 30
167	  8	624.5	110.2	 30
168	  8	1803.3	368.9	 30
169	  8	260.0	25.8	 25
170	  8	210.0	33.5	 25
171	  8	174.3	33.6	 30
172	  8	176.0	26.0	 25
173	  8	140.0	26.1	 25
174	  8	191.0	32.7	 25
175	  8	208.0	41.6	 25
176	  8	597.0	74.7	 30
177	  8	265.0	42.6	 25
178	  8	188.0	28.7	 25
179	  8	136.0	24.4	 25
180	  8	142.0	31.4	 25
181	  8	297.3	58.7	 30
182	  8	161.0	18.9	 25
183	  8	183.0	31.7	 25
184	  8	126.0	31.1	 25
185	  8	270.0	50.7	 25
186	  8	177.5	27.0	 30
187	  8	157.0	34.0	 25
188	  8	138.0	29.4	 25
189	  8	252.0	40.3	 25
190	  8	144.0	26.7	 25
191	  8	176.5	28.1	 30
192	  8	165.5	28.7	 30
193	  8	506.5	61.6	 30
194	  8	732.0	106.5	 30
195	  8	433.5	41.5	 30
196	  8	513.5	62.8	 36
197	  8	1388.5	235.2	 30
198	  8	270.0	47.2	 25
199	  8	252.0	41.3	 25
200	  8	241.0	34.7	 25
201	  8	415.0	46.2	 30
202	  8	275.0	53.4	 25
203	  8	302.0	44.5	 25
204	  8	317.0	53.9	 25
205	  8	183.0	32.8	 25
206	  8	246.5	50.6	 30
207	  8	128.0	20.6	 25
208	  8	160.0	26.9	 25
209	  8	149.0	20.7	 25
210	  8	186.0	32.1	 25
211	  8	201.3	29.2	 30
212	  8	205.0	36.1	 25
213	  8	214.0	43.5	 25
214	  8	155.0	26.4	 25
215	  8	188.0	39.4	 25
216	  8	209.0	27.4	 30
217	  8	1105.0	190.3	 25
218	  8	661.0	85.5	 25
219	  8	431.0	47.0	 25
220	  8	236.0	26.7	 25
221	  8	384.0	45.7	 36
222	  8	755.5	110.7	 30
223	  8	141.8	32.0	 30
224	  8	415.3	52.7	 30
225	  8	298.8	36.0	 30
226	  8	222.5	36.2	 30
227	  8	145.0	17.7	 25
228	  8	166.0	36.9	 25
229	  8	173.0	55.5	 25
230	  8	199.0	48.2	 25
231	  8	152.0	27.3	 30
232	  8	175.0	26.2	 25
233	  8	306.0	39.5	 25
234	  8	422.0	57.3	 25
235	  8	158.0	29.7	 25
236	  8	273.0	36.9	 30
237	  8	251.0	27.4	 25
238	  8	290.0	41.9	 25
239	  8	172.0	39.6	 25
240	  8	297.0	43.0	 25
241	  8	421.0	54.4	 30
242	  8	449.0	82.1	 25
243	  8	344.0	51.1	 25
244	  8	996.0	139.3	 25
245	  8	233.0	43.8	 25
246	  8	212.5	26.6	 30
247	  8	474.0	46.0	 25
248	  8	321.0	49.1	 25
249	  8	224.3	34.3	 30
250	  8	157.5	31.3	 30
251	  8	194.3	34.9	 36
252	  8	349.3	58.4	 30
253	  8	403.0	58.6	 30
254	  8	234.0	32.7	 30
255	  8	442.0	48.3	 25
256	  8	370.8	73.3	 30
257	  8	228.0	37.1	 25
258	  8	169.0	40.6	 25
259	  8	159.0	37.0	 25
260	  8	144.0	17.9	 25
261	  8	101.0	27.7	 30
262	  8	146.0	28.4	 25
263	  8	158.0	31.6	 25
264	  8	141.0	31.8	 25
265	  8	139.0	24.3	 25
266	  8	456.0	102.4	 30
267	  8	190.0	35.7	 25
268	  8	164.0	31.9	 25
269	  8	160.0	28.6	 25
270	  8	288.0	54.2	 25
271	  8	280.0	37.4	 25
272	  8	268.8	47.2	 30
273	  8	376.0	38.7	 25
274	  8	197.0	29.2	 25
275	  8	326.0	46.2	 25
276	  8	208.0	43.0	 25
277	  8	227.3	51.2	 36
278	  8	199.5	42.2	 30
279	  8	218.0	36.0	 30
280	  8	174.8	27.2	 30
281	  8	255.3	34.3	 30
282	  8	175.5	32.4	 36
283	  8	335.0	51.4	 25
284	  8	412.0	53.1	 25
285	  8	459.0	71.9	 25
286	  8	509.0	48.1	 25
287	  8	157.8	35.5	 30
288	  8	169.0	31.6	 25
289	  8	279.0	44.7	 25
290	  8	250.0	45.6	 25
291	  8	520.0	71.0	 25
292	  8	304.5	36.5	 30
293	  8	148.0	23.0	 25
294	  8	203.0	42.4	 25
295	  8	149.0	28.0	 25
296	  8	134.0	28.6	 25
297	  8	231.5	32.3	 30
298	  8	355.0	47.4	 25
299	  8	416.0	56.4	 25
300	  8	154.0	29.5	 25
301	  8	133.0	30.3	 25
302	  8	220.5	41.8	 30
303	  8	162.0	26.9	 25
304	  8	184.0	33.0	 25
305	  8	166.0	32.6	 25
306	  8	197.8	41.2	 30
307	  8	540.5	126.2	 36
308	  8	153.0	35.3	 30
309	  8	261.0	47.2	 30
310	  8	289.0	43.7	 30
311	  8	183.8	29.0	 30
312	  8	329.0	54.3	 30
313	  8	218.0	45.4	 25
314	  8	196.0	30.9	 25
315	  8	434.0	61.4	 25
316	  8	214.0	38.6	 25
317	  8	127.8	23.8	 30
318	  8	302.0	56.6	 25
319	  8	211.0	50.9	 25
320	  8	441.0	82.7	 25
321	  8	236.0	44.4	 25
322	  8	261.8	53.3	 30
323	  8	183.0	27.9	 25
324	  8	439.0	75.3	 25
325	  8	799.0	141.6	 25
326	  8	616.0	98.5	 25
327	  8	469.0	62.9	 30
328	  8	299.0	42.0	 25
329	  8	1007.0	128.3	 25
330	  8	1073.0	179.3	 25
331	  8	206.0	26.3	 25
332	  8	149.3	32.3	 30
333	  8	212.0	36.3	 25
334	  8	274.5	56.3	 30
335	  8	172.8	38.2	 30
336	  8	349.0	38.2	 30
337	  8	362.3	51.0	 36
338	  8	180.8	30.4	 30
339	  8	371.0	48.9	 30
340	  8	317.0	54.5	 25
341	  8	229.0	44.0	 25
342	  8	203.3	39.5	 30
343	  8	177.0	31.3	 25
344	  8	157.0	30.0	 25
345	  8	190.0	35.1	 25
346	  8	233.0	39.3	 25
347	  8	142.5	30.4	 30
348	  8	223.0	44.0	 25
349	  8	153.0	31.0	 25
350	  8	192.0	37.0	 25
351	  8	206.0	37.9	 25
352	  8	384.5	82.9	 30
353	  8	186.0	31.9	 25
354	  8	190.0	41.8	 25
355	  8	122.0	29.7	 25
356	  8	205.0	33.2	 25
357	  8	181.8	42.6	 30
358	  8	216.0	44.0	 25
359	  8	232.0	36.3	 25
360	  8	475.0	63.5	 25
361	  8	274.0	45.2	 25
362	  8	163.3	42.5	 30
363	  8	153.8	42.3	 30
364	  8	171.5	49.0	 30
365	  8	212.5	64.8	 30
366	  8	161.3	35.8	 30
367	  8	155.8	28.7	 36
368	  8	183.0	44.1	 25
369	  8	140.0	28.9	 25
370	  8	386.0	80.8	 25
371	  8	292.0	59.9	 25
372	  8	639.0	120.6	 30
373	  8	488.0	66.3	 25
374	  8	161.0	39.4	 25
375	  8	177.0	30.8	 25
376	  8	150.0	34.1	 25
377	  8	306.0	52.0	 25
378	  8	219.0	41.5	 30
379	  8	416.0	56.2	 25
380	  8	1050.0	262.0	 25
381	  8	125.0	23.1	 25
382	  8	174.0	44.1	 25
383	  8	218.0	43.6	 30
384	  8	194.0	39.1	 25
385	  8	330.0	49.3	 25
386	  8	1531.0	166.3	 25
387	  8	230.0	45.2	 25
388	  8	174.0	34.0	 30
389	  8	298.0	47.8	 25
390	  8	219.0	39.2	 25
391	  8	316.3	65.8	 30
392	  8	197.3	43.8	 30
393	  8	158.8	45.2	 36
394	  8	198.3	49.9	 30
395	  8	162.8	29.5	 30
396	  8	281.3	66.4	 30
397	  8	149.0	34.9	 25
398	  8	205.5	48.6	 30
399	  8	150.0	23.6	 25
400	  8	155.0	26.1	 25
401	  8	181.0	39.7	 25
402	  8	304.0	55.4	 25
403	  8	351.3	65.3	 30
404	  8	289.0	49.9	 25
405	  8	245.0	37.4	 25
406	  8	205.0	31.1	 25
407	  8	888.0	125.7	 25
408	  8	208.0	50.8	 30
409	  8	146.0	39.7	 25
410	  8	185.0	39.5	 25
411	  8	173.0	37.9	 25
412	  8	195.0	32.0	 25
413	  8	256.0	46.3	 30
414	  8	284.0	55.1	 25
415	  8	238.0	48.4	 25
416	  8	342.0	59.1	 25
417	  8	300.0	56.4	 25
418	  8	227.0	51.1	 30
419	  8	199.0	45.1	 25
420	  8	731.0	142.1	 30
421	  8	171.8	43.2	 30
422	  8	358.5	84.9	 30
423	  8	802.8	149.8	 36
424	  8	218.5	49.1	 30
425	  8	184.0	41.8	 25
426	  8	151.0	30.1	 25
427	  8	316.0	48.9	 25
428	  8	335.0	67.4	 30
429	  8	345.0	60.2	 25
430	  8	320.0	57.0	 25
431	  8	231.0	47.1	 25
432	  8	235.0	50.3	 25
433	  8	152.0	30.8	 30
434	  8	166.0	35.3	 25
435	  8	223.0	38.9	 25
436	  8	155.0	30.1	 25
437	  8	240.0	39.7	 25
438	  8	270.3	45.7	 30
439	  8	193.0	39.6	 25
440	  8	393.0	40.7	 25
441	  8	256.0	41.6	 25
442	  8	162.0	35.5	 25
443	  8	146.5	35.2	 30
444	  8	263.0	40.5	 25
445	  8	652.0	94.0	 25
446	  8	559.0	104.6	 25
447	  8	181.0	34.3	 25
448	  8	206.8	49.2	 36
449	  8	219.0	36.4	 30
450	  8	204.8	31.2	 30
451	  8	183.5	39.0	 30
452	  8	309.3	53.4	 30
453	  8	158.3	37.4	 36
454	  8	274.0	65.4	 25
455	  8	212.0	38.2	 25
456	  8	136.0	30.8	 25
457	  8	198.0	40.8	 25
458	  8	141.8	36.2	 30
459	  8	217.0	41.6	 25
460	  8	190.0	38.6	 25
461	  8	135.0	35.1	 25
462	  8	146.0	39.7	 25
463	  8	185.8	42.7	 30
464	  8	151.0	31.3	 25
465	  8	186.0	48.2	 25
466	  8	294.0	33.6	 25
467	  8	178.0	38.5	 25
468	  8	134.8	23.4	 30
469	  8	170.0	44.6	 25
470	  8	157.0	40.3	 25
471	  8	1027.0	114.6	 25
472	  8	388.0	65.9	 25
473	  8	141.8	27.3	 30
474	  8	231.0	50.1	 25
475	  8	376.0	37.3	 25
476	  8	206.0	34.5	 25
477	  8	201.0	48.1	 30
478	  8	232.8	33.4	 30
479	  8	137.0	24.0	 36
480	  8	155.5	28.4	 30
481	  8	232.5	39.8	 30
482	  8	321.0	47.3	 25
483	  8	208.0	28.4	 25
484	  8	220.3	41.7	 30
485	  8	191.0	56.4	 25
486	  8	572.0	80.0	 25
487	  8	203.0	43.2	 25
488	  8	135.0	30.3	 25
489	  8	225.3	46.9	 30
490	  8	552.0	73.0	 25
491	  8	189.0	37.6	 25
492	  8	323.0	54.8	 25
493	  8	192.0	35.1	 25
494	  8	287.5	55.3	 30
495	  8	404.0	57.8	 25
496	  8	250.0	44.0	 25
497	  8	515.0	46.9	 25
498	  8	270.0	42.5	 25
499	  8	213.5	31.4	 30
500	  8	168.0	34.8	 25
501	  8	182.0	42.1	 25
502	  8	426.0	51.6	 25
503	  8	192.0	28.0	 25
504	  8	166.8	49.1	 30
505	  8	315.8	56.0	 30
506	  8	797.5	157.9	 30
507	  8	183.5	28.0	 30
508	  8	225.0	40.4	 30
509	  8	177.8	34.1	 36
510	  8	151.8	29.8	 30
511	  8	190.0	30.9	 25
512	  8	281.0	35.8	 25
513	  8	191.0	38.6	 25
514	  8	355.8	47.8	 30
515	  8	157.0	40.0	 25
516	  8	161.0	35.8	 25
517	  8	242.0	42.8	 25
518	  8	206.0	34.4	 25
519	  8	259.0	39.9	 30
520	  8	336.0	52.7	 25
521	  8	320.0	45.9	 25
522	  8	312.0	66.5	 25
523	  8	1071.0	151.8	 25
524	  8	189.8	25.4	 30
525	  8	134.0	23.6	 25
526	  8	176.0	28.9	 25
527	  8	152.0	23.0	 25
528	  8	282.0	27.7	 25
529	  8	268.5	41.8	 30
530	  8	175.0	30.0	 25
531	  8	142.0	24.1	 25
532	  8	131.0	26.2	 25
533	  8	144.0	29.4	 25
534	  8	168.3	33.8	 36
535	  8	2171.0	511.6	 30
536	  8	356.3	51.9	 30
537	  8	228.0	35.4	 30
538	  8	400.0	44.7	 30
539	  8	603.5	72.9	 30
540	  8	538.0	74.9	 25
541	  8	788.0	88.6	 25
542	  8	263.0	43.2	 25
543	  8	167.0	28.0	 25
544	  8	303.8	64.0	 30
545	  8	637.0	124.9	 25
546	  8	952.0	189.9	 25
547	  8	189.0	28.0	 25
548	  8	272.0	44.7	 25
549	  8	190.3	32.1	 30
550	  8	203.0	32.4	 25
551	  8	183.0	29.6	 25
552	  8	158.0	31.0	 25
553	  8	205.0	36.4	 25
554	  8	172.3	35.2	 30
555	  8	199.0	33.7	 25
556	  8	191.0	25.8	 25
557	  8	295.0	38.0	 25
558	  8	230.0	28.0	 25
559	  8	940.8	86.7	 30
560	  8	235.0	28.2	 25
561	  8	159.0	25.6	 25
562	  8	209.5	31.7	 30
563	  8	301.0	43.4	 30
564	  8	150.3	24.0	 36
565	  8	198.3	32.4	 30
566	  8	851.3	159.9	 30
567	  8	167.0	21.2	 30
568	  8	137.0	28.6	 25
569	  8	158.0	24.8	 30
570	  8	118.0	15.5	 25
571	  8	309.0	48.5	 25
572	  8	194.0	23.6	 25
573	  8	400.0	58.6	 25
574	  8	897.3	132.4	 30
575	  8	1058.0	115.9	 25
576	  8	207.0	27.6	 25
577	  8	216.0	34.1	 25
578	  8	228.0	33.7	 25
579	  8	198.0	27.1	 25
580	  8	158.0	29.3	 30
581	  8	219.0	34.0	 25
582	  8	160.0	21.5	 25
583	  8	155.0	21.9	 25
584	  8	214.0	41.6	 25
585	  8	217.5	42.7	 30
586	  8	170.0	31.3	 25
587	  8	189.0	34.5	 25
588	  8	254.0	29.5	 25
589	  8	136.0	30.1	 25
590	  8	140.5	35.6	 30
591	  8	192.8	30.1	 30
592	  8	256.8	39.9	 30
593	  8	122.8	25.5	 30
594	  8	126.0	27.9	 30
595	  8	154.3	36.8	 36
596	  8	324.0	38.9	 25
597	  8	172.0	22.5	 25
598	  8	250.0	44.4	 25
599	  8	334.0	66.4	 25
600	  8	214.5	36.1	 30
601	  8	343.0	57.0	 25
602	  8	1222.0	147.8	 25
603	  8	303.0	43.0	 25
604	  8	566.0	74.6	 25
605	  8	189.8	37.7	 30
606	  8	185.0	31.6	 25
607	  8	177.0	42.9	 25
608	  8	671.0	108.6	 25
609	  8	418.0	56.1	 25
610	  8	319.8	35.8	 30
611	  8	1809.0	199.9	 25
612	  8	612.0	101.5	 25
613	  8	274.0	40.2	 25
614	  8	293.0	52.1	 25
615	  8	502.0	61.5	 30
616	  8	188.0	47.1	 25
617	  8	397.0	85.3	 25
618	  8	220.0	27.2	 25
619	  8	390.8	58.0	 30
620	  8	309.8	40.9	 36
621	  8	418.8	53.7	 30
622	  8	284.0	40.1	 30
623	  8	150.8	28.2	 30
624	  8	156.8	48.1	 30
625	  8	122.3	28.3	 30
626	  8	668.0	78.4	 25
627	  8	356.0	45.0	 25
628	  8	1492.0	126.7	 25
629	  8	572.0	76.8	 25
630	  8	435.0	56.1	 30
631	  8	380.0	56.0	 25
632	  8	2261.0	198.9	 25
633	  8	843.0	113.4	 25
634	  8	435.0	65.5	 25
635	  8	478.0	66.0	 30
636	  8	192.0	44.5	 25
637	  8	176.0	38.1	 25
638	  8	293.0	60.6	 25
639	  8	173.0	34.3	 25
640	  8	406.8	57.4	 30
641	  8	216.0	39.3	 25
642	  8	416.0	72.6	 25
643	  8	338.0	44.5	 25
644	  8	141.0	30.0	 25
645	  8	142.0	26.3	 30
646	  8	227.0	33.5	 25
647	  8	133.0	22.6	 25
648	  8	264.3	43.3	 30
649	  8	226.8	29.5	 30
650	  8	142.8	24.8	 36
651	  8	171.0	28.0	 30
652	  8	191.3	36.0	 30
653	  8	312.0	66.8	 25
654	  8	409.0	45.8	 25
655	  8	2695.5	688.0	 30
656	  8	322.0	47.6	 25
657	  8	185.0	28.6	 25
658	  8	161.0	31.5	 25
659	  8	244.0	42.8	 25
660	  8	232.8	46.2	 30
661	  8	177.0	48.1	 25
662	  8	195.0	39.5	 25
663	  8	579.0	70.4	 25
664	  8	500.0	65.1	 25
665	  8	213.8	34.2	 30
666	  8	183.0	27.1	 25
667	  8	228.0	36.5	 25
668	  8	177.0	31.4	 25
669	  8	338.0	43.4	 25
670	  8	423.3	60.5	 30
671	  8	431.0	73.3	 25
672	  8	320.0	50.5	 25
673	  8	199.0	50.9	 25
674	  8	141.0	29.1	 25
675	  8	179.0	30.4	 30
676	  8	463.3	57.0	 30
677	  8	149.5	27.4	 30
678	  8	413.5	66.5	 30
679	  8	248.0	27.5	 30
680	  8	303.5	46.5	 36
681	  8	166.0	28.4	 30
682	  8	231.0	41.6	 25
683	  8	242.0	28.3	 25
684	  8	309.0	58.2	 25
685	  8	263.0	51.5	 25
686	  8	147.0	32.8	 30
687	  8	197.0	36.4	 25
688	  8	248.0	44.5	 25
689	  8	334.0	28.0	 25
690	  8	186.0	29.3	 25
691	  8	394.0	51.0	 30
692	  8	309.0	57.5	 25
693	  8	462.0	74.5	 25
694	  8	306.0	53.2	 25
695	  8	265.0	53.6	 25
696	  8	227.8	45.7	 30
697	  8	604.0	91.5	 25
698	  8	1729.0	209.3	 25
699	  8	332.0	58.8	 25
700	  8	1472.0	181.0	 25
701	  8	1178.5	90.1	 30
702	  8	743.0	76.6	 25
703	  8	605.0	58.8	 25
704	  8	192.0	197.4	 25
705	  8	181.0	36.4	 30
706	  8	200.0	35.5	 36
707	  8	221.0	49.3	 30
708	  8	144.5	37.5	 30
709	  8	138.5	28.3	 30
710	  8	169.0	43.4	 25
711	  8	18770.8	4054.4	 30
  0	  9	286.0	43.2	 25
  1	  9	348.0	66.1	 25
  2	  9	184.0	32.7	 25
  3	  9	199.0	36.7	 25
  4	  9	231.0	49.7	 30
  5	  9	1048.0	211.3	 25
  6	  9	160.0	30.1	 25
  7	  9	248.0	226.2	 25
  8	  9	301.0	156.5	 25
  9	  9	417.8	69.7	 30
 10	  9	241.0	56.9	 25
 11	  9	176.0	32.1	 25
 12	  9	16484.0	2690.2	 25
 13	  9	241.0	58.2	 25
 14	  9	217.8	29.9	 30
 15	  9	258.0	49.1	 25
 16	  9	17641.3	3831.5	 30
 17	  9	204.5	24.2	 30
 18	  9	17139.5	749.6	 30
 19	  9	15322.0	3452.9	 36
 20	  9	14835.0	3241.9	 30
 21	  9	14673.0	4543.3	 25
 22	  9	274.0	36.9	 25
 23	  9	160.0	22.6	 25
 24	  9	15316.8	4356.0	 30
 25	  9	243.0	34.0	 25
 26	  9	170.0	21.8	 25
 27	  9	238.0	27.3	 25
 28	  9	17091.0	2181.0	 25
 29	  9	221.0	65.8	 30
 30	  9	17095.0	707.8	 25
 31	  9	15355.0	2611.1	 25
 32	  9	14767.0	2671.1	 25
 33	  9	14623.0	3343.8	 25
 34	  9	222.0	31.2	 30
 35	  9	168.0	51.0	 25
 36	  9	16575.0	3926.4	 25
 37	  9	239.0	43.5	 25
 38	  9	215.0	32.7	 25
 39	  9	181.5	30.3	 30
 40	  9	190.0	35.3	 25
 41	  9	159.0	22.6	 25
 42	  9	15571.0	2939.4	 25
 43	  9	255.0	38.5	 25
 44	  9	182.0	24.2	 30
 45	  9	249.0	47.8	 36
 46	  9	15812.5	3782.7	 30
 47	  9	150.8	26.0	 30
 48	  9	199.3	28.3	 30
 49	  9	209.3	30.8	 30
 50	  9	11641.3	3656.9	 30
 51	  9	189.0	29.5	 25
 52	  9	204.0	51.1	 25
 53	  9	175.0	25.4	 25
 54	  9	16165.0	661.9	 25
 55	  9	14029.8	2988.6	 30
 56	  9	12652.0	3802.7	 25
 57	  9	230.0	32.0	 25
 58	  9	171.0	24.6	 25
 59	  9	141.0	25.0	 25
 60	  9	129.3	31.3	 30
 61	  9	153.0	40.6	 25
 62	  9	15150.0	3200.2	 25
 63	  9	220.0	48.1	 25
 64	  9	247.0	37.9	 25
 65	  9	269.8	83.9	 30
 66	  9	15591.0	4402.8	 25
 67	  9	131.0	21.9	 25
 68	  9	195.0	42.7	 25
 69	  9	208.0	35.4	 25
 70	  9	15164.0	4305.2	 30
 71	  9	244.0	33.4	 25
 72	  9	204.0	34.9	 25
 73	  9	181.3	60.5	 30
 74	  9	16454.8	1657.9	 30
 75	  9	245.0	53.3	 36
 76	  9	201.8	29.1	 30
 77	  9	258.0	45.7	 30
 78	  9	18106.0	2247.3	 25
 79	  9	177.0	20.4	 25
 80	  9	17286.3	4798.6	 30
 81	  9	219.0	32.4	 25
 82	  9	257.0	42.3	 25
 83	  9	17397.0	1129.2	 25
 84	  9	18907.0	2160.6	 25
 85	  9	152.0	32.8	 30
 86	  9	163.0	27.4	 25
 87	  9	225.0	31.7	 25
 88	  9	16410.0	2896.0	 25
 89	  9	234.0	25.0	 25
 90	  9	172.5	27.5	 30
 91	  9	111.0	23.1	 25
 92	  9	102.0	19.1	 25
 93	  9	742.0	89.8	 25
 94	  9	396.0	38.6	 25
 95	  9	365.0	65.8	 30
 96	  9	138.0	33.4	 25
 97	  9	331.0	39.0	 25
 98	  9	208.0	28.6	 25
 99	  9	240.0	38.3	 25
100	  9	412.5	70.8	 30
101	  9	146.0	23.4	 30
102	  9	220.3	36.7	 30
103	  9	222.0	43.3	 30
104	  9	364.0	47.4	 30
105	  9	374.3	73.5	 36
106	  9	203.3	40.9	 30
107	  9	282.0	61.9	 25
108	  9	488.0	87.8	 25
109	  9	300.0	35.3	 25
110	  9	185.8	27.1	 30
111	  9	845.0	175.5	 25
112	  9	4578.0	1045.1	 25
113	  9	173.0	25.6	 25
114	  9	222.0	38.0	 25
115	  9	194.3	30.3	 30
116	  9	349.0	70.5	 25
117	  9	364.0	47.3	 25
118	  9	503.0	66.3	 25
119	  9	462.0	56.7	 25
120	  9	438.8	75.4	 30
121	  9	165.0	29.8	 25
122	  9	166.0	33.8	 25
123	  9	303.0	36.9	 25
124	  9	257.0	36.7	 25
125	  9	149.3	28.8	 30
126	  9	185.0	32.5	 25
127	  9	356.0	38.1	 25
128	  9	174.0	27.1	 25
129	  9	2063.0	240.5	 25
130	  9	209.8	35.8	 36
131	  9	129.5	21.0	 30
132	  9	682.8	114.3	 30
133	  9	275.0	37.5	 30
134	  9	175.5	27.6	 30
135	  9	189.3	60.8	 30
136	  9	730.0	89.4	 25
137	  9	473.0	44.5	 25
138	  9	1011.0	91.6	 25
139	  9	609.0	74.9	 25
140	  9	293.0	36.7	 30
141	  9	248.0	49.6	 25
142	  9	719.0	108.1	 25
143	  9	433.0	53.6	 25
144	  9	1127.0	123.8	 25
145	  9	528.0	87.8	 30
146	  9	255.0	42.5	 25
147	  9	962.0	149.0	 25
148	  9	210.0	42.4	 25
149	  9	639.0	121.6	 25
150	  9	171.0	34.7	 25
151	  9	352.5	51.7	 30
152	  9	323.0	39.2	 25
153	  9	232.0	32.7	 25
154	  9	220.0	47.3	 25
155	  9	153.0	30.0	 25
156	  9	233.3	37.4	 30
157	  9	225.0	40.8	 25
158	  9	287.0	44.0	 30
159	  9	3136.5	507.4	 30
160	  9	394.0	54.3	 30
161	  9	219.3	40.1	 36
162	  9	261.0	39.1	 30
163	  9	428.3	50.9	 30
164	  9	478.0	66.4	 25
165	  9	443.0	78.5	 25
166	  9	590.5	136.6	 30
167	  9	472.0	67.7	 25
168	  9	559.0	57.0	 25
169	  9	315.0	54.5	 25
170	  9	472.0	55.3	 25
171	  9	1163.3	252.2	 30
172	  9	524.0	50.7	 25
173	  9	546.0	52.7	 25
174	  9	867.0	88.7	 25
175	  9	866.0	52.0	 25
176	  9	3144.0	414.2	 30
177	  9	532.0	72.7	 25
178	  9	303.0	72.5	 25
179	  9	168.0	28.6	 25
180	  9	204.0	42.0	 25
181	  9	218.3	45.4	 30
182	  9	186.0	44.9	 25
183	  9	169.0	32.3	 25
184	  9	216.0	46.5	 25
185	  9	197.0	41.9	 25
186	  9	215.0	40.6	 36
187	  9	326.3	57.6	 30
188	  9	264.3	51.2	 30
189	  9	162.5	32.4	 30
190	  9	187.8	37.4	 30
191	  9	234.3	46.7	 36
192	  9	174.0	490.0	 25
193	  9	621.0	100.7	 25
194	  9	269.0	62.5	 25
195	  9	388.0	55.6	 25
196	  9	258.8	44.8	 30
197	  9	281.0	50.4	 25
198	  9	351.0	72.0	 25
199	  9	1442.0	110.8	 25
200	  9	499.0	86.8	 25
201	  9	272.0	49.2	 30
202	  9	204.0	44.7	 25
203	  9	361.0	75.0	 25
204	  9	636.0	87.4	 25
205	  9	295.0	55.2	 25
206	  9	220.0	44.4	 30
207	  9	221.0	40.1	 25
208	  9	484.0	86.5	 25
209	  9	148.0	26.6	 25
210	  9	207.0	40.5	 25
211	  9	192.8	36.3	 30
212	  9	1475.0	324.9	 25
213	  9	149.0	44.2	 25
214	  9	143.0	33.8	 25
215	  9	188.5	42.0	 30
216	  9	202.8	29.8	 36
217	  9	318.3	61.4	 30
218	  9	388.3	64.7	 30
219	  9	272.8	57.2	 30
220	  9	192.5	32.4	 30
221	  9	885.0	146.3	 30
222	  9	605.0	79.1	 25
223	  9	576.0	83.6	 25
224	  9	632.0	80.3	 25
225	  9	246.0	37.8	 25
226	  9	284.0	57.9	 30
227	  9	151.0	27.7	 25
228	  9	224.0	37.6	 25
229	  9	172.0	29.1	 25
230	  9	16361.0	1518.6	 25
231	  9	583.3	116.4	 30
232	  9	271.0	44.5	 25
233	  9	215.0	49.1	 25
234	  9	319.0	49.1	 25
235	  9	225.0	44.3	 25
236	  9	250.5	50.1	 30
237	  9	176.0	35.2	 25
238	  9	274.0	73.4	 25
239	  9	132.0	24.7	 25
240	  9	394.0	68.2	 25
241	  9	362.0	63.5	 30
242	  9	1094.0	245.7	 25
243	  9	203.0	37.5	 30
244	  9	324.0	44.1	 30
245	  9	238.3	56.2	 30
246	  9	443.5	70.8	 36
247	  9	1361.8	189.6	 30
248	  9	378.3	42.7	 30
249	  9	232.0	52.3	 25
250	  9	338.0	46.5	 25
251	  9	1458.0	199.1	 25
252	  9	284.0	45.9	 30
253	  9	516.0	108.7	 25
254	  9	195.0	29.9	 25
255	  9	1532.0	138.0	 25
256	  9	640.0	95.6	 25
257	  9	226.8	35.9	 30
258	  9	343.0	78.9	 25
259	  9	180.0	44.1	 25
260	  9	550.0	98.4	 25
261	  9	180.0	35.4	 25
262	  9	166.8	39.8	 30
263	  9	198.0	36.0	 25
264	  9	202.0	55.0	 25
265	  9	291.0	60.2	 25
266	  9	128.0	30.2	 25
267	  9	277.5	65.7	 30
268	  9	210.0	49.0	 25
269	  9	210.0	38.6	 25
270	  9	1848.0	252.5	 25
271	  9	322.0	80.3	 25
272	  9	297.3	49.1	 36
273	  9	242.8	32.8	 30
274	  9	239.5	50.9	 30
275	  9	144.8	28.7	 30
276	  9	141.5	29.8	 30
277	  9	234.5	43.3	 30
278	  9	610.0	106.4	 25
279	  9	200.0	36.4	 25
280	  9	431.0	92.7	 25
281	  9	185.0	40.7	 25
282	  9	235.3	55.7	 30
283	  9	196.0	39.4	 25
284	  9	185.0	40.0	 25
285	  9	958.0	95.8	 25
286	  9	1769.0	178.9	 25
287	  9	639.0	95.2	 30
288	  9	383.0	60.3	 25
289	  9	509.0	84.0	 25
290	  9	621.0	86.9	 25
291	  9	1697.0	176.2	 25
292	  9	395.5	80.2	 30
293	  9	317.0	55.8	 25
294	  9	187.0	39.1	 25
295	  9	324.0	65.3	 25
296	  9	237.0	52.6	 25
297	  9	278.8	60.7	 30
298	  9	441.0	76.7	 25
299	  9	222.0	44.1	 25
300	  9	321.3	54.6	 30
301	  9	794.8	113.2	 30
302	  9	203.0	44.6	 36
303	  9	284.3	54.1	 30
304	  9	989.5	207.2	 30
305	  9	303.0	62.5	 30
306	  9	1216.0	134.0	 25
307	  9	2787.3	672.5	 30
308	  9	370.0	70.6	 25
309	  9	344.0	67.4	 25
310	  9	135.0	27.1	 25
311	  9	187.0	27.8	 25
312	  9	322.5	51.2	 30
313	  9	209.0	31.8	 25
314	  9	307.0	50.2	 25
315	  9	368.0	44.6	 25
316	  9	490.0	49.9	 25
317	  9	347.0	50.7	 30
318	  9	1186.0	199.6	 25
319	  9	402.0	54.9	 25
320	  9	153.0	24.7	 25
321	  9	247.0	48.7	 25
322	  9	577.0	104.3	 30
323	  9	168.0	30.8	 25
324	  9	136.0	23.2	 25
325	  9	333.0	62.6	 25
326	  9	615.0	89.9	 25
327	  9	207.8	32.7	 30
328	  9	275.0	45.9	 25
329	  9	226.0	44.3	 30
330	  9	229.5	48.6	 30
331	  9	459.5	69.1	 30
332	  9	774.8	189.3	 36
333	  9	308.5	51.9	 30
334	  9	236.0	27.6	 25
335	  9	159.0	38.8	 25
336	  9	530.0	64.4	 25
337	  9	294.8	41.7	 30
338	  9	196.0	40.4	 25
339	  9	464.0	45.4	 25
340	  9	347.0	58.3	 25
341	  9	316.0	32.5	 25
342	  9	4191.8	975.5	 30
343	  9	264.0	32.6	 25
344	  9	2758.0	379.8	 25
345	  9	385.0	46.0	 25
346	  9	2374.0	209.5	 25
347	  9	218.8	34.7	 30
348	  9	214.0	37.7	 25
349	  9	113.0	22.3	 25
350	  9	135.0	24.4	 25
351	  9	170.0	31.3	 25
352	  9	963.0	102.5	 25
353	  9	213.8	36.8	 30
354	  9	262.0	43.6	 25
355	  9	308.0	43.7	 25
356	  9	153.0	27.7	 25
357	  9	152.5	40.8	 30
358	  9	229.5	34.1	 36
359	  9	317.0	54.8	 30
360	  9	1021.3	162.0	 30
361	  9	251.5	42.8	 30
362	  9	438.0	75.7	 30
363	  9	270.0	58.2	 30
364	  9	150.0	34.6	 25
365	  9	637.0	95.4	 25
366	  9	155.0	28.3	 25
367	  9	287.0	57.7	 25
368	  9	169.5	34.1	 30
369	  9	228.0	37.1	 25
370	  9	244.0	34.1	 25
371	  9	244.0	42.2	 25
372	  9	203.0	37.2	 25
373	  9	358.3	50.1	 30
374	  9	831.0	145.4	 25
375	  9	199.0	51.2	 25
376	  9	198.0	37.4	 25
377	  9	143.0	36.8	 25
378	  9	418.5	90.6	 30
379	  9	144.0	21.3	 25
380	  9	140.0	27.4	 25
381	  9	527.0	76.4	 25
382	  9	156.0	35.9	 25
383	  9	393.0	63.4	 30
384	  9	259.0	43.9	 25
385	  9	445.0	71.0	 25
386	  9	446.5	74.4	 30
387	  9	308.8	46.7	 30
388	  9	176.8	34.1	 36
389	  9	1823.5	368.4	 30
390	  9	318.8	59.9	 30
391	  9	553.0	54.0	 25
392	  9	237.0	40.1	 25
393	  9	175.0	36.6	 30
394	  9	187.0	49.7	 25
395	  9	198.0	46.8	 25
396	  9	333.0	54.3	 25
397	  9	325.0	53.3	 25
398	  9	186.3	34.1	 30
399	  9	190.0	41.0	 25
400	  9	168.0	28.8	 25
401	  9	236.0	43.2	 25
402	  9	300.0	43.1	 25
403	  9	650.0	92.8	 30
404	  9	401.0	72.5	 25
405	  9	720.0	68.5	 25
406	  9	148.0	24.6	 25
407	  9	184.0	31.9	 25
408	  9	570.3	68.1	 30
409	  9	262.0	33.8	 25
410	  9	353.0	44.4	 25
411	  9	153.0	31.4	 25
412	  9	192.0	24.8	 25
413	  9	188.5	40.1	 30
414	  9	767.5	143.8	 30
415	  9	282.3	37.4	 30
416	  9	193.8	27.8	 30
417	  9	234.8	55.3	 30
418	  9	375.3	67.3	 36
419	  9	369.0	61.4	 30
420	  9	157.0	27.7	 25
421	  9	275.0	36.5	 25
422	  9	159.0	23.3	 25
423	  9	146.3	25.4	 30
424	  9	289.0	36.4	 25
425	  9	230.0	34.4	 25
426	  9	211.0	47.7	 25
427	  9	496.0	59.9	 25
428	  9	1009.0	146.5	 30
429	  9	330.0	42.0	 25
430	  9	224.0	51.5	 25
431	  9	236.0	45.7	 25
432	  9	333.0	35.1	 25
433	  9	120.3	24.3	 30
434	  9	144.0	32.6	 25
435	  9	220.0	36.6	 25
436	  9	341.0	46.0	 25
437	  9	207.0	30.8	 25
438	  9	148.3	30.3	 30
439	  9	228.0	24.7	 25
440	  9	345.0	45.3	 25
441	  9	953.0	171.3	 25
442	  9	221.0	40.6	 25
443	  9	2009.3	439.6	 36
444	  9	307.8	49.3	 30
445	  9	286.5	39.0	 30
446	  9	279.5	57.6	 30
447	  9	210.3	35.9	 30
448	  9	2537.5	591.3	 30
449	  9	174.0	34.7	 25
450	  9	604.0	67.9	 25
451	  9	912.0	121.8	 25
452	  9	167.0	20.8	 25
453	  9	190.8	25.9	 30
454	  9	129.0	22.3	 25
455	  9	140.0	23.2	 25
456	  9	128.0	22.1	 25
457	  9	275.0	37.5	 25
458	  9	251.0	35.6	 25
459	  9	143.8	24.6	 30
460	  9	197.0	29.1	 25
461	  9	1879.0	348.4	 25
462	  9	186.0	35.0	 25
463	  9	206.0	37.8	 25
464	  9	1996.8	469.8	 30
465	  9	920.0	105.8	 25
466	  9	157.0	49.0	 25
467	  9	531.0	79.8	 25
468	  9	2276.0	434.0	 25
469	  9	164.0	34.6	 30
470	  9	220.0	41.1	 25
471	  9	178.8	26.8	 30
472	  9	618.8	99.1	 30
473	  9	560.3	109.1	 30
474	  9	222.8	45.7	 36
475	  9	399.0	53.0	 30
476	  9	405.3	53.6	 30
477	  9	453.0	46.5	 25
478	  9	369.0	40.2	 25
479	  9	409.8	63.3	 30
480	  9	196.0	33.2	 25
481	  9	491.0	64.5	 25
482	  9	280.0	43.5	 25
483	  9	435.0	46.0	 25
484	  9	496.0	93.5	 30
485	  9	139.0	29.5	 25
486	  9	1146.0	109.8	 25
487	  9	282.0	38.9	 25
488	  9	850.0	105.8	 25
489	  9	545.8	90.0	 30
490	  9	2249.0	251.0	 25
491	  9	295.0	49.2	 25
492	  9	186.0	35.4	 25
493	  9	489.0	85.0	 25
494	  9	248.3	35.4	 30
495	  9	175.0	35.8	 25
496	  9	7496.0	870.8	 25
497	  9	2398.0	409.3	 25
498	  9	291.0	30.1	 25
499	  9	191.0	38.1	 30
500	  9	229.5	41.9	 30
501	  9	363.5	57.3	 30
502	  9	169.3	44.0	 30
503	  9	233.3	41.2	 30
504	  9	1171.0	239.8	 36
505	  9	403.0	64.2	 25
506	  9	308.0	35.6	 25
507	  9	161.0	28.2	 25
508	  9	477.0	71.1	 25
509	  9	248.5	47.0	 30
510	  9	167.0	35.3	 25
511	  9	386.0	49.9	 25
512	  9	297.0	39.5	 25
513	  9	586.0	58.6	 25
514	  9	332.0	49.7	 30
515	  9	1108.0	227.3	 25
516	  9	159.0	39.8	 25
517	  9	178.0	31.0	 25
518	  9	317.0	70.7	 25
519	  9	185.5	32.6	 30
520	  9	149.0	42.9	 25
521	  9	445.0	65.2	 25
522	  9	265.0	41.3	 25
523	  9	181.0	35.0	 25
524	  9	450.0	70.9	 30
525	  9	289.0	46.7	 25
526	  9	251.0	47.2	 25
527	  9	353.0	61.1	 25
528	  9	444.5	72.4	 30
529	  9	175.3	40.8	 36
530	  9	893.0	183.0	 30
531	  9	261.0	56.3	 30
532	  9	1683.3	314.6	 30
533	  9	1248.3	228.7	 30
534	  9	348.5	73.3	 30
535	  9	236.0	46.7	 25
536	  9	248.0	40.4	 25
537	  9	2055.0	227.9	 25
538	  9	767.0	103.5	 25
539	  9	408.5	60.2	 30
540	  9	627.0	65.3	 25
541	  9	301.0	60.6	 25
542	  9	259.0	29.7	 25
543	  9	155.0	38.5	 25
544	  9	284.3	44.6	 30
545	  9	193.0	31.3	 25
546	  9	250.0	39.3	 25
547	  9	235.0	42.1	 25
548	  9	201.0	51.6	 25
549	  9	1542.5	350.4	 30
550	  9	1610.0	300.6	 25
551	  9	377.0	59.7	 25
552	  9	171.0	28.9	 25
553	  9	319.0	57.4	 25
554	  9	210.5	39.2	 30
555	  9	274.0	33.3	 25
556	  9	279.0	37.8	 25
557	  9	771.5	102.8	 30
558	  9	510.3	75.8	 30
559	  9	3937.8	470.6	 30
560	  9	195.5	38.7	 36
561	  9	310.0	52.2	 30
562	  9	151.0	47.0	 25
563	  9	279.0	45.3	 25
564	  9	374.0	68.3	 25
565	  9	143.0	33.0	 30
566	  9	876.0	156.1	 25
567	  9	182.0	31.7	 25
568	  9	1066.0	142.6	 25
569	  9	1307.0	162.4	 25
570	  9	623.8	111.0	 30
571	  9	124.0	22.4	 25
572	  9	268.0	55.9	 25
573	  9	541.0	95.3	 25
574	  9	446.0	66.9	 25
575	  9	767.0	138.1	 30
576	  9	169.0	30.6	 25
577	  9	344.0	55.2	 25
578	  9	402.0	65.5	 25
579	  9	387.0	82.5	 25
580	  9	123.8	25.8	 30
581	  9	215.0	38.3	 25
582	  9	165.0	41.7	 25
583	  9	462.0	78.0	 25
584	  9	166.0	32.8	 25
585	  9	2320.0	522.4	 36
586	  9	659.0	102.6	 30
587	  9	288.0	41.8	 30
588	  9	410.5	48.4	 30
589	  9	212.0	45.7	 30
590	  9	724.5	146.2	 36
591	  9	382.0	92.3	 25
592	  9	767.0	118.2	 25
593	  9	154.0	27.7	 25
594	  9	187.0	34.0	 25
595	  9	150.8	26.5	 30
596	  9	228.0	48.8	 25
597	  9	169.0	38.8	 25
598	  9	253.0	62.7	 25
599	  9	867.0	125.7	 25
600	  9	809.8	133.9	 30
601	  9	1206.0	130.6	 25
602	  9	249.0	43.3	 25
603	  9	241.0	44.1	 25
604	  9	241.0	41.2	 25
605	  9	192.0	47.2	 30
606	  9	420.0	50.7	 25
607	  9	396.0	74.6	 25
608	  9	216.0	35.4	 25
609	  9	1141.0	178.5	 25
610	  9	1224.0	157.3	 30
611	  9	443.0	52.5	 25
612	  9	595.0	81.3	 25
613	  9	335.0	67.0	 25
614	  9	413.0	100.4	 30
615	  9	346.8	88.0	 36
616	  9	192.5	42.1	 30
617	  9	193.0	44.7	 30
618	  9	249.5	46.6	 30
619	  9	178.0	32.6	 25
620	  9	175.0	29.4	 30
621	  9	276.0	42.3	 25
622	  9	312.0	51.5	 25
623	  9	835.0	126.6	 25
624	  9	2296.0	237.8	 25
625	  9	413.5	89.7	 30
626	  9	310.0	67.6	 25
627	  9	625.0	87.8	 25
628	  9	763.0	82.7	 25
629	  9	453.0	95.2	 25
630	  9	622.3	85.6	 30
631	  9	622.0	115.4	 25
632	  9	265.0	60.1	 25
633	  9	271.0	54.4	 25
634	  9	507.0	61.0	 25
635	  9	206.3	38.1	 30
636	  9	168.0	45.4	 25
637	  9	307.0	51.9	 25
638	  9	223.0	39.2	 25
639	  9	288.0	63.6	 25
640	  9	433.0	95.6	 30
641	  9	202.0	42.4	 25
642	  9	211.0	32.7	 30
643	  9	312.8	56.7	 30
644	  9	399.8	69.2	 30
645	  9	173.0	38.2	 36
646	  9	193.5	48.2	 30
647	  9	212.0	65.0	 30
648	  9	176.0	25.0	 25
649	  9	201.0	39.2	 25
650	  9	505.5	81.4	 30
651	  9	143.0	35.5	 25
652	  9	169.0	34.9	 25
653	  9	225.0	56.4	 25
654	  9	233.0	23.0	 25
655	  9	214.8	43.4	 30
656	  9	247.0	40.6	 25
657	  9	277.0	48.8	 25
658	  9	318.0	71.7	 25
659	  9	201.0	44.1	 25
660	  9	429.0	57.9	 25
661	  9	641.8	101.1	 30
662	  9	274.0	42.5	 25
663	  9	211.0	41.5	 25
664	  9	385.0	66.1	 25
665	  9	276.0	56.7	 25
666	  9	250.8	48.1	 30
667	  9	369.0	63.7	 25
668	  9	247.0	28.1	 25
669	  9	404.0	46.1	 25
670	  9	427.0	82.3	 25
671	  9	217.3	44.7	 36
672	  9	537.3	70.9	 30
673	  9	251.8	33.1	 30
674	  9	915.8	168.9	 30
675	  9	262.8	37.7	 30
676	  9	383.0	66.0	 30
677	  9	208.0	43.9	 25
678	  9	412.0	50.4	 25
679	  9	216.0	44.9	 25
680	  9	151.0	38.0	 25
681	  9	791.5	110.7	 30
682	  9	2714.0	252.8	 25
683	  9	373.0	56.6	 25
684	  9	285.0	58.5	 25
685	  9	142.0	27.3	 25
686	  9	147.0	24.3	 30
687	  9	334.0	59.3	 25
688	  9	137.0	28.9	 25
689	  9	401.0	74.4	 25
690	  9	238.0	32.7	 25
691	  9	326.0	57.2	 30
692	  9	150.0	36.7	 25
693	  9	1009.0	133.5	 25
694	  9	201.0	41.2	 25
695	  9	395.0	68.7	 25
696	  9	343.3	64.0	 30
697	  9	230.0	33.9	 25
698	  9	183.0	32.2	 25
699	  9	325.8	55.7	 30
700	  9	299.5	49.4	 30
701	  9	1166.0	253.7	 36
702	  9	193.5	38.4	 30
703	  9	277.8	44.6	 30
704	  9	612.0	93.7	 30
705	  9	134.0	38.2	 25
706	  9	236.0	55.1	 30
707	  9	640.0	74.2	 25
708	  9	259.0	40.2	 25
709	  9	288.0	59.2	 25
710	  9	192.0	43.1	 25
711	  9	242.0	43.3	 30
  0	 10	12469.0	3813.4	 25
  1	 10	354.0	50.2	 25
  2	 10	153.0	37.0	 25
  3	 10	281.0	35.3	 25
  4	 10	186.5	38.0	 30
  5	 10	419.0	65.6	 25
  6	 10	163.0	33.9	 25
  7	 10	166.0	38.6	 25
  8	 10	286.0	74.5	 25
  9	 10	524.5	118.4	 30
 10	 10	146.3	23.7	 30
 11	 10	148.8	25.9	 30
 12	 10	14836.5	4202.0	 30
 13	 10	245.8	40.3	 30
 14	 10	243.0	47.2	 36
 15	 10	253.5	39.1	 30
 16	 10	15686.0	4527.2	 25
 17	 10	152.0	22.3	 25
 18	 10	14950.0	3757.6	 25
 19	 10	287.3	40.6	 30
 20	 10	277.0	40.6	 25
 21	 10	241.0	40.2	 25
 22	 10	239.0	48.0	 25
 23	 10	163.0	33.7	 25
 24	 10	14667.0	1387.4	 25
 25	 10	289.3	64.3	 30
 26	 10	227.0	37.5	 25
 27	 10	240.0	31.7	 25
 28	 10	15405.0	2087.8	 25
 29	 10	158.0	25.3	 25
 30	 10	15285.0	4254.7	 30
 31	 10	268.0	40.6	 25
 32	 10	269.0	46.3	 25
 33	 10	264.0	37.7	 25
 34	 10	205.0	24.7	 25
 35	 10	169.5	45.1	 30
 36	 10	14391.0	3608.8	 25
 37	 10	230.0	30.3	 25
 38	 10	218.0	41.0	 25
 39	 10	257.8	54.0	 30
 40	 10	12725.0	4112.8	 36
 41	 10	159.0	27.3	 30
 42	 10	14346.0	2701.9	 30
 43	 10	212.0	33.0	 30
 44	 10	227.0	38.9	 25
 45	 10	263.3	52.7	 30
 46	 10	14676.0	3582.5	 25
 47	 10	153.0	32.2	 25
 48	 10	170.0	29.4	 25
 49	 10	229.0	38.2	 25
 50	 10	14478.0	3984.2	 30
 51	 10	182.0	26.7	 25
 52	 10	199.0	37.3	 25
 53	 10	181.0	40.8	 25
 54	 10	15131.0	1753.0	 25
 55	 10	257.8	39.2	 30
 56	 10	199.0	42.2	 25
 57	 10	210.0	51.1	 25
 58	 10	261.0	70.6	 25
 59	 10	108.0	24.3	 25
 60	 10	105.8	21.0	 30
 61	 10	164.0	39.0	 25
 62	 10	14504.0	3174.3	 25
 63	 10	261.0	55.7	 25
 64	 10	199.0	39.6	 25
 65	 10	286.3	68.5	 30
 66	 10	15192.0	4382.2	 25
 67	 10	160.8	30.5	 30
 68	 10	202.8	45.7	 30
 69	 10	241.8	38.8	 30
 70	 10	14412.0	4318.8	 36
 71	 10	237.8	52.9	 30
 72	 10	200.3	50.4	 30
 73	 10	140.0	23.5	 25
 74	 10	15987.0	1893.0	 25
 75	 10	218.5	43.2	 30
 76	 10	220.0	41.2	 25
 77	 10	245.0	44.6	 25
 78	 10	16741.0	2364.2	 25
 79	 10	210.0	52.6	 25
 80	 10	15918.0	4838.5	 30
 81	 10	265.0	73.6	 25
 82	 10	268.0	53.7	 25
 83	 10	16242.0	2810.3	 25
 84	 10	17915.0	2058.4	 25
 85	 10	164.0	34.9	 30
 86	 10	192.0	43.4	 25
 87	 10	263.0	49.3	 25
 88	 10	15949.0	3031.8	 25
 89	 10	230.0	45.2	 25
 90	 10	191.5	45.1	 30
 91	 10	123.0	31.6	 25
 92	 10	121.0	43.9	 25
 93	 10	350.0	55.5	 25
 94	 10	336.0	74.3	 25
 95	 10	223.8	56.1	 36
 96	 10	170.8	39.9	 30
 97	 10	197.0	49.4	 30
 98	 10	174.0	39.3	 30
 99	 10	332.5	66.1	 30
100	 10	281.8	58.0	 36
101	 10	170.0	42.5	 25
102	 10	225.0	61.6	 25
103	 10	179.0	47.1	 25
104	 10	188.0	46.4	 25
105	 10	171.8	34.6	 30
106	 10	180.0	42.4	 25
107	 10	246.0	38.8	 25
108	 10	189.0	41.3	 25
109	 10	218.0	49.4	 25
110	 10	142.3	24.6	 30
111	 10	265.0	46.0	 25
112	 10	658.0	159.8	 25
113	 10	168.0	32.3	 25
114	 10	171.0	32.7	 25
115	 10	138.3	33.4	 30
116	 10	193.0	30.1	 25
117	 10	311.0	43.4	 25
118	 10	287.0	57.9	 25
119	 10	596.0	86.8	 25
120	 10	279.5	53.2	 30
121	 10	183.0	39.7	 25
122	 10	137.0	33.2	 25
123	 10	171.0	38.2	 25
124	 10	164.3	31.0	 30
125	 10	191.0	47.7	 30
126	 10	149.5	33.2	 36
127	 10	289.8	48.9	 30
128	 10	252.3	50.9	 30
129	 10	1588.5	376.8	 30
130	 10	179.0	41.5	 25
131	 10	165.3	45.2	 30
132	 10	1167.0	313.8	 25
133	 10	242.0	40.3	 25
134	 10	176.0	32.2	 25
135	 10	170.0	25.6	 25
136	 10	370.0	69.3	 30
137	 10	250.0	48.0	 25
138	 10	496.0	85.0	 25
139	 10	465.0	57.5	 25
140	 10	309.0	59.6	 25
141	 10	166.5	27.0	 30
142	 10	207.0	37.0	 25
143	 10	338.0	64.5	 25
144	 10	424.0	84.4	 25
145	 10	202.0	35.6	 25
146	 10	226.8	46.2	 30
147	 10	574.0	114.0	 25
148	 10	195.0	44.1	 25
149	 10	241.0	51.2	 25
150	 10	121.0	30.0	 25
151	 10	231.3	59.7	 30
152	 10	183.8	35.8	 30
153	 10	230.8	53.7	 30
154	 10	149.5	35.4	 30
155	 10	153.0	38.9	 30
156	 10	207.0	54.3	 36
157	 10	173.8	33.7	 30
158	 10	174.0	33.7	 25
159	 10	412.0	78.4	 25
160	 10	202.0	34.8	 25
161	 10	184.3	39.9	 30
162	 10	220.0	42.3	 25
163	 10	604.0	87.3	 25
164	 10	495.0	71.0	 25
165	 10	867.0	98.4	 25
166	 10	276.8	54.6	 30
167	 10	428.0	62.4	 25
168	 10	381.0	59.5	 25
169	 10	202.0	32.4	 25
170	 10	426.0	58.6	 25
171	 10	283.0	51.9	 30
172	 10	267.0	36.5	 25
173	 10	339.0	46.3	 25
174	 10	527.0	72.7	 25
175	 10	434.0	62.9	 25
176	 10	961.3	155.5	 30
177	 10	257.0	38.9	 25
178	 10	128.0	24.9	 25
179	 10	141.0	18.0	 25
180	 10	147.0	28.5	 25
181	 10	144.8	25.4	 36
182	 10	133.3	25.3	 30
183	 10	137.8	33.2	 30
184	 10	149.3	29.0	 30
185	 10	156.3	30.9	 30
186	 10	201.3	41.9	 30
187	 10	242.0	52.9	 25
188	 10	171.0	28.9	 25
189	 10	183.0	34.4	 25
190	 10	180.0	40.6	 25
191	 10	240.5	40.7	 30
192	 10	164.0	37.5	 25
193	 10	221.0	35.9	 25
194	 10	168.0	40.4	 25
195	 10	181.0	34.6	 25
196	 10	249.5	45.6	 30
197	 10	246.0	48.4	 25
198	 10	397.0	80.3	 25
199	 10	992.0	90.0	 25
200	 10	552.0	75.8	 25
201	 10	214.3	32.7	 30
202	 10	165.0	37.2	 25
203	 10	329.0	50.4	 25
204	 10	438.0	65.9	 25
205	 10	549.0	70.5	 25
206	 10	736.0	167.2	 30
207	 10	158.0	38.2	 25
208	 10	329.0	68.0	 25
209	 10	146.5	35.3	 30
210	 10	141.8	37.2	 30
211	 10	203.5	57.9	 36
212	 10	596.0	130.1	 30
213	 10	188.3	38.9	 30
214	 10	173.5	37.1	 30
215	 10	197.0	43.4	 25
216	 10	269.0	47.5	 30
217	 10	191.0	31.0	 25
218	 10	584.0	103.5	 25
219	 10	263.0	55.5	 25
220	 10	287.0	47.4	 25
221	 10	1877.8	322.1	 30
222	 10	742.0	103.1	 25
223	 10	434.0	61.9	 25
224	 10	841.0	82.4	 25
225	 10	327.0	42.4	 25
226	 10	211.8	47.7	 30
227	 10	111.0	27.4	 25
228	 10	175.0	30.6	 25
229	 10	137.0	34.6	 25
230	 10	4158.0	829.0	 25
231	 10	226.0	45.7	 25
232	 10	205.3	36.9	 30
233	 10	236.0	42.6	 25
234	 10	175.0	37.6	 25
235	 10	173.0	22.3	 25
236	 10	184.0	31.6	 25
237	 10	148.8	27.3	 30
238	 10	330.3	59.8	 30
239	 10	151.8	22.9	 30
240	 10	508.5	91.7	 30
241	 10	513.3	64.6	 30
242	 10	418.0	75.7	 36
243	 10	208.0	32.5	 25
244	 10	320.0	43.1	 25
245	 10	221.0	30.9	 25
246	 10	369.0	60.2	 25
247	 10	858.8	82.1	 30
248	 10	429.0	50.0	 25
249	 10	265.0	26.9	 25
250	 10	149.0	20.3	 25
251	 10	237.0	46.0	 25
252	 10	225.0	28.1	 30
253	 10	277.0	43.7	 25
254	 10	188.0	46.7	 25
255	 10	1326.0	178.4	 25
256	 10	376.0	41.8	 25
257	 10	353.0	55.1	 30
258	 10	348.0	70.9	 25
259	 10	161.0	30.2	 25
260	 10	265.0	41.7	 25
261	 10	138.0	21.6	 25
262	 10	157.5	23.2	 30
263	 10	242.0	46.2	 25
264	 10	248.0	52.3	 25
265	 10	154.0	31.4	 25
266	 10	122.3	21.1	 30
267	 10	167.5	28.6	 36
268	 10	164.8	27.1	 30
269	 10	152.5	21.0	 30
270	 10	276.5	29.0	 30
271	 10	249.0	41.1	 30
272	 10	257.0	53.6	 30
273	 10	142.0	35.4	 25
274	 10	179.0	19.2	 25
275	 10	130.0	30.9	 25
276	 10	165.0	27.3	 25
277	 10	153.5	22.9	 30
278	 10	176.0	23.8	 25
279	 10	182.0	31.2	 25
280	 10	407.0	54.0	 25
281	 10	183.0	34.9	 25
282	 10	209.5	26.4	 30
283	 10	143.0	26.2	 25
284	 10	178.0	36.5	 25
285	 10	795.0	67.1	 25
286	 10	508.0	75.1	 25
287	 10	994.0	103.3	 30
288	 10	835.0	135.6	 25
289	 10	244.0	39.1	 25
290	 10	659.0	67.5	 25
291	 10	838.0	82.7	 25
292	 10	465.8	64.3	 30
293	 10	157.0	27.0	 25
294	 10	133.0	16.8	 25
295	 10	256.3	37.3	 30
296	 10	239.8	38.7	 30
297	 10	304.3	127.5	 36
298	 10	331.0	62.3	 30
299	 10	211.5	43.4	 30
300	 10	222.0	33.8	 25
301	 10	319.0	52.8	 25
302	 10	171.0	29.4	 30
303	 10	249.0	35.5	 25
304	 10	192.0	38.6	 25
305	 10	185.0	29.6	 25
306	 10	277.0	46.3	 25
307	 10	642.8	153.1	 30
308	 10	169.0	20.4	 25
309	 10	293.0	56.2	 25
310	 10	173.0	29.2	 25
311	 10	178.0	39.5	 25
312	 10	240.5	38.2	 30
313	 10	192.0	46.0	 25
314	 10	233.0	47.5	 25
315	 10	274.0	49.8	 25
316	 10	554.0	65.4	 25
317	 10	602.5	74.0	 30
318	 10	866.0	142.1	 25
319	 10	226.0	40.3	 25
320	 10	233.0	44.0	 25
321	 10	400.0	51.4	 25
322	 10	725.3	174.5	 30
323	 10	138.8	30.0	 30
324	 10	136.8	25.4	 30
325	 10	313.5	48.5	 30
326	 10	384.0	77.7	 30
327	 10	161.3	34.0	 36
328	 10	174.8	37.8	 30
329	 10	145.0	25.3	 25
330	 10	183.0	29.4	 25
331	 10	166.0	33.4	 25
332	 10	184.0	25.8	 25
333	 10	208.3	25.0	 30
334	 10	277.0	40.2	 25
335	 10	201.0	29.4	 25
336	 10	293.0	39.4	 25
337	 10	206.0	36.9	 25
338	 10	192.8	30.7	 30
339	 10	222.0	46.8	 25
340	 10	314.0	49.7	 25
341	 10	553.0	60.1	 25
342	 10	1131.0	235.4	 25
343	 10	258.0	40.4	 30
344	 10	2943.0	361.5	 25
345	 10	389.0	73.9	 25
346	 10	2978.0	354.3	 25
347	 10	185.0	35.4	 25
348	 10	178.3	37.0	 30
349	 10	132.0	20.7	 25
350	 10	147.0	21.1	 25
351	 10	161.0	27.8	 25
352	 10	1689.0	265.2	 30
353	 10	256.0	48.1	 36
354	 10	212.3	37.9	 30
355	 10	617.8	95.2	 30
356	 10	147.0	19.8	 30
357	 10	162.0	27.0	 25
358	 10	216.0	30.1	 30
359	 10	245.0	35.8	 25
360	 10	243.0	37.9	 25
361	 10	303.0	52.8	 25
362	 10	762.0	109.6	 25
363	 10	191.5	41.3	 30
364	 10	169.0	28.8	 25
365	 10	159.0	39.2	 25
366	 10	152.0	26.1	 25
367	 10	128.0	24.6	 25
368	 10	136.8	23.5	 30
369	 10	190.0	32.4	 25
370	 10	275.0	34.6	 25
371	 10	590.0	62.6	 25
372	 10	291.0	56.4	 25
373	 10	270.5	41.0	 30
374	 10	282.0	43.0	 25
375	 10	164.0	25.5	 25
376	 10	220.0	46.6	 25
377	 10	195.0	92.6	 25
378	 10	190.5	29.7	 30
379	 10	147.0	28.0	 25
380	 10	149.0	26.4	 30
381	 10	172.8	31.2	 30
382	 10	132.8	27.2	 30
383	 10	182.5	38.2	 36
384	 10	184.0	30.9	 30
385	 10	203.5	36.9	 30
386	 10	263.0	62.1	 25
387	 10	281.0	34.5	 25
388	 10	263.8	47.9	 30
389	 10	477.0	95.8	 25
390	 10	195.0	54.1	 25
391	 10	196.0	26.3	 25
392	 10	214.0	41.5	 25
393	 10	170.5	31.9	 30
394	 10	196.0	26.9	 25
395	 10	148.0	33.8	 25
396	 10	359.0	57.3	 25
397	 10	167.0	31.8	 25
398	 10	206.8	44.7	 30
399	 10	169.0	40.1	 25
400	 10	162.0	33.6	 25
401	 10	155.0	32.6	 25
402	 10	276.0	58.0	 25
403	 10	417.8	89.8	 30
404	 10	281.0	46.2	 25
405	 10	564.0	70.1	 25
406	 10	148.0	31.6	 25
407	 10	190.0	40.9	 25
408	 10	554.3	87.0	 30
409	 10	1598.3	273.6	 30
410	 10	360.0	80.0	 30
411	 10	156.5	40.2	 30
412	 10	174.0	38.6	 30
413	 10	161.8	38.1	 36
414	 10	440.0	85.4	 25
415	 10	225.0	65.5	 25
416	 10	182.0	29.3	 25
417	 10	245.0	46.6	 25
418	 10	228.8	47.8	 30
419	 10	277.0	45.4	 25
420	 10	168.0	29.7	 25
421	 10	282.0	56.4	 25
422	 10	204.0	40.3	 25
423	 10	158.5	31.7	 30
424	 10	210.0	39.5	 25
425	 10	198.0	48.9	 25
426	 10	253.0	43.0	 25
427	 10	258.0	54.0	 25
428	 10	210.8	36.5	 30
429	 10	248.0	49.0	 25
430	 10	164.0	47.3	 25
431	 10	217.0	55.8	 25
432	 10	232.0	38.9	 25
433	 10	154.0	37.6	 25
434	 10	156.5	37.2	 30
435	 10	129.0	36.2	 25
436	 10	202.0	38.4	 25
437	 10	157.0	24.6	 30
438	 10	153.8	32.1	 30
439	 10	219.3	42.1	 36
440	 10	236.5	48.7	 30
441	 10	320.8	64.6	 30
442	 10	224.5	39.4	 30
443	 10	536.0	92.4	 25
444	 10	191.0	32.7	 30
445	 10	307.0	48.1	 25
446	 10	219.0	36.3	 25
447	 10	268.0	54.5	 25
448	 10	467.0	65.5	 25
449	 10	168.5	36.3	 30
450	 10	459.0	73.6	 25
451	 10	459.0	55.4	 25
452	 10	152.0	30.7	 25
453	 10	149.0	26.7	 25
454	 10	149.8	35.8	 30
455	 10	133.0	35.5	 25
456	 10	131.0	35.0	 25
457	 10	364.0	64.6	 25
458	 10	164.0	29.3	 25
459	 10	164.8	38.8	 30
460	 10	263.0	44.9	 25
461	 10	316.0	46.1	 25
462	 10	247.0	46.1	 25
463	 10	252.0	48.1	 25
464	 10	1698.0	296.2	 30
465	 10	401.0	70.7	 25
466	 10	172.3	37.3	 30
467	 10	205.3	38.7	 30
468	 10	378.3	98.3	 30
469	 10	184.8	40.8	 36
470	 10	183.5	46.7	 30
471	 10	164.0	54.3	 25
472	 10	209.0	41.5	 25
473	 10	164.0	46.8	 25
474	 10	182.0	31.0	 30
475	 10	174.0	34.9	 25
476	 10	255.0	53.7	 25
477	 10	268.0	53.2	 25
478	 10	349.0	58.7	 25
479	 10	186.3	51.4	 30
480	 10	187.0	36.8	 25
481	 10	147.0	36.3	 25
482	 10	348.0	45.4	 25
483	 10	253.0	54.0	 25
484	 10	196.0	39.9	 30
485	 10	129.0	33.8	 25
486	 10	296.0	53.4	 25
487	 10	190.0	33.8	 25
488	 10	357.0	51.8	 25
489	 10	190.5	36.3	 30
490	 10	479.0	59.4	 25
491	 10	514.0	78.3	 25
492	 10	125.0	27.8	 25
493	 10	224.0	57.7	 25
494	 10	268.5	43.0	 36
495	 10	203.5	46.1	 30
496	 10	2283.3	629.5	 30
497	 10	829.5	182.5	 30
498	 10	411.3	75.5	 30
499	 10	140.3	36.6	 36
500	 10	211.0	52.0	 25
501	 10	344.0	58.7	 25
502	 10	221.0	35.8	 25
503	 10	178.0	46.2	 25
504	 10	217.3	31.4	 30
505	 10	270.0	55.5	 25
506	 10	263.0	47.6	 25
507	 10	134.0	31.9	 25
508	 10	340.0	60.2	 25
509	 10	326.8	61.6	 30
510	 10	284.0	48.4	 25
511	 10	428.0	61.4	 25
512	 10	477.0	59.4	 25
513	 10	463.0	56.7	 25
514	 10	376.5	60.9	 30
515	 10	213.0	45.5	 25
516	 10	209.0	49.9	 25
517	 10	505.0	63.6	 25
518	 10	229.0	52.8	 25
519	 10	183.0	47.7	 30
520	 10	194.0	47.6	 25
521	 10	173.0	32.4	 25
522	 10	135.0	28.6	 25
523	 10	170.5	47.0	 30
524	 10	431.3	86.3	 36
525	 10	188.0	40.1	 30
526	 10	204.3	41.8	 30
527	 10	239.0	45.2	 30
528	 10	170.0	37.5	 25
529	 10	138.8	28.9	 30
530	 10	230.0	44.0	 25
531	 10	247.0	31.6	 25
532	 10	438.0	89.4	 25
533	 10	500.0	105.6	 25
534	 10	305.5	41.0	 30
535	 10	171.0	32.2	 25
536	 10	284.0	49.3	 25
537	 10	390.0	59.5	 25
538	 10	766.0	104.7	 25
539	 10	442.0	56.8	 25
540	 10	437.3	64.9	 30
541	 10	286.0	48.7	 25
542	 10	248.0	29.8	 25
543	 10	184.0	35.0	 25
544	 10	253.0	50.6	 25
545	 10	194.3	40.1	 30
546	 10	243.0	40.3	 25
547	 10	201.0	36.1	 25
548	 10	214.0	41.3	 25
549	 10	441.0	87.1	 25
550	 10	698.8	115.2	 30
551	 10	155.3	29.4	 30
552	 10	152.0	46.0	 30
553	 10	158.3	46.6	 30
554	 10	182.0	44.7	 30
555	 10	218.0	44.6	 36
556	 10	234.3	61.9	 30
557	 10	247.0	38.3	 25
558	 10	596.0	96.8	 25
559	 10	1229.0	206.6	 25
560	 10	173.3	28.9	 30
561	 10	324.0	64.5	 25
562	 10	150.0	41.6	 25
563	 10	148.0	28.3	 25
564	 10	288.0	44.9	 25
565	 10	124.0	19.4	 30
566	 10	189.0	26.2	 25
567	 10	241.0	43.7	 25
568	 10	453.0	52.8	 25
569	 10	430.0	82.7	 25
570	 10	158.8	28.3	 30
571	 10	159.0	28.5	 25
572	 10	393.0	50.5	 25
573	 10	804.0	105.8	 25
574	 10	225.0	42.6	 25
575	 10	310.0	50.5	 30
576	 10	165.0	25.9	 25
577	 10	212.0	42.6	 25
578	 10	265.0	42.6	 25
579	 10	296.0	48.7	 25
580	 10	157.0	41.6	 36
581	 10	162.8	40.4	 30
582	 10	130.0	28.0	 30
583	 10	201.0	34.8	 30
584	 10	145.0	23.7	 30
585	 10	501.5	95.4	 30
586	 10	328.0	47.9	 25
587	 10	309.0	52.7	 25
588	 10	417.0	64.0	 25
589	 10	333.0	46.8	 25
590	 10	190.8	34.2	 30
591	 10	394.0	57.9	 25
592	 10	381.0	61.3	 25
593	 10	193.0	38.7	 25
594	 10	148.0	28.1	 25
595	 10	146.8	37.1	 30
596	 10	160.0	37.0	 25
597	 10	199.0	43.2	 25
598	 10	235.0	46.2	 25
599	 10	289.0	42.8	 25
600	 10	262.3	50.8	 30
601	 10	363.0	39.4	 25
602	 10	224.0	38.9	 25
603	 10	181.0	33.1	 25
604	 10	196.0	46.1	 25
605	 10	157.0	30.5	 30
606	 10	434.0	65.6	 25
607	 10	732.0	77.6	 25
608	 10	261.8	38.6	 30
609	 10	371.5	54.8	 30
610	 10	1731.3	290.9	 36
611	 10	1137.3	139.0	 30
612	 10	469.0	66.0	 30
613	 10	230.0	39.0	 30
614	 10	310.0	51.8	 25
615	 10	561.0	73.7	 30
616	 10	177.0	30.9	 25
617	 10	173.0	34.7	 25
618	 10	183.0	39.7	 25
619	 10	156.0	25.5	 25
620	 10	155.0	30.1	 30
621	 10	236.0	41.0	 25
622	 10	213.0	29.9	 25
623	 10	196.0	30.5	 25
624	 10	1480.0	113.8	 25
625	 10	631.0	88.8	 30
626	 10	444.0	55.0	 25
627	 10	261.0	43.8	 25
628	 10	702.0	49.1	 25
629	 10	376.0	42.0	 25
630	 10	503.8	70.2	 30
631	 10	280.0	50.2	 25
632	 10	161.0	32.5	 25
633	 10	346.0	43.6	 25
634	 10	333.0	43.5	 25
635	 10	189.3	39.4	 30
636	 10	173.0	34.9	 25
637	 10	276.3	46.6	 30
638	 10	187.8	28.7	 30
639	 10	284.0	48.6	 30
640	 10	276.5	38.5	 30
641	 10	154.0	23.9	 36
642	 10	252.0	42.0	 25
643	 10	226.0	37.6	 25
644	 10	230.0	31.4	 25
645	 10	242.0	39.4	 25
646	 10	192.0	33.3	 30
647	 10	166.0	23.9	 25
648	 10	142.0	21.0	 25
649	 10	257.0	52.2	 25
650	 10	216.0	33.2	 25
651	 10	148.0	41.1	 30
652	 10	148.0	27.9	 25
653	 10	152.0	30.4	 25
654	 10	303.0	36.7	 25
655	 10	403.0	65.0	 25
656	 10	223.3	24.8	 30
657	 10	311.0	41.2	 25
658	 10	255.0	46.8	 25
659	 10	183.0	36.5	 25
660	 10	255.0	31.3	 25
661	 10	484.5	64.5	 30
662	 10	169.0	32.0	 25
663	 10	149.0	25.5	 25
664	 10	205.0	32.3	 25
665	 10	210.8	43.6	 30
666	 10	267.3	38.3	 36
667	 10	343.8	60.7	 30
668	 10	468.8	52.9	 30
669	 10	218.5	43.7	 30
670	 10	317.0	36.9	 30
671	 10	341.3	39.3	 30
672	 10	520.0	90.0	 25
673	 10	207.0	30.9	 25
674	 10	276.0	71.1	 25
675	 10	318.0	48.8	 25
676	 10	1952.3	350.7	 30
677	 10	254.0	35.5	 25
678	 10	242.0	43.8	 25
679	 10	148.0	32.3	 25
680	 10	208.0	30.5	 25
681	 10	467.0	55.4	 30
682	 10	1675.0	150.9	 25
683	 10	221.0	41.9	 25
684	 10	156.0	30.5	 25
685	 10	152.0	31.1	 25
686	 10	182.0	25.1	 30
687	 10	211.0	37.4	 25
688	 10	141.0	23.6	 25
689	 10	230.0	62.7	 25
690	 10	335.0	51.1	 25
691	 10	260.0	33.3	 30
692	 10	142.0	26.7	 25
693	 10	266.0	45.8	 25
694	 10	164.5	30.0	 30
695	 10	356.8	45.1	 30
696	 10	233.5	36.4	 36
697	 10	151.5	21.3	 30
698	 10	170.8	23.9	 30
699	 10	175.0	36.7	 25
700	 10	397.0	59.2	 25
701	 10	549.0	86.2	 30
702	 10	402.0	46.6	 25
703	 10	182.0	35.6	 25
704	 10	232.0	50.7	 25
705	 10	221.0	29.1	 25
706	 10	177.5	25.5	 30
707	 10	311.0	33.7	 25
708	 10	230.0	32.0	 25
709	 10	183.0	32.2	 25
710	 10	181.0	33.1	 25
711	 10	18632.8	3748.7	 30
  0	 11	270.5	63.0	 30
  1	 11	298.0	64.4	 25
  2	 11	232.0	55.3	 25
  3	 11	552.0	103.4	 25
  4	 11	256.5	57.9	 30
  5	 11	1048.3	232.4	 36
  6	 11	270.3	56.7	 30
  7	 11	721.3	89.2	 30
  8	 11	227.5	33.2	 30
  9	 11	244.8	51.0	 30
 10	 11	183.3	32.3	 30
 11	 11	151.0	40.6	 25
 12	 11	240.0	32.8	 25
 13	 11	12176.0	2972.0	 25
 14	 11	13266.0	3146.2	 25
 15	 11	13391.0	4182.5	 30
 16	 11	208.0	53.2	 25
 17	 11	148.0	32.4	 25
 18	 11	221.0	41.0	 25
 19	 11	12244.0	2303.7	 25
 20	 11	12886.0	2037.0	 30
 21	 11	12164.0	3507.7	 25
 22	 11	247.0	46.2	 25
 23	 11	143.0	28.7	 25
 24	 11	12377.0	2520.1	 25
 25	 11	220.8	39.1	 30
 26	 11	170.0	30.1	 25
 27	 11	223.0	32.4	 25
 28	 11	13657.0	2557.6	 25
 29	 11	164.0	38.9	 25
 30	 11	273.0	54.0	 30
 31	 11	12845.0	1187.5	 25
 32	 11	13015.0	1067.6	 25
 33	 11	12347.0	3668.7	 30
 34	 11	208.0	45.8	 30
 35	 11	138.8	26.9	 36
 36	 11	221.8	29.8	 30
 37	 11	11323.0	2799.9	 30
 38	 11	12200.0	2928.0	 30
 39	 11	12381.0	3350.1	 25
 40	 11	224.0	45.4	 30
 41	 11	151.0	35.4	 25
 42	 11	12058.0	3322.1	 25
 43	 11	218.0	38.0	 25
 44	 11	204.0	36.4	 25
 45	 11	222.5	37.2	 30
 46	 11	12013.0	3685.2	 25
 47	 11	128.0	24.0	 25
 48	 11	188.0	31.1	 25
 49	 11	192.0	27.2	 25
 50	 11	13445.5	4063.6	 30
 51	 11	208.0	41.1	 25
 52	 11	199.0	25.8	 25
 53	 11	150.0	28.0	 25
 54	 11	13515.0	2801.5	 25
 55	 11	233.0	41.3	 30
 56	 11	186.0	35.8	 25
 57	 11	196.0	40.5	 25
 58	 11	211.0	54.8	 25
 59	 11	126.0	31.1	 25
 60	 11	125.8	26.4	 30
 61	 11	160.3	26.2	 30
 62	 11	12322.0	3800.4	 30
 63	 11	245.8	43.6	 30
 64	 11	215.0	41.9	 30
 65	 11	273.3	48.9	 36
 66	 11	12301.5	4339.6	 30
 67	 11	149.0	23.6	 25
 68	 11	200.0	42.0	 25
 69	 11	239.0	46.1	 25
 70	 11	12245.5	4312.9	 30
 71	 11	191.0	22.3	 25
 72	 11	193.0	36.5	 25
 73	 11	168.0	31.2	 25
 74	 11	13842.0	3251.8	 25
 75	 11	221.3	39.3	 30
 76	 11	227.0	40.1	 25
 77	 11	189.0	29.6	 25
 78	 11	14515.0	3445.2	 25
 79	 11	127.0	21.3	 25
 80	 11	231.5	38.1	 30
 81	 11	13652.0	1989.2	 25
 82	 11	13739.0	3254.2	 25
 83	 11	274.0	50.3	 25
 84	 11	14718.0	2644.1	 25
 85	 11	151.5	29.0	 30
 86	 11	199.0	34.6	 25
 87	 11	252.0	45.7	 25
 88	 11	14093.0	3341.0	 25
 89	 11	204.0	37.4	 25
 90	 11	187.0	27.8	 36
 91	 11	103.5	19.4	 30
 92	 11	121.3	32.4	 30
 93	 11	188.0	47.3	 30
 94	 11	268.3	39.9	 30
 95	 11	174.3	40.2	 30
 96	 11	160.0	39.0	 25
 97	 11	2898.0	623.2	 25
 98	 11	584.0	93.7	 25
 99	 11	163.0	36.8	 25
100	 11	718.8	66.3	 30
101	 11	1293.0	166.0	 25
102	 11	1162.0	199.3	 25
103	 11	239.0	45.0	 25
104	 11	227.0	41.6	 25
105	 11	273.0	30.5	 25
106	 11	372.5	56.8	 30
107	 11	504.0	87.3	 25
108	 11	196.0	40.1	 25
109	 11	1029.0	145.0	 25
110	 11	1232.0	148.1	 25
111	 11	543.8	78.9	 30
112	 11	286.0	54.1	 25
113	 11	273.0	33.5	 25
114	 11	219.0	33.7	 25
115	 11	198.0	36.5	 25
116	 11	419.8	52.9	 30
117	 11	330.0	60.0	 25
118	 11	512.0	89.6	 30
119	 11	780.3	100.5	 30
120	 11	355.0	64.4	 30
121	 11	310.3	54.2	 36
122	 11	323.0	56.6	 30
123	 11	172.0	28.8	 30
124	 11	199.0	32.7	 25
125	 11	191.0	40.1	 25
126	 11	494.3	84.5	 30
127	 11	574.0	117.0	 25
128	 11	243.0	44.9	 25
129	 11	180.0	35.1	 25
130	 11	1020.0	156.4	 25
131	 11	1030.3	171.2	 30
132	 11	572.0	78.1	 25
133	 11	263.0	33.1	 25
134	 11	156.0	25.3	 25
135	 11	241.0	42.8	 25
136	 11	4778.8	1173.8	 30
137	 11	1510.0	302.5	 25
138	 11	184.0	28.5	 25
139	 11	338.0	35.5	 25
140	 11	158.0	23.9	 25
141	 11	333.3	44.0	 30
142	 11	326.0	50.2	 25
143	 11	675.0	111.8	 25
144	 11	235.0	40.9	 25
145	 11	295.0	46.5	 25
146	 11	280.5	44.5	 30
147	 11	552.0	106.6	 30
148	 11	176.0	34.4	 30
149	 11	308.8	60.5	 30
150	 11	222.0	41.9	 30
151	 11	3871.8	744.0	 36
152	 11	192.0	34.4	 25
153	 11	227.0	34.7	 25
154	 11	154.0	34.6	 25
155	 11	199.0	33.7	 25
156	 11	223.3	33.0	 30
157	 11	259.0	50.9	 25
158	 11	169.0	34.9	 25
159	 11	200.0	33.4	 25
160	 11	141.0	33.7	 25
161	 11	167.0	35.3	 30
162	 11	317.0	34.4	 25
163	 11	365.0	47.5	 25
164	 11	214.0	31.8	 25
165	 11	651.0	74.9	 25
166	 11	638.8	108.3	 30
167	 11	223.0	31.5	 25
168	 11	378.0	59.3	 25
169	 11	468.0	47.8	 25
170	 11	459.0	60.0	 25
171	 11	830.0	111.3	 30
172	 11	565.0	136.4	 25
173	 11	196.0	34.9	 25
174	 11	188.0	31.2	 25
175	 11	194.8	34.5	 30
176	 11	112.0	18.0	 36
177	 11	129.8	18.7	 30
178	 11	204.0	38.0	 30
179	 11	188.3	34.0	 30
180	 11	298.0	50.9	 30
181	 11	484.0	87.2	 30
182	 11	3039.0	579.5	 25
183	 11	170.0	29.1	 25
184	 11	299.0	46.4	 25
185	 11	175.0	34.5	 25
186	 11	159.0	32.5	 30
187	 11	141.0	26.8	 25
188	 11	131.0	22.4	 25
189	 11	182.0	26.5	 25
190	 11	158.0	32.6	 25
191	 11	583.5	123.0	 30
192	 11	301.0	47.1	 25
193	 11	501.0	67.0	 25
194	 11	449.0	51.7	 25
195	 11	170.0	31.1	 25
196	 11	342.5	35.5	 30
197	 11	178.0	26.4	 25
198	 11	404.0	62.3	 25
199	 11	5363.0	591.8	 25
200	 11	439.0	60.3	 25
201	 11	331.8	43.5	 30
202	 11	432.0	44.1	 25
203	 11	2242.0	325.2	 25
204	 11	414.0	62.4	 30
205	 11	1503.3	192.4	 30
206	 11	255.3	44.5	 30
207	 11	312.0	51.5	 36
208	 11	334.5	69.1	 30
209	 11	192.0	26.5	 25
210	 11	824.0	92.9	 25
211	 11	413.0	51.7	 25
212	 11	1671.5	431.4	 30
213	 11	126.0	19.6	 25
214	 11	316.0	51.9	 25
215	 11	262.0	44.3	 25
216	 11	722.0	87.2	 25
217	 11	542.8	107.4	 30
218	 11	340.0	46.6	 25
219	 11	156.0	21.2	 25
220	 11	287.0	27.9	 25
221	 11	247.0	44.8	 25
222	 11	246.0	31.8	 30
223	 11	228.0	41.8	 25
224	 11	363.0	40.6	 25
225	 11	1248.0	114.5	 25
226	 11	288.0	47.2	 25
227	 11	206.0	37.9	 30
228	 11	152.0	29.4	 25
229	 11	154.0	32.6	 25
230	 11	259.0	35.1	 25
231	 11	188.0	42.4	 25
232	 11	315.8	57.0	 36
233	 11	221.5	36.7	 30
234	 11	206.3	31.4	 30
235	 11	226.5	33.6	 30
236	 11	313.8	52.4	 30
237	 11	204.5	35.9	 36
238	 11	322.0	59.0	 25
239	 11	148.0	25.7	 25
240	 11	159.0	28.9	 25
241	 11	535.0	84.9	 25
242	 11	1206.3	219.2	 30
243	 11	323.0	76.2	 25
244	 11	211.0	40.8	 25
245	 11	254.0	56.6	 25
246	 11	288.0	38.0	 25
247	 11	465.0	60.8	 30
248	 11	757.0	104.2	 25
249	 11	436.0	57.7	 25
250	 11	303.0	39.5	 25
251	 11	479.0	47.5	 25
252	 11	575.8	54.0	 30
253	 11	2933.0	711.8	 25
254	 11	212.0	27.3	 25
255	 11	192.0	28.5	 25
256	 11	204.0	47.3	 25
257	 11	220.3	52.3	 30
258	 11	249.0	47.0	 25
259	 11	441.0	57.3	 25
260	 11	333.0	39.4	 25
261	 11	125.5	25.7	 30
262	 11	194.0	36.9	 36
263	 11	224.5	44.0	 30
264	 11	165.3	42.8	 30
265	 11	224.0	44.6	 30
266	 11	214.0	40.9	 25
267	 11	303.8	49.1	 30
268	 11	368.0	50.2	 25
269	 11	213.0	24.8	 25
270	 11	480.0	73.7	 25
271	 11	136.0	30.4	 25
272	 11	453.5	127.9	 30
273	 11	325.0	77.7	 25
274	 11	2199.0	392.8	 25
275	 11	195.0	32.9	 25
276	 11	544.0	65.8	 25
277	 11	435.0	95.7	 30
278	 11	189.0	34.9	 25
279	 11	150.0	31.6	 25
280	 11	166.0	31.9	 25
281	 11	232.0	37.6	 25
282	 11	221.5	34.3	 30
283	 11	211.0	37.5	 25
284	 11	179.0	30.3	 25
285	 11	197.0	29.9	 25
286	 11	263.0	41.9	 25
287	 11	167.3	25.3	 30
288	 11	219.0	32.4	 25
289	 11	1093.8	169.9	 30
290	 11	435.8	58.4	 30
291	 11	212.5	48.2	 30
292	 11	197.5	43.4	 36
293	 11	431.5	71.6	 30
294	 11	209.0	54.3	 30
295	 11	220.0	40.9	 25
296	 11	444.0	64.7	 25
297	 11	6136.8	1482.1	 30
298	 11	233.0	38.2	 25
299	 11	747.0	113.5	 25
300	 11	515.0	84.2	 25
301	 11	180.0	40.5	 25
302	 11	158.0	36.8	 30
303	 11	145.0	25.8	 25
304	 11	222.0	42.6	 25
305	 11	342.0	69.0	 25
306	 11	669.0	98.6	 25
307	 11	453.5	78.5	 30
308	 11	447.0	85.3	 25
309	 11	169.0	32.2	 25
310	 11	1029.0	163.3	 25
311	 11	465.0	58.8	 25
312	 11	211.0	33.8	 25
313	 11	254.5	43.8	 30
314	 11	3968.0	760.2	 25
315	 11	483.0	82.9	 25
316	 11	518.0	77.6	 25
317	 11	697.0	54.4	 25
318	 11	192.5	47.5	 36
319	 11	190.0	41.3	 30
320	 11	401.3	65.1	 30
321	 11	283.8	49.3	 30
322	 11	273.5	67.2	 30
323	 11	150.3	29.5	 30
324	 11	167.0	44.6	 25
325	 11	309.0	52.4	 25
326	 11	225.0	51.5	 25
327	 11	357.0	69.8	 25
328	 11	206.0	44.7	 30
329	 11	206.0	53.0	 25
330	 11	140.0	47.8	 25
331	 11	259.0	39.1	 25
332	 11	208.0	50.8	 25
333	 11	197.3	46.1	 30
334	 11	173.0	32.3	 25
335	 11	317.0	76.2	 25
336	 11	372.0	67.1	 25
337	 11	211.0	55.0	 25
338	 11	430.8	75.9	 30
339	 11	286.0	58.1	 25
340	 11	324.0	57.1	 25
341	 11	502.0	96.0	 25
342	 11	288.0	48.1	 25
343	 11	245.0	48.9	 30
344	 11	569.0	95.9	 25
345	 11	195.0	48.5	 25
346	 11	483.0	72.1	 30
347	 11	200.8	46.0	 30
348	 11	303.0	52.6	 36
349	 11	165.0	33.1	 30
350	 11	239.5	62.5	 30
351	 11	2223.5	389.5	 30
352	 11	192.0	42.9	 25
353	 11	395.8	59.7	 30
354	 11	542.0	106.8	 25
355	 11	689.0	89.9	 25
356	 11	415.0	80.1	 25
357	 11	1227.0	157.1	 25
358	 11	180.5	38.6	 30
359	 11	319.0	57.5	 25
360	 11	370.0	59.9	 25
361	 11	274.0	66.0	 25
362	 11	296.0	54.2	 25
363	 11	322.3	61.8	 30
364	 11	261.0	65.9	 25
365	 11	214.0	44.8	 25
366	 11	146.0	35.1	 25
367	 11	196.0	33.9	 25
368	 11	148.8	37.2	 30
369	 11	259.0	90.0	 25
370	 11	362.0	54.0	 25
371	 11	657.0	80.1	 25
372	 11	806.0	83.5	 25
373	 11	604.3	114.5	 30
374	 11	148.0	31.8	 25
375	 11	239.0	36.0	 30
376	 11	784.8	89.5	 30
377	 11	1760.3	245.4	 30
378	 11	3608.3	724.4	 36
379	 11	286.0	53.7	 30
380	 11	139.0	33.2	 25
381	 11	233.0	46.0	 25
382	 11	134.0	29.4	 25
383	 11	166.5	33.9	 30
384	 11	179.0	50.6	 25
385	 11	944.0	168.2	 25
386	 11	231.0	49.4	 25
387	 11	352.0	51.4	 25
388	 11	167.8	50.9	 30
389	 11	227.0	52.2	 25
390	 11	324.0	44.0	 25
391	 11	204.0	38.5	 25
392	 11	301.0	52.2	 25
393	 11	392.3	69.6	 30
394	 11	174.0	40.8	 25
395	 11	181.0	32.1	 25
396	 11	199.0	38.6	 25
397	 11	209.0	42.8	 25
398	 11	5705.3	1326.2	 30
399	 11	238.0	52.6	 25
400	 11	165.0	41.8	 25
401	 11	1144.0	183.6	 25
402	 11	158.0	36.1	 25
403	 11	277.3	53.1	 36
404	 11	162.8	47.4	 30
405	 11	628.0	79.4	 30
406	 11	513.3	59.0	 30
407	 11	253.0	52.7	 30
408	 11	296.3	54.8	 36
409	 11	194.0	33.1	 25
410	 11	210.0	44.0	 25
411	 11	151.0	30.8	 25
412	 11	290.0	47.6	 25
413	 11	1117.0	151.7	 25
414	 11	230.8	44.8	 30
415	 11	179.0	39.1	 25
416	 11	219.0	45.6	 25
417	 11	448.0	71.0	 25
418	 11	288.0	60.7	 25
419	 11	293.8	44.6	 30
420	 11	136.0	33.2	 25
421	 11	391.0	61.3	 25
422	 11	523.0	65.6	 25
423	 11	264.0	46.7	 25
424	 11	702.5	184.0	 30
425	 11	176.0	30.0	 25
426	 11	319.0	52.9	 25
427	 11	368.0	77.5	 25
428	 11	224.0	49.3	 25
429	 11	781.0	177.2	 30
430	 11	323.0	42.3	 25
431	 11	314.0	69.2	 25
432	 11	242.8	41.8	 30
433	 11	910.8	153.4	 30
434	 11	192.5	41.2	 36
435	 11	514.3	76.8	 30
436	 11	221.3	48.7	 30
437	 11	454.0	75.8	 25
438	 11	211.0	50.3	 25
439	 11	1962.8	422.7	 30
440	 11	135.0	29.0	 25
441	 11	247.0	43.4	 25
442	 11	236.0	44.5	 25
443	 11	470.0	61.2	 25
444	 11	235.8	77.6	 30
445	 11	740.0	67.7	 25
446	 11	271.0	49.7	 25
447	 11	195.0	47.4	 25
448	 11	1423.0	155.4	 25
449	 11	314.5	63.4	 30
450	 11	311.0	49.1	 25
451	 11	4045.0	389.3	 25
452	 11	194.0	31.0	 25
453	 11	157.0	32.4	 25
454	 11	829.8	129.6	 30
455	 11	6239.0	963.0	 25
456	 11	160.0	36.7	 25
457	 11	309.0	47.4	 25
458	 11	370.0	85.9	 25
459	 11	236.0	47.2	 30
460	 11	241.0	44.6	 30
461	 11	244.5	33.7	 30
462	 11	495.8	61.0	 30
463	 11	906.5	131.0	 30
464	 11	448.3	56.1	 36
465	 11	236.3	46.4	 30
466	 11	288.0	40.0	 25
467	 11	250.0	48.4	 25
468	 11	185.0	49.6	 25
469	 11	225.3	49.8	 30
470	 11	167.0	32.3	 25
471	 11	278.0	40.9	 25
472	 11	555.0	88.3	 25
473	 11	140.0	31.0	 25
474	 11	226.3	37.6	 30
475	 11	155.0	26.9	 25
476	 11	184.0	43.1	 25
477	 11	376.0	51.7	 25
478	 11	174.0	27.3	 25
479	 11	197.3	36.9	 30
480	 11	953.0	145.9	 25
481	 11	463.0	65.5	 25
482	 11	181.0	31.8	 25
483	 11	404.0	75.2	 25
484	 11	501.3	75.4	 30
485	 11	326.0	43.4	 25
486	 11	201.0	33.5	 25
487	 11	191.0	43.8	 25
488	 11	4276.0	707.9	 25
489	 11	1044.5	115.0	 36
490	 11	1649.0	216.1	 30
491	 11	217.3	42.0	 30
492	 11	145.3	20.3	 30
493	 11	168.8	27.2	 30
494	 11	139.8	32.1	 30
495	 11	415.0	61.9	 25
496	 11	199.0	33.9	 25
497	 11	372.0	46.7	 25
498	 11	247.0	36.1	 25
499	 11	878.5	146.1	 30
500	 11	299.0	47.8	 25
501	 11	2047.0	296.4	 25
502	 11	174.0	19.7	 25
503	 11	390.0	44.9	 25
504	 11	4106.8	723.7	 30
505	 11	1568.0	263.1	 25
506	 11	162.0	20.3	 25
507	 11	291.0	37.1	 25
508	 11	176.0	28.3	 25
509	 11	453.0	63.5	 30
510	 11	239.0	42.3	 25
511	 11	3685.0	616.2	 25
512	 11	130.0	20.9	 25
513	 11	304.0	40.7	 25
514	 11	488.0	98.6	 25
515	 11	2757.5	474.5	 30
516	 11	184.0	24.1	 25
517	 11	215.0	39.0	 30
518	 11	228.3	29.5	 30
519	 11	309.8	39.9	 30
520	 11	397.5	53.9	 36
521	 11	185.3	31.4	 30
522	 11	127.0	16.0	 30
523	 11	174.0	33.2	 25
524	 11	154.0	42.9	 25
525	 11	2864.3	550.3	 30
526	 11	165.0	20.0	 25
527	 11	164.0	31.8	 25
528	 11	229.0	25.2	 25
529	 11	212.0	30.2	 25
530	 11	269.0	42.5	 30
531	 11	320.0	49.2	 25
532	 11	233.0	48.9	 25
533	 11	596.0	72.9	 25
534	 11	239.0	36.1	 25
535	 11	870.3	112.4	 30
536	 11	152.0	25.7	 25
537	 11	205.0	39.8	 25
538	 11	141.0	26.4	 25
539	 11	255.0	45.3	 25
540	 11	1003.5	155.3	 30
541	 11	498.0	59.2	 25
542	 11	327.0	70.4	 25
543	 11	347.0	65.3	 25
544	 11	180.0	31.0	 25
545	 11	159.5	30.8	 30
546	 11	197.8	35.7	 30
547	 11	211.5	39.0	 30
548	 11	259.5	40.8	 30
549	 11	197.8	35.7	 30
550	 11	664.3	108.6	 36
551	 11	575.0	85.3	 25
552	 11	806.0	125.4	 25
553	 11	268.0	38.8	 25
554	 11	223.0	45.4	 25
555	 11	253.5	46.1	 30
556	 11	340.0	63.7	 25
557	 11	216.0	33.1	 25
558	 11	400.0	59.9	 25
559	 11	173.0	26.8	 25
560	 11	183.0	32.0	 30
561	 11	177.0	33.3	 25
562	 11	142.0	25.2	 25
563	 11	255.0	25.1	 25
564	 11	278.0	42.4	 25
565	 11	335.8	45.6	 30
566	 11	646.0	116.4	 25
567	 11	381.0	50.9	 25
568	 11	328.0	56.3	 25
569	 11	943.0	126.0	 25
570	 11	237.8	45.5	 30
571	 11	452.0	61.0	 25
572	 11	1638.0	233.2	 25
573	 11	306.0	37.5	 25
574	 11	365.8	53.3	 30
575	 11	590.5	86.4	 36
576	 11	401.0	84.0	 30
577	 11	193.5	26.6	 30
578	 11	184.8	32.3	 30
579	 11	1353.3	181.3	 30
580	 11	13602.3	2880.9	 30
581	 11	174.0	35.6	 25
582	 11	129.0	19.8	 25
583	 11	207.0	28.6	 25
584	 11	168.0	31.2	 25
585	 11	585.3	95.1	 30
586	 11	330.0	48.5	 25
587	 11	187.0	34.4	 25
588	 11	149.0	23.9	 25
589	 11	161.0	27.7	 25
590	 11	593.3	84.4	 30
591	 11	541.0	87.7	 25
592	 11	292.0	39.9	 25
593	 11	359.0	55.7	 25
594	 11	161.0	26.4	 25
595	 11	184.8	28.1	 30
596	 11	257.0	41.3	 25
597	 11	330.0	52.5	 25
598	 11	2994.0	330.8	 25
599	 11	3319.0	524.4	 25
600	 11	263.8	42.4	 30
601	 11	344.0	71.6	 25
602	 11	332.0	50.7	 25
603	 11	231.8	37.4	 30
604	 11	178.8	25.5	 30
605	 11	420.8	67.9	 36
606	 11	1546.0	270.5	 30
607	 11	800.5	122.8	 30
608	 11	342.0	93.7	 25
609	 11	601.0	173.2	 25
610	 11	336.8	52.0	 30
611	 11	458.0	73.5	 25
612	 11	391.0	71.5	 25
613	 11	511.0	67.8	 25
614	 11	291.0	48.1	 25
615	 11	481.0	88.2	 30
616	 11	897.0	91.3	 25
617	 11	498.0	60.2	 25
618	 11	423.0	61.2	 25
619	 11	261.0	33.9	 25
620	 11	285.0	52.0	 25
621	 11	277.3	39.6	 30
622	 11	223.0	35.0	 25
623	 11	5810.0	646.9	 25
624	 11	1278.0	97.4	 25
625	 11	363.0	144.5	 25
626	 11	491.8	76.5	 30
627	 11	645.0	90.2	 25
628	 11	409.0	62.5	 25
629	 11	378.0	36.1	 25
630	 11	430.0	36.6	 25
631	 11	331.8	76.0	 36
632	 11	155.8	36.7	 30
633	 11	572.0	76.0	 30
634	 11	344.8	62.7	 30
635	 11	232.0	40.9	 30
636	 11	393.3	62.8	 36
637	 11	212.0	35.6	 25
638	 11	352.0	41.6	 25
639	 11	264.0	48.8	 25
640	 11	182.0	48.8	 25
641	 11	247.3	50.0	 30
642	 11	192.0	29.4	 25
643	 11	410.0	83.0	 25
644	 11	479.0	69.6	 25
645	 11	551.0	68.7	 25
646	 11	277.8	53.5	 30
647	 11	237.0	41.0	 25
648	 11	195.0	39.1	 25
649	 11	451.0	73.2	 25
650	 11	165.0	29.3	 25
651	 11	178.0	42.3	 30
652	 11	147.0	26.2	 25
653	 11	218.0	36.0	 25
654	 11	288.0	56.3	 25
655	 11	145.0	31.9	 25
656	 11	180.3	48.6	 30
657	 11	144.0	26.1	 25
658	 11	439.0	59.0	 25
659	 11	259.0	46.2	 25
660	 11	341.8	56.5	 30
661	 11	505.5	62.9	 36
662	 11	225.5	50.2	 30
663	 11	200.8	45.1	 30
664	 11	271.8	50.0	 30
665	 11	294.0	47.9	 25
666	 11	1118.0	117.1	 30
667	 11	348.0	49.9	 25
668	 11	329.0	60.3	 25
669	 11	252.0	41.9	 25
670	 11	131.0	24.3	 25
671	 11	195.8	33.9	 30
672	 11	301.0	58.9	 25
673	 11	1428.0	235.2	 25
674	 11	159.0	32.9	 25
675	 11	175.0	37.0	 25
676	 11	481.3	76.0	 30
677	 11	269.0	44.5	 25
678	 11	497.0	86.4	 25
679	 11	311.0	46.1	 25
680	 11	370.0	51.5	 25
681	 11	193.5	40.8	 30
682	 11	176.0	33.3	 25
683	 11	1056.0	197.3	 25
684	 11	191.0	33.6	 25
685	 11	871.0	123.5	 25
686	 11	713.3	141.4	 30
687	 11	375.0	66.6	 25
688	 11	932.0	181.9	 30
689	 11	188.5	45.2	 30
690	 11	273.0	43.0	 30
691	 11	218.3	44.3	 36
692	 11	395.0	64.2	 30
693	 11	400.3	102.2	 30
694	 11	335.0	64.9	 25
695	 11	320.0	39.8	 25
696	 11	467.5	102.6	 30
697	 11	617.0	81.5	 25
698	 11	464.0	93.9	 25
699	 11	147.0	33.7	 25
700	 11	388.0	69.7	 25
701	 11	294.3	44.1	 30
702	 11	856.0	116.8	 25
703	 11	432.0	59.3	 25
704	 11	315.0	47.8	 25
705	 11	248.0	37.3	 25
706	 11	590.0	79.3	 30
707	 11	253.0	53.4	 25
708	 11	195.0	34.4	 25
709	 11	295.0	64.7	 25
710	 11	237.0	51.6	 25
711	 11	234.3	44.4	 30
  0	 12	11971.0	3973.9	 36
  1	 12	156.5	25.5	 30
  2	 12	297.5	38.6	 30
  3	 12	468.5	71.9	 30
  4	 12	290.0	56.9	 25
  5	 12	364.3	72.0	 30
  6	 12	153.0	25.6	 25
  7	 12	643.0	109.4	 25
  8	 12	193.0	31.5	 25
  9	 12	193.0	30.8	 25
 10	 12	221.0	47.2	 30
 11	 12	123.0	20.7	 25
 12	 12	136.0	26.3	 25
 13	 12	153.0	30.2	 25
 14	 12	162.0	22.2	 25
 15	 12	162.5	36.9	 30
 16	 12	124.0	20.9	 25
 17	 12	120.0	21.6	 25
 18	 12	155.0	32.5	 25
 19	 12	138.0	28.8	 25
 20	 12	171.5	32.5	 30
 21	 12	168.0	41.5	 25
 22	 12	132.0	20.4	 25
 23	 12	120.0	23.8	 25
 24	 12	135.0	40.9	 25
 25	 12	137.5	30.5	 30
 26	 12	125.0	30.5	 25
 27	 12	118.5	25.2	 30
 28	 12	171.3	37.6	 30
 29	 12	133.8	23.0	 30
 30	 12	144.0	35.6	 36
 31	 12	154.8	26.4	 30
 32	 12	145.8	30.4	 30
 33	 12	131.0	25.3	 25
 34	 12	132.0	26.4	 25
 35	 12	116.5	32.3	 30
 36	 12	142.0	23.5	 25
 37	 12	189.0	25.4	 25
 38	 12	156.0	27.3	 25
 39	 12	148.0	18.3	 25
 40	 12	101.8	16.1	 30
 41	 12	134.0	22.1	 25
 42	 12	143.0	34.6	 25
 43	 12	132.0	23.3	 25
 44	 12	118.0	27.9	 25
 45	 12	118.0	27.6	 30
 46	 12	134.0	17.2	 25
 47	 12	140.0	32.1	 25
 48	 12	159.0	36.4	 25
 49	 12	205.0	37.2	 25
 50	 12	195.0	30.1	 30
 51	 12	163.0	26.0	 25
 52	 12	121.0	30.6	 25
 53	 12	121.0	26.8	 25
 54	 12	156.0	26.5	 25
 55	 12	120.8	20.4	 30
 56	 12	121.5	27.5	 30
 57	 12	136.8	26.8	 30
 58	 12	126.0	26.5	 30
 59	 12	116.8	22.6	 30
 60	 12	132.5	28.8	 36
 61	 12	117.0	23.2	 25
 62	 12	139.0	25.0	 25
 63	 12	123.0	25.9	 25
 64	 12	133.0	25.7	 25
 65	 12	112.5	23.6	 30
 66	 12	151.0	30.5	 25
 67	 12	132.0	24.9	 25
 68	 12	127.0	32.5	 25
 69	 12	126.0	26.0	 25
 70	 12	140.0	22.0	 30
 71	 12	124.0	29.5	 25
 72	 12	134.0	29.1	 25
 73	 12	131.0	36.7	 25
 74	 12	165.0	40.8	 25
 75	 12	134.0	21.5	 30
 76	 12	157.0	31.0	 25
 77	 12	112.0	18.2	 25
 78	 12	126.0	32.1	 25
 79	 12	162.0	37.9	 25
 80	 12	130.0	25.0	 25
 81	 12	158.8	27.8	 30
 82	 12	179.0	42.5	 25
 83	 12	135.0	33.5	 25
 84	 12	148.0	29.5	 30
 85	 12	136.3	18.5	 30
 86	 12	140.0	30.7	 36
 87	 12	110.0	17.0	 30
 88	 12	153.8	35.8	 30
 89	 12	133.3	25.9	 30
 90	 12	133.0	39.3	 25
 91	 12	138.8	26.4	 30
 92	 12	121.0	28.3	 25
 93	 12	308.0	57.2	 25
 94	 12	447.0	88.8	 25
 95	 12	164.0	36.0	 25
 96	 12	151.8	26.8	 30
 97	 12	381.0	92.7	 25
 98	 12	200.0	37.7	 25
 99	 12	172.0	31.5	 25
100	 12	712.0	128.0	 25
101	 12	1484.3	226.9	 30
102	 12	718.0	148.5	 25
103	 12	245.0	32.2	 25
104	 12	249.0	46.0	 25
105	 12	200.0	31.2	 25
106	 12	158.8	40.8	 30
107	 12	290.0	50.7	 25
108	 12	256.0	41.8	 25
109	 12	559.0	75.3	 25
110	 12	498.0	74.4	 25
111	 12	334.0	52.3	 30
112	 12	205.0	34.0	 25
113	 12	342.0	43.9	 30
114	 12	198.0	33.7	 30
115	 12	290.3	70.0	 30
116	 12	203.3	39.3	 36
117	 12	246.8	56.0	 30
118	 12	390.0	75.7	 25
119	 12	246.0	51.3	 25
120	 12	265.0	44.9	 25
121	 12	308.5	63.9	 30
122	 12	224.0	32.4	 25
123	 12	150.0	34.3	 25
124	 12	161.0	31.6	 25
125	 12	164.0	27.7	 25
126	 12	175.3	26.4	 30
127	 12	461.0	75.1	 25
128	 12	207.0	45.9	 25
129	 12	217.0	32.9	 25
130	 12	233.0	48.7	 25
131	 12	461.8	65.2	 30
132	 12	436.0	61.1	 25
133	 12	222.0	41.4	 25
134	 12	153.0	32.8	 25
135	 12	182.0	28.9	 25
136	 12	2640.0	622.0	 30
137	 12	410.0	60.1	 25
138	 12	215.0	36.1	 25
139	 12	347.0	49.4	 25
140	 12	164.0	33.8	 25
141	 12	306.3	44.1	 36
142	 12	237.5	43.4	 30
143	 12	130.3	26.5	 30
144	 12	183.3	33.3	 30
145	 12	222.3	43.9	 30
146	 12	197.0	41.1	 36
147	 12	181.0	34.9	 25
148	 12	258.0	51.7	 25
149	 12	345.0	47.4	 25
150	 12	215.0	41.8	 25
151	 12	638.8	198.9	 30
152	 12	139.0	32.0	 25
153	 12	274.0	53.1	 25
154	 12	234.0	45.9	 25
155	 12	294.0	41.4	 25
156	 12	148.8	36.5	 30
157	 12	171.0	41.2	 25
158	 12	172.0	49.3	 25
159	 12	165.0	35.4	 25
160	 12	160.0	35.1	 25
161	 12	139.5	21.9	 30
162	 12	191.0	32.6	 25
163	 12	241.0	47.4	 25
164	 12	152.0	37.9	 25
165	 12	450.0	52.0	 25
166	 12	356.3	52.4	 30
167	 12	360.0	53.1	 25
168	 12	584.0	81.5	 25
169	 12	316.0	42.1	 25
170	 12	291.3	60.8	 30
171	 12	422.0	72.9	 36
172	 12	2041.0	526.7	 30
173	 12	195.5	33.6	 30
174	 12	169.5	40.8	 30
175	 12	160.0	25.7	 25
176	 12	115.3	22.3	 30
177	 12	176.0	39.2	 25
178	 12	183.0	43.3	 25
179	 12	174.0	32.4	 25
180	 12	260.0	59.6	 25
181	 12	383.3	60.4	 30
182	 12	1162.0	378.5	 25
183	 12	177.0	41.0	 25
184	 12	217.0	40.4	 25
185	 12	211.0	40.7	 25
186	 12	186.0	37.8	 25
187	 12	111.8	28.1	 30
188	 12	146.0	35.1	 25
189	 12	195.0	43.5	 25
190	 12	165.0	29.3	 25
191	 12	335.0	77.5	 25
192	 12	203.3	42.2	 30
193	 12	185.0	41.9	 25
194	 12	256.0	64.4	 25
195	 12	175.0	30.2	 25
196	 12	317.0	50.5	 25
197	 12	160.8	41.7	 30
198	 12	220.5	39.5	 30
199	 12	794.8	205.7	 30
200	 12	374.8	62.1	 30
201	 12	288.3	41.6	 30
202	 12	554.3	66.1	 36
203	 12	881.0	174.9	 30
204	 12	349.0	60.0	 25
205	 12	641.0	155.7	 25
206	 12	301.0	85.1	 25
207	 12	424.5	60.2	 30
208	 12	149.0	30.4	 25
209	 12	133.0	37.6	 25
210	 12	222.0	54.4	 25
211	 12	197.0	38.5	 25
212	 12	259.5	68.1	 30
213	 12	155.0	33.5	 25
214	 12	185.0	51.5	 25
215	 12	177.0	38.6	 25
216	 12	160.0	41.1	 25
217	 12	624.0	92.3	 30
218	 12	232.0	55.8	 25
219	 12	130.0	43.4	 25
220	 12	182.0	37.9	 25
221	 12	162.0	33.9	 25
222	 12	145.8	31.8	 30
223	 12	126.0	30.5	 25
224	 12	250.0	43.0	 25
225	 12	1036.0	98.3	 25
226	 12	221.0	47.6	 25
227	 12	150.3	29.8	 36
228	 12	236.0	392.9	 30
229	 12	147.0	33.1	 30
230	 12	236.0	48.4	 30
231	 12	256.3	55.6	 30
232	 12	180.8	26.6	 30
233	 12	226.0	40.4	 25
234	 12	292.0	70.0	 25
235	 12	158.0	26.5	 25
236	 12	261.0	43.6	 25
237	 12	184.5	64.2	 30
238	 12	229.0	56.2	 25
239	 12	142.0	29.5	 25
240	 12	151.0	34.6	 25
241	 12	228.0	53.6	 25
242	 12	677.3	97.8	 30
243	 12	296.0	54.9	 25
244	 12	233.0	51.9	 25
245	 12	297.0	56.4	 25
246	 12	217.0	44.2	 25
247	 12	221.0	48.3	 30
248	 12	792.0	129.1	 25
249	 12	353.0	46.0	 25
250	 12	418.0	76.7	 25
251	 12	303.0	61.1	 25
252	 12	344.3	77.8	 30
253	 12	600.0	154.1	 25
254	 12	181.0	34.0	 25
255	 12	272.3	56.3	 30
256	 12	179.0	41.1	 30
257	 12	310.3	72.7	 36
258	 12	421.5	67.7	 30
259	 12	308.5	56.3	 30
260	 12	213.0	44.8	 30
261	 12	118.0	27.1	 25
262	 12	153.8	45.8	 30
263	 12	269.0	67.6	 25
264	 12	159.0	34.7	 25
265	 12	233.0	51.9	 25
266	 12	217.0	48.3	 25
267	 12	331.8	52.5	 30
268	 12	390.0	62.5	 25
269	 12	332.0	81.9	 25
270	 12	478.0	72.8	 25
271	 12	183.0	47.2	 25
272	 12	167.0	36.3	 30
273	 12	222.0	50.8	 25
274	 12	300.0	51.3	 25
275	 12	162.0	43.1	 25
276	 12	225.0	39.1	 25
277	 12	186.0	34.7	 30
278	 12	148.0	36.4	 25
279	 12	153.0	31.3	 25
280	 12	178.0	87.2	 25
281	 12	199.0	52.3	 25
282	 12	168.3	34.9	 30
283	 12	162.0	33.6	 25
284	 12	168.3	29.1	 30
285	 12	240.8	35.2	 30
286	 12	194.5	36.0	 30
287	 12	151.0	36.0	 30
288	 12	199.5	35.8	 36
289	 12	340.0	58.4	 25
290	 12	353.0	73.8	 25
291	 12	144.0	31.8	 25
292	 12	127.0	27.1	 25
293	 12	270.8	59.1	 30
294	 12	217.0	43.3	 25
295	 12	173.0	41.5	 25
296	 12	307.0	60.5	 25
297	 12	1212.0	227.3	 25
298	 12	255.3	47.5	 30
299	 12	684.0	66.9	 25
300	 12	480.0	43.4	 25
301	 12	188.0	25.2	 25
302	 12	159.0	32.1	 25
303	 12	171.3	30.2	 30
304	 12	158.0	32.4	 25
305	 12	266.0	45.4	 25
306	 12	565.0	91.3	 25
307	 12	306.0	39.4	 25
308	 12	339.5	58.0	 30
309	 12	204.0	44.3	 25
310	 12	335.0	54.6	 25
311	 12	181.0	23.3	 25
312	 12	169.5	28.7	 30
313	 12	241.8	44.2	 36
314	 12	584.0	105.3	 30
315	 12	456.5	77.9	 30
316	 12	310.5	56.0	 30
317	 12	403.3	82.2	 30
318	 12	276.8	42.8	 30
319	 12	183.0	39.2	 25
320	 12	1412.0	258.3	 25
321	 12	396.0	106.1	 25
322	 12	253.0	55.8	 25
323	 12	174.8	32.0	 30
324	 12	190.0	19.0	 25
325	 12	369.0	52.3	 25
326	 12	154.0	26.8	 25
327	 12	193.0	34.0	 25
328	 12	214.0	37.4	 30
329	 12	229.0	41.0	 25
330	 12	186.0	44.5	 25
331	 12	161.0	29.5	 25
332	 12	148.0	32.8	 25
333	 12	130.0	16.7	 30
334	 12	153.0	27.3	 25
335	 12	195.0	34.2	 25
336	 12	251.0	35.5	 25
337	 12	194.0	33.0	 25
338	 12	248.5	46.8	 30
339	 12	235.0	46.3	 25
340	 12	363.0	62.7	 25
341	 12	302.0	47.6	 30
342	 12	197.0	36.0	 30
343	 12	211.3	33.9	 36
344	 12	185.3	31.5	 30
345	 12	174.8	39.1	 30
346	 12	391.0	74.0	 25
347	 12	218.0	27.8	 25
348	 12	228.8	30.7	 30
349	 12	131.0	33.7	 25
350	 12	125.0	26.0	 25
351	 12	492.0	77.2	 25
352	 12	230.0	44.8	 25
353	 12	427.8	52.0	 30
354	 12	194.0	35.9	 25
355	 12	235.0	37.4	 25
356	 12	221.0	40.3	 25
357	 12	270.0	41.8	 25
358	 12	157.0	19.6	 30
359	 12	255.0	35.0	 25
360	 12	229.0	42.8	 25
361	 12	231.0	34.3	 25
362	 12	276.0	48.5	 25
363	 12	196.0	29.6	 30
364	 12	201.0	34.3	 25
365	 12	185.0	34.7	 25
366	 12	227.0	38.5	 25
367	 12	175.0	33.1	 25
368	 12	133.3	25.0	 30
369	 12	265.8	47.6	 30
370	 12	408.5	47.4	 30
371	 12	303.5	56.5	 30
372	 12	335.5	38.0	 30
373	 12	428.0	67.3	 36
374	 12	184.3	26.8	 30
375	 12	205.0	29.4	 25
376	 12	455.0	46.1	 25
377	 12	456.0	72.9	 25
378	 12	509.5	93.2	 30
379	 12	282.0	42.3	 25
380	 12	148.0	31.7	 25
381	 12	253.0	29.7	 25
382	 12	115.0	22.8	 25
383	 12	152.3	28.2	 30
384	 12	156.0	18.7	 25
385	 12	260.0	52.8	 25
386	 12	195.0	30.0	 25
387	 12	324.0	46.4	 25
388	 12	173.3	34.5	 30
389	 12	182.0	36.2	 25
390	 12	139.0	22.3	 25
391	 12	218.0	21.9	 25
392	 12	226.0	28.8	 25
393	 12	289.0	58.8	 25
394	 12	217.8	30.6	 30
395	 12	116.0	22.8	 25
396	 12	154.0	22.6	 25
397	 12	141.0	17.2	 25
398	 12	651.0	180.2	 30
399	 12	181.3	34.5	 36
400	 12	214.8	35.1	 30
401	 12	360.0	49.8	 30
402	 12	143.8	28.2	 30
403	 12	406.0	72.7	 25
404	 12	172.0	39.5	 30
405	 12	233.0	25.9	 25
406	 12	216.0	24.1	 25
407	 12	159.0	41.3	 25
408	 12	208.0	34.8	 25
409	 12	151.0	21.9	 30
410	 12	183.0	42.8	 25
411	 12	253.0	31.6	 25
412	 12	204.0	41.2	 25
413	 12	237.0	31.0	 25
414	 12	219.8	43.3	 30
415	 12	221.0	46.8	 25
416	 12	215.0	38.1	 25
417	 12	306.0	28.3	 25
418	 12	208.0	23.3	 25
419	 12	210.3	42.7	 30
420	 12	148.0	26.0	 25
421	 12	180.0	34.2	 25
422	 12	260.0	42.1	 25
423	 12	210.0	23.8	 25
424	 12	156.3	26.6	 30
425	 12	206.0	31.8	 25
426	 12	323.8	47.5	 30
427	 12	350.8	55.8	 30
428	 12	191.8	40.9	 30
429	 12	220.8	46.6	 36
430	 12	473.8	59.0	 30
431	 12	247.5	36.6	 30
432	 12	206.0	25.3	 25
433	 12	207.0	48.3	 25
434	 12	241.8	28.2	 30
435	 12	246.0	35.4	 25
436	 12	254.0	29.8	 25
437	 12	253.0	54.3	 25
438	 12	184.0	36.9	 25
439	 12	650.3	130.0	 30
440	 12	144.0	24.3	 25
441	 12	190.0	44.9	 25
442	 12	203.0	34.6	 25
443	 12	249.0	39.1	 25
444	 12	175.3	37.1	 30
445	 12	326.0	56.7	 25
446	 12	354.0	62.0	 25
447	 12	176.0	30.5	 25
448	 12	352.0	50.0	 25
449	 12	471.0	66.4	 30
450	 12	330.0	64.1	 25
451	 12	880.0	154.3	 25
452	 12	215.0	36.1	 25
453	 12	246.0	56.3	 25
454	 12	304.0	54.1	 30
455	 12	2151.5	523.5	 30
456	 12	159.3	24.3	 30
457	 12	207.5	27.0	 30
458	 12	164.8	37.4	 30
459	 12	202.0	30.3	 36
460	 12	654.0	106.0	 25
461	 12	170.0	29.1	 25
462	 12	317.0	53.8	 25
463	 12	1519.0	174.7	 25
464	 12	412.3	66.3	 30
465	 12	228.0	39.4	 25
466	 12	187.0	35.2	 25
467	 12	221.0	34.9	 25
468	 12	216.0	30.4	 25
469	 12	180.8	34.1	 30
470	 12	132.0	23.4	 25
471	 12	330.0	37.8	 25
472	 12	158.0	25.9	 25
473	 12	116.0	28.9	 25
474	 12	156.0	28.6	 30
475	 12	144.0	23.4	 25
476	 12	169.0	34.8	 25
477	 12	200.0	31.2	 25
478	 12	177.0	30.1	 25
479	 12	166.8	38.9	 30
480	 12	628.0	72.9	 25
481	 12	396.0	55.7	 25
482	 12	166.0	35.5	 25
483	 12	218.5	35.9	 30
484	 12	1181.0	148.2	 36
485	 12	331.0	43.8	 30
486	 12	215.5	35.2	 30
487	 12	284.5	44.5	 30
488	 12	612.5	94.7	 30
489	 12	446.0	55.7	 30
490	 12	804.0	142.8	 25
491	 12	211.0	43.7	 25
492	 12	142.0	28.9	 25
493	 12	122.0	23.9	 25
494	 12	193.0	28.2	 25
495	 12	282.5	37.9	 30
496	 12	171.0	28.7	 25
497	 12	428.0	45.9	 25
498	 12	142.0	23.1	 25
499	 12	274.0	35.6	 25
500	 12	248.5	39.5	 30
501	 12	283.0	43.4	 25
502	 12	219.0	39.3	 25
503	 12	228.0	55.6	 25
504	 12	773.0	86.9	 25
505	 12	490.5	95.2	 30
506	 12	168.0	35.9	 25
507	 12	269.0	35.2	 25
508	 12	163.0	30.3	 25
509	 12	312.0	55.6	 25
510	 12	334.5	43.7	 30
511	 12	940.0	170.8	 25
512	 12	160.3	33.6	 30
513	 12	152.8	26.2	 30
514	 12	173.5	33.5	 30
515	 12	813.8	180.2	 36
516	 12	154.0	27.4	 30
517	 12	161.0	32.8	 25
518	 12	170.0	28.9	 25
519	 12	324.0	39.7	 25
520	 12	425.3	79.9	 30
521	 12	295.0	35.7	 25
522	 12	138.0	19.4	 25
523	 12	153.0	21.4	 25
524	 12	171.0	36.5	 25
525	 12	592.8	113.4	 30
526	 12	153.0	35.6	 25
527	 12	203.0	42.6	 25
528	 12	242.0	41.7	 25
529	 12	181.0	30.9	 25
530	 12	272.5	51.7	 30
531	 12	215.0	40.8	 25
532	 12	302.0	41.4	 25
533	 12	463.0	63.0	 25
534	 12	210.0	23.7	 25
535	 12	921.0	143.3	 30
536	 12	120.0	27.8	 25
537	 12	177.0	40.9	 25
538	 12	158.0	28.1	 25
539	 12	290.0	52.7	 25
540	 12	473.3	64.3	 36
541	 12	529.3	73.3	 30
542	 12	222.8	47.8	 30
543	 12	289.8	58.3	 30
544	 12	169.3	43.8	 30
545	 12	142.5	34.5	 36
546	 12	282.0	49.6	 25
547	 12	213.0	35.3	 25
548	 12	266.0	64.4	 25
549	 12	168.0	39.3	 25
550	 12	299.0	64.2	 30
551	 12	370.0	55.5	 25
552	 12	358.0	73.4	 25
553	 12	381.0	81.6	 25
554	 12	276.0	57.8	 25
555	 12	290.8	50.8	 30
556	 12	390.0	60.4	 25
557	 12	180.0	37.7	 25
558	 12	298.0	45.8	 25
559	 12	227.0	48.4	 25
560	 12	164.0	36.1	 30
561	 12	160.0	38.3	 25
562	 12	117.0	24.6	 25
563	 12	198.0	52.0	 25
564	 12	186.0	39.6	 25
565	 12	272.8	54.1	 30
566	 12	169.0	40.8	 25
567	 12	216.0	42.5	 25
568	 12	197.0	57.3	 25
569	 12	226.0	50.7	 30
570	 12	182.0	32.8	 36
571	 12	316.8	57.6	 30
572	 12	387.8	70.3	 30
573	 12	365.5	66.2	 30
574	 12	607.0	66.9	 25
575	 12	337.8	65.3	 30
576	 12	638.0	123.9	 25
577	 12	270.0	41.6	 25
578	 12	160.0	33.8	 25
579	 12	328.0	55.3	 25
580	 12	1904.0	538.2	 30
581	 12	167.0	40.5	 25
582	 12	128.0	22.1	 25
583	 12	164.0	37.7	 25
584	 12	240.0	44.6	 25
585	 12	171.8	30.6	 30
586	 12	232.0	51.4	 25
587	 12	161.0	29.9	 25
588	 12	110.0	26.6	 25
589	 12	136.0	27.3	 25
590	 12	291.3	59.7	 30
591	 12	208.0	39.2	 25
592	 12	285.0	47.5	 25
593	 12	218.0	53.5	 25
594	 12	170.0	42.1	 25
595	 12	203.0	44.5	 25
596	 12	218.5	38.3	 30
597	 12	280.8	50.3	 30
598	 12	821.8	167.4	 30
599	 12	1539.5	277.2	 30
600	 12	164.0	37.4	 30
601	 12	207.5	47.4	 36
602	 12	291.5	52.8	 30
603	 12	194.0	38.0	 25
604	 12	321.0	43.9	 25
605	 12	156.0	35.1	 25
606	 12	247.0	55.4	 30
607	 12	431.0	69.8	 25
608	 12	343.0	66.2	 25
609	 12	170.0	34.1	 25
610	 12	539.0	111.3	 25
611	 12	493.3	72.1	 30
612	 12	541.0	89.9	 25
613	 12	316.0	48.7	 25
614	 12	207.0	49.3	 25
615	 12	284.0	52.4	 25
616	 12	605.3	67.7	 30
617	 12	258.0	32.3	 25
618	 12	221.0	42.6	 25
619	 12	173.0	31.0	 25
620	 12	150.0	33.9	 25
621	 12	172.8	33.5	 30
622	 12	173.0	33.9	 25
623	 12	737.0	135.6	 25
624	 12	1342.0	110.6	 25
625	 12	384.5	180.3	 30
626	 12	232.0	53.3	 36
627	 12	290.5	53.5	 30
628	 12	216.0	42.1	 30
629	 12	544.0	74.0	 30
630	 12	664.0	82.0	 30
631	 12	191.8	47.9	 30
632	 12	212.0	37.4	 25
633	 12	226.0	44.8	 25
634	 12	267.0	49.0	 25
635	 12	286.0	60.4	 25
636	 12	646.5	80.9	 30
637	 12	172.0	40.2	 25
638	 12	238.0	36.3	 25
639	 12	158.0	31.0	 25
640	 12	159.0	39.2	 25
641	 12	192.8	46.4	 30
642	 12	125.0	19.0	 25
643	 12	238.0	46.9	 25
644	 12	245.0	50.1	 25
645	 12	280.0	58.1	 25
646	 12	182.0	32.4	 30
647	 12	200.0	51.3	 25
648	 12	187.0	23.8	 25
649	 12	232.0	49.6	 25
650	 12	169.0	30.5	 25
651	 12	161.5	31.3	 30
652	 12	147.0	24.7	 25
653	 12	114.0	22.8	 25
654	 12	229.8	39.0	 30
655	 12	134.0	42.2	 30
656	 12	170.8	26.6	 36
657	 12	153.3	35.9	 30
658	 12	305.0	55.4	 30
659	 12	207.8	50.7	 30
660	 12	303.0	67.0	 25
661	 12	717.0	133.4	 30
662	 12	272.0	52.7	 25
663	 12	152.0	43.6	 25
664	 12	197.0	36.6	 25
665	 12	193.0	31.7	 25
666	 12	844.0	87.6	 30
667	 12	193.0	48.0	 25
668	 12	350.0	54.3	 25
669	 12	307.0	31.9	 25
670	 12	219.0	35.3	 25
671	 12	247.5	63.4	 30
672	 12	264.0	47.4	 25
673	 12	650.0	110.4	 25
674	 12	179.0	47.2	 25
675	 12	209.0	32.5	 25
676	 12	450.0	64.5	 30
677	 12	364.0	54.2	 25
678	 12	363.0	36.5	 25
679	 12	322.0	54.3	 25
680	 12	200.0	47.6	 25
681	 12	169.0	33.2	 30
682	 12	144.5	36.2	 30
683	 12	309.8	66.0	 30
684	 12	163.5	33.8	 30
685	 12	376.5	85.1	 30
686	 12	271.8	47.2	 36
687	 12	328.3	57.7	 30
688	 12	283.0	54.0	 25
689	 12	166.0	29.5	 25
690	 12	179.0	31.1	 25
691	 12	347.3	55.5	 30
692	 12	506.0	63.4	 25
693	 12	197.0	32.0	 25
694	 12	164.0	34.5	 25
695	 12	234.0	38.4	 25
696	 12	193.0	38.0	 30
697	 12	280.0	35.9	 25
698	 12	188.0	36.9	 25
699	 12	173.0	31.9	 25
700	 12	221.0	41.3	 25
701	 12	228.0	31.0	 25
702	 12	575.0	101.4	 30
703	 12	282.0	45.8	 25
704	 12	620.0	66.1	 25
705	 12	170.0	26.8	 25
706	 12	407.0	45.2	 25
707	 12	207.8	36.9	 30
708	 12	167.0	28.1	 25
709	 12	207.0	36.9	 25
710	 12	368.0	48.8	 25
711	 12	18954.5	4253.0	 30
  0	 13	287.5	52.3	 30
  1	 13	181.0	47.0	 25
  2	 13	325.0	56.8	 25
  3	 13	289.0	39.5	 25
  4	 13	2975.0	396.2	 25
  5	 13	240.3	57.6	 30
  6	 13	156.0	36.8	 25
  7	 13	355.0	58.0	 25
  8	 13	169.0	34.7	 25
  9	 13	442.0	55.9	 25
 10	 13	215.5	45.0	 30
 11	 13	282.0	41.6	 25
 12	 13	392.0	61.3	 25
 13	 13	318.0	62.7	 25
 14	 13	679.0	82.4	 25
 15	 13	259.3	49.2	 30
 16	 13	222.0	33.6	 25
 17	 13	561.0	82.9	 25
 18	 13	1294.0	101.8	 25
 19	 13	486.0	91.9	 25
 20	 13	668.5	73.4	 30
 21	 13	349.0	44.8	 25
 22	 13	264.3	45.6	 30
 23	 13	291.3	57.7	 30
 24	 13	147.3	26.6	 30
 25	 13	220.8	47.7	 36
 26	 13	169.0	35.2	 30
 27	 13	347.0	46.5	 25
 28	 13	284.0	47.2	 25
 29	 13	262.0	53.2	 25
 30	 13	403.5	95.6	 30
 31	 13	175.0	43.1	 25
 32	 13	438.0	65.2	 25
 33	 13	343.0	69.3	 25
 34	 13	548.0	88.4	 25
 35	 13	190.8	42.1	 30
 36	 13	223.0	33.4	 25
 37	 13	879.0	128.0	 25
 38	 13	1806.0	328.5	 25
 39	 13	324.0	52.5	 25
 40	 13	205.0	45.4	 30
 41	 13	190.0	35.3	 25
 42	 13	214.0	47.7	 25
 43	 13	150.0	38.5	 25
 44	 13	1037.0	253.9	 25
 45	 13	165.0	51.1	 30
 46	 13	154.0	32.7	 25
 47	 13	197.0	43.7	 25
 48	 13	191.0	45.3	 25
 49	 13	322.0	40.1	 25
 50	 13	433.5	105.6	 36
 51	 13	192.8	51.6	 30
 52	 13	164.8	34.3	 30
 53	 13	177.3	42.3	 30
 54	 13	164.3	32.3	 30
 55	 13	193.3	51.8	 36
 56	 13	237.0	71.0	 25
 57	 13	201.0	45.0	 25
 58	 13	320.0	63.9	 25
 59	 13	300.0	46.1	 25
 60	 13	975.0	110.9	 25
 61	 13	162.5	44.4	 30
 62	 13	163.0	35.0	 25
 63	 13	190.0	34.1	 25
 64	 13	165.0	35.8	 25
 65	 13	314.0	56.6	 25
 66	 13	609.0	148.7	 30
 67	 13	216.0	43.3	 25
 68	 13	408.0	72.1	 25
 69	 13	340.0	63.8	 25
 70	 13	343.0	46.4	 25
 71	 13	393.0	60.2	 30
 72	 13	227.0	41.9	 25
 73	 13	860.0	147.9	 25
 74	 13	414.0	71.3	 25
 75	 13	610.0	104.2	 25
 76	 13	348.3	60.9	 30
 77	 13	188.0	27.0	 25
 78	 13	384.0	75.6	 25
 79	 13	402.5	70.6	 30
 80	 13	519.8	86.9	 30
 81	 13	594.3	131.6	 36
 82	 13	411.3	77.5	 30
 83	 13	1364.3	241.9	 30
 84	 13	982.0	108.5	 25
 85	 13	296.0	57.3	 25
 86	 13	347.5	55.9	 30
 87	 13	202.0	41.2	 25
 88	 13	626.0	75.5	 25
 89	 13	1240.0	252.1	 25
 90	 13	1150.0	204.9	 25
 91	 13	169.0	37.4	 30
 92	 13	229.0	49.4	 25
 93	 13	4895.0	938.8	 25
 94	 13	362.0	67.6	 25
 95	 13	220.0	32.1	 25
 96	 13	244.5	60.3	 30
 97	 13	389.0	74.2	 25
 98	 13	285.0	39.7	 25
 99	 13	258.0	56.8	 25
100	 13	146.0	26.4	 25
101	 13	330.3	82.3	 30
102	 13	1611.0	229.7	 25
103	 13	562.0	67.7	 25
104	 13	216.0	45.9	 25
105	 13	531.0	95.0	 25
106	 13	431.0	72.4	 30
107	 13	218.0	43.2	 30
108	 13	370.0	81.9	 30
109	 13	892.3	140.2	 30
110	 13	650.8	75.2	 30
111	 13	190.8	43.3	 36
112	 13	245.5	38.0	 30
113	 13	420.0	68.5	 25
114	 13	349.0	82.7	 25
115	 13	274.0	43.1	 25
116	 13	216.5	33.7	 30
117	 13	435.0	130.6	 25
118	 13	1489.0	165.4	 25
119	 13	225.0	36.1	 25
120	 13	356.0	69.1	 25
121	 13	193.5	45.2	 30
122	 13	283.0	46.6	 25
123	 13	260.0	42.0	 25
124	 13	352.0	76.9	 25
125	 13	939.0	132.7	 25
126	 13	760.0	151.9	 30
127	 13	174.0	42.9	 25
128	 13	344.0	80.2	 25
129	 13	245.0	41.0	 25
130	 13	407.0	65.0	 25
131	 13	893.5	135.0	 30
132	 13	383.0	142.4	 25
133	 13	1933.0	326.1	 25
134	 13	228.0	44.2	 25
135	 13	291.0	48.5	 25
136	 13	988.3	202.7	 36
137	 13	329.5	48.5	 30
138	 13	304.8	65.4	 30
139	 13	234.5	50.3	 30
140	 13	302.0	41.6	 30
141	 13	486.3	73.6	 30
142	 13	1052.0	262.2	 25
143	 13	219.0	54.0	 25
144	 13	214.0	44.0	 25
145	 13	184.0	34.7	 25
146	 13	249.3	48.8	 30
147	 13	195.0	42.6	 25
148	 13	3209.0	670.4	 25
149	 13	2452.0	381.2	 25
150	 13	441.0	55.0	 25
151	 13	388.8	89.6	 30
152	 13	412.0	82.2	 25
153	 13	344.0	58.9	 25
154	 13	174.0	47.4	 25
155	 13	4693.0	491.6	 25
156	 13	452.3	82.6	 30
157	 13	660.0	112.2	 25
158	 13	969.0	150.5	 25
159	 13	202.0	44.4	 25
160	 13	853.0	69.1	 25
161	 13	196.0	34.6	 25
162	 13	153.0	35.6	 30
163	 13	285.0	38.8	 25
164	 13	305.5	46.1	 30
165	 13	316.0	51.2	 30
166	 13	470.0	49.9	 30
167	 13	984.0	156.6	 36
168	 13	776.0	70.5	 30
169	 13	1845.3	211.6	 30
170	 13	444.0	75.8	 25
171	 13	875.0	109.7	 25
172	 13	3379.8	742.3	 30
173	 13	343.0	59.0	 25
174	 13	1560.0	184.8	 25
175	 13	258.0	38.0	 25
176	 13	518.0	87.2	 25
177	 13	231.8	26.4	 30
178	 13	199.0	27.0	 25
179	 13	139.0	20.0	 25
180	 13	186.0	21.8	 25
181	 13	289.0	42.6	 25
182	 13	593.3	94.5	 30
183	 13	216.0	38.9	 25
184	 13	165.0	36.0	 25
185	 13	188.0	37.1	 25
186	 13	215.0	40.8	 25
187	 13	219.8	29.5	 30
188	 13	307.0	45.4	 25
189	 13	378.0	55.4	 25
190	 13	203.0	29.4	 25
191	 13	288.0	22.1	 25
192	 13	350.3	52.8	 30
193	 13	203.3	41.5	 30
194	 13	159.3	21.2	 30
195	 13	289.8	46.3	 30
196	 13	232.8	29.2	 30
197	 13	813.3	122.3	 36
198	 13	140.0	27.0	 25
199	 13	156.0	30.3	 25
200	 13	256.0	38.2	 25
201	 13	937.0	112.1	 25
202	 13	1659.5	335.9	 30
203	 13	491.0	65.3	 25
204	 13	651.0	89.6	 25
205	 13	285.0	47.7	 25
206	 13	289.0	45.1	 25
207	 13	474.8	85.0	 30
208	 13	154.0	26.4	 25
209	 13	228.0	42.4	 25
210	 13	116.0	18.4	 25
211	 13	150.0	33.4	 25
212	 13	200.5	35.9	 30
213	 13	208.0	29.6	 25
214	 13	128.0	27.5	 25
215	 13	128.0	27.3	 25
216	 13	292.0	45.3	 25
217	 13	204.0	32.3	 30
218	 13	475.0	77.8	 25
219	 13	359.0	68.8	 25
220	 13	200.0	50.4	 25
221	 13	208.8	35.3	 30
222	 13	266.3	35.4	 36
223	 13	883.8	173.6	 30
224	 13	1863.8	318.0	 30
225	 13	389.8	40.0	 30
226	 13	487.0	72.3	 30
227	 13	269.8	46.3	 30
228	 13	181.0	26.3	 25
229	 13	2043.0	255.3	 25
230	 13	383.0	57.4	 25
231	 13	183.0	38.1	 25
232	 13	195.5	27.4	 30
233	 13	158.0	35.3	 25
234	 13	216.0	36.4	 25
235	 13	224.0	40.3	 25
236	 13	223.0	38.3	 25
237	 13	387.5	58.8	 30
238	 13	264.0	49.1	 25
239	 13	134.0	21.1	 25
240	 13	160.0	22.4	 25
241	 13	258.0	36.4	 25
242	 13	675.0	133.2	 30
243	 13	332.0	41.0	 25
244	 13	193.0	32.8	 25
245	 13	713.0	91.4	 25
246	 13	324.0	40.6	 25
247	 13	261.3	32.1	 30
248	 13	618.0	112.5	 25
249	 13	408.0	47.6	 25
250	 13	306.8	52.8	 30
251	 13	586.5	51.9	 30
252	 13	364.5	78.8	 36
253	 13	383.0	60.1	 30
254	 13	441.8	90.5	 30
255	 13	231.0	43.2	 25
256	 13	126.0	40.9	 25
257	 13	312.5	61.2	 30
258	 13	830.0	101.6	 25
259	 13	433.0	62.0	 25
260	 13	1314.0	231.8	 25
261	 13	203.0	31.7	 25
262	 13	185.3	31.9	 30
263	 13	144.0	27.4	 25
264	 13	782.0	88.8	 25
265	 13	353.0	52.3	 25
266	 13	359.0	42.3	 25
267	 13	481.0	63.9	 25
268	 13	365.5	48.6	 30
269	 13	3049.0	260.8	 25
270	 13	3638.0	607.2	 25
271	 13	178.0	23.7	 25
272	 13	440.0	65.4	 25
273	 13	941.8	164.3	 30
274	 13	235.0	30.0	 25
275	 13	527.0	73.9	 25
276	 13	333.0	48.9	 25
277	 13	485.0	78.4	 25
278	 13	5832.0	1510.0	 36
279	 13	263.5	39.2	 30
280	 13	299.8	43.2	 30
281	 13	230.8	38.4	 30
282	 13	320.8	57.6	 30
283	 13	154.3	25.7	 36
284	 13	201.0	34.4	 25
285	 13	334.0	31.9	 25
286	 13	218.0	46.7	 25
287	 13	300.0	53.8	 25
288	 13	187.8	31.6	 30
289	 13	214.0	28.7	 25
290	 13	382.0	65.4	 25
291	 13	824.0	131.2	 25
292	 13	318.0	44.2	 25
293	 13	330.8	43.0	 30
294	 13	318.0	47.1	 25
295	 13	244.0	45.6	 25
296	 13	609.0	88.6	 25
297	 13	3975.0	441.1	 25
298	 13	334.0	48.5	 30
299	 13	311.0	46.7	 25
300	 13	2053.0	203.7	 25
301	 13	217.0	34.8	 25
302	 13	155.0	22.9	 25
303	 13	1118.8	275.4	 30
304	 13	535.0	80.5	 25
305	 13	186.0	31.3	 25
306	 13	260.0	44.6	 25
307	 13	195.5	32.9	 30
308	 13	161.0	21.7	 36
309	 13	211.8	38.0	 30
310	 13	133.5	29.8	 30
311	 13	189.8	30.9	 30
312	 13	988.0	73.1	 25
313	 13	152.5	31.9	 30
314	 13	423.0	62.0	 25
315	 13	689.0	77.7	 25
316	 13	409.0	64.5	 25
317	 13	402.0	57.9	 25
318	 13	8217.3	2048.6	 30
319	 13	482.0	77.8	 25
320	 13	255.0	49.6	 25
321	 13	491.0	60.8	 25
322	 13	534.0	71.6	 25
323	 13	187.8	34.5	 30
324	 13	187.0	37.3	 25
325	 13	303.0	41.8	 25
326	 13	133.0	20.7	 25
327	 13	1434.0	217.3	 25
328	 13	175.0	36.0	 30
329	 13	431.0	71.0	 25
330	 13	248.0	43.6	 25
331	 13	358.0	59.3	 25
332	 13	231.0	29.2	 25
333	 13	260.8	43.8	 30
334	 13	1805.0	401.3	 25
335	 13	429.0	81.5	 30
336	 13	380.0	81.6	 30
337	 13	188.0	36.7	 30
338	 13	269.0	40.4	 36
339	 13	238.5	48.1	 30
340	 13	565.0	90.8	 30
341	 13	258.0	44.4	 25
342	 13	252.0	41.4	 25
343	 13	225.5	38.4	 30
344	 13	364.0	58.9	 25
345	 13	644.0	113.6	 25
346	 13	398.0	62.4	 25
347	 13	402.0	84.9	 25
348	 13	228.3	39.1	 30
349	 13	221.0	38.1	 25
350	 13	188.0	42.3	 25
351	 13	299.0	47.8	 25
352	 13	232.0	39.1	 25
353	 13	225.0	40.3	 30
354	 13	130.0	23.0	 25
355	 13	384.0	61.4	 25
356	 13	192.0	37.2	 25
357	 13	213.0	48.1	 25
358	 13	723.8	155.8	 30
359	 13	826.0	153.0	 25
360	 13	285.0	50.0	 25
361	 13	407.0	62.3	 25
362	 13	546.0	97.4	 25
363	 13	257.5	41.4	 30
364	 13	151.0	34.2	 30
365	 13	264.8	60.6	 30
366	 13	231.0	55.1	 30
367	 13	405.0	53.2	 30
368	 13	329.8	61.7	 30
369	 13	2151.8	368.3	 30
370	 13	350.0	48.7	 25
371	 13	299.0	57.4	 25
372	 13	359.0	60.4	 25
373	 13	1170.0	127.5	 25
374	 13	318.8	62.8	 30
375	 13	254.0	126.0	 25
376	 13	593.0	92.6	 25
377	 13	820.0	119.1	 25
378	 13	260.0	49.1	 25
379	 13	420.0	68.7	 30
380	 13	174.0	41.8	 25
381	 13	239.0	45.8	 25
382	 13	302.0	58.1	 25
383	 13	368.0	63.5	 25
384	 13	274.5	45.4	 30
385	 13	250.0	35.9	 25
386	 13	143.0	46.1	 25
387	 13	384.0	46.6	 25
388	 13	345.0	57.6	 25
389	 13	713.0	143.0	 30
390	 13	190.0	42.3	 25
391	 13	144.0	36.4	 25
392	 13	372.3	62.4	 30
393	 13	318.5	49.5	 30
394	 13	801.8	128.2	 36
395	 13	211.8	49.2	 30
396	 13	552.3	88.5	 30
397	 13	156.8	31.2	 30
398	 13	254.0	41.9	 25
399	 13	254.8	46.9	 30
400	 13	506.0	63.4	 25
401	 13	509.0	59.5	 25
402	 13	315.0	92.4	 25
403	 13	349.0	64.9	 25
404	 13	913.8	192.4	 30
405	 13	490.0	100.2	 25
406	 13	457.0	57.0	 25
407	 13	246.0	69.2	 25
408	 13	343.0	51.2	 25
409	 13	180.0	33.8	 30
410	 13	186.0	34.4	 25
411	 13	189.0	55.9	 25
412	 13	234.0	54.4	 25
413	 13	365.0	50.0	 25
414	 13	221.5	40.3	 30
415	 13	303.0	83.6	 25
416	 13	189.0	36.1	 25
417	 13	300.0	45.8	 25
418	 13	411.0	55.9	 25
419	 13	155.8	26.8	 30
420	 13	241.0	56.3	 25
421	 13	195.8	33.6	 30
422	 13	1494.0	220.2	 30
423	 13	640.0	58.6	 30
424	 13	215.5	48.9	 36
425	 13	1193.8	164.2	 30
426	 13	429.0	72.3	 25
427	 13	532.0	79.6	 25
428	 13	177.0	33.8	 25
429	 13	165.8	33.3	 30
430	 13	196.0	40.0	 25
431	 13	167.0	39.6	 25
432	 13	136.0	33.8	 25
433	 13	294.0	50.1	 25
434	 13	262.8	56.8	 30
435	 13	174.0	35.8	 25
436	 13	508.0	59.7	 25
437	 13	225.0	43.9	 25
438	 13	288.0	53.3	 25
439	 13	2248.3	332.7	 30
440	 13	345.0	74.1	 25
441	 13	707.0	87.0	 25
442	 13	874.0	82.4	 25
443	 13	164.0	43.2	 25
444	 13	810.8	109.6	 30
445	 13	294.0	57.4	 25
446	 13	252.0	46.9	 25
447	 13	124.0	40.8	 25
448	 13	210.0	48.2	 25
449	 13	190.0	42.6	 36
450	 13	3367.8	608.8	 30
451	 13	210.0	36.3	 30
452	 13	444.8	71.7	 30
453	 13	2692.0	353.5	 30
454	 13	150.3	30.6	 36
455	 13	6496.0	856.0	 25
456	 13	248.0	50.8	 25
457	 13	380.0	60.1	 25
458	 13	203.0	31.1	 25
459	 13	288.8	48.2	 30
460	 13	798.0	146.1	 25
461	 13	392.0	60.8	 25
462	 13	257.0	37.2	 25
463	 13	736.0	100.0	 25
464	 13	149.8	27.8	 30
465	 13	151.0	37.9	 25
466	 13	206.0	38.8	 25
467	 13	419.0	74.0	 25
468	 13	954.0	75.8	 25
469	 13	500.8	93.8	 30
470	 13	239.0	51.9	 25
471	 13	215.0	54.5	 25
472	 13	236.0	47.8	 25
473	 13	305.0	54.2	 25
474	 13	177.0	39.7	 25
475	 13	140.5	29.0	 30
476	 13	186.0	35.9	 25
477	 13	244.0	50.4	 25
478	 13	248.0	41.2	 30
479	 13	240.3	48.6	 30
480	 13	228.8	42.1	 36
481	 13	500.3	99.9	 30
482	 13	168.8	40.0	 30
483	 13	210.0	38.9	 25
484	 13	448.0	68.8	 25
485	 13	2341.3	557.5	 30
486	 13	538.0	110.6	 25
487	 13	1076.0	149.9	 25
488	 13	1317.0	106.3	 25
489	 13	772.0	72.9	 25
490	 13	1016.3	274.0	 30
491	 13	607.0	133.2	 25
492	 13	427.0	54.7	 25
493	 13	1067.0	96.7	 25
494	 13	188.0	37.8	 25
495	 13	799.3	102.0	 30
496	 13	267.0	55.3	 25
497	 13	173.0	24.6	 25
498	 13	157.0	34.2	 25
499	 13	143.0	34.0	 25
500	 13	222.5	47.9	 30
501	 13	348.0	56.3	 25
502	 13	227.0	43.5	 25
503	 13	352.0	66.3	 25
504	 13	234.0	53.8	 25
505	 13	329.0	47.9	 30
506	 13	212.8	52.8	 30
507	 13	228.5	39.1	 30
508	 13	377.0	68.9	 30
509	 13	352.8	71.1	 30
510	 13	197.3	41.7	 36
511	 13	269.3	72.7	 30
512	 13	208.0	32.7	 25
513	 13	161.0	38.1	 25
514	 13	229.0	30.1	 25
515	 13	289.3	45.6	 30
516	 13	268.0	50.6	 25
517	 13	339.0	53.9	 25
518	 13	189.0	38.4	 25
519	 13	374.0	39.1	 25
520	 13	1708.0	213.8	 30
521	 13	483.0	71.9	 25
522	 13	150.0	26.9	 25
523	 13	178.0	32.2	 25
524	 13	233.0	32.3	 25
525	 13	145.0	26.5	 30
526	 13	199.0	32.3	 25
527	 13	181.0	30.0	 25
528	 13	133.0	24.1	 25
529	 13	201.0	33.3	 25
530	 13	172.8	33.2	 30
531	 13	420.0	52.4	 25
532	 13	417.0	64.2	 25
533	 13	235.0	48.7	 25
534	 13	385.5	53.9	 30
535	 13	256.3	45.8	 36
536	 13	153.8	22.7	 30
537	 13	894.5	124.8	 30
538	 13	381.0	52.7	 30
539	 13	297.8	45.2	 30
540	 13	268.5	56.3	 30
541	 13	4851.0	954.2	 25
542	 13	163.0	32.2	 25
543	 13	307.0	50.9	 25
544	 13	132.0	32.1	 25
545	 13	311.5	55.9	 30
546	 13	162.0	33.7	 25
547	 13	172.0	28.8	 25
548	 13	208.0	32.4	 25
549	 13	244.0	45.1	 25
550	 13	213.0	42.8	 30
551	 13	255.0	47.0	 25
552	 13	255.0	39.0	 25
553	 13	210.0	36.2	 25
554	 13	417.0	54.4	 25
555	 13	220.8	49.6	 30
556	 13	203.0	36.5	 25
557	 13	334.0	45.2	 25
558	 13	453.0	50.5	 25
559	 13	585.0	72.1	 25
560	 13	716.5	118.0	 30
561	 13	281.0	200.4	 25
562	 13	224.0	29.7	 25
563	 13	743.5	131.7	 30
564	 13	222.0	41.6	 30
565	 13	454.3	79.7	 36
566	 13	844.5	131.1	 30
567	 13	575.8	138.0	 30
568	 13	197.8	43.5	 30
569	 13	135.0	23.8	 25
570	 13	254.0	37.3	 30
571	 13	395.0	81.4	 25
572	 13	413.0	51.9	 25
573	 13	950.0	262.2	 25
574	 13	998.0	105.8	 25
575	 13	731.0	71.5	 25
576	 13	192.5	36.2	 30
577	 13	218.0	41.0	 25
578	 13	307.0	37.7	 25
579	 13	365.0	60.4	 25
580	 13	221.0	42.3	 25
581	 13	4550.3	874.5	 30
582	 13	445.0	64.2	 25
583	 13	252.0	42.4	 25
584	 13	3251.0	451.6	 25
585	 13	519.0	85.5	 25
586	 13	654.8	92.7	 30
587	 13	270.0	39.3	 25
588	 13	230.0	32.1	 25
589	 13	187.0	40.2	 25
590	 13	179.0	31.2	 25
591	 13	1339.3	295.8	 36
592	 13	658.3	73.3	 30
593	 13	211.0	44.4	 30
594	 13	174.5	37.2	 30
595	 13	200.8	30.5	 30
596	 13	169.5	36.3	 36
597	 13	174.0	27.5	 25
598	 13	304.0	44.5	 25
599	 13	490.0	69.9	 25
600	 13	7012.0	887.1	 25
601	 13	341.0	44.3	 30
602	 13	397.0	69.3	 25
603	 13	315.0	70.9	 25
604	 13	227.0	45.3	 25
605	 13	202.0	33.2	 25
606	 13	199.0	27.9	 30
607	 13	257.0	56.8	 25
608	 13	325.0	32.3	 25
609	 13	200.0	32.5	 25
610	 13	514.0	51.5	 25
611	 13	551.3	117.3	 30
612	 13	800.0	94.9	 25
613	 13	388.0	47.5	 25
614	 13	1596.0	221.6	 25
615	 13	308.0	58.9	 25
616	 13	349.8	43.9	 30
617	 13	425.0	58.3	 25
618	 13	165.0	22.7	 25
619	 13	262.0	31.6	 25
620	 13	392.5	46.3	 30
621	 13	745.0	140.7	 36
622	 13	150.5	24.8	 30
623	 13	205.0	36.1	 30
624	 13	663.8	103.5	 30
625	 13	183.0	32.3	 25
626	 13	2194.3	463.1	 30
627	 13	219.0	37.5	 25
628	 13	342.0	39.3	 25
629	 13	152.0	25.5	 25
630	 13	202.0	30.3	 25
631	 13	405.5	45.6	 30
632	 13	1012.0	124.4	 25
633	 13	1205.0	178.1	 25
634	 13	144.0	26.8	 25
635	 13	268.0	41.5	 25
636	 13	602.8	156.3	 30
637	 13	736.0	90.6	 25
638	 13	381.0	50.1	 25
639	 13	353.0	47.2	 25
640	 13	228.0	44.3	 25
641	 13	593.8	98.9	 30
642	 13	415.0	58.0	 25
643	 13	445.0	47.3	 25
644	 13	364.0	51.8	 25
645	 13	182.0	22.5	 25
646	 13	723.5	143.7	 30
647	 13	193.0	42.3	 25
648	 13	190.5	29.4	 30
649	 13	501.8	83.9	 30
650	 13	710.5	111.7	 30
651	 13	346.8	48.2	 36
652	 13	134.8	20.0	 30
653	 13	228.8	31.7	 30
654	 13	146.0	23.1	 25
655	 13	237.0	33.5	 25
656	 13	2579.0	486.4	 30
657	 13	164.0	26.6	 25
658	 13	171.0	26.8	 25
659	 13	352.0	46.6	 25
660	 13	198.0	28.6	 25
661	 13	361.3	45.9	 30
662	 13	152.0	21.1	 25
663	 13	2325.0	221.8	 25
664	 13	1744.0	184.9	 25
665	 13	338.0	32.8	 25
666	 13	1720.3	307.7	 30
667	 13	172.0	36.3	 25
668	 13	166.0	30.5	 25
669	 13	333.0	63.9	 25
670	 13	597.0	72.9	 25
671	 13	708.3	108.8	 30
672	 13	322.0	31.1	 25
673	 13	213.0	27.9	 25
674	 13	307.0	35.3	 25
675	 13	339.0	49.6	 25
676	 13	562.0	74.5	 25
677	 13	187.3	41.4	 36
678	 13	172.0	35.2	 30
679	 13	222.8	46.4	 30
680	 13	463.0	78.2	 30
681	 13	212.0	53.2	 30
682	 13	170.8	34.4	 30
683	 13	380.0	53.2	 25
684	 13	269.0	52.1	 25
685	 13	132.0	22.5	 25
686	 13	600.0	112.5	 25
687	 13	2110.3	320.5	 30
688	 13	716.0	58.2	 25
689	 13	251.0	28.7	 25
690	 13	255.0	46.7	 25
691	 13	164.0	28.8	 25
692	 13	492.5	70.6	 30
693	 13	339.0	48.5	 25
694	 13	292.0	36.3	 25
695	 13	1003.0	140.4	 25
696	 13	153.0	28.1	 25
697	 13	207.8	32.9	 30
698	 13	176.0	35.9	 25
699	 13	171.0	32.0	 25
700	 13	234.0	57.6	 25
701	 13	244.0	50.0	 25
702	 13	498.5	88.9	 30
703	 13	4952.0	737.9	 25
704	 13	749.0	105.6	 25
705	 13	242.8	31.9	 30
706	 13	1193.5	130.8	 30
707	 13	760.5	139.9	 36
708	 13	168.8	29.0	 30
709	 13	453.5	78.7	 30
710	 13	817.0	141.6	 30
711	 13	239.0	29.3	 25
  0	 14	11795.3	4167.7	 30
  1	 14	167.0	35.7	 25
  2	 14	271.0	37.6	 25
  3	 14	300.0	34.6	 25
  4	 14	715.0	102.5	 25
  5	 14	237.3	51.5	 30
  6	 14	168.0	33.2	 25
  7	 14	145.0	23.3	 25
  8	 14	172.0	31.3	 25
  9	 14	280.0	64.3	 25
 10	 14	172.0	41.1	 30
 11	 14	222.0	27.9	 25
 12	 14	316.0	44.6	 25
 13	 14	406.0	56.9	 25
 14	 14	363.0	48.6	 25
 15	 14	338.0	59.9	 30
 16	 14	152.0	36.7	 30
 17	 14	613.3	62.0	 30
 18	 14	1067.0	147.4	 30
 19	 14	375.5	60.9	 30
 20	 14	244.3	55.6	 36
 21	 14	289.5	42.2	 30
 22	 14	254.0	46.8	 25
 23	 14	233.0	56.4	 25
 24	 14	149.0	28.9	 25
 25	 14	141.5	26.2	 30
 26	 14	136.0	33.0	 25
 27	 14	299.0	61.1	 25
 28	 14	220.0	28.1	 25
 29	 14	177.0	30.6	 25
 30	 14	198.5	39.8	 30
 31	 14	186.0	46.6	 25
 32	 14	245.0	36.2	 25
 33	 14	361.0	60.9	 25
 34	 14	163.0	44.1	 25
 35	 14	173.0	37.3	 25
 36	 14	314.8	63.8	 30
 37	 14	871.0	135.4	 25
 38	 14	655.0	92.3	 25
 39	 14	253.0	41.2	 25
 40	 14	164.0	31.0	 25
 41	 14	185.5	38.5	 30
 42	 14	134.0	25.3	 25
 43	 14	208.0	53.2	 25
 44	 14	549.0	100.2	 25
 45	 14	188.0	32.6	 30
 46	 14	129.8	32.0	 36
 47	 14	167.3	30.1	 30
 48	 14	156.5	33.5	 30
 49	 14	327.5	57.3	 30
 50	 14	191.0	32.8	 25
 51	 14	186.0	52.8	 30
 52	 14	173.0	33.1	 25
 53	 14	216.0	39.7	 25
 54	 14	138.0	35.0	 25
 55	 14	169.0	25.2	 25
 56	 14	167.5	28.7	 30
 57	 14	185.0	34.9	 25
 58	 14	520.0	105.6	 25
 59	 14	307.0	39.3	 25
 60	 14	684.0	76.5	 25
 61	 14	198.0	31.8	 30
 62	 14	176.0	29.4	 25
 63	 14	271.0	38.0	 25
 64	 14	206.0	26.0	 25
 65	 14	263.0	41.5	 25
 66	 14	222.5	42.5	 30
 67	 14	198.0	44.1	 25
 68	 14	348.0	34.5	 25
 69	 14	245.0	39.6	 25
 70	 14	342.0	48.3	 25
 71	 14	553.0	52.5	 30
 72	 14	179.0	32.1	 25
 73	 14	447.5	79.5	 30
 74	 14	210.5	35.1	 30
 75	 14	193.8	36.4	 30
 76	 14	449.0	73.4	 36
 77	 14	185.5	31.0	 30
 78	 14	234.0	41.8	 30
 79	 14	535.0	91.7	 25
 80	 14	304.0	52.4	 25
 81	 14	291.3	39.9	 30
 82	 14	217.0	40.9	 25
 83	 14	415.0	57.4	 25
 84	 14	519.0	79.7	 25
 85	 14	395.0	53.5	 25
 86	 14	267.3	50.0	 30
 87	 14	301.0	51.1	 25
 88	 14	696.0	97.5	 25
 89	 14	395.0	83.5	 25
 90	 14	252.0	45.4	 25
 91	 14	149.5	25.4	 30
 92	 14	179.0	36.8	 25
 93	 14	1618.0	358.1	 25
 94	 14	210.0	40.7	 25
 95	 14	150.0	26.3	 25
 96	 14	234.3	48.2	 30
 97	 14	196.0	29.3	 25
 98	 14	295.0	45.9	 25
 99	 14	399.0	74.5	 25
100	 14	140.0	27.1	 25
101	 14	354.3	109.2	 30
102	 14	791.5	280.5	 30
103	 14	490.5	88.8	 30
104	 14	255.8	37.1	 30
105	 14	317.0	35.0	 30
106	 14	197.3	27.4	 36
107	 14	211.0	34.6	 25
108	 14	272.0	55.2	 25
109	 14	583.0	73.2	 25
110	 14	270.0	48.2	 25
111	 14	280.8	30.5	 30
112	 14	516.0	52.2	 25
113	 14	242.0	41.9	 25
114	 14	216.0	34.1	 25
115	 14	289.0	42.4	 25
116	 14	286.5	64.9	 30
117	 14	250.0	47.1	 25
118	 14	979.0	84.0	 25
119	 14	166.0	28.7	 25
120	 14	214.0	34.4	 25
121	 14	158.0	26.9	 30
122	 14	314.0	53.9	 25
123	 14	236.0	43.0	 25
124	 14	308.0	30.7	 25
125	 14	360.0	52.3	 25
126	 14	218.3	42.4	 30
127	 14	184.0	35.1	 25
128	 14	239.0	49.6	 25
129	 14	156.0	23.8	 25
130	 14	404.8	112.3	 30
131	 14	371.3	53.3	 36
132	 14	299.8	109.6	 30
133	 14	1508.0	319.7	 30
134	 14	189.5	33.6	 30
135	 14	206.8	37.1	 30
136	 14	535.0	85.0	 30
137	 14	406.0	60.1	 25
138	 14	231.0	40.5	 25
139	 14	169.0	39.6	 25
140	 14	317.0	69.1	 25
141	 14	226.0	35.1	 25
142	 14	230.8	49.4	 30
143	 14	185.0	34.0	 25
144	 14	221.0	31.3	 25
145	 14	186.0	35.7	 25
146	 14	207.0	36.7	 25
147	 14	176.8	30.2	 30
148	 14	405.0	55.1	 25
149	 14	718.0	157.7	 25
150	 14	207.0	34.2	 25
151	 14	193.0	39.2	 25
152	 14	232.0	43.5	 30
153	 14	266.0	43.5	 25
154	 14	174.0	37.2	 25
155	 14	1388.0	270.8	 25
156	 14	232.0	36.2	 25
157	 14	148.5	23.4	 30
158	 14	310.0	46.6	 25
159	 14	249.3	49.1	 30
160	 14	347.0	70.0	 30
161	 14	165.5	20.4	 30
162	 14	150.5	31.5	 36
163	 14	195.3	44.7	 30
164	 14	196.0	33.6	 25
165	 14	273.0	47.0	 25
166	 14	400.0	64.4	 25
167	 14	420.5	59.5	 30
168	 14	992.0	171.5	 25
169	 14	490.0	81.4	 25
170	 14	601.0	103.7	 25
171	 14	399.0	50.4	 25
172	 14	652.5	76.3	 30
173	 14	440.0	315.1	 25
174	 14	676.0	102.0	 25
175	 14	160.0	30.1	 25
176	 14	251.0	38.3	 25
177	 14	225.8	42.8	 30
178	 14	149.0	31.9	 25
179	 14	245.0	29.5	 25
180	 14	268.0	33.2	 25
181	 14	447.0	37.4	 25
182	 14	210.0	42.2	 30
183	 14	181.0	36.4	 25
184	 14	138.0	33.6	 25
185	 14	158.0	48.2	 25
186	 14	194.0	35.9	 25
187	 14	199.5	35.3	 36
188	 14	204.5	37.5	 30
189	 14	207.8	28.9	 30
190	 14	206.8	39.7	 30
191	 14	240.5	39.6	 30
192	 14	291.0	41.4	 36
193	 14	151.0	25.7	 25
194	 14	148.0	29.9	 25
195	 14	302.0	68.9	 25
196	 14	285.0	43.1	 25
197	 14	358.0	63.4	 30
198	 14	155.0	28.4	 25
199	 14	172.0	39.1	 25
200	 14	179.0	33.1	 25
201	 14	794.0	92.5	 25
202	 14	498.5	118.2	 30
203	 14	333.0	53.9	 25
204	 14	244.0	38.2	 25
205	 14	219.0	33.8	 25
206	 14	180.0	27.3	 25
207	 14	236.0	44.6	 30
208	 14	161.0	31.2	 25
209	 14	210.0	34.9	 25
210	 14	127.0	25.0	 25
211	 14	112.0	24.4	 25
212	 14	199.3	37.8	 30
213	 14	206.0	40.4	 25
214	 14	139.0	25.3	 25
215	 14	149.0	40.7	 25
216	 14	147.5	28.3	 30
217	 14	169.0	30.6	 36
218	 14	309.3	56.4	 30
219	 14	167.0	23.9	 30
220	 14	155.8	40.8	 30
221	 14	189.0	38.5	 25
222	 14	248.5	41.8	 30
223	 14	342.0	71.8	 25
224	 14	552.0	130.1	 25
225	 14	259.0	54.6	 25
226	 14	261.0	57.0	 25
227	 14	264.8	42.2	 30
228	 14	189.0	47.5	 25
229	 14	905.0	93.2	 25
230	 14	279.0	46.9	 25
231	 14	132.0	28.3	 25
232	 14	210.3	52.4	 30
233	 14	201.0	31.3	 25
234	 14	195.0	44.9	 25
235	 14	179.0	30.8	 25
236	 14	264.0	47.9	 25
237	 14	435.3	61.4	 30
238	 14	355.0	70.9	 25
239	 14	135.0	47.4	 25
240	 14	166.0	38.2	 25
241	 14	284.0	52.2	 25
242	 14	332.0	62.0	 25
243	 14	422.5	76.9	 30
244	 14	159.8	34.0	 30
245	 14	450.8	53.4	 30
246	 14	187.3	30.1	 30
247	 14	317.8	64.6	 30
248	 14	289.8	79.9	 36
249	 14	446.3	96.2	 30
250	 14	509.0	101.0	 25
251	 14	460.0	69.8	 25
252	 14	250.0	47.0	 25
253	 14	245.3	55.9	 30
254	 14	204.0	44.2	 25
255	 14	268.0	67.5	 25
256	 14	176.0	26.3	 25
257	 14	286.0	36.2	 25
258	 14	653.3	87.7	 30
259	 14	618.0	122.3	 25
260	 14	484.0	87.7	 25
261	 14	138.0	28.2	 25
262	 14	319.0	52.9	 25
263	 14	157.8	41.9	 30
264	 14	897.0	140.8	 25
265	 14	409.0	69.6	 25
266	 14	392.0	86.2	 25
267	 14	410.0	54.0	 25
268	 14	242.5	45.4	 30
269	 14	773.0	77.0	 25
270	 14	836.0	142.7	 25
271	 14	160.0	34.2	 25
272	 14	235.0	39.4	 25
273	 14	485.8	113.0	 36
274	 14	223.0	46.7	 30
275	 14	189.0	35.0	 30
276	 14	342.5	58.0	 30
277	 14	165.8	31.6	 30
278	 14	694.5	223.7	 30
279	 14	202.0	33.9	 25
280	 14	377.0	69.2	 25
281	 14	213.0	46.3	 25
282	 14	211.0	42.6	 25
283	 14	151.8	41.9	 30
284	 14	218.0	45.7	 25
285	 14	242.0	42.4	 25
286	 14	157.0	32.9	 25
287	 14	192.0	43.6	 25
288	 14	187.8	48.7	 30
289	 14	253.0	45.3	 25
290	 14	259.0	58.6	 25
291	 14	351.0	53.5	 25
292	 14	364.0	47.0	 25
293	 14	308.8	56.2	 30
294	 14	183.0	46.3	 25
295	 14	184.0	41.6	 25
296	 14	159.0	32.3	 25
297	 14	553.0	101.2	 25
298	 14	207.0	45.7	 30
299	 14	482.0	86.2	 25
300	 14	926.0	131.8	 25
301	 14	228.8	49.0	 30
302	 14	167.8	41.8	 30
303	 14	265.3	58.9	 36
304	 14	238.3	53.4	 30
305	 14	164.8	46.1	 30
306	 14	163.8	32.7	 30
307	 14	180.0	31.9	 25
308	 14	159.3	33.2	 30
309	 14	147.0	24.1	 25
310	 14	181.0	38.1	 25
311	 14	247.0	55.3	 25
312	 14	318.0	63.1	 25
313	 14	154.0	37.7	 30
314	 14	607.0	71.3	 25
315	 14	317.0	64.6	 25
316	 14	328.0	79.1	 25
317	 14	195.0	55.3	 25
318	 14	1842.8	451.7	 30
319	 14	313.0	73.0	 25
320	 14	214.0	40.0	 25
321	 14	490.0	67.2	 25
322	 14	795.0	71.6	 25
323	 14	164.0	37.3	 30
324	 14	293.0	63.5	 25
325	 14	392.0	95.2	 25
326	 14	145.0	45.0	 25
327	 14	271.0	62.6	 25
328	 14	154.3	31.6	 30
329	 14	329.0	48.2	 25
330	 14	206.8	50.4	 30
331	 14	283.3	62.3	 30
332	 14	174.5	37.5	 30
333	 14	171.5	23.3	 36
334	 14	268.0	69.1	 30
335	 14	183.0	46.8	 25
336	 14	316.0	46.1	 25
337	 14	152.0	37.1	 25
338	 14	163.3	30.4	 30
339	 14	174.0	29.4	 25
340	 14	210.0	36.9	 25
341	 14	336.0	64.6	 25
342	 14	280.0	44.1	 25
343	 14	194.0	39.9	 30
344	 14	285.0	63.1	 25
345	 14	289.0	60.2	 25
346	 14	166.0	27.5	 25
347	 14	221.0	36.0	 25
348	 14	192.0	36.3	 25
349	 14	159.3	34.9	 30
350	 14	137.0	34.5	 25
351	 14	248.0	32.3	 25
352	 14	149.0	27.4	 25
353	 14	207.0	46.0	 25
354	 14	121.8	28.8	 30
355	 14	190.0	36.2	 25
356	 14	212.0	39.0	 25
357	 14	165.0	46.3	 25
358	 14	215.0	37.6	 30
359	 14	257.5	46.1	 36
360	 14	233.8	40.1	 30
361	 14	895.8	139.8	 30
362	 14	262.8	44.9	 30
363	 14	209.5	50.0	 30
364	 14	160.0	27.8	 30
365	 14	232.0	47.9	 25
366	 14	313.0	64.0	 25
367	 14	453.0	88.2	 25
368	 14	313.0	98.7	 25
369	 14	537.3	124.1	 30
370	 14	198.0	36.9	 25
371	 14	222.0	55.4	 25
372	 14	385.0	68.0	 25
373	 14	354.0	52.6	 25
374	 14	282.5	52.5	 30
375	 14	156.0	33.4	 25
376	 14	339.0	43.2	 25
377	 14	277.0	46.8	 25
378	 14	181.0	39.5	 25
379	 14	251.8	46.8	 30
380	 14	183.0	35.2	 25
381	 14	173.0	42.5	 25
382	 14	212.0	36.3	 25
383	 14	174.0	34.8	 25
384	 14	219.0	35.6	 30
385	 14	214.0	46.5	 25
386	 14	185.0	36.3	 25
387	 14	350.3	42.1	 30
388	 14	155.3	30.9	 30
389	 14	254.8	41.7	 36
390	 14	245.3	43.8	 30
391	 14	137.0	24.7	 30
392	 14	181.0	38.5	 25
393	 14	365.0	84.6	 25
394	 14	331.8	53.9	 30
395	 14	216.0	32.4	 25
396	 14	274.0	33.6	 25
397	 14	127.0	25.7	 25
398	 14	224.0	35.8	 25
399	 14	286.0	40.5	 30
400	 14	246.0	26.8	 25
401	 14	316.0	47.3	 25
402	 14	296.0	49.2	 25
403	 14	415.0	52.4	 25
404	 14	285.0	53.1	 30
405	 14	223.0	30.4	 25
406	 14	247.0	46.1	 25
407	 14	190.0	33.1	 25
408	 14	324.0	71.9	 25
409	 14	145.5	27.2	 30
410	 14	163.0	29.3	 25
411	 14	160.0	35.2	 25
412	 14	164.0	34.9	 25
413	 14	215.0	41.0	 25
414	 14	170.0	25.4	 30
415	 14	176.8	32.5	 30
416	 14	144.5	33.7	 30
417	 14	252.5	41.3	 30
418	 14	379.0	39.0	 30
419	 14	189.3	38.0	 36
420	 14	282.0	61.3	 30
421	 14	171.0	32.0	 25
422	 14	568.0	85.4	 25
423	 14	304.0	66.5	 25
424	 14	127.8	26.8	 30
425	 14	486.0	65.0	 25
426	 14	286.0	47.0	 25
427	 14	266.0	47.9	 25
428	 14	191.0	23.4	 25
429	 14	134.8	24.1	 30
430	 14	170.0	31.0	 25
431	 14	154.0	21.8	 25
432	 14	178.0	26.9	 25
433	 14	247.0	34.8	 25
434	 14	183.8	30.5	 30
435	 14	243.0	33.3	 25
436	 14	334.0	45.6	 25
437	 14	160.0	19.5	 25
438	 14	170.0	40.1	 25
439	 14	736.0	99.6	 30
440	 14	875.0	120.3	 25
441	 14	208.0	27.4	 25
442	 14	1259.0	144.6	 25
443	 14	204.0	34.7	 30
444	 14	789.5	137.9	 36
445	 14	258.8	33.7	 30
446	 14	143.3	24.6	 30
447	 14	133.0	33.4	 30
448	 14	148.8	30.9	 30
449	 14	170.0	22.8	 25
450	 14	1010.0	265.0	 30
451	 14	180.0	34.0	 25
452	 14	186.0	27.0	 25
453	 14	383.0	66.0	 25
454	 14	126.0	23.3	 25
455	 14	1586.5	401.9	 30
456	 14	290.0	39.3	 25
457	 14	1181.0	152.5	 25
458	 14	184.0	34.7	 25
459	 14	224.0	34.3	 25
460	 14	554.5	111.9	 30
461	 14	174.0	31.8	 25
462	 14	140.0	28.4	 25
463	 14	252.0	37.1	 25
464	 14	152.0	25.3	 25
465	 14	135.0	25.9	 30
466	 14	184.0	39.9	 25
467	 14	315.0	44.0	 25
468	 14	275.0	36.5	 25
469	 14	197.0	29.6	 25
470	 14	268.0	53.6	 30
471	 14	154.0	24.5	 25
472	 14	157.8	47.5	 30
473	 14	181.0	39.0	 30
474	 14	201.5	41.5	 30
475	 14	219.0	56.6	 36
476	 14	172.8	31.3	 30
477	 14	260.5	35.9	 30
478	 14	346.0	44.3	 25
479	 14	245.0	47.1	 25
480	 14	239.3	37.3	 30
481	 14	189.0	38.4	 25
482	 14	149.0	30.8	 25
483	 14	162.0	33.3	 25
484	 14	259.0	58.6	 25
485	 14	377.8	88.4	 30
486	 14	241.0	35.4	 25
487	 14	668.0	93.0	 25
488	 14	1032.0	96.1	 25
489	 14	983.0	89.7	 25
490	 14	200.0	30.7	 30
491	 14	223.0	35.1	 25
492	 14	387.0	38.5	 25
493	 14	386.0	59.0	 25
494	 14	330.0	68.7	 25
495	 14	405.3	46.3	 30
496	 14	214.0	24.6	 25
497	 14	148.0	26.5	 25
498	 14	168.0	27.9	 25
499	 14	160.0	35.9	 25
500	 14	175.3	31.1	 36
501	 14	303.8	41.8	 30
502	 14	172.0	28.4	 30
503	 14	145.3	34.3	 30
504	 14	151.8	25.7	 30
505	 14	175.8	32.2	 36
506	 14	163.0	29.5	 25
507	 14	164.0	33.4	 25
508	 14	127.0	20.5	 25
509	 14	227.0	33.0	 25
510	 14	173.5	23.6	 30
511	 14	197.0	30.8	 25
512	 14	183.0	28.0	 25
513	 14	142.0	24.5	 25
514	 14	172.0	29.4	 25
515	 14	317.3	43.9	 30
516	 14	629.0	103.2	 25
517	 14	185.0	27.5	 25
518	 14	198.0	31.7	 25
519	 14	422.0	31.1	 25
520	 14	718.3	74.2	 30
521	 14	283.0	32.0	 25
522	 14	150.0	30.9	 25
523	 14	159.0	28.4	 25
524	 14	221.0	41.0	 25
525	 14	145.8	31.6	 30
526	 14	180.0	50.4	 25
527	 14	211.0	37.3	 25
528	 14	162.0	21.3	 25
529	 14	203.8	34.1	 30
530	 14	146.3	22.2	 36
531	 14	206.8	43.6	 30
532	 14	373.5	64.2	 30
533	 14	173.5	39.0	 30
534	 14	504.0	71.1	 25
535	 14	279.5	64.6	 30
536	 14	146.0	25.0	 25
537	 14	205.0	36.6	 25
538	 14	198.0	26.2	 25
539	 14	210.0	35.1	 25
540	 14	172.8	28.8	 30
541	 14	684.0	101.5	 25
542	 14	181.0	27.3	 25
543	 14	211.0	33.2	 25
544	 14	146.0	22.4	 25
545	 14	466.8	70.8	 30
546	 14	158.0	29.7	 25
547	 14	124.0	16.8	 25
548	 14	223.0	38.8	 25
549	 14	413.0	51.2	 25
550	 14	320.5	56.9	 30
551	 14	234.0	36.7	 25
552	 14	528.0	69.2	 25
553	 14	224.0	50.6	 25
554	 14	381.0	46.2	 25
555	 14	194.0	30.2	 25
556	 14	278.5	38.8	 30
557	 14	191.5	35.2	 30
558	 14	232.0	58.5	 30
559	 14	232.5	33.0	 30
560	 14	294.8	44.4	 30
561	 14	223.8	43.6	 36
562	 14	282.3	70.9	 30
563	 14	359.0	50.8	 25
564	 14	238.0	34.8	 25
565	 14	282.0	56.2	 25
566	 14	373.8	47.0	 30
567	 14	877.0	121.2	 25
568	 14	231.0	41.2	 25
569	 14	154.0	26.0	 25
570	 14	588.0	88.5	 25
571	 14	1012.5	113.0	 30
572	 14	301.0	64.5	 25
573	 14	1138.0	367.6	 25
574	 14	603.0	64.1	 25
575	 14	486.0	52.3	 25
576	 14	167.0	33.5	 30
577	 14	179.0	35.7	 25
578	 14	210.0	34.0	 25
579	 14	302.0	42.7	 25
580	 14	202.0	41.9	 25
581	 14	505.3	126.1	 30
582	 14	277.0	35.2	 25
583	 14	289.0	37.2	 25
584	 14	1059.0	129.6	 25
585	 14	492.0	58.7	 25
586	 14	336.0	62.8	 36
587	 14	181.0	29.5	 30
588	 14	196.0	47.0	 30
589	 14	170.8	33.9	 30
590	 14	139.8	34.3	 30
591	 14	468.0	269.1	 30
592	 14	900.0	109.1	 25
593	 14	180.0	32.1	 25
594	 14	199.0	35.4	 25
595	 14	202.0	35.3	 25
596	 14	138.5	34.4	 30
597	 14	172.0	34.4	 25
598	 14	164.0	24.1	 25
599	 14	268.0	42.7	 25
600	 14	1509.0	280.9	 25
601	 14	592.0	94.1	 30
602	 14	298.0	53.7	 25
603	 14	264.0	57.0	 25
604	 14	205.0	32.1	 25
605	 14	160.0	22.3	 25
606	 14	243.3	37.9	 30
607	 14	221.0	35.8	 25
608	 14	235.0	53.0	 25
609	 14	207.0	34.5	 25
610	 14	812.0	98.4	 25
611	 14	428.0	114.3	 30
612	 14	157.0	35.9	 25
613	 14	246.0	63.2	 25
614	 14	460.3	99.7	 30
615	 14	519.0	85.5	 30
616	 14	278.8	41.0	 36
617	 14	199.8	41.0	 30
618	 14	148.5	36.6	 30
619	 14	181.8	36.6	 30
620	 14	269.0	46.4	 25
621	 14	515.5	103.7	 30
622	 14	121.0	29.7	 25
623	 14	188.0	38.6	 25
624	 14	367.0	47.1	 25
625	 14	159.0	26.9	 25
626	 14	439.8	81.7	 30
627	 14	232.0	36.6	 25
628	 14	358.0	53.9	 25
629	 14	117.0	30.2	 25
630	 14	149.0	31.7	 25
631	 14	218.3	38.3	 30
632	 14	266.0	38.6	 25
633	 14	453.0	85.0	 25
634	 14	143.0	24.8	 25
635	 14	263.0	48.5	 25
636	 14	291.0	60.1	 30
637	 14	334.0	45.6	 25
638	 14	346.0	60.0	 25
639	 14	476.0	69.5	 25
640	 14	209.0	40.5	 25
641	 14	669.3	81.0	 30
642	 14	513.0	75.7	 25
643	 14	766.5	119.9	 30
644	 14	237.8	45.7	 30
645	 14	160.3	36.3	 30
646	 14	304.5	71.8	 36
647	 14	159.3	32.7	 30
648	 14	144.0	31.6	 25
649	 14	184.0	46.7	 25
650	 14	417.0	77.2	 25
651	 14	463.5	83.0	 30
652	 14	112.0	27.0	 25
653	 14	154.0	22.1	 25
654	 14	129.0	35.3	 25
655	 14	176.0	39.2	 25
656	 14	587.0	129.7	 25
657	 14	149.5	27.9	 30
658	 14	157.0	50.0	 25
659	 14	314.0	54.2	 25
660	 14	146.0	32.8	 25
661	 14	337.0	72.1	 25
662	 14	161.8	37.3	 30
663	 14	387.0	69.4	 25
664	 14	426.0	66.6	 25
665	 14	540.0	70.2	 25
666	 14	922.0	120.9	 25
667	 14	259.8	69.2	 30
668	 14	167.0	27.3	 25
669	 14	272.0	43.0	 25
670	 14	499.0	69.9	 25
671	 14	220.0	34.4	 30
672	 14	237.3	50.7	 36
673	 14	264.3	48.7	 30
674	 14	254.0	71.9	 30
675	 14	284.0	72.0	 30
676	 14	356.0	57.0	 30
677	 14	147.5	29.8	 30
678	 14	142.0	32.7	 25
679	 14	202.0	48.5	 25
680	 14	308.0	54.8	 25
681	 14	185.0	40.5	 25
682	 14	180.3	38.8	 30
683	 14	351.0	65.1	 25
684	 14	200.0	40.3	 25
685	 14	116.0	33.8	 25
686	 14	314.0	71.6	 25
687	 14	470.5	87.4	 30
688	 14	404.0	63.4	 25
689	 14	167.0	30.9	 25
690	 14	353.0	60.4	 25
691	 14	187.0	42.0	 25
692	 14	244.5	52.7	 30
693	 14	329.0	58.1	 25
694	 14	198.0	30.4	 25
695	 14	279.0	58.3	 25
696	 14	160.0	41.1	 25
697	 14	150.0	39.5	 30
698	 14	142.0	28.6	 25
699	 14	149.0	33.1	 25
700	 14	263.8	58.8	 30
701	 14	197.5	49.0	 30
702	 14	869.0	170.3	 36
703	 14	1043.5	216.6	 30
704	 14	463.3	88.1	 30
705	 14	356.0	59.6	 25
706	 14	516.0	78.5	 25
707	 14	543.0	125.3	 30
708	 14	225.0	46.3	 25
709	 14	230.0	39.8	 25
710	 14	335.0	58.9	 25
711	 14	18985.0	3453.8	 25
  0	 15	221.5	21.6	 30
  1	 15	187.0	57.0	 25
  2	 15	504.0	96.3	 25
  3	 15	224.0	36.1	 25
  4	 15	282.0	41.8	 25
  5	 15	1302.8	179.2	 30
  6	 15	404.0	66.9	 25
  7	 15	226.0	31.4	 25
  8	 15	169.0	20.0	 25
  9	 15	3781.0	557.1	 25
 10	 15	263.5	37.9	 30
 11	 15	179.0	30.3	 30
 12	 15	297.5	64.5	 30
 13	 15	334.3	52.6	 30
 14	 15	318.5	52.4	 30
 15	 15	308.8	43.4	 30
 16	 15	362.8	41.7	 30
 17	 15	843.0	128.0	 25
 18	 15	968.0	114.0	 25
 19	 15	2592.0	243.7	 25
 20	 15	448.0	64.7	 25
 21	 15	237.8	51.8	 30
 22	 15	366.0	48.5	 25
 23	 15	392.0	50.3	 25
 24	 15	144.0	24.1	 25
 25	 15	185.0	26.5	 25
 26	 15	170.8	36.3	 30
 27	 15	183.0	23.8	 25
 28	 15	549.0	61.1	 25
 29	 15	207.0	32.8	 25
 30	 15	2928.0	426.0	 25
 31	 15	655.5	99.6	 30
 32	 15	679.0	96.1	 25
 33	 15	180.0	27.8	 25
 34	 15	162.0	27.0	 25
 35	 15	203.0	35.3	 25
 36	 15	539.8	107.6	 30
 37	 15	588.0	56.8	 25
 38	 15	545.0	68.1	 25
 39	 15	566.0	107.7	 30
 40	 15	176.3	36.8	 30
 41	 15	2113.0	479.4	 36
 42	 15	316.5	76.5	 30
 43	 15	175.0	37.3	 30
 44	 15	331.8	51.8	 30
 45	 15	264.0	49.8	 25
 46	 15	377.8	59.0	 30
 47	 15	344.0	54.1	 25
 48	 15	417.0	70.4	 25
 49	 15	1273.0	172.7	 25
 50	 15	3187.0	280.5	 25
 51	 15	784.3	134.2	 30
 52	 15	269.0	69.0	 25
 53	 15	334.0	58.3	 25
 54	 15	215.0	34.4	 25
 55	 15	194.0	44.4	 25
 56	 15	233.3	45.1	 30
 57	 15	388.0	65.2	 25
 58	 15	453.0	91.9	 25
 59	 15	119.0	19.7	 25
 60	 15	298.0	51.3	 25
 61	 15	243.5	53.8	 30
 62	 15	260.0	40.4	 25
 63	 15	588.0	106.9	 25
 64	 15	319.0	47.4	 25
 65	 15	1043.0	121.9	 25
 66	 15	1891.5	432.4	 30
 67	 15	311.0	41.1	 25
 68	 15	523.3	110.1	 30
 69	 15	3211.5	548.7	 30
 70	 15	201.8	39.3	 30
 71	 15	976.0	226.1	 36
 72	 15	275.3	54.7	 30
 73	 15	477.0	57.6	 25
 74	 15	620.0	85.6	 25
 75	 15	455.0	68.7	 25
 76	 15	186.8	40.3	 30
 77	 15	223.0	59.1	 25
 78	 15	248.0	48.5	 25
 79	 15	552.0	81.1	 25
 80	 15	178.0	32.8	 25
 81	 15	182.0	34.7	 30
 82	 15	188.0	36.5	 25
 83	 15	279.0	45.8	 25
 84	 15	3733.0	374.2	 25
 85	 15	3876.0	365.5	 25
 86	 15	559.5	91.9	 30
 87	 15	540.0	80.8	 25
 88	 15	1034.0	213.5	 25
 89	 15	462.0	75.7	 25
 90	 15	260.0	52.3	 25
 91	 15	277.5	45.8	 30
 92	 15	172.0	38.7	 25
 93	 15	175.0	40.0	 25
 94	 15	232.0	47.7	 25
 95	 15	196.0	39.4	 25
 96	 15	188.8	37.3	 36
 97	 15	217.5	41.7	 30
 98	 15	284.5	67.9	 30
 99	 15	201.3	44.3	 30
100	 15	242.8	53.1	 30
101	 15	861.0	219.2	 36
102	 15	658.0	116.2	 25
103	 15	681.0	157.4	 25
104	 15	382.0	56.3	 25
105	 15	227.0	44.7	 25
106	 15	420.5	83.4	 30
107	 15	1676.0	309.7	 25
108	 15	3246.0	644.0	 25
109	 15	877.0	78.8	 25
110	 15	365.0	59.5	 25
111	 15	2057.8	531.8	 30
112	 15	1392.0	274.3	 25
113	 15	260.0	41.6	 25
114	 15	1210.0	130.5	 25
115	 15	208.0	43.9	 25
116	 15	632.0	98.0	 25
117	 15	839.3	118.5	 30
118	 15	525.0	96.2	 25
119	 15	182.0	40.8	 25
120	 15	520.0	81.2	 25
121	 15	810.0	99.2	 25
122	 15	121.8	23.1	 30
123	 15	263.0	54.9	 25
124	 15	194.0	36.4	 25
125	 15	228.5	38.2	 30
126	 15	177.8	38.9	 30
127	 15	300.5	46.4	 36
128	 15	1297.3	305.9	 30
129	 15	359.5	63.5	 30
130	 15	303.0	49.9	 25
131	 15	243.0	46.8	 25
132	 15	346.3	54.7	 30
133	 15	238.0	34.6	 25
134	 15	295.0	62.5	 25
135	 15	288.0	64.0	 25
136	 15	579.0	69.1	 25
137	 15	1278.8	205.4	 30
138	 15	751.0	127.2	 25
139	 15	265.0	47.3	 25
140	 15	550.0	67.5	 25
141	 15	235.0	48.0	 25
142	 15	1105.3	202.4	 30
143	 15	845.0	68.9	 25
144	 15	809.0	127.2	 25
145	 15	616.0	95.3	 25
146	 15	276.0	53.4	 25
147	 15	344.3	62.0	 30
148	 15	1188.0	137.5	 25
149	 15	372.0	65.0	 25
150	 15	291.0	55.5	 25
151	 15	608.0	97.8	 25
152	 15	346.0	48.8	 30
153	 15	140.5	50.6	 30
154	 15	160.8	46.5	 30
155	 15	1095.3	141.1	 30
156	 15	814.8	85.1	 30
157	 15	600.3	101.4	 36
158	 15	295.8	55.9	 30
159	 15	491.0	57.6	 25
160	 15	299.0	60.9	 25
161	 15	455.0	83.9	 25
162	 15	505.3	65.1	 30
163	 15	615.0	80.0	 25
164	 15	568.0	79.9	 25
165	 15	282.0	58.0	 25
166	 15	243.0	45.1	 25
167	 15	288.8	64.7	 30
168	 15	427.0	64.3	 25
169	 15	508.0	89.0	 25
170	 15	544.0	77.9	 25
171	 15	617.0	83.5	 25
172	 15	1607.5	217.5	 30
173	 15	575.0	118.3	 25
174	 15	261.0	51.8	 25
175	 15	188.0	36.6	 25
176	 15	331.0	66.3	 25
177	 15	775.0	99.0	 30
178	 15	368.0	77.4	 25
179	 15	238.0	48.1	 25
180	 15	284.0	65.0	 25
181	 15	165.0	38.3	 25
182	 15	145.3	26.1	 36
183	 15	349.3	42.6	 30
184	 15	232.5	36.8	 30
185	 15	178.0	43.4	 30
186	 15	276.5	50.8	 30
187	 15	306.8	59.6	 30
188	 15	474.0	80.7	 25
189	 15	341.0	38.9	 25
190	 15	151.0	32.2	 25
191	 15	144.0	25.1	 25
192	 15	304.3	48.0	 30
193	 15	597.0	116.4	 25
194	 15	146.0	34.1	 25
195	 15	268.0	62.8	 25
196	 15	269.0	40.7	 25
197	 15	351.0	61.5	 30
198	 15	160.0	40.9	 25
199	 15	145.0	22.5	 25
200	 15	462.0	77.4	 25
201	 15	217.0	34.6	 25
202	 15	167.5	43.8	 30
203	 15	207.0	36.6	 25
204	 15	396.0	74.2	 25
205	 15	219.0	45.2	 25
206	 15	325.0	43.2	 25
207	 15	2802.3	633.6	 30
208	 15	250.0	54.4	 25
209	 15	285.0	40.6	 25
210	 15	279.8	48.6	 30
211	 15	254.5	40.4	 30
212	 15	167.8	32.0	 36
213	 15	195.3	33.0	 30
214	 15	318.0	53.1	 30
215	 15	180.5	41.6	 30
216	 15	223.0	46.4	 25
217	 15	183.8	33.4	 30
218	 15	277.0	36.4	 25
219	 15	384.0	50.2	 25
220	 15	218.0	42.1	 25
221	 15	281.0	32.8	 25
222	 15	2393.0	212.6	 25
223	 15	595.8	125.5	 30
224	 15	349.0	44.9	 25
225	 15	455.0	82.8	 25
226	 15	524.0	79.0	 25
227	 15	368.0	66.1	 25
228	 15	188.8	34.8	 30
229	 15	1811.0	219.4	 25
230	 15	353.0	64.4	 25
231	 15	519.0	81.7	 25
232	 15	322.0	45.7	 25
233	 15	968.3	198.8	 30
234	 15	143.0	27.0	 25
235	 15	132.0	24.1	 25
236	 15	179.0	25.8	 25
237	 15	250.0	41.7	 25
238	 15	179.8	32.3	 30
239	 15	200.3	38.9	 30
240	 15	182.8	38.0	 30
241	 15	256.0	36.6	 30
242	 15	214.0	36.7	 30
243	 15	313.5	48.1	 36
244	 15	323.0	76.1	 25
245	 15	156.0	49.1	 25
246	 15	526.0	66.4	 25
247	 15	946.0	100.3	 25
248	 15	1545.0	168.2	 30
249	 15	665.0	65.9	 25
250	 15	3036.0	545.8	 25
251	 15	198.0	35.0	 25
252	 15	875.0	121.3	 25
253	 15	280.8	51.6	 30
254	 15	301.0	67.2	 25
255	 15	313.0	53.3	 25
256	 15	506.0	44.9	 25
257	 15	196.0	29.2	 25
258	 15	3126.8	743.9	 30
259	 15	226.0	28.2	 25
260	 15	220.0	26.8	 25
261	 15	515.0	77.1	 25
262	 15	317.0	42.0	 25
263	 15	1114.0	295.3	 30
264	 15	780.0	143.4	 25
265	 15	212.0	28.6	 25
266	 15	455.0	66.2	 25
267	 15	372.8	87.5	 30
268	 15	255.8	40.5	 36
269	 15	141.0	31.6	 30
270	 15	172.5	43.3	 30
271	 15	175.5	37.7	 30
272	 15	257.8	52.9	 30
273	 15	534.8	88.0	 30
274	 15	230.0	46.1	 25
275	 15	147.0	31.7	 25
276	 15	218.0	36.4	 25
277	 15	262.0	46.0	 25
278	 15	136.0	23.5	 30
279	 15	323.0	66.6	 25
280	 15	185.0	25.8	 25
281	 15	393.0	48.9	 25
282	 15	155.0	38.5	 25
283	 15	116.0	21.0	 30
284	 15	198.0	28.2	 25
285	 15	343.0	59.6	 25
286	 15	279.0	40.2	 25
287	 15	204.0	31.7	 25
288	 15	3282.0	784.8	 30
289	 15	415.0	65.7	 25
290	 15	4490.0	933.0	 25
291	 15	311.0	54.8	 25
292	 15	317.0	41.8	 25
293	 15	217.5	48.2	 30
294	 15	1565.0	330.4	 25
295	 15	322.0	48.1	 25
296	 15	672.5	110.8	 30
297	 15	367.5	59.0	 30
298	 15	316.8	58.2	 36
299	 15	199.3	29.2	 30
300	 15	782.5	159.8	 30
301	 15	154.0	33.4	 25
302	 15	555.0	64.6	 25
303	 15	182.3	45.3	 30
304	 15	181.0	27.2	 25
305	 15	382.0	54.2	 25
306	 15	296.0	43.2	 25
307	 15	256.0	31.5	 25
308	 15	184.3	37.1	 30
309	 15	333.0	54.2	 25
310	 15	430.0	73.0	 25
311	 15	264.0	35.8	 25
312	 15	3192.0	561.2	 25
313	 15	365.5	75.1	 30
314	 15	551.0	68.0	 25
315	 15	437.0	49.4	 25
316	 15	380.0	44.5	 25
317	 15	162.0	26.8	 25
318	 15	220.8	36.7	 30
319	 15	1848.0	411.5	 25
320	 15	494.0	75.8	 25
321	 15	305.0	39.5	 25
322	 15	190.0	39.9	 25
323	 15	2843.0	368.7	 25
324	 15	327.3	68.7	 36
325	 15	168.0	28.5	 30
326	 15	182.0	21.1	 30
327	 15	480.3	80.9	 30
328	 15	1704.3	267.6	 30
329	 15	519.0	87.6	 36
330	 15	192.0	38.2	 25
331	 15	267.0	44.6	 25
332	 15	142.0	21.6	 25
333	 15	184.0	40.0	 25
334	 15	343.5	49.2	 30
335	 15	210.0	46.7	 25
336	 15	583.0	56.4	 25
337	 15	278.0	35.8	 25
338	 15	146.0	25.2	 25
339	 15	233.8	44.7	 30
340	 15	152.0	22.6	 25
341	 15	471.0	78.5	 25
342	 15	235.0	40.7	 25
343	 15	267.0	45.8	 25
344	 15	255.8	37.4	 30
345	 15	405.0	65.4	 25
346	 15	646.0	108.7	 25
347	 15	191.0	26.0	 25
348	 15	229.0	31.5	 25
349	 15	748.3	169.1	 30
350	 15	125.0	20.7	 25
351	 15	674.0	62.8	 25
352	 15	215.8	52.6	 30
353	 15	115.5	25.8	 30
354	 15	511.0	101.0	 36
355	 15	854.8	101.0	 30
356	 15	228.8	24.5	 30
357	 15	285.0	37.6	 30
358	 15	211.0	39.6	 25
359	 15	1523.8	223.6	 30
360	 15	210.0	30.1	 25
361	 15	439.0	65.2	 25
362	 15	309.0	35.8	 25
363	 15	192.0	42.1	 25
364	 15	222.5	44.3	 30
365	 15	280.0	36.6	 25
366	 15	332.0	50.8	 25
367	 15	459.0	59.8	 25
368	 15	1881.0	183.5	 25
369	 15	405.5	47.3	 30
370	 15	173.0	32.1	 25
371	 15	262.0	31.3	 25
372	 15	2378.0	251.8	 25
373	 15	299.0	45.6	 25
374	 15	295.3	33.1	 30
375	 15	314.0	38.9	 25
376	 15	290.0	35.1	 25
377	 15	122.0	24.8	 25
378	 15	159.0	28.9	 25
379	 15	215.8	26.9	 30
380	 15	172.0	39.1	 25
381	 15	141.3	25.9	 30
382	 15	287.5	49.9	 30
383	 15	716.8	101.3	 30
384	 15	223.8	43.4	 36
385	 15	308.5	44.2	 30
386	 15	559.8	80.5	 30
387	 15	149.0	22.8	 25
388	 15	155.0	33.7	 25
389	 15	404.3	76.5	 30
390	 15	201.0	40.4	 25
391	 15	697.0	106.6	 25
392	 15	156.0	41.4	 25
393	 15	166.0	25.4	 25
394	 15	214.3	41.5	 30
395	 15	239.0	34.6	 25
396	 15	227.0	39.8	 25
397	 15	173.0	28.4	 25
398	 15	1632.0	138.1	 25
399	 15	1572.8	234.4	 30
400	 15	226.0	46.8	 25
401	 15	1376.0	179.4	 25
402	 15	855.0	73.0	 25
403	 15	189.0	41.6	 25
404	 15	2623.3	648.7	 30
405	 15	6607.0	956.6	 25
406	 15	395.0	42.5	 25
407	 15	406.0	71.2	 25
408	 15	427.0	71.7	 25
409	 15	1288.3	289.3	 36
410	 15	4527.0	770.6	 30
411	 15	273.0	70.3	 30
412	 15	323.8	45.8	 30
413	 15	687.8	74.1	 30
414	 15	297.8	53.7	 36
415	 15	477.0	61.4	 25
416	 15	325.0	46.1	 25
417	 15	388.0	47.8	 25
418	 15	1704.0	199.9	 25
419	 15	660.0	74.3	 30
420	 15	695.0	62.6	 25
421	 15	800.0	112.0	 25
422	 15	494.0	62.2	 25
423	 15	995.0	62.1	 25
424	 15	191.0	36.1	 30
425	 15	311.0	45.8	 25
426	 15	211.0	38.8	 25
427	 15	229.0	47.9	 25
428	 15	147.0	20.3	 25
429	 15	115.0	25.5	 25
430	 15	252.8	39.8	 30
431	 15	2700.0	395.2	 25
432	 15	563.0	79.0	 25
433	 15	446.0	66.6	 25
434	 15	142.0	29.9	 25
435	 15	363.3	49.1	 30
436	 15	363.0	66.6	 25
437	 15	297.0	42.4	 25
438	 15	345.8	55.8	 30
439	 15	206.5	35.6	 30
440	 15	270.0	42.7	 36
441	 15	257.8	37.0	 30
442	 15	267.5	37.5	 30
443	 15	308.0	47.4	 25
444	 15	845.0	108.5	 25
445	 15	329.3	56.7	 30
446	 15	291.0	52.8	 25
447	 15	176.0	36.4	 25
448	 15	158.0	32.7	 25
449	 15	318.0	64.1	 25
450	 15	212.5	40.4	 30
451	 15	316.0	60.6	 25
452	 15	267.0	43.0	 25
453	 15	233.0	39.4	 25
454	 15	400.0	40.2	 25
455	 15	164.8	33.5	 30
456	 15	706.0	92.7	 25
457	 15	341.0	36.3	 25
458	 15	189.0	38.7	 25
459	 15	131.0	18.3	 25
460	 15	2144.5	411.2	 30
461	 15	730.0	135.2	 25
462	 15	1142.0	147.5	 25
463	 15	232.0	38.7	 25
464	 15	794.0	129.6	 25
465	 15	148.8	30.7	 30
466	 15	306.5	45.9	 30
467	 15	469.0	51.8	 30
468	 15	672.8	107.6	 30
469	 15	169.0	42.1	 30
470	 15	264.3	48.1	 36
471	 15	307.5	61.7	 30
472	 15	162.0	34.3	 25
473	 15	405.0	48.5	 25
474	 15	1287.0	139.7	 25
475	 15	799.8	164.1	 30
476	 15	197.0	46.2	 25
477	 15	580.0	87.9	 25
478	 15	308.0	47.1	 25
479	 15	200.0	41.0	 25
480	 15	210.0	45.0	 30
481	 15	261.0	43.5	 25
482	 15	204.0	43.3	 25
483	 15	205.0	53.1	 25
484	 15	479.0	64.9	 25
485	 15	207.0	29.7	 30
486	 15	250.0	54.2	 25
487	 15	169.0	33.8	 25
488	 15	308.0	46.8	 25
489	 15	503.0	71.6	 25
490	 15	552.3	105.5	 30
491	 15	349.0	65.9	 25
492	 15	3350.0	504.6	 25
493	 15	205.0	48.9	 25
494	 15	187.0	31.2	 25
495	 15	457.5	82.9	 36
496	 15	1373.5	260.4	 30
497	 15	324.0	45.3	 30
498	 15	249.3	52.7	 30
499	 15	305.5	59.3	 30
500	 15	296.0	61.2	 30
501	 15	233.0	41.5	 25
502	 15	170.0	29.1	 25
503	 15	183.0	46.2	 25
504	 15	259.0	59.9	 25
505	 15	323.0	68.5	 30
506	 15	214.0	41.8	 25
507	 15	235.0	42.9	 25
508	 15	493.0	84.0	 25
509	 15	236.0	43.5	 25
510	 15	233.5	38.7	 30
511	 15	310.0	69.5	 25
512	 15	267.0	57.1	 25
513	 15	247.0	48.9	 25
514	 15	198.0	38.9	 25
515	 15	200.0	37.7	 30
516	 15	4566.0	869.2	 25
517	 15	120.0	35.3	 25
518	 15	428.0	62.6	 25
519	 15	514.0	61.2	 25
520	 15	1751.3	378.4	 30
521	 15	653.0	88.3	 25
522	 15	268.0	56.0	 25
523	 15	299.0	66.4	 30
524	 15	433.0	82.9	 30
525	 15	304.8	61.4	 36
526	 15	221.3	45.0	 30
527	 15	2657.5	467.5	 30
528	 15	209.0	46.0	 30
529	 15	209.0	45.6	 25
530	 15	312.0	57.6	 25
531	 15	317.8	41.5	 30
532	 15	247.0	44.1	 25
533	 15	148.0	30.7	 25
534	 15	177.0	47.2	 25
535	 15	260.0	44.8	 25
536	 15	185.8	38.5	 30
537	 15	286.0	52.4	 25
538	 15	566.0	85.9	 25
539	 15	2226.0	326.0	 25
540	 15	577.0	80.9	 25
541	 15	330.5	52.0	 30
542	 15	681.0	101.2	 25
543	 15	731.0	96.4	 25
544	 15	184.0	45.7	 25
545	 15	236.0	43.5	 25
546	 15	207.5	42.7	 30
547	 15	182.0	39.5	 25
548	 15	352.0	67.0	 25
549	 15	3085.0	329.9	 25
550	 15	199.0	46.0	 25
551	 15	187.3	43.5	 30
552	 15	1052.3	219.6	 30
553	 15	323.3	64.1	 30
554	 15	291.5	45.9	 30
555	 15	200.0	37.6	 30
556	 15	276.8	68.3	 36
557	 15	239.0	57.0	 25
558	 15	215.0	40.3	 25
559	 15	501.0	65.4	 25
560	 15	298.0	51.1	 25
561	 15	447.3	64.6	 30
562	 15	170.0	39.2	 25
563	 15	465.0	79.7	 25
564	 15	264.0	47.4	 25
565	 15	659.0	123.4	 25
566	 15	2854.0	648.7	 30
567	 15	2472.0	455.6	 25
568	 15	364.0	71.6	 25
569	 15	351.0	59.1	 25
570	 15	446.0	55.2	 25
571	 15	484.3	74.5	 30
572	 15	1355.0	154.9	 25
573	 15	840.0	112.6	 25
574	 15	1977.0	138.8	 25
575	 15	2363.0	213.9	 25
576	 15	197.8	40.5	 30
577	 15	194.0	36.1	 25
578	 15	2399.0	353.9	 25
579	 15	953.0	108.4	 25
580	 15	948.8	98.1	 30
581	 15	782.8	112.1	 36
582	 15	1068.5	128.6	 30
583	 15	158.8	36.2	 30
584	 15	157.5	41.4	 30
585	 15	1136.0	206.0	 30
586	 15	567.8	82.7	 30
587	 15	221.0	43.3	 25
588	 15	161.0	32.6	 25
589	 15	144.0	37.7	 25
590	 15	192.0	42.5	 25
591	 15	2417.5	435.5	 30
592	 15	326.0	44.8	 25
593	 15	183.0	50.6	 25
594	 15	636.0	102.8	 25
595	 15	203.0	203.0	 25
596	 15	181.8	37.6	 30
597	 15	6814.0	926.2	 25
598	 15	237.0	42.0	 25
599	 15	288.0	60.4	 25
600	 15	223.0	38.3	 25
601	 15	246.0	54.8	 30
602	 15	500.0	59.5	 25
603	 15	206.0	39.8	 25
604	 15	252.0	47.6	 25
605	 15	204.0	40.0	 25
606	 15	151.3	35.2	 30
607	 15	247.0	52.6	 25
608	 15	465.0	71.5	 25
609	 15	378.5	65.6	 30
610	 15	947.8	123.2	 30
611	 15	519.3	140.4	 36
612	 15	453.3	75.8	 30
613	 15	207.0	43.1	 30
614	 15	361.0	59.3	 25
615	 15	8184.0	1255.6	 25
616	 15	315.0	47.6	 30
617	 15	296.0	62.8	 25
618	 15	122.0	27.4	 25
619	 15	199.0	31.7	 25
620	 15	148.0	24.7	 25
621	 15	1565.0	289.3	 30
622	 15	149.0	41.7	 25
623	 15	221.0	40.0	 25
624	 15	1166.0	158.2	 25
625	 15	170.0	39.3	 25
626	 15	169.5	35.4	 30
627	 15	706.0	119.0	 25
628	 15	726.0	90.5	 25
629	 15	202.0	37.2	 25
630	 15	236.0	39.2	 25
631	 15	145.8	30.6	 30
632	 15	137.0	42.7	 25
633	 15	1048.0	190.9	 25
634	 15	977.0	122.5	 25
635	 15	253.0	42.1	 25
636	 15	338.0	48.0	 25
637	 15	375.0	60.7	 36
638	 15	506.8	51.7	 30
639	 15	733.5	97.8	 30
640	 15	337.8	49.9	 30
641	 15	235.8	53.6	 30
642	 15	378.3	48.6	 36
643	 15	463.0	64.9	 25
644	 15	827.0	57.8	 25
645	 15	523.0	66.8	 25
646	 15	365.0	56.8	 25
647	 15	877.8	121.3	 30
648	 15	405.0	66.4	 25
649	 15	809.0	123.3	 25
650	 15	184.0	46.1	 25
651	 15	239.0	45.7	 25
652	 15	294.8	53.5	 30
653	 15	187.0	37.1	 25
654	 15	5905.0	559.6	 25
655	 15	180.0	27.5	 25
656	 15	3149.0	470.0	 25
657	 15	199.0	44.2	 30
658	 15	136.0	29.7	 25
659	 15	194.0	38.3	 25
660	 15	251.0	40.7	 25
661	 15	135.0	30.9	 25
662	 15	150.8	35.2	 30
663	 15	270.0	49.8	 25
664	 15	360.0	60.2	 25
665	 15	329.0	56.5	 25
666	 15	589.0	126.7	 30
667	 15	221.3	30.3	 36
668	 15	212.5	30.4	 30
669	 15	241.0	37.6	 30
670	 15	290.5	35.8	 30
671	 15	393.0	50.1	 25
672	 15	352.3	53.0	 30
673	 15	523.0	98.6	 25
674	 15	197.0	28.5	 25
675	 15	184.0	33.1	 25
676	 15	196.0	48.8	 25
677	 15	494.3	52.9	 30
678	 15	398.0	46.8	 25
679	 15	533.0	60.8	 25
680	 15	196.0	34.3	 25
681	 15	291.0	57.5	 25
682	 15	190.8	34.4	 30
683	 15	586.0	83.0	 25
684	 15	487.0	59.7	 25
685	 15	191.0	33.4	 25
686	 15	159.0	26.0	 25
687	 15	182.3	29.7	 30
688	 15	177.0	41.9	 25
689	 15	213.0	15.9	 25
690	 15	894.0	96.7	 25
691	 15	247.0	40.4	 25
692	 15	479.8	65.8	 30
693	 15	822.0	100.3	 25
694	 15	197.8	42.6	 30
695	 15	159.5	30.0	 30
696	 15	688.3	107.3	 30
697	 15	7048.5	1400.5	 36
698	 15	197.3	43.9	 30
699	 15	2821.3	448.5	 30
700	 15	198.0	77.1	 25
701	 15	216.0	48.7	 25
702	 15	272.8	50.3	 30
703	 15	234.0	25.8	 25
704	 15	201.0	31.6	 25
705	 15	5565.0	421.8	 25
706	 15	916.0	85.0	 25
707	 15	452.0	79.6	 30
708	 15	275.0	60.5	 25
709	 15	254.0	49.3	 25
710	 15	249.0	43.0	 25
711	 15	238.0	38.7	 25
  0	 16	12534.0	2502.9	 25
  1	 16	147.8	39.8	 30
  2	 16	303.0	60.8	 25
  3	 16	217.0	65.0	 25
  4	 16	242.0	32.6	 25
  5	 16	666.3	87.9	 30
  6	 16	290.3	47.5	 36
  7	 16	297.3	61.2	 30
  8	 16	157.3	42.7	 30
  9	 16	991.5	255.4	 30
 10	 16	213.0	45.7	 30
 11	 16	200.0	36.7	 30
 12	 16	407.0	94.2	 25
 13	 16	240.0	44.9	 25
 14	 16	372.0	56.7	 25
 15	 16	360.0	84.1	 25
 16	 16	372.8	75.7	 30
 17	 16	552.0	99.8	 25
 18	 16	312.0	50.1	 25
 19	 16	468.0	80.8	 25
 20	 16	294.0	35.2	 25
 21	 16	272.0	60.0	 30
 22	 16	208.0	49.9	 25
 23	 16	241.0	41.9	 25
 24	 16	132.0	18.8	 25
 25	 16	197.0	60.1	 25
 26	 16	138.5	53.1	 30
 27	 16	217.0	35.8	 25
 28	 16	339.0	63.5	 25
 29	 16	160.0	29.7	 25
 30	 16	759.0	196.7	 25
 31	 16	545.0	65.7	 30
 32	 16	586.0	100.4	 25
 33	 16	185.0	31.6	 25
 34	 16	169.8	42.6	 30
 35	 16	301.0	70.7	 30
 36	 16	286.0	43.9	 36
 37	 16	583.3	119.5	 30
 38	 16	492.0	90.6	 30
 39	 16	251.0	46.7	 25
 40	 16	192.0	38.8	 25
 41	 16	330.0	95.2	 30
 42	 16	176.0	32.8	 25
 43	 16	240.0	52.9	 25
 44	 16	434.0	67.3	 25
 45	 16	265.0	47.3	 25
 46	 16	467.0	68.3	 30
 47	 16	177.0	29.6	 25
 48	 16	238.0	40.5	 25
 49	 16	501.0	87.1	 25
 50	 16	848.0	143.3	 25
 51	 16	579.0	95.8	 30
 52	 16	397.0	56.1	 25
 53	 16	230.0	40.5	 25
 54	 16	168.0	31.4	 25
 55	 16	274.0	45.6	 25
 56	 16	186.3	57.5	 30
 57	 16	185.0	34.4	 25
 58	 16	183.0	36.9	 25
 59	 16	166.0	34.9	 25
 60	 16	207.0	39.1	 25
 61	 16	146.8	29.6	 30
 62	 16	194.5	42.0	 30
 63	 16	169.8	31.5	 30
 64	 16	241.0	58.3	 30
 65	 16	259.8	57.2	 30
 66	 16	428.3	80.9	 36
 67	 16	264.3	76.9	 30
 68	 16	669.0	154.2	 25
 69	 16	2231.0	365.5	 25
 70	 16	189.0	31.5	 25
 71	 16	271.3	54.6	 30
 72	 16	410.0	73.9	 25
 73	 16	480.0	84.6	 25
 74	 16	256.0	49.3	 25
 75	 16	561.0	111.8	 25
 76	 16	567.3	130.2	 30
 77	 16	207.0	47.7	 25
 78	 16	216.0	45.3	 25
 79	 16	180.0	38.7	 25
 80	 16	152.0	36.4	 25
 81	 16	189.5	29.8	 30
 82	 16	204.0	37.0	 25
 83	 16	369.0	59.6	 25
 84	 16	926.0	209.8	 25
 85	 16	306.0	50.0	 25
 86	 16	218.8	28.6	 30
 87	 16	535.0	76.5	 25
 88	 16	459.0	74.5	 25
 89	 16	279.0	32.5	 25
 90	 16	176.0	39.7	 25
 91	 16	272.5	51.8	 36
 92	 16	185.5	40.8	 30
 93	 16	150.0	32.9	 30
 94	 16	328.3	60.6	 30
 95	 16	136.5	16.2	 30
 96	 16	154.0	33.0	 25
 97	 16	146.8	31.8	 30
 98	 16	126.0	19.2	 25
 99	 16	215.0	33.7	 25
100	 16	190.0	28.0	 25
101	 16	206.0	53.1	 25
102	 16	347.3	62.2	 30
103	 16	297.0	49.7	 25
104	 16	165.0	32.7	 25
105	 16	158.0	35.6	 25
106	 16	248.0	47.1	 25
107	 16	440.8	145.5	 30
108	 16	760.0	189.8	 25
109	 16	811.0	123.0	 25
110	 16	317.0	56.3	 25
111	 16	310.0	55.6	 25
112	 16	232.5	50.0	 30
113	 16	255.0	40.9	 25
114	 16	454.0	78.3	 25
115	 16	209.0	28.7	 25
116	 16	573.0	59.0	 25
117	 16	539.0	64.8	 30
118	 16	352.0	33.8	 25
119	 16	163.0	35.6	 30
120	 16	201.0	31.8	 30
121	 16	256.8	45.9	 30
122	 16	141.8	55.6	 36
123	 16	146.8	22.7	 30
124	 16	136.0	26.2	 30
125	 16	160.0	30.7	 25
126	 16	151.0	34.9	 25
127	 16	225.8	40.5	 30
128	 16	266.0	47.9	 25
129	 16	303.0	46.4	 25
130	 16	259.0	43.2	 25
131	 16	326.0	44.2	 25
132	 16	275.8	38.7	 30
133	 16	248.0	37.1	 25
134	 16	186.0	28.3	 25
135	 16	185.0	34.9	 25
136	 16	225.0	25.9	 25
137	 16	542.8	104.2	 30
138	 16	1115.0	176.9	 25
139	 16	145.0	28.3	 25
140	 16	206.0	39.8	 25
141	 16	189.0	27.8	 25
142	 16	356.8	55.6	 30
143	 16	446.0	158.5	 25
144	 16	1335.0	157.6	 25
145	 16	353.0	43.7	 25
146	 16	304.0	38.2	 25
147	 16	448.8	64.4	 30
148	 16	620.5	402.4	 30
149	 16	843.8	211.7	 30
150	 16	189.8	33.1	 30
151	 16	388.5	69.2	 30
152	 16	194.3	32.6	 36
153	 16	138.0	24.0	 25
154	 16	212.0	40.2	 25
155	 16	484.0	81.9	 25
156	 16	781.0	89.2	 25
157	 16	323.5	31.5	 30
158	 16	264.0	53.3	 25
159	 16	437.0	89.9	 25
160	 16	220.0	43.7	 25
161	 16	256.0	40.7	 25
162	 16	262.0	40.2	 30
163	 16	300.0	71.7	 25
164	 16	509.0	63.8	 25
165	 16	221.0	21.6	 25
166	 16	177.0	33.2	 25
167	 16	192.5	41.5	 30
168	 16	272.0	47.7	 25
169	 16	495.0	51.3	 25
170	 16	624.0	79.2	 25
171	 16	409.0	52.4	 25
172	 16	694.5	76.4	 30
173	 16	1944.0	366.7	 25
174	 16	203.0	38.2	 25
175	 16	227.0	35.9	 25
176	 16	236.0	36.6	 30
177	 16	467.8	100.2	 36
178	 16	305.5	62.4	 30
179	 16	214.5	46.0	 30
180	 16	173.0	32.0	 30
181	 16	160.5	21.9	 30
182	 16	158.5	35.7	 30
183	 16	283.0	44.2	 25
184	 16	268.0	53.1	 25
185	 16	152.0	42.5	 25
186	 16	286.0	50.6	 25
187	 16	187.8	61.7	 30
188	 16	414.0	71.5	 25
189	 16	311.0	38.8	 25
190	 16	118.0	21.7	 25
191	 16	145.0	23.8	 25
192	 16	201.0	37.3	 30
193	 16	200.0	32.1	 25
194	 16	179.0	38.6	 25
195	 16	209.0	40.2	 25
196	 16	209.0	44.4	 25
197	 16	344.0	73.8	 25
198	 16	239.8	44.4	 30
199	 16	238.0	38.5	 25
200	 16	359.0	37.4	 25
201	 16	227.0	39.4	 25
202	 16	135.0	26.7	 25
203	 16	171.8	29.6	 30
204	 16	329.0	55.7	 25
205	 16	190.3	37.7	 30
206	 16	247.8	47.0	 30
207	 16	1262.5	342.9	 30
208	 16	199.0	37.3	 36
209	 16	182.5	35.1	 30
210	 16	238.0	44.7	 25
211	 16	156.0	36.4	 25
212	 16	172.0	32.9	 25
213	 16	192.0	32.1	 30
214	 16	232.0	36.5	 25
215	 16	176.0	21.6	 25
216	 16	182.0	28.0	 25
217	 16	180.0	33.5	 25
218	 16	189.0	29.4	 30
219	 16	394.0	59.7	 25
220	 16	263.0	46.3	 25
221	 16	197.0	33.0	 25
222	 16	823.0	124.0	 25
223	 16	153.8	21.5	 30
224	 16	169.0	26.5	 25
225	 16	300.0	35.6	 25
226	 16	294.0	53.3	 25
227	 16	196.0	25.5	 25
228	 16	155.8	22.3	 30
229	 16	1058.0	174.9	 25
230	 16	359.0	47.6	 25
231	 16	293.0	32.9	 25
232	 16	203.0	41.5	 25
233	 16	383.3	64.6	 36
234	 16	139.5	25.0	 30
235	 16	133.5	17.5	 30
236	 16	173.0	25.6	 30
237	 16	195.5	34.5	 30
238	 16	169.3	24.6	 36
239	 16	184.0	33.9	 25
240	 16	167.0	26.9	 25
241	 16	346.0	53.1	 25
242	 16	183.0	31.7	 25
243	 16	430.5	76.5	 30
244	 16	189.0	46.0	 25
245	 16	170.0	50.2	 25
246	 16	524.0	53.9	 25
247	 16	441.0	61.1	 25
248	 16	1358.5	191.4	 30
249	 16	351.0	32.3	 25
250	 16	818.0	138.3	 25
251	 16	228.0	47.6	 25
252	 16	997.0	83.0	 25
253	 16	231.5	37.2	 30
254	 16	140.0	38.0	 25
255	 16	214.0	49.1	 25
256	 16	318.0	44.2	 25
257	 16	139.0	17.7	 25
258	 16	731.3	137.9	 30
259	 16	226.0	26.6	 25
260	 16	188.0	41.9	 25
261	 16	199.8	47.9	 30
262	 16	183.8	38.0	 30
263	 16	230.5	45.7	 36
264	 16	197.0	77.9	 30
265	 16	229.3	42.3	 30
266	 16	215.8	49.1	 30
267	 16	300.0	36.1	 25
268	 16	314.8	58.4	 30
269	 16	175.0	41.8	 25
270	 16	170.0	29.5	 25
271	 16	145.0	34.1	 25
272	 16	116.0	19.3	 25
273	 16	294.5	63.0	 30
274	 16	210.0	35.4	 25
275	 16	126.0	22.3	 25
276	 16	161.0	26.4	 25
277	 16	155.0	35.9	 25
278	 16	147.0	37.9	 30
279	 16	193.0	35.4	 25
280	 16	271.0	53.4	 25
281	 16	260.0	42.0	 25
282	 16	154.0	30.9	 25
283	 16	130.5	28.7	 30
284	 16	313.0	60.3	 25
285	 16	288.0	35.9	 25
286	 16	257.0	35.4	 25
287	 16	215.0	47.1	 25
288	 16	587.5	113.8	 30
289	 16	321.0	36.1	 25
290	 16	434.0	134.0	 30
291	 16	273.0	38.6	 30
292	 16	202.5	30.2	 30
293	 16	160.0	27.6	 36
294	 16	803.3	177.2	 30
295	 16	165.8	27.8	 30
296	 16	199.0	34.6	 25
297	 16	248.0	42.7	 25
298	 16	221.3	35.2	 30
299	 16	215.0	43.6	 25
300	 16	282.0	50.7	 25
301	 16	139.0	22.1	 25
302	 16	222.0	37.0	 25
303	 16	270.0	35.8	 25
304	 16	251.8	51.6	 30
305	 16	235.0	37.0	 25
306	 16	295.0	54.0	 25
307	 16	283.0	40.6	 25
308	 16	197.0	25.6	 25
309	 16	308.8	46.5	 30
310	 16	304.0	53.2	 25
311	 16	214.0	49.8	 25
312	 16	373.0	70.6	 25
313	 16	302.0	48.2	 25
314	 16	312.3	56.4	 30
315	 16	161.0	47.2	 25
316	 16	316.0	59.0	 25
317	 16	165.0	28.0	 25
318	 16	271.8	48.3	 30
319	 16	499.5	112.8	 36
320	 16	302.3	57.5	 30
321	 16	174.5	33.7	 30
322	 16	160.5	38.0	 30
323	 16	732.0	149.9	 30
324	 16	170.0	33.8	 30
325	 16	159.0	42.5	 25
326	 16	177.0	36.2	 25
327	 16	461.0	56.3	 25
328	 16	403.0	58.1	 25
329	 16	458.8	104.4	 30
330	 16	260.0	34.1	 25
331	 16	188.0	35.0	 25
332	 16	169.0	39.0	 25
333	 16	258.0	39.5	 25
334	 16	341.5	87.8	 30
335	 16	172.0	37.3	 25
336	 16	399.0	68.6	 25
337	 16	414.0	75.5	 25
338	 16	123.0	30.6	 25
339	 16	234.3	52.0	 30
340	 16	122.0	22.4	 25
341	 16	235.0	51.8	 25
342	 16	286.0	54.0	 25
343	 16	172.0	40.4	 25
344	 16	288.0	44.8	 30
345	 16	386.0	53.5	 25
346	 16	995.0	146.0	 25
347	 16	214.8	37.3	 30
348	 16	221.3	41.4	 30
349	 16	273.5	56.5	 36
350	 16	130.8	27.3	 30
351	 16	371.0	61.7	 30
352	 16	176.0	33.3	 25
353	 16	150.0	36.2	 25
354	 16	404.8	98.2	 30
355	 16	951.0	185.3	 25
356	 16	198.0	58.5	 25
357	 16	202.0	36.3	 25
358	 16	180.0	28.3	 25
359	 16	655.8	97.5	 30
360	 16	210.0	52.4	 25
361	 16	249.0	39.0	 25
362	 16	159.0	33.1	 25
363	 16	335.0	47.6	 25
364	 16	287.0	60.2	 30
365	 16	278.0	63.1	 25
366	 16	339.0	76.7	 25
367	 16	469.0	60.9	 25
368	 16	3158.0	325.2	 25
369	 16	241.3	45.6	 30
370	 16	233.0	39.9	 25
371	 16	382.0	71.8	 25
372	 16	542.0	92.3	 25
373	 16	181.0	44.6	 25
374	 16	274.0	60.2	 30
375	 16	178.0	30.7	 30
376	 16	192.3	38.4	 30
377	 16	123.5	33.9	 30
378	 16	142.3	33.6	 30
379	 16	208.3	45.7	 36
380	 16	167.0	32.0	 30
381	 16	138.0	31.9	 25
382	 16	278.0	53.9	 25
383	 16	341.0	62.7	 25
384	 16	270.8	79.8	 30
385	 16	269.0	50.6	 25
386	 16	346.0	82.0	 25
387	 16	173.0	52.3	 25
388	 16	170.0	33.1	 25
389	 16	202.8	47.6	 30
390	 16	139.0	35.8	 25
391	 16	332.0	70.6	 25
392	 16	209.0	36.7	 25
393	 16	180.0	32.5	 25
394	 16	204.8	46.7	 30
395	 16	143.0	34.4	 25
396	 16	232.0	53.6	 25
397	 16	202.0	52.7	 25
398	 16	438.0	75.2	 25
399	 16	427.5	74.2	 30
400	 16	352.0	56.1	 25
401	 16	316.0	45.7	 25
402	 16	646.0	94.8	 25
403	 16	171.0	34.8	 25
404	 16	445.0	120.1	 30
405	 16	578.5	158.5	 36
406	 16	310.0	49.8	 30
407	 16	383.8	79.0	 30
408	 16	413.0	81.4	 30
409	 16	331.0	65.0	 25
410	 16	946.8	228.1	 30
411	 16	376.0	57.0	 25
412	 16	221.0	47.6	 25
413	 16	317.0	57.0	 25
414	 16	158.0	25.7	 25
415	 16	197.5	51.4	 30
416	 16	284.0	46.0	 25
417	 16	349.0	68.7	 25
418	 16	365.0	60.8	 25
419	 16	467.0	66.9	 25
420	 16	368.3	63.7	 30
421	 16	203.0	40.3	 25
422	 16	382.0	52.4	 25
423	 16	581.0	77.3	 25
424	 16	164.0	34.9	 25
425	 16	335.0	62.9	 30
426	 16	182.0	34.3	 25
427	 16	147.0	33.0	 25
428	 16	122.0	27.8	 25
429	 16	117.0	25.0	 25
430	 16	385.8	65.1	 30
431	 16	285.0	52.0	 25
432	 16	320.3	62.5	 30
433	 16	193.8	44.5	 30
434	 16	153.0	36.6	 30
435	 16	343.8	67.9	 36
436	 16	312.5	56.5	 30
437	 16	207.0	47.9	 30
438	 16	153.0	47.5	 25
439	 16	195.0	35.4	 25
440	 16	240.0	61.0	 30
441	 16	169.0	38.6	 25
442	 16	294.0	51.8	 25
443	 16	221.0	41.7	 25
444	 16	251.0	47.7	 25
445	 16	234.0	54.7	 30
446	 16	179.0	33.1	 25
447	 16	148.0	30.3	 25
448	 16	162.0	36.1	 25
449	 16	154.0	36.6	 25
450	 16	167.8	35.5	 30
451	 16	198.0	37.8	 25
452	 16	166.0	30.4	 25
453	 16	169.0	29.1	 25
454	 16	240.0	60.3	 25
455	 16	159.5	31.2	 30
456	 16	837.0	97.0	 25
457	 16	201.0	32.7	 25
458	 16	132.0	33.1	 25
459	 16	226.0	43.0	 25
460	 16	616.3	127.6	 30
461	 16	248.0	60.7	 30
462	 16	678.0	127.8	 30
463	 16	255.8	55.4	 30
464	 16	277.3	63.9	 30
465	 16	151.5	28.3	 36
466	 16	380.0	42.0	 25
467	 16	592.0	85.8	 25
468	 16	315.0	35.1	 25
469	 16	165.0	26.9	 25
470	 16	191.8	35.9	 30
471	 16	234.0	42.1	 25
472	 16	178.0	27.9	 25
473	 16	712.0	83.7	 25
474	 16	305.0	72.0	 25
475	 16	192.8	32.9	 30
476	 16	147.0	31.6	 25
477	 16	236.0	37.3	 25
478	 16	163.0	34.0	 25
479	 16	195.0	41.3	 25
480	 16	160.3	37.5	 30
481	 16	166.0	28.6	 25
482	 16	158.0	33.6	 25
483	 16	164.0	51.5	 25
484	 16	421.0	56.7	 25
485	 16	184.3	47.1	 30
486	 16	166.0	34.0	 25
487	 16	162.0	32.5	 25
488	 16	269.0	38.1	 25
489	 16	934.3	124.3	 30
490	 16	264.3	44.3	 36
491	 16	172.5	32.0	 30
492	 16	407.3	81.2	 30
493	 16	265.3	71.3	 30
494	 16	277.5	58.6	 30
495	 16	695.5	94.3	 30
496	 16	496.0	98.7	 25
497	 16	189.0	31.9	 25
498	 16	343.0	64.3	 25
499	 16	314.0	44.1	 25
500	 16	573.0	104.9	 30
501	 16	143.0	24.0	 25
502	 16	160.0	35.6	 25
503	 16	185.0	34.3	 25
504	 16	207.0	43.1	 25
505	 16	306.5	40.0	 30
506	 16	229.0	43.1	 25
507	 16	215.0	54.6	 25
508	 16	306.0	42.4	 25
509	 16	438.0	54.9	 25
510	 16	315.0	53.6	 25
511	 16	351.8	57.2	 30
512	 16	252.0	75.9	 25
513	 16	133.0	46.7	 25
514	 16	151.0	22.2	 25
515	 16	232.0	35.0	 25
516	 16	1249.5	245.5	 30
517	 16	143.0	26.1	 25
518	 16	254.3	39.6	 30
519	 16	258.5	48.7	 30
520	 16	609.5	90.1	 30
521	 16	359.5	60.2	 36
522	 16	229.5	39.8	 30
523	 16	246.0	58.4	 25
524	 16	250.0	43.8	 25
525	 16	140.0	31.4	 25
526	 16	269.0	46.7	 30
527	 16	643.0	137.8	 25
528	 16	172.0	26.3	 25
529	 16	226.0	42.1	 25
530	 16	303.0	55.4	 25
531	 16	373.3	41.3	 30
532	 16	159.0	45.5	 25
533	 16	118.0	24.9	 25
534	 16	163.0	34.8	 25
535	 16	278.0	32.9	 25
536	 16	175.8	27.2	 30
537	 16	347.0	111.5	 25
538	 16	237.0	45.7	 25
539	 16	298.0	48.3	 25
540	 16	301.0	49.7	 25
541	 16	299.5	61.1	 30
542	 16	492.0	70.0	 25
543	 16	383.0	53.3	 25
544	 16	189.0	41.3	 25
545	 16	227.0	43.4	 25
546	 16	228.8	47.0	 36
547	 16	129.5	36.6	 30
548	 16	222.8	34.3	 30
549	 16	1448.0	272.5	 30
550	 16	146.8	21.3	 30
551	 16	185.3	49.5	 36
552	 16	206.0	39.7	 25
553	 16	234.0	48.0	 25
554	 16	171.0	27.3	 25
555	 16	196.0	38.3	 25
556	 16	131.8	22.0	 30
557	 16	226.0	38.8	 25
558	 16	186.0	45.2	 25
559	 16	291.0	35.6	 25
560	 16	214.0	32.2	 25
561	 16	346.5	49.3	 30
562	 16	184.0	29.9	 25
563	 16	249.0	30.6	 25
564	 16	239.0	41.9	 25
565	 16	537.0	57.1	 25
566	 16	265.5	39.2	 30
567	 16	375.0	52.6	 25
568	 16	221.0	39.1	 25
569	 16	353.0	41.3	 25
570	 16	497.0	69.9	 25
571	 16	346.8	56.1	 30
572	 16	715.0	70.1	 25
573	 16	786.0	82.3	 25
574	 16	987.0	83.0	 25
575	 16	1088.5	93.2	 30
576	 16	165.3	25.5	 36
577	 16	137.3	21.6	 30
578	 16	612.5	105.8	 30
579	 16	595.5	81.5	 30
580	 16	711.0	88.1	 25
581	 16	484.8	50.7	 30
582	 16	656.0	107.2	 25
583	 16	168.0	28.3	 25
584	 16	136.0	24.0	 25
585	 16	290.0	42.5	 25
586	 16	437.8	56.6	 30
587	 16	220.0	33.2	 25
588	 16	179.0	29.9	 25
589	 16	154.0	64.0	 25
590	 16	161.0	77.7	 25
591	 16	389.8	86.2	 30
592	 16	205.0	34.2	 25
593	 16	183.0	32.9	 25
594	 16	360.0	47.4	 25
595	 16	149.0	27.9	 25
596	 16	308.8	55.7	 30
597	 16	752.0	162.0	 25
598	 16	244.0	24.6	 25
599	 16	175.0	24.6	 25
600	 16	318.0	36.9	 25
601	 16	149.8	26.2	 30
602	 16	197.0	29.5	 25
603	 16	208.8	27.2	 30
604	 16	191.0	35.1	 30
605	 16	170.5	26.5	 30
606	 16	155.3	33.8	 36
607	 16	208.3	36.4	 30
608	 16	418.3	63.8	 30
609	 16	256.0	42.8	 25
610	 16	223.0	36.2	 25
611	 16	221.0	44.1	 25
612	 16	323.8	31.6	 30
613	 16	178.0	20.0	 25
614	 16	285.0	48.3	 25
615	 16	945.0	174.8	 25
616	 16	297.0	34.9	 25
617	 16	213.5	35.2	 30
618	 16	143.0	22.7	 25
619	 16	211.0	47.9	 25
620	 16	194.0	44.1	 25
621	 16	409.0	74.1	 25
622	 16	132.0	30.9	 30
623	 16	136.0	22.4	 25
624	 16	858.0	122.5	 25
625	 16	172.0	29.8	 25
626	 16	121.0	28.2	 25
627	 16	289.5	52.2	 30
628	 16	1739.0	159.8	 25
629	 16	211.0	32.9	 25
630	 16	221.0	37.0	 25
631	 16	139.0	29.1	 25
632	 16	143.0	33.5	 36
633	 16	505.5	78.6	 30
634	 16	445.8	55.1	 30
635	 16	236.0	57.9	 30
636	 16	154.0	28.4	 30
637	 16	227.8	38.3	 30
638	 16	381.0	39.8	 25
639	 16	317.0	39.9	 25
640	 16	225.0	39.4	 25
641	 16	338.0	42.4	 25
642	 16	305.3	38.0	 30
643	 16	436.0	66.1	 25
644	 16	354.0	59.9	 25
645	 16	246.0	52.5	 25
646	 16	143.0	25.6	 25
647	 16	438.3	73.9	 30
648	 16	693.0	72.8	 25
649	 16	283.0	53.7	 25
650	 16	134.0	28.0	 25
651	 16	198.0	38.5	 25
652	 16	160.8	29.0	 30
653	 16	177.0	32.4	 25
654	 16	650.0	147.8	 25
655	 16	187.0	28.4	 25
656	 16	384.0	72.1	 25
657	 16	180.0	28.2	 30
658	 16	163.0	27.3	 25
659	 16	160.0	25.0	 25
660	 16	173.5	34.0	 30
661	 16	158.8	48.4	 30
662	 16	159.3	31.6	 36
663	 16	160.3	33.7	 30
664	 16	256.0	32.1	 30
665	 16	247.8	44.2	 30
666	 16	249.0	42.8	 25
667	 16	145.8	20.5	 30
668	 16	242.0	33.2	 25
669	 16	256.0	46.1	 25
670	 16	400.0	51.0	 25
671	 16	370.0	53.0	 25
672	 16	342.5	51.0	 30
673	 16	248.0	36.3	 25
674	 16	179.0	45.9	 25
675	 16	152.0	22.8	 25
676	 16	151.0	26.7	 25
677	 16	229.5	42.4	 30
678	 16	354.0	52.4	 25
679	 16	426.0	58.9	 25
680	 16	318.0	44.8	 25
681	 16	344.0	42.5	 25
682	 16	220.3	41.6	 30
683	 16	245.0	42.5	 25
684	 16	215.0	41.4	 25
685	 16	180.0	26.9	 25
686	 16	167.0	35.0	 25
687	 16	175.0	35.0	 30
688	 16	200.0	26.3	 25
689	 16	210.0	30.4	 30
690	 16	253.0	28.6	 30
691	 16	353.5	35.3	 30
692	 16	550.8	80.6	 36
693	 16	473.0	45.9	 30
694	 16	152.0	30.3	 25
695	 16	155.0	28.0	 25
696	 16	335.0	53.0	 25
697	 16	992.8	180.5	 30
698	 16	198.0	22.5	 25
699	 16	1376.0	240.0	 25
700	 16	178.0	34.3	 25
701	 16	160.0	35.4	 25
702	 16	146.8	26.9	 30
703	 16	222.0	42.4	 25
704	 16	145.0	30.2	 25
705	 16	1460.0	207.2	 25
706	 16	541.0	62.8	 25
707	 16	280.5	45.7	 30
708	 16	303.0	54.8	 25
709	 16	560.0	94.2	 25
710	 16	302.0	48.8	 25
711	 16	19422.0	3129.1	 25
  0	 17	262.0	109.5	 30
  1	 17	1017.3	270.4	 36
  2	 17	222.8	33.8	 30
  3	 17	579.5	94.9	 30
  4	 17	185.8	29.9	 30
  5	 17	214.0	35.2	 25
  6	 17	240.0	35.0	 30
  7	 17	216.0	36.7	 25
  8	 17	167.0	31.5	 25
  9	 17	398.0	48.2	 25
 10	 17	292.0	52.4	 25
 11	 17	191.5	33.6	 30
 12	 17	294.0	47.8	 25
 13	 17	586.0	53.1	 25
 14	 17	2070.0	245.0	 25
 15	 17	822.0	54.5	 25
 16	 17	291.3	40.7	 30
 17	 17	313.0	47.1	 25
 18	 17	641.0	78.7	 25
 19	 17	380.0	43.2	 25
 20	 17	568.0	68.2	 25
 21	 17	200.5	31.7	 30
 22	 17	408.0	74.2	 25
 23	 17	153.0	24.8	 25
 24	 17	241.0	47.6	 25
 25	 17	272.0	48.9	 25
 26	 17	254.8	36.8	 30
 27	 17	208.0	38.7	 25
 28	 17	368.0	67.0	 30
 29	 17	167.5	27.8	 30
 30	 17	128.8	29.8	 30
 31	 17	342.3	36.0	 36
 32	 17	303.5	49.5	 30
 33	 17	997.0	182.5	 30
 34	 17	382.0	63.5	 25
 35	 17	598.0	58.2	 25
 36	 17	1189.8	270.4	 30
 37	 17	125.0	33.7	 25
 38	 17	3017.0	607.0	 25
 39	 17	406.0	43.7	 25
 40	 17	217.0	39.6	 25
 41	 17	239.8	27.2	 30
 42	 17	855.0	147.9	 25
 43	 17	658.0	78.2	 25
 44	 17	616.0	73.4	 25
 45	 17	252.0	53.9	 25
 46	 17	207.0	39.9	 30
 47	 17	177.0	32.9	 25
 48	 17	199.0	28.5	 25
 49	 17	367.0	39.3	 25
 50	 17	421.0	62.2	 25
 51	 17	351.3	91.1	 30
 52	 17	506.0	57.4	 25
 53	 17	908.0	207.0	 25
 54	 17	189.0	36.8	 25
 55	 17	255.0	38.8	 25
 56	 17	539.5	103.6	 30
 57	 17	256.0	40.5	 30
 58	 17	604.0	80.1	 30
 59	 17	463.8	63.7	 30
 60	 17	544.3	43.3	 30
 61	 17	230.3	41.8	 36
 62	 17	332.0	46.2	 25
 63	 17	553.0	128.3	 25
 64	 17	183.0	36.1	 25
 65	 17	483.0	74.4	 25
 66	 17	237.5	46.4	 30
 67	 17	628.0	71.4	 25
 68	 17	549.0	74.4	 25
 69	 17	564.0	81.2	 25
 70	 17	241.0	43.4	 25
 71	 17	176.0	29.8	 25
 72	 17	240.8	29.3	 30
 73	 17	110.0	21.2	 25
 74	 17	230.0	49.8	 25
 75	 17	155.0	29.3	 25
 76	 17	169.0	22.8	 25
 77	 17	219.3	32.8	 30
 78	 17	270.0	59.4	 25
 79	 17	156.0	30.3	 25
 80	 17	161.0	31.8	 25
 81	 17	380.0	37.1	 25
 82	 17	364.5	67.1	 30
 83	 17	170.0	27.8	 25
 84	 17	159.0	25.9	 25
 85	 17	200.8	44.8	 30
 86	 17	2431.8	256.9	 30
 87	 17	1072.3	209.9	 36
 88	 17	184.3	34.5	 30
 89	 17	208.8	38.8	 30
 90	 17	599.8	93.9	 30
 91	 17	349.0	52.5	 25
 92	 17	607.5	148.9	 30
 93	 17	343.0	52.4	 25
 94	 17	1070.0	202.7	 25
 95	 17	119.0	23.6	 25
 96	 17	155.0	25.0	 25
 97	 17	271.8	47.8	 30
 98	 17	672.0	98.6	 25
 99	 17	130.0	28.9	 25
100	 17	161.0	27.9	 25
101	 17	165.0	26.1	 25
102	 17	186.0	38.5	 30
103	 17	276.0	41.4	 25
104	 17	181.0	28.9	 25
105	 17	448.0	63.3	 25
106	 17	377.0	79.8	 25
107	 17	202.3	38.0	 30
108	 17	203.0	34.9	 25
109	 17	463.0	77.3	 25
110	 17	258.0	31.3	 25
111	 17	322.0	46.5	 25
112	 17	2190.5	523.8	 30
113	 17	193.0	45.0	 25
114	 17	158.0	26.8	 30
115	 17	212.0	29.8	 30
116	 17	262.8	48.6	 30
117	 17	416.3	61.0	 36
118	 17	410.3	70.2	 30
119	 17	178.0	43.4	 25
120	 17	160.0	54.6	 25
121	 17	202.0	25.7	 25
122	 17	2852.8	694.5	 30
123	 17	716.0	154.1	 25
124	 17	364.0	61.4	 25
125	 17	226.0	36.7	 25
126	 17	182.0	32.7	 25
127	 17	2048.3	509.7	 30
128	 17	371.0	71.3	 25
129	 17	756.0	161.9	 25
130	 17	382.0	66.4	 25
131	 17	2695.0	355.8	 25
132	 17	373.3	55.1	 30
133	 17	322.0	60.5	 25
134	 17	919.0	104.6	 25
135	 17	1331.0	189.0	 25
136	 17	189.0	27.0	 25
137	 17	233.5	28.2	 30
138	 17	200.0	29.9	 25
139	 17	120.0	25.0	 25
140	 17	155.0	23.1	 25
141	 17	219.0	44.5	 25
142	 17	296.8	44.4	 36
143	 17	983.5	165.4	 30
144	 17	233.8	48.3	 30
145	 17	368.8	51.7	 30
146	 17	668.5	96.0	 30
147	 17	196.0	34.5	 36
148	 17	147.0	28.7	 25
149	 17	167.0	41.3	 25
150	 17	249.0	61.2	 25
151	 17	738.0	115.4	 25
152	 17	318.8	62.2	 30
153	 17	692.0	132.2	 25
154	 17	176.0	25.5	 25
155	 17	237.0	42.8	 25
156	 17	408.0	54.0	 25
157	 17	200.8	52.5	 30
158	 17	166.0	26.3	 25
159	 17	229.0	60.1	 25
160	 17	220.0	39.2	 25
161	 17	20686.0	2065.4	 25
162	 17	334.5	60.0	 30
163	 17	192.0	38.0	 25
164	 17	476.0	51.5	 25
165	 17	2406.0	356.0	 25
166	 17	1744.0	229.6	 25
167	 17	170.0	33.1	 30
168	 17	148.0	30.4	 25
169	 17	260.0	26.1	 25
170	 17	161.0	30.6	 30
171	 17	389.8	63.2	 30
172	 17	1008.5	179.4	 36
173	 17	205.5	32.4	 30
174	 17	170.3	38.4	 30
175	 17	203.8	43.7	 30
176	 17	164.0	38.6	 25
177	 17	178.0	34.8	 25
178	 17	680.8	106.3	 30
179	 17	161.0	41.9	 25
180	 17	151.0	35.3	 25
181	 17	216.0	39.3	 25
182	 17	240.0	51.9	 25
183	 17	293.5	50.0	 30
184	 17	225.0	44.5	 25
185	 17	186.0	41.4	 25
186	 17	241.0	39.1	 25
187	 17	954.0	130.5	 25
188	 17	203.0	43.0	 30
189	 17	216.0	43.3	 25
190	 17	218.0	40.2	 25
191	 17	403.0	84.8	 25
192	 17	614.0	103.3	 25
193	 17	174.8	38.0	 30
194	 17	189.0	36.7	 25
195	 17	128.0	29.4	 25
196	 17	157.0	33.8	 25
197	 17	340.0	57.6	 25
198	 17	187.8	29.4	 30
199	 17	205.8	47.0	 30
200	 17	1153.0	179.7	 30
201	 17	197.8	32.7	 30
202	 17	397.5	58.4	 30
203	 17	159.0	34.4	 36
204	 17	145.5	31.4	 30
205	 17	852.0	107.8	 25
206	 17	178.0	35.0	 25
207	 17	248.0	47.0	 25
208	 17	382.3	63.6	 30
209	 17	184.0	37.2	 25
210	 17	151.0	36.5	 25
211	 17	175.0	335.1	 25
212	 17	143.0	34.1	 25
213	 17	145.0	33.4	 30
214	 17	184.0	39.8	 25
215	 17	152.0	38.3	 25
216	 17	202.0	44.9	 25
217	 17	165.0	40.3	 25
218	 17	168.3	40.0	 30
219	 17	267.0	53.3	 25
220	 17	294.0	68.9	 25
221	 17	185.0	47.5	 25
222	 17	153.0	42.4	 25
223	 17	223.8	51.1	 30
224	 17	258.0	46.1	 25
225	 17	231.0	39.6	 25
226	 17	398.0	49.5	 25
227	 17	1616.3	236.0	 30
228	 17	888.3	202.0	 36
229	 17	3869.8	914.5	 30
230	 17	209.5	38.4	 30
231	 17	147.5	30.2	 30
232	 17	253.5	52.9	 30
233	 17	296.5	53.1	 30
234	 17	194.0	38.7	 25
235	 17	210.0	29.6	 25
236	 17	217.0	45.4	 25
237	 17	170.0	39.7	 25
238	 17	156.5	30.8	 30
239	 17	466.0	68.0	 25
240	 17	191.0	42.6	 25
241	 17	137.0	29.0	 25
242	 17	154.0	37.1	 25
243	 17	159.3	37.4	 30
244	 17	173.0	38.4	 25
245	 17	200.0	39.4	 25
246	 17	1881.0	326.5	 25
247	 17	2681.0	312.6	 25
248	 17	1473.8	103.3	 30
249	 17	2466.0	424.3	 25
250	 17	1000.0	177.7	 25
251	 17	471.0	126.5	 25
252	 17	810.0	104.8	 25
253	 17	619.8	69.4	 30
254	 17	412.0	51.5	 25
255	 17	512.0	119.3	 25
256	 17	198.5	34.9	 30
257	 17	187.5	25.8	 30
258	 17	1193.0	192.6	 36
259	 17	448.3	83.7	 30
260	 17	258.3	45.8	 30
261	 17	148.0	24.0	 25
262	 17	268.0	37.1	 25
263	 17	457.0	77.3	 30
264	 17	130.0	25.2	 25
265	 17	344.0	70.2	 25
266	 17	156.0	31.9	 25
267	 17	152.0	35.8	 25
268	 17	365.0	74.6	 30
269	 17	221.0	48.3	 25
270	 17	520.0	72.6	 25
271	 17	382.0	62.5	 25
272	 17	322.0	67.8	 25
273	 17	183.5	40.8	 30
274	 17	298.0	60.9	 25
275	 17	182.0	43.7	 25
276	 17	316.0	41.9	 25
277	 17	231.0	54.9	 25
278	 17	149.0	33.8	 25
279	 17	416.8	45.9	 30
280	 17	235.0	46.0	 25
281	 17	172.0	36.4	 25
282	 17	980.0	148.0	 25
283	 17	250.0	51.1	 25
284	 17	162.5	30.8	 36
285	 17	533.0	99.8	 30
286	 17	187.3	36.4	 30
287	 17	178.5	38.4	 30
288	 17	407.8	48.8	 30
289	 17	356.3	67.7	 36
290	 17	315.0	49.6	 25
291	 17	152.0	31.8	 25
292	 17	204.0	39.3	 25
293	 17	354.0	69.7	 25
294	 17	255.8	49.9	 30
295	 17	202.0	52.7	 25
296	 17	141.0	35.0	 25
297	 17	949.0	155.6	 25
298	 17	286.0	60.6	 25
299	 17	212.5	44.9	 30
300	 17	230.0	53.7	 25
301	 17	227.0	35.4	 25
302	 17	406.0	60.4	 25
303	 17	487.0	62.1	 25
304	 17	246.8	44.1	 30
305	 17	207.0	45.7	 25
306	 17	280.0	55.0	 25
307	 17	278.0	42.1	 25
308	 17	598.0	89.4	 25
309	 17	525.5	102.7	 30
310	 17	162.0	34.4	 25
311	 17	218.0	60.0	 25
312	 17	185.0	42.3	 25
313	 17	183.8	45.4	 30
314	 17	133.5	31.7	 36
315	 17	154.3	43.9	 30
316	 17	180.5	39.7	 30
317	 17	353.8	56.9	 30
318	 17	412.0	99.3	 25
319	 17	257.0	50.9	 30
320	 17	302.0	64.5	 25
321	 17	337.0	46.3	 25
322	 17	206.0	40.2	 25
323	 17	328.0	56.5	 25
324	 17	223.0	39.3	 30
325	 17	261.0	37.0	 25
326	 17	184.0	29.2	 25
327	 17	14235.0	1343.7	 25
328	 17	452.0	50.6	 25
329	 17	3138.3	718.3	 30
330	 17	332.0	67.4	 25
331	 17	220.0	45.6	 25
332	 17	1299.0	148.1	 25
333	 17	194.0	40.8	 25
334	 17	361.3	74.9	 30
335	 17	274.0	60.1	 25
336	 17	460.0	79.5	 25
337	 17	169.0	27.2	 25
338	 17	209.0	34.8	 25
339	 17	265.8	48.8	 30
340	 17	313.0	55.2	 25
341	 17	202.8	35.0	 30
342	 17	496.5	95.2	 30
343	 17	135.3	31.8	 30
344	 17	438.0	92.6	 36
345	 17	602.3	92.7	 30
346	 17	886.8	136.3	 30
347	 17	236.0	33.8	 25
348	 17	136.0	26.2	 25
349	 17	193.8	32.8	 30
350	 17	169.0	35.0	 25
351	 17	731.0	126.3	 25
352	 17	535.0	89.9	 25
353	 17	211.0	45.3	 25
354	 17	167.0	30.3	 30
355	 17	170.0	34.1	 25
356	 17	285.0	42.0	 25
357	 17	501.0	106.5	 25
358	 17	229.0	37.9	 25
359	 17	254.0	46.0	 30
360	 17	272.0	49.9	 25
361	 17	330.0	57.8	 25
362	 17	763.0	92.1	 25
363	 17	1050.0	126.3	 25
364	 17	291.0	42.3	 30
365	 17	260.0	49.0	 25
366	 17	277.0	48.8	 25
367	 17	4139.0	417.3	 25
368	 17	1533.0	188.5	 25
369	 17	124.8	17.3	 30
370	 17	149.5	30.9	 30
371	 17	449.3	91.1	 30
372	 17	196.8	31.8	 30
373	 17	259.5	60.7	 30
374	 17	301.5	55.9	 36
375	 17	250.0	47.4	 25
376	 17	330.0	27.4	 25
377	 17	203.0	26.7	 25
378	 17	225.0	30.6	 25
379	 17	367.8	64.5	 30
380	 17	226.0	45.4	 25
381	 17	204.0	29.3	 25
382	 17	203.0	30.6	 25
383	 17	196.0	31.8	 25
384	 17	338.0	49.5	 25
385	 17	256.8	41.2	 30
386	 17	162.0	23.1	 25
387	 17	232.0	35.1	 25
388	 17	288.0	44.0	 25
389	 17	339.0	54.1	 25
390	 17	1027.0	146.0	 30
391	 17	195.0	48.1	 25
392	 17	144.0	20.9	 25
393	 17	152.0	25.9	 25
394	 17	140.0	23.9	 25
395	 17	194.0	40.4	 30
396	 17	331.0	57.6	 25
397	 17	1571.0	242.9	 25
398	 17	216.8	42.4	 30
399	 17	143.8	41.5	 30
400	 17	192.5	32.3	 36
401	 17	879.8	123.1	 30
402	 17	212.8	49.7	 30
403	 17	2828.5	322.6	 30
404	 17	190.0	46.0	 25
405	 17	451.5	73.1	 30
406	 17	1063.0	177.2	 25
407	 17	659.0	114.0	 25
408	 17	205.0	41.9	 25
409	 17	345.0	54.9	 25
410	 17	305.0	48.9	 30
411	 17	2388.0	551.7	 25
412	 17	254.0	46.8	 25
413	 17	211.0	39.1	 25
414	 17	275.0	44.5	 25
415	 17	178.5	32.9	 30
416	 17	252.0	52.9	 25
417	 17	598.0	69.4	 25
418	 17	202.0	39.2	 25
419	 17	268.0	39.8	 25
420	 17	229.3	33.6	 30
421	 17	661.0	76.9	 25
422	 17	8244.0	986.6	 25
423	 17	324.0	50.1	 25
424	 17	712.0	76.6	 25
425	 17	1361.3	294.1	 30
426	 17	173.0	37.8	 25
427	 17	221.3	42.9	 30
428	 17	197.3	29.9	 30
429	 17	252.5	52.6	 30
430	 17	173.3	36.6	 36
431	 17	332.3	57.1	 30
432	 17	178.0	25.4	 25
433	 17	202.0	30.7	 25
434	 17	260.0	44.7	 25
435	 17	277.8	40.5	 30
436	 17	501.0	68.9	 25
437	 17	299.0	31.5	 25
438	 17	870.0	98.6	 25
439	 17	1575.0	162.0	 25
440	 17	216.8	32.9	 30
441	 17	169.0	36.2	 25
442	 17	314.0	47.6	 25
443	 17	465.0	44.8	 25
444	 17	381.0	42.8	 25
445	 17	964.8	155.3	 30
446	 17	344.0	51.4	 25
447	 17	249.0	29.8	 25
448	 17	141.0	26.6	 25
449	 17	152.0	33.0	 25
450	 17	233.3	31.2	 30
451	 17	349.0	59.4	 25
452	 17	232.0	40.2	 25
453	 17	204.0	37.0	 25
454	 17	299.0	43.6	 25
455	 17	4881.8	1167.8	 36
456	 17	457.0	46.6	 30
457	 17	328.8	34.5	 30
458	 17	284.8	36.7	 30
459	 17	140.8	23.7	 30
460	 17	197.8	35.8	 36
461	 17	157.0	36.7	 25
462	 17	293.0	44.0	 25
463	 17	187.0	34.7	 25
464	 17	235.0	101.5	 25
465	 17	318.0	66.5	 30
466	 17	876.0	116.4	 25
467	 17	414.0	37.5	 25
468	 17	367.0	41.4	 25
469	 17	1036.0	124.9	 25
470	 17	252.3	31.2	 30
471	 17	272.0	38.1	 25
472	 17	845.0	102.7	 25
473	 17	276.0	39.2	 25
474	 17	163.0	33.8	 25
475	 17	375.8	44.4	 30
476	 17	191.0	26.1	 25
477	 17	261.0	45.9	 25
478	 17	239.0	38.4	 25
479	 17	157.0	33.2	 25
480	 17	168.8	26.2	 30
481	 17	189.0	30.1	 25
482	 17	163.0	33.2	 25
483	 17	550.0	84.7	 25
484	 17	242.5	36.4	 30
485	 17	217.3	21.1	 30
486	 17	166.8	31.3	 36
487	 17	628.8	71.0	 30
488	 17	283.3	47.3	 30
489	 17	976.0	80.5	 25
490	 17	249.0	46.9	 25
491	 17	966.5	187.5	 30
492	 17	177.0	28.6	 25
493	 17	569.0	45.8	 25
494	 17	517.0	56.6	 25
495	 17	484.0	76.3	 25
496	 17	257.3	74.3	 30
497	 17	237.0	40.1	 25
498	 17	216.0	30.5	 25
499	 17	259.0	30.5	 25
500	 17	243.0	26.6	 25
501	 17	285.5	37.7	 30
502	 17	318.0	43.2	 25
503	 17	178.0	34.7	 25
504	 17	196.0	36.0	 25
505	 17	581.0	74.5	 25
506	 17	206.0	32.1	 30
507	 17	2261.0	338.6	 25
508	 17	395.0	51.8	 25
509	 17	700.0	63.7	 25
510	 17	473.0	38.9	 25
511	 17	758.0	142.6	 30
512	 17	169.5	29.8	 30
513	 17	508.0	78.8	 30
514	 17	177.3	26.2	 30
515	 17	172.5	40.1	 30
516	 17	143.0	24.9	 36
517	 17	185.3	41.4	 30
518	 17	936.0	105.0	 25
519	 17	192.0	39.5	 25
520	 17	2021.0	153.5	 25
521	 17	625.0	72.1	 30
522	 17	1412.0	217.4	 25
523	 17	588.0	90.9	 25
524	 17	400.0	141.8	 25
525	 17	203.0	34.7	 25
526	 17	1291.8	256.5	 30
527	 17	163.0	24.4	 25
528	 17	393.0	49.3	 25
529	 17	1882.0	209.0	 25
530	 17	798.0	118.7	 25
531	 17	495.5	84.4	 30
532	 17	337.0	58.7	 25
533	 17	169.0	35.2	 25
534	 17	143.0	32.3	 25
535	 17	346.0	53.9	 25
536	 17	298.8	36.9	 30
537	 17	164.0	27.0	 25
538	 17	256.0	31.6	 25
539	 17	326.0	39.1	 25
540	 17	451.0	44.5	 25
541	 17	219.3	43.6	 36
542	 17	233.0	33.8	 30
543	 17	204.0	38.6	 30
544	 17	636.3	111.1	 30
545	 17	241.5	56.8	 30
546	 17	1045.0	197.1	 30
547	 17	171.0	29.5	 25
548	 17	584.0	73.1	 25
549	 17	445.0	57.0	 25
550	 17	165.0	29.2	 25
551	 17	175.3	33.3	 30
552	 17	596.0	62.2	 25
553	 17	557.0	63.8	 25
554	 17	1173.0	98.9	 25
555	 17	399.0	86.7	 25
556	 17	233.8	47.9	 30
557	 17	222.0	49.3	 25
558	 17	291.0	41.2	 25
559	 17	1697.0	138.9	 25
560	 17	239.0	53.1	 25
561	 17	2071.3	321.1	 30
562	 17	177.0	29.4	 25
563	 17	605.0	64.4	 25
564	 17	218.0	56.7	 25
565	 17	232.0	46.7	 25
566	 17	2291.5	495.1	 30
567	 17	248.0	67.5	 25
568	 17	454.0	89.8	 25
569	 17	1014.3	141.6	 30
570	 17	2020.8	250.7	 30
571	 17	621.3	85.0	 36
572	 17	467.8	90.5	 30
573	 17	321.0	56.2	 30
574	 17	722.8	145.6	 30
575	 17	757.0	87.5	 25
576	 17	231.8	46.5	 30
577	 17	276.0	45.8	 25
578	 17	964.0	144.2	 25
579	 17	237.0	41.9	 25
580	 17	2012.0	198.9	 25
581	 17	827.8	92.1	 30
582	 17	605.0	98.4	 25
583	 17	319.0	58.8	 25
584	 17	626.0	97.5	 25
585	 17	417.0	74.9	 25
586	 17	292.3	50.6	 30
587	 17	1251.0	217.6	 25
588	 17	145.0	26.6	 25
589	 17	136.0	39.0	 25
590	 17	521.0	53.9	 25
591	 17	225.0	56.5	 25
592	 17	229.3	49.3	 30
593	 17	227.0	37.7	 25
594	 17	371.0	67.5	 25
595	 17	127.0	28.0	 25
596	 17	446.0	152.9	 25
597	 17	501.3	75.1	 30
598	 17	177.5	37.6	 30
599	 17	334.5	57.5	 30
600	 17	462.0	80.4	 30
601	 17	220.8	47.1	 30
602	 17	279.8	55.8	 36
603	 17	189.0	57.1	 25
604	 17	200.0	46.1	 25
605	 17	240.0	32.4	 25
606	 17	142.0	33.0	 25
607	 17	141.3	30.2	 30
608	 17	191.0	43.7	 25
609	 17	380.0	71.8	 25
610	 17	124.0	27.0	 25
611	 17	413.0	98.3	 25
612	 17	294.8	56.2	 30
613	 17	157.0	38.7	 25
614	 17	219.0	42.8	 25
615	 17	364.0	58.8	 25
616	 17	187.0	42.4	 25
617	 17	347.3	62.4	 30
618	 17	189.0	31.2	 25
619	 17	178.0	41.7	 25
620	 17	1285.0	191.8	 25
621	 17	168.0	33.1	 25
622	 17	294.0	41.3	 30
623	 17	440.0	60.6	 25
624	 17	183.0	34.9	 25
625	 17	139.0	27.0	 25
626	 17	205.0	45.8	 30
627	 17	227.3	39.9	 36
628	 17	619.0	79.5	 30
629	 17	4217.8	703.6	 30
630	 17	517.3	93.4	 30
631	 17	975.8	163.1	 30
632	 17	384.0	57.3	 30
633	 17	240.0	40.7	 25
634	 17	374.0	59.1	 25
635	 17	738.0	118.9	 25
636	 17	171.0	38.1	 25
637	 17	183.0	49.8	 30
638	 17	413.0	72.5	 25
639	 17	208.0	50.4	 25
640	 17	143.0	37.4	 25
641	 17	175.0	34.2	 25
642	 17	506.8	80.4	 30
643	 17	562.0	93.7	 25
644	 17	299.0	58.9	 25
645	 17	432.0	70.0	 25
646	 17	142.0	28.1	 25
647	 17	236.0	60.5	 30
648	 17	284.0	41.7	 25
649	 17	520.0	106.9	 25
650	 17	255.0	41.7	 25
651	 17	178.0	51.2	 25
652	 17	648.5	138.4	 30
653	 17	216.0	53.6	 25
654	 17	377.0	60.8	 25
655	 17	1998.8	171.5	 30
656	 17	1940.3	176.4	 30
657	 17	378.5	75.9	 36
658	 17	522.5	88.9	 30
659	 17	612.8	98.1	 30
660	 17	367.0	65.6	 25
661	 17	978.0	155.0	 25
662	 17	595.0	113.3	 30
663	 17	248.0	48.1	 25
664	 17	169.0	33.4	 25
665	 17	222.0	52.9	 25
666	 17	427.0	81.0	 25
667	 17	283.3	49.6	 30
668	 17	1017.0	143.4	 25
669	 17	208.0	45.1	 25
670	 17	201.0	43.8	 25
671	 17	319.0	55.2	 25
672	 17	687.5	103.2	 30
673	 17	162.0	32.3	 25
674	 17	222.0	46.1	 25
675	 17	158.0	22.8	 25
676	 17	178.0	48.5	 25
677	 17	169.5	41.3	 30
678	 17	202.0	56.9	 25
679	 17	181.0	39.5	 25
680	 17	451.0	71.4	 25
681	 17	231.0	39.1	 25
682	 17	379.0	93.0	 30
683	 17	151.5	24.5	 30
684	 17	238.8	48.9	 30
685	 17	189.0	50.8	 30
686	 17	242.3	48.8	 30
687	 17	177.3	37.2	 36
688	 17	136.8	25.9	 30
689	 17	233.0	45.3	 25
690	 17	349.0	56.3	 25
691	 17	189.0	51.9	 25
692	 17	263.0	52.7	 25
693	 17	888.5	136.1	 30
694	 17	229.0	60.5	 25
695	 17	264.0	38.4	 25
696	 17	373.0	68.8	 25
697	 17	159.0	41.1	 25
698	 17	221.3	45.9	 30
699	 17	243.0	46.9	 25
700	 17	333.0	43.2	 25
701	 17	158.0	44.6	 25
702	 17	237.0	42.7	 25
703	 17	167.0	38.3	 30
704	 17	547.0	77.4	 25
705	 17	198.0	35.5	 25
706	 17	356.0	49.8	 25
707	 17	1623.0	180.2	 25
708	 17	467.8	59.3	 30
709	 17	343.0	62.5	 25
710	 17	445.0	56.7	 25
711	 17	255.0	53.6	 25
  0	 18	12522.0	3471.7	 25
  1	 18	237.5	31.0	 30
  2	 18	239.0	50.9	 25
  3	 18	513.0	75.4	 25
  4	 18	152.0	32.1	 25
  5	 18	245.0	34.6	 25
  6	 18	266.5	60.2	 30
  7	 18	274.0	62.1	 25
  8	 18	172.0	41.0	 25
  9	 18	302.0	41.9	 25
 10	 18	294.0	34.6	 25
 11	 18	144.5	35.7	 30
 12	 18	180.0	32.5	 25
 13	 18	524.0	83.3	 25
 14	 18	580.0	53.4	 25
 15	 18	403.0	58.1	 25
 16	 18	201.8	33.3	 30
 17	 18	203.0	37.8	 25
 18	 18	690.0	100.2	 25
 19	 18	324.0	58.1	 25
 20	 18	1689.0	180.8	 25
 21	 18	247.3	48.7	 30
 22	 18	298.0	64.5	 25
 23	 18	172.5	24.1	 30
 24	 18	213.3	40.5	 30
 25	 18	232.5	45.4	 30
 26	 18	218.3	47.1	 36
 27	 18	144.8	31.4	 30
 28	 18	365.0	79.8	 25
 29	 18	143.0	49.1	 25
 30	 18	153.0	35.3	 25
 31	 18	294.5	46.6	 30
 32	 18	247.0	43.7	 25
 33	 18	258.0	42.9	 25
 34	 18	286.0	45.2	 25
 35	 18	619.0	54.0	 25
 36	 18	555.8	109.6	 30
 37	 18	161.0	28.0	 25
 38	 18	560.0	147.5	 25
 39	 18	326.0	69.6	 25
 40	 18	238.0	58.5	 25
 41	 18	193.8	37.0	 30
 42	 18	315.0	52.8	 25
 43	 18	274.0	61.9	 25
 44	 18	327.0	48.0	 25
 45	 18	165.0	49.8	 25
 46	 18	186.3	24.4	 30
 47	 18	197.0	41.6	 25
 48	 18	189.0	31.4	 25
 49	 18	286.0	42.7	 25
 50	 18	274.0	55.8	 25
 51	 18	377.5	83.4	 30
 52	 18	373.0	88.9	 36
 53	 18	343.5	60.2	 30
 54	 18	267.0	57.6	 30
 55	 18	410.8	75.9	 30
 56	 18	480.0	68.8	 30
 57	 18	180.5	35.0	 30
 58	 18	215.0	40.5	 25
 59	 18	249.0	45.9	 25
 60	 18	325.0	63.4	 25
 61	 18	203.0	35.2	 25
 62	 18	366.8	95.6	 30
 63	 18	277.0	65.8	 25
 64	 18	239.0	42.0	 25
 65	 18	210.0	47.4	 25
 66	 18	172.0	33.8	 25
 67	 18	206.3	48.2	 30
 68	 18	284.0	60.6	 25
 69	 18	320.0	57.5	 25
 70	 18	235.0	39.7	 25
 71	 18	265.0	54.3	 25
 72	 18	242.5	64.9	 30
 73	 18	130.0	25.4	 25
 74	 18	165.0	32.8	 25
 75	 18	136.0	37.9	 25
 76	 18	206.0	43.2	 25
 77	 18	217.3	53.9	 30
 78	 18	147.0	35.8	 25
 79	 18	200.3	55.2	 30
 80	 18	282.0	47.2	 30
 81	 18	257.3	70.1	 30
 82	 18	271.8	190.3	 36
 83	 18	264.3	161.2	 30
 84	 18	285.8	47.9	 30
 85	 18	239.0	42.0	 25
 86	 18	692.0	135.4	 25
 87	 18	422.5	87.1	 30
 88	 18	141.0	26.7	 25
 89	 18	242.0	43.8	 25
 90	 18	390.0	79.7	 25
 91	 18	254.0	82.1	 25
 92	 18	223.5	46.4	 30
 93	 18	187.0	41.4	 25
 94	 18	326.0	86.4	 25
 95	 18	177.0	46.6	 25
 96	 18	139.0	32.0	 25
 97	 18	283.3	67.1	 30
 98	 18	466.0	121.9	 25
 99	 18	165.0	33.4	 25
100	 18	134.0	27.6	 25
101	 18	176.0	46.2	 25
102	 18	190.0	44.8	 30
103	 18	160.0	31.0	 25
104	 18	204.0	53.4	 25
105	 18	594.0	66.0	 25
106	 18	302.0	42.6	 25
107	 18	184.5	30.3	 30
108	 18	211.8	44.0	 30
109	 18	522.8	181.2	 30
110	 18	193.5	39.5	 30
111	 18	247.8	76.1	 30
112	 18	512.0	126.5	 36
113	 18	175.5	33.0	 30
114	 18	182.0	53.8	 25
115	 18	173.0	46.2	 25
116	 18	184.0	29.7	 25
117	 18	630.8	115.5	 30
118	 18	307.0	54.2	 25
119	 18	160.0	39.4	 25
120	 18	194.0	37.3	 25
121	 18	201.0	42.0	 25
122	 18	404.3	88.7	 30
123	 18	223.0	52.0	 25
124	 18	197.0	47.0	 25
125	 18	209.0	42.9	 25
126	 18	147.0	38.8	 25
127	 18	796.0	220.5	 30
128	 18	412.0	67.5	 25
129	 18	246.0	66.7	 25
130	 18	188.0	44.6	 25
131	 18	369.0	67.1	 25
132	 18	219.0	44.8	 30
133	 18	312.0	81.8	 25
134	 18	873.0	160.2	 25
135	 18	404.0	55.8	 25
136	 18	946.3	242.1	 30
137	 18	171.3	40.9	 36
138	 18	134.8	29.1	 30
139	 18	141.8	37.4	 30
140	 18	152.8	39.5	 30
141	 18	211.3	65.7	 30
142	 18	360.3	52.8	 30
143	 18	965.0	185.1	 25
144	 18	209.0	32.0	 25
145	 18	241.0	54.7	 25
146	 18	340.0	69.8	 25
147	 18	160.5	40.6	 30
148	 18	178.0	41.1	 25
149	 18	153.0	26.0	 25
150	 18	137.0	31.6	 25
151	 18	241.0	43.3	 25
152	 18	200.0	31.0	 25
153	 18	241.3	58.2	 30
154	 18	147.0	23.4	 25
155	 18	165.0	37.7	 25
156	 18	240.0	40.8	 25
157	 18	199.0	34.1	 25
158	 18	159.5	28.6	 30
159	 18	185.0	36.8	 25
160	 18	207.0	35.6	 25
161	 18	7548.0	1502.9	 25
162	 18	212.0	38.1	 25
163	 18	174.8	32.7	 30
164	 18	197.0	38.5	 25
165	 18	522.3	150.2	 30
166	 18	267.3	46.6	 30
167	 18	156.8	48.1	 30
168	 18	132.5	32.4	 36
169	 18	144.8	29.8	 30
170	 18	152.0	27.0	 25
171	 18	271.0	46.6	 25
172	 18	479.0	72.9	 25
173	 18	220.5	44.3	 30
174	 18	184.0	36.1	 25
175	 18	211.0	25.7	 25
176	 18	197.0	38.8	 25
177	 18	255.0	43.3	 25
178	 18	367.5	58.2	 30
179	 18	155.0	40.8	 25
180	 18	150.0	41.2	 25
181	 18	219.0	40.9	 25
182	 18	442.0	99.5	 25
183	 18	601.3	102.8	 30
184	 18	190.0	35.0	 25
185	 18	180.0	36.9	 25
186	 18	206.0	43.8	 25
187	 18	187.0	30.3	 25
188	 18	148.0	30.5	 30
189	 18	185.0	30.2	 25
190	 18	199.0	44.1	 25
191	 18	246.0	36.1	 25
192	 18	431.0	71.8	 25
193	 18	136.0	33.4	 36
194	 18	134.8	50.4	 30
195	 18	164.5	51.3	 30
196	 18	157.5	32.3	 30
197	 18	185.5	44.2	 30
198	 18	182.5	34.9	 36
199	 18	198.0	33.4	 25
200	 18	752.0	163.1	 25
201	 18	222.0	44.2	 25
202	 18	230.0	32.8	 25
203	 18	150.5	43.5	 30
204	 18	167.0	61.9	 25
205	 18	536.0	88.8	 25
206	 18	190.0	41.9	 25
207	 18	171.0	37.8	 25
208	 18	224.3	55.5	 30
209	 18	190.0	33.8	 25
210	 18	181.0	39.3	 25
211	 18	138.0	37.3	 25
212	 18	154.0	36.4	 25
213	 18	151.8	24.9	 30
214	 18	165.0	32.0	 25
215	 18	148.0	32.7	 25
216	 18	257.0	60.5	 25
217	 18	163.0	41.4	 25
218	 18	236.5	41.8	 30
219	 18	169.0	33.0	 25
220	 18	236.0	39.8	 25
221	 18	362.0	48.1	 25
222	 18	143.0	37.2	 30
223	 18	179.5	38.9	 36
224	 18	228.8	201.2	 30
225	 18	232.8	56.9	 30
226	 18	278.5	45.0	 30
227	 18	313.0	71.5	 25
228	 18	376.0	72.4	 30
229	 18	589.0	128.2	 25
230	 18	207.0	34.1	 25
231	 18	209.0	36.0	 25
232	 18	365.0	35.9	 25
233	 18	191.0	28.8	 30
234	 18	152.0	25.9	 25
235	 18	246.0	48.7	 25
236	 18	163.0	28.2	 25
237	 18	148.0	23.6	 25
238	 18	157.0	29.4	 30
239	 18	221.0	38.0	 25
240	 18	166.0	30.7	 25
241	 18	119.0	25.2	 25
242	 18	132.0	20.9	 25
243	 18	153.0	31.4	 30
244	 18	153.0	17.9	 25
245	 18	267.0	40.8	 25
246	 18	264.0	37.5	 25
247	 18	850.0	138.8	 25
248	 18	574.5	69.1	 30
249	 18	866.0	81.8	 25
250	 18	604.8	65.8	 30
251	 18	343.5	41.2	 30
252	 18	396.5	61.6	 30
253	 18	571.0	65.8	 36
254	 18	362.5	44.4	 30
255	 18	208.8	30.4	 30
256	 18	225.0	28.6	 25
257	 18	225.0	43.9	 25
258	 18	392.0	42.0	 25
259	 18	270.3	58.4	 30
260	 18	171.0	24.9	 25
261	 18	150.0	22.7	 25
262	 18	204.0	24.2	 25
263	 18	458.0	103.8	 25
264	 18	124.3	19.0	 30
265	 18	151.0	25.6	 25
266	 18	215.0	33.2	 25
267	 18	189.0	41.5	 25
268	 18	226.0	38.3	 25
269	 18	166.5	31.1	 30
270	 18	235.0	36.9	 25
271	 18	429.0	83.2	 25
272	 18	180.0	27.0	 25
273	 18	206.0	33.2	 25
274	 18	209.0	45.8	 30
275	 18	189.0	49.8	 25
276	 18	175.0	30.4	 25
277	 18	152.0	36.0	 25
278	 18	118.0	15.7	 25
279	 18	200.5	32.9	 36
280	 18	136.0	19.2	 30
281	 18	226.3	43.0	 30
282	 18	319.5	55.3	 30
283	 18	246.8	24.8	 30
284	 18	151.0	25.7	 30
285	 18	271.0	42.0	 25
286	 18	114.0	24.1	 25
287	 18	188.0	26.6	 25
288	 18	688.0	109.4	 25
289	 18	206.3	26.2	 30
290	 18	397.0	59.3	 25
291	 18	164.0	32.2	 25
292	 18	220.0	24.3	 25
293	 18	185.0	31.8	 25
294	 18	174.5	26.6	 30
295	 18	177.0	37.0	 25
296	 18	123.0	23.6	 25
297	 18	206.0	32.6	 25
298	 18	150.0	39.7	 25
299	 18	174.0	27.7	 30
300	 18	341.0	63.3	 25
301	 18	164.0	20.4	 25
302	 18	215.0	33.7	 25
303	 18	364.0	51.8	 25
304	 18	272.8	33.2	 30
305	 18	185.0	20.1	 25
306	 18	201.0	26.1	 25
307	 18	426.8	45.7	 30
308	 18	252.3	84.3	 30
309	 18	400.0	72.1	 36
310	 18	207.8	34.3	 30
311	 18	202.8	38.7	 30
312	 18	215.3	41.7	 30
313	 18	168.0	33.1	 25
314	 18	119.0	21.0	 30
315	 18	148.0	28.8	 25
316	 18	186.0	38.3	 25
317	 18	259.0	35.6	 25
318	 18	224.0	42.8	 25
319	 18	256.8	44.1	 30
320	 18	190.0	38.4	 25
321	 18	334.0	63.4	 25
322	 18	353.0	60.0	 25
323	 18	317.0	39.8	 25
324	 18	264.3	41.4	 30
325	 18	182.0	45.1	 25
326	 18	154.0	27.1	 25
327	 18	2798.0	503.4	 25
328	 18	427.0	65.3	 25
329	 18	497.8	102.4	 30
330	 18	275.0	64.6	 25
331	 18	207.0	37.3	 25
332	 18	385.0	60.8	 25
333	 18	242.0	29.8	 25
334	 18	314.0	60.6	 30
335	 18	154.0	22.9	 25
336	 18	180.0	36.6	 30
337	 18	231.0	37.7	 30
338	 18	180.3	44.0	 30
339	 18	205.8	45.0	 36
340	 18	230.0	34.1	 30
341	 18	139.0	19.9	 25
342	 18	277.0	54.9	 25
343	 18	128.0	21.4	 25
344	 18	326.3	63.2	 30
345	 18	335.0	55.2	 25
346	 18	368.0	59.7	 25
347	 18	218.0	40.0	 25
348	 18	183.0	41.8	 25
349	 18	138.8	31.8	 30
350	 18	143.0	37.9	 25
351	 18	208.0	43.7	 25
352	 18	200.0	30.3	 25
353	 18	216.0	36.6	 25
354	 18	164.8	34.3	 30
355	 18	163.0	32.6	 25
356	 18	251.0	51.5	 25
357	 18	330.0	54.9	 25
358	 18	225.0	36.8	 25
359	 18	193.0	36.7	 25
360	 18	276.3	39.0	 30
361	 18	169.0	34.7	 25
362	 18	482.0	66.3	 25
363	 18	464.0	56.1	 25
364	 18	252.8	38.6	 30
365	 18	199.0	36.5	 36
366	 18	194.8	33.8	 30
367	 18	1136.8	222.9	 30
368	 18	487.3	88.6	 30
369	 18	200.0	38.0	 30
370	 18	155.3	25.7	 30
371	 18	241.0	42.6	 25
372	 18	389.0	48.7	 25
373	 18	327.0	51.1	 25
374	 18	196.0	33.3	 25
375	 18	203.5	34.3	 30
376	 18	232.0	40.2	 25
377	 18	161.0	30.9	 25
378	 18	232.0	47.6	 25
379	 18	170.0	31.3	 25
380	 18	201.8	25.9	 30
381	 18	198.0	27.6	 25
382	 18	215.0	39.3	 25
383	 18	154.0	36.8	 25
384	 18	305.0	69.6	 25
385	 18	193.0	29.0	 30
386	 18	159.0	25.2	 25
387	 18	164.0	35.0	 25
388	 18	197.0	32.3	 25
389	 18	865.0	85.6	 25
390	 18	342.3	55.5	 30
391	 18	175.0	28.6	 25
392	 18	172.0	40.1	 25
393	 18	169.8	40.0	 30
394	 18	134.5	23.7	 30
395	 18	181.5	33.5	 36
396	 18	271.5	43.3	 30
397	 18	559.0	97.3	 30
398	 18	175.0	32.6	 25
399	 18	132.0	39.3	 25
400	 18	157.5	37.0	 30
401	 18	256.0	50.4	 25
402	 18	170.0	34.9	 25
403	 18	848.0	117.6	 25
404	 18	182.0	31.3	 25
405	 18	280.5	41.0	 30
406	 18	342.0	60.2	 25
407	 18	428.0	60.1	 25
408	 18	145.0	27.1	 25
409	 18	305.0	54.3	 25
410	 18	206.5	40.7	 30
411	 18	756.0	110.7	 25
412	 18	540.0	64.7	 25
413	 18	270.0	43.9	 25
414	 18	314.0	49.3	 25
415	 18	171.5	32.7	 30
416	 18	162.0	25.5	 25
417	 18	289.0	51.8	 25
418	 18	344.0	66.4	 25
419	 18	335.0	48.1	 25
420	 18	225.3	34.0	 30
421	 18	165.0	45.7	 30
422	 18	1157.5	345.4	 30
423	 18	392.8	55.2	 30
424	 18	337.5	64.9	 30
425	 18	175.5	33.9	 36
426	 18	207.8	44.0	 30
427	 18	203.0	41.6	 25
428	 18	183.0	51.4	 25
429	 18	192.0	35.2	 25
430	 18	152.5	28.0	 30
431	 18	217.0	39.2	 25
432	 18	168.0	41.5	 25
433	 18	216.0	32.8	 25
434	 18	161.0	26.3	 25
435	 18	204.8	37.2	 30
436	 18	312.0	43.3	 25
437	 18	260.0	53.9	 25
438	 18	337.0	74.8	 25
439	 18	605.0	96.8	 25
440	 18	246.5	51.0	 30
441	 18	127.0	30.5	 25
442	 18	287.0	49.5	 25
443	 18	443.0	90.2	 25
444	 18	160.0	33.2	 25
445	 18	284.8	65.3	 30
446	 18	345.0	59.8	 25
447	 18	236.0	37.4	 25
448	 18	121.0	24.6	 25
449	 18	142.0	25.8	 25
450	 18	174.3	36.3	 36
451	 18	281.3	45.7	 30
452	 18	247.8	60.4	 30
453	 18	248.8	50.6	 30
454	 18	416.5	80.2	 30
455	 18	395.3	89.0	 30
456	 18	346.0	62.2	 25
457	 18	344.0	54.4	 25
458	 18	210.0	30.6	 25
459	 18	140.0	34.8	 25
460	 18	185.3	37.6	 30
461	 18	138.0	22.3	 25
462	 18	231.0	52.3	 25
463	 18	153.0	37.4	 25
464	 18	151.0	30.3	 25
465	 18	167.0	37.9	 25
466	 18	332.8	81.5	 30
467	 18	584.0	90.7	 25
468	 18	250.0	48.5	 25
469	 18	461.0	56.6	 25
470	 18	401.0	77.2	 25
471	 18	199.5	40.0	 30
472	 18	261.0	47.0	 25
473	 18	166.0	47.6	 25
474	 18	144.0	40.3	 25
475	 18	272.0	47.7	 25
476	 18	204.8	39.5	 30
477	 18	373.0	64.2	 25
478	 18	178.0	42.1	 30
479	 18	186.8	33.7	 30
480	 18	196.0	30.1	 30
481	 18	179.3	48.0	 36
482	 18	155.3	37.1	 30
483	 18	383.0	67.1	 30
484	 18	231.0	46.2	 25
485	 18	176.0	39.7	 25
486	 18	214.5	47.4	 30
487	 18	253.0	51.8	 25
488	 18	279.0	46.1	 25
489	 18	2229.0	290.5	 25
490	 18	273.0	42.5	 25
491	 18	280.5	45.9	 30
492	 18	144.0	35.7	 25
493	 18	259.0	45.5	 25
494	 18	581.0	87.7	 25
495	 18	576.0	75.8	 25
496	 18	376.3	62.8	 30
497	 18	202.0	42.7	 25
498	 18	230.0	42.2	 25
499	 18	212.0	39.3	 25
500	 18	236.0	50.7	 25
501	 18	171.8	47.0	 30
502	 18	497.0	75.2	 25
503	 18	206.0	49.1	 25
504	 18	224.0	32.9	 25
505	 18	247.0	52.0	 25
506	 18	168.5	40.7	 30
507	 18	380.5	88.2	 30
508	 18	318.8	49.2	 30
509	 18	612.8	97.5	 30
510	 18	175.0	39.8	 30
511	 18	154.3	32.4	 36
512	 18	196.0	49.6	 25
513	 18	253.0	47.9	 25
514	 18	157.0	29.0	 25
515	 18	194.0	45.6	 25
516	 18	164.5	40.8	 30
517	 18	150.0	27.9	 25
518	 18	181.0	35.9	 25
519	 18	292.0	49.9	 25
520	 18	1487.0	202.6	 25
521	 18	261.8	49.1	 30
522	 18	555.0	99.5	 25
523	 18	449.0	61.6	 25
524	 18	251.0	53.7	 25
525	 18	216.0	41.2	 25
526	 18	303.8	76.1	 30
527	 18	194.0	41.6	 25
528	 18	220.0	44.2	 25
529	 18	666.0	115.2	 25
530	 18	320.0	57.0	 25
531	 18	181.0	32.5	 30
532	 18	208.0	47.0	 25
533	 18	131.0	26.3	 25
534	 18	119.0	29.2	 25
535	 18	156.8	38.9	 30
536	 18	159.0	32.3	 36
537	 18	153.8	38.2	 30
538	 18	158.8	28.2	 30
539	 18	291.3	48.0	 30
540	 18	244.0	42.1	 30
541	 18	153.5	36.2	 30
542	 18	174.0	28.5	 25
543	 18	163.0	33.8	 25
544	 18	243.0	37.4	 25
545	 18	168.0	31.5	 25
546	 18	361.3	72.8	 30
547	 18	178.0	43.8	 25
548	 18	648.0	92.1	 25
549	 18	299.0	66.2	 25
550	 18	147.0	31.1	 25
551	 18	176.0	37.3	 30
552	 18	291.0	34.6	 25
553	 18	557.0	79.2	 25
554	 18	1208.0	115.7	 25
555	 18	246.0	35.5	 25
556	 18	272.8	43.4	 30
557	 18	223.0	56.4	 25
558	 18	251.0	39.2	 25
559	 18	363.0	42.6	 25
560	 18	343.0	43.3	 25
561	 18	526.0	83.2	 30
562	 18	217.0	42.8	 25
563	 18	283.0	59.5	 25
564	 18	153.8	31.4	 30
565	 18	165.5	36.5	 30
566	 18	560.5	109.2	 36
567	 18	457.8	62.3	 30
568	 18	205.0	40.0	 30
569	 18	444.0	50.1	 25
570	 18	459.0	64.9	 25
571	 18	461.0	78.9	 25
572	 18	610.8	108.9	 30
573	 18	262.0	54.9	 25
574	 18	659.0	103.8	 25
575	 18	597.0	86.1	 25
576	 18	332.0	44.9	 25
577	 18	277.5	50.2	 30
578	 18	167.0	31.8	 25
579	 18	209.0	32.8	 25
580	 18	712.0	89.3	 25
581	 18	498.0	258.6	 25
582	 18	248.8	26.2	 30
583	 18	248.0	39.1	 25
584	 18	386.0	49.6	 25
585	 18	435.0	71.3	 25
586	 18	245.0	44.1	 25
587	 18	617.0	73.6	 30
588	 18	180.0	34.2	 25
589	 18	576.0	331.2	 25
590	 18	204.0	34.5	 25
591	 18	169.0	28.0	 25
592	 18	241.5	37.8	 36
593	 18	467.3	83.9	 30
594	 18	361.0	52.3	 30
595	 18	165.3	46.0	 30
596	 18	681.8	300.4	 30
597	 18	390.3	71.1	 36
598	 18	166.0	36.2	 25
599	 18	324.0	57.9	 25
600	 18	234.0	36.2	 25
601	 18	787.0	164.0	 25
602	 18	249.5	38.6	 30
603	 18	196.0	33.1	 25
604	 18	376.0	65.5	 25
605	 18	154.0	26.4	 25
606	 18	148.0	22.3	 25
607	 18	128.8	21.7	 30
608	 18	213.0	39.9	 25
609	 18	854.0	109.2	 25
610	 18	140.0	20.6	 25
611	 18	242.0	44.1	 25
612	 18	250.5	33.0	 30
613	 18	164.0	51.2	 25
614	 18	241.0	75.1	 25
615	 18	183.0	35.8	 25
616	 18	170.0	32.9	 25
617	 18	155.3	23.6	 30
618	 18	158.0	24.8	 25
619	 18	202.0	28.5	 25
620	 18	206.0	33.6	 25
621	 18	160.8	27.7	 30
622	 18	215.8	34.7	 36
623	 18	220.8	37.1	 30
624	 18	134.5	29.6	 30
625	 18	147.8	29.2	 30
626	 18	154.0	29.7	 25
627	 18	235.8	47.4	 30
628	 18	377.0	80.0	 25
629	 18	699.0	109.2	 25
630	 18	878.0	87.4	 25
631	 18	275.0	47.1	 25
632	 18	242.0	45.5	 30
633	 18	227.0	45.8	 25
634	 18	183.0	27.8	 25
635	 18	1281.0	82.5	 25
636	 18	197.0	36.9	 25
637	 18	168.5	34.5	 30
638	 18	371.0	54.2	 25
639	 18	171.0	28.5	 25
640	 18	171.0	37.3	 25
641	 18	144.0	22.9	 25
642	 18	226.3	57.5	 30
643	 18	615.0	81.1	 25
644	 18	388.0	53.4	 25
645	 18	233.0	45.6	 25
646	 18	147.0	26.4	 25
647	 18	142.3	31.4	 30
648	 18	250.0	28.6	 25
649	 18	325.0	52.4	 30
650	 18	209.8	41.7	 30
651	 18	169.3	54.4	 30
652	 18	169.3	41.0	 36
653	 18	334.8	40.7	 30
654	 18	445.0	79.1	 30
655	 18	1436.0	304.7	 25
656	 18	1335.0	207.3	 25
657	 18	352.8	41.8	 30
658	 18	396.0	84.6	 25
659	 18	897.0	112.4	 25
660	 18	433.0	94.0	 25
661	 18	472.0	63.9	 25
662	 18	201.0	37.9	 30
663	 18	203.0	55.8	 25
664	 18	144.0	39.8	 25
665	 18	506.0	73.7	 25
666	 18	300.0	47.8	 25
667	 18	213.0	43.5	 30
668	 18	323.0	48.9	 25
669	 18	178.0	33.4	 25
670	 18	172.0	35.0	 25
671	 18	302.0	42.5	 25
672	 18	410.0	61.6	 25
673	 18	189.8	37.9	 30
674	 18	259.0	44.4	 25
675	 18	127.0	38.6	 25
676	 18	272.0	47.9	 25
677	 18	180.0	37.2	 25
678	 18	183.5	38.1	 36
679	 18	148.8	22.9	 30
680	 18	458.0	57.1	 30
681	 18	188.0	37.0	 30
682	 18	256.8	32.6	 30
683	 18	152.3	21.4	 30
684	 18	338.0	68.2	 25
685	 18	173.0	28.6	 25
686	 18	248.0	35.7	 25
687	 18	153.0	28.6	 25
688	 18	173.8	36.1	 30
689	 18	185.0	27.5	 25
690	 18	181.0	36.3	 25
691	 18	151.0	22.7	 25
692	 18	200.0	37.9	 25
693	 18	225.3	39.4	 30
694	 18	167.0	33.7	 25
695	 18	179.0	38.8	 25
696	 18	178.0	22.6	 25
697	 18	294.0	58.2	 25
698	 18	270.8	49.0	 30
699	 18	376.0	37.4	 25
700	 18	180.0	36.1	 25
701	 18	154.0	25.4	 25
702	 18	165.0	25.9	 25
703	 18	143.8	26.4	 30
704	 18	288.0	61.6	 25
705	 18	189.0	31.9	 25
706	 18	582.0	70.8	 30
707	 18	1342.8	186.4	 30
708	 18	526.5	59.5	 36
709	 18	245.5	31.7	 30
710	 18	184.5	34.8	 30
711	 18	18648.0	3991.6	 30
  0	 19	240.0	40.5	 25
  1	 19	1144.5	313.6	 30
  2	 19	212.0	36.0	 25
  3	 19	416.0	97.5	 25
  4	 19	163.0	40.6	 25
  5	 19	175.0	40.5	 25
  6	 19	219.3	38.3	 30
  7	 19	1160.0	270.6	 25
  8	 19	530.0	100.1	 25
  9	 19	173.0	39.1	 25
 10	 19	251.0	45.2	 25
 11	 19	323.8	59.6	 30
 12	 19	420.0	64.4	 25
 13	 19	246.0	45.9	 25
 14	 19	347.0	55.7	 25
 15	 19	185.0	30.1	 25
 16	 19	666.8	164.8	 30
 17	 19	236.8	35.6	 30
 18	 19	370.8	66.0	 30
 19	 19	201.8	44.6	 30
 20	 19	418.8	56.5	 30
 21	 19	212.0	38.1	 36
 22	 19	345.3	69.5	 30
 23	 19	242.0	49.7	 25
 24	 19	398.0	54.8	 25
 25	 19	1198.0	205.0	 25
 26	 19	348.0	56.0	 25
 27	 19	350.8	68.8	 30
 28	 19	665.0	104.0	 25
 29	 19	510.0	64.2	 25
 30	 19	372.0	74.4	 25
 31	 19	385.0	46.0	 25
 32	 19	310.5	61.4	 30
 33	 19	226.0	32.9	 25
 34	 19	168.0	42.0	 25
 35	 19	339.0	45.2	 25
 36	 19	438.0	55.2	 25
 37	 19	154.5	38.4	 30
 38	 19	796.0	214.1	 25
 39	 19	209.0	55.4	 25
 40	 19	3228.0	456.3	 25
 41	 19	302.0	56.9	 25
 42	 19	448.8	76.2	 30
 43	 19	233.0	55.8	 25
 44	 19	1007.0	145.5	 25
 45	 19	348.5	58.5	 30
 46	 19	185.8	44.5	 30
 47	 19	369.0	75.5	 36
 48	 19	656.0	136.6	 30
 49	 19	692.5	153.9	 30
 50	 19	164.5	27.1	 30
 51	 19	507.0	71.8	 25
 52	 19	252.0	43.0	 30
 53	 19	215.0	40.0	 25
 54	 19	314.0	52.8	 25
 55	 19	834.0	103.5	 25
 56	 19	583.0	75.9	 25
 57	 19	331.5	60.5	 30
 58	 19	477.0	104.3	 25
 59	 19	231.0	54.8	 25
 60	 19	223.0	42.6	 25
 61	 19	347.0	57.8	 25
 62	 19	255.8	51.2	 30
 63	 19	97.0	15.9	 25
 64	 19	119.0	30.0	 25
 65	 19	128.0	27.3	 25
 66	 19	310.0	67.1	 25
 67	 19	267.5	45.3	 30
 68	 19	264.0	50.4	 25
 69	 19	237.0	52.6	 25
 70	 19	1644.0	303.4	 25
 71	 19	158.0	34.0	 25
 72	 19	1366.0	301.5	 30
 73	 19	282.0	48.1	 25
 74	 19	273.0	40.2	 30
 75	 19	337.0	67.6	 30
 76	 19	327.0	54.0	 30
 77	 19	790.5	166.4	 36
 78	 19	665.5	102.2	 30
 79	 19	190.0	34.3	 25
 80	 19	287.0	45.9	 25
 81	 19	226.0	33.0	 25
 82	 19	1055.0	208.0	 30
 83	 19	1681.0	400.4	 25
 84	 19	272.0	39.1	 25
 85	 19	217.0	37.7	 25
 86	 19	283.0	48.6	 25
 87	 19	500.0	81.3	 30
 88	 19	481.0	64.6	 25
 89	 19	443.0	82.5	 25
 90	 19	202.0	30.7	 25
 91	 19	405.0	63.0	 25
 92	 19	2751.3	673.3	 30
 93	 19	158.0	36.9	 25
 94	 19	157.0	32.9	 25
 95	 19	385.0	49.0	 25
 96	 19	751.0	78.4	 25
 97	 19	1792.5	382.9	 30
 98	 19	373.0	48.2	 25
 99	 19	392.0	51.4	 25
100	 19	218.0	28.1	 25
101	 19	209.0	35.6	 25
102	 19	2253.0	600.2	 36
103	 19	301.8	64.9	 30
104	 19	158.0	24.6	 30
105	 19	481.5	60.8	 30
106	 19	215.5	34.9	 30
107	 19	156.0	40.0	 36
108	 19	156.0	29.8	 25
109	 19	304.0	52.6	 25
110	 19	180.0	20.9	 25
111	 19	1638.0	220.4	 25
112	 19	584.8	75.9	 30
113	 19	1540.0	327.0	 25
114	 19	921.0	118.3	 25
115	 19	200.0	37.2	 25
116	 19	372.0	60.0	 25
117	 19	1247.5	227.1	 30
118	 19	327.0	64.1	 25
119	 19	229.0	43.9	 25
120	 19	188.0	33.5	 25
121	 19	167.0	20.6	 25
122	 19	330.8	75.0	 30
123	 19	174.0	32.1	 25
124	 19	288.0	84.4	 25
125	 19	306.0	45.4	 25
126	 19	207.0	36.2	 25
127	 19	232.0	93.7	 30
128	 19	679.0	131.2	 25
129	 19	328.0	60.1	 25
130	 19	221.0	32.3	 25
131	 19	252.3	33.5	 30
132	 19	205.3	29.4	 30
133	 19	640.3	82.5	 36
134	 19	263.0	32.7	 30
135	 19	336.5	48.5	 30
136	 19	756.0	116.8	 25
137	 19	817.0	105.4	 25
138	 19	428.8	98.0	 30
139	 19	140.0	23.3	 25
140	 19	370.0	65.4	 25
141	 19	1824.0	223.9	 25
142	 19	539.0	87.4	 25
143	 19	461.5	50.3	 30
144	 19	361.0	46.1	 25
145	 19	275.0	36.8	 25
146	 19	608.0	72.8	 25
147	 19	392.0	56.9	 25
148	 19	209.8	38.9	 30
149	 19	219.0	38.7	 25
150	 19	483.0	61.5	 25
151	 19	336.0	55.7	 25
152	 19	152.0	26.0	 25
153	 19	191.0	24.8	 30
154	 19	166.0	26.6	 25
155	 19	182.0	28.3	 25
156	 19	166.0	29.1	 25
157	 19	347.0	42.4	 25
158	 19	121.0	26.3	 30
159	 19	142.0	26.8	 30
160	 19	172.0	27.2	 30
161	 19	237.8	35.1	 30
162	 19	573.8	71.9	 30
163	 19	596.5	136.2	 36
164	 19	364.3	76.4	 30
165	 19	226.0	25.0	 25
166	 19	148.0	27.1	 25
167	 19	139.0	20.6	 25
168	 19	166.5	34.0	 30
169	 19	200.0	30.3	 25
170	 19	324.0	56.7	 25
171	 19	496.0	70.3	 25
172	 19	202.0	28.8	 25
173	 19	764.5	136.3	 30
174	 19	249.0	43.4	 25
175	 19	335.0	47.7	 25
176	 19	262.0	56.3	 25
177	 19	194.0	21.5	 25
178	 19	276.3	52.5	 30
179	 19	181.0	31.4	 25
180	 19	166.0	28.6	 25
181	 19	237.0	31.6	 25
182	 19	193.0	27.0	 25
183	 19	148.8	25.6	 30
184	 19	314.0	42.1	 25
185	 19	200.0	32.2	 25
186	 19	184.0	32.1	 25
187	 19	393.0	47.4	 25
188	 19	278.5	37.0	 36
189	 19	266.5	42.1	 30
190	 19	252.8	51.0	 30
191	 19	188.0	33.0	 30
192	 19	484.5	71.4	 30
193	 19	253.0	51.9	 30
194	 19	917.0	126.5	 25
195	 19	237.0	37.2	 25
196	 19	335.0	192.4	 25
197	 19	190.0	29.2	 25
198	 19	202.8	35.6	 30
199	 19	177.0	65.5	 25
200	 19	453.0	42.9	 25
201	 19	323.0	44.3	 25
202	 19	2092.0	156.5	 25
203	 19	438.0	63.0	 30
204	 19	629.0	72.2	 25
205	 19	290.0	52.6	 25
206	 19	1317.0	114.1	 25
207	 19	228.0	35.5	 25
208	 19	299.3	40.4	 30
209	 19	389.0	56.4	 25
210	 19	302.0	44.7	 25
211	 19	170.0	29.3	 25
212	 19	141.0	27.4	 25
213	 19	926.0	186.1	 30
214	 19	156.0	23.1	 25
215	 19	223.0	55.7	 25
216	 19	727.0	130.1	 30
217	 19	467.0	62.9	 30
218	 19	420.0	70.8	 36
219	 19	232.8	27.9	 30
220	 19	2685.8	455.9	 30
221	 19	275.8	48.3	 30
222	 19	449.0	52.0	 25
223	 19	277.0	142.9	 30
224	 19	2756.0	377.6	 25
225	 19	800.0	118.7	 25
226	 19	212.0	38.8	 25
227	 19	283.0	51.5	 25
228	 19	457.3	77.1	 30
229	 19	161.0	33.7	 25
230	 19	4981.0	859.9	 25
231	 19	181.0	32.0	 25
232	 19	134.0	28.1	 25
233	 19	306.0	43.4	 25
234	 19	196.0	49.4	 30
235	 19	162.0	24.5	 25
236	 19	237.0	38.3	 25
237	 19	348.0	56.4	 25
238	 19	149.0	31.9	 25
239	 19	1184.5	284.6	 30
240	 19	151.0	35.1	 25
241	 19	207.0	47.0	 25
242	 19	258.0	43.4	 25
243	 19	179.0	32.2	 25
244	 19	137.8	27.5	 30
245	 19	1906.5	423.3	 30
246	 19	284.3	43.8	 30
247	 19	174.0	33.7	 30
248	 19	157.8	31.2	 30
249	 19	206.3	34.6	 36
250	 19	160.0	32.7	 25
251	 19	691.0	98.2	 25
252	 19	355.0	52.8	 25
253	 19	1603.0	260.8	 25
254	 19	480.5	56.7	 30
255	 19	218.0	43.5	 25
256	 19	322.0	47.4	 25
257	 19	867.0	87.9	 25
258	 19	582.0	91.9	 25
259	 19	255.8	49.4	 30
260	 19	157.0	46.1	 25
261	 19	192.0	67.4	 25
262	 19	346.0	66.7	 25
263	 19	159.0	30.8	 25
264	 19	230.0	37.5	 30
265	 19	231.0	35.6	 25
266	 19	176.0	40.7	 25
267	 19	31001.0	3649.3	 25
268	 19	510.0	52.4	 25
269	 19	759.5	129.0	 30
270	 19	154.0	32.7	 25
271	 19	193.0	28.3	 25
272	 19	1178.0	153.4	 25
273	 19	2508.8	353.3	 30
274	 19	120.3	30.8	 36
275	 19	151.5	37.5	 30
276	 19	136.8	26.1	 30
277	 19	416.0	80.6	 30
278	 19	182.8	28.4	 30
279	 19	224.0	46.8	 30
280	 19	298.0	62.4	 25
281	 19	1444.0	233.6	 25
282	 19	180.0	32.0	 25
283	 19	180.0	40.2	 25
284	 19	1569.0	341.4	 30
285	 19	3471.0	664.1	 25
286	 19	249.0	40.6	 25
287	 19	196.0	32.2	 25
288	 19	167.0	36.4	 25
289	 19	245.3	52.5	 30
290	 19	205.0	36.3	 25
291	 19	1080.0	203.0	 25
292	 19	253.0	46.7	 25
293	 19	722.0	98.9	 25
294	 19	281.0	50.9	 30
295	 19	193.0	34.9	 25
296	 19	277.0	50.6	 25
297	 19	140.0	36.7	 25
298	 19	208.0	52.3	 25
299	 19	223.8	50.0	 30
300	 19	296.0	59.2	 25
301	 19	377.0	89.1	 25
302	 19	169.5	35.5	 30
303	 19	269.8	44.0	 30
304	 19	187.3	40.7	 36
305	 19	248.0	45.3	 30
306	 19	5890.8	1056.0	 30
307	 19	181.0	31.3	 25
308	 19	738.0	90.4	 25
309	 19	242.8	44.0	 30
310	 19	379.0	52.8	 25
311	 19	312.0	53.7	 25
312	 19	206.0	45.1	 25
313	 19	406.0	57.9	 25
314	 19	414.0	69.4	 30
315	 19	392.0	75.5	 25
316	 19	268.0	70.1	 25
317	 19	468.0	71.6	 25
318	 19	1711.0	192.5	 25
319	 19	373.0	74.0	 30
320	 19	231.0	33.2	 25
321	 19	373.0	78.6	 25
322	 19	266.0	41.2	 25
323	 19	331.0	56.2	 25
324	 19	271.8	61.6	 30
325	 19	198.0	37.7	 25
326	 19	213.0	44.0	 25
327	 19	218.0	40.3	 25
328	 19	335.0	58.6	 25
329	 19	544.8	80.6	 30
330	 19	310.8	38.5	 30
331	 19	296.5	59.9	 30
332	 19	466.5	83.5	 30
333	 19	439.8	58.0	 30
334	 19	212.5	46.3	 36
335	 19	207.8	40.0	 30
336	 19	260.0	50.3	 25
337	 19	680.0	99.6	 25
338	 19	789.0	91.3	 25
339	 19	3570.0	284.4	 25
340	 19	434.8	75.2	 30
341	 19	529.0	117.4	 25
342	 19	362.0	66.1	 25
343	 19	443.0	83.7	 25
344	 19	369.0	70.1	 25
345	 19	1519.5	133.5	 30
346	 19	1070.0	187.3	 25
347	 19	210.0	28.6	 25
348	 19	252.0	48.3	 25
349	 19	304.0	54.4	 25
350	 19	163.0	39.2	 30
351	 19	289.0	43.2	 25
352	 19	518.0	83.9	 25
353	 19	1997.0	284.3	 25
354	 19	316.0	65.9	 25
355	 19	197.5	42.2	 30
356	 19	160.0	39.8	 25
357	 19	228.0	53.2	 25
358	 19	209.0	42.7	 25
359	 19	607.3	80.6	 30
360	 19	986.8	467.8	 36
361	 19	575.0	108.7	 30
362	 19	328.3	59.8	 30
363	 19	656.3	90.0	 30
364	 19	202.0	36.0	 25
365	 19	1859.0	326.2	 30
366	 19	908.0	117.9	 25
367	 19	379.0	47.0	 25
368	 19	265.0	62.1	 25
369	 19	175.0	33.5	 25
370	 19	1584.8	395.7	 30
371	 19	247.0	54.5	 25
372	 19	230.0	43.3	 25
373	 19	203.0	34.4	 25
374	 19	432.0	65.6	 25
375	 19	175.5	32.0	 30
376	 19	369.0	62.2	 25
377	 19	348.0	48.8	 25
378	 19	492.0	58.8	 25
379	 19	256.0	60.4	 25
380	 19	243.5	45.5	 30
381	 19	569.0	89.2	 25
382	 19	185.0	35.0	 25
383	 19	228.0	39.7	 25
384	 19	405.0	56.2	 25
385	 19	170.8	43.7	 30
386	 19	1544.0	199.5	 25
387	 19	271.3	59.6	 30
388	 19	346.8	84.7	 30
389	 19	2640.8	462.5	 30
390	 19	823.8	128.3	 36
391	 19	830.0	67.2	 30
392	 19	265.0	47.8	 30
393	 19	213.0	57.1	 25
394	 19	181.0	39.9	 25
395	 19	139.3	28.8	 30
396	 19	447.0	71.7	 25
397	 19	270.0	44.1	 25
398	 19	222.0	46.3	 25
399	 19	849.0	78.1	 25
400	 19	245.5	45.6	 30
401	 19	192.0	29.9	 25
402	 19	153.0	39.2	 25
403	 19	591.0	78.2	 25
404	 19	406.0	76.0	 25
405	 19	251.5	30.1	 30
406	 19	150.0	26.9	 25
407	 19	123.0	23.8	 25
408	 19	146.0	28.7	 25
409	 19	154.0	31.8	 25
410	 19	256.0	40.5	 30
411	 19	349.0	42.0	 25
412	 19	873.0	92.1	 25
413	 19	336.0	38.4	 25
414	 19	2463.0	325.8	 25
415	 19	196.3	30.2	 30
416	 19	414.8	77.7	 30
417	 19	258.3	49.2	 30
418	 19	203.8	32.9	 30
419	 19	237.3	41.1	 30
420	 19	179.8	37.9	 36
421	 19	168.0	31.8	 25
422	 19	274.0	44.5	 25
423	 19	191.0	36.7	 25
424	 19	143.0	29.0	 25
425	 19	246.0	49.6	 30
426	 19	1715.0	287.8	 25
427	 19	1885.0	283.9	 25
428	 19	238.0	38.0	 25
429	 19	934.0	110.3	 25
430	 19	389.5	55.4	 30
431	 19	539.0	69.9	 25
432	 19	343.0	51.6	 25
433	 19	318.0	52.9	 25
434	 19	257.0	54.7	 25
435	 19	747.5	97.5	 30
436	 19	185.0	31.0	 25
437	 19	2684.0	295.3	 25
438	 19	208.0	44.6	 25
439	 19	165.0	38.3	 25
440	 19	173.8	21.2	 30
441	 19	315.0	63.4	 25
442	 19	200.0	30.7	 25
443	 19	286.0	32.1	 25
444	 19	367.5	60.5	 30
445	 19	383.8	85.8	 30
446	 19	541.8	106.8	 36
447	 19	182.3	43.0	 30
448	 19	211.5	46.1	 30
449	 19	159.0	28.7	 30
450	 19	263.0	44.4	 25
451	 19	191.8	43.7	 30
452	 19	365.0	62.7	 25
453	 19	294.0	63.4	 25
454	 19	144.0	23.6	 25
455	 19	291.0	50.1	 25
456	 19	339.8	48.6	 30
457	 19	545.0	73.3	 25
458	 19	348.0	56.9	 25
459	 19	141.0	27.6	 25
460	 19	3152.0	453.0	 25
461	 19	1917.5	382.1	 30
462	 19	141.0	31.4	 25
463	 19	260.0	54.9	 25
464	 19	118.0	19.9	 25
465	 19	140.0	16.5	 25
466	 19	224.5	37.3	 30
467	 19	363.0	61.9	 25
468	 19	143.0	25.7	 25
469	 19	341.0	61.8	 25
470	 19	266.0	47.5	 25
471	 19	300.0	42.4	 30
472	 19	357.0	55.2	 25
473	 19	603.5	57.2	 30
474	 19	207.8	34.0	 30
475	 19	362.3	45.0	 30
476	 19	229.5	51.2	 36
477	 19	225.0	49.7	 30
478	 19	250.0	32.0	 25
479	 19	300.0	32.9	 25
480	 19	169.0	26.1	 25
481	 19	694.8	127.2	 30
482	 19	166.0	34.4	 25
483	 19	131.0	22.4	 25
484	 19	148.0	24.4	 25
485	 19	1503.0	184.4	 25
486	 19	224.3	45.9	 30
487	 19	184.0	36.0	 25
488	 19	477.0	58.2	 25
489	 19	201.0	28.9	 25
490	 19	496.0	51.7	 25
491	 19	1124.5	176.3	 30
492	 19	381.0	61.2	 25
493	 19	513.0	62.9	 25
494	 19	599.0	77.5	 25
495	 19	540.0	69.3	 25
496	 19	398.8	47.5	 30
497	 19	348.0	35.0	 25
498	 19	372.0	72.6	 25
499	 19	195.0	35.5	 25
500	 19	156.0	39.8	 25
501	 19	157.5	30.5	 36
502	 19	160.3	24.9	 30
503	 19	229.0	40.3	 30
504	 19	301.3	45.1	 30
505	 19	371.3	55.1	 30
506	 19	514.5	90.7	 36
507	 19	316.0	48.1	 25
508	 19	255.0	38.1	 25
509	 19	238.0	39.3	 25
510	 19	203.0	37.7	 25
511	 19	1664.8	379.0	 30
512	 19	183.0	32.5	 25
513	 19	152.0	23.7	 25
514	 19	756.0	100.5	 25
515	 19	156.0	35.4	 25
516	 19	226.0	45.6	 30
517	 19	270.0	41.0	 25
518	 19	233.0	33.2	 25
519	 19	359.0	45.3	 25
520	 19	257.0	48.6	 25
521	 19	522.8	46.9	 30
522	 19	679.0	82.8	 25
523	 19	2217.0	332.1	 25
524	 19	437.0	51.7	 25
525	 19	511.0	74.4	 25
526	 19	165.5	27.9	 30
527	 19	246.0	30.1	 25
528	 19	2196.0	451.3	 25
529	 19	411.0	66.8	 25
530	 19	754.5	141.7	 30
531	 19	269.8	42.4	 36
532	 19	1741.3	364.7	 30
533	 19	314.0	41.9	 30
534	 19	273.3	39.7	 30
535	 19	179.0	27.7	 25
536	 19	225.8	42.9	 30
537	 19	244.0	40.6	 25
538	 19	148.0	39.3	 25
539	 19	171.0	30.7	 25
540	 19	362.0	52.6	 25
541	 19	282.0	37.8	 30
542	 19	197.0	35.7	 25
543	 19	149.0	35.2	 25
544	 19	204.0	33.1	 25
545	 19	164.0	24.6	 25
546	 19	245.0	26.2	 25
547	 19	508.5	78.0	 30
548	 19	610.0	88.2	 25
549	 19	146.0	28.4	 25
550	 19	809.0	112.0	 25
551	 19	125.0	24.8	 25
552	 19	297.5	52.9	 30
553	 19	279.0	45.0	 25
554	 19	178.0	41.5	 25
555	 19	1625.0	184.9	 25
556	 19	1613.0	230.4	 25
557	 19	443.0	83.2	 30
558	 19	483.0	89.6	 30
559	 19	211.8	37.6	 30
560	 19	208.0	36.3	 30
561	 19	139.3	24.2	 30
562	 19	395.8	64.5	 36
563	 19	328.8	52.1	 30
564	 19	519.0	66.6	 25
565	 19	233.0	37.0	 25
566	 19	215.0	38.9	 25
567	 19	1933.0	284.3	 30
568	 19	394.0	71.0	 25
569	 19	975.0	71.2	 25
570	 19	290.0	28.3	 25
571	 19	350.0	45.1	 25
572	 19	1411.0	258.0	 30
573	 19	359.0	88.9	 25
574	 19	203.0	38.1	 25
575	 19	865.0	110.5	 25
576	 19	294.0	43.8	 25
577	 19	271.0	31.5	 30
578	 19	734.0	149.0	 25
579	 19	434.0	70.5	 25
580	 19	205.0	42.9	 25
581	 19	771.0	85.1	 25
582	 19	562.3	66.3	 30
583	 19	297.0	50.5	 25
584	 19	363.0	48.8	 25
585	 19	189.0	33.5	 25
586	 19	236.0	37.9	 25
587	 19	661.5	130.7	 36
588	 19	250.5	61.4	 30
589	 19	200.5	29.1	 30
590	 19	822.0	126.1	 30
591	 19	355.5	70.6	 30
592	 19	487.0	99.0	 30
593	 19	213.0	41.8	 25
594	 19	260.0	50.2	 25
595	 19	648.0	87.1	 25
596	 19	3174.0	509.5	 25
597	 19	316.3	66.0	 30
598	 19	179.0	29.4	 25
599	 19	184.0	41.9	 25
600	 19	163.0	26.0	 25
601	 19	142.0	31.4	 25
602	 19	146.3	23.7	 30
603	 19	185.0	24.1	 25
604	 19	191.0	30.2	 25
605	 19	246.0	40.7	 25
606	 19	135.0	26.8	 25
607	 19	279.0	62.9	 30
608	 19	1292.0	147.3	 25
609	 19	199.0	46.0	 25
610	 19	134.0	24.4	 25
611	 19	2105.0	405.5	 25
612	 19	311.0	52.7	 30
613	 19	1211.0	196.4	 25
614	 19	341.0	49.1	 25
615	 19	220.0	39.2	 30
616	 19	552.8	81.7	 30
617	 19	573.3	138.4	 36
618	 19	148.0	34.3	 30
619	 19	167.5	36.2	 30
620	 19	721.5	96.9	 30
621	 19	584.0	114.3	 25
622	 19	196.0	34.6	 30
623	 19	195.0	46.8	 25
624	 19	220.0	56.6	 25
625	 19	249.0	37.0	 25
626	 19	176.0	39.8	 25
627	 19	228.0	35.7	 30
628	 19	267.0	42.8	 25
629	 19	370.0	52.3	 25
630	 19	383.0	47.3	 25
631	 19	275.0	39.1	 25
632	 19	244.5	39.7	 30
633	 19	955.0	102.3	 25
634	 19	230.0	46.0	 25
635	 19	655.0	74.0	 25
636	 19	328.0	46.2	 25
637	 19	222.5	42.0	 30
638	 19	207.0	50.0	 25
639	 19	222.0	41.2	 25
640	 19	244.0	42.9	 25
641	 19	357.0	79.2	 25
642	 19	613.3	88.8	 30
643	 19	711.0	73.2	 25
644	 19	2332.8	223.1	 30
645	 19	246.8	35.1	 30
646	 19	294.3	48.6	 30
647	 19	410.8	96.9	 36
648	 19	166.8	32.1	 30
649	 19	178.0	38.3	 25
650	 19	781.0	83.3	 25
651	 19	269.0	52.3	 25
652	 19	458.0	68.9	 25
653	 19	178.5	30.4	 30
654	 19	512.0	78.4	 25
655	 19	176.0	43.5	 25
656	 19	361.0	54.5	 25
657	 19	224.0	49.3	 25
658	 19	489.3	106.4	 30
659	 19	345.0	75.7	 25
660	 19	468.0	73.1	 25
661	 19	511.0	57.7	 25
662	 19	390.0	56.6	 25
663	 19	238.8	60.6	 30
664	 19	237.0	33.7	 25
665	 19	3094.0	241.6	 25
666	 19	240.0	47.5	 25
667	 19	161.0	52.8	 25
668	 19	378.8	104.8	 30
669	 19	207.0	41.7	 25
670	 19	905.0	130.6	 25
671	 19	257.0	42.7	 25
672	 19	320.5	45.9	 30
673	 19	354.8	60.4	 36
674	 19	1439.8	215.1	 30
675	 19	196.5	37.8	 30
676	 19	126.8	31.0	 30
677	 19	164.5	35.7	 30
678	 19	340.5	77.2	 30
679	 19	579.0	98.5	 25
680	 19	644.0	86.2	 25
681	 19	308.0	45.1	 25
682	 19	6146.0	945.8	 25
683	 19	547.3	73.7	 30
684	 19	295.0	53.8	 25
685	 19	816.0	100.3	 25
686	 19	315.0	62.0	 25
687	 19	242.0	50.1	 25
688	 19	142.8	42.8	 30
689	 19	166.0	39.3	 25
690	 19	314.0	57.0	 25
691	 19	137.0	44.6	 25
692	 19	122.0	28.4	 25
693	 19	160.3	34.1	 30
694	 19	482.0	84.6	 25
695	 19	608.0	84.1	 25
696	 19	348.0	56.4	 25
697	 19	539.0	127.1	 25
698	 19	261.8	48.8	 30
699	 19	238.0	43.7	 25
700	 19	127.8	28.3	 30
701	 19	298.8	60.2	 30
702	 19	3028.3	551.4	 30
703	 19	263.8	39.3	 36
704	 19	288.8	49.4	 30
705	 19	496.3	83.3	 30
706	 19	342.0	60.6	 25
707	 19	463.0	101.5	 25
708	 19	4916.0	1211.4	 30
709	 19	262.0	41.0	 25
710	 19	179.0	38.8	 25
711	 19	253.0	46.7	 25
  0	 20	13257.0	3139.7	 25
  1	 20	257.3	54.0	 30
  2	 20	253.0	37.4	 25
  3	 20	253.0	37.0	 25
  4	 20	256.0	39.2	 25
  5	 20	155.0	31.0	 25
  6	 20	242.0	25.4	 25
  7	 20	300.0	36.1	 30
  8	 20	295.0	31.0	 25
  9	 20	149.0	31.6	 25
 10	 20	220.0	37.6	 25
 11	 20	165.5	28.1	 30
 12	 20	308.8	66.0	 36
 13	 20	337.8	57.5	 30
 14	 20	237.8	36.3	 30
 15	 20	193.0	36.3	 30
 16	 20	371.8	49.9	 30
 17	 20	270.5	40.0	 30
 18	 20	304.0	41.4	 25
 19	 20	247.0	33.4	 25
 20	 20	542.0	107.9	 25
 21	 20	188.0	34.4	 25
 22	 20	317.3	45.7	 30
 23	 20	202.0	23.5	 25
 24	 20	286.0	39.3	 25
 25	 20	266.0	39.0	 25
 26	 20	346.0	55.2	 25
 27	 20	323.0	49.8	 30
 28	 20	2434.0	517.4	 25
 29	 20	379.0	49.5	 25
 30	 20	401.0	63.8	 25
 31	 20	298.0	54.9	 25
 32	 20	216.0	34.3	 30
 33	 20	182.0	45.0	 25
 34	 20	144.0	31.1	 25
 35	 20	190.0	27.9	 25
 36	 20	481.0	90.9	 25
 37	 20	147.8	30.0	 30
 38	 20	157.0	35.3	 25
 39	 20	165.0	40.2	 25
 40	 20	886.3	262.4	 30
 41	 20	195.0	37.4	 30
 42	 20	367.0	55.9	 36
 43	 20	211.8	34.3	 30
 44	 20	625.5	120.8	 30
 45	 20	268.0	29.2	 25
 46	 20	200.0	39.9	 25
 47	 20	178.3	34.9	 30
 48	 20	354.0	70.6	 25
 49	 20	230.0	35.1	 25
 50	 20	145.0	28.0	 25
 51	 20	363.0	57.8	 25
 52	 20	218.8	33.6	 30
 53	 20	254.0	50.4	 25
 54	 20	288.0	37.1	 25
 55	 20	357.0	36.9	 25
 56	 20	227.0	25.4	 25
 57	 20	224.0	46.8	 30
 58	 20	172.0	32.0	 25
 59	 20	158.0	24.1	 25
 60	 20	321.0	47.7	 25
 61	 20	207.0	40.1	 25
 62	 20	455.8	67.3	 30
 63	 20	137.0	21.9	 25
 64	 20	124.0	19.4	 25
 65	 20	131.0	27.6	 25
 66	 20	237.0	24.9	 25
 67	 20	241.0	35.1	 30
 68	 20	298.8	42.0	 30
 69	 20	182.3	31.6	 30
 70	 20	306.8	50.9	 30
 71	 20	167.0	29.6	 30
 72	 20	445.0	87.8	 36
 73	 20	169.8	23.4	 30
 74	 20	209.0	40.3	 25
 75	 20	128.0	36.5	 25
 76	 20	288.0	45.3	 25
 77	 20	618.5	88.3	 30
 78	 20	267.0	50.9	 25
 79	 20	181.0	23.3	 25
 80	 20	176.0	32.4	 25
 81	 20	296.0	33.9	 25
 82	 20	352.3	62.0	 30
 83	 20	445.0	92.9	 25
 84	 20	169.0	37.8	 25
 85	 20	204.0	33.6	 25
 86	 20	179.0	35.0	 25
 87	 20	186.5	42.6	 30
 88	 20	209.0	37.0	 25
 89	 20	209.0	37.2	 25
 90	 20	201.0	29.3	 25
 91	 20	170.0	26.6	 25
 92	 20	2959.8	844.0	 30
 93	 20	128.0	27.3	 25
 94	 20	173.0	24.8	 25
 95	 20	224.0	29.9	 25
 96	 20	203.0	37.5	 25
 97	 20	266.8	38.9	 36
 98	 20	539.5	102.9	 30
 99	 20	206.5	37.9	 30
100	 20	191.5	48.5	 30
101	 20	157.8	32.3	 30
102	 20	240.8	59.7	 30
103	 20	190.0	43.0	 25
104	 20	121.0	20.2	 25
105	 20	317.0	51.1	 25
106	 20	142.0	26.9	 25
107	 20	138.0	39.5	 25
108	 20	189.8	34.4	 30
109	 20	303.0	45.6	 25
110	 20	163.0	21.2	 25
111	 20	485.0	115.9	 25
112	 20	466.0	47.1	 25
113	 20	211.3	30.5	 30
114	 20	350.0	58.9	 25
115	 20	241.0	39.5	 25
116	 20	254.0	63.1	 25
117	 20	739.0	91.4	 25
118	 20	344.3	64.0	 30
119	 20	183.0	43.0	 25
120	 20	164.0	24.6	 25
121	 20	176.0	39.3	 25
122	 20	176.0	38.4	 25
123	 20	175.3	30.4	 30
124	 20	231.0	46.2	 25
125	 20	330.3	65.1	 30
126	 20	238.5	58.3	 30
127	 20	187.3	36.5	 30
128	 20	259.5	42.5	 36
129	 20	179.3	32.9	 30
130	 20	164.0	38.4	 30
131	 20	188.0	38.5	 25
132	 20	169.0	38.3	 25
133	 20	192.3	63.1	 30
134	 20	329.0	60.9	 25
135	 20	273.0	42.7	 25
136	 20	264.0	58.1	 25
137	 20	298.0	46.0	 25
138	 20	204.3	36.9	 30
139	 20	145.0	41.8	 25
140	 20	137.0	33.8	 25
141	 20	254.0	49.6	 25
142	 20	231.0	41.7	 25
143	 20	452.8	76.9	 30
144	 20	210.0	52.1	 25
145	 20	284.0	60.1	 25
146	 20	237.0	31.6	 25
147	 20	270.0	46.4	 25
148	 20	477.3	88.9	 30
149	 20	189.0	48.5	 25
150	 20	180.0	38.0	 25
151	 20	396.0	76.3	 25
152	 20	140.0	41.6	 25
153	 20	180.8	37.3	 30
154	 20	182.3	41.9	 30
155	 20	165.0	40.5	 30
156	 20	163.5	29.5	 30
157	 20	224.0	43.6	 30
158	 20	162.8	44.8	 36
159	 20	167.0	47.4	 25
160	 20	156.0	34.3	 25
161	 20	153.0	23.0	 25
162	 20	216.0	42.9	 25
163	 20	171.3	39.8	 30
164	 20	156.0	28.7	 25
165	 20	170.0	33.8	 25
166	 20	122.0	29.9	 25
167	 20	143.0	26.9	 25
168	 20	130.0	28.0	 30
169	 20	271.0	69.6	 25
170	 20	403.0	73.6	 25
171	 20	331.0	65.8	 25
172	 20	247.0	60.3	 25
173	 20	632.0	127.1	 30
174	 20	418.0	74.9	 25
175	 20	206.0	41.3	 25
176	 20	214.0	48.3	 25
177	 20	198.0	32.2	 25
178	 20	190.0	38.0	 30
179	 20	218.0	35.1	 25
180	 20	142.0	37.1	 25
181	 20	173.0	50.9	 25
182	 20	293.0	51.5	 30
183	 20	189.0	53.4	 36
184	 20	246.3	55.3	 30
185	 20	147.8	37.1	 30
186	 20	147.0	33.9	 30
187	 20	303.0	47.1	 30
188	 20	284.8	47.6	 30
189	 20	313.0	75.3	 25
190	 20	153.0	26.4	 25
191	 20	177.0	40.6	 25
192	 20	327.0	78.5	 25
193	 20	198.8	59.0	 30
194	 20	345.0	58.4	 25
195	 20	259.0	42.7	 25
196	 20	247.0	47.2	 25
197	 20	197.0	50.7	 25
198	 20	188.3	38.6	 30
199	 20	245.0	59.6	 25
200	 20	482.0	82.1	 25
201	 20	208.0	55.6	 25
202	 20	2497.0	354.7	 25
203	 20	279.5	65.9	 30
204	 20	298.0	53.0	 25
205	 20	220.0	40.0	 25
206	 20	439.0	72.4	 25
207	 20	273.0	57.7	 25
208	 20	298.5	49.3	 30
209	 20	313.0	65.9	 25
210	 20	255.0	45.9	 25
211	 20	149.8	32.3	 30
212	 20	146.0	30.1	 30
213	 20	735.0	162.0	 30
214	 20	193.3	46.2	 36
215	 20	165.5	35.2	 30
216	 20	143.0	35.1	 25
217	 20	322.0	66.4	 25
218	 20	179.0	34.9	 25
219	 20	271.0	54.9	 30
220	 20	600.0	132.3	 25
221	 20	177.0	25.3	 25
222	 20	286.0	50.1	 25
223	 20	268.0	56.9	 25
224	 20	3097.3	594.0	 30
225	 20	607.0	98.3	 25
226	 20	182.0	35.9	 25
227	 20	475.0	53.3	 25
228	 20	359.0	82.6	 25
229	 20	232.8	44.1	 30
230	 20	929.0	209.6	 25
231	 20	166.0	34.6	 25
232	 20	172.0	49.0	 25
233	 20	540.0	69.4	 25
234	 20	181.8	38.7	 30
235	 20	176.0	40.8	 25
236	 20	167.0	48.7	 25
237	 20	198.0	36.5	 25
238	 20	137.0	41.4	 25
239	 20	296.8	55.5	 36
240	 20	140.5	41.3	 30
241	 20	295.5	60.8	 30
242	 20	227.8	53.9	 30
243	 20	154.8	47.8	 30
244	 20	145.0	41.2	 36
245	 20	374.0	82.9	 25
246	 20	235.0	51.0	 25
247	 20	204.0	42.9	 25
248	 20	109.0	29.1	 25
249	 20	196.5	41.2	 30
250	 20	149.0	35.9	 25
251	 20	302.0	44.8	 25
252	 20	227.0	51.8	 25
253	 20	431.0	75.9	 25
254	 20	279.3	38.4	 30
255	 20	266.0	49.8	 25
256	 20	448.0	75.0	 25
257	 20	655.0	94.1	 25
258	 20	335.0	73.2	 25
259	 20	187.5	35.6	 30
260	 20	138.0	35.4	 25
261	 20	181.0	26.5	 25
262	 20	327.0	74.2	 25
263	 20	118.0	25.7	 25
264	 20	213.8	33.1	 30
265	 20	175.0	35.8	 25
266	 20	193.0	50.1	 25
267	 20	6675.0	1187.8	 25
268	 20	356.5	69.2	 30
269	 20	223.0	41.9	 36
270	 20	236.5	46.6	 30
271	 20	165.8	42.3	 30
272	 20	340.0	63.5	 30
273	 20	637.0	134.3	 25
274	 20	121.8	21.7	 30
275	 20	143.0	26.6	 25
276	 20	152.0	32.9	 25
277	 20	354.0	47.7	 25
278	 20	273.0	37.8	 25
279	 20	196.5	34.8	 30
280	 20	212.0	37.9	 25
281	 20	196.0	42.8	 25
282	 20	154.0	28.1	 25
283	 20	209.0	40.6	 25
284	 20	987.5	228.8	 30
285	 20	1696.0	317.7	 25
286	 20	222.0	36.1	 25
287	 20	188.0	51.5	 25
288	 20	211.0	44.0	 25
289	 20	162.0	34.9	 30
290	 20	278.0	36.6	 25
291	 20	495.0	102.1	 25
292	 20	184.0	37.0	 25
293	 20	386.0	67.4	 25
294	 20	155.5	32.8	 30
295	 20	155.0	28.2	 25
296	 20	182.8	47.5	 30
297	 20	164.8	34.6	 30
298	 20	198.3	46.0	 30
299	 20	177.3	38.0	 36
300	 20	151.8	29.8	 30
301	 20	210.0	31.0	 30
302	 20	169.0	49.3	 25
303	 20	255.0	64.1	 25
304	 20	183.5	30.4	 30
305	 20	138.0	25.7	 25
306	 20	1110.0	271.8	 25
307	 20	269.0	41.1	 25
308	 20	685.0	99.5	 25
309	 20	240.3	30.0	 30
310	 20	682.0	108.3	 25
311	 20	174.0	39.5	 25
312	 20	179.0	31.4	 25
313	 20	389.0	56.0	 25
314	 20	309.0	52.3	 30
315	 20	413.0	81.9	 25
316	 20	538.0	84.3	 25
317	 20	451.0	48.7	 25
318	 20	1160.0	160.0	 25
319	 20	213.0	38.3	 25
320	 20	291.3	44.5	 30
321	 20	192.0	37.7	 25
322	 20	258.0	41.7	 25
323	 20	342.0	61.7	 25
324	 20	177.0	31.2	 25
325	 20	158.5	35.0	 36
326	 20	187.3	42.3	 30
327	 20	191.8	29.9	 30
328	 20	317.0	54.7	 30
329	 20	278.8	40.7	 30
330	 20	203.8	42.3	 30
331	 20	192.0	51.9	 25
332	 20	516.0	66.0	 25
333	 20	175.0	35.5	 25
334	 20	233.0	37.4	 25
335	 20	174.8	32.2	 30
336	 20	191.0	22.5	 25
337	 20	942.0	138.3	 25
338	 20	651.0	86.2	 25
339	 20	1054.0	151.5	 25
340	 20	470.8	89.6	 30
341	 20	298.0	57.9	 25
342	 20	185.0	32.9	 25
343	 20	301.0	55.4	 25
344	 20	252.0	28.7	 25
345	 20	1037.5	93.9	 30
346	 20	335.0	37.7	 25
347	 20	187.0	38.7	 25
348	 20	178.0	43.3	 25
349	 20	182.0	26.6	 25
350	 20	123.8	28.3	 30
351	 20	256.0	39.8	 25
352	 20	165.0	31.5	 25
353	 20	264.0	38.0	 30
354	 20	211.0	34.1	 30
355	 20	167.8	38.0	 36
356	 20	153.8	32.2	 30
357	 20	158.5	36.2	 30
358	 20	155.8	39.7	 30
359	 20	1084.0	172.5	 25
360	 20	6197.8	1395.1	 30
361	 20	260.0	34.6	 25
362	 20	222.0	31.1	 25
363	 20	298.0	41.6	 25
364	 20	193.0	31.9	 25
365	 20	418.3	88.4	 30
366	 20	396.0	57.3	 25
367	 20	349.0	49.9	 25
368	 20	292.0	53.8	 25
369	 20	189.0	32.4	 25
370	 20	260.3	42.7	 30
371	 20	171.0	54.3	 25
372	 20	191.0	37.5	 25
373	 20	159.0	34.5	 25
374	 20	223.0	39.5	 25
375	 20	182.3	36.4	 30
376	 20	242.0	41.0	 25
377	 20	339.0	49.6	 25
378	 20	259.0	42.1	 25
379	 20	253.0	32.7	 25
380	 20	163.0	36.4	 30
381	 20	290.0	46.5	 25
382	 20	170.8	36.9	 30
383	 20	138.8	23.5	 30
384	 20	203.0	42.4	 30
385	 20	157.3	31.3	 36
386	 20	399.5	83.7	 30
387	 20	144.0	22.8	 25
388	 20	207.0	35.3	 25
389	 20	489.0	81.8	 25
390	 20	403.3	54.0	 30
391	 20	494.0	57.9	 25
392	 20	248.0	49.8	 25
393	 20	183.0	28.7	 25
394	 20	156.0	32.7	 25
395	 20	186.0	48.0	 30
396	 20	334.0	47.5	 25
397	 20	260.0	49.1	 25
398	 20	195.0	35.5	 25
399	 20	959.0	111.8	 25
400	 20	295.3	57.1	 30
401	 20	175.0	37.1	 25
402	 20	177.0	36.4	 25
403	 20	536.0	57.5	 25
404	 20	232.0	40.4	 25
405	 20	197.0	35.8	 30
406	 20	127.0	34.6	 25
407	 20	137.0	31.2	 25
408	 20	147.0	24.7	 25
409	 20	168.0	23.4	 25
410	 20	293.5	54.0	 36
411	 20	436.0	64.7	 30
412	 20	238.5	47.9	 30
413	 20	361.8	56.1	 30
414	 20	424.3	52.3	 30
415	 20	227.3	50.7	 36
416	 20	219.0	39.7	 25
417	 20	425.0	34.7	 25
418	 20	241.0	41.1	 25
419	 20	169.0	31.9	 25
420	 20	172.0	33.9	 25
421	 20	211.0	31.8	 30
422	 20	205.0	37.7	 25
423	 20	266.0	45.5	 25
424	 20	161.0	31.3	 25
425	 20	146.0	28.7	 25
426	 20	423.5	81.5	 30
427	 20	461.0	58.2	 25
428	 20	227.0	29.4	 25
429	 20	180.0	26.7	 25
430	 20	201.0	35.8	 25
431	 20	528.3	86.6	 30
432	 20	179.0	24.4	 25
433	 20	254.0	36.3	 25
434	 20	280.0	36.7	 25
435	 20	609.0	68.9	 25
436	 20	218.3	37.1	 30
437	 20	749.0	125.8	 25
438	 20	187.0	35.2	 25
439	 20	175.8	25.4	 30
440	 20	155.0	28.9	 30
441	 20	199.0	33.7	 36
442	 20	334.8	38.3	 30
443	 20	190.5	35.4	 30
444	 20	314.0	44.6	 25
445	 20	510.0	78.1	 25
446	 20	184.0	35.3	 30
447	 20	213.0	39.0	 25
448	 20	172.0	32.4	 25
449	 20	149.0	27.3	 25
450	 20	213.0	32.6	 25
451	 20	154.3	30.8	 30
452	 20	439.0	79.1	 25
453	 20	206.0	39.8	 25
454	 20	141.0	23.0	 25
455	 20	622.0	88.4	 25
456	 20	299.0	39.1	 30
457	 20	382.0	47.3	 25
458	 20	205.0	38.2	 25
459	 20	136.0	24.4	 25
460	 20	407.0	82.9	 25
461	 20	427.8	98.6	 30
462	 20	125.0	29.9	 25
463	 20	163.0	28.5	 25
464	 20	123.0	25.2	 25
465	 20	151.0	33.6	 25
466	 20	278.8	51.3	 30
467	 20	237.0	31.2	 30
468	 20	161.0	27.0	 30
469	 20	329.3	54.9	 30
470	 20	243.8	49.9	 30
471	 20	213.3	38.0	 36
472	 20	204.8	31.9	 30
473	 20	505.0	68.4	 25
474	 20	212.0	43.9	 25
475	 20	225.0	40.9	 25
476	 20	244.0	52.0	 30
477	 20	195.0	33.5	 25
478	 20	197.0	29.4	 25
479	 20	211.0	41.0	 25
480	 20	181.0	38.1	 25
481	 20	277.8	48.9	 30
482	 20	155.0	24.5	 25
483	 20	136.0	33.5	 25
484	 20	187.0	38.6	 25
485	 20	227.0	39.3	 25
486	 20	241.8	43.4	 30
487	 20	134.0	27.6	 25
488	 20	712.0	109.8	 25
489	 20	230.0	42.9	 25
490	 20	248.0	45.0	 25
491	 20	941.8	179.8	 30
492	 20	199.0	44.2	 25
493	 20	448.0	68.6	 25
494	 20	279.0	43.8	 25
495	 20	334.0	54.7	 25
496	 20	190.8	36.7	 36
497	 20	240.8	52.3	 30
498	 20	181.0	32.9	 30
499	 20	162.8	31.2	 30
500	 20	134.3	34.9	 30
501	 20	160.3	35.5	 30
502	 20	180.0	46.9	 25
503	 20	262.0	57.5	 25
504	 20	234.0	38.3	 25
505	 20	225.0	65.8	 25
506	 20	259.3	53.0	 30
507	 20	271.0	43.3	 25
508	 20	176.0	37.3	 25
509	 20	254.0	58.6	 25
510	 20	256.0	52.8	 25
511	 20	599.0	105.0	 30
512	 20	164.0	42.6	 25
513	 20	144.0	35.2	 25
514	 20	389.0	60.9	 25
515	 20	169.0	38.5	 25
516	 20	188.8	40.9	 30
517	 20	217.0	56.2	 25
518	 20	210.0	41.2	 25
519	 20	326.0	59.1	 25
520	 20	262.0	48.7	 25
521	 20	265.8	53.4	 30
522	 20	310.0	64.1	 25
523	 20	862.0	146.6	 25
524	 20	550.3	80.5	 30
525	 20	265.8	51.0	 30
526	 20	196.5	37.6	 30
527	 20	199.3	42.5	 36
528	 20	358.5	85.3	 30
529	 20	220.0	41.9	 30
530	 20	212.0	46.2	 25
531	 20	189.0	40.4	 25
532	 20	391.0	77.3	 30
533	 20	161.0	35.0	 25
534	 20	203.0	42.0	 25
535	 20	186.0	41.8	 25
536	 20	256.0	48.0	 25
537	 20	175.0	27.5	 30
538	 20	152.0	32.7	 25
539	 20	174.0	36.4	 25
540	 20	202.0	49.9	 25
541	 20	265.0	44.5	 25
542	 20	279.0	64.6	 30
543	 20	128.0	24.0	 25
544	 20	175.0	30.6	 25
545	 20	154.0	34.8	 25
546	 20	236.0	48.1	 25
547	 20	263.8	48.6	 30
548	 20	158.0	34.6	 25
549	 20	174.0	30.7	 25
550	 20	157.0	30.0	 25
551	 20	152.0	33.9	 25
552	 20	174.8	43.9	 30
553	 20	348.3	56.6	 30
554	 20	124.3	23.3	 30
555	 20	226.8	45.2	 30
556	 20	578.0	101.0	 30
557	 20	202.0	44.8	 36
558	 20	153.0	25.9	 25
559	 20	164.0	36.5	 25
560	 20	192.0	36.8	 25
561	 20	188.0	46.5	 25
562	 20	464.3	63.5	 30
563	 20	213.0	46.9	 25
564	 20	153.0	32.7	 25
565	 20	253.0	57.7	 25
566	 20	306.0	45.3	 25
567	 20	1349.5	202.1	 30
568	 20	268.0	51.6	 25
569	 20	809.0	116.7	 25
570	 20	294.0	76.8	 25
571	 20	238.0	40.9	 25
572	 20	841.5	151.5	 30
573	 20	171.0	33.1	 25
574	 20	178.0	48.8	 25
575	 20	366.0	57.1	 25
576	 20	244.0	40.9	 25
577	 20	287.3	67.1	 30
578	 20	300.0	71.9	 25
579	 20	137.0	32.7	 25
580	 20	178.0	43.4	 25
581	 20	305.3	60.3	 30
582	 20	287.8	43.9	 36
583	 20	230.3	48.3	 30
584	 20	515.8	94.6	 30
585	 20	150.3	31.9	 30
586	 20	196.5	49.1	 30
587	 20	419.0	88.1	 30
588	 20	239.0	194.0	 25
589	 20	3029.0	1736.0	 25
590	 20	171.0	43.1	 25
591	 20	149.0	34.9	 25
592	 20	167.5	33.5	 30
593	 20	189.0	43.4	 25
594	 20	173.0	37.9	 25
595	 20	350.0	68.4	 25
596	 20	713.0	137.0	 25
597	 20	428.8	75.1	 30
598	 20	264.0	41.5	 25
599	 20	271.0	55.0	 25
600	 20	294.0	62.9	 25
601	 20	192.0	42.1	 25
602	 20	185.8	36.3	 30
603	 20	320.0	75.8	 25
604	 20	191.0	32.5	 25
605	 20	205.0	39.8	 25
606	 20	165.0	26.5	 25
607	 20	218.8	48.5	 30
608	 20	532.0	72.1	 25
609	 20	247.3	37.6	 30
610	 20	164.0	38.8	 30
611	 20	662.8	144.1	 30
612	 20	200.8	53.7	 36
613	 20	343.0	67.9	 30
614	 20	191.3	38.9	 30
615	 20	380.0	66.1	 25
616	 20	355.0	51.0	 25
617	 20	162.3	33.9	 30
618	 20	146.0	28.6	 25
619	 20	162.0	55.1	 25
620	 20	192.0	38.9	 25
621	 20	177.0	33.7	 25
622	 20	171.8	50.3	 30
623	 20	233.0	32.3	 25
624	 20	174.0	42.8	 25
625	 20	231.0	43.7	 25
626	 20	150.0	33.8	 25
627	 20	299.0	52.0	 25
628	 20	279.8	58.9	 30
629	 20	232.0	40.9	 25
630	 20	321.0	55.6	 25
631	 20	150.0	34.1	 25
632	 20	188.0	39.8	 25
633	 20	514.3	81.5	 30
634	 20	416.0	49.7	 25
635	 20	254.0	42.5	 25
636	 20	198.0	33.5	 25
637	 20	345.0	45.6	 25
638	 20	189.0	27.0	 36
639	 20	174.5	32.1	 30
640	 20	286.0	43.4	 30
641	 20	349.5	51.3	 30
642	 20	200.5	33.2	 30
643	 20	537.8	75.3	 36
644	 20	550.0	102.5	 25
645	 20	240.0	36.2	 25
646	 20	201.0	42.6	 25
647	 20	174.0	28.4	 25
648	 20	207.0	27.9	 30
649	 20	145.0	41.4	 25
650	 20	162.0	32.5	 25
651	 20	403.0	77.1	 25
652	 20	275.0	34.6	 25
653	 20	156.8	38.3	 30
654	 20	189.0	29.4	 25
655	 20	148.0	34.2	 25
656	 20	672.0	107.7	 25
657	 20	195.0	31.5	 25
658	 20	190.3	43.4	 30
659	 20	640.0	105.2	 25
660	 20	406.0	53.7	 25
661	 20	307.0	46.9	 25
662	 20	360.0	55.5	 25
663	 20	272.8	52.0	 30
664	 20	152.0	23.9	 25
665	 20	2246.0	164.5	 25
666	 20	275.8	52.2	 30
667	 20	234.3	44.6	 30
668	 20	227.0	60.1	 36
669	 20	224.5	39.3	 30
670	 20	367.8	64.6	 30
671	 20	178.3	36.1	 30
672	 20	202.0	35.4	 25
673	 20	197.8	29.8	 30
674	 20	387.0	54.8	 25
675	 20	170.0	25.1	 25
676	 20	115.0	28.8	 25
677	 20	127.0	30.1	 25
678	 20	242.0	38.4	 30
679	 20	220.0	36.9	 25
680	 20	132.0	23.3	 25
681	 20	151.0	23.1	 25
682	 20	746.0	141.2	 25
683	 20	415.3	45.7	 30
684	 20	348.0	55.8	 25
685	 20	171.0	33.8	 25
686	 20	169.0	28.5	 25
687	 20	219.0	33.5	 25
688	 20	141.8	28.6	 30
689	 20	156.0	26.5	 25
690	 20	258.0	44.7	 25
691	 20	148.0	41.7	 25
692	 20	142.0	31.3	 25
693	 20	127.0	27.6	 30
694	 20	170.0	46.2	 25
695	 20	449.8	66.1	 30
696	 20	169.8	49.1	 30
697	 20	214.8	49.3	 30
698	 20	175.3	35.4	 36
699	 20	128.8	27.1	 30
700	 20	141.0	39.8	 25
701	 20	174.0	39.1	 25
702	 20	673.0	101.7	 25
703	 20	251.3	650.3	 30
704	 20	165.0	27.3	 25
705	 20	272.0	47.7	 25
706	 20	175.0	21.6	 25
707	 20	352.0	42.2	 25
708	 20	409.8	94.0	 30
709	 20	195.0	35.4	 25
710	 20	165.0	25.5	 25
711	 20	18789.0	2470.5	 25
  0	 21	195.0	45.7	 25
  1	 21	141.0	23.1	 25
  2	 21	183.8	40.8	 30
  3	 21	237.0	52.2	 25
  4	 21	190.0	41.5	 25
  5	 21	308.0	61.3	 25
  6	 21	2864.3	503.0	 30
  7	 21	725.3	165.1	 36
  8	 21	1672.0	362.7	 30
  9	 21	331.0	61.8	 30
 10	 21	184.3	45.2	 30
 11	 21	332.0	76.1	 25
 12	 21	2675.5	561.9	 30
 13	 21	287.0	63.7	 25
 14	 21	167.0	32.2	 25
 15	 21	192.0	37.4	 25
 16	 21	443.0	87.8	 25
 17	 21	257.0	48.5	 30
 18	 21	236.0	45.4	 25
 19	 21	1128.0	168.9	 25
 20	 21	471.0	65.0	 25
 21	 21	234.0	46.2	 25
 22	 21	219.3	39.1	 30
 23	 21	206.0	34.4	 25
 24	 21	144.0	21.7	 25
 25	 21	280.0	56.1	 25
 26	 21	242.0	42.4	 25
 27	 21	495.8	74.8	 30
 28	 21	768.0	148.5	 25
 29	 21	623.0	105.8	 25
 30	 21	232.0	47.0	 25
 31	 21	314.0	50.8	 25
 32	 21	310.0	62.0	 30
 33	 21	250.0	80.3	 25
 34	 21	3514.0	542.8	 30
 35	 21	319.5	81.0	 30
 36	 21	164.8	32.9	 30
 37	 21	296.3	77.4	 36
 38	 21	323.5	57.6	 30
 39	 21	383.3	87.2	 30
 40	 21	219.0	42.8	 25
 41	 21	260.0	65.3	 25
 42	 21	155.5	33.2	 30
 43	 21	312.0	60.2	 25
 44	 21	251.0	54.5	 25
 45	 21	321.0	76.6	 25
 46	 21	249.0	61.8	 25
 47	 21	193.0	51.8	 30
 48	 21	180.0	34.5	 25
 49	 21	197.0	36.6	 25
 50	 21	242.0	59.0	 25
 51	 21	4856.0	661.7	 25
 52	 21	382.8	104.3	 30
 53	 21	177.0	36.4	 25
 54	 21	263.0	55.9	 25
 55	 21	635.0	73.7	 25
 56	 21	200.0	53.8	 25
 57	 21	159.0	41.5	 30
 58	 21	479.0	94.8	 25
 59	 21	769.0	136.5	 25
 60	 21	477.0	90.0	 25
 61	 21	484.0	73.0	 25
 62	 21	1091.8	287.6	 30
 63	 21	200.3	50.6	 30
 64	 21	258.5	48.7	 30
 65	 21	363.8	82.1	 30
 66	 21	272.0	62.2	 30
 67	 21	133.0	32.6	 36
 68	 21	210.0	63.8	 25
 69	 21	463.0	78.1	 25
 70	 21	528.0	108.2	 25
 71	 21	243.0	49.3	 25
 72	 21	244.3	50.1	 30
 73	 21	189.0	26.1	 25
 74	 21	172.0	41.0	 25
 75	 21	228.0	33.8	 25
 76	 21	288.0	61.6	 25
 77	 21	299.0	64.7	 30
 78	 21	791.0	168.7	 25
 79	 21	186.0	37.7	 25
 80	 21	141.0	33.7	 25
 81	 21	187.0	106.2	 25
 82	 21	178.3	37.6	 30
 83	 21	182.0	36.3	 25
 84	 21	137.0	27.9	 25
 85	 21	203.0	54.4	 25
 86	 21	333.0	54.3	 25
 87	 21	418.0	56.4	 25
 88	 21	360.3	66.1	 30
 89	 21	521.0	65.5	 25
 90	 21	273.0	45.0	 25
 91	 21	184.8	32.5	 30
 92	 21	156.8	29.3	 30
 93	 21	145.8	30.8	 36
 94	 21	344.5	64.0	 30
 95	 21	123.8	31.4	 30
 96	 21	160.8	33.5	 30
 97	 21	261.0	34.4	 25
 98	 21	392.5	65.4	 30
 99	 21	263.0	53.0	 25
100	 21	628.0	142.1	 25
101	 21	229.0	34.5	 25
102	 21	301.0	61.2	 25
103	 21	125.3	30.6	 30
104	 21	338.0	62.8	 25
105	 21	177.0	27.0	 25
106	 21	962.0	109.5	 25
107	 21	837.0	130.7	 25
108	 21	373.8	53.3	 30
109	 21	138.0	35.3	 25
110	 21	157.0	33.4	 25
111	 21	470.0	96.4	 25
112	 21	263.0	33.9	 25
113	 21	220.5	38.2	 30
114	 21	674.0	137.9	 25
115	 21	271.0	36.8	 25
116	 21	263.0	49.2	 25
117	 21	462.0	49.2	 25
118	 21	549.0	107.0	 30
119	 21	154.0	30.4	 25
120	 21	540.0	72.1	 30
121	 21	186.5	39.4	 30
122	 21	185.5	40.4	 30
123	 21	152.5	32.4	 36
124	 21	249.8	45.9	 30
125	 21	156.0	30.7	 25
126	 21	138.0	23.3	 25
127	 21	220.0	42.8	 25
128	 21	642.5	148.9	 30
129	 21	163.0	26.5	 25
130	 21	175.0	32.5	 25
131	 21	516.0	81.8	 25
132	 21	202.0	31.8	 25
133	 21	182.8	35.6	 30
134	 21	151.0	44.1	 25
135	 21	203.0	33.8	 25
136	 21	201.0	38.8	 25
137	 21	278.0	58.0	 25
138	 21	327.8	49.1	 30
139	 21	443.0	72.2	 25
140	 21	220.0	43.5	 25
141	 21	192.0	29.3	 25
142	 21	354.0	46.7	 25
143	 21	341.5	47.2	 30
144	 21	240.0	37.3	 25
145	 21	171.0	33.1	 25
146	 21	421.0	80.5	 25
147	 21	232.0	42.3	 25
148	 21	192.0	29.9	 36
149	 21	122.0	29.5	 30
150	 21	236.5	43.6	 30
151	 21	469.0	89.2	 30
152	 21	169.0	32.1	 30
153	 21	235.3	38.6	 36
154	 21	205.0	39.6	 25
155	 21	733.0	75.7	 25
156	 21	627.0	111.6	 25
157	 21	559.0	68.5	 25
158	 21	232.8	48.7	 30
159	 21	353.0	63.8	 25
160	 21	315.0	52.5	 25
161	 21	323.0	64.1	 25
162	 21	160.0	32.4	 25
163	 21	1492.5	337.2	 30
164	 21	185.0	34.3	 25
165	 21	166.0	41.8	 25
166	 21	152.0	41.2	 25
167	 21	194.0	38.6	 25
168	 21	203.8	34.5	 30
169	 21	145.0	26.0	 25
170	 21	218.0	43.9	 25
171	 21	174.0	31.5	 25
172	 21	151.0	39.2	 25
173	 21	253.0	47.2	 30
174	 21	202.0	36.6	 25
175	 21	238.0	40.5	 25
176	 21	177.0	33.0	 25
177	 21	203.8	26.9	 30
178	 21	237.3	41.2	 36
179	 21	152.3	30.0	 30
180	 21	186.8	32.8	 30
181	 21	253.0	48.0	 30
182	 21	324.0	64.4	 25
183	 21	731.0	111.5	 30
184	 21	475.0	52.3	 25
185	 21	3178.0	440.1	 25
186	 21	245.0	47.9	 25
187	 21	323.0	67.6	 25
188	 21	390.3	62.7	 30
189	 21	422.0	64.6	 25
190	 21	373.0	62.3	 25
191	 21	188.0	38.3	 25
192	 21	155.0	36.3	 25
193	 21	242.0	44.3	 25
194	 21	590.3	167.5	 30
195	 21	617.0	83.9	 25
196	 21	169.0	31.5	 25
197	 21	274.0	35.3	 25
198	 21	248.0	38.8	 25
199	 21	277.5	40.1	 30
200	 21	213.0	31.8	 25
201	 21	258.0	35.9	 25
202	 21	429.0	75.5	 25
203	 21	279.0	28.8	 25
204	 21	892.8	165.1	 30
205	 21	300.5	52.3	 30
206	 21	926.3	127.9	 30
207	 21	480.0	74.4	 30
208	 21	416.8	54.0	 30
209	 21	160.0	32.0	 36
210	 21	198.5	34.2	 30
211	 21	263.0	41.3	 25
212	 21	467.0	70.7	 25
213	 21	301.0	38.9	 25
214	 21	1104.5	249.4	 30
215	 21	206.0	33.0	 25
216	 21	224.0	29.7	 25
217	 21	233.0	43.8	 25
218	 21	191.0	17.9	 25
219	 21	255.3	39.5	 30
220	 21	269.0	54.3	 25
221	 21	155.0	35.7	 25
222	 21	210.0	38.8	 25
223	 21	157.0	33.5	 25
224	 21	373.0	42.2	 30
225	 21	364.0	41.0	 25
226	 21	203.0	33.6	 25
227	 21	350.0	38.9	 25
228	 21	679.0	118.3	 25
229	 21	237.3	33.7	 30
230	 21	188.0	28.0	 25
231	 21	220.0	35.7	 25
232	 21	232.0	37.4	 25
233	 21	793.0	109.9	 25
234	 21	188.5	21.9	 36
235	 21	708.8	152.9	 30
236	 21	240.5	40.1	 30
237	 21	194.8	29.0	 30
238	 21	260.5	32.2	 30
239	 21	198.0	33.0	 30
240	 21	871.0	176.0	 25
241	 21	652.0	103.1	 25
242	 21	270.0	40.3	 25
243	 21	230.0	43.0	 25
244	 21	932.3	173.6	 30
245	 21	265.0	44.6	 25
246	 21	344.0	42.5	 25
247	 21	442.0	39.0	 25
248	 21	158.0	21.5	 25
249	 21	165.0	23.2	 30
250	 21	203.0	36.1	 25
251	 21	162.0	40.1	 25
252	 21	160.0	39.4	 25
253	 21	435.0	73.4	 25
254	 21	320.0	53.2	 30
255	 21	255.0	35.0	 25
256	 21	649.0	87.2	 25
257	 21	716.0	128.9	 25
258	 21	267.0	45.3	 25
259	 21	168.8	33.3	 30
260	 21	311.0	56.4	 25
261	 21	236.0	40.9	 25
262	 21	291.0	35.2	 30
263	 21	251.0	35.7	 30
264	 21	494.3	105.4	 36
265	 21	270.0	48.9	 30
266	 21	501.0	89.4	 30
267	 21	148.8	31.6	 30
268	 21	427.0	64.6	 25
269	 21	156.0	33.1	 30
270	 21	156.0	34.3	 25
271	 21	186.0	41.5	 25
272	 21	196.0	34.1	 25
273	 21	172.0	41.0	 25
274	 21	165.5	26.6	 30
275	 21	164.0	31.6	 25
276	 21	152.0	25.2	 25
277	 21	211.0	35.9	 25
278	 21	445.0	54.5	 25
279	 21	277.8	54.7	 30
280	 21	152.0	29.8	 25
281	 21	327.0	44.7	 25
282	 21	183.0	42.6	 25
283	 21	151.0	33.0	 25
284	 21	280.3	56.7	 30
285	 21	246.0	44.2	 25
286	 21	670.0	109.4	 25
287	 21	874.0	107.8	 25
288	 21	223.0	35.0	 25
289	 21	515.0	132.1	 30
290	 21	163.0	28.3	 25
291	 21	226.0	36.0	 30
292	 21	459.3	102.4	 30
293	 21	200.8	34.5	 30
294	 21	437.8	44.2	 30
295	 21	390.8	62.2	 36
296	 21	183.0	27.6	 25
297	 21	212.0	25.6	 25
298	 21	207.0	32.1	 25
299	 21	402.0	53.1	 25
300	 21	130.8	20.8	 30
301	 21	174.0	36.2	 25
302	 21	1987.0	248.6	 25
303	 21	430.0	79.7	 25
304	 21	174.0	25.7	 25
305	 21	173.8	36.7	 30
306	 21	236.0	51.2	 25
307	 21	302.0	52.1	 25
308	 21	249.0	39.5	 25
309	 21	461.0	91.9	 25
310	 21	3124.5	642.7	 30
311	 21	1327.0	162.5	 25
312	 21	306.0	39.5	 25
313	 21	1031.0	95.6	 25
314	 21	168.0	29.4	 25
315	 21	171.5	38.6	 30
316	 21	195.0	33.5	 25
317	 21	432.0	68.9	 25
318	 21	249.0	29.4	 25
319	 21	181.3	37.3	 30
320	 21	268.0	32.8	 36
321	 21	299.5	52.5	 30
322	 21	223.5	47.2	 30
323	 21	278.3	133.4	 30
324	 21	254.8	52.8	 30
325	 21	228.5	51.6	 30
326	 21	179.0	39.2	 25
327	 21	258.0	28.9	 25
328	 21	178.0	24.2	 25
329	 21	179.0	33.9	 25
330	 21	450.0	61.1	 30
331	 21	910.0	164.7	 25
332	 21	280.0	35.7	 25
333	 21	324.0	56.5	 25
334	 21	170.0	36.6	 25
335	 21	196.5	37.0	 30
336	 21	271.0	46.1	 25
337	 21	202.0	32.7	 25
338	 21	611.0	63.2	 25
339	 21	211.0	32.7	 25
340	 21	586.0	118.8	 30
341	 21	346.0	49.1	 25
342	 21	185.0	27.4	 25
343	 21	157.0	28.2	 25
344	 21	173.0	44.6	 25
345	 21	215.5	38.3	 30
346	 21	315.0	49.7	 25
347	 21	187.0	24.2	 25
348	 21	191.8	36.1	 30
349	 21	172.3	36.2	 30
350	 21	459.0	94.7	 36
351	 21	202.5	37.3	 30
352	 21	193.5	44.6	 30
353	 21	4293.0	547.9	 25
354	 21	279.0	44.4	 25
355	 21	391.8	69.3	 30
356	 21	230.0	45.8	 25
357	 21	357.0	87.0	 25
358	 21	238.0	40.3	 25
359	 21	166.0	35.7	 25
360	 21	929.3	198.4	 30
361	 21	167.0	28.5	 25
362	 21	192.0	36.0	 25
363	 21	170.0	31.1	 25
364	 21	1021.0	110.5	 25
365	 21	341.8	67.3	 30
366	 21	1112.0	112.5	 25
367	 21	466.0	77.7	 25
368	 21	249.0	43.0	 25
369	 21	287.0	59.3	 25
370	 21	204.5	32.3	 30
371	 21	233.0	34.5	 25
372	 21	303.0	50.5	 25
373	 21	161.0	32.6	 25
374	 21	160.0	33.7	 25
375	 21	154.0	35.0	 30
376	 21	763.3	99.8	 30
377	 21	539.8	92.1	 30
378	 21	221.0	47.2	 30
379	 21	379.5	59.2	 30
380	 21	180.3	67.3	 36
381	 21	381.0	67.5	 30
382	 21	446.0	70.9	 25
383	 21	777.0	101.5	 25
384	 21	244.0	46.8	 25
385	 21	141.8	33.3	 30
386	 21	813.0	156.2	 25
387	 21	170.0	47.0	 25
388	 21	319.0	69.9	 25
389	 21	399.0	92.3	 25
390	 21	190.8	36.2	 30
391	 21	376.0	59.9	 25
392	 21	232.0	40.8	 25
393	 21	233.0	48.2	 25
394	 21	161.0	39.8	 25
395	 21	119.0	37.7	 30
396	 21	155.0	35.7	 25
397	 21	277.0	42.9	 25
398	 21	947.0	148.8	 25
399	 21	524.0	73.3	 25
400	 21	390.0	69.1	 25
401	 21	138.0	40.2	 30
402	 21	297.0	57.7	 25
403	 21	189.0	48.8	 25
404	 21	469.0	96.2	 25
405	 21	193.8	32.0	 30
406	 21	184.5	35.8	 36
407	 21	303.5	52.4	 30
408	 21	148.0	27.6	 30
409	 21	151.3	33.9	 30
410	 21	353.0	66.1	 25
411	 21	376.8	66.8	 30
412	 21	346.0	59.5	 25
413	 21	687.0	105.3	 25
414	 21	529.0	68.4	 25
415	 21	626.0	81.9	 25
416	 21	542.3	93.2	 30
417	 21	676.0	102.0	 25
418	 21	697.0	80.3	 25
419	 21	1409.0	141.7	 25
420	 21	209.0	49.2	 25
421	 21	309.0	44.7	 30
422	 21	263.0	45.1	 25
423	 21	573.0	98.1	 25
424	 21	163.0	32.9	 25
425	 21	264.0	57.7	 25
426	 21	225.8	51.8	 30
427	 21	197.0	57.6	 25
428	 21	227.0	67.6	 25
429	 21	198.0	43.3	 25
430	 21	193.0	53.9	 25
431	 21	331.8	55.1	 30
432	 21	240.0	44.4	 25
433	 21	482.5	85.4	 30
434	 21	286.5	89.9	 30
435	 21	894.8	152.4	 30
436	 21	248.8	60.8	 36
437	 21	189.0	59.5	 30
438	 21	208.3	31.7	 30
439	 21	362.0	68.5	 25
440	 21	726.0	80.8	 25
441	 21	163.5	32.5	 30
442	 21	450.0	79.0	 25
443	 21	224.0	48.0	 25
444	 21	202.0	32.1	 25
445	 21	248.0	48.9	 25
446	 21	214.8	39.4	 30
447	 21	357.0	55.2	 25
448	 21	256.0	49.1	 25
449	 21	198.0	44.3	 25
450	 21	196.0	40.7	 25
451	 21	174.0	43.8	 30
452	 21	853.0	138.1	 25
453	 21	231.0	37.2	 25
454	 21	4034.0	543.2	 25
455	 21	199.0	32.8	 25
456	 21	268.5	40.2	 30
457	 21	656.0	90.4	 25
458	 21	385.0	49.7	 25
459	 21	161.0	36.5	 25
460	 21	752.0	86.2	 25
461	 21	196.5	46.2	 30
462	 21	165.8	33.2	 30
463	 21	264.3	45.4	 30
464	 21	153.5	35.9	 30
465	 21	760.0	114.9	 30
466	 21	141.5	34.6	 36
467	 21	185.0	30.9	 25
468	 21	236.0	34.3	 25
469	 21	605.0	83.0	 25
470	 21	506.0	48.7	 25
471	 21	167.5	43.1	 30
472	 21	423.0	55.3	 25
473	 21	484.0	53.1	 25
474	 21	592.0	67.5	 25
475	 21	3246.0	450.9	 25
476	 21	301.0	52.7	 30
477	 21	228.0	38.3	 25
478	 21	149.0	27.4	 25
479	 21	330.0	56.4	 25
480	 21	174.0	39.0	 25
481	 21	274.0	38.9	 30
482	 21	12830.0	1489.5	 25
483	 21	365.0	61.1	 25
484	 21	503.0	65.0	 25
485	 21	156.0	43.9	 25
486	 21	185.8	33.4	 30
487	 21	188.0	42.5	 25
488	 21	184.0	42.3	 25
489	 21	242.0	40.6	 25
490	 21	250.3	45.9	 30
491	 21	690.5	146.0	 36
492	 21	164.8	32.5	 30
493	 21	186.8	31.6	 30
494	 21	181.0	37.9	 30
495	 21	198.8	39.1	 30
496	 21	302.3	62.8	 30
497	 21	233.0	47.1	 25
498	 21	296.0	50.3	 25
499	 21	226.0	44.4	 25
500	 21	861.0	130.0	 25
501	 21	417.0	87.0	 25
502	 21	265.3	63.1	 30
503	 21	260.0	61.0	 25
504	 21	751.0	97.2	 25
505	 21	237.0	39.5	 25
506	 21	215.0	44.0	 25
507	 21	210.5	38.3	 30
508	 21	386.0	74.9	 25
509	 21	292.0	61.8	 25
510	 21	212.0	48.3	 25
511	 21	358.0	59.0	 25
512	 21	765.0	110.5	 30
513	 21	508.0	55.4	 25
514	 21	933.0	212.2	 25
515	 21	179.0	31.3	 25
516	 21	227.0	55.9	 25
517	 21	342.0	58.2	 30
518	 21	489.8	71.5	 30
519	 21	528.8	107.8	 30
520	 21	14539.0	1914.6	 30
521	 21	762.0	92.0	 30
522	 21	325.3	47.9	 36
523	 21	326.3	63.4	 30
524	 21	230.0	42.9	 25
525	 21	253.0	42.9	 25
526	 21	524.0	67.0	 25
527	 21	251.8	31.6	 30
528	 21	353.0	68.8	 25
529	 21	3246.0	490.5	 25
530	 21	275.0	45.6	 25
531	 21	272.0	36.9	 25
532	 21	316.8	59.4	 30
533	 21	215.0	38.4	 25
534	 21	136.0	28.1	 25
535	 21	330.0	75.7	 25
536	 21	216.0	28.3	 25
537	 21	269.5	46.6	 30
538	 21	196.0	45.2	 25
539	 21	2047.0	328.5	 25
540	 21	896.0	133.8	 25
541	 21	204.0	35.1	 25
542	 21	460.3	64.5	 30
543	 21	167.0	31.7	 25
544	 21	139.0	35.1	 25
545	 21	133.0	23.2	 25
546	 21	177.0	23.5	 25
547	 21	290.3	48.7	 36
548	 21	403.0	56.1	 30
549	 21	272.8	38.9	 30
550	 21	324.0	48.3	 30
551	 21	170.8	35.0	 30
552	 21	223.5	48.7	 36
553	 21	195.0	31.0	 25
554	 21	284.0	36.0	 25
555	 21	377.0	60.6	 25
556	 21	217.0	49.4	 25
557	 21	289.8	48.3	 30
558	 21	208.0	37.6	 25
559	 21	623.0	87.0	 25
560	 21	592.0	75.9	 25
561	 21	206.0	30.1	 25
562	 21	194.8	30.7	 30
563	 21	411.0	68.3	 25
564	 21	140.0	23.7	 25
565	 21	593.0	76.2	 25
566	 21	156.0	29.0	 25
567	 21	986.3	91.5	 30
568	 21	426.0	58.1	 25
569	 21	786.0	97.8	 25
570	 21	246.0	36.2	 25
571	 21	640.0	80.6	 25
572	 21	192.0	44.5	 30
573	 21	177.0	30.1	 25
574	 21	534.0	81.6	 25
575	 21	1315.5	168.2	 30
576	 21	206.8	43.1	 30
577	 21	346.8	52.9	 36
578	 21	182.8	31.3	 30
579	 21	184.0	35.5	 30
580	 21	457.8	58.4	 30
581	 21	468.0	55.7	 25
582	 21	247.3	43.5	 30
583	 21	265.0	47.0	 25
584	 21	9924.0	933.9	 25
585	 21	300.0	45.5	 25
586	 21	233.0	46.4	 25
587	 21	1050.3	145.4	 30
588	 21	313.0	58.9	 25
589	 21	234.0	119.0	 25
590	 21	212.0	37.2	 25
591	 21	321.0	47.7	 25
592	 21	204.5	34.7	 30
593	 21	304.0	27.2	 25
594	 21	190.0	31.6	 25
595	 21	174.0	41.6	 25
596	 21	258.0	36.2	 25
597	 21	193.3	39.6	 30
598	 21	207.0	33.0	 25
599	 21	782.0	97.0	 25
600	 21	247.0	38.1	 25
601	 21	162.0	29.6	 25
602	 21	353.8	42.6	 30
603	 21	1679.0	220.6	 25
604	 21	354.5	59.5	 30
605	 21	336.0	38.1	 30
606	 21	419.3	64.2	 30
607	 21	149.3	34.9	 30
608	 21	384.0	52.7	 36
609	 21	241.0	41.8	 25
610	 21	449.0	65.3	 25
611	 21	495.0	53.5	 25
612	 21	138.0	27.5	 25
613	 21	165.0	27.7	 30
614	 21	598.0	92.7	 25
615	 21	412.0	69.7	 25
616	 21	564.0	73.7	 25
617	 21	223.0	42.3	 25
618	 21	149.8	33.5	 30
619	 21	153.0	22.6	 25
620	 21	331.0	41.1	 25
621	 21	294.0	47.4	 25
622	 21	711.0	89.9	 25
623	 21	221.5	61.6	 30
624	 21	234.0	20.1	 25
625	 21	280.0	52.9	 25
626	 21	160.0	30.9	 25
627	 21	238.0	48.8	 25
628	 21	237.5	36.5	 30
629	 21	247.0	29.5	 25
630	 21	1728.0	162.3	 25
631	 21	260.0	46.4	 25
632	 21	655.3	114.5	 30
633	 21	602.8	85.3	 36
634	 21	1363.8	153.7	 30
635	 21	331.8	38.4	 30
636	 21	1920.5	262.6	 30
637	 21	1647.0	324.4	 30
638	 21	4256.8	882.4	 30
639	 21	1133.0	86.6	 25
640	 21	337.0	44.3	 25
641	 21	921.0	134.1	 25
642	 21	477.0	67.0	 25
643	 21	1296.3	154.2	 30
644	 21	767.0	62.6	 25
645	 21	261.0	46.4	 25
646	 21	465.0	41.3	 25
647	 21	753.0	87.4	 25
648	 21	150.0	27.9	 30
649	 21	293.0	31.4	 25
650	 21	195.0	36.6	 25
651	 21	3936.0	417.8	 25
652	 21	210.0	35.6	 25
653	 21	431.8	60.8	 30
654	 21	343.0	62.7	 25
655	 21	268.0	50.3	 25
656	 21	436.0	48.6	 25
657	 21	1538.0	239.8	 25
658	 21	199.8	29.5	 30
659	 21	306.0	34.4	 25
660	 21	262.0	56.5	 25
661	 21	294.8	38.8	 30
662	 21	606.8	87.5	 30
663	 21	775.8	167.1	 36
664	 21	167.3	35.2	 30
665	 21	198.5	32.6	 30
666	 21	391.0	45.5	 25
667	 21	694.0	91.2	 25
668	 21	429.8	41.7	 30
669	 21	519.0	53.3	 25
670	 21	1192.0	110.9	 25
671	 21	188.0	30.5	 25
672	 21	219.0	37.7	 25
673	 21	214.0	41.4	 30
674	 21	265.0	28.6	 25
675	 21	279.0	43.9	 25
676	 21	233.0	47.2	 25
677	 21	167.0	36.3	 25
678	 21	330.8	28.7	 30
679	 21	374.0	47.1	 25
680	 21	637.0	69.7	 25
681	 21	299.0	50.3	 25
682	 21	335.0	47.3	 25
683	 21	274.3	47.0	 30
684	 21	330.0	55.1	 25
685	 21	247.0	37.8	 25
686	 21	294.0	31.2	 25
687	 21	314.0	71.7	 25
688	 21	400.3	88.4	 30
689	 21	174.0	22.6	 30
690	 21	271.3	52.7	 30
691	 21	193.8	36.9	 30
692	 21	172.0	24.0	 30
693	 21	1547.0	334.6	 36
694	 21	126.8	21.9	 30
695	 21	1295.0	143.3	 25
696	 21	749.0	77.0	 25
697	 21	392.0	54.0	 25
698	 21	1387.3	264.5	 30
699	 21	187.0	33.3	 25
700	 21	145.0	20.1	 25
701	 21	132.0	20.4	 25
702	 21	169.0	34.2	 25
703	 21	292.8	48.5	 30
704	 21	228.0	39.8	 25
705	 21	158.0	34.5	 25
706	 21	523.0	64.9	 25
707	 21	314.0	42.3	 25
708	 21	462.0	49.1	 25
709	 21	190.0	42.5	 30
710	 21	207.0	44.1	 25
711	 21	242.0	43.4	 25
  0	 22	13607.3	4406.0	 30
  1	 22	177.5	61.5	 30
  2	 22	159.0	32.3	 36
  3	 22	161.0	24.5	 30
  4	 22	193.0	48.3	 30
  5	 22	401.8	65.7	 30
  6	 22	445.0	59.9	 25
  7	 22	1480.3	314.1	 30
  8	 22	400.0	76.2	 25
  9	 22	320.0	41.8	 25
 10	 22	182.0	35.3	 25
 11	 22	202.0	27.2	 25
 12	 22	752.5	126.7	 30
 13	 22	244.0	46.8	 25
 14	 22	147.0	39.7	 25
 15	 22	170.0	22.2	 25
 16	 22	236.0	43.2	 25
 17	 22	178.3	29.7	 30
 18	 22	193.0	28.8	 25
 19	 22	312.0	41.2	 25
 20	 22	575.0	75.5	 25
 21	 22	236.0	38.6	 25
 22	 22	198.0	34.0	 30
 23	 22	155.0	35.0	 25
 24	 22	149.0	27.5	 25
 25	 22	206.0	24.2	 25
 26	 22	391.0	41.0	 25
 27	 22	259.3	39.6	 30
 28	 22	204.0	28.0	 25
 29	 22	256.8	25.7	 30
 30	 22	167.8	30.4	 30
 31	 22	272.0	45.9	 30
 32	 22	274.3	53.3	 36
 33	 22	342.3	64.7	 30
 34	 22	1176.0	196.8	 25
 35	 22	395.0	53.4	 25
 36	 22	180.0	21.4	 25
 37	 22	423.5	89.4	 30
 38	 22	213.0	35.8	 25
 39	 22	180.0	29.9	 25
 40	 22	154.0	32.7	 25
 41	 22	151.0	27.3	 25
 42	 22	171.8	26.1	 30
 43	 22	192.0	38.6	 25
 44	 22	205.0	42.1	 25
 45	 22	225.0	39.2	 25
 46	 22	203.0	30.1	 25
 47	 22	172.0	31.3	 30
 48	 22	142.0	24.1	 25
 49	 22	199.0	40.4	 25
 50	 22	300.0	40.3	 25
 51	 22	432.0	82.2	 25
 52	 22	169.5	32.4	 30
 53	 22	177.0	24.9	 25
 54	 22	204.0	32.0	 25
 55	 22	212.0	39.9	 25
 56	 22	164.0	32.7	 25
 57	 22	119.5	24.2	 36
 58	 22	184.8	32.7	 30
 59	 22	324.8	65.3	 30
 60	 22	439.0	70.0	 30
 61	 22	509.0	63.7	 30
 62	 22	568.5	88.6	 30
 63	 22	237.0	40.3	 30
 64	 22	411.0	41.5	 25
 65	 22	203.0	34.2	 25
 66	 22	171.0	34.7	 25
 67	 22	135.0	30.9	 25
 68	 22	158.3	31.1	 30
 69	 22	242.0	37.8	 25
 70	 22	426.0	58.3	 25
 71	 22	138.0	28.0	 25
 72	 22	156.0	37.4	 25
 73	 22	164.0	32.0	 30
 74	 22	133.0	32.6	 25
 75	 22	168.0	30.5	 25
 76	 22	206.0	22.3	 25
 77	 22	321.0	52.4	 25
 78	 22	223.5	36.7	 30
 79	 22	157.0	27.4	 25
 80	 22	130.0	30.5	 25
 81	 22	124.0	28.5	 25
 82	 22	214.0	35.9	 25
 83	 22	162.8	32.1	 30
 84	 22	164.0	40.9	 25
 85	 22	175.0	36.3	 25
 86	 22	261.5	45.4	 30
 87	 22	662.5	96.5	 30
 88	 22	284.0	41.5	 36
 89	 22	246.5	39.2	 30
 90	 22	364.8	38.9	 30
 91	 22	236.0	69.6	 25
 92	 22	195.0	50.7	 25
 93	 22	180.0	32.8	 30
 94	 22	173.0	20.9	 25
 95	 22	138.0	35.9	 25
 96	 22	202.0	36.8	 25
 97	 22	281.0	35.6	 25
 98	 22	189.0	36.5	 30
 99	 22	170.0	27.3	 25
100	 22	230.0	31.7	 25
101	 22	171.0	44.8	 25
102	 22	165.0	32.4	 25
103	 22	166.0	27.6	 30
104	 22	208.0	35.7	 25
105	 22	173.0	32.9	 25
106	 22	255.0	31.7	 25
107	 22	389.0	39.9	 25
108	 22	218.5	28.0	 30
109	 22	125.0	19.3	 25
110	 22	153.0	32.3	 25
111	 22	120.0	23.6	 25
112	 22	218.0	29.5	 25
113	 22	185.8	33.0	 30
114	 22	318.5	56.0	 30
115	 22	411.8	60.3	 30
116	 22	193.3	38.2	 30
117	 22	214.5	33.0	 30
118	 22	167.5	28.8	 36
119	 22	152.8	20.6	 30
120	 22	138.0	22.7	 25
121	 22	140.0	23.7	 25
122	 22	151.0	23.2	 25
123	 22	137.8	21.6	 30
124	 22	201.0	37.6	 25
125	 22	142.0	23.9	 25
126	 22	141.0	21.4	 25
127	 22	157.0	21.8	 25
128	 22	211.3	42.7	 30
129	 22	157.0	21.4	 25
130	 22	221.0	29.0	 25
131	 22	381.0	37.5	 25
132	 22	238.0	37.4	 25
133	 22	190.3	25.6	 30
134	 22	199.0	36.0	 25
135	 22	238.0	37.2	 25
136	 22	246.0	35.2	 25
137	 22	367.0	60.9	 25
138	 22	302.8	39.7	 30
139	 22	294.0	47.6	 25
140	 22	161.0	29.9	 25
141	 22	177.0	30.5	 25
142	 22	293.0	40.7	 25
143	 22	244.0	35.8	 36
144	 22	186.5	38.6	 30
145	 22	155.0	35.5	 30
146	 22	355.0	64.0	 30
147	 22	146.3	22.3	 30
148	 22	148.8	20.7	 30
149	 22	153.0	29.2	 25
150	 22	198.0	51.4	 25
151	 22	301.0	44.5	 25
152	 22	163.0	26.3	 25
153	 22	219.5	30.9	 30
154	 22	317.0	51.1	 25
155	 22	443.0	100.1	 25
156	 22	248.0	41.0	 25
157	 22	265.0	40.4	 25
158	 22	213.5	38.9	 30
159	 22	329.0	54.2	 25
160	 22	171.0	36.8	 25
161	 22	182.0	33.4	 25
162	 22	123.0	27.1	 25
163	 22	279.3	70.7	 30
164	 22	195.0	40.7	 25
165	 22	148.0	24.2	 25
166	 22	148.0	24.3	 25
167	 22	196.0	30.7	 25
168	 22	153.0	36.6	 25
169	 22	145.0	23.8	 30
170	 22	173.0	40.7	 25
171	 22	144.0	37.8	 30
172	 22	150.5	40.4	 30
173	 22	185.0	30.7	 30
174	 22	250.0	55.2	 36
175	 22	135.5	31.7	 30
176	 22	181.5	44.7	 30
177	 22	232.0	48.0	 25
178	 22	174.0	26.6	 25
179	 22	176.8	31.0	 30
180	 22	200.0	39.5	 25
181	 22	150.0	30.2	 25
182	 22	243.0	51.1	 25
183	 22	533.0	66.4	 25
184	 22	358.0	55.6	 30
185	 22	414.0	88.0	 25
186	 22	155.0	28.4	 25
187	 22	175.0	44.0	 25
188	 22	306.0	63.1	 25
189	 22	316.3	56.2	 30
190	 22	386.0	66.7	 25
191	 22	238.0	31.2	 25
192	 22	156.0	30.6	 25
193	 22	170.0	35.7	 25
194	 22	1521.3	191.5	 30
195	 22	540.0	92.6	 25
196	 22	197.0	44.7	 25
197	 22	480.0	59.7	 25
198	 22	297.0	47.8	 25
199	 22	268.8	45.9	 30
200	 22	153.0	30.5	 30
201	 22	188.3	32.4	 30
202	 22	137.8	27.5	 30
203	 22	273.8	67.4	 30
204	 22	448.0	76.2	 36
205	 22	388.0	63.6	 25
206	 22	555.0	91.1	 25
207	 22	291.0	75.7	 25
208	 22	259.0	38.3	 25
209	 22	167.0	33.9	 30
210	 22	156.0	33.5	 25
211	 22	192.0	38.3	 25
212	 22	414.0	76.6	 25
213	 22	332.0	41.9	 25
214	 22	155.3	30.9	 30
215	 22	137.0	27.4	 25
216	 22	164.0	35.0	 25
217	 22	184.0	43.1	 25
218	 22	160.0	30.5	 25
219	 22	194.3	38.2	 30
220	 22	195.0	48.0	 25
221	 22	218.0	33.5	 25
222	 22	125.0	24.9	 25
223	 22	178.0	37.5	 25
224	 22	461.8	54.6	 30
225	 22	356.0	58.9	 25
226	 22	249.0	43.2	 25
227	 22	272.0	53.1	 25
228	 22	726.8	115.4	 30
229	 22	180.3	36.4	 36
230	 22	157.5	37.4	 30
231	 22	308.5	66.9	 30
232	 22	291.8	55.6	 30
233	 22	544.0	310.3	 30
234	 22	256.0	48.4	 30
235	 22	244.0	56.7	 25
236	 22	178.0	53.6	 25
237	 22	185.0	55.6	 25
238	 22	205.0	36.5	 25
239	 22	264.5	58.2	 30
240	 22	295.0	50.9	 25
241	 22	211.0	37.4	 25
242	 22	165.0	35.0	 25
243	 22	144.0	30.0	 25
244	 22	420.8	68.3	 30
245	 22	361.0	44.0	 25
246	 22	268.0	28.6	 25
247	 22	288.0	55.1	 25
248	 22	127.0	24.5	 25
249	 22	158.5	40.8	 30
250	 22	224.0	45.7	 25
251	 22	388.0	62.3	 25
252	 22	148.0	28.6	 25
253	 22	311.0	55.0	 25
254	 22	246.0	46.9	 30
255	 22	213.0	40.4	 25
256	 22	226.0	43.3	 25
257	 22	248.0	51.4	 30
258	 22	308.3	51.4	 30
259	 22	220.8	45.2	 36
260	 22	186.3	46.0	 30
261	 22	259.0	47.3	 30
262	 22	157.0	35.0	 25
263	 22	327.0	63.5	 25
264	 22	215.5	41.4	 30
265	 22	265.0	66.9	 25
266	 22	214.0	48.8	 25
267	 22	168.0	40.1	 25
268	 22	226.0	46.3	 25
269	 22	158.5	46.5	 30
270	 22	122.0	29.8	 25
271	 22	201.0	37.0	 25
272	 22	285.0	61.4	 25
273	 22	156.0	34.8	 25
274	 22	208.0	47.7	 25
275	 22	167.0	27.8	 30
276	 22	164.0	44.2	 25
277	 22	190.0	46.5	 25
278	 22	395.0	62.8	 25
279	 22	313.0	57.3	 25
280	 22	168.8	42.1	 30
281	 22	134.0	36.6	 25
282	 22	161.0	48.9	 25
283	 22	123.0	29.6	 25
284	 22	207.0	36.0	 25
285	 22	220.3	46.7	 36
286	 22	321.3	58.3	 30
287	 22	899.3	184.1	 30
288	 22	208.0	46.2	 30
289	 22	637.3	79.8	 30
290	 22	189.0	42.0	 36
291	 22	207.0	37.9	 25
292	 22	209.0	41.4	 25
293	 22	237.0	54.4	 25
294	 22	567.0	110.3	 25
295	 22	577.0	117.2	 30
296	 22	165.0	36.5	 25
297	 22	268.0	72.7	 25
298	 22	264.0	47.2	 25
299	 22	510.0	85.8	 25
300	 22	150.8	42.5	 30
301	 22	188.0	51.2	 25
302	 22	397.0	63.7	 25
303	 22	224.0	41.6	 25
304	 22	153.0	42.4	 25
305	 22	200.0	49.5	 30
306	 22	189.0	42.9	 25
307	 22	358.0	65.2	 25
308	 22	185.0	37.1	 25
309	 22	383.0	61.7	 25
310	 22	1778.5	236.0	 30
311	 22	311.0	57.1	 25
312	 22	264.0	48.1	 25
313	 22	798.0	103.1	 25
314	 22	160.5	36.3	 30
315	 22	158.3	33.2	 36
316	 22	178.0	35.6	 30
317	 22	223.8	33.7	 30
318	 22	185.8	45.3	 30
319	 22	151.0	44.0	 25
320	 22	161.5	34.4	 30
321	 22	163.0	33.6	 25
322	 22	197.0	40.5	 25
323	 22	3173.0	528.8	 25
324	 22	1583.0	303.9	 25
325	 22	157.8	41.0	 30
326	 22	176.0	39.8	 25
327	 22	349.0	70.4	 25
328	 22	259.0	48.3	 25
329	 22	144.0	36.6	 25
330	 22	346.5	61.3	 30
331	 22	299.0	64.9	 25
332	 22	536.0	70.6	 25
333	 22	172.0	34.6	 25
334	 22	183.0	41.4	 25
335	 22	164.3	31.3	 30
336	 22	179.0	41.9	 25
337	 22	175.0	27.5	 25
338	 22	341.0	67.3	 25
339	 22	230.0	40.2	 25
340	 22	363.8	203.6	 30
341	 22	400.0	60.9	 25
342	 22	209.8	41.2	 30
343	 22	152.5	21.7	 30
344	 22	181.0	37.7	 30
345	 22	216.0	51.4	 36
346	 22	215.3	42.5	 30
347	 22	183.3	36.6	 30
348	 22	214.0	38.3	 25
349	 22	141.0	24.4	 25
350	 22	242.8	56.1	 30
351	 22	174.0	39.4	 25
352	 22	231.0	46.6	 25
353	 22	510.0	102.4	 25
354	 22	210.0	30.2	 25
355	 22	290.5	57.4	 30
356	 22	220.0	49.2	 25
357	 22	255.0	47.7	 25
358	 22	168.0	35.7	 25
359	 22	155.0	24.3	 25
360	 22	247.3	65.9	 30
361	 22	144.0	23.9	 25
362	 22	147.0	36.8	 25
363	 22	153.0	33.6	 25
364	 22	590.0	73.2	 25
365	 22	296.0	36.0	 30
366	 22	449.0	42.9	 25
367	 22	392.0	54.6	 25
368	 22	193.0	51.3	 25
369	 22	176.0	34.0	 25
370	 22	150.0	32.0	 30
371	 22	150.5	24.6	 30
372	 22	170.3	29.7	 30
373	 22	134.3	32.2	 30
374	 22	166.8	33.2	 30
375	 22	201.0	53.7	 30
376	 22	323.5	66.7	 30
377	 22	193.0	30.2	 25
378	 22	154.0	29.3	 25
379	 22	319.0	53.1	 25
380	 22	394.0	87.7	 25
381	 22	215.0	43.0	 30
382	 22	324.0	44.8	 25
383	 22	292.0	56.9	 25
384	 22	242.0	36.9	 25
385	 22	147.0	29.1	 25
386	 22	315.0	47.8	 30
387	 22	142.0	24.7	 25
388	 22	181.0	26.6	 25
389	 22	162.0	24.3	 25
390	 22	235.0	39.2	 25
391	 22	230.3	47.6	 30
392	 22	186.0	30.5	 25
393	 22	155.0	22.6	 25
394	 22	181.0	45.5	 25
395	 22	185.0	36.2	 25
396	 22	147.8	24.5	 30
397	 22	269.0	33.7	 25
398	 22	299.0	49.6	 25
399	 22	485.0	74.8	 30
400	 22	194.3	41.0	 30
401	 22	143.0	21.9	 36
402	 22	180.0	24.5	 30
403	 22	174.5	36.5	 30
404	 22	186.5	40.1	 30
405	 22	177.0	47.0	 25
406	 22	175.0	27.3	 30
407	 22	176.0	21.5	 25
408	 22	189.0	35.5	 25
409	 22	196.0	46.6	 25
410	 22	240.0	31.0	 25
411	 22	558.5	102.7	 30
412	 22	436.0	66.0	 25
413	 22	489.0	50.9	 25
414	 22	252.0	33.2	 25
415	 22	268.0	44.9	 25
416	 22	360.3	44.0	 30
417	 22	362.0	59.4	 25
418	 22	533.0	64.7	 25
419	 22	543.0	68.3	 25
420	 22	179.0	51.9	 25
421	 22	171.5	28.0	 30
422	 22	236.0	47.6	 25
423	 22	358.0	55.7	 25
424	 22	147.0	31.4	 25
425	 22	177.0	30.7	 25
426	 22	193.3	39.6	 30
427	 22	297.5	56.4	 30
428	 22	345.8	56.6	 30
429	 22	178.5	40.7	 30
430	 22	170.0	36.6	 30
431	 22	198.5	29.3	 36
432	 22	248.8	30.0	 30
433	 22	170.0	44.3	 25
434	 22	1815.0	464.0	 25
435	 22	279.0	67.7	 25
436	 22	199.0	40.7	 30
437	 22	174.0	31.2	 25
438	 22	288.0	49.4	 25
439	 22	292.0	38.8	 25
440	 22	261.0	68.0	 25
441	 22	130.8	24.2	 30
442	 22	172.0	26.7	 25
443	 22	196.0	28.7	 25
444	 22	224.0	42.9	 25
445	 22	211.0	41.0	 25
446	 22	207.3	40.0	 30
447	 22	167.0	26.8	 25
448	 22	148.0	24.6	 25
449	 22	202.0	42.3	 25
450	 22	162.0	28.2	 25
451	 22	179.8	27.9	 30
452	 22	338.0	45.3	 25
453	 22	159.0	31.6	 25
454	 22	975.0	161.7	 25
455	 22	242.0	35.9	 25
456	 22	261.5	35.2	 36
457	 22	369.8	74.1	 30
458	 22	284.8	44.1	 30
459	 22	170.5	32.0	 30
460	 22	193.5	28.7	 30
461	 22	189.3	34.4	 36
462	 22	164.0	36.3	 25
463	 22	228.0	35.8	 25
464	 22	120.0	24.8	 25
465	 22	856.0	133.5	 25
466	 22	143.8	24.3	 30
467	 22	216.0	22.4	 25
468	 22	337.0	50.6	 25
469	 22	312.0	32.1	 25
470	 22	333.0	56.5	 25
471	 22	141.0	27.1	 30
472	 22	424.0	52.7	 25
473	 22	436.0	49.9	 25
474	 22	571.0	56.1	 25
475	 22	491.0	87.2	 25
476	 22	618.3	122.5	 30
477	 22	175.0	34.1	 25
478	 22	177.0	37.1	 25
479	 22	212.0	29.9	 25
480	 22	149.0	21.9	 25
481	 22	167.0	29.5	 25
482	 22	1202.0	258.4	 30
483	 22	251.0	38.9	 25
484	 22	366.0	62.5	 30
485	 22	154.0	20.9	 30
486	 22	166.8	24.5	 30
487	 22	151.5	26.7	 36
488	 22	192.5	31.8	 30
489	 22	156.3	27.6	 30
490	 22	284.0	42.8	 25
491	 22	427.0	55.6	 25
492	 22	142.3	24.4	 30
493	 22	174.0	35.3	 25
494	 22	182.0	28.0	 25
495	 22	175.0	29.9	 25
496	 22	319.0	40.1	 25
497	 22	265.3	36.7	 30
498	 22	261.0	41.3	 25
499	 22	159.0	28.2	 25
500	 22	267.0	52.3	 25
501	 22	393.0	41.6	 25
502	 22	335.8	45.1	 30
503	 22	183.0	29.3	 25
504	 22	244.0	44.3	 25
505	 22	159.0	31.2	 25
506	 22	216.0	33.5	 25
507	 22	140.5	34.6	 30
508	 22	200.0	37.5	 25
509	 22	117.0	19.3	 25
510	 22	224.0	34.5	 25
511	 22	197.0	30.9	 25
512	 22	368.5	55.0	 30
513	 22	240.3	43.1	 30
514	 22	625.5	86.6	 30
515	 22	214.5	36.9	 30
516	 22	469.3	98.9	 30
517	 22	654.8	65.9	 36
518	 22	436.0	66.8	 25
519	 22	293.0	53.1	 25
520	 22	4829.0	878.3	 25
521	 22	360.0	67.3	 25
522	 22	421.0	77.4	 30
523	 22	290.0	47.3	 25
524	 22	204.0	37.1	 25
525	 22	180.0	37.5	 25
526	 22	426.0	55.3	 25
527	 22	261.5	45.6	 30
528	 22	226.0	44.6	 25
529	 22	371.0	54.4	 25
530	 22	201.0	45.6	 25
531	 22	252.0	51.7	 25
532	 22	256.5	50.0	 30
533	 22	168.0	35.6	 25
534	 22	200.0	39.4	 25
535	 22	177.0	32.4	 25
536	 22	241.0	47.8	 25
537	 22	215.0	45.0	 30
538	 22	155.0	30.1	 25
539	 22	535.0	74.6	 25
540	 22	654.0	77.1	 25
541	 22	320.8	57.8	 30
542	 22	239.0	42.9	 36
543	 22	165.3	30.2	 30
544	 22	150.3	34.8	 30
545	 22	159.5	28.4	 30
546	 22	192.8	31.2	 30
547	 22	190.3	43.2	 30
548	 22	427.0	46.6	 25
549	 22	139.0	30.4	 25
550	 22	167.0	33.7	 25
551	 22	144.0	37.9	 25
552	 22	258.5	57.4	 30
553	 22	148.0	30.9	 25
554	 22	141.0	25.2	 25
555	 22	394.0	58.1	 25
556	 22	186.0	29.4	 25
557	 22	229.8	37.1	 30
558	 22	183.0	41.9	 25
559	 22	224.0	35.0	 25
560	 22	418.0	75.6	 25
561	 22	202.0	36.4	 25
562	 22	207.8	44.4	 30
563	 22	220.0	29.8	 25
564	 22	167.0	36.3	 25
565	 22	237.0	48.2	 25
566	 22	169.0	26.5	 25
567	 22	907.0	102.2	 30
568	 22	335.0	40.1	 25
569	 22	295.0	54.8	 25
570	 22	517.5	79.7	 30
571	 22	287.8	55.4	 30
572	 22	192.3	44.6	 36
573	 22	125.5	24.2	 30
574	 22	181.5	37.3	 30
575	 22	474.0	75.5	 25
576	 22	186.0	38.3	 25
577	 22	197.5	41.9	 30
578	 22	208.0	27.1	 25
579	 22	248.0	32.2	 25
580	 22	249.0	33.8	 25
581	 22	350.0	47.4	 25
582	 22	399.0	75.4	 25
583	 22	224.0	37.8	 30
584	 22	1078.0	125.3	 25
585	 22	223.0	30.4	 25
586	 22	154.0	39.5	 25
587	 22	314.0	44.3	 25
588	 22	254.8	44.5	 30
589	 22	165.0	30.5	 25
590	 22	202.0	42.0	 25
591	 22	170.0	32.4	 25
592	 22	197.0	27.3	 25
593	 22	191.3	35.8	 30
594	 22	164.0	32.8	 25
595	 22	152.0	34.8	 25
596	 22	297.0	47.0	 25
597	 22	170.0	54.1	 25
598	 22	284.3	40.2	 36
599	 22	228.0	34.0	 30
600	 22	147.8	30.7	 30
601	 22	170.0	36.2	 30
602	 22	397.0	56.0	 30
603	 22	269.8	61.8	 36
604	 22	169.0	33.6	 25
605	 22	291.0	34.5	 25
606	 22	198.0	31.3	 25
607	 22	140.0	38.2	 25
608	 22	378.3	62.6	 30
609	 22	259.0	50.5	 25
610	 22	323.0	43.1	 25
611	 22	175.0	40.9	 25
612	 22	147.0	29.5	 25
613	 22	129.8	22.5	 30
614	 22	178.0	37.2	 25
615	 22	410.0	51.2	 25
616	 22	303.0	49.9	 25
617	 22	176.0	34.8	 25
618	 22	160.8	40.6	 30
619	 22	180.0	39.7	 25
620	 22	562.0	75.0	 25
621	 22	301.0	34.1	 25
622	 22	232.0	36.4	 25
623	 22	185.3	34.4	 30
624	 22	257.0	45.8	 25
625	 22	188.0	29.0	 25
626	 22	128.0	26.4	 25
627	 22	234.0	60.3	 30
628	 22	128.8	38.6	 36
629	 22	517.0	100.4	 30
630	 22	269.8	57.0	 30
631	 22	203.0	41.7	 30
632	 22	471.0	64.5	 25
633	 22	309.8	57.4	 30
634	 22	486.0	91.7	 25
635	 22	509.0	65.1	 25
636	 22	409.0	57.1	 25
637	 22	350.0	64.2	 25
638	 22	912.8	208.6	 30
639	 22	822.0	102.7	 25
640	 22	316.0	55.7	 25
641	 22	286.0	70.1	 25
642	 22	455.0	161.8	 25
643	 22	271.0	48.4	 30
644	 22	311.0	64.4	 25
645	 22	176.0	54.3	 25
646	 22	236.0	50.7	 25
647	 22	244.0	49.6	 25
648	 22	197.3	47.3	 30
649	 22	213.0	36.3	 25
650	 22	266.0	48.8	 25
651	 22	555.0	101.6	 25
652	 22	294.0	43.7	 25
653	 22	285.5	52.0	 30
654	 22	233.0	44.7	 25
655	 22	172.8	37.5	 30
656	 22	208.5	43.0	 30
657	 22	407.3	66.7	 30
658	 22	208.3	47.8	 36
659	 22	283.8	55.7	 30
660	 22	190.0	44.2	 30
661	 22	327.0	74.0	 25
662	 22	285.0	46.8	 25
663	 22	411.3	78.3	 30
664	 22	168.0	33.8	 25
665	 22	147.0	39.2	 25
666	 22	303.0	62.0	 25
667	 22	275.0	59.5	 25
668	 22	251.8	50.4	 30
669	 22	286.0	45.1	 25
670	 22	228.0	41.6	 25
671	 22	165.0	32.2	 25
672	 22	185.0	42.2	 25
673	 22	173.3	35.0	 30
674	 22	461.0	70.7	 25
675	 22	337.0	67.9	 25
676	 22	303.0	53.0	 25
677	 22	202.0	51.5	 25
678	 22	280.3	50.5	 30
679	 22	347.0	48.8	 25
680	 22	667.0	74.6	 25
681	 22	249.0	42.4	 25
682	 22	228.0	58.3	 25
683	 22	396.5	68.1	 30
684	 22	200.8	39.3	 30
685	 22	218.5	46.0	 30
686	 22	334.8	54.6	 30
687	 22	236.8	44.2	 30
688	 22	200.3	41.9	 30
689	 22	150.0	42.1	 30
690	 22	234.0	43.1	 25
691	 22	158.0	32.0	 25
692	 22	171.0	35.5	 25
693	 22	373.0	65.4	 25
694	 22	139.5	36.8	 30
695	 22	168.0	16.3	 25
696	 22	321.0	48.9	 25
697	 22	420.0	70.9	 25
698	 22	244.0	56.4	 25
699	 22	140.0	34.7	 30
700	 22	128.0	34.8	 25
701	 22	180.0	52.2	 25
702	 22	148.0	27.8	 25
703	 22	805.0	96.9	 25
704	 22	306.0	67.4	 30
705	 22	262.0	52.7	 25
706	 22	214.0	47.4	 25
707	 22	264.0	33.5	 25
708	 22	249.0	51.0	 25
709	 22	249.3	45.8	 30
710	 22	240.0	37.2	 25
711	 22	18965.0	3449.1	 25
  0	 23	289.0	79.0	 25
  1	 23	3909.0	522.3	 25
  2	 23	305.8	54.9	 30
  3	 23	333.0	58.8	 25
  4	 23	637.0	90.8	 25
  5	 23	5127.0	935.8	 25
  6	 23	674.0	64.7	 25
  7	 23	262.8	45.2	 30
  8	 23	358.0	53.1	 25
  9	 23	560.0	96.3	 25
 10	 23	1738.0	259.8	 25
 11	 23	494.0	46.0	 25
 12	 23	400.8	67.7	 30
 13	 23	324.0	44.4	 25
 14	 23	1357.0	253.0	 25
 15	 23	541.0	76.7	 25
 16	 23	846.0	145.3	 25
 17	 23	250.0	38.1	 30
 18	 23	1210.0	151.1	 25
 19	 23	605.0	72.4	 25
 20	 23	270.0	51.8	 25
 21	 23	850.0	87.1	 25
 22	 23	300.8	63.9	 30
 23	 23	335.5	47.5	 30
 24	 23	299.5	48.8	 30
 25	 23	207.3	35.7	 30
 26	 23	437.8	83.6	 30
 27	 23	181.3	42.6	 36
 28	 23	211.0	36.1	 30
 29	 23	452.0	73.2	 25
 30	 23	839.0	87.6	 25
 31	 23	271.0	39.8	 25
 32	 23	288.5	40.6	 30
 33	 23	257.0	47.5	 25
 34	 23	230.0	52.1	 25
 35	 23	181.0	27.5	 25
 36	 23	244.0	64.5	 25
 37	 23	1148.5	259.9	 30
 38	 23	454.0	78.9	 25
 39	 23	334.0	48.1	 25
 40	 23	269.0	38.3	 25
 41	 23	431.0	70.1	 25
 42	 23	701.0	78.3	 25
 43	 23	338.8	56.8	 30
 44	 23	991.0	136.2	 25
 45	 23	423.0	49.8	 25
 46	 23	647.0	75.7	 25
 47	 23	190.0	36.5	 25
 48	 23	280.3	44.7	 30
 49	 23	292.0	49.2	 25
 50	 23	390.0	57.1	 25
 51	 23	380.0	61.1	 25
 52	 23	208.3	48.8	 30
 53	 23	154.3	33.9	 36
 54	 23	295.0	56.1	 30
 55	 23	188.3	43.0	 30
 56	 23	171.5	34.3	 30
 57	 23	204.0	42.8	 25
 58	 23	178.5	30.0	 30
 59	 23	149.0	30.5	 25
 60	 23	155.0	38.3	 25
 61	 23	510.0	90.6	 25
 62	 23	205.0	39.1	 25
 63	 23	354.8	66.5	 30
 64	 23	447.0	87.9	 25
 65	 23	343.0	53.2	 25
 66	 23	845.0	159.8	 25
 67	 23	255.0	46.8	 25
 68	 23	168.5	37.4	 30
 69	 23	189.0	43.0	 25
 70	 23	352.0	56.9	 25
 71	 23	159.0	39.8	 25
 72	 23	201.0	43.8	 25
 73	 23	149.0	36.0	 30
 74	 23	140.0	34.8	 25
 75	 23	207.0	41.2	 25
 76	 23	232.0	45.5	 25
 77	 23	188.0	35.7	 25
 78	 23	178.0	34.5	 30
 79	 23	339.0	52.6	 25
 80	 23	232.5	71.1	 30
 81	 23	168.8	37.0	 30
 82	 23	432.5	79.4	 30
 83	 23	350.8	57.3	 36
 84	 23	138.3	28.2	 30
 85	 23	182.8	35.8	 30
 86	 23	166.0	36.7	 25
 87	 23	191.0	46.1	 25
 88	 23	302.8	59.7	 30
 89	 23	344.0	76.7	 25
 90	 23	1029.0	185.8	 25
 91	 23	1322.0	176.1	 25
 92	 23	306.0	46.4	 25
 93	 23	131.5	34.2	 30
 94	 23	129.0	41.6	 25
 95	 23	141.0	34.8	 25
 96	 23	207.0	52.3	 25
 97	 23	776.0	109.5	 25
 98	 23	237.5	49.3	 30
 99	 23	179.0	25.1	 25
100	 23	400.0	77.6	 25
101	 23	274.0	67.4	 25
102	 23	307.0	62.5	 25
103	 23	112.5	29.6	 30
104	 23	300.0	65.0	 25
105	 23	433.0	75.6	 25
106	 23	193.0	43.0	 25
107	 23	521.0	72.3	 25
108	 23	614.3	126.6	 30
109	 23	147.8	32.0	 30
110	 23	189.5	50.1	 30
111	 23	139.5	30.3	 30
112	 23	164.8	34.0	 30
113	 23	332.3	78.5	 36
114	 23	157.0	34.2	 25
115	 23	329.0	60.4	 25
116	 23	133.0	31.5	 25
117	 23	186.0	66.5	 25
118	 23	574.0	161.4	 30
119	 23	365.0	65.0	 25
120	 23	177.0	29.7	 25
121	 23	125.0	24.4	 25
122	 23	150.0	26.6	 25
123	 23	163.3	35.8	 30
124	 23	224.0	45.7	 25
125	 23	168.0	34.6	 25
126	 23	231.0	57.9	 25
127	 23	1794.0	244.2	 25
128	 23	192.8	49.0	 30
129	 23	277.0	54.8	 25
130	 23	141.0	29.7	 25
131	 23	172.0	39.3	 25
132	 23	505.0	65.8	 25
133	 23	134.0	33.3	 30
134	 23	154.0	29.0	 25
135	 23	136.0	22.2	 25
136	 23	4499.0	621.2	 25
137	 23	376.0	67.3	 30
138	 23	328.8	99.4	 36
139	 23	242.0	55.3	 30
140	 23	189.5	31.0	 30
141	 23	234.3	54.6	 30
142	 23	273.3	58.4	 30
143	 23	215.8	36.3	 30
144	 23	331.0	78.2	 25
145	 23	329.0	51.9	 25
146	 23	285.0	52.9	 25
147	 23	243.0	37.1	 25
148	 23	268.0	42.9	 25
149	 23	293.5	54.9	 30
150	 23	952.0	113.5	 25
151	 23	258.0	38.4	 25
152	 23	330.0	66.1	 25
153	 23	216.0	36.3	 25
154	 23	738.5	138.2	 30
155	 23	147.0	30.9	 25
156	 23	126.0	21.4	 25
157	 23	775.0	110.6	 25
158	 23	252.0	50.3	 25
159	 23	2334.5	316.5	 30
160	 23	221.0	35.5	 25
161	 23	159.0	35.1	 25
162	 23	139.0	31.0	 25
163	 23	243.0	44.4	 25
164	 23	275.3	49.0	 30
165	 23	181.0	39.1	 25
166	 23	322.3	65.2	 30
167	 23	171.8	35.8	 30
168	 23	156.3	34.9	 30
169	 23	174.0	30.9	 36
170	 23	191.5	43.2	 30
171	 23	471.0	62.6	 25
172	 23	205.0	36.5	 25
173	 23	164.0	36.4	 25
174	 23	190.3	44.5	 30
175	 23	190.0	35.7	 25
176	 23	332.0	75.9	 25
177	 23	154.0	40.7	 25
178	 23	314.0	61.5	 25
179	 23	151.0	37.1	 30
180	 23	1088.0	135.7	 25
181	 23	146.0	44.6	 25
182	 23	537.0	85.8	 25
183	 23	370.0	71.4	 25
184	 23	606.8	122.0	 30
185	 23	215.0	33.8	 25
186	 23	218.0	45.5	 25
187	 23	237.0	52.1	 25
188	 23	505.0	89.0	 25
189	 23	191.3	36.4	 30
190	 23	307.0	69.1	 25
191	 23	183.0	37.9	 25
192	 23	963.0	160.0	 25
193	 23	241.0	41.9	 25
194	 23	280.8	45.0	 36
195	 23	330.0	63.9	 30
196	 23	451.0	72.7	 30
197	 23	624.0	101.0	 30
198	 23	486.5	67.6	 30
199	 23	321.5	68.5	 36
200	 23	212.0	44.8	 25
201	 23	188.0	54.8	 25
202	 23	306.0	44.5	 25
203	 23	212.0	48.8	 25
204	 23	297.3	52.1	 30
205	 23	880.0	84.8	 25
206	 23	505.0	90.3	 25
207	 23	619.0	95.2	 25
208	 23	320.0	55.8	 25
209	 23	792.3	124.3	 30
210	 23	149.0	31.5	 25
211	 23	241.0	48.2	 25
212	 23	254.0	48.5	 25
213	 23	166.0	37.7	 25
214	 23	399.0	56.0	 30
215	 23	346.0	46.3	 25
216	 23	177.0	33.0	 25
217	 23	311.0	50.9	 25
218	 23	236.0	46.6	 25
219	 23	160.5	34.5	 30
220	 23	219.0	53.1	 25
221	 23	833.0	117.3	 25
222	 23	231.0	34.5	 25
223	 23	149.8	40.3	 30
224	 23	166.3	33.4	 36
225	 23	202.3	45.2	 30
226	 23	273.0	53.4	 30
227	 23	3005.3	462.2	 30
228	 23	221.0	39.6	 25
229	 23	163.5	36.9	 30
230	 23	167.0	38.8	 25
231	 23	277.0	50.7	 25
232	 23	239.0	27.4	 25
233	 23	581.0	75.5	 25
234	 23	256.5	57.7	 30
235	 23	171.0	32.5	 25
236	 23	227.0	41.9	 25
237	 23	275.0	49.6	 25
238	 23	380.0	72.3	 25
239	 23	298.0	45.7	 30
240	 23	291.0	56.0	 25
241	 23	253.0	45.9	 25
242	 23	197.0	30.1	 25
243	 23	3355.0	385.7	 25
244	 23	1103.0	114.6	 30
245	 23	262.0	42.4	 25
246	 23	232.0	45.4	 25
247	 23	265.0	72.3	 25
248	 23	405.0	84.9	 25
249	 23	201.0	33.9	 25
250	 23	1442.0	335.7	 30
251	 23	192.3	45.2	 30
252	 23	199.3	33.8	 30
253	 23	204.8	30.3	 30
254	 23	257.8	30.1	 30
255	 23	4545.8	1151.2	 36
256	 23	1421.8	191.0	 30
257	 23	6670.0	795.3	 25
258	 23	309.0	55.5	 25
259	 23	339.0	56.3	 25
260	 23	191.0	43.0	 30
261	 23	491.0	100.7	 25
262	 23	206.0	40.5	 25
263	 23	444.0	69.7	 25
264	 23	179.0	25.7	 25
265	 23	210.8	39.5	 30
266	 23	239.0	45.7	 25
267	 23	309.0	64.0	 25
268	 23	334.0	62.3	 25
269	 23	233.0	47.6	 25
270	 23	300.5	56.0	 30
271	 23	170.0	32.1	 25
272	 23	2435.0	357.2	 25
273	 23	508.0	94.7	 25
274	 23	155.0	27.9	 25
275	 23	150.5	31.1	 30
276	 23	212.0	36.4	 25
277	 23	1473.0	254.6	 25
278	 23	211.0	43.3	 25
279	 23	723.0	65.4	 25
280	 23	736.5	156.4	 36
281	 23	142.5	30.4	 30
282	 23	116.0	22.0	 30
283	 23	122.5	20.2	 30
284	 23	152.0	26.4	 30
285	 23	302.8	48.4	 30
286	 23	232.0	35.8	 25
287	 23	145.0	22.2	 25
288	 23	311.0	73.9	 25
289	 23	359.0	48.4	 25
290	 23	967.5	197.3	 30
291	 23	308.0	37.8	 25
292	 23	384.0	52.1	 25
293	 23	140.0	35.5	 25
294	 23	144.0	27.2	 25
295	 23	189.0	41.0	 30
296	 23	254.0	28.3	 25
297	 23	212.0	42.4	 25
298	 23	293.0	44.6	 25
299	 23	307.0	39.8	 25
300	 23	189.3	35.0	 30
301	 23	155.0	29.9	 25
302	 23	329.0	63.9	 25
303	 23	533.0	98.3	 25
304	 23	128.0	22.6	 25
305	 23	138.8	29.4	 30
306	 23	114.0	18.9	 25
307	 23	189.0	32.6	 25
308	 23	147.0	33.9	 30
309	 23	170.8	28.5	 30
310	 23	197.3	38.2	 36
311	 23	864.0	111.1	 30
312	 23	861.8	105.5	 30
313	 23	228.5	34.2	 30
314	 23	383.0	51.3	 25
315	 23	234.0	33.8	 30
316	 23	956.0	203.4	 25
317	 23	272.0	47.9	 25
318	 23	230.0	35.2	 25
319	 23	181.0	37.5	 25
320	 23	280.3	36.9	 30
321	 23	255.0	45.1	 25
322	 23	231.0	33.0	 25
323	 23	200.0	34.1	 25
324	 23	1095.0	100.7	 25
325	 23	322.0	93.5	 30
326	 23	194.0	29.3	 25
327	 23	177.0	29.7	 25
328	 23	186.0	42.3	 25
329	 23	219.0	43.8	 25
330	 23	214.0	40.4	 30
331	 23	234.0	43.2	 25
332	 23	887.0	97.8	 25
333	 23	578.0	69.7	 25
334	 23	198.0	30.2	 25
335	 23	465.5	74.9	 30
336	 23	177.8	31.0	 30
337	 23	236.0	33.5	 30
338	 23	330.0	48.7	 30
339	 23	285.5	44.1	 30
340	 23	217.5	36.5	 36
341	 23	355.8	55.2	 30
342	 23	205.0	34.7	 25
343	 23	301.0	54.1	 25
344	 23	170.0	36.6	 25
345	 23	547.0	107.2	 30
346	 23	333.0	43.2	 25
347	 23	188.0	31.3	 25
348	 23	271.0	33.1	 25
349	 23	627.0	64.5	 25
350	 23	2365.5	579.9	 30
351	 23	388.0	99.4	 25
352	 23	215.0	51.9	 25
353	 23	272.0	52.8	 25
354	 23	321.0	48.5	 25
355	 23	276.0	30.4	 25
356	 23	529.0	59.2	 30
357	 23	222.0	49.7	 25
358	 23	159.0	31.5	 25
359	 23	469.0	67.6	 25
360	 23	129.0	27.7	 25
361	 23	148.5	21.9	 30
362	 23	178.0	38.2	 25
363	 23	175.0	29.7	 25
364	 23	171.0	28.3	 25
365	 23	830.8	123.5	 30
366	 23	217.8	34.8	 36
367	 23	317.8	38.8	 30
368	 23	216.5	23.1	 30
369	 23	336.5	51.7	 30
370	 23	1116.8	147.9	 30
371	 23	202.3	30.3	 30
372	 23	205.0	37.7	 25
373	 23	1415.0	243.7	 25
374	 23	310.0	37.3	 25
375	 23	217.0	64.0	 25
376	 23	268.5	31.3	 30
377	 23	198.0	25.0	 25
378	 23	393.0	47.3	 25
379	 23	417.0	45.6	 25
380	 23	644.0	99.5	 25
381	 23	1485.8	202.4	 30
382	 23	332.0	32.2	 25
383	 23	479.0	61.5	 25
384	 23	816.0	80.4	 25
385	 23	246.0	49.1	 25
386	 23	267.8	38.2	 30
387	 23	604.0	94.4	 25
388	 23	183.0	31.4	 25
389	 23	158.0	42.1	 25
390	 23	258.0	41.8	 25
391	 23	768.0	101.6	 30
392	 23	391.0	55.0	 25
393	 23	251.8	44.4	 30
394	 23	499.3	76.5	 30
395	 23	213.3	40.3	 30
396	 23	153.5	29.0	 36
397	 23	148.0	27.3	 30
398	 23	655.8	76.8	 30
399	 23	252.0	37.6	 25
400	 23	379.0	54.9	 25
401	 23	270.5	45.3	 30
402	 23	189.0	52.8	 25
403	 23	201.0	32.6	 25
404	 23	181.0	37.4	 25
405	 23	178.0	29.0	 25
406	 23	206.8	29.1	 30
407	 23	793.0	83.8	 25
408	 23	194.0	27.8	 25
409	 23	607.0	85.1	 25
410	 23	394.0	55.8	 25
411	 23	7834.5	1313.6	 30
412	 23	308.0	42.3	 25
413	 23	1552.0	195.7	 25
414	 23	475.0	66.4	 25
415	 23	451.0	48.6	 25
416	 23	240.0	34.0	 30
417	 23	464.0	71.3	 25
418	 23	1893.0	166.8	 25
419	 23	822.0	98.4	 25
420	 23	432.0	58.0	 25
421	 23	1029.0	145.0	 30
422	 23	718.3	107.4	 30
423	 23	267.5	40.4	 30
424	 23	623.0	98.0	 30
425	 23	739.8	117.2	 30
426	 23	156.0	39.7	 36
427	 23	760.0	53.3	 25
428	 23	868.0	73.9	 25
429	 23	1070.0	104.7	 25
430	 23	236.0	51.6	 25
431	 23	161.3	40.0	 30
432	 23	191.0	42.4	 25
433	 23	182.0	41.0	 25
434	 23	1469.0	200.5	 25
435	 23	140.0	25.4	 25
436	 23	314.3	71.3	 30
437	 23	198.0	36.1	 25
438	 23	309.0	50.5	 25
439	 23	283.0	51.9	 25
440	 23	154.0	23.5	 25
441	 23	826.8	147.5	 30
442	 23	188.0	39.3	 25
443	 23	616.0	115.2	 25
444	 23	359.0	73.8	 25
445	 23	381.0	65.5	 25
446	 23	213.3	31.7	 30
447	 23	4478.0	685.9	 25
448	 23	224.0	34.0	 25
449	 23	173.0	30.8	 25
450	 23	297.8	68.1	 30
451	 23	158.8	43.3	 36
452	 23	194.8	41.9	 30
453	 23	132.5	33.3	 30
454	 23	238.8	40.2	 30
455	 23	539.0	71.1	 30
456	 23	1097.0	184.1	 25
457	 23	457.3	85.8	 30
458	 23	399.0	68.0	 25
459	 23	290.0	67.5	 25
460	 23	184.0	43.8	 25
461	 23	186.0	39.0	 25
462	 23	158.0	36.3	 30
463	 23	208.0	43.5	 25
464	 23	178.0	44.9	 25
465	 23	657.0	109.4	 25
466	 23	209.0	32.2	 25
467	 23	473.0	90.5	 30
468	 23	289.0	47.6	 25
469	 23	377.0	52.2	 25
470	 23	438.0	47.8	 25
471	 23	520.0	56.8	 25
472	 23	2104.8	394.9	 30
473	 23	343.0	42.7	 25
474	 23	234.0	45.7	 25
475	 23	244.0	55.0	 25
476	 23	301.0	58.0	 25
477	 23	2340.5	387.9	 30
478	 23	211.0	51.7	 25
479	 23	240.0	55.5	 30
480	 23	231.3	59.9	 30
481	 23	178.0	34.8	 30
482	 23	190.5	33.7	 36
483	 23	244.8	48.8	 30
484	 23	125.0	46.9	 25
485	 23	241.0	69.5	 25
486	 23	207.0	35.6	 25
487	 23	155.8	32.9	 30
488	 23	250.0	39.9	 25
489	 23	453.0	92.7	 25
490	 23	672.0	102.5	 25
491	 23	264.0	63.9	 25
492	 23	1079.8	239.4	 30
493	 23	141.0	33.8	 25
494	 23	162.0	39.3	 25
495	 23	171.0	45.2	 25
496	 23	214.0	50.5	 25
497	 23	322.0	50.6	 30
498	 23	396.0	63.0	 25
499	 23	198.0	37.6	 25
500	 23	208.0	55.3	 25
501	 23	268.0	43.1	 25
502	 23	450.5	89.2	 30
503	 23	256.0	65.3	 25
504	 23	228.0	51.1	 25
505	 23	336.0	52.9	 25
506	 23	277.0	59.6	 25
507	 23	220.0	44.0	 36
508	 23	263.5	46.8	 30
509	 23	240.5	40.8	 30
510	 23	294.5	64.2	 30
511	 23	218.5	38.4	 30
512	 23	583.3	133.4	 36
513	 23	538.0	93.6	 25
514	 23	197.0	43.6	 25
515	 23	230.0	43.9	 25
516	 23	479.0	68.6	 25
517	 23	622.0	95.0	 30
518	 23	1186.0	159.4	 25
519	 23	696.0	88.2	 25
520	 23	221.0	35.7	 25
521	 23	542.0	64.3	 25
522	 23	183.8	37.6	 30
523	 23	141.0	27.9	 25
524	 23	257.0	49.6	 25
525	 23	206.0	55.7	 25
526	 23	328.0	57.0	 25
527	 23	510.8	103.5	 30
528	 23	212.0	48.6	 25
529	 23	691.0	111.5	 25
530	 23	195.0	48.6	 25
531	 23	200.0	38.3	 25
532	 23	195.5	37.7	 30
533	 23	159.0	35.8	 25
534	 23	259.0	48.2	 25
535	 23	187.0	35.1	 25
536	 23	240.0	46.6	 30
537	 23	486.3	93.2	 36
538	 23	207.3	53.6	 30
539	 23	230.0	44.5	 30
540	 23	562.3	110.1	 30
541	 23	644.0	91.0	 25
542	 23	208.5	40.2	 30
543	 23	495.0	108.7	 25
544	 23	446.0	107.0	 25
545	 23	281.0	76.9	 25
546	 23	266.0	47.7	 25
547	 23	228.0	33.9	 30
548	 23	396.0	88.3	 25
549	 23	219.0	46.5	 25
550	 23	348.0	67.0	 25
551	 23	352.0	189.7	 25
552	 23	494.8	86.3	 30
553	 23	155.0	43.5	 25
554	 23	231.0	47.9	 25
555	 23	280.0	287.1	 25
556	 23	265.0	39.6	 25
557	 23	367.5	64.1	 30
558	 23	195.0	46.2	 25
559	 23	420.0	45.2	 25
560	 23	252.0	54.0	 25
561	 23	239.0	44.2	 25
562	 23	596.0	91.4	 25
563	 23	160.0	35.2	 30
564	 23	196.8	46.9	 30
565	 23	162.0	28.9	 30
566	 23	134.0	29.4	 30
567	 23	172.8	43.1	 30
568	 23	164.5	38.4	 36
569	 23	143.8	32.1	 30
570	 23	361.0	40.0	 25
571	 23	180.0	29.8	 25
572	 23	256.0	48.9	 25
573	 23	146.0	43.5	 30
574	 23	245.0	53.8	 25
575	 23	184.0	41.0	 25
576	 23	563.0	58.5	 25
577	 23	248.0	40.2	 25
578	 23	242.8	48.8	 30
579	 23	3816.0	618.5	 25
580	 23	223.0	46.4	 25
581	 23	223.0	40.0	 25
582	 23	285.0	54.6	 25
583	 23	828.8	104.3	 30
584	 23	706.0	95.5	 25
585	 23	294.0	36.3	 25
586	 23	210.0	50.4	 25
587	 23	3674.0	546.9	 25
588	 23	208.8	47.7	 30
589	 23	203.0	40.5	 25
590	 23	204.0	71.9	 25
591	 23	200.0	35.0	 25
592	 23	228.0	39.7	 25
593	 23	327.5	56.2	 36
594	 23	206.3	40.2	 30
595	 23	1988.8	342.2	 30
596	 23	211.8	43.0	 30
597	 23	190.5	39.6	 30
598	 23	153.8	27.8	 30
599	 23	170.0	31.7	 25
600	 23	433.0	75.6	 25
601	 23	637.0	92.8	 25
602	 23	310.0	41.7	 25
603	 23	253.3	55.8	 30
604	 23	1476.0	191.9	 25
605	 23	214.0	36.6	 25
606	 23	366.0	53.0	 25
607	 23	290.0	45.9	 25
608	 23	466.5	79.3	 30
609	 23	633.0	69.0	 25
610	 23	656.0	76.0	 25
611	 23	340.0	41.1	 25
612	 23	449.0	68.4	 25
613	 23	165.8	44.4	 30
614	 23	723.0	98.8	 25
615	 23	506.0	72.4	 25
616	 23	417.0	63.7	 25
617	 23	216.0	29.2	 25
618	 23	193.0	36.3	 30
619	 23	165.0	34.8	 25
620	 23	604.0	73.1	 25
621	 23	351.8	58.0	 30
622	 23	451.8	69.1	 30
623	 23	462.3	93.1	 36
624	 23	284.0	40.2	 30
625	 23	297.0	56.7	 30
626	 23	227.5	44.1	 30
627	 23	314.0	57.6	 25
628	 23	248.0	42.7	 30
629	 23	466.0	81.0	 25
630	 23	300.0	51.9	 25
631	 23	661.0	59.6	 25
632	 23	517.0	73.7	 25
633	 23	834.5	75.4	 30
634	 23	257.0	35.0	 25
635	 23	535.0	161.3	 25
636	 23	346.0	58.5	 25
637	 23	276.0	30.4	 25
638	 23	3308.5	688.5	 30
639	 23	199.0	34.4	 25
640	 23	271.0	51.1	 25
641	 23	255.0	43.3	 25
642	 23	358.0	54.4	 25
643	 23	302.0	57.5	 30
644	 23	534.0	73.7	 25
645	 23	172.0	29.3	 25
646	 23	262.0	46.1	 25
647	 23	330.0	44.9	 25
648	 23	224.8	42.4	 30
649	 23	252.0	54.6	 25
650	 23	219.8	35.9	 30
651	 23	221.5	33.4	 30
652	 23	234.5	36.6	 30
653	 23	144.5	22.2	 36
654	 23	716.3	156.3	 30
655	 23	174.0	27.9	 25
656	 23	379.0	49.7	 25
657	 23	4552.0	395.2	 25
658	 23	332.8	46.9	 30
659	 23	220.0	39.1	 25
660	 23	299.0	44.0	 25
661	 23	419.0	63.9	 25
662	 23	236.0	46.9	 25
663	 23	1190.8	212.7	 30
664	 23	237.0	34.7	 25
665	 23	264.0	46.4	 25
666	 23	251.0	37.9	 25
667	 23	324.0	45.1	 25
668	 23	992.0	79.6	 25
669	 23	1185.5	233.7	 30
670	 23	529.0	59.8	 25
671	 23	524.0	79.7	 25
672	 23	309.0	44.2	 25
673	 23	1111.0	185.8	 25
674	 23	1705.0	272.4	 30
675	 23	224.0	36.0	 25
676	 23	220.0	30.8	 25
677	 23	808.0	122.2	 25
678	 23	248.5	47.7	 30
679	 23	263.0	53.2	 36
680	 23	491.5	75.5	 30
681	 23	385.3	48.1	 30
682	 23	470.5	75.4	 30
683	 23	318.3	53.9	 30
684	 23	587.5	78.8	 30
685	 23	169.0	25.6	 25
686	 23	225.0	34.9	 25
687	 23	230.0	51.2	 25
688	 23	212.0	31.8	 25
689	 23	168.0	34.7	 30
690	 23	340.0	62.4	 25
691	 23	163.0	32.1	 25
692	 23	401.0	67.4	 25
693	 23	639.0	145.0	 25
694	 23	208.0	41.2	 30
695	 23	171.0	29.8	 25
696	 23	585.0	64.2	 25
697	 23	2092.0	242.0	 25
698	 23	362.0	52.5	 25
699	 23	1023.3	249.8	 30
700	 23	195.0	41.3	 25
701	 23	232.0	34.8	 25
702	 23	285.0	36.6	 25
703	 23	333.0	66.7	 25
704	 23	510.5	52.9	 30
705	 23	178.0	30.0	 25
706	 23	446.0	61.4	 25
707	 23	194.0	31.7	 30
708	 23	271.5	52.9	 30
709	 23	2018.3	436.4	 36
710	 23	188.8	31.5	 30
711	 23	277.5	59.5	 30
  0	 24	14199.0	4357.4	 25
  1	 24	1745.0	392.5	 25
  2	 24	238.8	47.7	 30
  3	 24	342.0	54.0	 25
  4	 24	343.0	87.4	 25
  5	 24	989.0	250.1	 25
  6	 24	306.0	51.6	 25
  7	 24	191.5	41.4	 30
  8	 24	208.0	54.2	 25
  9	 24	472.0	81.1	 25
 10	 24	275.0	54.9	 25
 11	 24	488.0	85.4	 25
 12	 24	213.5	53.6	 30
 13	 24	363.0	49.5	 25
 14	 24	404.0	71.0	 25
 15	 24	628.0	103.7	 25
 16	 24	446.0	76.2	 25
 17	 24	191.0	50.4	 25
 18	 24	1088.5	168.5	 36
 19	 24	361.3	94.1	 30
 20	 24	334.0	87.7	 30
 21	 24	515.5	80.4	 30
 22	 24	169.0	41.4	 30
 23	 24	218.0	39.9	 30
 24	 24	224.0	54.6	 25
 25	 24	182.0	39.7	 25
 26	 24	223.0	53.4	 25
 27	 24	191.0	39.3	 25
 28	 24	256.3	57.6	 30
 29	 24	387.0	68.4	 25
 30	 24	681.0	135.8	 25
 31	 24	298.0	51.2	 25
 32	 24	306.0	64.5	 25
 33	 24	200.8	41.4	 30
 34	 24	201.0	33.7	 25
 35	 24	232.0	56.0	 25
 36	 24	189.0	40.8	 25
 37	 24	603.0	116.4	 25
 38	 24	234.3	44.0	 30
 39	 24	219.0	41.7	 25
 40	 24	216.0	49.0	 25
 41	 24	667.0	102.4	 25
 42	 24	860.0	112.8	 25
 43	 24	336.0	62.9	 30
 44	 24	1236.0	255.9	 25
 45	 24	258.0	45.4	 25
 46	 24	675.0	133.0	 30
 47	 24	187.8	32.5	 30
 48	 24	260.0	46.2	 36
 49	 24	230.0	40.0	 30
 50	 24	259.0	45.4	 30
 51	 24	474.0	78.4	 30
 52	 24	213.0	42.0	 25
 53	 24	198.0	47.3	 30
 54	 24	211.0	34.1	 25
 55	 24	172.0	48.6	 25
 56	 24	169.0	32.2	 25
 57	 24	171.0	38.0	 25
[truncated: 11,359,195 more chars]
