# Supplementary material for: The transcriptome of syncytia induced by the cyst nematode Heterodera schachtii in Arabidopsis roots
Source: Plant J. 2008 Dec 9;57(5):771–84. doi: 10.1111/j.1365-313X.2008.03727.x (PMC2667683; doi:10.1111/j.1365-313X.2008.03727.x)
Supplement: Supporting Information [file supplFullCELdata.zip › Szakasits_Ci.CEL]

[CEL]
Version=3

[HEADER]
Cols=712
Rows=712
TotalX=712
TotalY=712
OffsetX=0
OffsetY=0
GridCornerUL=136 137
GridCornerUR=5261 135
GridCornerLR=5257 5257
GridCornerLL=133 5259
Axis-invertX=0
AxisInvertY=0
swapXY=0
DatHeader=[19..56748]  Szakasits_Ci:CLS=5387 RWS=5387 XIN=2  YIN=2  VE=30        2.0 07/18/06 12:50:08 50206200  M10      ATH1-121501.1sq          570  25422.330078  3.500000  2.5000  6
Algorithm=Percentile
AlgorithmParameters=Percentile:75;CellMargin:2;OutlierHigh:1.500;OutlierLow:1.004;AlgVersion:6.0;FixedCellSize:FALSE;IgnoreOutliersInShiftRows:FALSE;FeatureExtraction:FALSE;UseSubgrids:FALSE;RandomizePixels:FALSE;ErrorBasis:StdvMean;StdMult:1.000000

[INTENSITY]
NumberCells=506944
CellHeader=X	Y	MEAN	STDV	NPIXELS
  0	  0	221.0	33.1	 25
  1	  0	17879.0	2933.2	 25
  2	  0	250.0	38.4	 30
  3	  0	18460.0	2643.6	 25
  4	  0	158.0	34.3	 25
  5	  0	222.0	32.5	 25
  6	  0	15255.0	2531.6	 25
  7	  0	218.5	32.7	 30
  8	  0	14583.0	2373.6	 25
  9	  0	212.0	33.0	 25
 10	  0	14109.0	2360.4	 25
 11	  0	212.0	35.1	 25
 12	  0	14908.5	3100.4	 30
 13	  0	229.0	41.0	 25
 14	  0	14534.0	2350.0	 25
 15	  0	205.0	42.0	 25
 16	  0	14815.0	2495.2	 25
 17	  0	241.5	41.7	 30
 18	  0	14641.0	2530.5	 25
 19	  0	208.0	31.4	 25
 20	  0	14080.0	2449.5	 25
 21	  0	188.0	35.1	 25
 22	  0	13261.8	3081.5	 30
 23	  0	204.0	35.0	 25
 24	  0	13874.0	2350.6	 25
 25	  0	210.0	30.0	 25
 26	  0	14511.0	2412.6	 25
 27	  0	194.0	27.5	 30
 28	  0	13728.0	2429.6	 25
 29	  0	204.0	26.9	 25
 30	  0	13276.0	2054.0	 25
 31	  0	211.0	26.2	 25
 32	  0	13636.0	3269.9	 30
 33	  0	249.0	33.0	 25
 34	  0	13587.0	2212.5	 25
 35	  0	232.0	43.1	 25
 36	  0	13188.0	2213.5	 25
 37	  0	197.8	32.1	 30
 38	  0	13334.0	2445.7	 25
 39	  0	211.0	36.3	 25
 40	  0	13037.0	2206.5	 25
 41	  0	206.0	34.9	 25
 42	  0	13913.3	3440.5	 30
 43	  0	223.0	38.5	 25
 44	  0	14647.0	2613.8	 25
 45	  0	215.0	30.6	 25
 46	  0	15469.0	2679.0	 25
 47	  0	199.3	30.7	 30
 48	  0	15327.0	2801.4	 25
 49	  0	225.0	36.5	 25
 50	  0	13876.0	2524.3	 25
 51	  0	206.0	36.4	 25
 52	  0	13762.8	3376.1	 30
 53	  0	202.0	37.2	 25
 54	  0	14570.0	3058.6	 25
 55	  0	196.0	42.0	 25
 56	  0	15933.0	3381.8	 25
 57	  0	231.0	35.8	 30
 58	  0	15566.0	3209.6	 25
 59	  0	257.0	52.6	 25
 60	  0	13913.0	2851.1	 25
 61	  0	217.0	37.2	 25
 62	  0	14302.3	3752.4	 30
 63	  0	199.0	33.8	 25
 64	  0	14215.0	3190.7	 25
 65	  0	231.0	34.7	 25
 66	  0	13671.0	2627.6	 25
 67	  0	222.8	34.3	 30
 68	  0	14232.0	3513.0	 25
 69	  0	206.0	43.4	 25
 70	  0	15996.0	2956.5	 25
 71	  0	197.0	33.5	 25
 72	  0	15868.3	3915.6	 30
 73	  0	200.0	28.3	 25
 74	  0	15294.0	3311.0	 25
 75	  0	216.0	35.2	 25
 76	  0	15010.0	3127.2	 25
 77	  0	218.5	34.8	 30
 78	  0	15275.0	3456.6	 25
 79	  0	212.0	34.9	 25
 80	  0	14972.0	2947.5	 25
 81	  0	201.0	24.2	 25
 82	  0	14175.0	3808.7	 30
 83	  0	243.0	48.6	 25
 84	  0	15313.0	3433.5	 25
 85	  0	223.0	30.6	 25
 86	  0	16178.0	3339.2	 25
 87	  0	220.8	40.0	 30
 88	  0	15410.0	3823.5	 25
 89	  0	232.0	41.6	 25
 90	  0	14062.0	3342.8	 25
 91	  0	201.0	33.7	 25
 92	  0	12378.5	3345.0	 30
 93	  0	244.0	51.3	 25
 94	  0	12197.0	2865.7	 25
 95	  0	196.0	33.5	 25
 96	  0	13701.0	3271.5	 25
 97	  0	213.3	39.4	 30
 98	  0	14468.0	3444.6	 25
 99	  0	245.0	46.4	 25
100	  0	13488.0	3008.9	 25
101	  0	233.0	43.3	 25
102	  0	13532.8	3678.1	 30
103	  0	207.0	33.9	 25
104	  0	13734.0	3226.3	 25
105	  0	238.0	81.4	 25
106	  0	13853.0	3357.8	 25
107	  0	224.8	42.1	 30
108	  0	12981.0	3515.2	 25
109	  0	203.0	47.6	 25
110	  0	12655.0	3097.3	 25
111	  0	230.0	32.3	 25
112	  0	13753.5	4033.4	 30
113	  0	210.0	44.0	 25
114	  0	14329.0	3494.7	 25
115	  0	210.0	36.5	 25
116	  0	13384.0	3025.3	 25
117	  0	194.5	28.4	 30
118	  0	13736.0	3659.2	 25
119	  0	227.0	44.0	 25
120	  0	13887.0	3483.9	 25
121	  0	212.0	28.0	 25
122	  0	13406.8	4072.2	 30
123	  0	216.0	44.2	 25
124	  0	13364.0	3596.6	 25
125	  0	213.0	39.1	 25
126	  0	14451.0	3386.8	 25
127	  0	228.0	29.5	 30
128	  0	14285.0	3476.7	 25
129	  0	210.0	28.3	 25
130	  0	13496.0	3179.6	 25
131	  0	219.0	41.9	 25
132	  0	12834.0	3620.6	 30
133	  0	226.0	30.7	 25
134	  0	13266.0	2880.5	 25
135	  0	242.0	47.1	 25
136	  0	12919.0	2993.7	 25
137	  0	216.5	39.0	 30
138	  0	12205.0	3080.7	 25
139	  0	209.0	38.5	 25
140	  0	13154.0	3354.2	 25
141	  0	186.0	34.1	 25
142	  0	13892.0	4004.0	 30
143	  0	220.0	38.2	 25
144	  0	14352.0	3606.1	 25
145	  0	250.0	41.8	 25
146	  0	14422.0	3412.8	 25
147	  0	226.5	34.2	 30
148	  0	14457.0	3487.3	 25
149	  0	196.0	53.5	 25
150	  0	14614.0	3552.7	 25
151	  0	212.0	39.2	 25
152	  0	14335.3	3856.0	 30
153	  0	206.0	39.7	 25
154	  0	14107.0	3650.9	 25
155	  0	226.0	31.8	 25
156	  0	14145.0	3661.6	 25
157	  0	213.8	39.0	 30
158	  0	14219.0	3570.9	 25
159	  0	212.0	39.6	 25
160	  0	13446.0	3533.9	 25
161	  0	240.0	31.7	 25
162	  0	13792.3	4187.6	 30
163	  0	201.0	29.3	 25
164	  0	14554.0	3793.2	 25
165	  0	192.0	33.5	 25
166	  0	15042.0	3980.6	 25
167	  0	233.3	48.3	 30
168	  0	15283.0	4135.0	 25
169	  0	219.0	35.9	 25
170	  0	15401.0	4061.1	 25
171	  0	212.0	42.8	 25
172	  0	15529.0	4670.5	 30
173	  0	244.0	36.6	 25
174	  0	15637.0	3911.0	 25
175	  0	217.0	34.6	 25
176	  0	15800.0	4082.8	 25
177	  0	189.0	26.8	 25
178	  0	15531.8	3984.3	 36
179	  0	196.5	29.0	 30
180	  0	14779.8	4016.0	 30
181	  0	245.5	48.1	 30
182	  0	13896.8	3882.9	 30
183	  0	234.0	41.2	 36
184	  0	13818.3	3774.3	 30
185	  0	185.8	28.7	 30
186	  0	13071.3	3437.9	 30
187	  0	219.0	45.6	 30
188	  0	11981.5	3685.4	 36
189	  0	213.8	38.6	 30
190	  0	13472.8	3544.3	 30
191	  0	244.0	35.7	 30
192	  0	14276.0	3861.8	 30
193	  0	223.5	46.2	 36
194	  0	13289.5	3610.6	 30
195	  0	201.8	33.5	 30
196	  0	13192.0	3657.0	 30
197	  0	229.0	39.3	 30
198	  0	13777.3	4210.8	 36
199	  0	210.0	30.8	 30
200	  0	15224.0	4319.7	 30
201	  0	232.5	41.9	 30
202	  0	16140.3	4563.0	 30
203	  0	227.8	32.5	 36
204	  0	15302.5	3869.4	 30
205	  0	206.3	40.4	 30
206	  0	14565.5	4098.5	 30
207	  0	196.8	27.0	 30
208	  0	14233.8	4335.7	 36
209	  0	209.0	40.1	 30
210	  0	14323.0	4108.4	 30
211	  0	226.3	41.6	 30
212	  0	13083.5	3996.7	 30
213	  0	242.5	45.3	 36
214	  0	12480.0	3605.3	 30
215	  0	226.5	38.8	 30
216	  0	12828.0	3763.5	 30
217	  0	196.0	37.1	 30
218	  0	13245.3	4009.3	 36
219	  0	221.8	39.4	 30
220	  0	14526.8	3877.0	 30
221	  0	230.8	37.1	 30
222	  0	14676.8	4030.5	 30
223	  0	242.0	54.7	 36
224	  0	14987.5	4179.1	 30
225	  0	213.5	46.2	 30
226	  0	15065.5	3771.1	 30
227	  0	203.0	46.2	 30
228	  0	15080.3	4138.4	 36
229	  0	229.5	48.5	 30
230	  0	15894.5	4013.9	 30
231	  0	204.8	44.8	 30
232	  0	15465.8	3899.8	 30
233	  0	226.5	40.0	 36
234	  0	17792.5	4579.7	 30
235	  0	151.3	30.7	 30
236	  0	10217.0	2565.3	 30
237	  0	114.8	25.2	 30
238	  0	164.8	40.2	 36
239	  0	124.8	26.2	 30
240	  0	17942.8	3947.7	 30
241	  0	218.8	38.4	 30
242	  0	16702.8	4082.7	 30
243	  0	197.0	36.0	 36
244	  0	14930.5	4173.6	 30
245	  0	220.8	36.2	 30
246	  0	15632.3	3880.4	 30
247	  0	208.8	48.8	 30
248	  0	16288.3	3028.0	 30
249	  0	199.0	41.8	 25
250	  0	16793.0	2435.3	 25
251	  0	211.0	29.9	 25
252	  0	16316.0	1687.5	 25
253	  0	248.5	39.5	 30
254	  0	15271.0	2838.1	 25
255	  0	233.0	35.9	 25
256	  0	14547.0	1546.8	 25
257	  0	245.0	33.8	 25
258	  0	14591.3	2739.3	 30
259	  0	224.0	30.7	 25
260	  0	15373.0	1563.7	 25
261	  0	205.0	31.3	 25
262	  0	15927.0	1752.4	 25
263	  0	220.8	34.4	 30
264	  0	16019.0	2956.5	 25
265	  0	200.0	42.7	 25
266	  0	15087.0	1726.0	 25
267	  0	210.0	37.1	 25
268	  0	14089.8	3062.5	 30
269	  0	230.0	45.9	 25
270	  0	14066.0	1861.9	 25
271	  0	216.0	47.3	 25
272	  0	14500.0	1718.6	 25
273	  0	234.0	30.0	 30
274	  0	16093.0	2827.0	 25
275	  0	223.0	41.5	 25
276	  0	16236.0	1716.5	 25
277	  0	227.0	32.7	 25
278	  0	15828.0	3400.7	 30
279	  0	216.0	42.2	 25
280	  0	15959.0	2056.5	 25
281	  0	220.0	48.8	 25
282	  0	16142.0	1773.6	 25
283	  0	229.3	40.6	 30
284	  0	16596.0	2621.4	 25
285	  0	244.0	41.2	 25
286	  0	16676.0	2047.2	 25
287	  0	258.0	53.1	 25
288	  0	16858.0	3418.7	 30
289	  0	236.0	44.7	 25
290	  0	15780.0	2394.5	 25
291	  0	226.0	42.3	 25
292	  0	14626.0	1793.6	 25
293	  0	213.0	31.6	 30
294	  0	14471.0	2740.0	 25
295	  0	236.0	36.3	 25
296	  0	15397.0	1863.7	 25
297	  0	234.0	37.8	 25
298	  0	15957.8	3655.5	 30
299	  0	228.0	43.6	 25
300	  0	16409.0	2641.7	 25
301	  0	206.0	55.9	 25
302	  0	16254.0	2060.9	 25
303	  0	224.0	32.7	 30
304	  0	15455.0	2907.3	 25
305	  0	204.0	33.3	 25
306	  0	14627.0	1999.2	 25
307	  0	217.0	37.8	 25
308	  0	14783.8	3236.8	 30
309	  0	196.0	24.8	 25
310	  0	15068.0	2237.5	 25
311	  0	218.0	33.7	 25
312	  0	14771.0	2238.4	 25
313	  0	257.5	44.9	 30
314	  0	16159.0	3363.4	 25
315	  0	235.0	37.4	 25
316	  0	16030.0	2228.8	 25
317	  0	217.0	29.1	 25
318	  0	15200.5	3330.6	 30
319	  0	269.0	47.2	 25
320	  0	15767.0	2543.4	 25
321	  0	213.0	39.1	 25
322	  0	15949.0	2028.7	 25
323	  0	244.8	44.7	 30
324	  0	15150.0	3258.9	 25
325	  0	257.0	48.0	 25
326	  0	15463.0	2120.3	 25
327	  0	242.0	40.3	 25
328	  0	14811.5	3818.2	 30
329	  0	212.0	31.4	 25
330	  0	16468.0	2801.1	 25
331	  0	197.0	27.7	 25
332	  0	17538.0	2622.1	 25
333	  0	233.8	47.5	 30
334	  0	17229.0	3746.6	 25
335	  0	207.0	33.2	 25
336	  0	16175.0	2321.6	 25
337	  0	225.0	42.2	 25
338	  0	15358.3	3939.9	 30
339	  0	215.0	36.3	 25
340	  0	15277.0	3096.9	 25
341	  0	205.0	48.1	 25
342	  0	14514.0	2335.6	 25
343	  0	232.8	48.2	 30
344	  0	14757.0	3381.9	 25
345	  0	210.0	64.7	 25
346	  0	15674.0	2322.4	 25
347	  0	226.0	42.5	 25
348	  0	15474.3	3772.8	 30
349	  0	222.0	32.4	 25
350	  0	15998.0	2960.6	 25
351	  0	245.0	60.5	 25
352	  0	15929.0	2896.7	 25
353	  0	241.8	50.3	 30
354	  0	15655.0	3268.6	 25
355	  0	201.0	33.1	 25
356	  0	14980.0	2826.7	 25
357	  0	227.0	33.2	 25
358	  0	15155.3	3433.8	 30
359	  0	222.0	40.0	 25
360	  0	14633.0	2307.1	 25
361	  0	204.0	41.1	 25
362	  0	14371.0	2785.0	 25
363	  0	210.5	43.9	 30
364	  0	15048.0	3169.0	 25
365	  0	228.0	45.9	 25
366	  0	14738.0	2613.9	 25
367	  0	195.0	33.6	 25
368	  0	13429.8	3206.8	 30
369	  0	210.0	47.1	 25
370	  0	14080.0	2996.4	 25
371	  0	210.0	39.9	 25
372	  0	15263.0	2964.7	 25
373	  0	219.5	32.2	 30
374	  0	15246.0	3108.2	 25
375	  0	272.0	55.7	 25
376	  0	14985.0	2692.2	 25
377	  0	246.0	49.2	 25
378	  0	15693.5	3723.3	 30
379	  0	224.0	42.3	 25
380	  0	15965.0	2690.3	 25
381	  0	198.0	32.7	 25
382	  0	16218.0	2984.5	 25
383	  0	240.3	45.6	 30
384	  0	17087.0	3854.9	 25
385	  0	234.0	46.0	 25
386	  0	16569.0	3258.8	 25
387	  0	231.0	38.6	 25
388	  0	15386.5	3716.2	 30
389	  0	254.0	36.7	 25
390	  0	16541.0	3373.4	 25
391	  0	247.0	44.8	 25
392	  0	15231.0	2880.8	 25
393	  0	248.8	84.3	 30
394	  0	15430.0	3395.6	 25
395	  0	215.0	47.1	 25
396	  0	15097.0	2845.4	 25
397	  0	224.0	37.6	 25
398	  0	14761.0	3859.3	 30
399	  0	232.0	47.0	 25
400	  0	15517.0	3127.1	 25
401	  0	250.0	71.1	 25
402	  0	16744.0	3381.7	 25
403	  0	249.8	46.2	 30
404	  0	16228.0	3530.3	 25
405	  0	250.0	47.6	 25
406	  0	15679.0	2864.7	 25
407	  0	239.0	28.9	 25
408	  0	15089.3	3971.2	 30
409	  0	190.0	46.2	 25
410	  0	14535.0	2977.1	 25
411	  0	227.0	44.7	 25
412	  0	15381.0	3502.3	 25
413	  0	211.8	30.0	 30
414	  0	16093.0	3923.7	 25
415	  0	220.0	39.9	 25
416	  0	15647.0	3056.0	 25
417	  0	220.0	47.4	 25
418	  0	14220.3	3941.5	 30
419	  0	211.0	31.7	 25
420	  0	14047.0	3069.0	 25
421	  0	214.0	28.2	 25
422	  0	13302.0	3210.1	 25
423	  0	244.5	52.4	 30
424	  0	13856.0	3537.5	 25
425	  0	209.0	35.3	 25
426	  0	15358.0	3553.3	 25
427	  0	246.0	60.5	 25
428	  0	16586.5	4194.5	 30
429	  0	233.0	52.5	 25
430	  0	16954.0	3200.6	 25
431	  0	252.0	41.0	 25
432	  0	16018.0	3340.6	 25
433	  0	225.0	46.3	 30
434	  0	15709.0	3843.1	 25
435	  0	222.0	47.9	 25
436	  0	16573.0	3619.2	 25
437	  0	218.0	28.3	 25
438	  0	16911.0	4557.5	 30
439	  0	239.0	62.0	 25
440	  0	15977.0	3842.3	 25
441	  0	223.0	38.0	 25
442	  0	15254.0	3229.3	 25
443	  0	209.8	30.3	 30
444	  0	14849.0	4174.3	 25
445	  0	224.0	38.3	 25
446	  0	15184.0	3340.8	 25
447	  0	241.0	42.7	 25
448	  0	15970.0	4187.3	 30
449	  0	244.0	50.4	 25
450	  0	16654.0	3553.4	 25
451	  0	245.0	46.3	 25
452	  0	16822.0	2920.5	 25
453	  0	250.8	52.1	 30
454	  0	17277.0	5105.7	 25
455	  0	221.0	50.5	 25
456	  0	17360.0	3184.2	 25
457	  0	247.0	44.7	 25
458	  0	17361.8	4887.3	 30
459	  0	209.0	35.6	 25
460	  0	17690.0	3709.6	 25
461	  0	233.0	35.6	 25
462	  0	16702.0	2985.1	 25
463	  0	235.0	68.3	 30
464	  0	15706.0	3977.2	 25
465	  0	217.0	35.7	 25
466	  0	15958.0	3573.8	 25
467	  0	195.0	46.9	 25
468	  0	15646.0	4719.9	 30
469	  0	247.0	47.3	 25
470	  0	17473.0	4008.2	 25
471	  0	226.0	49.1	 25
472	  0	136.0	26.6	 25
473	  0	10262.0	3009.7	 30
474	  0	136.0	39.8	 25
475	  0	171.0	35.6	 25
476	  0	132.0	26.1	 25
477	  0	205.0	32.6	 25
478	  0	15451.5	4590.9	 30
479	  0	256.0	52.3	 25
480	  0	14418.0	4099.2	 25
481	  0	231.0	48.3	 25
482	  0	13743.0	3287.3	 25
483	  0	261.0	53.3	 30
484	  0	15658.0	4622.2	 25
485	  0	220.0	54.4	 25
486	  0	16297.0	3825.7	 25
487	  0	266.0	49.5	 25
488	  0	15724.3	4425.8	 30
489	  0	243.0	43.6	 25
490	  0	15005.0	3589.8	 25
491	  0	208.0	38.1	 25
492	  0	15445.0	3080.3	 25
493	  0	234.3	53.3	 30
494	  0	16048.0	4462.1	 25
495	  0	237.0	38.0	 25
496	  0	15575.0	3685.1	 25
497	  0	224.0	39.0	 25
498	  0	15458.8	4824.1	 30
499	  0	230.0	34.3	 25
500	  0	15009.0	3873.2	 25
501	  0	260.0	32.5	 25
502	  0	13499.0	3480.8	 25
503	  0	252.3	57.3	 30
504	  0	14571.0	4651.8	 25
505	  0	227.0	42.8	 25
506	  0	14985.0	3592.5	 25
507	  0	212.0	40.7	 25
508	  0	15116.3	4800.0	 30
509	  0	223.0	45.5	 25
510	  0	15945.0	4526.3	 25
511	  0	253.0	37.9	 25
512	  0	15226.0	3974.3	 25
513	  0	243.0	54.9	 30
514	  0	14645.0	4632.9	 25
515	  0	225.0	42.4	 25
516	  0	14778.0	3875.5	 25
517	  0	238.0	59.1	 25
518	  0	15456.8	5087.4	 30
519	  0	227.0	41.4	 25
520	  0	16274.0	4299.7	 25
521	  0	196.0	36.1	 25
522	  0	14827.0	4034.0	 25
523	  0	225.8	55.2	 30
524	  0	15204.0	5090.9	 25
525	  0	207.0	46.9	 25
526	  0	14569.0	3927.4	 25
527	  0	207.0	41.7	 25
528	  0	14257.3	4542.9	 30
529	  0	242.0	39.3	 25
530	  0	14162.0	4212.2	 25
531	  0	253.0	37.5	 25
532	  0	13594.0	3457.6	 25
533	  0	237.0	40.9	 25
534	  0	13549.5	4390.5	 36
535	  0	212.0	40.1	 30
536	  0	14817.5	3764.5	 30
537	  0	211.3	33.1	 30
538	  0	15156.8	3781.1	 30
539	  0	238.3	57.2	 36
540	  0	15251.5	4571.8	 30
541	  0	223.8	41.9	 30
542	  0	15911.0	4370.0	 30
543	  0	207.8	32.3	 30
544	  0	16770.8	5406.9	 36
545	  0	227.5	33.2	 30
546	  0	15969.3	4294.0	 30
547	  0	222.8	41.6	 30
548	  0	14434.8	3698.0	 30
549	  0	277.5	47.7	 36
550	  0	14918.3	4591.8	 30
551	  0	270.8	40.2	 30
552	  0	15997.3	4018.8	 30
553	  0	241.5	45.7	 30
554	  0	16060.8	5084.4	 36
555	  0	244.8	39.6	 30
556	  0	16903.8	4065.2	 30
557	  0	229.8	37.5	 30
558	  0	17362.8	3805.2	 30
559	  0	253.5	44.4	 36
560	  0	15981.8	4815.5	 30
561	  0	289.0	58.0	 30
562	  0	14871.5	4057.8	 30
563	  0	223.8	34.8	 30
564	  0	15840.3	5156.4	 36
565	  0	216.8	41.3	 30
566	  0	16052.8	4373.6	 30
567	  0	226.8	33.4	 30
568	  0	16079.8	4075.5	 30
569	  0	273.3	50.4	 36
570	  0	15987.8	4559.8	 30
571	  0	236.0	29.3	 30
572	  0	15005.5	3934.8	 30
573	  0	239.5	49.2	 30
574	  0	16282.0	4766.2	 36
575	  0	243.8	45.5	 30
576	  0	17141.5	4249.1	 30
577	  0	213.0	41.3	 30
578	  0	16411.3	3910.3	 30
579	  0	210.5	37.5	 36
580	  0	16295.5	4525.4	 30
581	  0	241.0	28.8	 30
582	  0	16369.8	4369.8	 30
583	  0	216.8	35.0	 30
584	  0	16122.5	4780.4	 36
585	  0	194.3	38.8	 30
586	  0	16000.3	4190.9	 30
587	  0	218.8	36.9	 30
588	  0	16595.0	4264.7	 30
589	  0	239.5	33.6	 36
590	  0	16326.8	4608.5	 30
591	  0	239.3	39.8	 30
592	  0	16948.0	4456.0	 30
593	  0	212.8	35.0	 30
594	  0	16930.5	5110.0	 36
595	  0	220.0	34.6	 30
596	  0	18363.3	4962.1	 30
597	  0	217.0	43.4	 30
598	  0	18155.3	4367.1	 30
599	  0	230.8	41.5	 36
600	  0	18131.5	5067.8	 30
601	  0	256.5	43.0	 30
602	  0	17303.0	4529.7	 30
603	  0	230.0	36.1	 25
604	  0	17252.0	4019.0	 30
605	  0	218.0	37.1	 25
606	  0	17172.0	2236.1	 25
607	  0	248.0	41.1	 25
608	  0	17325.0	1715.1	 25
609	  0	236.5	34.4	 30
610	  0	16659.0	3217.7	 25
611	  0	279.0	43.9	 25
612	  0	16867.0	1936.3	 25
613	  0	237.0	33.3	 25
614	  0	16525.5	4092.2	 30
615	  0	232.0	32.0	 25
616	  0	17729.0	2473.7	 25
617	  0	246.0	31.4	 25
618	  0	16596.0	1822.9	 25
619	  0	236.8	32.0	 30
620	  0	15979.0	3379.4	 25
621	  0	222.0	36.7	 25
622	  0	15842.0	2450.7	 25
623	  0	223.0	45.6	 25
624	  0	15580.5	4038.7	 30
625	  0	233.0	42.1	 25
626	  0	17201.0	2844.4	 25
627	  0	241.0	43.8	 25
628	  0	17433.0	1938.9	 25
629	  0	256.5	40.1	 30
630	  0	16153.0	3194.5	 25
631	  0	223.0	42.5	 25
632	  0	16141.0	2098.8	 25
633	  0	196.0	27.2	 25
634	  0	16581.8	3875.1	 30
635	  0	258.0	43.2	 25
636	  0	17725.0	2907.1	 25
637	  0	228.0	39.5	 25
638	  0	18018.0	2001.4	 25
639	  0	245.8	36.7	 30
640	  0	17263.0	3095.6	 25
641	  0	241.0	52.8	 25
642	  0	17780.0	2112.6	 25
643	  0	274.0	35.6	 25
644	  0	17156.8	4318.8	 30
645	  0	249.0	41.9	 25
646	  0	16577.0	2512.9	 25
647	  0	235.0	38.6	 25
648	  0	15688.0	2241.8	 25
649	  0	269.0	51.6	 30
650	  0	17107.0	3559.9	 25
651	  0	246.0	37.5	 25
652	  0	17867.0	2814.1	 25
653	  0	231.0	35.2	 25
654	  0	17285.0	4281.8	 30
655	  0	235.0	37.1	 25
656	  0	18453.0	3074.4	 25
657	  0	277.0	42.3	 25
658	  0	18696.0	2235.7	 25
659	  0	247.5	31.9	 30
660	  0	18648.0	4032.3	 25
661	  0	265.0	45.7	 25
662	  0	18170.0	2452.8	 25
663	  0	215.0	33.1	 25
664	  0	16783.8	4065.1	 30
665	  0	235.0	33.6	 25
666	  0	17503.0	3257.0	 25
667	  0	234.0	37.3	 25
668	  0	17947.0	2317.1	 25
669	  0	253.8	55.5	 30
670	  0	18018.0	3809.8	 25
671	  0	249.0	47.1	 25
672	  0	17469.0	2387.7	 25
673	  0	239.0	43.0	 25
674	  0	17698.0	4556.9	 30
675	  0	257.0	36.2	 25
676	  0	17940.0	3079.2	 25
677	  0	258.0	33.4	 25
678	  0	16831.0	1927.3	 25
679	  0	248.8	35.7	 30
680	  0	17002.0	3638.6	 25
681	  0	205.0	25.1	 25
682	  0	17414.0	2231.4	 25
683	  0	259.0	55.2	 25
684	  0	17186.0	3925.7	 30
685	  0	234.0	35.1	 25
686	  0	16750.0	2963.2	 25
687	  0	232.0	32.5	 25
688	  0	16873.0	2064.2	 25
689	  0	241.3	42.5	 30
690	  0	16918.0	4465.6	 25
691	  0	256.0	44.1	 25
692	  0	15182.0	2396.9	 25
693	  0	255.0	44.8	 25
694	  0	15114.5	4094.6	 30
695	  0	249.0	40.0	 25
696	  0	17010.0	2953.0	 25
697	  0	231.0	39.3	 25
698	  0	16729.0	2363.5	 25
699	  0	248.8	32.7	 30
700	  0	16764.0	3540.0	 25
701	  0	233.0	28.2	 25
702	  0	18771.0	2606.7	 25
703	  0	247.0	33.8	 25
704	  0	19524.0	4857.8	 30
705	  0	230.0	29.6	 25
706	  0	21467.0	3816.5	 25
707	  0	130.0	22.2	 25
708	  0	263.0	44.2	 25
709	  0	20720.0	5002.2	 30
710	  0	271.0	46.6	 25
711	  0	21639.0	3698.5	 25
  0	  1	17442.0	2333.5	 25
  1	  1	282.0	34.2	 25
  2	  1	17015.3	3219.5	 30
  3	  1	212.0	34.0	 25
  4	  1	129.0	38.6	 25
  5	  1	1342.0	155.0	 25
  6	  1	226.0	43.6	 25
  7	  1	238.8	47.2	 30
  8	  1	261.0	52.6	 25
  9	  1	207.0	35.8	 25
 10	  1	407.0	88.8	 25
 11	  1	1365.0	201.8	 25
 12	  1	282.3	52.7	 30
 13	  1	553.0	101.0	 25
 14	  1	458.0	79.4	 25
 15	  1	159.0	32.1	 25
 16	  1	173.0	40.6	 25
 17	  1	143.5	32.9	 30
 18	  1	212.0	33.7	 25
 19	  1	136.0	29.2	 25
 20	  1	627.0	108.9	 25
 21	  1	282.0	54.9	 25
 22	  1	1769.0	337.7	 30
 23	  1	1165.0	149.6	 25
 24	  1	270.0	57.8	 25
 25	  1	284.0	54.7	 25
 26	  1	253.0	43.5	 25
 27	  1	220.5	47.5	 30
 28	  1	806.0	107.7	 25
 29	  1	426.0	64.0	 25
 30	  1	607.0	90.3	 25
 31	  1	213.0	39.1	 25
 32	  1	336.5	50.7	 30
 33	  1	259.0	52.0	 25
 34	  1	291.0	47.5	 25
 35	  1	281.0	43.4	 25
 36	  1	176.0	43.2	 25
 37	  1	222.8	41.3	 30
 38	  1	1632.0	301.6	 25
 39	  1	214.0	38.5	 25
 40	  1	163.0	25.7	 25
 41	  1	266.0	39.7	 25
 42	  1	427.5	79.8	 30
 43	  1	219.0	41.3	 25
 44	  1	167.0	33.4	 25
 45	  1	195.0	40.4	 25
 46	  1	323.0	66.5	 25
 47	  1	219.0	43.2	 30
 48	  1	437.0	67.0	 25
 49	  1	154.0	31.6	 25
 50	  1	162.0	28.8	 25
 51	  1	176.0	39.3	 25
 52	  1	280.3	63.9	 30
 53	  1	259.0	65.4	 25
 54	  1	201.0	44.1	 25
 55	  1	522.0	97.5	 25
 56	  1	442.0	79.3	 25
 57	  1	165.5	37.4	 30
 58	  1	260.0	46.0	 25
 59	  1	4131.0	445.7	 25
 60	  1	364.0	52.7	 25
 61	  1	230.0	43.5	 25
 62	  1	195.8	45.3	 30
 63	  1	183.0	34.3	 25
 64	  1	207.0	49.5	 25
 65	  1	205.0	62.8	 25
 66	  1	526.0	80.4	 25
 67	  1	204.8	39.1	 30
 68	  1	3944.0	688.0	 25
 69	  1	787.0	121.4	 25
 70	  1	418.0	79.1	 25
 71	  1	242.0	51.3	 25
 72	  1	198.0	39.9	 30
 73	  1	204.0	47.4	 25
 74	  1	336.0	43.7	 25
 75	  1	174.0	39.9	 25
 76	  1	1369.0	138.4	 25
 77	  1	159.8	41.3	 30
 78	  1	232.0	58.4	 25
 79	  1	230.0	38.2	 25
 80	  1	410.0	63.5	 25
 81	  1	1707.0	173.6	 25
 82	  1	407.3	67.5	 30
 83	  1	273.0	45.7	 25
 84	  1	180.0	33.4	 25
 85	  1	907.0	136.0	 25
 86	  1	357.0	72.7	 25
 87	  1	202.5	44.5	 30
 88	  1	525.0	99.4	 25
 89	  1	401.0	48.4	 25
 90	  1	293.0	62.3	 25
 91	  1	419.0	58.0	 25
 92	  1	333.5	58.9	 30
 93	  1	319.0	60.6	 25
 94	  1	203.0	57.0	 25
 95	  1	1736.0	227.1	 25
 96	  1	539.0	92.3	 25
 97	  1	213.5	46.8	 30
 98	  1	187.0	36.1	 25
 99	  1	188.0	32.9	 25
100	  1	364.0	56.8	 25
101	  1	153.0	28.8	 25
102	  1	146.0	31.6	 30
103	  1	157.0	26.8	 25
104	  1	222.0	48.8	 25
105	  1	298.0	46.2	 25
106	  1	180.0	42.7	 25
107	  1	544.8	120.0	 30
108	  1	202.0	42.6	 25
109	  1	166.0	43.2	 25
110	  1	308.0	87.1	 25
111	  1	246.0	44.5	 25
112	  1	1879.3	431.3	 30
113	  1	141.0	24.3	 25
114	  1	317.0	58.8	 25
115	  1	370.0	75.9	 25
116	  1	203.0	40.5	 25
117	  1	1603.5	354.7	 30
118	  1	225.0	50.2	 25
119	  1	200.0	51.3	 25
120	  1	405.0	56.5	 25
121	  1	222.0	46.8	 25
122	  1	265.5	52.0	 30
123	  1	248.0	51.6	 25
124	  1	498.0	87.1	 25
125	  1	665.0	216.2	 25
126	  1	842.0	148.6	 25
127	  1	570.5	98.6	 30
128	  1	548.0	99.7	 25
129	  1	324.0	43.6	 25
130	  1	796.0	93.8	 25
131	  1	470.0	58.5	 25
132	  1	1049.0	174.2	 30
133	  1	251.0	49.9	 25
134	  1	244.0	46.9	 25
135	  1	2045.0	248.0	 25
136	  1	288.0	55.8	 25
137	  1	278.8	53.7	 30
138	  1	165.0	39.6	 25
139	  1	251.0	44.4	 25
140	  1	177.0	38.9	 25
141	  1	125.0	35.0	 25
142	  1	949.5	199.6	 30
143	  1	498.0	92.0	 25
144	  1	197.0	42.2	 25
145	  1	225.0	42.3	 25
146	  1	8211.0	1228.1	 25
147	  1	269.8	47.8	 30
148	  1	141.0	37.1	 25
149	  1	160.0	31.5	 25
150	  1	220.0	31.3	 25
151	  1	189.0	38.7	 25
152	  1	311.5	65.4	 30
153	  1	171.0	35.2	 25
154	  1	237.0	50.8	 25
155	  1	193.0	36.9	 25
156	  1	1372.0	172.7	 25
157	  1	244.0	43.0	 30
158	  1	244.0	43.8	 25
159	  1	541.0	75.9	 25
160	  1	394.0	53.0	 25
161	  1	228.0	31.4	 25
162	  1	219.0	28.4	 30
163	  1	335.0	63.9	 25
164	  1	148.0	23.7	 25
165	  1	287.0	43.8	 25
166	  1	433.0	97.1	 25
167	  1	2480.0	473.9	 25
168	  1	437.0	96.9	 30
169	  1	383.0	61.5	 25
170	  1	302.0	48.5	 25
171	  1	1298.0	205.1	 25
172	  1	289.0	52.0	 25
173	  1	725.8	130.3	 30
174	  1	220.0	43.3	 25
175	  1	159.0	37.2	 25
176	  1	287.0	48.0	 25
177	  1	166.0	24.4	 25
178	  1	186.0	43.3	 30
179	  1	210.0	49.1	 25
180	  1	194.0	35.7	 25
181	  1	211.0	40.7	 25
182	  1	596.0	109.5	 25
183	  1	548.3	108.3	 30
184	  1	1482.0	237.6	 25
185	  1	185.0	41.4	 25
186	  1	285.0	53.8	 25
187	  1	777.0	159.9	 25
188	  1	204.3	34.0	 30
189	  1	202.0	34.3	 25
190	  1	215.0	33.2	 25
191	  1	163.0	45.6	 25
192	  1	157.0	39.3	 25
193	  1	282.5	52.7	 30
194	  1	261.0	39.3	 25
195	  1	347.0	63.0	 25
196	  1	621.0	71.3	 25
197	  1	286.0	50.2	 25
198	  1	206.5	44.9	 30
199	  1	234.0	42.7	 25
200	  1	396.0	75.6	 25
201	  1	389.0	73.1	 25
202	  1	347.0	61.4	 25
203	  1	190.8	30.4	 30
204	  1	851.0	124.5	 25
205	  1	587.0	83.7	 25
206	  1	177.0	47.8	 25
207	  1	204.0	52.8	 25
208	  1	180.8	36.1	 30
209	  1	515.0	100.6	 25
210	  1	442.0	58.1	 25
211	  1	205.0	44.2	 25
212	  1	380.0	66.0	 25
213	  1	1084.0	207.5	 30
214	  1	490.0	67.7	 25
215	  1	483.0	63.9	 25
216	  1	678.0	90.8	 25
217	  1	739.0	91.5	 25
218	  1	276.0	53.3	 30
219	  1	248.0	55.0	 25
220	  1	364.0	48.6	 25
221	  1	200.0	33.7	 25
222	  1	171.0	40.8	 25
223	  1	193.0	33.2	 30
224	  1	433.0	58.6	 25
225	  1	209.0	55.5	 25
226	  1	260.0	38.0	 25
227	  1	565.0	67.9	 25
228	  1	520.5	65.7	 30
229	  1	326.0	51.0	 25
230	  1	1337.0	234.1	 25
231	  1	211.0	45.6	 25
232	  1	189.0	37.3	 25
233	  1	274.0	62.8	 30
234	  1	355.0	71.1	 25
235	  1	141.0	47.0	 25
236	  1	1920.0	184.4	 25
237	  1	118.0	29.0	 25
238	  1	176.8	37.5	 30
239	  1	139.0	33.0	 25
240	  1	309.0	45.0	 25
241	  1	277.0	52.7	 25
242	  1	189.0	34.1	 25
243	  1	302.5	46.8	 30
244	  1	405.0	63.9	 25
245	  1	372.0	67.8	 25
246	  1	362.0	61.0	 25
247	  1	468.0	56.6	 25
248	  1	430.8	81.9	 36
249	  1	233.5	42.5	 30
250	  1	250.0	39.2	 30
251	  1	165.3	23.0	 30
252	  1	202.3	51.0	 30
253	  1	400.5	63.5	 36
254	  1	1441.3	171.2	 30
255	  1	929.8	132.7	 30
256	  1	190.3	38.9	 30
257	  1	973.8	124.2	 30
258	  1	248.3	47.6	 36
259	  1	601.5	110.3	 30
260	  1	294.3	69.9	 30
261	  1	489.5	83.0	 30
262	  1	228.5	44.9	 30
263	  1	179.3	31.4	 36
264	  1	156.0	28.8	 30
265	  1	167.8	41.3	 30
266	  1	131.8	33.1	 30
267	  1	149.5	32.3	 30
268	  1	172.8	49.7	 36
269	  1	641.0	128.1	 30
270	  1	450.5	91.0	 30
271	  1	292.5	54.1	 30
272	  1	269.3	59.6	 30
273	  1	201.5	41.7	 36
274	  1	420.8	47.7	 30
275	  1	465.3	59.2	 30
276	  1	1002.3	151.9	 30
277	  1	1302.3	177.9	 30
278	  1	572.5	113.2	 36
279	  1	159.0	31.7	 30
280	  1	207.5	36.8	 30
281	  1	572.8	89.1	 30
282	  1	422.3	56.4	 30
283	  1	632.8	88.4	 36
284	  1	272.8	46.8	 30
285	  1	752.0	91.9	 30
286	  1	193.5	34.2	 30
287	  1	166.5	31.0	 30
288	  1	201.5	40.7	 36
289	  1	282.5	50.8	 30
290	  1	183.0	38.9	 30
291	  1	295.0	44.7	 30
292	  1	534.8	77.8	 30
293	  1	226.0	43.0	 36
294	  1	220.5	37.2	 30
295	  1	194.5	31.3	 30
296	  1	351.3	51.1	 30
297	  1	252.8	42.9	 30
298	  1	194.8	37.2	 36
299	  1	310.0	59.8	 30
300	  1	1185.3	143.8	 30
301	  1	517.5	63.5	 30
302	  1	436.5	50.3	 30
303	  1	577.5	84.9	 36
304	  1	441.0	68.7	 30
305	  1	711.0	106.5	 30
306	  1	161.8	24.3	 30
307	  1	451.8	79.8	 30
308	  1	1133.0	231.4	 36
309	  1	632.8	106.2	 30
310	  1	511.8	85.4	 30
311	  1	318.0	45.5	 30
312	  1	378.8	74.6	 30
313	  1	1267.8	287.4	 36
314	  1	180.0	30.3	 30
315	  1	452.3	68.6	 30
316	  1	293.8	40.3	 30
317	  1	172.0	47.0	 25
318	  1	158.8	30.0	 30
319	  1	1239.0	163.3	 25
320	  1	768.0	105.6	 25
321	  1	184.0	43.5	 25
322	  1	169.0	35.9	 25
323	  1	294.5	48.1	 30
324	  1	197.0	32.0	 25
325	  1	187.0	30.8	 25
326	  1	166.0	30.0	 25
327	  1	1719.0	246.5	 25
328	  1	181.8	29.3	 30
329	  1	169.0	29.3	 25
330	  1	191.0	28.5	 25
331	  1	810.0	115.3	 25
332	  1	342.0	53.8	 25
333	  1	202.5	29.4	 30
334	  1	171.0	26.8	 25
335	  1	148.0	19.4	 25
336	  1	204.0	48.6	 25
337	  1	136.0	20.0	 25
338	  1	187.0	44.3	 30
339	  1	280.0	67.1	 25
340	  1	3575.0	446.1	 25
341	  1	1428.0	118.3	 25
342	  1	199.0	31.0	 25
343	  1	640.0	111.6	 30
344	  1	354.0	59.2	 25
345	  1	440.0	65.2	 25
346	  1	180.0	21.8	 25
347	  1	590.0	66.7	 25
348	  1	468.8	81.9	 30
349	  1	210.0	26.3	 25
350	  1	228.0	32.0	 25
351	  1	362.0	46.9	 25
352	  1	242.0	46.8	 25
353	  1	194.5	26.8	 30
354	  1	191.0	21.1	 25
355	  1	224.0	60.0	 25
356	  1	806.0	67.8	 25
357	  1	142.0	28.4	 25
358	  1	1551.8	408.0	 30
359	  1	117.0	28.1	 25
360	  1	182.0	30.1	 25
361	  1	175.0	36.3	 25
362	  1	243.0	46.9	 25
363	  1	336.3	59.0	 30
364	  1	235.0	37.7	 25
365	  1	406.0	64.2	 25
366	  1	197.0	32.3	 25
367	  1	205.0	26.1	 25
368	  1	314.8	45.4	 30
369	  1	430.0	58.7	 25
370	  1	179.0	33.4	 25
371	  1	318.0	53.9	 25
372	  1	3754.0	467.9	 25
373	  1	417.0	59.1	 30
374	  1	274.0	45.5	 25
375	  1	301.0	57.4	 25
376	  1	204.0	38.8	 25
377	  1	265.0	35.1	 25
378	  1	616.5	77.7	 30
379	  1	228.0	47.9	 25
380	  1	1471.0	152.7	 25
381	  1	1284.0	126.4	 25
382	  1	228.0	39.3	 25
383	  1	274.8	53.2	 30
384	  1	179.0	37.4	 25
385	  1	591.0	91.8	 25
386	  1	504.0	74.1	 25
387	  1	154.0	30.0	 25
388	  1	280.3	46.9	 30
389	  1	205.0	47.6	 25
390	  1	629.0	70.2	 25
391	  1	157.0	26.4	 25
392	  1	172.0	38.7	 25
393	  1	168.0	30.8	 30
394	  1	298.0	46.8	 25
395	  1	875.0	109.7	 25
396	  1	325.0	50.7	 25
397	  1	198.0	24.9	 25
398	  1	234.0	33.0	 30
399	  1	204.0	44.0	 25
400	  1	2310.0	283.3	 25
401	  1	2560.0	331.7	 25
402	  1	252.0	29.6	 25
403	  1	377.5	77.4	 30
404	  1	1097.0	153.2	 25
405	  1	346.0	58.9	 25
406	  1	207.0	29.2	 25
407	  1	272.0	58.4	 25
408	  1	438.3	48.8	 30
409	  1	203.0	48.7	 25
410	  1	148.0	23.6	 25
411	  1	199.0	39.1	 25
412	  1	142.0	23.2	 25
413	  1	197.5	47.1	 30
414	  1	161.0	31.5	 25
415	  1	272.0	47.4	 25
416	  1	8549.0	1001.8	 25
417	  1	355.0	49.9	 25
418	  1	454.5	56.7	 30
419	  1	213.0	41.3	 25
420	  1	320.0	57.2	 25
421	  1	322.0	52.4	 25
422	  1	205.0	37.8	 25
423	  1	167.0	33.4	 30
424	  1	3871.0	656.5	 25
425	  1	362.0	55.9	 25
426	  1	222.0	47.9	 25
427	  1	743.0	90.7	 25
428	  1	543.0	60.4	 30
429	  1	199.0	41.3	 25
430	  1	879.0	112.1	 25
431	  1	608.0	61.5	 25
432	  1	275.0	41.3	 25
433	  1	141.0	26.2	 30
434	  1	171.0	36.9	 25
435	  1	168.0	25.5	 25
436	  1	434.0	47.2	 25
437	  1	1447.0	162.2	 25
438	  1	244.3	47.9	 30
439	  1	202.0	36.0	 25
440	  1	294.0	46.9	 25
441	  1	204.0	26.3	 25
442	  1	297.0	58.9	 25
443	  1	1350.5	206.0	 30
444	  1	1369.0	278.3	 25
445	  1	512.0	89.3	 25
446	  1	314.0	55.0	 25
447	  1	186.0	33.1	 25
448	  1	267.5	26.0	 30
449	  1	367.0	46.2	 25
450	  1	413.0	42.8	 25
451	  1	494.0	50.9	 25
452	  1	934.0	86.1	 25
453	  1	596.0	126.3	 30
454	  1	266.0	37.1	 25
455	  1	207.0	38.6	 25
456	  1	420.0	43.8	 25
457	  1	188.0	33.5	 25
458	  1	169.0	31.8	 30
459	  1	202.0	32.2	 25
460	  1	186.0	30.9	 25
461	  1	188.0	36.0	 25
462	  1	536.0	60.8	 25
463	  1	454.0	67.5	 30
464	  1	214.0	42.5	 25
465	  1	348.0	42.6	 25
466	  1	1321.0	196.4	 25
467	  1	155.0	23.2	 25
468	  1	276.5	56.8	 30
469	  1	3034.0	755.2	 25
470	  1	295.0	45.9	 25
471	  1	429.0	61.3	 25
472	  1	117.0	25.5	 25
473	  1	1724.5	413.0	 30
474	  1	135.0	33.2	 25
475	  1	144.0	20.9	 25
476	  1	131.0	27.8	 25
477	  1	228.0	24.4	 25
478	  1	341.5	48.0	 30
479	  1	225.0	48.2	 25
480	  1	142.0	24.1	 25
481	  1	131.0	36.8	 25
482	  1	174.0	33.9	 25
483	  1	236.8	33.5	 30
484	  1	247.0	59.3	 25
485	  1	520.0	75.1	 25
486	  1	247.0	41.8	 25
487	  1	166.0	27.7	 25
488	  1	166.8	24.0	 30
489	  1	944.0	165.0	 25
490	  1	311.0	36.6	 25
491	  1	271.0	36.0	 25
492	  1	472.0	50.3	 25
493	  1	2625.0	694.6	 30
494	  1	190.0	28.1	 25
495	  1	449.0	62.4	 25
496	  1	330.0	40.3	 25
497	  1	489.0	47.3	 25
498	  1	1659.8	279.8	 30
499	  1	350.0	47.7	 25
500	  1	486.0	53.8	 25
501	  1	2179.0	316.7	 25
502	  1	1626.0	184.2	 25
503	  1	244.5	35.5	 30
504	  1	189.0	26.4	 25
505	  1	373.0	53.4	 25
506	  1	233.0	32.5	 25
507	  1	202.0	38.6	 25
508	  1	268.5	62.3	 30
509	  1	194.0	37.3	 25
510	  1	284.0	53.5	 25
511	  1	133.0	20.0	 25
512	  1	173.0	30.1	 25
513	  1	162.0	29.5	 30
514	  1	337.0	75.0	 25
515	  1	207.0	27.9	 25
516	  1	162.0	24.1	 25
517	  1	1990.0	261.5	 25
518	  1	162.5	29.9	 30
519	  1	410.0	99.7	 25
520	  1	165.0	34.4	 25
521	  1	167.0	33.8	 25
522	  1	189.0	28.9	 25
523	  1	478.0	50.1	 25
524	  1	240.8	35.9	 30
525	  1	323.0	42.4	 25
526	  1	160.0	16.2	 25
527	  1	218.0	41.4	 25
528	  1	1285.0	145.2	 25
529	  1	209.5	25.4	 30
530	  1	421.0	60.1	 25
531	  1	318.0	48.9	 25
532	  1	308.0	52.9	 25
533	  1	106.0	18.0	 25
534	  1	142.0	26.2	 30
535	  1	112.0	15.2	 25
536	  1	144.0	21.6	 25
537	  1	236.0	37.7	 25
538	  1	412.0	57.1	 25
539	  1	194.8	29.8	 30
540	  1	429.0	71.5	 25
541	  1	485.0	61.5	 25
542	  1	329.0	37.5	 25
543	  1	313.0	45.5	 25
544	  1	484.0	86.2	 30
545	  1	372.0	70.0	 25
546	  1	483.0	61.5	 25
547	  1	212.0	31.7	 25
548	  1	268.0	35.3	 25
549	  1	14615.5	3716.9	 30
550	  1	490.0	65.8	 25
551	  1	404.0	42.5	 25
552	  1	6554.0	898.1	 25
553	  1	1626.0	196.0	 25
554	  1	296.5	54.3	 30
555	  1	374.0	54.6	 25
556	  1	243.0	39.4	 25
557	  1	727.0	112.2	 25
558	  1	533.0	55.6	 25
559	  1	197.5	33.1	 30
560	  1	226.0	33.1	 25
561	  1	410.0	72.9	 25
562	  1	465.0	70.9	 25
563	  1	279.0	45.9	 25
564	  1	317.5	33.2	 30
565	  1	407.0	44.4	 25
566	  1	334.0	51.2	 25
567	  1	298.0	45.8	 25
568	  1	5845.0	840.2	 25
569	  1	323.3	35.6	 30
570	  1	546.0	61.6	 25
571	  1	689.0	156.0	 25
572	  1	223.0	29.7	 25
573	  1	165.0	23.4	 25
574	  1	192.0	35.5	 30
575	  1	285.0	51.9	 25
576	  1	391.0	65.8	 25
577	  1	219.0	37.2	 25
578	  1	164.0	26.5	 25
579	  1	131.5	28.0	 30
580	  1	198.0	35.9	 25
581	  1	225.0	23.9	 25
582	  1	619.0	62.6	 25
583	  1	143.0	28.1	 25
584	  1	184.3	34.1	 30
585	  1	228.0	29.1	 25
586	  1	294.0	47.8	 25
587	  1	575.0	55.5	 25
588	  1	225.0	37.3	 25
589	  1	185.3	33.8	 30
590	  1	309.0	46.9	 25
591	  1	192.0	29.3	 25
592	  1	189.0	29.6	 25
593	  1	487.0	79.6	 25
594	  1	246.5	48.2	 30
595	  1	462.0	127.5	 25
596	  1	2303.0	316.5	 25
597	  1	217.0	29.1	 25
598	  1	278.0	38.2	 25
599	  1	304.3	47.8	 30
600	  1	380.0	68.2	 25
601	  1	399.0	42.0	 25
602	  1	406.0	47.7	 25
603	  1	756.0	101.6	 30
604	  1	741.8	116.2	 36
605	  1	154.3	44.0	 30
606	  1	223.5	36.3	 30
607	  1	284.3	46.9	 30
608	  1	1254.3	221.4	 30
609	  1	194.3	29.2	 36
610	  1	580.5	78.9	 30
611	  1	304.5	44.4	 30
612	  1	201.8	34.4	 30
613	  1	316.0	71.3	 30
614	  1	461.5	94.2	 36
615	  1	9988.5	2183.6	 30
616	  1	199.0	39.7	 30
617	  1	226.0	31.4	 30
618	  1	2828.5	481.9	 30
619	  1	174.0	33.3	 36
620	  1	158.0	24.3	 30
621	  1	154.5	25.2	 30
622	  1	208.8	42.5	 30
623	  1	469.8	74.0	 30
624	  1	629.3	81.2	 36
625	  1	530.3	70.8	 30
626	  1	312.5	37.1	 30
627	  1	1086.8	136.9	 30
628	  1	255.5	50.1	 30
629	  1	758.8	140.8	 36
630	  1	224.0	45.5	 30
631	  1	155.0	21.4	 30
632	  1	174.0	27.2	 30
633	  1	257.8	25.3	 30
634	  1	190.5	32.4	 36
635	  1	3213.8	563.2	 30
636	  1	1093.5	180.3	 30
637	  1	242.0	43.1	 30
638	  1	188.3	25.9	 30
639	  1	336.0	72.1	 36
640	  1	204.0	36.5	 30
641	  1	351.3	50.3	 30
642	  1	263.0	35.0	 30
643	  1	606.0	69.8	 30
644	  1	304.3	40.1	 36
645	  1	159.5	29.9	 30
646	  1	143.5	24.8	 30
647	  1	222.5	30.5	 30
648	  1	670.0	111.1	 30
649	  1	219.0	30.6	 36
650	  1	254.0	48.6	 30
651	  1	300.5	52.5	 30
652	  1	2282.0	213.8	 30
653	  1	1133.0	128.6	 30
654	  1	2227.8	421.5	 36
655	  1	364.8	56.0	 30
656	  1	325.5	54.2	 30
657	  1	413.0	55.7	 30
658	  1	249.3	38.5	 30
659	  1	178.5	32.8	 36
660	  1	789.8	184.1	 30
661	  1	12779.3	2177.7	 30
662	  1	1241.0	150.6	 30
663	  1	1860.3	232.8	 30
664	  1	479.8	59.3	 36
665	  1	377.0	48.6	 30
666	  1	267.8	35.0	 30
667	  1	529.5	57.5	 30
668	  1	663.5	50.0	 30
669	  1	259.8	40.2	 36
670	  1	714.3	93.1	 30
671	  1	452.3	52.9	 30
672	  1	3942.0	559.2	 30
673	  1	471.0	49.5	 25
674	  1	10269.3	2162.3	 30
675	  1	3796.0	709.0	 25
676	  1	512.0	65.0	 25
677	  1	356.0	51.1	 25
678	  1	412.0	39.7	 25
679	  1	530.3	63.1	 30
680	  1	613.0	90.3	 25
681	  1	199.0	24.7	 25
682	  1	828.0	116.0	 25
683	  1	210.0	33.6	 25
684	  1	257.8	24.7	 30
685	  1	255.0	38.3	 25
686	  1	137.0	28.5	 25
687	  1	631.0	60.3	 25
688	  1	342.0	34.6	 25
689	  1	2035.0	541.8	 30
690	  1	1075.0	196.7	 25
691	  1	189.0	41.0	 25
692	  1	500.0	69.0	 25
693	  1	184.0	23.2	 25
694	  1	238.5	30.7	 30
695	  1	311.0	53.6	 25
696	  1	227.0	33.4	 25
697	  1	175.0	34.5	 25
698	  1	307.0	34.5	 25
699	  1	196.5	24.5	 30
700	  1	348.0	54.7	 25
701	  1	163.0	25.7	 25
702	  1	713.0	95.0	 25
703	  1	506.0	87.6	 25
704	  1	747.8	130.3	 30
705	  1	880.0	156.0	 25
706	  1	543.0	107.9	 25
707	  1	172.0	20.3	 25
708	  1	20698.0	2508.1	 25
709	  1	309.5	61.4	 30
710	  1	20750.0	4597.8	 25
711	  1	285.0	35.9	 25
  0	  2	288.3	182.3	 30
  1	  2	16344.5	4491.5	 30
  2	  2	275.5	84.0	 36
  3	  2	16597.0	4324.0	 30
  4	  2	134.8	37.9	 30
  5	  2	946.3	192.5	 30
  6	  2	187.0	33.3	 30
  7	  2	222.3	49.4	 36
  8	  2	249.0	48.9	 30
  9	  2	219.8	32.3	 30
 10	  2	255.5	43.9	 30
 11	  2	701.3	171.1	 30
 12	  2	150.0	35.0	 36
 13	  2	309.8	64.2	 30
 14	  2	274.0	35.3	 30
 15	  2	136.5	25.4	 30
 16	  2	146.3	21.2	 30
 17	  2	158.5	28.8	 36
 18	  2	179.0	34.8	 30
 19	  2	125.8	23.2	 30
 20	  2	221.5	47.0	 30
 21	  2	327.3	70.5	 30
 22	  2	485.8	117.7	 36
 23	  2	397.5	70.3	 30
 24	  2	204.8	43.7	 30
 25	  2	306.0	53.9	 30
 26	  2	312.0	50.3	 30
 27	  2	387.8	81.0	 36
 28	  2	236.8	37.2	 30
 29	  2	441.5	54.4	 30
 30	  2	765.5	128.4	 30
 31	  2	158.0	31.3	 25
 32	  2	261.5	51.2	 30
 33	  2	323.0	47.9	 25
 34	  2	704.0	83.5	 25
 35	  2	212.0	36.8	 25
 36	  2	234.0	53.8	 25
 37	  2	203.3	38.0	 30
 38	  2	402.0	72.9	 25
 39	  2	150.0	24.8	 25
 40	  2	160.0	22.8	 25
 41	  2	294.0	41.9	 25
 42	  2	106.0	22.0	 30
 43	  2	129.0	27.4	 25
 44	  2	142.0	25.2	 25
 45	  2	234.0	37.1	 25
 46	  2	375.0	46.7	 25
 47	  2	273.5	47.2	 30
 48	  2	346.0	48.6	 25
 49	  2	135.0	24.6	 25
 50	  2	160.0	36.3	 25
 51	  2	134.0	26.2	 25
 52	  2	150.5	35.3	 30
 53	  2	164.0	29.3	 25
 54	  2	223.0	37.5	 25
 55	  2	785.0	90.8	 25
 56	  2	313.0	47.5	 25
 57	  2	179.0	34.4	 30
 58	  2	138.0	27.0	 25
 59	  2	862.0	85.9	 25
 60	  2	315.0	50.0	 25
 61	  2	163.0	40.4	 25
 62	  2	149.8	20.7	 30
 63	  2	154.0	28.0	 25
 64	  2	176.0	31.1	 25
 65	  2	208.0	32.6	 25
 66	  2	293.0	60.8	 25
 67	  2	147.0	23.2	 30
 68	  2	687.0	145.3	 25
 69	  2	227.0	46.5	 25
 70	  2	296.0	56.3	 25
 71	  2	181.0	26.0	 25
 72	  2	158.5	22.7	 30
 73	  2	187.0	39.7	 25
 74	  2	261.0	38.8	 25
 75	  2	143.0	28.5	 25
 76	  2	747.0	127.2	 25
 77	  2	218.8	48.8	 30
 78	  2	237.0	45.7	 25
 79	  2	109.0	22.9	 25
 80	  2	183.0	33.4	 25
 81	  2	938.0	207.4	 25
 82	  2	246.0	33.0	 30
 83	  2	280.0	44.9	 25
 84	  2	188.0	36.1	 25
 85	  2	253.0	51.6	 25
 86	  2	192.0	29.9	 25
 87	  2	200.8	45.1	 30
 88	  2	203.0	30.0	 25
 89	  2	214.0	31.6	 25
 90	  2	215.0	43.2	 25
 91	  2	191.0	27.2	 25
 92	  2	246.0	47.7	 30
 93	  2	136.0	22.0	 25
 94	  2	180.0	33.8	 25
 95	  2	1113.0	213.7	 25
 96	  2	300.0	42.8	 25
 97	  2	218.8	36.0	 30
 98	  2	204.0	37.3	 25
 99	  2	145.0	37.6	 25
100	  2	214.0	53.6	 25
101	  2	117.0	16.5	 25
102	  2	127.8	23.6	 30
103	  2	160.0	28.4	 25
104	  2	150.0	26.6	 25
105	  2	179.0	22.7	 25
106	  2	167.0	34.8	 25
107	  2	233.8	43.9	 30
108	  2	352.0	62.6	 25
109	  2	112.0	19.5	 25
110	  2	247.0	58.9	 25
111	  2	205.0	33.8	 25
112	  2	693.8	119.5	 30
113	  2	111.0	23.2	 25
114	  2	163.0	35.2	 25
115	  2	383.0	49.8	 25
116	  2	166.0	35.5	 25
117	  2	358.0	48.2	 30
118	  2	254.0	57.0	 25
119	  2	194.0	38.1	 25
120	  2	333.0	53.6	 25
121	  2	264.0	55.6	 25
122	  2	278.5	49.5	 30
123	  2	186.0	39.5	 25
124	  2	250.0	43.4	 25
125	  2	372.0	55.9	 25
126	  2	373.0	56.4	 25
127	  2	529.3	87.6	 30
128	  2	222.0	45.3	 25
129	  2	409.0	69.3	 25
130	  2	310.0	42.7	 25
131	  2	341.0	47.5	 25
132	  2	263.5	43.7	 30
133	  2	327.0	31.0	 25
134	  2	411.0	50.4	 25
135	  2	484.0	101.3	 25
136	  2	222.0	43.2	 25
137	  2	189.0	33.8	 30
138	  2	141.0	16.7	 25
139	  2	448.0	52.2	 25
140	  2	204.0	40.4	 25
141	  2	138.0	25.4	 25
142	  2	423.0	170.3	 30
143	  2	188.0	35.0	 25
144	  2	193.0	24.1	 25
145	  2	263.0	87.5	 25
146	  2	1280.0	302.3	 25
147	  2	192.5	27.6	 30
148	  2	175.0	45.3	 25
149	  2	125.0	18.2	 25
150	  2	187.0	39.4	 25
151	  2	144.0	25.1	 25
152	  2	168.0	24.1	 30
153	  2	171.0	30.4	 25
154	  2	167.0	24.3	 25
155	  2	164.0	25.8	 25
156	  2	408.0	56.7	 25
157	  2	217.0	35.9	 25
158	  2	188.5	29.7	 30
159	  2	192.0	40.0	 25
160	  2	375.0	50.1	 25
161	  2	250.0	33.5	 25
162	  2	177.0	34.7	 25
163	  2	174.3	24.1	 30
164	  2	135.0	22.5	 25
165	  2	197.0	31.8	 25
166	  2	371.0	60.0	 25
167	  2	958.0	167.4	 25
168	  2	200.8	26.2	 30
169	  2	238.0	46.4	 25
170	  2	329.0	55.9	 25
171	  2	750.0	85.0	 25
172	  2	204.0	48.0	 25
173	  2	242.0	56.3	 30
174	  2	193.0	35.0	 25
175	  2	155.0	27.9	 25
176	  2	199.0	30.7	 25
177	  2	142.0	21.4	 25
178	  2	174.8	28.6	 30
179	  2	183.0	36.3	 25
180	  2	166.0	25.2	 25
181	  2	252.0	41.3	 25
182	  2	314.0	56.2	 25
183	  2	219.8	31.8	 30
184	  2	253.0	48.0	 25
185	  2	129.0	31.4	 25
186	  2	158.0	34.4	 25
187	  2	222.0	38.5	 25
188	  2	223.3	27.6	 30
189	  2	191.0	36.8	 25
190	  2	247.0	69.7	 25
191	  2	150.0	32.6	 25
192	  2	142.0	22.2	 25
193	  2	193.5	32.0	 30
194	  2	229.0	32.3	 25
195	  2	322.0	53.5	 25
196	  2	271.0	34.9	 25
197	  2	184.0	21.4	 25
198	  2	161.5	27.4	 30
199	  2	243.0	45.4	 25
200	  2	205.0	28.2	 25
201	  2	265.0	40.6	 25
202	  2	209.0	35.7	 25
203	  2	165.3	32.3	 30
204	  2	255.0	40.1	 25
205	  2	226.0	23.7	 25
206	  2	137.0	28.6	 25
207	  2	128.0	17.2	 25
208	  2	175.8	32.1	 30
209	  2	243.0	32.6	 25
210	  2	325.0	47.0	 25
211	  2	140.0	19.6	 25
212	  2	285.0	41.0	 25
213	  2	447.5	61.1	 30
214	  2	390.0	57.3	 25
215	  2	211.0	24.3	 25
216	  2	536.0	61.5	 25
217	  2	321.0	52.1	 25
218	  2	239.8	39.1	 30
219	  2	271.0	44.0	 25
220	  2	472.0	74.2	 25
221	  2	194.0	40.2	 25
222	  2	151.0	23.2	 25
223	  2	179.3	33.6	 30
224	  2	430.0	80.6	 25
225	  2	498.0	68.3	 25
226	  2	227.0	38.4	 25
227	  2	711.0	67.9	 25
228	  2	775.0	156.7	 30
229	  2	332.0	39.8	 25
230	  2	398.0	49.7	 25
231	  2	235.0	47.4	 25
232	  2	150.0	21.8	 25
233	  2	159.5	23.1	 30
234	  2	211.0	37.6	 25
235	  2	136.0	18.2	 25
236	  2	660.0	118.2	 25
237	  2	121.0	18.6	 25
238	  2	163.0	35.6	 30
239	  2	119.0	23.1	 25
240	  2	249.0	37.5	 25
241	  2	152.0	29.1	 25
242	  2	145.0	29.4	 25
243	  2	290.0	41.4	 30
244	  2	331.0	36.0	 25
245	  2	442.0	49.0	 25
246	  2	370.0	40.6	 25
247	  2	478.0	51.1	 25
248	  2	220.0	40.1	 30
249	  2	162.0	28.1	 25
250	  2	173.0	27.1	 25
251	  2	194.0	43.7	 25
252	  2	183.0	32.8	 25
253	  2	389.0	66.8	 30
254	  2	600.0	64.2	 25
255	  2	545.0	70.7	 25
256	  2	175.0	35.0	 25
257	  2	293.0	64.4	 25
258	  2	162.3	32.4	 30
259	  2	238.0	35.9	 25
260	  2	179.0	31.7	 25
261	  2	204.0	37.3	 25
262	  2	155.0	24.7	 25
263	  2	145.0	22.6	 30
264	  2	150.0	37.6	 25
265	  2	138.0	21.6	 25
266	  2	134.0	30.4	 25
267	  2	118.0	26.7	 25
268	  2	179.3	30.2	 30
269	  2	187.0	33.5	 25
270	  2	416.0	53.0	 25
271	  2	186.0	42.5	 25
272	  2	168.0	30.7	 25
273	  2	259.5	46.6	 30
274	  2	307.0	47.8	 25
275	  2	293.0	52.1	 25
276	  2	369.0	74.4	 25
277	  2	351.0	55.0	 25
278	  2	399.3	55.3	 30
279	  2	144.0	31.6	 25
280	  2	156.0	25.0	 25
281	  2	258.0	52.2	 25
282	  2	347.0	38.3	 25
283	  2	626.8	93.8	 30
284	  2	270.0	55.5	 25
285	  2	316.0	44.7	 25
286	  2	200.0	27.6	 25
287	  2	190.0	27.3	 25
288	  2	190.0	31.4	 30
289	  2	192.0	28.8	 25
290	  2	271.0	51.6	 25
291	  2	251.0	32.8	 25
292	  2	329.0	40.6	 25
293	  2	175.8	26.5	 30
294	  2	376.0	76.4	 25
295	  2	150.0	18.8	 25
296	  2	294.0	45.0	 25
297	  2	364.0	45.1	 25
298	  2	204.5	47.3	 30
299	  2	372.0	76.0	 25
300	  2	906.0	119.1	 25
301	  2	381.0	45.4	 25
302	  2	599.0	122.0	 25
303	  2	452.5	75.7	 30
304	  2	208.0	29.6	 25
305	  2	277.0	38.0	 25
306	  2	197.0	34.4	 25
307	  2	192.0	29.6	 25
308	  2	219.8	35.4	 30
309	  2	361.0	60.9	 25
310	  2	212.0	30.8	 25
311	  2	195.0	47.1	 25
312	  2	159.0	35.2	 25
313	  2	196.0	26.5	 30
314	  2	165.0	37.0	 25
315	  2	254.0	23.5	 25
316	  2	217.0	45.8	 25
317	  2	170.8	24.3	 30
318	  2	128.3	38.3	 36
319	  2	180.5	27.3	 30
320	  2	444.8	69.9	 30
321	  2	190.0	43.6	 30
322	  2	171.8	31.1	 30
323	  2	173.3	31.5	 36
324	  2	194.0	40.2	 30
325	  2	170.5	31.6	 30
326	  2	162.8	24.4	 30
327	  2	478.8	71.6	 30
328	  2	168.8	30.9	 36
329	  2	150.8	34.7	 30
330	  2	165.0	36.3	 30
331	  2	466.5	54.5	 30
332	  2	164.8	28.5	 30
333	  2	189.5	31.9	 36
334	  2	168.8	29.0	 30
335	  2	182.0	39.2	 30
336	  2	141.8	31.1	 30
337	  2	152.3	28.1	 30
338	  2	197.5	85.6	 36
339	  2	336.8	85.9	 30
340	  2	1136.3	236.2	 30
341	  2	304.5	46.5	 30
342	  2	447.8	53.7	 30
343	  2	191.3	35.3	 36
344	  2	155.8	27.2	 30
345	  2	184.5	24.2	 30
346	  2	212.5	41.8	 30
347	  2	290.3	41.2	 30
348	  2	264.3	48.4	 36
349	  2	301.5	160.6	 30
350	  2	199.0	40.3	 30
351	  2	154.0	23.3	 30
352	  2	147.5	24.9	 30
353	  2	159.5	29.0	 36
354	  2	192.0	29.3	 30
355	  2	369.8	61.3	 30
356	  2	322.3	40.0	 30
357	  2	151.0	33.2	 30
358	  2	176.3	36.5	 36
359	  2	139.3	23.6	 30
360	  2	174.0	46.1	 30
361	  2	147.0	21.2	 30
362	  2	201.8	45.5	 30
363	  2	443.3	65.4	 36
364	  2	221.3	41.4	 30
365	  2	247.3	36.6	 30
366	  2	169.5	26.1	 30
367	  2	209.8	36.2	 30
368	  2	201.8	33.5	 36
369	  2	249.3	36.8	 30
370	  2	135.8	30.1	 30
371	  2	198.8	32.3	 30
372	  2	795.5	186.1	 30
373	  2	474.3	57.3	 36
374	  2	186.8	36.7	 30
375	  2	502.0	76.1	 30
376	  2	402.8	37.8	 30
377	  2	179.0	25.4	 30
378	  2	303.5	44.8	 36
379	  2	182.3	39.8	 30
380	  2	188.8	44.8	 30
381	  2	336.0	50.3	 30
382	  2	169.8	24.9	 30
383	  2	221.3	30.4	 36
384	  2	142.8	75.2	 30
385	  2	192.8	44.5	 30
386	  2	190.8	32.0	 30
387	  2	139.0	28.6	 25
388	  2	175.3	25.6	 30
389	  2	230.0	33.7	 25
390	  2	249.0	35.8	 25
391	  2	130.0	21.3	 25
392	  2	151.0	29.5	 25
393	  2	135.8	25.0	 30
394	  2	234.0	39.7	 25
395	  2	212.0	25.3	 25
396	  2	149.0	27.8	 25
397	  2	144.0	25.1	 25
398	  2	174.8	30.0	 30
399	  2	259.0	22.8	 25
400	  2	377.0	57.0	 25
401	  2	444.0	64.1	 25
402	  2	248.0	40.7	 25
403	  2	193.3	28.7	 30
404	  2	454.0	57.3	 25
405	  2	616.0	76.2	 25
406	  2	248.0	33.0	 25
407	  2	382.0	30.1	 25
408	  2	507.8	57.0	 30
409	  2	166.0	33.0	 25
410	  2	107.0	13.5	 25
411	  2	174.0	36.2	 25
412	  2	128.0	20.7	 25
413	  2	136.0	20.9	 30
414	  2	131.0	20.4	 25
415	  2	160.0	23.6	 25
416	  2	546.0	115.7	 25
417	  2	321.0	50.7	 25
418	  2	346.3	59.1	 30
419	  2	160.0	23.9	 25
420	  2	192.0	30.7	 25
421	  2	216.0	32.8	 25
422	  2	159.0	27.4	 25
423	  2	187.5	30.0	 30
424	  2	597.0	90.1	 25
425	  2	369.0	40.5	 25
426	  2	237.0	45.2	 25
427	  2	559.0	65.1	 25
428	  2	302.5	60.0	 30
429	  2	204.0	39.4	 25
430	  2	3456.0	487.5	 25
431	  2	678.0	54.1	 25
432	  2	281.0	49.0	 25
433	  2	129.5	21.4	 30
434	  2	114.0	22.0	 25
435	  2	174.0	27.7	 25
436	  2	328.0	44.0	 25
437	  2	463.0	62.3	 25
438	  2	290.8	55.4	 30
439	  2	161.0	21.4	 25
440	  2	209.0	48.9	 25
441	  2	338.0	44.3	 25
442	  2	348.0	42.5	 25
443	  2	5680.5	1195.4	 30
444	  2	375.0	54.6	 25
445	  2	333.0	55.7	 25
446	  2	312.0	53.8	 25
447	  2	137.0	38.9	 25
448	  2	145.0	22.9	 30
449	  2	254.0	43.7	 25
450	  2	465.0	43.0	 25
451	  2	364.0	50.8	 25
452	  2	558.0	55.1	 25
453	  2	242.0	42.0	 30
454	  2	252.0	37.6	 25
455	  2	213.0	44.4	 25
456	  2	225.0	33.7	 25
457	  2	397.0	55.0	 25
458	  2	180.5	33.3	 30
459	  2	245.0	34.7	 25
460	  2	164.0	24.9	 25
461	  2	188.0	34.3	 25
462	  2	210.0	43.9	 25
463	  2	223.5	36.2	 30
464	  2	189.0	32.4	 25
465	  2	317.0	38.7	 25
466	  2	262.0	41.4	 25
467	  2	162.0	37.3	 25
468	  2	261.8	39.0	 30
469	  2	952.0	179.5	 25
470	  2	136.0	34.0	 25
471	  2	335.0	49.9	 25
472	  2	116.0	20.7	 25
473	  2	535.5	102.7	 30
474	  2	118.0	23.6	 25
475	  2	207.0	38.6	 25
476	  2	107.0	15.5	 25
477	  2	244.0	38.0	 25
478	  2	258.3	38.8	 30
479	  2	196.0	23.0	 25
480	  2	138.0	25.2	 25
481	  2	125.0	29.6	 25
482	  2	140.0	34.1	 25
483	  2	569.3	116.4	 30
484	  2	188.0	31.2	 25
485	  2	352.0	56.4	 25
486	  2	209.0	28.8	 25
487	  2	183.0	42.5	 25
488	  2	156.8	23.1	 30
489	  2	344.0	59.9	 25
490	  2	175.0	30.6	 25
491	  2	225.0	28.1	 25
492	  2	976.0	107.5	 25
493	  2	152.0	24.4	 30
494	  2	180.0	35.4	 25
495	  2	281.0	55.5	 25
496	  2	181.0	33.5	 25
497	  2	219.0	43.9	 25
498	  2	2001.0	455.7	 30
499	  2	281.0	31.4	 25
500	  2	495.0	47.5	 25
501	  2	699.0	112.1	 25
502	  2	280.0	53.5	 25
503	  2	152.5	31.3	 30
504	  2	208.0	38.1	 25
505	  2	222.0	34.0	 25
506	  2	188.0	46.0	 25
507	  2	137.0	21.8	 25
508	  2	136.3	25.7	 30
509	  2	168.0	27.6	 25
510	  2	215.0	33.3	 25
511	  2	146.0	33.4	 25
512	  2	157.0	31.8	 25
513	  2	189.0	34.9	 25
514	  2	356.8	53.1	 30
515	  2	213.0	54.5	 25
516	  2	139.0	25.5	 25
517	  2	366.0	70.0	 25
518	  2	172.0	37.9	 25
519	  2	181.3	34.1	 30
520	  2	163.0	26.9	 25
521	  2	207.0	41.9	 25
522	  2	186.0	28.8	 25
523	  2	295.0	40.2	 25
524	  2	277.8	40.4	 30
525	  2	289.0	42.4	 25
526	  2	156.0	31.8	 25
527	  2	193.0	27.1	 25
528	  2	315.0	56.9	 25
529	  2	178.5	45.6	 30
530	  2	179.0	41.6	 25
531	  2	292.0	35.0	 25
532	  2	138.0	32.0	 25
533	  2	118.0	37.7	 25
534	  2	144.8	27.9	 30
535	  2	144.0	26.1	 25
536	  2	135.0	23.4	 25
537	  2	258.0	43.0	 25
538	  2	463.0	55.8	 25
539	  2	160.0	31.0	 30
540	  2	210.0	36.2	 25
541	  2	231.0	36.3	 25
542	  2	344.0	52.8	 25
543	  2	219.0	46.1	 25
544	  2	345.5	65.5	 30
545	  2	307.0	35.1	 25
546	  2	254.0	34.7	 25
547	  2	273.0	48.7	 25
548	  2	268.0	31.6	 25
549	  2	4174.0	1204.3	 30
550	  2	708.0	118.4	 25
551	  2	375.0	50.4	 25
552	  2	1457.0	296.1	 25
553	  2	392.0	70.9	 25
554	  2	162.8	25.4	 30
555	  2	186.0	19.2	 25
556	  2	196.0	52.7	 25
557	  2	597.0	67.0	 25
558	  2	254.0	47.8	 25
559	  2	185.5	35.3	 30
560	  2	197.0	45.6	 25
561	  2	227.0	33.8	 25
562	  2	369.0	59.0	 25
563	  2	158.0	27.9	 25
564	  2	220.0	41.2	 30
565	  2	306.0	38.0	 25
566	  2	225.0	30.5	 25
567	  2	532.0	90.6	 25
568	  2	820.0	137.3	 25
569	  2	271.5	48.0	 30
570	  2	733.0	86.1	 25
571	  2	1627.0	237.1	 25
572	  2	188.0	37.9	 25
573	  2	190.0	33.0	 25
574	  2	187.0	36.6	 30
575	  2	255.0	36.9	 25
576	  2	409.0	68.4	 25
577	  2	178.0	27.0	 25
578	  2	161.0	31.1	 25
579	  2	178.0	41.4	 30
580	  2	247.0	40.6	 25
581	  2	568.0	63.1	 25
582	  2	595.0	58.8	 25
583	  2	115.0	25.3	 25
584	  2	148.3	27.9	 30
585	  2	203.0	37.8	 25
586	  2	254.0	42.9	 25
587	  2	257.0	36.6	 25
588	  2	182.0	33.8	 25
589	  2	204.5	48.0	 30
590	  2	303.0	41.7	 25
591	  2	175.0	31.9	 25
592	  2	119.0	19.4	 25
593	  2	184.0	27.9	 25
594	  2	147.0	27.5	 30
595	  2	269.0	72.8	 25
596	  2	533.0	73.5	 25
597	  2	188.0	38.5	 25
598	  2	231.0	48.1	 25
599	  2	156.5	19.8	 30
600	  2	245.0	45.6	 25
601	  2	388.0	84.9	 25
602	  2	451.0	72.0	 25
603	  2	249.0	41.3	 25
604	  2	523.5	75.1	 30
605	  2	193.0	44.7	 25
606	  2	245.0	35.0	 25
607	  2	275.0	48.7	 25
608	  2	191.0	38.3	 25
609	  2	167.3	35.4	 30
610	  2	247.0	55.0	 25
611	  2	163.0	23.6	 25
612	  2	189.0	34.4	 25
613	  2	382.0	51.7	 25
614	  2	367.3	58.6	 30
615	  2	2461.0	686.2	 25
616	  2	161.0	35.9	 25
617	  2	335.0	67.6	 25
618	  2	838.0	160.7	 25
619	  2	197.3	45.1	 30
620	  2	117.0	21.5	 25
621	  2	162.0	28.2	 25
622	  2	170.0	29.0	 25
623	  2	411.0	55.9	 25
624	  2	344.8	68.2	 30
625	  2	412.0	56.4	 25
626	  2	256.0	50.9	 25
627	  2	660.0	74.7	 25
628	  2	183.0	46.7	 25
629	  2	220.0	40.6	 30
630	  2	203.0	51.5	 25
631	  2	180.0	35.3	 25
632	  2	152.0	36.7	 25
633	  2	203.0	25.9	 25
634	  2	151.0	30.3	 30
635	  2	677.0	154.7	 25
636	  2	246.0	67.4	 25
637	  2	124.0	27.2	 25
638	  2	153.0	32.6	 25
639	  2	167.8	33.7	 30
640	  2	176.0	22.5	 25
641	  2	324.0	37.9	 25
642	  2	359.0	51.0	 25
643	  2	396.0	53.7	 25
644	  2	233.8	46.6	 30
645	  2	138.0	39.2	 25
646	  2	145.0	35.2	 25
647	  2	231.0	43.1	 25
648	  2	363.0	64.3	 25
649	  2	178.5	41.5	 30
650	  2	229.0	39.2	 25
651	  2	324.0	82.6	 25
652	  2	1339.0	176.8	 25
653	  2	1074.0	157.5	 25
654	  2	507.8	92.6	 30
655	  2	304.0	50.9	 25
656	  2	201.0	36.7	 25
657	  2	234.0	51.1	 25
658	  2	564.0	78.0	 25
659	  2	153.5	25.2	 30
660	  2	169.0	28.4	 25
661	  2	805.0	191.1	 25
662	  2	910.0	103.6	 25
663	  2	671.0	71.4	 25
664	  2	522.8	77.0	 30
665	  2	399.0	45.1	 25
666	  2	237.0	41.3	 25
667	  2	366.0	52.4	 25
668	  2	519.0	57.1	 25
669	  2	287.5	69.6	 30
670	  2	673.0	98.5	 25
671	  2	482.0	63.2	 25
672	  2	500.0	56.6	 25
673	  2	378.5	65.8	 30
674	  2	2097.0	483.9	 36
675	  2	624.0	114.8	 30
676	  2	870.8	125.4	 30
677	  2	604.3	90.2	 30
678	  2	319.8	47.6	 30
679	  2	301.3	47.1	 36
680	  2	357.0	74.8	 30
681	  2	125.5	28.8	 30
682	  2	659.3	86.7	 30
683	  2	161.5	23.4	 30
684	  2	187.0	40.9	 36
685	  2	198.8	44.2	 30
686	  2	135.0	30.2	 30
687	  2	500.8	81.3	 30
688	  2	421.0	88.8	 30
689	  2	346.5	87.5	 36
690	  2	402.5	108.9	 30
691	  2	196.8	54.4	 30
692	  2	196.0	33.9	 30
693	  2	163.5	36.2	 30
694	  2	221.5	41.8	 36
695	  2	275.0	44.7	 30
696	  2	195.5	34.7	 30
697	  2	177.3	30.2	 30
698	  2	292.0	61.2	 30
699	  2	199.5	51.2	 36
700	  2	157.3	43.7	 30
701	  2	192.5	32.8	 30
702	  2	299.5	72.6	 30
703	  2	261.0	36.8	 30
704	  2	360.8	77.1	 36
705	  2	482.0	93.3	 30
706	  2	174.8	45.1	 30
707	  2	161.3	40.6	 30
708	  2	289.5	50.2	 30
709	  2	19627.5	5804.8	 36
710	  2	280.5	51.6	 30
711	  2	21590.3	5341.5	 30
  0	  3	16694.0	4279.7	 25
  1	  3	256.0	46.9	 25
  2	  3	15177.8	4093.2	 30
  3	  3	220.0	46.5	 25
  4	  3	118.0	30.2	 25
  5	  3	256.0	45.5	 25
  6	  3	287.0	48.8	 25
  7	  3	116.8	21.4	 30
  8	  3	148.0	48.1	 25
  9	  3	678.0	86.2	 25
 10	  3	689.0	114.1	 25
 11	  3	148.0	32.0	 25
 12	  3	121.0	20.1	 30
 13	  3	164.0	22.2	 25
 14	  3	412.0	64.0	 25
 15	  3	224.0	49.7	 25
 16	  3	150.0	28.2	 25
 17	  3	129.8	24.3	 30
 18	  3	215.0	42.7	 25
 19	  3	171.0	43.6	 25
 20	  3	216.0	33.1	 25
 21	  3	154.0	33.3	 25
 22	  3	353.0	34.4	 30
 23	  3	519.0	71.0	 25
 24	  3	708.0	98.3	 25
 25	  3	591.0	70.8	 25
 26	  3	401.0	57.0	 25
 27	  3	277.8	41.5	 30
 28	  3	304.0	53.6	 25
 29	  3	327.0	63.3	 25
 30	  3	490.0	62.3	 25
 31	  3	149.0	29.1	 30
 32	  3	312.3	49.7	 36
 33	  3	217.3	34.6	 30
 34	  3	439.3	47.8	 30
 35	  3	3645.5	453.4	 30
 36	  3	664.8	67.8	 30
 37	  3	257.0	41.8	 36
 38	  3	226.8	33.7	 30
 39	  3	185.3	32.5	 30
 40	  3	627.3	70.8	 30
 41	  3	345.0	45.1	 30
 42	  3	319.5	53.9	 36
 43	  3	1140.3	220.5	 30
 44	  3	145.5	22.9	 30
 45	  3	296.8	43.7	 30
 46	  3	246.3	41.0	 30
 47	  3	404.0	58.2	 36
 48	  3	191.0	30.0	 30
 49	  3	257.8	42.1	 30
 50	  3	181.0	43.3	 30
 51	  3	147.8	32.0	 30
 52	  3	138.8	30.2	 36
 53	  3	196.3	38.5	 30
 54	  3	166.0	26.7	 30
 55	  3	1230.0	182.6	 30
 56	  3	228.8	41.6	 30
 57	  3	318.8	44.4	 36
 58	  3	243.0	43.7	 30
 59	  3	546.8	73.0	 30
 60	  3	237.0	31.0	 30
 61	  3	197.8	31.0	 30
 62	  3	195.8	29.2	 36
 63	  3	170.5	30.8	 30
 64	  3	112.8	25.7	 30
 65	  3	268.5	37.3	 30
 66	  3	252.5	37.8	 30
 67	  3	1128.3	220.2	 36
 68	  3	387.0	88.8	 30
 69	  3	191.5	37.7	 30
 70	  3	211.0	37.7	 30
 71	  3	179.8	40.4	 30
 72	  3	212.3	36.2	 36
 73	  3	142.5	26.8	 30
 74	  3	194.8	29.9	 30
 75	  3	179.5	39.8	 30
 76	  3	408.8	58.6	 30
 77	  3	323.8	36.8	 36
 78	  3	631.5	111.1	 30
 79	  3	729.0	102.9	 30
 80	  3	533.0	54.2	 30
 81	  3	1943.8	293.5	 30
 82	  3	2504.3	594.4	 36
 83	  3	322.8	52.8	 30
 84	  3	295.0	56.7	 30
 85	  3	383.5	68.1	 30
 86	  3	267.0	48.5	 30
 87	  3	538.5	74.6	 36
 88	  3	133.8	35.5	 30
 89	  3	178.0	31.1	 30
 90	  3	396.8	58.6	 30
 91	  3	354.8	67.8	 30
 92	  3	172.5	29.9	 36
 93	  3	3074.5	415.1	 30
 94	  3	749.0	94.8	 30
 95	  3	238.5	42.0	 30
 96	  3	320.8	44.2	 30
 97	  3	1302.3	276.0	 36
 98	  3	5999.8	890.0	 30
 99	  3	402.8	58.1	 30
100	  3	891.0	109.9	 25
101	  3	177.0	37.3	 25
102	  3	262.8	45.4	 30
103	  3	124.0	22.0	 25
104	  3	122.0	15.9	 25
105	  3	288.0	35.4	 25
106	  3	243.0	41.3	 25
107	  3	233.3	38.0	 30
108	  3	308.0	40.9	 25
109	  3	169.0	33.5	 25
110	  3	183.0	33.2	 25
111	  3	267.0	58.1	 25
112	  3	282.3	41.6	 30
113	  3	172.0	38.3	 25
114	  3	305.0	44.4	 25
115	  3	801.0	99.3	 25
116	  3	3341.0	291.1	 25
117	  3	521.0	43.4	 30
118	  3	540.0	46.3	 25
119	  3	941.0	74.3	 25
120	  3	179.0	24.4	 25
121	  3	381.0	58.1	 25
122	  3	325.5	60.2	 30
123	  3	346.0	44.6	 25
124	  3	447.0	58.3	 25
125	  3	123.0	23.4	 25
126	  3	160.0	35.9	 25
127	  3	189.0	41.2	 30
128	  3	203.0	42.3	 25
129	  3	221.0	41.1	 25
130	  3	394.0	73.9	 25
131	  3	361.0	53.3	 25
132	  3	2685.3	489.1	 30
133	  3	201.0	38.0	 25
134	  3	375.0	44.9	 25
135	  3	195.0	31.2	 25
136	  3	369.0	38.0	 25
137	  3	1510.0	239.3	 30
138	  3	459.0	67.1	 25
139	  3	374.0	50.7	 25
140	  3	507.0	57.2	 25
141	  3	518.0	58.0	 25
142	  3	962.8	185.1	 30
143	  3	1372.0	114.6	 25
144	  3	372.0	65.1	 25
145	  3	297.0	41.8	 25
146	  3	445.0	59.0	 25
147	  3	216.0	36.7	 30
148	  3	345.0	63.8	 25
149	  3	191.0	29.4	 25
150	  3	177.0	23.3	 25
151	  3	314.0	61.1	 25
152	  3	296.0	37.8	 25
153	  3	177.8	33.8	 30
154	  3	924.0	92.3	 25
155	  3	161.0	34.5	 25
156	  3	426.0	68.8	 25
157	  3	731.0	57.0	 25
158	  3	210.8	39.1	 30
159	  3	313.0	39.3	 25
160	  3	334.0	61.4	 25
161	  3	157.0	32.7	 25
162	  3	145.0	26.1	 25
163	  3	149.0	30.6	 30
164	  3	173.0	24.6	 25
165	  3	240.0	43.8	 25
166	  3	172.0	35.0	 25
167	  3	437.0	34.7	 25
168	  3	446.0	66.8	 30
169	  3	1709.0	231.1	 25
170	  3	169.0	38.0	 25
171	  3	240.0	29.9	 25
172	  3	177.0	44.8	 25
173	  3	485.8	93.7	 30
174	  3	4459.0	406.6	 25
175	  3	902.0	82.5	 25
176	  3	3680.0	433.7	 25
177	  3	1373.0	173.4	 25
178	  3	271.3	47.8	 30
179	  3	305.0	56.0	 25
180	  3	318.0	47.5	 25
181	  3	362.0	38.9	 25
182	  3	451.0	73.4	 25
183	  3	2439.5	457.6	 30
184	  3	322.0	50.2	 25
185	  3	1224.0	151.8	 25
186	  3	130.0	22.5	 25
187	  3	187.0	34.2	 25
188	  3	231.8	38.4	 30
189	  3	205.0	28.6	 25
190	  3	152.0	30.5	 25
191	  3	217.0	35.2	 25
192	  3	182.0	37.3	 25
193	  3	365.5	67.3	 30
194	  3	324.0	56.9	 25
195	  3	332.0	56.6	 25
196	  3	478.0	41.6	 25
197	  3	314.0	36.5	 25
198	  3	1483.3	287.3	 30
199	  3	167.0	33.2	 25
200	  3	264.0	45.5	 25
201	  3	246.0	41.7	 25
202	  3	295.0	49.9	 25
203	  3	1522.5	274.5	 30
204	  3	418.0	50.1	 25
205	  3	548.0	75.0	 25
206	  3	562.0	68.8	 25
207	  3	198.0	31.8	 25
208	  3	1434.5	261.8	 30
209	  3	337.0	62.2	 25
210	  3	140.0	28.7	 25
211	  3	233.0	34.8	 25
212	  3	241.0	44.9	 25
213	  3	491.0	70.2	 30
214	  3	532.0	87.6	 25
215	  3	402.0	63.5	 25
216	  3	462.0	61.5	 25
217	  3	290.0	56.4	 25
218	  3	170.3	28.4	 30
219	  3	288.0	42.6	 25
220	  3	3795.0	310.8	 25
221	  3	520.0	57.8	 25
222	  3	281.0	38.9	 25
223	  3	158.8	32.7	 30
224	  3	149.0	28.0	 25
225	  3	240.0	35.5	 25
226	  3	341.0	50.7	 25
227	  3	257.0	59.1	 25
228	  3	290.3	53.0	 30
229	  3	486.0	45.8	 25
230	  3	1244.0	115.2	 25
231	  3	3471.0	314.6	 25
232	  3	122.0	22.5	 25
233	  3	166.5	33.7	 30
234	  3	516.0	86.7	 25
235	  3	116.0	19.8	 25
236	  3	122.0	23.7	 25
237	  3	140.0	26.5	 25
238	  3	119.8	23.9	 30
239	  3	133.0	28.3	 25
240	  3	149.0	25.3	 25
241	  3	133.0	32.9	 25
242	  3	153.0	37.7	 25
243	  3	359.5	71.8	 30
244	  3	779.0	124.0	 25
245	  3	964.0	95.5	 25
246	  3	1502.0	115.4	 25
247	  3	226.0	48.9	 25
248	  3	965.8	140.3	 30
249	  3	269.0	41.2	 25
250	  3	334.0	46.7	 25
251	  3	385.0	60.5	 25
252	  3	244.0	40.5	 25
253	  3	655.5	74.8	 30
254	  3	890.0	96.5	 25
255	  3	358.0	56.6	 25
256	  3	278.0	55.8	 25
257	  3	115.0	30.2	 25
258	  3	121.3	23.4	 30
259	  3	238.0	53.3	 25
260	  3	557.0	85.4	 25
261	  3	336.0	55.5	 25
262	  3	794.0	107.2	 25
263	  3	238.8	40.1	 30
264	  3	521.0	84.0	 25
265	  3	214.0	43.7	 25
266	  3	126.0	22.1	 25
267	  3	516.0	61.9	 25
268	  3	732.3	58.8	 30
269	  3	178.0	36.6	 25
270	  3	186.0	50.8	 25
271	  3	151.0	30.9	 25
272	  3	1681.0	256.8	 25
273	  3	305.3	50.4	 30
274	  3	165.0	30.6	 25
275	  3	313.0	39.4	 25
276	  3	137.0	29.9	 25
277	  3	191.0	36.2	 25
278	  3	571.8	104.8	 30
279	  3	864.0	83.0	 25
280	  3	283.0	44.3	 25
281	  3	276.0	34.9	 25
282	  3	152.0	23.4	 25
283	  3	749.5	140.0	 30
284	  3	370.0	50.7	 25
285	  3	186.0	47.0	 25
286	  3	229.0	54.2	 25
287	  3	525.0	84.1	 25
288	  3	156.8	26.9	 30
289	  3	209.0	42.5	 25
290	  3	776.0	101.3	 25
291	  3	383.0	66.4	 25
292	  3	253.0	50.8	 25
293	  3	218.8	41.8	 30
294	  3	213.0	38.6	 25
295	  3	1734.0	175.0	 25
296	  3	629.0	98.3	 25
297	  3	283.0	39.2	 25
298	  3	801.8	105.8	 30
299	  3	6435.0	1074.6	 25
300	  3	1094.0	87.3	 25
301	  3	2003.0	208.6	 25
302	  3	279.0	55.0	 25
303	  3	649.3	139.3	 30
304	  3	1192.0	242.7	 25
305	  3	514.0	70.6	 25
306	  3	612.0	67.0	 25
307	  3	446.0	64.5	 25
308	  3	206.8	35.1	 30
309	  3	704.0	197.3	 25
310	  3	158.0	23.1	 25
311	  3	258.0	46.4	 25
312	  3	699.0	102.0	 25
313	  3	495.0	87.3	 30
314	  3	408.0	66.6	 25
315	  3	245.0	49.0	 25
316	  3	300.0	58.8	 25
317	  3	223.0	46.0	 25
318	  3	271.3	52.6	 30
319	  3	1393.0	157.8	 25
320	  3	684.0	113.2	 25
321	  3	180.0	41.9	 25
322	  3	416.0	141.2	 25
323	  3	221.8	41.1	 30
324	  3	656.0	106.0	 25
325	  3	1370.0	180.3	 25
326	  3	406.0	83.6	 25
327	  3	1210.0	133.6	 25
328	  3	316.3	100.5	 30
329	  3	381.0	77.5	 25
330	  3	169.0	51.7	 25
331	  3	2553.0	330.6	 25
332	  3	161.0	43.3	 25
333	  3	123.8	27.1	 30
334	  3	142.0	42.4	 25
335	  3	169.0	37.1	 25
336	  3	388.0	70.8	 25
337	  3	414.0	59.5	 25
338	  3	4087.3	680.5	 30
339	  3	7381.0	1606.2	 25
340	  3	362.0	71.6	 25
341	  3	178.0	28.8	 25
342	  3	1147.0	149.6	 25
343	  3	203.0	38.0	 30
344	  3	200.0	41.1	 25
345	  3	625.0	78.7	 25
346	  3	1291.0	155.0	 25
347	  3	380.0	52.2	 25
348	  3	287.0	56.2	 30
349	  3	8901.0	1473.6	 25
350	  3	352.0	71.9	 25
351	  3	148.0	37.7	 25
352	  3	1152.0	156.2	 25
353	  3	132.0	33.6	 30
354	  3	683.0	109.5	 25
355	  3	434.0	66.6	 25
356	  3	476.0	82.5	 25
357	  3	497.0	52.6	 25
358	  3	200.3	44.7	 30
359	  3	211.0	39.8	 25
360	  3	4062.0	655.1	 25
361	  3	394.0	55.2	 25
362	  3	1209.0	184.5	 25
363	  3	2032.3	414.0	 30
364	  3	1719.0	285.8	 25
365	  3	176.0	31.4	 25
366	  3	508.0	66.4	 25
367	  3	175.0	38.6	 25
368	  3	219.8	46.2	 30
369	  3	263.0	58.1	 25
370	  3	246.0	46.9	 25
371	  3	215.0	50.3	 25
372	  3	924.0	81.9	 25
373	  3	362.5	64.4	 30
374	  3	366.0	56.6	 25
375	  3	1245.0	172.8	 25
376	  3	810.0	145.2	 25
377	  3	441.0	47.9	 25
378	  3	232.8	39.5	 30
379	  3	166.0	41.0	 25
380	  3	401.0	72.7	 25
381	  3	2756.0	445.6	 25
382	  3	339.0	62.1	 25
383	  3	182.0	39.6	 30
384	  3	4290.0	924.2	 25
385	  3	911.0	91.9	 25
386	  3	345.0	60.1	 25
387	  3	237.3	45.0	 30
388	  3	221.0	37.4	 36
389	  3	161.0	35.2	 30
390	  3	188.0	41.2	 30
391	  3	899.8	159.0	 30
392	  3	324.8	57.1	 30
393	  3	441.0	57.1	 36
394	  3	548.3	113.1	 30
395	  3	190.5	38.8	 30
396	  3	265.0	64.4	 30
397	  3	224.8	39.2	 30
398	  3	304.8	67.0	 36
399	  3	189.8	50.1	 30
400	  3	247.0	32.3	 30
401	  3	312.0	56.1	 30
402	  3	140.3	26.9	 30
403	  3	193.3	56.0	 36
404	  3	2470.8	414.4	 30
405	  3	198.3	34.4	 30
406	  3	2054.0	260.6	 30
407	  3	361.0	66.7	 30
408	  3	323.0	50.5	 36
409	  3	162.8	31.2	 30
410	  3	231.8	48.8	 30
411	  3	2778.0	350.3	 30
412	  3	216.8	36.1	 30
413	  3	192.0	42.5	 36
414	  3	277.0	108.3	 30
415	  3	757.3	94.3	 30
416	  3	252.0	43.8	 30
417	  3	273.5	42.7	 30
418	  3	221.3	47.1	 36
419	  3	9801.5	1588.1	 30
420	  3	181.3	30.4	 30
421	  3	458.0	64.1	 30
422	  3	377.8	77.6	 30
423	  3	977.3	154.1	 36
424	  3	240.0	52.1	 30
425	  3	195.0	41.1	 30
426	  3	159.3	41.6	 30
427	  3	259.8	36.6	 30
428	  3	183.3	48.0	 36
429	  3	199.0	40.0	 30
430	  3	198.8	36.2	 30
431	  3	337.3	49.1	 30
432	  3	733.5	171.0	 30
433	  3	319.3	70.6	 36
434	  3	155.3	25.4	 30
435	  3	238.3	31.8	 30
436	  3	188.8	39.4	 30
437	  3	422.8	55.6	 30
438	  3	244.3	34.0	 36
439	  3	1509.8	254.0	 30
440	  3	456.5	76.9	 30
441	  3	205.5	48.3	 30
442	  3	823.0	93.5	 30
443	  3	1033.3	198.6	 36
444	  3	179.8	35.4	 30
445	  3	338.3	57.6	 30
446	  3	264.8	50.4	 30
447	  3	195.5	43.1	 30
448	  3	131.3	30.3	 36
449	  3	155.0	39.0	 30
450	  3	226.3	38.8	 30
451	  3	1741.3	162.6	 30
452	  3	964.5	75.7	 30
453	  3	412.0	86.5	 36
454	  3	1091.3	273.4	 30
455	  3	349.3	79.7	 30
456	  3	226.0	41.5	 25
457	  3	282.0	42.5	 25
458	  3	223.3	51.5	 30
459	  3	302.0	60.7	 25
460	  3	1088.0	138.6	 25
461	  3	356.0	54.0	 25
462	  3	468.0	85.1	 25
463	  3	610.5	126.8	 30
464	  3	491.0	101.5	 25
465	  3	784.0	131.7	 25
466	  3	547.0	98.1	 25
467	  3	511.0	90.2	 25
468	  3	184.8	37.7	 30
469	  3	158.0	27.7	 25
470	  3	406.0	63.5	 25
471	  3	312.0	61.1	 25
472	  3	117.0	30.9	 25
473	  3	115.5	28.0	 30
474	  3	117.0	25.4	 25
475	  3	111.0	24.1	 25
476	  3	105.0	21.1	 25
477	  3	189.0	44.1	 25
478	  3	183.8	31.0	 30
479	  3	365.0	72.1	 25
480	  3	585.0	102.9	 25
481	  3	525.0	68.0	 25
482	  3	1487.0	169.1	 25
483	  3	186.8	46.5	 30
484	  3	353.0	58.5	 25
485	  3	173.0	32.5	 25
486	  3	188.0	27.9	 25
487	  3	314.0	52.6	 25
488	  3	239.8	59.6	 30
489	  3	1022.0	188.1	 25
490	  3	10936.0	1285.1	 25
491	  3	530.0	74.3	 25
492	  3	279.0	60.7	 25
493	  3	4767.5	1165.0	 30
494	  3	202.0	36.2	 25
495	  3	145.0	30.6	 25
496	  3	161.0	32.2	 25
497	  3	248.0	50.2	 25
498	  3	263.8	49.5	 30
499	  3	168.0	35.5	 25
500	  3	176.0	40.2	 25
501	  3	258.0	37.6	 25
502	  3	194.0	42.9	 25
503	  3	132.0	33.3	 25
504	  3	626.5	88.3	 30
505	  3	13076.0	2579.3	 25
506	  3	344.0	52.3	 25
507	  3	197.0	42.0	 25
508	  3	224.0	38.2	 25
509	  3	398.5	68.1	 30
510	  3	220.0	38.1	 25
511	  3	293.0	56.4	 25
512	  3	966.0	96.0	 25
513	  3	1789.0	149.1	 25
514	  3	421.0	58.6	 30
515	  3	375.0	77.5	 25
516	  3	456.0	56.5	 25
517	  3	306.0	77.2	 25
518	  3	1309.0	119.2	 25
519	  3	759.5	139.4	 30
520	  3	295.0	48.3	 25
521	  3	274.0	46.1	 25
522	  3	603.0	74.6	 25
523	  3	1107.0	135.6	 25
524	  3	165.0	35.9	 30
525	  3	167.0	40.3	 25
526	  3	154.0	31.0	 25
527	  3	457.0	76.6	 25
528	  3	153.0	33.7	 25
529	  3	191.8	41.4	 30
530	  3	713.0	86.1	 25
531	  3	585.0	101.0	 25
532	  3	194.0	41.6	 25
533	  3	157.0	30.5	 25
534	  3	3116.8	830.6	 30
535	  3	202.0	45.7	 25
536	  3	210.0	44.3	 25
537	  3	238.0	56.1	 25
538	  3	226.0	36.5	 25
539	  3	7678.5	1419.6	 30
540	  3	740.0	100.5	 25
541	  3	300.0	76.0	 25
542	  3	153.0	31.6	 25
543	  3	251.0	35.7	 25
544	  3	423.8	68.4	 30
545	  3	198.0	40.4	 25
546	  3	214.0	54.2	 25
547	  3	196.0	32.1	 25
548	  3	430.0	74.4	 25
549	  3	147.5	24.5	 30
550	  3	349.0	77.8	 25
551	  3	323.0	54.4	 25
552	  3	626.0	79.7	 25
553	  3	232.0	43.6	 25
554	  3	190.0	44.7	 30
555	  3	171.0	29.5	 25
556	  3	190.0	35.4	 25
557	  3	601.0	78.2	 25
558	  3	273.0	50.3	 25
559	  3	239.3	51.0	 30
560	  3	203.0	28.1	 25
561	  3	234.0	59.3	 25
562	  3	245.0	45.6	 25
563	  3	250.0	49.6	 25
564	  3	1330.5	289.8	 30
565	  3	602.0	71.6	 25
566	  3	2047.0	320.2	 25
567	  3	905.0	106.5	 25
568	  3	2228.0	279.3	 25
569	  3	528.0	87.0	 30
570	  3	610.0	111.9	 25
571	  3	238.0	41.3	 25
572	  3	523.0	54.1	 25
573	  3	211.0	55.9	 25
574	  3	787.5	109.2	 30
575	  3	496.0	64.6	 25
576	  3	869.0	110.5	 25
577	  3	409.0	54.9	 25
578	  3	227.0	41.2	 25
579	  3	172.8	34.5	 30
580	  3	590.0	78.6	 25
581	  3	294.0	39.5	 25
582	  3	1633.0	194.8	 25
583	  3	175.0	39.8	 25
584	  3	294.8	61.2	 30
585	  3	314.0	52.9	 25
586	  3	560.0	93.5	 25
587	  3	189.0	26.2	 25
588	  3	684.0	87.9	 25
589	  3	487.0	108.4	 30
590	  3	258.0	53.3	 25
591	  3	1843.0	271.3	 25
592	  3	468.0	76.6	 25
593	  3	2484.0	267.8	 25
594	  3	167.8	35.0	 30
595	  3	259.0	49.3	 25
596	  3	369.0	59.3	 25
597	  3	924.0	131.4	 25
598	  3	1427.0	171.6	 25
599	  3	224.5	50.4	 30
600	  3	800.0	143.9	 25
601	  3	231.0	39.1	 25
602	  3	195.0	47.3	 25
603	  3	212.0	41.6	 25
604	  3	178.3	31.7	 30
605	  3	427.0	54.5	 25
606	  3	390.0	54.2	 25
607	  3	315.0	42.2	 25
608	  3	1435.0	191.5	 25
609	  3	241.0	54.1	 30
610	  3	4967.0	754.2	 25
611	  3	4373.0	436.2	 25
612	  3	272.0	41.0	 25
613	  3	464.0	68.8	 25
614	  3	198.5	38.7	 30
615	  3	518.0	76.0	 25
616	  3	787.0	75.3	 25
617	  3	9300.0	1184.4	 25
618	  3	312.0	45.2	 25
619	  3	195.0	38.4	 30
620	  3	799.0	89.8	 25
621	  3	196.0	42.8	 25
622	  3	5268.0	417.0	 25
623	  3	1386.0	190.6	 25
624	  3	601.5	101.6	 30
625	  3	256.0	39.4	 25
626	  3	268.0	50.4	 25
627	  3	688.0	75.3	 25
628	  3	1314.0	127.2	 25
629	  3	1624.3	182.7	 30
630	  3	2539.0	325.2	 25
631	  3	514.0	82.1	 25
632	  3	4123.0	316.0	 25
633	  3	593.0	67.1	 25
634	  3	148.8	24.7	 30
635	  3	165.0	30.7	 25
636	  3	728.0	108.5	 25
637	  3	245.0	35.6	 25
638	  3	209.0	33.2	 25
639	  3	278.8	57.2	 30
640	  3	4589.0	566.4	 25
641	  3	809.0	75.0	 25
642	  3	178.0	34.6	 25
643	  3	1933.0	234.1	 25
644	  3	263.3	39.4	 30
645	  3	353.0	63.1	 25
646	  3	1201.0	175.5	 25
647	  3	308.0	45.5	 25
648	  3	260.0	31.1	 25
649	  3	916.8	193.4	 30
650	  3	379.0	64.1	 25
651	  3	170.0	31.6	 25
652	  3	871.0	106.0	 25
653	  3	395.0	55.4	 25
654	  3	602.8	125.6	 30
655	  3	316.0	64.0	 25
656	  3	756.0	104.5	 25
657	  3	253.0	47.0	 25
658	  3	218.0	39.0	 25
659	  3	1094.5	123.8	 30
660	  3	1112.0	226.1	 25
661	  3	185.0	40.7	 25
662	  3	309.0	58.4	 25
663	  3	3812.0	296.4	 25
664	  3	1407.0	179.2	 30
665	  3	807.0	116.7	 25
666	  3	266.0	52.6	 25
667	  3	230.0	41.4	 25
668	  3	625.0	69.4	 25
669	  3	17913.0	3221.6	 30
670	  3	919.0	108.0	 25
671	  3	1168.0	145.6	 25
672	  3	906.0	87.2	 25
673	  3	1560.0	191.3	 25
674	  3	755.8	92.2	 30
675	  3	1511.0	147.2	 25
676	  3	8012.0	953.6	 25
677	  3	1707.0	231.0	 25
678	  3	167.0	24.4	 25
679	  3	2223.0	442.8	 30
680	  3	523.0	65.9	 25
681	  3	261.0	45.1	 25
682	  3	322.0	52.6	 25
683	  3	244.0	52.7	 25
684	  3	1629.5	307.2	 30
685	  3	193.0	34.6	 25
686	  3	312.0	57.4	 25
687	  3	222.0	55.5	 25
688	  3	188.0	48.1	 25
689	  3	435.8	84.2	 30
690	  3	255.0	50.5	 25
691	  3	266.0	46.3	 25
692	  3	262.0	44.9	 25
693	  3	321.0	52.8	 25
694	  3	192.8	37.7	 30
695	  3	136.0	27.8	 25
696	  3	543.0	83.5	 25
697	  3	295.0	55.5	 25
698	  3	152.0	33.7	 25
699	  3	225.3	38.5	 30
700	  3	434.0	67.0	 25
701	  3	951.0	101.0	 25
702	  3	792.0	85.9	 25
703	  3	168.0	40.8	 25
704	  3	169.5	30.1	 30
705	  3	177.0	41.7	 25
706	  3	176.0	32.0	 25
707	  3	145.0	34.0	 25
708	  3	18929.0	4242.1	 25
709	  3	305.0	59.8	 30
710	  3	20022.0	5429.0	 25
711	  3	223.0	43.9	 25
  0	  4	134.0	25.2	 25
  1	  4	136.0	28.9	 25
  2	  4	129.0	31.1	 30
  3	  4	141.0	37.0	 25
  4	  4	114.0	26.2	 25
  5	  4	267.0	55.8	 25
  6	  4	320.0	73.9	 25
  7	  4	153.5	65.0	 30
  8	  4	115.0	31.6	 25
  9	  4	336.0	64.1	 25
 10	  4	218.0	43.7	 25
 11	  4	136.0	33.1	 25
 12	  4	106.8	23.1	 30
 13	  4	169.0	46.3	 25
 14	  4	237.0	47.8	 25
 15	  4	280.0	70.2	 25
 16	  4	179.0	33.7	 25
 17	  4	121.0	27.3	 30
 18	  4	182.0	48.9	 25
 19	  4	132.0	30.1	 25
 20	  4	214.0	41.8	 25
 21	  4	186.0	38.3	 25
 22	  4	361.8	67.1	 30
 23	  4	216.0	27.2	 25
 24	  4	204.0	37.3	 25
 25	  4	339.0	81.2	 25
 26	  4	405.0	57.1	 25
 27	  4	273.8	56.3	 30
 28	  4	653.0	131.0	 25
 29	  4	273.0	48.1	 25
 30	  4	469.0	89.4	 25
 31	  4	149.0	31.6	 25
 32	  4	343.0	62.7	 30
 33	  4	193.0	44.6	 25
 34	  4	320.0	63.1	 25
 35	  4	992.0	232.7	 25
 36	  4	394.0	75.9	 25
 37	  4	360.8	41.9	 30
 38	  4	247.0	62.5	 25
 39	  4	204.0	42.1	 25
 40	  4	408.0	55.2	 25
 41	  4	316.0	70.6	 25
 42	  4	247.0	41.0	 30
 43	  4	231.0	33.1	 25
 44	  4	164.0	39.7	 25
 45	  4	344.0	47.8	 25
 46	  4	232.0	50.5	 25
 47	  4	317.5	60.4	 30
 48	  4	253.0	51.1	 25
 49	  4	190.0	40.4	 25
 50	  4	155.0	35.7	 25
 51	  4	178.0	35.9	 25
 52	  4	153.0	41.7	 30
 53	  4	130.0	32.3	 25
 54	  4	151.0	33.5	 25
 55	  4	274.0	65.9	 25
 56	  4	292.0	76.2	 25
 57	  4	329.0	49.2	 30
 58	  4	213.0	34.5	 25
 59	  4	186.0	42.1	 25
 60	  4	280.0	74.3	 25
 61	  4	188.0	41.2	 25
 62	  4	182.8	41.3	 30
 63	  4	149.0	40.7	 25
 64	  4	165.0	33.1	 25
 65	  4	221.0	39.4	 25
 66	  4	254.0	48.8	 25
 67	  4	374.5	110.0	 30
 68	  4	149.0	27.5	 25
 69	  4	152.0	50.6	 25
 70	  4	209.0	49.2	 25
 71	  4	162.0	40.0	 25
 72	  4	160.0	30.5	 30
 73	  4	144.0	35.3	 25
 74	  4	189.0	57.8	 25
 75	  4	173.0	41.3	 25
 76	  4	245.0	64.3	 25
 77	  4	371.0	62.1	 30
 78	  4	406.0	88.8	 25
 79	  4	273.0	58.5	 25
 80	  4	411.0	64.4	 25
 81	  4	692.0	151.2	 25
 82	  4	385.3	104.3	 30
 83	  4	171.0	48.9	 25
 84	  4	208.0	46.0	 25
 85	  4	145.0	58.5	 25
 86	  4	248.0	54.7	 25
 87	  4	434.0	102.2	 30
 88	  4	192.0	63.9	 25
 89	  4	194.0	38.4	 25
 90	  4	277.0	45.4	 25
 91	  4	181.0	43.8	 25
 92	  4	134.8	25.7	 30
 93	  4	576.0	109.7	 25
 94	  4	266.0	59.4	 25
 95	  4	286.0	48.2	 25
 96	  4	191.0	42.7	 25
 97	  4	318.8	62.5	 30
 98	  4	4811.0	1402.1	 25
 99	  4	211.0	53.1	 25
100	  4	185.0	45.1	 30
101	  4	134.8	36.8	 30
102	  4	164.0	33.7	 36
103	  4	165.8	29.9	 30
104	  4	141.8	39.6	 30
105	  4	166.0	38.3	 30
106	  4	155.3	31.0	 30
107	  4	189.3	36.3	 36
108	  4	280.5	65.2	 30
109	  4	111.8	28.7	 30
110	  4	187.5	39.0	 30
111	  4	194.5	41.0	 30
112	  4	299.5	62.9	 36
113	  4	170.5	46.6	 30
114	  4	314.3	66.0	 30
115	  4	280.8	59.9	 30
116	  4	997.8	215.0	 30
117	  4	849.5	195.6	 36
118	  4	473.8	64.9	 30
119	  4	566.5	103.7	 30
120	  4	241.8	50.6	 30
121	  4	218.5	42.2	 30
122	  4	205.0	46.1	 36
123	  4	212.8	35.9	 30
124	  4	213.0	37.5	 30
125	  4	120.0	20.1	 30
126	  4	187.8	39.0	 30
127	  4	158.0	37.4	 36
128	  4	179.0	43.3	 30
129	  4	266.8	38.9	 30
130	  4	227.3	52.2	 30
131	  4	262.5	56.5	 30
132	  4	426.0	61.5	 36
133	  4	177.5	43.8	 30
134	  4	333.3	51.5	 30
135	  4	216.3	74.0	 30
136	  4	385.0	74.8	 30
137	  4	278.3	50.5	 36
138	  4	421.8	58.2	 30
139	  4	583.5	72.9	 30
140	  4	672.0	84.8	 30
141	  4	230.8	45.1	 30
142	  4	308.3	60.0	 30
143	  4	2127.5	621.8	 36
144	  4	566.8	90.7	 30
145	  4	156.8	29.5	 30
146	  4	234.3	50.3	 30
147	  4	186.8	32.2	 30
148	  4	449.0	64.6	 36
149	  4	229.8	47.3	 30
150	  4	202.0	39.3	 30
151	  4	282.0	48.0	 30
152	  4	292.8	54.6	 30
153	  4	239.8	40.8	 36
154	  4	256.0	43.8	 30
155	  4	136.5	52.3	 30
156	  4	232.5	55.6	 30
157	  4	588.0	124.6	 30
158	  4	319.0	63.8	 36
159	  4	334.0	53.4	 30
160	  4	337.8	65.4	 30
161	  4	163.0	30.4	 30
162	  4	127.0	29.8	 30
163	  4	156.5	31.4	 36
164	  4	182.8	28.7	 30
165	  4	249.5	52.4	 30
166	  4	189.0	42.9	 30
167	  4	270.5	40.7	 30
168	  4	276.8	47.0	 36
169	  4	377.8	96.2	 30
170	  4	134.0	23.3	 25
171	  4	254.0	41.1	 25
172	  4	126.0	28.5	 25
173	  4	201.3	41.7	 30
174	  4	803.0	159.0	 25
175	  4	251.0	48.9	 25
176	  4	525.0	81.8	 25
177	  4	473.0	75.5	 25
178	  4	161.3	43.0	 30
179	  4	133.0	40.2	 25
180	  4	200.0	47.6	 25
181	  4	428.0	59.3	 25
182	  4	173.0	48.6	 25
183	  4	972.3	252.4	 30
184	  4	330.0	37.5	 25
185	  4	202.0	46.8	 25
186	  4	130.0	37.1	 25
187	  4	136.0	23.4	 25
188	  4	212.0	37.8	 30
189	  4	234.0	48.7	 25
190	  4	218.0	49.8	 25
191	  4	140.0	40.0	 25
192	  4	147.0	31.5	 25
193	  4	425.8	60.8	 30
194	  4	356.0	59.2	 25
195	  4	210.0	36.5	 25
196	  4	321.0	59.9	 25
197	  4	262.0	45.5	 25
198	  4	283.8	52.4	 30
199	  4	156.0	44.2	 25
200	  4	162.0	36.2	 25
201	  4	193.0	45.3	 25
202	  4	259.0	52.2	 25
203	  4	362.3	63.7	 30
204	  4	347.0	56.2	 25
205	  4	230.0	42.7	 25
206	  4	265.0	49.1	 25
207	  4	159.0	37.0	 25
208	  4	605.5	134.4	 30
209	  4	177.0	38.6	 25
210	  4	176.0	38.8	 25
211	  4	379.0	60.6	 25
212	  4	197.0	43.0	 25
213	  4	260.8	51.8	 30
214	  4	266.0	37.0	 25
215	  4	438.0	61.9	 25
216	  4	260.0	43.2	 25
217	  4	177.0	35.6	 25
218	  4	226.3	46.4	 30
219	  4	553.0	70.3	 25
220	  4	967.0	139.7	 25
221	  4	345.0	56.4	 25
222	  4	198.0	24.7	 25
223	  4	180.8	40.5	 30
224	  4	240.0	50.4	 25
225	  4	160.0	39.4	 25
226	  4	480.0	69.5	 25
227	  4	183.0	36.6	 25
228	  4	157.3	27.1	 30
229	  4	245.0	57.2	 25
230	  4	428.0	70.8	 25
231	  4	608.0	102.9	 25
232	  4	116.0	28.2	 25
233	  4	180.8	30.2	 30
234	  4	187.0	45.4	 25
235	  4	109.0	31.3	 25
236	  4	128.0	31.8	 25
237	  4	109.0	26.4	 25
238	  4	135.8	28.2	 30
239	  4	137.0	34.3	 25
240	  4	140.0	32.0	 25
241	  4	135.0	30.9	 25
242	  4	153.0	30.7	 25
243	  4	194.5	24.9	 30
244	  4	197.0	40.3	 25
245	  4	332.0	50.7	 25
246	  4	759.0	117.2	 25
247	  4	238.0	45.2	 25
248	  4	464.0	72.0	 30
249	  4	383.0	50.0	 25
250	  4	252.0	59.5	 25
251	  4	295.0	52.5	 25
252	  4	206.0	45.0	 25
253	  4	350.0	50.0	 30
254	  4	477.0	48.9	 25
255	  4	395.0	60.9	 25
256	  4	187.0	31.6	 25
257	  4	137.0	24.7	 25
258	  4	165.0	38.6	 30
259	  4	240.0	40.2	 25
260	  4	200.0	40.9	 25
261	  4	183.0	29.7	 25
262	  4	319.0	52.6	 25
263	  4	219.3	75.0	 30
264	  4	477.0	68.1	 25
265	  4	164.0	28.7	 25
266	  4	121.0	32.4	 25
267	  4	189.0	36.5	 25
268	  4	650.5	75.3	 30
269	  4	248.0	38.7	 25
270	  4	280.0	39.7	 25
271	  4	155.0	30.6	 25
272	  4	399.0	65.0	 25
273	  4	324.8	71.8	 30
274	  4	136.0	24.6	 25
275	  4	183.0	34.8	 25
276	  4	139.0	22.9	 25
277	  4	200.0	50.0	 25
278	  4	272.8	47.3	 30
279	  4	1086.0	79.2	 25
280	  4	269.0	41.8	 25
281	  4	265.0	46.8	 25
282	  4	151.0	30.6	 25
283	  4	418.0	61.5	 30
284	  4	397.0	88.4	 25
285	  4	199.0	38.8	 25
286	  4	280.0	36.5	 25
287	  4	237.0	40.8	 25
288	  4	136.0	32.1	 30
289	  4	142.0	19.3	 25
290	  4	284.0	54.7	 25
291	  4	191.0	36.2	 25
292	  4	216.0	39.1	 25
293	  4	165.8	40.4	 30
294	  4	224.0	51.3	 25
295	  4	488.0	89.4	 25
296	  4	206.0	37.2	 25
297	  4	183.0	26.5	 25
298	  4	809.5	142.8	 30
299	  4	1329.0	306.1	 25
300	  4	706.0	113.1	 25
301	  4	1071.0	162.0	 25
302	  4	437.0	58.2	 25
303	  4	2137.5	488.4	 30
304	  4	195.0	33.2	 25
305	  4	233.0	50.1	 25
306	  4	379.0	95.4	 25
307	  4	338.0	43.9	 25
308	  4	240.0	46.5	 30
309	  4	754.0	125.9	 25
310	  4	241.0	130.1	 25
311	  4	196.0	36.6	 25
312	  4	182.0	24.8	 25
313	  4	203.8	23.9	 30
314	  4	172.0	34.7	 25
315	  4	190.0	34.9	 25
316	  4	163.0	29.4	 25
317	  4	183.0	45.5	 25
318	  4	210.5	37.8	 30
319	  4	485.0	62.2	 25
320	  4	475.0	38.9	 25
321	  4	251.0	49.6	 25
322	  4	190.0	41.3	 25
323	  4	142.8	27.1	 30
324	  4	201.0	22.1	 25
325	  4	269.0	51.4	 25
326	  4	188.0	34.2	 25
327	  4	423.0	66.7	 25
328	  4	346.3	53.9	 30
329	  4	263.0	40.0	 25
330	  4	160.0	38.0	 25
331	  4	344.0	53.1	 25
332	  4	173.0	37.0	 25
333	  4	147.0	30.0	 30
334	  4	202.0	37.8	 25
335	  4	153.0	36.0	 25
336	  4	314.0	61.6	 25
337	  4	227.0	37.7	 25
338	  4	893.8	140.0	 30
339	  4	1446.0	348.6	 25
340	  4	180.0	46.6	 25
341	  4	162.0	26.9	 25
342	  4	1110.0	247.8	 25
343	  4	212.3	49.5	 30
344	  4	324.0	46.9	 25
345	  4	231.0	35.3	 25
346	  4	696.0	140.4	 25
347	  4	317.0	55.5	 25
348	  4	210.3	39.6	 30
349	  4	2029.0	516.2	 25
350	  4	260.0	36.0	 25
351	  4	152.0	42.6	 25
352	  4	192.0	38.1	 25
353	  4	129.8	20.6	 30
354	  4	344.0	65.6	 25
355	  4	334.0	51.9	 25
356	  4	255.0	41.8	 25
357	  4	641.0	88.0	 25
358	  4	194.5	35.5	 30
359	  4	189.0	58.3	 25
360	  4	196.0	32.0	 25
361	  4	428.0	65.3	 25
362	  4	320.0	47.1	 25
363	  4	639.3	144.7	 30
364	  4	279.0	50.1	 25
365	  4	243.0	42.6	 25
366	  4	245.0	35.2	 25
367	  4	157.0	29.5	 25
368	  4	204.0	46.5	 30
369	  4	240.0	48.7	 25
370	  4	269.0	58.1	 25
371	  4	203.0	35.7	 25
372	  4	497.0	82.0	 25
373	  4	247.3	55.5	 30
374	  4	180.0	27.7	 25
375	  4	262.0	36.0	 25
376	  4	743.0	138.5	 25
377	  4	251.0	34.4	 25
378	  4	193.5	34.5	 30
379	  4	150.0	29.5	 25
380	  4	169.0	27.6	 25
381	  4	546.0	125.5	 25
382	  4	214.0	40.0	 25
383	  4	194.8	43.8	 30
384	  4	463.0	88.0	 25
385	  4	360.0	63.7	 25
386	  4	501.0	78.6	 25
387	  4	153.0	25.9	 25
388	  4	155.3	26.2	 30
389	  4	153.0	26.0	 25
390	  4	154.0	29.4	 25
391	  4	130.0	29.0	 25
392	  4	437.0	70.1	 25
393	  4	514.0	182.7	 30
394	  4	167.0	32.0	 25
395	  4	168.0	31.9	 25
396	  4	129.0	22.7	 25
397	  4	144.0	27.0	 25
398	  4	155.0	30.7	 30
399	  4	244.0	41.8	 25
400	  4	216.0	25.9	 25
401	  4	340.0	45.2	 25
402	  4	123.0	20.1	 25
403	  4	280.8	54.4	 30
404	  4	367.0	41.9	 25
405	  4	231.0	32.1	 25
406	  4	463.0	97.1	 25
407	  4	215.0	33.9	 25
408	  4	244.8	46.9	 30
409	  4	145.0	32.9	 25
410	  4	303.0	56.3	 25
411	  4	932.0	165.5	 25
412	  4	205.0	29.0	 25
413	  4	209.0	46.8	 30
414	  4	244.0	35.6	 25
415	  4	711.0	136.2	 25
416	  4	207.0	25.6	 25
417	  4	188.0	39.1	 25
418	  4	185.3	42.0	 30
419	  4	1426.0	305.8	 25
420	  4	225.0	42.0	 25
421	  4	358.0	65.8	 25
422	  4	243.0	37.7	 25
423	  4	662.5	99.3	 30
424	  4	207.0	42.3	 25
425	  4	168.0	45.0	 25
426	  4	201.0	148.2	 25
427	  4	205.0	33.6	 25
428	  4	184.0	40.2	 30
429	  4	172.0	38.1	 25
430	  4	141.0	22.8	 25
431	  4	193.0	35.7	 25
432	  4	155.0	23.7	 25
433	  4	172.0	37.4	 30
434	  4	163.0	28.2	 25
435	  4	236.0	37.3	 25
436	  4	183.0	31.0	 25
437	  4	663.0	117.9	 25
438	  4	154.5	27.3	 30
439	  4	318.0	63.4	 25
440	  4	301.0	44.8	 25
441	  4	260.0	43.4	 25
442	  4	341.0	52.5	 25
443	  4	680.3	99.8	 30
444	  4	214.0	27.4	 25
445	  4	176.0	40.1	 25
446	  4	166.0	40.3	 25
447	  4	161.0	23.0	 25
448	  4	111.8	19.2	 30
449	  4	112.0	12.8	 25
450	  4	271.0	47.9	 25
451	  4	839.0	134.4	 25
452	  4	385.0	39.5	 25
453	  4	447.5	78.0	 30
454	  4	224.0	47.6	 25
455	  4	184.0	34.3	 25
456	  4	233.0	39.3	 30
457	  4	318.5	41.2	 30
458	  4	151.0	25.2	 36
459	  4	234.3	47.8	 30
460	  4	1121.0	238.4	 30
461	  4	569.0	51.3	 30
462	  4	385.3	57.0	 30
463	  4	339.5	57.9	 36
464	  4	574.5	112.7	 30
465	  4	204.3	27.4	 30
466	  4	410.3	63.2	 30
467	  4	473.8	77.2	 30
468	  4	158.3	34.8	 36
469	  4	162.3	29.9	 30
470	  4	404.0	51.5	 30
471	  4	299.8	47.6	 30
472	  4	141.8	34.3	 30
473	  4	136.5	40.7	 36
474	  4	123.8	22.2	 30
475	  4	107.0	17.6	 30
476	  4	135.8	32.6	 30
477	  4	194.8	37.3	 30
478	  4	166.5	29.6	 36
479	  4	291.5	50.0	 30
480	  4	228.8	41.4	 30
481	  4	447.3	71.8	 30
482	  4	409.8	86.8	 30
483	  4	172.0	34.0	 36
484	  4	313.0	39.6	 30
485	  4	165.8	29.1	 30
486	  4	164.8	27.8	 30
487	  4	291.8	54.2	 30
488	  4	189.0	31.4	 36
489	  4	382.0	72.4	 30
490	  4	2203.8	633.5	 30
491	  4	293.3	41.0	 30
492	  4	242.5	31.8	 30
493	  4	2498.5	578.7	 30
494	  4	202.0	44.4	 36
495	  4	128.3	23.7	 30
496	  4	127.0	25.9	 30
497	  4	245.3	37.9	 30
498	  4	211.8	27.6	 30
499	  4	187.0	33.1	 36
500	  4	157.8	26.4	 30
501	  4	227.5	28.1	 30
502	  4	278.0	35.6	 30
503	  4	319.0	36.2	 30
504	  4	502.5	74.1	 36
505	  4	2755.0	778.9	 30
506	  4	190.8	37.6	 30
507	  4	214.3	40.2	 30
508	  4	175.8	31.9	 30
509	  4	286.0	45.2	 36
510	  4	178.8	55.7	 30
511	  4	198.3	43.5	 30
512	  4	276.5	38.1	 30
513	  4	915.5	171.7	 30
514	  4	235.5	36.3	 36
515	  4	163.0	23.0	 30
516	  4	194.5	25.7	 30
517	  4	190.3	37.9	 30
518	  4	940.0	152.5	 30
519	  4	715.3	110.7	 36
520	  4	765.0	154.9	 30
521	  4	371.3	62.8	 30
522	  4	214.3	50.2	 30
523	  4	400.8	59.5	 30
524	  4	156.0	28.0	 36
525	  4	167.5	36.7	 30
526	  4	113.0	23.8	 25
527	  4	203.0	34.1	 25
528	  4	145.0	34.6	 25
529	  4	206.5	31.6	 30
530	  4	1173.0	137.2	 25
531	  4	265.0	47.0	 25
532	  4	178.0	32.8	 25
533	  4	153.0	16.2	 25
534	  4	771.5	190.2	 30
535	  4	328.0	81.4	 25
536	  4	146.0	24.8	 25
537	  4	338.0	70.7	 25
538	  4	266.0	45.4	 25
539	  4	1156.8	134.6	 30
540	  4	616.0	61.9	 25
541	  4	182.0	22.2	 25
542	  4	147.0	28.3	 25
543	  4	146.0	25.6	 25
544	  4	320.0	53.7	 30
545	  4	145.0	25.1	 25
546	  4	138.0	20.2	 25
547	  4	160.0	33.7	 25
548	  4	177.0	27.1	 25
549	  4	128.8	30.8	 30
550	  4	213.0	25.8	 25
551	  4	196.0	25.1	 25
552	  4	389.0	51.3	 25
553	  4	276.0	47.7	 25
554	  4	186.0	35.5	 30
555	  4	178.0	28.2	 25
556	  4	172.0	35.3	 25
557	  4	343.0	63.4	 25
558	  4	293.0	69.4	 25
559	  4	580.5	104.2	 30
560	  4	202.0	33.5	 25
561	  4	270.0	40.2	 25
562	  4	182.0	44.1	 25
563	  4	397.0	60.7	 25
564	  4	320.3	43.8	 30
565	  4	399.0	46.3	 25
566	  4	1014.0	104.3	 25
567	  4	464.0	49.2	 25
568	  4	392.0	52.0	 25
569	  4	360.3	64.5	 30
570	  4	228.0	31.5	 25
571	  4	139.0	29.1	 25
572	  4	294.0	48.2	 25
573	  4	147.0	25.3	 25
574	  4	439.5	59.3	 30
575	  4	244.0	41.8	 25
576	  4	413.0	56.5	 25
577	  4	564.0	79.8	 25
578	  4	186.0	36.0	 25
579	  4	164.0	27.9	 30
580	  4	156.0	33.3	 25
581	  4	186.0	24.5	 25
582	  4	368.0	76.2	 25
583	  4	145.0	30.4	 25
584	  4	173.8	36.7	 30
585	  4	410.0	85.2	 25
586	  4	252.0	31.6	 25
587	  4	200.0	18.4	 25
588	  4	236.0	36.7	 25
589	  4	168.5	37.6	 30
590	  4	213.0	38.2	 25
591	  4	265.0	42.6	 25
592	  4	168.0	32.9	 25
593	  4	615.0	94.5	 25
594	  4	147.8	24.6	 30
595	  4	228.0	38.0	 25
596	  4	576.0	64.9	 25
597	  4	223.0	44.2	 25
598	  4	358.0	47.5	 25
599	  4	232.8	46.5	 30
600	  4	304.0	61.5	 25
601	  4	186.0	33.9	 25
602	  4	193.0	30.0	 25
603	  4	190.0	31.4	 25
604	  4	145.8	19.6	 30
605	  4	190.0	32.8	 25
606	  4	223.0	25.0	 25
607	  4	281.0	39.8	 25
608	  4	871.0	134.8	 25
609	  4	183.0	24.2	 30
610	  4	1776.0	393.8	 25
611	  4	647.0	119.4	 25
612	  4	208.0	35.9	 25
613	  4	352.0	58.5	 25
614	  4	158.5	40.2	 30
615	  4	546.0	45.4	 25
616	  4	256.0	44.7	 25
617	  4	1787.0	301.4	 25
618	  4	195.0	24.0	 25
619	  4	145.8	26.7	 30
620	  4	308.0	55.6	 25
621	  4	138.0	21.0	 25
622	  4	900.0	151.4	 25
623	  4	382.0	71.2	 25
624	  4	287.8	40.4	 30
625	  4	179.0	28.8	 25
626	  4	196.0	48.3	 25
627	  4	1016.0	135.2	 25
628	  4	591.0	55.4	 25
629	  4	876.0	78.7	 30
630	  4	648.0	83.7	 25
631	  4	1110.0	107.1	 25
632	  4	1662.0	206.7	 25
633	  4	242.0	37.5	 25
634	  4	145.5	35.5	 30
635	  4	192.0	31.2	 25
636	  4	275.0	51.5	 25
637	  4	250.0	39.2	 25
638	  4	172.0	34.2	 25
639	  4	192.0	29.4	 30
640	  4	2186.0	411.7	 25
641	  4	740.0	111.8	 25
642	  4	247.0	43.8	 25
643	  4	328.0	51.0	 25
644	  4	666.5	131.9	 30
645	  4	339.0	51.5	 25
646	  4	2063.0	355.8	 25
647	  4	259.0	30.4	 25
648	  4	160.0	34.3	 25
649	  4	231.3	39.8	 30
650	  4	156.0	31.7	 25
651	  4	166.0	32.5	 25
652	  4	353.0	48.5	 25
653	  4	446.0	65.5	 25
654	  4	420.3	57.8	 30
655	  4	402.0	51.2	 25
656	  4	233.0	33.5	 25
657	  4	151.0	22.3	 25
658	  4	250.0	56.5	 25
659	  4	551.0	138.8	 30
660	  4	1552.0	192.5	 25
661	  4	180.0	34.1	 25
662	  4	344.0	47.3	 25
663	  4	1606.0	189.9	 25
664	  4	449.8	130.1	 30
665	  4	592.0	75.3	 25
666	  4	227.0	43.2	 25
667	  4	193.0	34.4	 25
668	  4	945.0	116.6	 25
669	  4	3321.8	767.4	 30
670	  4	357.0	54.8	 25
671	  4	563.0	80.0	 25
672	  4	1025.0	91.0	 25
673	  4	463.0	52.0	 25
674	  4	482.8	59.2	 30
675	  4	1048.0	115.6	 25
676	  4	2324.0	344.9	 25
677	  4	733.0	77.0	 25
678	  4	208.0	28.5	 25
679	  4	717.5	144.2	 30
680	  4	385.0	69.8	 25
681	  4	189.0	38.0	 25
682	  4	169.0	29.6	 25
683	  4	185.0	43.3	 25
684	  4	557.8	98.2	 30
685	  4	135.0	20.0	 25
686	  4	205.0	42.1	 25
687	  4	166.0	20.9	 25
688	  4	176.0	36.3	 25
689	  4	205.8	33.5	 30
690	  4	273.0	22.1	 25
691	  4	474.0	64.2	 25
692	  4	300.0	51.1	 25
693	  4	350.0	65.0	 25
694	  4	172.5	25.2	 30
695	  4	133.0	20.4	 25
696	  4	469.0	61.1	 25
697	  4	198.0	30.4	 25
698	  4	179.0	32.7	 25
699	  4	283.3	39.9	 30
700	  4	272.0	33.1	 25
701	  4	538.0	86.5	 25
702	  4	1283.0	140.5	 25
703	  4	126.0	27.2	 25
704	  4	132.8	32.2	 30
705	  4	149.0	28.3	 25
706	  4	201.0	36.6	 25
707	  4	117.0	31.5	 25
708	  4	183.0	35.5	 25
709	  4	143.8	22.7	 30
710	  4	143.0	23.1	 25
711	  4	114.0	20.0	 25
  0	  5	200.0	36.6	 25
  1	  5	1163.0	192.4	 25
  2	  5	273.5	96.7	 30
  3	  5	197.0	31.3	 25
  4	  5	408.0	51.3	 25
  5	  5	176.0	28.0	 25
  6	  5	211.0	37.6	 25
  7	  5	269.8	41.4	 30
  8	  5	755.0	91.7	 25
  9	  5	327.0	53.6	 25
 10	  5	155.0	32.2	 25
 11	  5	112.0	23.1	 25
 12	  5	253.5	52.2	 30
 13	  5	14533.0	2598.0	 25
 14	  5	14999.0	2597.3	 25
 15	  5	16112.0	3037.1	 25
 16	  5	262.0	46.5	 25
 17	  5	133.8	30.3	 30
 18	  5	204.0	37.5	 25
 19	  5	184.0	31.4	 25
 20	  5	173.0	24.7	 25
 21	  5	154.0	23.4	 25
 22	  5	167.0	23.5	 30
 23	  5	119.0	14.8	 25
 24	  5	187.0	32.0	 25
 25	  5	186.0	33.1	 25
 26	  5	181.0	44.4	 25
 27	  5	200.8	34.0	 30
 28	  5	169.0	28.9	 25
 29	  5	118.0	24.2	 25
 30	  5	198.0	36.2	 25
 31	  5	184.0	34.2	 25
 32	  5	181.3	25.6	 30
 33	  5	168.0	24.4	 25
 34	  5	200.0	33.2	 25
 35	  5	122.0	24.1	 25
 36	  5	192.0	26.7	 25
 37	  5	12967.0	2847.1	 30
 38	  5	13584.0	2484.7	 25
 39	  5	14860.0	3258.4	 25
 40	  5	200.0	40.7	 25
 41	  5	158.0	29.1	 25
 42	  5	16308.8	3314.9	 30
 43	  5	199.0	25.4	 25
 44	  5	180.0	37.4	 25
 45	  5	177.0	29.0	 25
 46	  5	162.0	34.0	 25
 47	  5	127.8	17.7	 30
 48	  5	191.0	31.9	 25
 49	  5	172.0	28.0	 25
 50	  5	195.0	44.0	 25
 51	  5	183.0	35.3	 25
 52	  5	167.5	23.3	 30
 53	  5	116.0	22.7	 25
 54	  5	178.0	24.2	 25
 55	  5	175.0	31.0	 25
 56	  5	218.0	42.4	 25
 57	  5	187.0	30.4	 30
 58	  5	148.0	23.2	 25
 59	  5	120.0	19.4	 25
 60	  5	109.0	17.7	 25
 61	  5	124.0	25.3	 25
 62	  5	189.0	32.8	 30
 63	  5	239.0	51.7	 25
 64	  5	16143.0	3634.6	 25
 65	  5	199.0	37.0	 25
 66	  5	205.0	39.2	 25
 67	  5	119.8	20.4	 30
 68	  5	173.0	39.6	 25
 69	  5	202.0	28.7	 25
 70	  5	230.0	49.7	 25
 71	  5	209.0	34.0	 25
 72	  5	167.3	25.9	 30
 73	  5	147.0	34.7	 25
 74	  5	17273.0	2202.0	 25
 75	  5	228.0	33.8	 25
 76	  5	182.0	29.9	 25
 77	  5	194.8	38.2	 30
 78	  5	177.0	37.1	 25
 79	  5	123.0	25.6	 25
 80	  5	171.0	30.6	 25
 81	  5	195.0	55.2	 25
 82	  5	162.5	24.2	 30
 83	  5	201.0	31.0	 25
 84	  5	195.0	30.0	 25
 85	  5	120.0	24.1	 25
 86	  5	172.0	28.4	 25
 87	  5	228.0	48.4	 30
 88	  5	16235.0	3135.8	 25
 89	  5	197.0	30.4	 25
 90	  5	159.0	29.2	 25
 91	  5	107.0	24.3	 25
 92	  5	120.8	25.9	 30
 93	  5	143.0	24.0	 25
 94	  5	123.0	21.0	 25
 95	  5	150.0	36.2	 25
 96	  5	321.0	54.0	 25
 97	  5	1810.5	388.6	 30
 98	  5	560.0	93.4	 25
 99	  5	490.0	76.2	 25
100	  5	352.0	34.7	 25
101	  5	227.0	45.0	 25
102	  5	160.5	28.9	 30
103	  5	182.0	31.6	 25
104	  5	133.0	26.6	 25
105	  5	155.0	26.8	 25
106	  5	670.0	90.3	 25
107	  5	242.3	53.6	 30
108	  5	130.0	20.7	 25
109	  5	319.0	74.8	 25
110	  5	311.0	48.1	 25
111	  5	175.0	42.6	 25
112	  5	243.8	41.0	 30
113	  5	143.0	18.5	 25
114	  5	203.0	32.6	 25
115	  5	192.0	32.3	 25
116	  5	218.0	36.4	 25
117	  5	895.0	179.2	 30
118	  5	315.0	57.8	 25
119	  5	280.0	33.3	 25
120	  5	193.0	23.6	 25
121	  5	298.0	50.2	 25
122	  5	122.0	32.2	 30
123	  5	147.0	23.1	 25
124	  5	202.0	41.7	 25
125	  5	155.0	31.3	 25
126	  5	186.0	31.3	 25
127	  5	125.5	22.6	 30
128	  5	153.0	21.5	 25
129	  5	387.0	62.6	 25
130	  5	176.0	32.8	 25
131	  5	332.0	37.5	 25
132	  5	418.5	53.4	 30
133	  5	696.0	104.5	 25
134	  5	1728.0	221.5	 25
135	  5	3278.0	467.6	 25
136	  5	149.0	20.6	 25
137	  5	466.0	53.1	 25
138	  5	2201.3	358.1	 30
139	  5	782.0	94.7	 25
140	  5	921.0	107.5	 25
141	  5	855.0	130.0	 25
142	  5	764.0	104.9	 25
143	  5	184.3	25.3	 30
144	  5	292.0	40.2	 25
145	  5	409.0	83.3	 25
146	  5	737.0	108.5	 25
147	  5	579.0	108.7	 25
148	  5	166.0	33.6	 30
149	  5	325.0	45.3	 25
150	  5	375.0	43.2	 25
151	  5	238.0	27.6	 25
152	  5	853.0	84.6	 25
153	  5	7548.8	1512.9	 30
154	  5	516.0	81.5	 25
155	  5	544.0	61.9	 25
156	  5	1131.0	152.9	 25
157	  5	243.0	51.5	 25
158	  5	561.3	128.9	 30
159	  5	180.0	30.8	 25
160	  5	501.0	68.3	 25
161	  5	286.0	41.9	 25
162	  5	138.0	19.7	 25
163	  5	470.3	65.8	 30
164	  5	405.0	61.3	 25
165	  5	440.0	65.0	 25
166	  5	1058.0	152.2	 25
167	  5	2961.0	627.5	 25
168	  5	629.8	146.2	 30
169	  5	183.0	28.7	 25
170	  5	284.8	49.6	 30
171	  5	136.3	26.3	 30
172	  5	209.8	35.6	 30
173	  5	947.3	197.6	 36
174	  5	350.8	48.7	 30
175	  5	197.3	24.6	 30
176	  5	1527.5	207.3	 30
177	  5	291.5	36.9	 30
178	  5	168.5	21.7	 36
179	  5	141.8	28.9	 30
180	  5	273.8	38.8	 30
181	  5	1709.5	286.7	 30
182	  5	192.5	35.3	 30
183	  5	1192.3	270.0	 36
184	  5	267.0	41.8	 30
185	  5	164.0	29.4	 30
186	  5	212.0	39.7	 30
187	  5	529.5	89.1	 30
188	  5	240.3	36.9	 36
189	  5	246.5	36.5	 30
190	  5	592.3	88.7	 30
191	  5	443.8	51.6	 30
192	  5	531.5	87.4	 30
193	  5	1687.3	293.5	 36
194	  5	714.3	84.9	 30
195	  5	452.0	47.5	 30
196	  5	807.3	91.9	 30
197	  5	515.0	67.6	 30
198	  5	310.0	36.2	 36
199	  5	261.8	37.1	 30
200	  5	185.0	30.7	 30
201	  5	1155.5	181.6	 30
202	  5	138.5	21.5	 30
203	  5	227.8	35.2	 36
204	  5	202.3	32.8	 30
205	  5	328.0	59.6	 30
206	  5	155.5	23.8	 30
207	  5	1391.8	265.3	 30
208	  5	242.0	36.1	 36
209	  5	217.8	41.1	 30
210	  5	221.3	39.3	 30
211	  5	929.8	104.6	 30
212	  5	353.5	46.4	 30
213	  5	340.8	53.6	 36
214	  5	186.5	47.6	 30
215	  5	393.5	44.5	 30
216	  5	361.0	57.7	 30
217	  5	203.3	31.4	 30
218	  5	404.5	54.0	 36
219	  5	150.5	22.8	 30
220	  5	151.0	26.4	 30
221	  5	184.3	31.9	 30
222	  5	160.0	32.9	 30
223	  5	186.3	34.1	 36
224	  5	137.3	29.9	 30
225	  5	150.3	23.0	 30
226	  5	208.0	35.5	 30
227	  5	930.3	171.8	 30
228	  5	204.8	32.1	 36
229	  5	312.3	51.0	 30
230	  5	206.0	42.9	 30
231	  5	719.5	87.4	 30
232	  5	159.5	27.9	 30
233	  5	361.8	59.3	 36
234	  5	278.3	60.1	 30
235	  5	2869.8	514.0	 30
236	  5	3148.8	379.0	 30
237	  5	569.0	81.4	 30
238	  5	1607.3	339.9	 36
239	  5	304.0	43.7	 25
240	  5	340.0	46.4	 25
241	  5	3536.0	340.5	 25
242	  5	222.0	44.9	 25
243	  5	326.5	57.3	 30
244	  5	356.0	34.3	 25
245	  5	4644.0	663.1	 25
246	  5	462.0	44.4	 25
247	  5	647.0	57.7	 25
248	  5	435.3	63.4	 30
249	  5	546.0	60.1	 25
250	  5	264.0	32.6	 25
251	  5	1913.0	202.1	 25
252	  5	149.0	28.4	 25
253	  5	344.8	59.5	 30
254	  5	438.0	58.0	 25
255	  5	423.0	58.6	 25
256	  5	1810.0	205.4	 25
257	  5	243.0	37.3	 25
258	  5	140.8	22.0	 30
259	  5	153.0	28.0	 25
260	  5	366.0	44.9	 25
261	  5	140.0	26.6	 25
262	  5	160.0	25.7	 25
263	  5	192.5	33.3	 30
264	  5	1074.0	190.4	 25
265	  5	619.0	53.4	 25
266	  5	614.0	64.4	 25
267	  5	474.0	70.1	 25
268	  5	1464.5	124.7	 30
269	  5	3963.0	561.9	 25
270	  5	3247.0	455.0	 25
271	  5	217.0	22.4	 25
272	  5	188.0	36.9	 25
273	  5	770.0	100.2	 30
274	  5	268.0	35.8	 25
275	  5	280.0	45.2	 25
276	  5	177.0	28.5	 25
277	  5	217.0	49.5	 25
278	  5	1663.5	177.0	 30
279	  5	356.0	61.0	 25
280	  5	443.0	57.1	 25
281	  5	299.0	35.7	 25
282	  5	275.0	52.8	 25
283	  5	463.0	58.3	 30
284	  5	596.0	61.9	 25
285	  5	367.0	49.9	 25
286	  5	591.0	73.1	 25
287	  5	1591.0	190.2	 25
288	  5	682.0	126.0	 30
289	  5	395.0	66.3	 25
290	  5	335.0	54.5	 25
291	  5	8581.0	804.3	 25
292	  5	892.0	128.7	 25
293	  5	481.3	87.2	 30
294	  5	1190.0	174.2	 25
295	  5	309.0	31.6	 25
296	  5	259.0	36.9	 25
297	  5	308.0	44.9	 25
298	  5	552.5	61.5	 30
299	  5	789.0	81.3	 25
300	  5	2561.0	248.0	 25
301	  5	215.0	24.7	 25
302	  5	345.0	38.8	 25
303	  5	196.5	31.0	 30
304	  5	158.0	20.6	 25
305	  5	148.0	33.7	 25
306	  5	466.0	53.8	 25
307	  5	373.0	55.8	 25
308	  5	206.5	33.4	 30
309	  5	195.0	36.7	 25
310	  5	289.0	41.3	 25
311	  5	168.0	33.9	 25
312	  5	131.0	24.2	 25
313	  5	225.3	47.2	 30
314	  5	122.0	37.5	 25
315	  5	160.0	20.7	 25
316	  5	219.0	40.5	 25
317	  5	142.0	27.3	 25
318	  5	782.8	141.0	 30
319	  5	163.0	25.8	 25
320	  5	1358.0	141.4	 25
321	  5	313.0	49.0	 25
322	  5	610.0	48.7	 25
323	  5	395.0	66.5	 30
324	  5	263.0	39.4	 25
325	  5	647.0	98.2	 25
326	  5	381.0	45.7	 25
327	  5	2608.0	180.4	 25
328	  5	224.0	32.8	 30
329	  5	344.0	55.1	 25
330	  5	129.0	24.2	 25
331	  5	618.0	79.8	 25
332	  5	324.0	45.0	 25
333	  5	505.5	37.8	 30
334	  5	892.0	151.5	 25
335	  5	154.0	25.3	 25
336	  5	923.0	108.5	 25
337	  5	1581.0	154.8	 25
338	  5	835.3	75.4	 30
339	  5	377.0	48.5	 25
340	  5	534.0	69.2	 25
341	  5	296.0	43.2	 25
342	  5	172.0	25.7	 25
343	  5	270.8	45.0	 30
344	  5	160.0	26.6	 25
345	  5	185.0	41.7	 25
346	  5	789.0	105.3	 25
347	  5	154.0	25.3	 25
348	  5	190.0	32.0	 30
349	  5	468.0	73.7	 25
350	  5	695.0	100.5	 25
351	  5	350.0	30.0	 25
352	  5	484.0	45.6	 25
353	  5	591.0	93.5	 30
354	  5	143.0	23.2	 25
355	  5	173.0	32.2	 25
356	  5	730.0	82.2	 25
357	  5	2280.0	209.6	 25
358	  5	157.5	28.9	 30
359	  5	204.0	37.9	 25
360	  5	202.0	32.3	 25
361	  5	559.0	45.2	 25
362	  5	368.0	44.9	 25
363	  5	711.8	159.1	 30
364	  5	795.0	128.1	 25
365	  5	143.0	30.8	 25
366	  5	1210.0	105.6	 25
367	  5	229.0	36.1	 25
368	  5	634.8	114.4	 30
369	  5	895.0	142.7	 25
370	  5	316.0	47.2	 25
371	  5	6932.0	771.2	 25
372	  5	276.0	34.7	 25
373	  5	687.3	107.0	 30
374	  5	203.0	30.0	 25
375	  5	248.0	36.4	 25
376	  5	216.0	27.2	 25
377	  5	265.0	38.0	 25
378	  5	267.0	28.2	 30
379	  5	205.0	21.8	 25
380	  5	155.0	29.9	 25
381	  5	168.0	29.1	 25
382	  5	221.0	41.3	 25
383	  5	222.0	31.3	 30
384	  5	700.0	98.8	 25
385	  5	157.0	24.1	 25
386	  5	277.0	43.4	 25
387	  5	229.0	33.6	 25
388	  5	287.3	29.9	 30
389	  5	192.0	31.9	 25
390	  5	189.0	32.0	 25
391	  5	324.0	44.2	 25
392	  5	1068.0	110.2	 25
393	  5	1509.5	252.3	 30
394	  5	723.0	94.3	 25
395	  5	1551.0	147.6	 25
396	  5	252.0	26.8	 25
397	  5	190.0	29.1	 25
398	  5	291.8	51.8	 30
399	  5	410.0	64.8	 25
400	  5	219.0	31.4	 25
401	  5	207.0	38.2	 25
402	  5	344.0	44.2	 25
403	  5	472.8	90.4	 30
404	  5	603.0	99.7	 25
405	  5	2046.0	297.0	 25
406	  5	261.0	53.3	 25
407	  5	750.0	98.9	 25
408	  5	213.8	29.6	 30
409	  5	496.0	43.2	 25
410	  5	425.0	37.5	 25
411	  5	924.0	110.8	 25
412	  5	280.0	38.2	 25
413	  5	287.8	53.9	 30
414	  5	318.0	49.8	 25
415	  5	178.0	32.0	 25
416	  5	463.0	36.2	 25
417	  5	233.0	39.9	 25
418	  5	137.8	20.8	 30
419	  5	597.0	83.8	 25
420	  5	353.0	37.7	 25
421	  5	1418.0	176.5	 25
422	  5	228.0	23.1	 25
423	  5	223.3	32.3	 30
424	  5	637.0	114.0	 25
425	  5	280.0	69.2	 25
426	  5	298.0	58.8	 25
427	  5	147.0	34.2	 25
428	  5	174.3	23.8	 30
429	  5	212.0	25.0	 25
430	  5	239.0	41.8	 25
431	  5	170.0	22.0	 25
432	  5	213.0	36.5	 25
433	  5	140.0	26.9	 30
434	  5	278.0	42.5	 25
435	  5	156.0	30.8	 25
436	  5	396.0	50.3	 25
437	  5	296.0	41.2	 25
438	  5	172.8	30.9	 30
439	  5	274.0	48.3	 25
440	  5	509.0	74.6	 25
441	  5	210.0	33.1	 25
442	  5	198.0	36.9	 25
443	  5	459.3	57.4	 30
444	  5	209.0	37.6	 25
445	  5	538.0	101.3	 25
446	  5	353.0	73.6	 25
447	  5	2922.0	363.6	 25
448	  5	175.8	23.8	 30
449	  5	331.0	49.3	 25
450	  5	249.0	39.9	 25
451	  5	269.0	35.2	 25
452	  5	1095.0	106.2	 25
453	  5	377.5	51.9	 30
454	  5	177.0	31.4	 25
455	  5	121.0	15.3	 25
456	  5	217.0	35.6	 25
457	  5	782.0	65.3	 25
458	  5	916.0	206.9	 30
459	  5	131.0	25.3	 25
460	  5	151.0	32.0	 25
461	  5	304.0	51.5	 25
462	  5	195.0	29.4	 25
463	  5	145.0	29.8	 30
464	  5	160.0	22.3	 25
465	  5	177.0	37.8	 25
466	  5	276.0	32.5	 25
467	  5	200.0	36.4	 25
468	  5	168.5	31.1	 30
469	  5	246.0	49.1	 25
470	  5	566.0	83.4	 25
471	  5	388.0	49.0	 25
472	  5	207.0	33.6	 25
473	  5	178.8	32.4	 30
474	  5	306.0	39.5	 25
475	  5	223.0	18.9	 25
476	  5	578.0	76.8	 25
477	  5	689.0	93.5	 25
478	  5	299.8	61.4	 30
479	  5	213.0	43.5	 25
480	  5	200.0	40.7	 25
481	  5	218.0	23.8	 25
482	  5	318.0	41.0	 25
483	  5	299.0	32.6	 25
484	  5	258.8	33.3	 30
485	  5	1663.0	302.0	 25
486	  5	486.0	54.8	 25
487	  5	307.0	53.1	 25
488	  5	392.0	52.9	 25
489	  5	861.0	190.1	 30
490	  5	171.0	31.1	 25
491	  5	147.0	31.8	 25
492	  5	226.0	33.9	 25
493	  5	248.0	45.2	 25
494	  5	151.0	26.6	 30
495	  5	278.0	57.1	 25
496	  5	115.0	14.8	 25
497	  5	158.0	31.1	 25
498	  5	139.0	37.3	 25
499	  5	248.3	48.5	 30
500	  5	460.0	65.8	 25
501	  5	171.0	27.9	 25
502	  5	210.0	34.2	 25
503	  5	958.0	125.8	 25
504	  5	184.8	28.9	 30
505	  5	161.0	32.2	 25
506	  5	172.0	30.0	 25
507	  5	1025.0	91.3	 25
508	  5	1756.0	155.4	 25
509	  5	762.0	75.0	 30
510	  5	5266.0	940.2	 25
511	  5	484.0	64.3	 25
512	  5	429.0	56.6	 25
513	  5	146.0	22.7	 25
514	  5	887.8	146.9	 30
515	  5	157.0	30.4	 25
516	  5	326.0	55.2	 25
517	  5	273.0	42.1	 25
518	  5	267.0	40.6	 25
519	  5	274.8	46.0	 30
520	  5	160.0	33.9	 25
521	  5	735.0	106.2	 25
522	  5	2055.0	318.3	 25
523	  5	215.0	32.6	 25
524	  5	172.0	31.9	 30
525	  5	1336.0	273.9	 25
526	  5	227.0	41.2	 30
527	  5	132.5	31.8	 30
528	  5	304.5	55.7	 30
529	  5	245.0	51.0	 36
530	  5	1357.5	266.9	 30
531	  5	385.5	61.6	 30
532	  5	388.0	61.0	 30
533	  5	216.0	26.5	 30
534	  5	208.8	43.3	 36
535	  5	238.5	44.2	 30
536	  5	2272.0	426.0	 30
537	  5	216.5	50.3	 30
538	  5	348.8	50.3	 30
539	  5	1248.3	241.4	 36
540	  5	559.8	121.7	 30
541	  5	332.0	52.5	 30
542	  5	753.5	127.1	 30
543	  5	757.8	124.0	 30
544	  5	596.5	139.8	 36
545	  5	164.8	41.1	 30
546	  5	649.8	109.0	 30
547	  5	154.3	29.1	 30
548	  5	298.0	52.1	 30
549	  5	426.3	65.7	 36
550	  5	215.5	36.6	 30
551	  5	3759.5	743.8	 30
552	  5	355.0	70.8	 30
553	  5	1482.3	118.0	 30
554	  5	543.5	114.7	 36
555	  5	236.8	33.7	 30
556	  5	1171.8	173.2	 30
557	  5	177.8	31.4	 30
558	  5	656.8	78.3	 30
559	  5	208.0	37.7	 36
560	  5	274.5	36.6	 30
561	  5	1974.0	405.5	 30
562	  5	298.3	64.9	 30
563	  5	168.0	27.8	 30
564	  5	234.5	49.8	 36
565	  5	845.8	118.3	 30
566	  5	806.5	102.1	 30
567	  5	2131.3	239.0	 30
568	  5	359.8	62.0	 30
569	  5	155.5	29.3	 36
570	  5	247.3	42.8	 30
571	  5	1665.0	240.6	 30
572	  5	575.0	79.1	 30
573	  5	333.3	56.6	 30
574	  5	516.8	110.4	 36
575	  5	269.0	43.5	 30
576	  5	218.8	39.1	 30
577	  5	341.3	57.1	 30
578	  5	160.8	35.7	 30
579	  5	204.3	34.8	 36
580	  5	381.8	71.4	 30
581	  5	361.5	62.9	 30
582	  5	320.8	52.9	 30
583	  5	243.8	41.5	 30
584	  5	376.8	72.8	 36
585	  5	168.3	28.8	 30
586	  5	603.0	102.3	 30
587	  5	3880.0	437.7	 30
588	  5	148.0	27.4	 30
589	  5	139.0	22.9	 36
590	  5	1830.0	393.8	 30
591	  5	173.8	28.8	 30
592	  5	166.0	30.4	 30
593	  5	296.8	39.0	 30
594	  5	423.3	77.4	 36
595	  5	1691.0	297.5	 25
596	  5	304.0	59.5	 25
597	  5	197.0	34.3	 25
598	  5	226.0	38.7	 25
599	  5	341.5	46.7	 30
600	  5	171.0	35.8	 25
601	  5	340.0	62.4	 25
602	  5	538.0	84.3	 25
603	  5	313.0	53.0	 25
604	  5	213.5	29.0	 30
605	  5	158.0	38.3	 25
606	  5	209.0	43.1	 25
607	  5	174.0	26.9	 25
608	  5	1280.0	190.2	 25
609	  5	2041.5	365.2	 30
610	  5	588.0	61.0	 25
611	  5	11583.0	1401.3	 25
612	  5	490.0	69.3	 25
613	  5	1205.0	157.2	 25
614	  5	1576.0	217.0	 30
615	  5	438.0	64.7	 25
616	  5	213.0	30.5	 25
617	  5	328.0	44.2	 25
618	  5	360.0	59.2	 25
619	  5	552.8	100.1	 30
620	  5	326.0	54.7	 25
621	  5	161.0	30.9	 25
622	  5	1032.0	116.3	 25
623	  5	165.0	47.4	 25
624	  5	201.3	45.6	 30
625	  5	219.0	41.4	 25
626	  5	903.0	116.8	 25
627	  5	4422.0	342.8	 25
628	  5	1394.0	126.8	 25
629	  5	539.0	84.4	 30
630	  5	461.0	77.0	 25
631	  5	313.0	57.1	 25
632	  5	711.0	81.3	 25
633	  5	163.0	33.4	 25
634	  5	168.8	37.7	 30
635	  5	373.0	57.3	 25
636	  5	1976.0	241.7	 25
637	  5	286.0	61.3	 25
638	  5	443.0	46.3	 25
639	  5	497.5	84.6	 30
640	  5	202.0	36.1	 25
641	  5	480.0	66.9	 25
642	  5	364.0	47.3	 25
643	  5	350.0	48.1	 25
644	  5	14229.8	3154.2	 30
645	  5	812.0	180.5	 25
646	  5	262.0	37.3	 25
647	  5	288.0	40.7	 25
648	  5	199.0	29.4	 25
649	  5	148.8	32.0	 30
650	  5	164.0	28.5	 25
651	  5	208.0	45.2	 25
652	  5	282.0	46.3	 25
653	  5	547.0	64.7	 25
654	  5	396.8	68.7	 30
655	  5	964.0	160.7	 25
656	  5	171.0	26.5	 25
657	  5	132.0	21.1	 25
658	  5	521.0	79.1	 25
659	  5	216.0	48.9	 30
660	  5	340.0	57.6	 25
661	  5	249.0	45.0	 25
662	  5	1496.0	114.4	 25
663	  5	3925.0	308.0	 25
664	  5	222.0	33.7	 30
665	  5	4274.0	716.8	 25
666	  5	264.0	35.5	 25
667	  5	187.0	35.3	 25
668	  5	8309.0	593.9	 25
669	  5	744.3	122.6	 30
670	  5	3872.0	759.1	 25
671	  5	316.0	52.4	 25
672	  5	436.0	58.3	 25
673	  5	303.0	71.7	 25
674	  5	319.3	50.3	 30
675	  5	263.0	49.5	 25
676	  5	269.0	43.3	 25
677	  5	315.0	52.6	 25
678	  5	467.0	81.0	 25
679	  5	221.3	44.7	 30
680	  5	284.0	46.9	 25
681	  5	174.0	43.0	 25
682	  5	396.0	84.5	 25
683	  5	178.0	34.4	 25
684	  5	188.8	34.9	 30
685	  5	388.0	81.7	 25
686	  5	150.0	29.2	 25
687	  5	161.0	33.5	 25
688	  5	1385.0	163.8	 25
689	  5	172.8	40.3	 30
690	  5	1002.0	243.4	 25
691	  5	303.0	56.4	 25
692	  5	366.0	61.1	 25
693	  5	175.0	30.8	 25
694	  5	499.5	89.7	 30
695	  5	335.0	45.7	 25
696	  5	267.0	50.1	 25
697	  5	310.0	49.6	 25
698	  5	858.0	94.9	 25
699	  5	3998.8	793.9	 30
700	  5	419.0	70.5	 25
701	  5	791.0	115.6	 25
702	  5	228.0	30.3	 25
703	  5	2923.0	247.7	 25
704	  5	232.5	44.5	 30
705	  5	217.0	44.3	 25
706	  5	399.0	66.1	 25
707	  5	400.0	59.7	 25
708	  5	26632.0	1852.7	 25
709	  5	415.0	71.0	 30
710	  5	401.0	72.9	 25
711	  5	224.0	53.1	 25
  0	  6	15469.0	2513.3	 25
  1	  6	432.0	47.9	 25
  2	  6	406.3	69.0	 30
  3	  6	220.0	30.2	 25
  4	  6	219.0	41.9	 25
  5	  6	184.0	32.7	 25
  6	  6	195.0	25.7	 25
  7	  6	189.8	37.4	 30
  8	  6	212.0	31.4	 25
  9	  6	173.0	27.7	 25
 10	  6	152.0	25.6	 25
 11	  6	146.0	18.0	 25
 12	  6	15559.0	2973.5	 30
 13	  6	216.0	30.9	 25
 14	  6	249.0	42.1	 25
 15	  6	240.0	34.7	 25
 16	  6	16717.0	2821.2	 25
 17	  6	135.8	25.0	 30
 18	  6	174.0	23.5	 25
 19	  6	224.0	45.5	 25
 20	  6	201.0	33.6	 25
 21	  6	206.0	31.0	 25
 22	  6	164.8	34.0	 30
 23	  6	118.0	20.0	 25
 24	  6	206.0	35.6	 25
 25	  6	190.0	32.7	 25
 26	  6	222.0	42.0	 25
 27	  6	196.5	31.1	 30
 28	  6	175.0	24.5	 25
 29	  6	118.0	16.5	 25
 30	  6	195.0	36.9	 25
 31	  6	233.0	47.9	 25
 32	  6	200.3	37.4	 30
 33	  6	191.0	25.1	 25
 34	  6	187.0	27.1	 25
 35	  6	146.0	22.2	 25
 36	  6	14399.0	1457.3	 25
 37	  6	226.0	32.2	 30
 38	  6	206.0	37.9	 25
 39	  6	202.0	35.7	 25
 40	  6	15104.0	2660.7	 25
 41	  6	187.0	25.4	 25
 42	  6	16402.5	3157.6	 30
 43	  6	221.0	23.2	 25
 44	  6	228.0	32.4	 25
 45	  6	209.0	46.4	 25
 46	  6	183.0	34.3	 25
 47	  6	119.5	23.3	 30
 48	  6	168.0	25.3	 25
 49	  6	184.0	35.1	 25
 50	  6	190.0	31.4	 25
 51	  6	170.0	31.2	 25
 52	  6	176.5	23.5	 30
 53	  6	125.0	23.7	 25
 54	  6	194.0	59.1	 25
 55	  6	244.0	69.7	 25
 56	  6	232.0	66.6	 25
 57	  6	178.3	26.8	 30
 58	  6	169.0	27.7	 25
 59	  6	101.0	22.6	 25
 60	  6	125.0	18.5	 25
 61	  6	107.0	21.3	 25
 62	  6	209.5	27.8	 30
 63	  6	15835.0	2101.1	 25
 64	  6	259.0	33.4	 25
 65	  6	16636.0	1313.2	 25
 66	  6	214.0	32.6	 25
 67	  6	129.0	29.7	 30
 68	  6	188.0	31.6	 25
 69	  6	281.0	75.7	 25
 70	  6	16509.0	1670.1	 25
 71	  6	263.0	54.1	 25
 72	  6	159.8	22.1	 30
 73	  6	170.0	28.4	 25
 74	  6	17353.0	2308.8	 25
 75	  6	221.0	28.4	 25
 76	  6	237.0	88.4	 25
 77	  6	221.0	65.2	 30
 78	  6	185.0	31.3	 25
 79	  6	125.0	24.6	 25
 80	  6	184.0	40.2	 25
 81	  6	256.0	35.0	 25
 82	  6	206.0	48.9	 30
 83	  6	228.0	59.0	 25
 84	  6	230.0	73.8	 25
 85	  6	121.0	21.1	 25
 86	  6	178.0	27.4	 25
 87	  6	210.5	35.9	 30
 88	  6	15959.0	3280.1	 25
 89	  6	231.0	43.1	 25
 90	  6	179.0	37.5	 25
 91	  6	113.0	21.7	 25
 92	  6	106.5	21.9	 30
 93	  6	140.0	21.7	 25
 94	  6	158.0	34.0	 25
 95	  6	146.0	29.0	 25
 96	  6	173.0	39.0	 25
 97	  6	324.3	75.1	 30
 98	  6	209.0	32.3	 25
 99	  6	261.0	32.0	 25
100	  6	220.0	31.7	 25
101	  6	333.0	58.9	 25
102	  6	166.0	35.3	 30
103	  6	178.0	32.7	 25
104	  6	151.0	28.4	 25
105	  6	143.0	16.1	 25
106	  6	229.0	47.3	 25
107	  6	258.5	56.6	 30
108	  6	146.0	21.7	 25
109	  6	170.0	22.0	 25
110	  6	248.0	39.5	 25
111	  6	142.0	33.4	 25
112	  6	184.5	32.8	 30
113	  6	167.0	29.0	 25
114	  6	204.0	45.8	 25
115	  6	203.0	33.1	 25
116	  6	270.0	35.8	 25
117	  6	461.0	94.6	 30
118	  6	207.0	28.7	 25
119	  6	301.0	41.4	 25
120	  6	185.0	35.8	 25
121	  6	168.0	27.5	 25
122	  6	132.5	30.0	 30
123	  6	200.0	37.8	 25
124	  6	170.0	23.3	 25
125	  6	141.0	27.1	 25
126	  6	166.0	29.0	 25
127	  6	118.0	27.4	 25
128	  6	191.5	29.0	 30
129	  6	774.0	138.9	 25
130	  6	258.0	31.2	 25
131	  6	231.0	39.3	 25
132	  6	226.0	45.8	 25
133	  6	246.5	40.2	 30
134	  6	478.0	109.5	 25
135	  6	823.0	167.3	 25
136	  6	145.0	32.8	 25
137	  6	324.0	40.3	 25
138	  6	846.5	197.1	 30
139	  6	284.0	41.6	 25
140	  6	674.0	107.4	 25
141	  6	662.0	98.8	 25
142	  6	388.0	68.6	 25
143	  6	206.5	37.2	 30
144	  6	329.0	51.5	 25
145	  6	775.0	118.2	 25
146	  6	215.0	44.6	 25
147	  6	240.0	27.8	 25
148	  6	191.0	40.7	 30
149	  6	292.0	43.3	 25
150	  6	271.0	44.3	 25
151	  6	189.0	42.6	 25
152	  6	553.0	78.4	 25
153	  6	968.5	233.2	 30
154	  6	265.0	43.9	 25
155	  6	388.0	68.1	 25
156	  6	621.0	103.2	 25
157	  6	209.0	35.2	 25
158	  6	193.5	30.6	 30
159	  6	178.0	34.5	 25
160	  6	173.0	25.9	 25
161	  6	218.0	36.0	 25
162	  6	143.0	27.5	 25
163	  6	262.8	55.3	 30
164	  6	177.0	26.2	 25
165	  6	398.0	65.7	 25
166	  6	355.0	61.4	 25
167	  6	250.0	41.3	 25
168	  6	248.0	50.1	 30
169	  6	200.0	38.3	 25
170	  6	210.0	25.8	 25
171	  6	167.0	23.4	 25
172	  6	186.0	28.2	 25
173	  6	228.0	44.4	 30
174	  6	168.0	38.7	 25
175	  6	156.0	22.3	 25
176	  6	574.0	98.6	 25
177	  6	297.0	33.3	 25
178	  6	193.5	37.9	 30
179	  6	145.0	18.1	 25
180	  6	132.0	26.7	 25
181	  6	366.0	83.8	 25
182	  6	161.0	30.7	 25
183	  6	186.0	30.3	 30
184	  6	133.0	24.1	 25
185	  6	155.0	31.9	 25
186	  6	257.0	37.5	 25
187	  6	202.0	58.0	 25
188	  6	179.8	35.9	 30
189	  6	215.0	35.9	 25
190	  6	415.0	75.3	 25
191	  6	253.0	38.7	 25
192	  6	267.0	49.3	 25
193	  6	530.3	106.5	 30
194	  6	438.0	66.3	 25
195	  6	609.0	66.4	 25
196	  6	756.0	85.1	 25
197	  6	295.0	84.2	 25
198	  6	405.8	61.4	 30
199	  6	348.0	54.6	 25
200	  6	176.0	24.8	 25
201	  6	226.0	35.4	 25
202	  6	134.0	32.7	 25
203	  6	229.5	47.8	 30
204	  6	219.0	30.9	 25
205	  6	257.0	51.9	 25
206	  6	186.0	32.9	 25
207	  6	371.0	64.1	 25
208	  6	179.3	34.0	 30
209	  6	151.0	24.9	 25
210	  6	230.0	42.3	 25
211	  6	522.0	90.6	 25
212	  6	283.0	37.0	 25
213	  6	276.0	51.2	 30
214	  6	150.0	28.1	 25
215	  6	521.0	84.9	 25
216	  6	212.0	33.1	 25
217	  6	277.0	75.6	 25
218	  6	549.0	115.7	 30
219	  6	142.0	29.7	 25
220	  6	171.0	37.9	 25
221	  6	202.0	48.7	 25
222	  6	137.0	29.1	 25
223	  6	157.0	35.8	 30
224	  6	146.0	29.7	 25
225	  6	133.0	24.0	 25
226	  6	205.0	28.7	 25
227	  6	246.0	47.0	 25
228	  6	198.0	41.3	 30
229	  6	260.0	46.0	 25
230	  6	198.0	38.3	 25
231	  6	303.0	64.3	 25
232	  6	171.0	19.3	 25
233	  6	311.0	55.0	 30
234	  6	250.0	47.7	 25
235	  6	386.0	89.1	 25
236	  6	651.0	115.4	 25
237	  6	188.0	36.6	 25
238	  6	255.5	52.9	 30
239	  6	164.3	29.9	 30
240	  6	224.0	39.0	 30
241	  6	751.8	137.6	 30
242	  6	163.3	20.2	 30
243	  6	380.5	37.9	 36
244	  6	379.8	75.8	 30
245	  6	817.0	179.6	 30
246	  6	382.8	53.4	 30
247	  6	504.3	66.5	 30
248	  6	522.3	65.2	 36
249	  6	360.5	49.5	 30
250	  6	474.5	73.1	 30
251	  6	348.0	82.1	 30
252	  6	155.8	29.9	 30
253	  6	288.3	51.8	 36
254	  6	1284.8	256.2	 30
255	  6	938.8	149.5	 30
256	  6	1732.5	320.5	 30
257	  6	165.5	32.4	 30
258	  6	145.5	27.7	 36
259	  6	166.5	38.1	 30
260	  6	197.5	46.7	 30
261	  6	107.8	23.2	 30
262	  6	165.3	38.2	 30
263	  6	123.0	26.3	 36
264	  6	696.3	142.2	 30
265	  6	814.3	133.6	 30
266	  6	1229.5	225.5	 30
267	  6	788.8	126.2	 30
268	  6	1093.5	182.6	 36
269	  6	1403.0	328.8	 30
270	  6	526.3	100.3	 30
271	  6	194.5	38.7	 30
272	  6	183.3	58.1	 30
273	  6	513.8	70.2	 36
274	  6	289.5	35.9	 30
275	  6	249.8	40.9	 30
276	  6	227.5	37.8	 30
277	  6	213.8	46.7	 30
278	  6	451.0	106.5	 36
279	  6	168.8	32.9	 30
280	  6	270.0	45.5	 30
281	  6	242.0	42.1	 30
282	  6	233.0	47.7	 30
283	  6	365.3	75.5	 36
284	  6	592.0	97.4	 30
285	  6	346.0	59.2	 30
286	  6	475.0	67.8	 30
287	  6	351.5	76.8	 30
288	  6	293.3	61.6	 36
289	  6	154.0	22.7	 30
290	  6	226.5	37.2	 30
291	  6	1095.3	281.8	 30
292	  6	227.8	41.1	 30
293	  6	239.0	56.9	 36
294	  6	228.8	32.4	 30
295	  6	307.8	48.7	 30
296	  6	438.3	101.7	 30
297	  6	141.5	31.9	 30
298	  6	565.0	94.4	 36
299	  6	346.8	56.2	 30
300	  6	987.5	281.1	 30
301	  6	211.8	43.5	 30
302	  6	296.8	62.9	 30
303	  6	184.8	33.8	 36
304	  6	209.5	52.8	 30
305	  6	133.0	25.5	 30
306	  6	254.8	56.3	 30
307	  6	203.0	39.1	 30
308	  6	164.5	35.8	 36
309	  6	160.0	33.7	 25
310	  6	154.0	30.2	 25
311	  6	123.0	29.2	 25
312	  6	178.0	49.5	 25
313	  6	233.8	46.5	 30
314	  6	132.0	21.6	 25
315	  6	165.0	34.6	 25
316	  6	194.0	35.6	 25
317	  6	166.0	28.3	 25
318	  6	367.0	73.2	 30
319	  6	183.0	35.2	 25
320	  6	499.0	116.1	 25
321	  6	285.0	56.9	 25
322	  6	284.0	43.4	 25
323	  6	250.8	43.1	 30
324	  6	268.0	48.5	 25
325	  6	242.0	42.0	 25
326	  6	351.0	43.1	 25
327	  6	1823.0	253.9	 25
328	  6	215.3	33.8	 30
329	  6	259.0	52.4	 25
330	  6	186.0	46.7	 25
331	  6	254.0	45.9	 25
332	  6	186.0	38.2	 25
333	  6	496.5	73.2	 30
334	  6	434.0	71.1	 25
335	  6	172.0	31.0	 25
336	  6	350.0	45.9	 25
337	  6	641.0	78.6	 25
338	  6	458.3	124.1	 30
339	  6	564.0	65.8	 25
340	  6	325.0	65.7	 25
341	  6	208.0	27.5	 25
342	  6	154.0	32.3	 25
343	  6	174.0	27.7	 30
344	  6	144.0	27.3	 25
345	  6	129.0	35.5	 25
346	  6	147.0	32.8	 25
347	  6	168.0	36.2	 25
348	  6	202.3	33.7	 30
349	  6	453.0	84.8	 25
350	  6	327.0	43.2	 25
351	  6	255.0	37.3	 25
352	  6	245.0	40.6	 25
353	  6	262.0	51.0	 30
354	  6	199.0	46.8	 25
355	  6	142.0	28.3	 25
356	  6	376.0	41.9	 25
357	  6	976.0	153.0	 25
358	  6	146.5	33.2	 30
359	  6	239.0	32.8	 25
360	  6	152.0	27.8	 25
361	  6	509.0	76.6	 25
362	  6	224.0	42.4	 25
363	  6	232.0	35.1	 30
364	  6	189.0	46.3	 25
365	  6	154.0	32.6	 25
366	  6	790.0	120.3	 25
367	  6	323.0	157.2	 25
368	  6	291.0	55.9	 30
369	  6	312.0	69.2	 25
370	  6	174.0	32.9	 25
371	  6	1293.0	245.4	 25
372	  6	199.0	35.1	 25
373	  6	451.8	58.7	 30
374	  6	194.0	32.3	 25
375	  6	220.0	49.1	 25
376	  6	193.0	28.1	 25
377	  6	465.0	82.4	 25
378	  6	182.3	30.5	 30
379	  6	208.0	40.1	 25
380	  6	144.0	28.0	 25
381	  6	214.0	41.0	 25
382	  6	248.0	52.5	 25
383	  6	211.5	39.6	 30
384	  6	232.0	51.2	 25
385	  6	135.0	26.2	 25
386	  6	152.0	39.2	 25
387	  6	268.0	44.6	 25
388	  6	408.8	68.6	 30
389	  6	235.0	42.0	 25
390	  6	237.0	53.9	 25
391	  6	1046.0	155.0	 25
392	  6	515.0	98.3	 25
393	  6	316.5	67.9	 30
394	  6	165.0	27.0	 25
395	  6	438.0	80.9	 25
396	  6	167.0	23.2	 25
397	  6	219.0	34.1	 25
398	  6	290.8	53.2	 30
399	  6	219.0	35.0	 25
400	  6	258.0	59.4	 25
401	  6	170.0	36.6	 25
402	  6	294.0	34.3	 25
403	  6	252.0	45.9	 30
404	  6	259.0	39.2	 25
405	  6	349.0	61.1	 25
406	  6	279.0	45.2	 25
407	  6	335.0	55.2	 25
408	  6	181.5	43.4	 30
409	  6	267.0	59.0	 25
410	  6	206.0	49.2	 25
411	  6	333.0	82.5	 25
412	  6	376.0	67.2	 25
413	  6	582.3	73.5	 30
414	  6	248.0	42.1	 25
415	  6	242.0	51.0	 25
416	  6	835.0	152.1	 25
417	  6	142.0	23.1	 25
418	  6	136.0	24.9	 30
419	  6	203.0	38.3	 25
420	  6	254.0	52.7	 25
421	  6	319.0	52.7	 25
422	  6	184.0	40.8	 25
423	  6	242.5	49.7	 30
424	  6	467.0	87.5	 25
425	  6	374.0	78.7	 25
426	  6	163.0	39.6	 25
427	  6	193.0	38.7	 25
428	  6	243.0	45.1	 30
429	  6	254.0	50.0	 25
430	  6	201.0	46.5	 25
431	  6	152.0	37.6	 25
432	  6	214.0	55.1	 25
433	  6	144.5	29.3	 30
434	  6	193.0	31.0	 25
435	  6	170.0	38.1	 25
436	  6	248.0	46.8	 25
437	  6	341.0	52.5	 25
438	  6	187.0	54.0	 30
439	  6	239.0	43.4	 25
440	  6	265.0	52.2	 25
441	  6	375.0	57.2	 25
442	  6	184.0	50.0	 25
443	  6	374.3	57.8	 30
444	  6	153.0	42.5	 25
445	  6	159.0	39.4	 25
446	  6	274.0	56.3	 25
447	  6	767.0	118.9	 25
448	  6	160.5	29.2	 30
449	  6	197.0	35.6	 25
450	  6	288.0	46.1	 25
451	  6	309.0	45.1	 25
452	  6	432.0	76.8	 25
453	  6	258.0	51.8	 30
454	  6	184.0	49.9	 25
455	  6	149.0	30.5	 25
456	  6	172.0	33.0	 25
457	  6	244.0	54.3	 25
458	  6	256.8	55.2	 30
459	  6	164.0	38.5	 25
460	  6	117.0	28.8	 25
461	  6	195.0	39.1	 25
462	  6	154.0	27.3	 25
463	  6	234.8	39.1	 30
464	  6	195.0	41.4	 25
465	  6	171.0	34.3	 25
466	  6	272.0	54.5	 25
467	  6	317.0	50.1	 25
468	  6	232.0	46.4	 30
469	  6	202.0	56.2	 25
470	  6	163.0	30.0	 25
471	  6	196.0	60.2	 25
472	  6	144.0	27.4	 25
473	  6	142.5	38.1	 30
474	  6	273.0	45.4	 25
475	  6	169.0	34.7	 25
476	  6	164.0	90.6	 25
477	  6	282.0	49.6	 25
478	  6	277.0	53.5	 25
479	  6	221.0	45.8	 30
480	  6	166.0	26.4	 25
481	  6	217.0	46.5	 25
482	  6	200.0	55.4	 25
483	  6	398.0	43.8	 25
484	  6	223.3	49.8	 30
485	  6	617.0	143.0	 25
486	  6	276.0	57.8	 25
487	  6	158.0	32.7	 25
488	  6	229.0	28.3	 25
489	  6	247.3	61.2	 30
490	  6	170.0	42.6	 25
491	  6	159.0	33.6	 25
492	  6	190.0	53.3	 25
493	  6	228.0	48.0	 25
494	  6	127.5	34.4	 30
495	  6	195.0	41.2	 25
496	  6	172.0	47.6	 25
497	  6	142.0	36.0	 25
498	  6	195.0	42.1	 25
499	  6	164.0	39.0	 30
500	  6	255.0	65.4	 25
501	  6	190.0	43.6	 25
502	  6	194.0	38.5	 25
503	  6	406.0	104.2	 25
504	  6	159.3	30.3	 30
505	  6	181.0	37.4	 25
506	  6	169.0	40.0	 25
507	  6	229.0	50.1	 25
508	  6	320.0	60.8	 25
509	  6	363.8	70.7	 30
510	  6	1377.0	357.4	 25
511	  6	235.0	47.3	 25
512	  6	287.0	69.7	 25
513	  6	166.0	39.1	 25
514	  6	316.5	65.0	 30
515	  6	160.0	39.8	 25
516	  6	450.0	79.6	 25
517	  6	186.0	45.8	 25
518	  6	343.0	56.2	 25
519	  6	230.3	58.8	 30
520	  6	169.0	40.2	 25
521	  6	370.0	96.8	 25
522	  6	478.0	100.1	 25
523	  6	217.0	40.8	 25
524	  6	153.0	35.6	 30
525	  6	983.0	225.5	 25
526	  6	225.0	51.8	 25
527	  6	152.0	39.7	 25
528	  6	370.0	42.6	 25
529	  6	201.8	42.0	 30
530	  6	188.0	41.1	 25
531	  6	170.0	30.8	 25
532	  6	326.0	71.0	 25
533	  6	178.0	41.8	 25
534	  6	223.8	43.8	 30
535	  6	232.0	49.6	 25
536	  6	453.0	100.1	 25
537	  6	189.0	40.2	 25
538	  6	322.0	59.1	 25
539	  6	924.5	228.6	 30
540	  6	429.0	66.7	 25
541	  6	197.0	35.2	 25
542	  6	258.0	51.4	 25
543	  6	251.0	65.9	 25
544	  6	257.0	64.3	 30
545	  6	161.0	31.3	 25
546	  6	216.0	42.3	 25
547	  6	141.0	34.7	 25
548	  6	186.0	37.6	 25
549	  6	215.5	58.2	 30
550	  6	190.0	46.3	 25
551	  6	702.0	168.7	 25
552	  6	163.0	28.5	 25
553	  6	536.0	79.9	 25
554	  6	269.0	56.4	 30
555	  6	339.0	55.2	 25
556	  6	5223.0	1383.6	 25
557	  6	227.0	55.5	 25
558	  6	294.0	66.2	 25
559	  6	197.3	40.6	 30
560	  6	373.0	59.9	 25
561	  6	328.0	55.9	 25
562	  6	186.0	30.1	 25
563	  6	160.0	44.4	 25
564	  6	141.8	25.9	 30
565	  6	697.0	147.6	 25
566	  6	277.0	56.9	 25
567	  6	682.0	152.1	 25
568	  6	212.0	46.8	 25
569	  6	148.8	37.8	 30
570	  6	247.0	41.8	 25
571	  6	241.0	64.0	 25
572	  6	337.0	66.1	 25
573	  6	325.0	55.1	 25
574	  6	194.3	45.7	 30
575	  6	312.0	60.1	 25
576	  6	239.0	57.6	 25
577	  6	294.0	59.4	 25
578	  6	203.0	35.7	 25
579	  6	188.8	35.4	 30
580	  6	287.0	50.4	 25
581	  6	171.0	35.1	 25
582	  6	170.0	27.0	 25
583	  6	183.0	58.3	 25
584	  6	224.5	53.4	 30
585	  6	151.0	31.2	 25
586	  6	182.0	42.1	 25
587	  6	836.0	181.4	 25
588	  6	120.0	39.7	 25
589	  6	164.5	36.5	 30
590	  6	502.0	122.6	 25
591	  6	256.0	60.9	 25
592	  6	172.0	31.3	 25
593	  6	253.0	40.4	 25
594	  6	188.3	30.5	 30
595	  6	216.3	53.1	 30
596	  6	188.8	37.9	 30
597	  6	203.5	45.9	 30
598	  6	335.8	73.5	 30
599	  6	360.0	54.8	 36
600	  6	168.5	38.6	 30
601	  6	254.8	57.5	 30
602	  6	261.5	64.1	 30
603	  6	390.0	61.0	 30
604	  6	146.5	33.9	 36
605	  6	128.3	27.2	 30
606	  6	149.5	33.7	 30
607	  6	187.5	36.9	 30
608	  6	279.5	62.2	 30
609	  6	322.3	63.5	 36
610	  6	696.8	95.7	 30
611	  6	1631.5	382.4	 30
612	  6	479.8	56.8	 30
613	  6	804.3	147.5	 30
614	  6	575.5	109.5	 36
615	  6	579.3	110.4	 30
616	  6	653.8	126.5	 30
617	  6	326.8	57.2	 30
618	  6	230.5	48.8	 30
619	  6	192.0	53.3	 36
620	  6	221.8	83.3	 30
621	  6	138.3	32.9	 30
622	  6	548.8	119.6	 30
623	  6	200.8	40.3	 30
624	  6	168.5	43.0	 36
625	  6	460.8	102.5	 30
626	  6	577.0	77.4	 30
627	  6	1589.0	249.3	 30
628	  6	1180.8	120.9	 30
629	  6	328.3	58.2	 36
630	  6	198.5	33.3	 30
631	  6	299.8	50.8	 30
632	  6	242.0	31.1	 30
633	  6	150.3	79.2	 30
634	  6	141.0	26.3	 36
635	  6	201.3	44.4	 30
636	  6	472.8	99.2	 30
637	  6	272.3	54.7	 30
638	  6	359.5	67.8	 30
639	  6	176.5	36.9	 36
640	  6	169.8	41.6	 30
641	  6	195.8	48.8	 30
642	  6	269.0	55.6	 30
643	  6	249.8	51.7	 30
644	  6	2574.8	817.3	 36
645	  6	453.8	98.9	 30
646	  6	200.3	46.9	 30
647	  6	191.8	41.9	 30
648	  6	200.3	45.6	 30
649	  6	159.0	48.3	 36
650	  6	142.0	41.4	 30
651	  6	197.3	36.5	 30
652	  6	194.3	41.2	 30
653	  6	298.8	53.9	 30
654	  6	252.5	38.0	 36
655	  6	309.5	110.8	 30
656	  6	179.8	53.4	 30
657	  6	156.5	38.8	 30
658	  6	253.0	49.8	 30
659	  6	218.5	45.2	 36
660	  6	352.8	75.1	 30
661	  6	304.5	56.6	 30
662	  6	1418.8	340.5	 30
663	  6	1744.3	421.8	 30
664	  6	242.3	52.1	 36
665	  6	650.0	153.9	 25
666	  6	172.0	41.4	 25
667	  6	124.0	40.0	 25
668	  6	1712.0	227.6	 25
669	  6	461.8	81.6	 30
670	  6	715.0	134.9	 25
671	  6	217.0	43.7	 25
672	  6	211.0	42.5	 25
673	  6	228.0	49.9	 25
674	  6	259.5	57.2	 30
675	  6	528.0	94.3	 25
676	  6	358.0	61.5	 25
677	  6	418.0	60.5	 25
678	  6	378.0	63.5	 25
679	  6	242.0	75.3	 30
680	  6	242.0	35.0	 25
681	  6	145.0	32.7	 25
682	  6	196.0	51.1	 25
683	  6	138.0	28.7	 25
684	  6	222.3	53.6	 30
685	  6	268.0	60.4	 25
686	  6	166.0	43.1	 25
687	  6	175.0	35.7	 25
688	  6	408.0	254.3	 25
689	  6	157.5	46.6	 30
690	  6	417.0	86.5	 25
691	  6	181.0	40.4	 25
692	  6	195.0	36.2	 25
693	  6	254.0	57.6	 25
694	  6	196.8	41.1	 30
695	  6	220.0	36.7	 25
696	  6	398.0	56.0	 25
697	  6	601.0	104.8	 25
698	  6	552.0	61.7	 25
699	  6	1750.8	267.7	 30
700	  6	434.0	120.0	 25
701	  6	369.0	69.5	 25
702	  6	204.0	46.0	 25
703	  6	822.0	79.6	 25
704	  6	1187.0	289.9	 30
705	  6	166.0	32.3	 25
706	  6	170.0	36.4	 25
707	  6	297.0	59.3	 25
708	  6	5678.0	742.2	 25
709	  6	203.3	43.0	 30
710	  6	209.0	47.5	 25
711	  6	20374.0	3820.2	 25
  0	  7	286.8	82.6	 30
  1	  7	10499.3	2059.8	 30
  2	  7	198.0	40.2	 36
  3	  7	250.8	44.9	 30
  4	  7	140.3	31.1	 30
  5	  7	321.5	87.8	 30
  6	  7	196.8	34.6	 30
  7	  7	232.5	44.5	 36
  8	  7	1004.3	209.7	 30
  9	  7	293.5	66.2	 30
 10	  7	234.8	39.4	 30
 11	  7	170.3	39.7	 30
 12	  7	16077.5	3051.7	 36
 13	  7	235.5	47.3	 30
 14	  7	195.5	36.1	 30
 15	  7	253.5	104.7	 30
 16	  7	266.8	102.7	 30
 17	  7	154.3	35.3	 36
 18	  7	281.8	90.2	 30
 19	  7	15554.5	4857.8	 30
 20	  7	15670.5	4892.8	 30
 21	  7	16451.8	5234.6	 30
 22	  7	227.5	38.8	 30
 23	  7	162.0	28.5	 25
 24	  7	16515.0	1867.5	 25
 25	  7	253.0	51.0	 25
 26	  7	14391.0	1659.7	 25
 27	  7	15905.5	3212.6	 30
 28	  7	209.0	32.1	 25
 29	  7	134.0	41.2	 25
 30	  7	212.0	42.1	 25
 31	  7	14772.0	1467.2	 25
 32	  7	14776.3	1252.0	 30
 33	  7	15173.0	2437.0	 25
 34	  7	187.0	52.0	 25
 35	  7	158.0	31.3	 25
 36	  7	14716.0	1450.2	 25
 37	  7	218.8	38.7	 30
 38	  7	170.0	37.3	 25
 39	  7	200.0	37.0	 25
 40	  7	212.0	43.6	 25
 41	  7	160.0	35.0	 25
 42	  7	16091.3	3092.4	 30
 43	  7	238.0	41.6	 25
 44	  7	14013.0	1343.0	 25
 45	  7	15865.0	1597.3	 25
 46	  7	219.0	50.4	 25
 47	  7	135.0	29.2	 30
 48	  7	193.0	38.2	 25
 49	  7	211.0	47.9	 25
 50	  7	13556.0	1900.3	 25
 51	  7	165.0	42.2	 25
 52	  7	186.8	36.1	 30
 53	  7	161.0	46.0	 25
 54	  7	16532.0	409.8	 25
 55	  7	15643.0	2107.2	 25
 56	  7	15352.0	2019.3	 25
 57	  7	201.8	46.3	 30
 58	  7	188.0	35.3	 25
 59	  7	121.0	26.5	 25
 60	  7	130.0	33.7	 25
 61	  7	118.0	24.9	 25
 62	  7	212.0	57.3	 30
 63	  7	15795.0	2061.0	 25
 64	  7	276.0	35.9	 25
 65	  7	16311.0	1090.2	 25
 66	  7	223.0	32.9	 25
 67	  7	122.3	30.5	 30
 68	  7	200.0	32.3	 25
 69	  7	14738.0	2118.6	 25
 70	  7	16013.0	529.0	 25
 71	  7	16126.0	2546.3	 25
 72	  7	215.3	37.5	 30
 73	  7	174.0	31.3	 25
 74	  7	16880.0	2172.6	 25
 75	  7	259.0	45.9	 25
 76	  7	14919.0	2648.5	 25
 77	  7	16666.5	3607.5	 30
 78	  7	198.0	35.3	 25
 79	  7	130.0	26.5	 25
 80	  7	215.0	34.5	 25
 81	  7	15854.0	2398.4	 25
 82	  7	16739.0	3673.2	 30
 83	  7	256.0	33.3	 25
 84	  7	18316.0	2257.4	 25
 85	  7	128.0	33.1	 25
 86	  7	157.0	29.0	 25
 87	  7	221.5	50.2	 30
 88	  7	15734.0	3171.3	 25
 89	  7	240.0	35.6	 25
 90	  7	176.0	43.7	 25
 91	  7	116.0	22.6	 25
 92	  7	110.3	28.7	 30
 93	  7	146.0	46.8	 25
 94	  7	197.0	32.3	 25
 95	  7	233.0	51.3	 25
 96	  7	236.0	42.9	 25
 97	  7	223.0	58.2	 30
 98	  7	274.0	39.2	 25
 99	  7	324.0	73.0	 25
100	  7	403.0	83.3	 25
101	  7	125.0	24.7	 25
102	  7	365.5	98.1	 30
103	  7	141.0	30.0	 25
104	  7	265.0	50.4	 25
105	  7	491.0	68.7	 25
106	  7	3275.0	353.3	 25
107	  7	267.3	53.2	 30
108	  7	871.0	144.3	 25
109	  7	114.0	14.8	 25
110	  7	126.0	23.0	 25
111	  7	202.0	40.7	 25
112	  7	373.3	69.3	 30
113	  7	716.0	215.3	 25
114	  7	1410.0	196.5	 25
115	  7	787.0	64.4	 25
116	  7	428.0	50.7	 25
117	  7	888.0	78.3	 30
118	  7	482.0	85.1	 25
119	  7	248.0	55.0	 25
120	  7	411.0	80.5	 25
121	  7	151.0	34.8	 25
122	  7	203.0	36.1	 25
123	  7	200.5	37.1	 30
124	  7	264.0	58.7	 25
125	  7	165.0	42.7	 25
126	  7	332.0	59.6	 25
127	  7	233.0	42.1	 25
128	  7	311.0	45.5	 30
129	  7	308.0	58.3	 25
130	  7	506.0	52.4	 25
131	  7	1229.0	89.0	 25
132	  7	270.0	51.9	 25
133	  7	219.8	57.3	 30
134	  7	197.0	36.4	 25
135	  7	143.0	33.8	 25
136	  7	276.0	53.8	 25
137	  7	510.0	85.4	 25
138	  7	525.0	90.5	 30
139	  7	557.0	88.7	 25
140	  7	261.0	40.0	 25
141	  7	714.0	103.2	 25
142	  7	251.0	44.2	 25
143	  7	3505.0	771.3	 30
144	  7	615.0	81.5	 25
145	  7	225.0	72.6	 25
146	  7	217.0	49.3	 25
147	  7	593.0	104.1	 25
148	  7	258.8	45.5	 30
149	  7	319.0	62.4	 25
150	  7	187.0	47.0	 25
151	  7	328.0	68.1	 25
152	  7	352.0	50.1	 25
153	  7	189.5	47.5	 30
154	  7	284.0	43.4	 25
155	  7	1443.0	196.9	 25
156	  7	266.0	45.6	 25
157	  7	2123.0	281.5	 25
158	  7	203.0	42.9	 30
159	  7	191.0	45.9	 25
160	  7	420.0	73.3	 25
161	  7	229.0	45.6	 25
162	  7	323.0	51.2	 25
163	  7	661.5	120.6	 30
164	  7	254.0	50.6	 25
165	  7	298.0	41.6	 25
166	  7	264.0	55.7	 25
167	  7	1921.0	329.1	 25
168	  7	3585.3	695.7	 30
169	  7	312.0	58.8	 25
170	  7	300.0	53.1	 25
171	  7	1795.0	283.8	 25
172	  7	228.0	38.5	 25
173	  7	158.3	41.1	 30
174	  7	138.0	31.8	 25
175	  7	186.0	40.2	 25
176	  7	727.0	93.7	 25
177	  7	441.0	87.6	 25
178	  7	240.3	45.3	 30
179	  7	180.0	57.9	 25
180	  7	318.0	64.3	 25
181	  7	235.0	47.1	 25
182	  7	177.0	34.9	 25
183	  7	324.8	62.2	 30
184	  7	168.0	25.3	 25
185	  7	966.0	141.0	 25
186	  7	208.0	53.1	 25
187	  7	120.0	36.5	 25
188	  7	134.3	31.2	 30
189	  7	2041.0	346.7	 25
190	  7	231.0	36.3	 25
191	  7	354.0	41.1	 25
192	  7	304.0	70.7	 25
193	  7	658.5	99.6	 30
194	  7	2049.0	149.3	 25
195	  7	685.0	85.3	 25
196	  7	596.0	67.7	 25
197	  7	945.0	92.6	 25
198	  7	328.0	65.3	 30
199	  7	220.0	37.6	 25
200	  7	189.0	37.1	 25
201	  7	623.0	102.2	 25
202	  7	207.0	38.2	 25
203	  7	249.8	52.3	 30
204	  7	313.0	66.1	 25
205	  7	193.0	32.6	 25
206	  7	174.0	54.2	 25
207	  7	159.0	35.3	 25
208	  7	214.8	42.2	 30
209	  7	182.0	40.9	 25
210	  7	271.0	58.7	 25
211	  7	272.0	44.6	 25
212	  7	219.0	35.9	 25
213	  7	205.0	39.8	 30
214	  7	214.0	34.4	 25
215	  7	417.0	67.5	 25
216	  7	267.0	62.9	 25
217	  7	6079.0	926.4	 25
218	  7	508.5	87.1	 30
219	  7	224.0	38.5	 25
220	  7	493.0	65.0	 25
221	  7	484.0	74.7	 25
222	  7	438.0	48.2	 25
223	  7	148.0	37.7	 30
224	  7	224.0	51.0	 25
225	  7	526.0	81.3	 25
226	  7	200.0	52.6	 25
227	  7	174.0	41.0	 25
228	  7	139.5	26.7	 30
229	  7	421.0	84.5	 25
230	  7	191.0	38.5	 25
231	  7	147.0	44.5	 25
232	  7	368.0	64.2	 25
233	  7	756.8	132.3	 30
234	  7	427.0	99.0	 25
235	  7	161.0	30.7	 25
236	  7	274.0	48.1	 25
237	  7	252.0	43.7	 25
238	  7	247.3	43.2	 30
239	  7	219.0	51.6	 25
240	  7	298.0	49.1	 25
241	  7	497.0	107.8	 25
242	  7	657.0	86.4	 25
243	  7	775.0	98.1	 30
244	  7	6297.0	1143.2	 25
245	  7	168.0	32.8	 25
246	  7	1326.0	280.7	 25
247	  7	994.0	105.0	 25
248	  7	317.3	62.2	 30
249	  7	372.0	72.9	 25
250	  7	179.0	45.9	 25
251	  7	230.0	37.5	 25
252	  7	450.0	81.7	 25
253	  7	2264.3	486.6	 30
254	  7	267.0	53.0	 25
255	  7	2537.0	326.7	 25
256	  7	2147.0	310.7	 25
257	  7	174.0	32.7	 25
258	  7	197.3	41.8	 30
259	  7	173.0	36.1	 25
260	  7	236.0	49.7	 25
261	  7	196.0	32.9	 25
262	  7	223.0	46.7	 25
263	  7	234.0	45.1	 30
264	  7	195.0	35.4	 25
265	  7	174.0	29.2	 25
266	  7	4062.0	743.4	 25
267	  7	457.0	66.0	 25
268	  7	157.3	32.9	 30
269	  7	199.0	38.0	 25
270	  7	1993.0	262.9	 25
271	  7	544.0	70.0	 25
272	  7	256.0	42.0	 25
273	  7	2455.5	576.3	 30
274	  7	201.0	45.6	 25
275	  7	1221.0	197.1	 25
276	  7	169.0	31.6	 25
277	  7	1163.0	150.4	 25
278	  7	162.3	29.2	 30
279	  7	183.0	40.5	 25
280	  7	175.0	40.2	 25
281	  7	329.0	37.2	 25
282	  7	476.0	85.3	 25
283	  7	295.8	49.3	 30
284	  7	386.0	49.7	 25
285	  7	337.0	65.0	 25
286	  7	984.0	110.4	 25
287	  7	253.0	44.0	 25
288	  7	187.8	33.4	 30
289	  7	281.0	41.3	 25
290	  7	263.0	49.8	 25
291	  7	385.0	54.7	 25
292	  7	1056.0	157.0	 25
293	  7	200.8	33.2	 30
294	  7	1316.0	304.4	 25
295	  7	222.0	37.1	 25
296	  7	149.0	33.3	 25
297	  7	453.0	86.5	 25
298	  7	394.3	70.7	 30
299	  7	505.0	58.7	 25
300	  7	511.0	105.4	 25
301	  7	229.0	35.1	 25
302	  7	674.0	99.0	 25
303	  7	162.0	39.6	 30
304	  7	281.0	67.4	 25
305	  7	248.0	44.9	 25
306	  7	196.0	31.4	 25
307	  7	3429.0	522.6	 25
308	  7	166.3	28.1	 30
309	  7	318.5	53.3	 30
310	  7	359.5	51.6	 30
311	  7	267.5	49.8	 30
312	  7	273.8	40.3	 30
313	  7	224.3	43.1	 36
314	  7	212.0	42.0	 30
315	  7	617.5	81.5	 30
316	  7	223.3	37.9	 30
317	  7	118.0	30.4	 30
318	  7	668.8	134.8	 36
319	  7	1225.8	226.5	 30
320	  7	245.8	47.7	 30
321	  7	182.5	34.6	 30
322	  7	295.5	50.4	 30
323	  7	152.8	32.5	 36
324	  7	1046.0	177.9	 30
325	  7	9229.8	1701.6	 30
326	  7	4874.5	901.0	 30
327	  7	265.8	60.5	 30
328	  7	345.0	63.2	 36
329	  7	4206.0	915.1	 30
330	  7	1086.5	145.9	 30
331	  7	299.0	74.7	 30
332	  7	227.5	48.5	 30
333	  7	336.0	83.2	 36
334	  7	195.8	34.0	 30
335	  7	223.0	48.6	 30
336	  7	867.5	144.9	 30
337	  7	734.3	106.2	 30
338	  7	158.5	34.4	 36
339	  7	637.0	119.6	 30
340	  7	671.5	110.7	 30
341	  7	419.5	67.5	 30
342	  7	464.3	73.7	 30
343	  7	219.3	50.2	 36
344	  7	303.8	55.2	 30
345	  7	205.3	39.2	 30
346	  7	256.3	46.7	 30
347	  7	255.8	31.6	 30
348	  7	365.3	64.1	 36
349	  7	156.5	28.7	 30
350	  7	446.3	70.6	 30
351	  7	292.0	72.9	 30
352	  7	2266.5	363.2	 30
353	  7	286.8	49.1	 36
354	  7	544.5	77.9	 30
355	  7	151.5	26.2	 30
356	  7	422.8	90.1	 30
357	  7	372.3	53.5	 30
358	  7	742.3	154.7	 36
359	  7	274.5	58.6	 30
360	  7	197.5	45.1	 30
361	  7	882.5	143.5	 30
362	  7	176.3	39.3	 30
363	  7	161.0	50.6	 36
364	  7	445.5	114.4	 30
365	  7	188.8	48.4	 30
366	  7	166.0	25.8	 30
367	  7	204.0	35.4	 30
368	  7	231.0	39.7	 36
369	  7	196.8	44.0	 30
370	  7	213.5	46.9	 30
371	  7	244.0	39.7	 30
372	  7	928.8	131.5	 30
373	  7	742.5	129.4	 36
374	  7	184.8	54.5	 30
375	  7	292.5	40.8	 30
376	  7	207.5	38.3	 30
377	  7	1368.8	235.3	 30
378	  7	184.8	35.7	 30
379	  7	512.0	76.7	 25
380	  7	7465.0	799.4	 25
381	  7	287.0	50.0	 25
382	  7	320.0	58.0	 25
383	  7	211.8	37.9	 30
384	  7	192.0	48.8	 25
385	  7	1297.0	138.7	 25
386	  7	964.0	79.6	 25
387	  7	429.0	75.5	 25
388	  7	206.8	35.3	 30
389	  7	248.0	50.6	 25
390	  7	169.0	26.2	 25
391	  7	257.0	55.6	 25
392	  7	257.0	44.9	 25
393	  7	167.8	38.0	 30
394	  7	1052.0	151.6	 25
395	  7	160.0	32.6	 25
396	  7	189.0	35.6	 25
397	  7	194.0	34.8	 25
398	  7	195.8	38.1	 30
399	  7	155.0	32.1	 25
400	  7	447.0	64.3	 25
401	  7	515.0	63.2	 25
402	  7	264.0	45.0	 25
403	  7	853.3	170.5	 30
404	  7	261.0	46.1	 25
405	  7	268.0	38.6	 25
406	  7	220.0	39.6	 25
407	  7	655.0	77.8	 25
408	  7	196.5	40.4	 30
409	  7	153.0	28.0	 25
410	  7	140.0	22.4	 25
411	  7	207.0	52.3	 25
412	  7	202.0	41.8	 25
413	  7	460.3	76.3	 30
414	  7	501.0	69.2	 25
415	  7	1321.0	154.4	 25
416	  7	204.0	27.2	 25
417	  7	281.0	57.7	 25
418	  7	405.8	57.1	 30
419	  7	202.0	37.8	 25
420	  7	446.0	54.9	 25
421	  7	153.0	36.1	 25
422	  7	272.0	50.1	 25
423	  7	2025.5	374.1	 30
424	  7	250.0	43.1	 25
425	  7	278.0	76.9	 25
426	  7	369.0	53.8	 25
427	  7	253.0	44.5	 25
428	  7	295.8	59.2	 30
429	  7	337.0	42.8	 25
430	  7	224.0	56.3	 25
431	  7	190.0	44.9	 25
432	  7	813.0	97.6	 25
433	  7	250.8	41.9	 30
434	  7	320.0	68.9	 25
435	  7	1411.0	148.3	 25
436	  7	164.0	30.3	 25
437	  7	258.0	42.6	 25
438	  7	560.3	111.7	 30
439	  7	234.0	33.1	 25
440	  7	1110.0	134.7	 25
441	  7	295.0	54.1	 25
442	  7	159.0	33.6	 25
443	  7	204.3	45.2	 30
444	  7	331.0	51.9	 25
445	  7	570.0	85.1	 25
446	  7	1710.0	242.8	 25
447	  7	253.0	51.2	 25
448	  7	317.8	58.6	 30
449	  7	419.0	66.6	 25
450	  7	739.0	94.9	 25
451	  7	339.0	43.5	 25
452	  7	213.0	33.9	 25
453	  7	183.5	29.2	 30
454	  7	1247.0	219.2	 25
455	  7	428.0	64.0	 25
456	  7	139.0	28.0	 25
457	  7	278.0	54.9	 25
458	  7	1981.5	601.9	 30
459	  7	194.0	33.6	 25
460	  7	168.0	27.4	 25
461	  7	199.0	59.9	 25
462	  7	535.0	80.0	 25
463	  7	152.0	32.2	 30
464	  7	186.0	42.2	 25
465	  7	354.0	53.4	 25
466	  7	1085.0	135.1	 25
467	  7	595.0	78.9	 25
468	  7	135.0	27.2	 25
469	  7	234.0	54.8	 30
470	  7	201.0	41.4	 25
471	  7	234.0	39.9	 25
472	  7	685.0	63.5	 25
473	  7	150.0	35.6	 25
474	  7	303.8	48.2	 30
475	  7	259.0	46.6	 25
476	  7	155.0	31.3	 25
477	  7	243.0	43.9	 25
478	  7	977.0	99.8	 25
479	  7	324.8	49.6	 30
480	  7	204.0	51.2	 25
481	  7	199.0	49.0	 25
482	  7	1136.0	137.0	 25
483	  7	493.0	68.9	 25
484	  7	1362.3	303.7	 30
485	  7	136.0	28.3	 25
486	  7	241.0	42.8	 25
487	  7	567.0	85.8	 25
488	  7	131.0	26.4	 25
489	  7	355.8	60.4	 30
490	  7	228.0	44.7	 25
491	  7	186.0	23.8	 25
492	  7	338.0	55.7	 25
493	  7	609.0	74.2	 25
494	  7	464.3	90.7	 30
495	  7	474.0	57.9	 25
496	  7	531.0	66.0	 25
497	  7	525.0	62.2	 25
498	  7	227.0	38.3	 25
499	  7	217.0	31.6	 30
500	  7	217.0	48.3	 25
501	  7	211.0	35.1	 25
502	  7	2327.0	225.9	 25
503	  7	225.0	44.7	 25
504	  7	172.0	38.8	 30
505	  7	383.0	44.6	 25
506	  7	3269.0	416.2	 25
507	  7	618.0	65.9	 25
508	  7	425.0	42.7	 25
509	  7	200.0	25.1	 30
510	  7	179.0	29.9	 25
511	  7	225.0	49.2	 25
512	  7	434.0	73.7	 25
513	  7	1335.0	174.0	 25
514	  7	403.0	68.3	 30
515	  7	311.0	47.1	 25
516	  7	158.0	27.6	 25
517	  7	182.0	40.8	 25
518	  7	639.0	100.5	 25
519	  7	819.0	171.5	 30
520	  7	450.0	55.1	 25
521	  7	339.0	59.3	 25
522	  7	226.0	24.9	 25
523	  7	6813.0	558.8	 25
524	  7	235.0	30.4	 30
525	  7	201.0	29.8	 25
526	  7	227.0	28.9	 25
527	  7	289.0	45.9	 25
528	  7	958.0	96.5	 25
529	  7	1063.3	202.2	 30
530	  7	198.0	36.0	 25
531	  7	185.0	26.8	 25
532	  7	152.0	27.5	 25
533	  7	132.0	30.8	 25
534	  7	153.0	34.2	 30
535	  7	8535.0	1902.0	 25
536	  7	600.0	83.6	 25
537	  7	277.0	27.3	 25
538	  7	727.0	44.7	 25
539	  7	1132.0	219.1	 30
540	  7	395.0	70.9	 25
541	  7	1240.0	185.5	 25
542	  7	195.0	41.5	 25
543	  7	165.0	40.7	 25
544	  7	1896.5	439.8	 30
545	  7	6154.0	1510.5	 25
546	  7	4754.0	946.8	 25
547	  7	227.0	38.4	 25
548	  7	190.0	34.1	 25
549	  7	738.3	112.6	 30
550	  7	450.0	79.6	 25
551	  7	234.0	39.4	 25
552	  7	182.0	36.5	 25
553	  7	181.0	34.7	 25
554	  7	193.3	32.3	 30
555	  7	224.0	30.3	 25
556	  7	188.0	38.6	 25
557	  7	893.0	135.6	 25
558	  7	339.0	43.6	 25
559	  7	576.8	50.2	 30
560	  7	528.0	71.7	 25
561	  7	191.0	32.8	 25
562	  7	213.0	37.3	 25
563	  7	171.0	25.1	 25
564	  7	167.8	32.5	 30
565	  7	385.0	84.6	 25
566	  7	570.0	82.1	 25
567	  7	189.0	44.1	 25
568	  7	118.0	31.8	 25
569	  7	163.8	36.7	 30
570	  7	120.0	17.6	 25
571	  7	202.0	53.6	 25
572	  7	359.0	57.5	 25
573	  7	851.0	115.2	 25
574	  7	2092.0	244.8	 30
575	  7	1319.0	210.8	 25
576	  7	183.0	34.2	 25
577	  7	622.0	75.2	 25
578	  7	359.0	58.2	 25
579	  7	335.0	67.1	 30
580	  7	206.0	37.5	 25
581	  7	904.0	117.7	 25
582	  7	252.0	35.7	 25
583	  7	258.0	52.9	 25
584	  7	617.8	108.3	 30
585	  7	433.0	64.8	 25
586	  7	206.0	59.5	 25
587	  7	219.0	36.7	 25
588	  7	518.0	62.8	 25
589	  7	136.3	23.5	 30
590	  7	161.0	31.4	 25
591	  7	261.0	51.3	 25
592	  7	346.0	46.3	 25
593	  7	188.0	36.0	 25
594	  7	145.5	35.4	 30
595	  7	133.0	25.8	 25
596	  7	239.0	28.8	 25
597	  7	535.0	85.3	 25
598	  7	271.0	57.2	 25
599	  7	337.8	51.3	 30
600	  7	230.0	42.0	 25
601	  7	428.0	48.3	 25
602	  7	595.0	82.9	 25
603	  7	277.0	41.6	 25
604	  7	472.5	103.1	 30
605	  7	192.0	54.5	 25
606	  7	192.0	34.5	 25
607	  7	144.0	22.3	 25
608	  7	2133.0	282.6	 25
609	  7	364.8	50.8	 30
610	  7	489.0	58.5	 25
611	  7	6705.0	618.6	 25
612	  7	883.0	102.8	 25
613	  7	658.0	59.4	 25
614	  7	262.0	39.2	 30
615	  7	416.0	57.9	 25
616	  7	250.0	45.6	 25
617	  7	3222.0	313.7	 25
618	  7	204.0	41.3	 25
619	  7	375.8	54.9	 30
620	  7	293.0	39.5	 25
621	  7	396.0	32.9	 25
622	  7	224.0	23.7	 25
623	  7	217.0	38.0	 25
624	  7	245.5	47.6	 30
625	  7	123.0	26.7	 25
626	  7	308.0	48.0	 25
627	  7	885.0	118.6	 25
628	  7	840.0	159.2	 25
629	  7	3894.3	686.9	 30
630	  7	530.0	52.7	 25
631	  7	1029.0	83.0	 25
632	  7	834.0	95.3	 25
633	  7	7133.0	709.0	 25
634	  7	884.5	141.9	 30
635	  7	601.0	87.4	 25
636	  7	606.0	116.2	 25
637	  7	288.0	31.0	 25
638	  7	1513.0	165.5	 25
639	  7	397.3	104.0	 30
640	  7	280.0	53.8	 25
641	  7	220.0	25.9	 25
642	  7	191.0	28.2	 25
643	  7	266.0	47.6	 25
644	  7	202.0	26.0	 30
645	  7	203.0	32.2	 25
646	  7	1930.0	359.7	 25
647	  7	168.0	31.1	 25
648	  7	401.0	56.3	 25
649	  7	222.5	55.3	 30
650	  7	215.0	44.4	 25
651	  7	265.0	30.7	 25
652	  7	348.0	62.6	 25
653	  7	402.0	66.8	 25
654	  7	451.5	42.8	 30
655	  7	17613.0	3349.9	 25
656	  7	494.0	73.0	 25
657	  7	191.0	32.6	 25
658	  7	473.0	66.2	 25
659	  7	192.0	29.4	 30
660	  7	301.0	57.6	 25
661	  7	243.0	40.6	 25
662	  7	697.0	123.6	 25
663	  7	486.0	58.0	 25
664	  7	308.8	59.6	 30
665	  7	196.5	31.4	 30
666	  7	470.8	65.9	 30
667	  7	188.0	33.5	 30
668	  7	430.5	63.0	 30
669	  7	368.0	50.7	 36
670	  7	338.5	62.3	 30
671	  7	233.0	39.8	 30
672	  7	667.0	96.9	 30
673	  7	184.8	29.2	 30
674	  7	145.3	28.4	 36
675	  7	177.8	20.3	 30
676	  7	416.0	53.4	 30
677	  7	188.5	36.4	 30
678	  7	923.8	79.3	 30
679	  7	683.8	156.3	 36
680	  7	348.0	63.5	 30
681	  7	151.5	30.3	 30
682	  7	950.8	132.4	 30
683	  7	620.5	76.3	 30
684	  7	360.3	67.2	 36
685	  7	177.8	27.2	 30
686	  7	298.8	48.3	 30
687	  7	220.5	49.3	 30
688	  7	414.5	63.8	 30
689	  7	203.5	39.7	 36
690	  7	317.0	51.0	 30
691	  7	276.8	42.7	 30
692	  7	181.8	33.9	 30
693	  7	1152.8	136.9	 30
694	  7	583.0	114.7	 36
695	  7	210.5	41.9	 30
696	  7	296.0	50.8	 30
697	  7	1720.8	222.7	 30
698	  7	7334.5	674.3	 30
699	  7	1336.8	259.2	 36
700	  7	1156.3	185.8	 30
701	  7	866.3	87.2	 30
702	  7	1135.8	168.6	 30
703	  7	270.5	37.8	 30
704	  7	219.5	42.5	 36
705	  7	283.5	47.7	 30
706	  7	363.5	66.1	 30
707	  7	328.0	45.2	 30
708	  7	157.0	27.3	 30
709	  7	170.3	27.7	 36
710	  7	160.0	29.0	 30
711	  7	262.0	214.7	 30
  0	  8	15806.0	4065.0	 25
  1	  8	2415.0	673.6	 25
  2	  8	163.5	35.2	 30
  3	  8	195.0	26.7	 25
  4	  8	132.0	31.0	 25
  5	  8	284.0	125.7	 25
  6	  8	176.0	31.3	 25
  7	  8	153.0	26.0	 30
  8	  8	245.0	32.4	 25
  9	  8	241.0	36.2	 25
 10	  8	147.0	29.9	 25
 11	  8	178.0	36.1	 25
 12	  8	16288.5	3201.4	 30
 13	  8	224.0	36.3	 25
 14	  8	227.0	32.7	 25
 15	  8	15652.0	3871.7	 25
 16	  8	17892.0	613.0	 25
 17	  8	207.5	42.2	 30
 18	  8	16994.0	1881.3	 25
 19	  8	295.0	142.0	 25
 20	  8	326.0	101.9	 25
 21	  8	296.0	122.0	 25
 22	  8	16203.3	4321.2	 36
 23	  8	179.8	28.7	 30
 24	  8	15681.8	593.6	 30
 25	  8	14634.0	3474.8	 30
 26	  8	216.3	39.3	 30
 27	  8	241.5	31.6	 36
 28	  8	17111.3	2333.6	 30
 29	  8	199.0	25.9	 30
 30	  8	16373.8	1302.7	 30
 31	  8	261.3	181.6	 30
 32	  8	270.0	127.2	 36
 33	  8	267.8	119.3	 30
 34	  8	14781.3	3593.1	 30
 35	  8	164.5	29.0	 30
 36	  8	14871.5	1333.5	 30
 37	  8	196.3	35.1	 36
 38	  8	200.0	35.1	 30
 39	  8	199.3	39.5	 30
 40	  8	180.8	28.9	 30
 41	  8	158.5	23.7	 30
 42	  8	15507.8	2107.9	 36
 43	  8	14287.8	3674.0	 30
 44	  8	211.8	29.2	 30
 45	  8	237.0	35.6	 30
 46	  8	16296.0	1329.5	 30
 47	  8	135.5	27.3	 36
 48	  8	170.8	37.9	 30
 49	  8	192.0	28.7	 30
 50	  8	211.8	99.8	 30
 51	  8	179.8	40.8	 30
 52	  8	198.3	35.1	 36
 53	  8	179.3	46.6	 30
 54	  8	16743.3	1876.6	 30
 55	  8	309.3	228.9	 30
 56	  8	268.3	171.5	 30
 57	  8	14416.0	4131.2	 36
 58	  8	168.5	40.0	 30
 59	  8	111.0	26.1	 30
 60	  8	110.8	15.0	 30
 61	  8	121.8	25.8	 30
 62	  8	263.8	257.6	 36
 63	  8	13987.3	3970.6	 30
 64	  8	14361.5	4023.8	 30
 65	  8	15905.5	4271.2	 30
 66	  8	257.8	292.1	 30
 67	  8	131.3	27.9	 36
 68	  8	195.5	37.7	 30
 69	  8	258.5	40.0	 30
 70	  8	15549.3	1408.2	 30
 71	  8	264.5	47.2	 30
 72	  8	185.8	36.9	 36
 73	  8	182.3	45.9	 30
 74	  8	16262.5	811.5	 30
 75	  8	14807.3	4344.8	 30
 76	  8	217.0	40.6	 30
 77	  8	237.3	37.3	 36
 78	  8	18062.8	2435.8	 30
 79	  8	176.3	34.8	 30
 80	  8	17432.3	1448.7	 30
 81	  8	229.8	27.7	 30
 82	  8	259.8	43.6	 36
 83	  8	17243.0	577.9	 30
 84	  8	18495.5	2380.6	 30
 85	  8	164.3	21.2	 30
 86	  8	163.5	27.0	 30
 87	  8	222.3	29.7	 36
 88	  8	16080.5	2994.3	 30
 89	  8	202.0	41.6	 30
 90	  8	184.0	25.5	 30
 91	  8	114.8	20.5	 30
 92	  8	119.8	26.6	 30
 93	  8	228.0	45.9	 25
 94	  8	176.0	35.1	 25
 95	  8	209.0	29.4	 25
 96	  8	167.0	35.9	 25
 97	  8	290.8	46.0	 30
 98	  8	281.0	30.7	 25
 99	  8	228.0	37.9	 25
100	  8	155.0	32.2	 25
101	  8	123.0	18.9	 25
102	  8	200.3	37.2	 30
103	  8	136.0	26.7	 25
104	  8	242.0	38.9	 25
105	  8	182.0	35.3	 25
106	  8	519.0	91.3	 25
107	  8	186.0	19.9	 30
108	  8	251.0	50.4	 25
109	  8	149.0	33.3	 25
110	  8	130.0	28.6	 25
111	  8	187.0	30.1	 25
112	  8	315.0	28.7	 25
113	  8	727.5	125.7	 30
114	  8	509.0	172.1	 25
115	  8	396.0	41.0	 25
116	  8	367.0	62.5	 25
117	  8	930.0	117.7	 25
118	  8	284.3	40.5	 30
119	  8	444.0	71.8	 25
120	  8	195.0	43.6	 25
121	  8	143.0	16.4	 25
122	  8	144.0	24.6	 25
123	  8	137.5	23.9	 30
124	  8	147.0	27.9	 25
125	  8	112.0	15.3	 25
126	  8	405.0	60.2	 25
127	  8	169.0	27.6	 25
128	  8	229.5	31.6	 30
129	  8	174.0	36.0	 25
130	  8	281.0	38.5	 25
131	  8	560.0	84.1	 25
132	  8	383.0	60.9	 25
133	  8	189.0	54.6	 30
134	  8	261.0	37.7	 25
135	  8	225.0	30.4	 25
136	  8	251.0	37.9	 25
137	  8	332.0	48.4	 25
138	  8	214.8	24.7	 30
139	  8	469.0	46.9	 25
140	  8	185.0	28.5	 25
141	  8	195.0	21.1	 25
142	  8	285.0	49.7	 25
143	  8	459.0	114.7	 30
144	  8	235.0	37.0	 25
145	  8	189.0	34.4	 25
146	  8	189.0	41.4	 25
147	  8	178.0	35.0	 25
148	  8	225.5	42.0	 30
149	  8	277.0	51.0	 25
150	  8	190.0	23.5	 25
151	  8	204.0	33.7	 25
152	  8	197.0	31.6	 25
153	  8	195.8	30.7	 30
154	  8	331.0	43.5	 25
155	  8	500.0	80.4	 25
156	  8	172.0	31.4	 25
157	  8	377.0	59.6	 25
158	  8	286.5	51.7	 30
159	  8	172.0	27.0	 25
160	  8	570.0	82.7	 25
161	  8	267.0	25.5	 25
162	  8	246.0	39.6	 25
163	  8	276.5	46.8	 30
164	  8	228.0	34.8	 25
165	  8	362.0	52.4	 25
166	  8	193.0	33.8	 25
167	  8	594.0	98.3	 25
168	  8	1796.5	340.1	 30
169	  8	256.0	41.1	 25
170	  8	242.0	43.8	 25
171	  8	187.0	40.5	 25
172	  8	191.0	29.3	 25
173	  8	175.8	35.3	 30
174	  8	164.0	24.6	 25
175	  8	211.0	43.3	 25
176	  8	710.0	81.2	 25
177	  8	238.0	56.2	 25
178	  8	172.5	29.4	 30
179	  8	131.0	32.7	 25
180	  8	145.0	23.3	 25
181	  8	260.0	47.4	 25
182	  8	185.0	33.7	 25
183	  8	164.0	26.4	 30
184	  8	153.0	26.1	 25
185	  8	363.0	80.6	 25
186	  8	186.0	38.6	 25
187	  8	125.0	22.0	 25
188	  8	150.5	28.2	 30
189	  8	227.0	43.0	 25
190	  8	171.0	23.2	 25
191	  8	179.0	38.9	 25
192	  8	190.0	30.8	 25
193	  8	406.0	55.7	 30
194	  8	819.0	152.3	 25
195	  8	453.0	57.1	 25
196	  8	483.0	72.2	 25
197	  8	1291.0	152.7	 25
198	  8	216.5	40.1	 30
199	  8	193.0	32.6	 25
200	  8	254.0	46.2	 25
201	  8	355.0	42.0	 25
202	  8	147.0	27.2	 25
203	  8	217.5	36.2	 30
204	  8	288.0	31.5	 25
205	  8	158.0	27.9	 25
206	  8	236.0	33.5	 25
207	  8	181.0	50.5	 25
208	  8	127.5	27.3	 30
209	  8	145.0	28.7	 25
210	  8	164.0	23.2	 25
211	  8	182.0	28.0	 25
212	  8	176.0	28.5	 25
213	  8	189.3	78.3	 30
214	  8	138.0	27.3	 25
215	  8	194.0	34.6	 25
216	  8	185.0	30.0	 25
217	  8	1251.0	160.4	 25
218	  8	524.0	65.0	 30
219	  8	474.0	70.4	 25
220	  8	243.0	26.3	 25
221	  8	322.0	42.8	 25
222	  8	532.0	55.6	 25
223	  8	140.0	28.3	 30
224	  8	292.0	41.9	 25
225	  8	245.0	40.8	 25
226	  8	179.0	33.0	 25
227	  8	142.0	29.7	 25
228	  8	129.5	20.5	 30
229	  8	168.0	30.7	 25
230	  8	200.0	39.9	 25
231	  8	134.0	20.0	 25
232	  8	225.0	35.9	 25
233	  8	328.5	39.8	 30
234	  8	378.0	47.8	 25
235	  8	149.0	18.8	 25
236	  8	271.0	37.3	 25
237	  8	246.0	48.5	 25
238	  8	235.3	34.2	 30
239	  8	197.0	32.1	 25
240	  8	249.0	40.4	 25
241	  8	369.0	56.9	 25
242	  8	398.0	71.6	 25
243	  8	325.5	63.9	 30
244	  8	1209.0	219.5	 25
245	  8	205.0	27.1	 25
246	  8	231.0	34.3	 25
247	  8	474.0	50.1	 25
248	  8	280.3	47.3	 30
249	  8	219.0	37.7	 25
250	  8	130.0	20.8	 25
251	  8	169.0	31.6	 25
252	  8	280.0	30.7	 25
253	  8	439.0	62.5	 30
254	  8	203.0	30.0	 25
255	  8	397.0	53.5	 25
256	  8	546.0	80.2	 25
257	  8	212.0	32.1	 25
258	  8	187.8	37.0	 30
259	  8	175.0	31.0	 25
260	  8	159.0	28.5	 25
261	  8	128.0	19.5	 25
262	  8	109.0	15.7	 25
263	  8	169.3	38.5	 30
264	  8	158.0	31.3	 25
265	  8	141.0	20.4	 25
266	  8	468.0	97.8	 25
267	  8	178.0	34.0	 25
268	  8	148.3	35.3	 30
269	  8	156.0	20.3	 25
270	  8	387.0	49.7	 25
271	  8	369.0	65.7	 25
272	  8	239.0	40.7	 25
273	  8	373.0	55.0	 30
274	  8	162.0	31.1	 25
275	  8	290.0	41.3	 25
276	  8	184.0	32.2	 25
277	  8	248.0	46.6	 25
278	  8	179.8	25.0	 30
279	  8	209.0	37.7	 25
280	  8	183.0	39.2	 25
281	  8	285.0	42.9	 25
282	  8	167.0	19.0	 25
283	  8	267.5	31.5	 30
284	  8	332.0	31.6	 25
285	  8	410.0	74.1	 25
286	  8	491.0	51.0	 25
287	  8	196.0	37.0	 25
288	  8	170.8	23.3	 30
289	  8	253.0	33.8	 25
290	  8	231.0	37.9	 25
291	  8	482.0	46.8	 25
292	  8	288.0	45.8	 25
293	  8	143.8	21.0	 30
294	  8	222.0	41.4	 25
295	  8	162.0	28.9	 25
296	  8	124.0	31.3	 25
297	  8	200.0	35.0	 25
298	  8	305.0	29.6	 30
299	  8	468.0	66.3	 25
300	  8	177.0	26.7	 25
301	  8	148.0	29.4	 25
302	  8	298.0	44.0	 25
303	  8	174.0	28.4	 30
304	  8	201.0	38.2	 25
305	  8	178.0	45.9	 25
306	  8	235.0	37.0	 25
307	  8	624.0	100.1	 25
308	  8	137.5	29.3	 30
309	  8	267.0	49.7	 25
310	  8	232.0	44.3	 25
311	  8	157.0	30.9	 25
312	  8	270.0	33.9	 25
313	  8	181.5	37.6	 30
314	  8	198.0	39.8	 25
315	  8	334.0	40.8	 25
316	  8	226.0	42.5	 25
317	  8	165.0	26.3	 25
318	  8	318.8	58.1	 30
319	  8	287.0	80.7	 25
320	  8	382.0	73.0	 25
321	  8	192.0	31.0	 25
322	  8	267.0	45.4	 25
323	  8	149.0	21.9	 30
324	  8	478.0	66.8	 25
325	  8	1142.0	221.4	 25
326	  8	791.0	122.1	 25
327	  8	394.0	74.6	 25
328	  8	284.8	37.4	 30
329	  8	1172.0	235.5	 25
330	  8	1478.0	312.0	 25
331	  8	224.0	31.2	 25
332	  8	180.0	39.6	 25
333	  8	203.8	38.0	 30
334	  8	238.0	41.1	 25
335	  8	154.0	31.2	 25
336	  8	420.0	64.1	 25
337	  8	520.0	74.5	 25
338	  8	213.8	30.5	 30
339	  8	376.0	39.5	 25
340	  8	289.0	43.9	 25
341	  8	269.0	47.1	 25
342	  8	283.0	37.2	 25
343	  8	192.0	48.9	 30
344	  8	150.0	38.3	 25
345	  8	168.0	28.3	 25
346	  8	226.0	46.0	 25
347	  8	147.0	35.4	 25
348	  8	215.8	41.7	 30
349	  8	139.0	26.7	 25
350	  8	225.0	31.0	 25
351	  8	195.0	29.1	 25
352	  8	447.0	89.9	 25
353	  8	184.8	35.8	 30
354	  8	234.0	36.4	 25
355	  8	146.0	26.4	 25
356	  8	213.0	40.8	 25
357	  8	157.0	29.8	 25
358	  8	244.8	49.3	 30
359	  8	223.0	33.1	 25
360	  8	422.0	59.9	 25
361	  8	291.0	37.4	 25
362	  8	143.0	30.8	 25
363	  8	151.0	29.9	 30
364	  8	180.0	37.6	 25
365	  8	224.0	36.6	 25
366	  8	154.0	25.5	 25
367	  8	172.0	28.3	 25
368	  8	151.5	26.1	 30
369	  8	133.0	38.4	 25
370	  8	323.0	58.4	 25
371	  8	246.0	42.0	 25
372	  8	565.0	133.1	 25
373	  8	453.8	70.7	 30
374	  8	173.0	31.7	 25
375	  8	159.0	24.4	 25
376	  8	161.0	28.8	 25
377	  8	403.0	79.9	 25
378	  8	195.3	34.3	 36
379	  8	350.0	71.4	 30
380	  8	1337.0	338.4	 30
381	  8	156.8	23.9	 30
382	  8	126.3	26.0	 30
383	  8	194.3	31.9	 36
384	  8	185.8	27.4	 30
385	  8	330.0	53.2	 30
386	  8	1552.8	278.9	 30
387	  8	226.8	35.4	 30
388	  8	157.5	34.9	 36
389	  8	265.0	40.8	 30
390	  8	277.0	55.8	 30
391	  8	257.0	39.7	 30
392	  8	158.8	27.5	 30
393	  8	166.5	34.4	 36
394	  8	253.0	44.5	 30
395	  8	170.3	28.0	 30
396	  8	272.0	39.3	 30
397	  8	154.8	30.0	 30
398	  8	202.3	34.8	 36
399	  8	130.8	16.6	 30
400	  8	160.5	35.3	 30
401	  8	196.3	45.6	 30
402	  8	237.0	35.8	 30
403	  8	288.3	58.9	 36
404	  8	249.5	33.7	 30
405	  8	276.5	42.2	 30
406	  8	208.8	35.6	 30
407	  8	648.0	74.7	 30
408	  8	208.3	38.2	 36
409	  8	130.3	20.0	 30
410	  8	174.0	40.5	 30
411	  8	162.3	37.6	 30
412	  8	200.8	32.6	 30
413	  8	276.3	48.9	 36
414	  8	287.3	42.5	 30
415	  8	369.8	57.9	 30
416	  8	349.5	62.0	 30
417	  8	324.3	56.6	 30
418	  8	188.5	34.2	 36
419	  8	209.8	37.0	 30
420	  8	669.8	157.7	 30
421	  8	146.3	29.2	 30
422	  8	304.8	35.3	 30
423	  8	747.8	164.0	 36
424	  8	172.5	34.4	 30
425	  8	197.3	60.1	 30
426	  8	142.5	30.5	 30
427	  8	258.3	39.5	 30
428	  8	358.5	53.8	 36
429	  8	317.5	41.3	 30
430	  8	258.0	43.2	 30
431	  8	170.0	27.9	 30
432	  8	278.3	60.8	 30
433	  8	151.8	33.3	 36
434	  8	132.3	21.4	 30
435	  8	218.3	48.9	 30
436	  8	143.8	24.0	 30
437	  8	247.3	44.2	 30
438	  8	276.0	43.5	 36
439	  8	182.0	35.1	 30
440	  8	624.5	163.3	 30
441	  8	270.0	56.5	 30
442	  8	122.3	27.7	 30
443	  8	174.0	38.8	 36
444	  8	231.3	39.2	 30
445	  8	542.0	95.1	 30
446	  8	719.5	152.9	 30
447	  8	180.3	40.6	 30
448	  8	213.8	31.3	 30
449	  8	259.0	44.9	 25
450	  8	237.0	37.4	 25
451	  8	183.0	33.2	 25
452	  8	260.0	34.7	 25
453	  8	165.8	37.9	 30
454	  8	440.0	74.6	 25
455	  8	189.0	27.4	 25
456	  8	102.0	21.1	 25
457	  8	186.0	29.7	 25
458	  8	166.0	32.2	 25
459	  8	188.0	23.6	 30
460	  8	193.0	27.8	 25
461	  8	145.0	27.7	 25
462	  8	210.0	35.9	 25
463	  8	161.0	25.8	 25
464	  8	181.8	40.5	 30
465	  8	211.0	32.1	 25
466	  8	285.0	45.2	 25
467	  8	158.0	36.6	 25
468	  8	126.0	22.0	 25
469	  8	158.5	29.4	 30
470	  8	156.0	28.8	 25
471	  8	853.0	86.9	 25
472	  8	423.0	53.3	 25
473	  8	149.0	17.9	 25
474	  8	213.5	36.3	 30
475	  8	364.0	62.9	 25
476	  8	184.0	31.7	 25
477	  8	176.0	26.3	 25
478	  8	379.0	51.7	 25
479	  8	173.8	31.6	 30
480	  8	174.0	38.0	 25
481	  8	186.0	34.2	 25
482	  8	360.0	50.1	 25
483	  8	255.0	43.4	 25
484	  8	311.5	76.2	 30
485	  8	191.0	29.6	 25
486	  8	431.0	51.4	 25
487	  8	244.0	29.7	 25
488	  8	122.0	21.2	 25
489	  8	231.0	44.7	 30
490	  8	651.0	99.2	 25
491	  8	229.0	48.0	 25
492	  8	371.0	47.8	 25
493	  8	226.0	39.4	 25
494	  8	256.5	38.7	 30
495	  8	416.0	64.1	 25
496	  8	265.0	36.3	 25
497	  8	617.0	75.7	 25
498	  8	264.0	43.8	 25
499	  8	200.0	27.5	 30
500	  8	151.0	21.9	 25
501	  8	180.0	29.4	 25
502	  8	496.0	93.2	 25
503	  8	210.0	41.4	 25
504	  8	158.5	31.0	 30
505	  8	281.0	45.4	 25
506	  8	829.0	111.3	 25
507	  8	206.0	45.0	 25
508	  8	184.0	38.4	 25
509	  8	139.0	32.2	 30
510	  8	165.0	33.1	 25
511	  8	161.0	32.6	 25
512	  8	288.0	47.7	 25
513	  8	221.0	35.5	 25
514	  8	299.3	29.7	 30
515	  8	189.0	27.0	 25
516	  8	131.0	36.1	 25
517	  8	242.0	33.0	 25
518	  8	193.0	43.2	 25
519	  8	233.5	50.7	 30
520	  8	363.0	38.2	 25
521	  8	260.0	60.1	 25
522	  8	355.0	45.1	 25
523	  8	1156.0	160.5	 25
524	  8	161.0	35.3	 30
525	  8	158.0	34.7	 25
526	  8	199.0	40.4	 25
527	  8	172.0	35.6	 25
528	  8	344.0	49.3	 25
529	  8	260.5	46.9	 30
530	  8	177.0	36.2	 25
531	  8	169.0	35.0	 25
532	  8	125.0	20.9	 25
533	  8	166.0	37.8	 25
534	  8	178.5	38.9	 30
535	  8	3630.0	849.1	 25
536	  8	395.0	62.8	 25
537	  8	288.0	48.2	 25
538	  8	445.0	42.5	 25
539	  8	745.8	155.4	 30
540	  8	562.0	103.7	 25
541	  8	648.0	91.5	 25
542	  8	241.0	45.0	 25
543	  8	178.0	35.2	 25
544	  8	451.3	97.3	 30
545	  8	969.0	253.2	 25
546	  8	896.0	176.4	 25
547	  8	168.0	31.8	 25
548	  8	238.0	48.8	 25
549	  8	197.0	35.0	 30
550	  8	219.0	40.3	 25
551	  8	173.0	49.1	 25
552	  8	128.0	23.6	 25
553	  8	209.0	45.2	 25
554	  8	138.0	23.7	 30
555	  8	177.0	38.8	 25
556	  8	160.0	42.6	 25
557	  8	347.0	62.0	 25
558	  8	220.0	40.3	 25
559	  8	917.8	128.2	 30
560	  8	226.0	57.7	 25
561	  8	143.0	29.2	 25
562	  8	175.0	34.5	 25
563	  8	287.0	49.6	 25
564	  8	161.8	20.3	 30
565	  8	194.0	40.7	 25
566	  8	817.0	116.7	 25
567	  8	173.0	43.2	 25
568	  8	141.0	27.9	 25
569	  8	149.5	31.0	 30
570	  8	118.0	23.7	 25
571	  8	325.0	59.3	 25
572	  8	186.0	34.4	 25
573	  8	374.0	52.1	 25
574	  8	777.8	142.5	 30
575	  8	761.0	98.2	 25
576	  8	226.0	41.5	 25
577	  8	246.0	45.0	 25
578	  8	229.0	41.7	 25
579	  8	190.8	53.8	 30
580	  8	164.0	26.6	 25
581	  8	289.0	55.6	 25
582	  8	188.0	32.3	 25
583	  8	174.0	27.3	 25
584	  8	192.0	25.6	 30
585	  8	204.0	28.4	 25
586	  8	161.0	40.7	 25
587	  8	175.0	31.1	 25
588	  8	249.0	47.7	 25
589	  8	132.5	20.7	 30
590	  8	153.0	23.0	 25
591	  8	235.0	62.9	 25
592	  8	236.0	33.4	 25
593	  8	158.0	35.3	 25
594	  8	103.8	16.5	 30
595	  8	136.0	27.9	 25
596	  8	294.0	50.6	 25
597	  8	194.0	32.7	 25
598	  8	243.0	44.0	 25
599	  8	245.5	36.8	 30
600	  8	187.0	26.6	 25
601	  8	393.0	50.8	 25
602	  8	1636.0	246.4	 25
603	  8	339.0	37.7	 25
604	  8	527.5	89.4	 30
605	  8	164.0	35.9	 25
606	  8	185.0	42.6	 25
607	  8	176.0	29.5	 25
608	  8	663.0	98.3	 25
609	  8	411.0	67.6	 30
610	  8	381.0	62.5	 25
611	  8	2467.0	295.1	 25
612	  8	580.0	88.3	 25
613	  8	261.0	41.4	 25
614	  8	191.0	27.4	 30
615	  8	455.0	62.4	 25
616	  8	197.0	39.6	 25
617	  8	578.0	99.0	 25
618	  8	200.0	39.1	 25
619	  8	333.0	45.4	 30
620	  8	328.0	65.7	 25
621	  8	441.0	47.3	 25
622	  8	315.0	65.6	 25
623	  8	177.0	39.4	 25
624	  8	172.8	35.4	 30
625	  8	135.0	23.5	 25
626	  8	760.0	134.9	 25
627	  8	405.0	56.2	 25
628	  8	1467.0	110.9	 25
629	  8	753.5	123.4	 30
630	  8	440.0	58.1	 25
631	  8	498.0	74.1	 25
632	  8	2001.0	158.6	 25
633	  8	1297.0	218.2	 25
634	  8	437.8	63.6	 30
635	  8	408.0	65.6	 25
636	  8	199.0	45.0	 25
637	  8	156.0	25.2	 25
638	  8	296.0	47.9	 25
639	  8	198.8	23.9	 30
640	  8	402.0	81.5	 25
641	  8	268.0	37.4	 25
642	  8	352.0	68.1	 25
643	  8	271.0	52.9	 25
644	  8	187.0	37.7	 30
645	  8	161.0	34.7	 25
646	  8	350.0	65.3	 25
647	  8	148.0	26.0	 25
648	  8	220.0	41.7	 25
649	  8	189.5	33.1	 30
650	  8	170.0	47.7	 25
651	  8	216.0	36.3	 25
652	  8	313.0	52.5	 25
653	  8	343.0	56.6	 25
654	  8	394.0	57.3	 30
655	  8	4421.0	1158.6	 25
656	  8	356.0	57.0	 25
657	  8	221.0	26.8	 25
658	  8	148.0	35.3	 25
659	  8	215.8	42.7	 30
660	  8	225.0	42.6	 25
661	  8	148.0	28.9	 25
662	  8	182.0	36.0	 25
663	  8	592.0	110.6	 25
664	  8	425.8	83.7	 30
665	  8	193.0	28.1	 25
666	  8	186.0	57.5	 25
667	  8	165.0	33.3	 25
668	  8	207.0	32.1	 25
669	  8	326.3	58.4	 30
670	  8	510.0	67.3	 25
671	  8	394.0	51.6	 25
672	  8	351.0	70.3	 25
673	  8	183.0	31.5	 25
674	  8	153.0	30.0	 30
675	  8	170.0	38.3	 25
676	  8	388.0	84.1	 25
677	  8	181.0	43.3	 25
678	  8	429.0	61.6	 25
679	  8	209.0	35.3	 30
680	  8	273.0	45.6	 25
681	  8	183.0	32.4	 25
682	  8	240.0	50.0	 25
683	  8	201.0	26.3	 25
684	  8	310.5	61.5	 30
685	  8	224.0	40.4	 25
686	  8	122.0	24.1	 25
687	  8	185.0	25.4	 25
688	  8	206.0	39.0	 25
689	  8	296.5	56.0	 30
690	  8	183.0	32.7	 25
691	  8	311.0	54.7	 25
692	  8	275.0	45.7	 25
693	  8	510.0	85.8	 25
694	  8	367.0	58.2	 30
695	  8	229.0	35.5	 25
696	  8	208.0	41.4	 25
697	  8	598.0	108.9	 25
698	  8	1841.0	299.1	 25
699	  8	293.8	47.3	 30
700	  8	1498.0	273.4	 25
701	  8	1250.0	172.8	 25
702	  8	660.0	90.8	 25
703	  8	726.0	134.6	 25
704	  8	202.5	101.5	 30
705	  8	218.0	63.8	 25
706	  8	235.0	43.2	 25
707	  8	223.0	37.5	 25
708	  8	143.0	25.9	 25
709	  8	125.8	27.0	 30
710	  8	190.0	45.0	 25
711	  8	20652.0	5122.7	 25
  0	  9	245.0	102.9	 25
  1	  9	379.0	51.6	 25
  2	  9	143.5	23.4	 30
  3	  9	176.0	30.5	 25
  4	  9	178.0	24.4	 25
  5	  9	789.0	96.9	 25
  6	  9	164.0	26.6	 25
  7	  9	166.5	33.8	 30
  8	  9	235.0	33.1	 25
  9	  9	394.0	52.0	 25
 10	  9	193.0	34.4	 25
 11	  9	147.0	23.1	 25
 12	  9	16551.8	3218.0	 30
 13	  9	228.0	38.7	 25
 14	  9	201.0	41.8	 25
 15	  9	247.0	41.4	 25
 16	  9	17316.0	1374.1	 25
 17	  9	210.0	25.8	 30
 18	  9	16446.0	357.1	 25
 19	  9	16148.0	3480.9	 25
 20	  9	15895.0	3241.9	 25
 21	  9	16483.0	3599.8	 25
 22	  9	230.8	34.4	 30
 23	  9	154.0	18.9	 25
 24	  9	16066.0	1342.6	 25
 25	  9	211.0	49.3	 25
 26	  9	176.0	28.4	 25
 27	  9	244.8	37.8	 30
 28	  9	17304.0	2658.6	 25
 29	  9	198.0	33.3	 25
 30	  9	15863.0	839.0	 25
 31	  9	15332.0	3225.0	 25
 32	  9	15178.5	3257.2	 30
 33	  9	15224.0	3915.3	 25
 34	  9	193.0	38.3	 25
 35	  9	183.0	33.9	 25
 36	  9	15408.0	1433.3	 25
 37	  9	215.0	47.5	 30
 38	  9	189.0	27.0	 25
 39	  9	177.0	35.4	 25
 40	  9	218.0	77.1	 25
 41	  9	152.0	28.2	 25
 42	  9	15681.8	3134.2	 30
 43	  9	267.0	45.2	 25
 44	  9	177.0	36.8	 25
 45	  9	219.0	46.3	 25
 46	  9	17017.0	1451.0	 25
 47	  9	154.0	36.8	 30
 48	  9	183.0	32.7	 25
 49	  9	199.0	30.7	 25
 50	  9	15537.0	1282.9	 25
 51	  9	200.0	38.1	 25
 52	  9	174.8	26.9	 30
 53	  9	211.0	26.9	 25
 54	  9	15985.0	503.1	 25
 55	  9	14859.0	3692.8	 25
 56	  9	14694.0	3725.1	 25
 57	  9	219.3	37.5	 30
 58	  9	190.0	28.6	 25
 59	  9	151.0	29.8	 25
 60	  9	130.0	22.6	 25
 61	  9	143.0	28.1	 25
 62	  9	15615.3	2841.3	 30
 63	  9	234.0	36.2	 25
 64	  9	251.0	54.9	 25
 65	  9	217.0	31.6	 25
 66	  9	16818.0	1762.4	 25
 67	  9	125.5	42.3	 30
 68	  9	169.0	19.6	 25
 69	  9	245.0	48.7	 25
 70	  9	16049.0	1394.4	 25
 71	  9	197.0	36.6	 25
 72	  9	209.5	38.5	 30
 73	  9	173.0	32.2	 25
 74	  9	16707.0	2286.1	 25
 75	  9	230.0	36.1	 25
 76	  9	196.0	35.6	 25
 77	  9	224.3	44.5	 30
 78	  9	18440.0	2357.0	 25
 79	  9	205.0	29.7	 25
 80	  9	17638.0	1255.3	 25
 81	  9	252.0	43.1	 25
 82	  9	261.5	49.8	 30
 83	  9	17693.0	584.8	 25
 84	  9	19134.0	2235.3	 25
 85	  9	148.0	34.3	 25
 86	  9	189.0	31.9	 25
 87	  9	227.8	48.4	 30
 88	  9	16618.0	3106.9	 25
 89	  9	220.0	41.7	 25
 90	  9	193.0	49.9	 25
 91	  9	99.0	16.9	 25
 92	  9	125.3	28.5	 36
 93	  9	784.3	140.3	 30
 94	  9	422.0	64.3	 30
 95	  9	352.8	51.9	 30
 96	  9	124.8	21.2	 30
 97	  9	229.3	29.5	 36
 98	  9	240.3	49.0	 30
 99	  9	234.3	38.7	 30
100	  9	311.8	55.6	 30
101	  9	138.0	31.8	 30
102	  9	254.0	47.6	 36
103	  9	194.0	39.7	 30
104	  9	390.5	67.0	 30
105	  9	409.8	171.4	 30
106	  9	187.3	44.4	 30
107	  9	295.8	54.4	 30
108	  9	483.8	85.8	 36
109	  9	353.8	60.2	 30
110	  9	206.3	46.2	 30
111	  9	1318.5	149.7	 30
112	  9	8445.0	1450.6	 30
113	  9	156.8	31.4	 36
114	  9	215.3	33.9	 30
115	  9	168.8	31.6	 30
116	  9	359.8	54.9	 30
117	  9	399.5	52.3	 30
118	  9	543.5	113.7	 36
119	  9	416.3	65.9	 30
120	  9	434.3	80.0	 30
121	  9	176.8	33.7	 30
122	  9	154.5	42.5	 30
123	  9	484.3	83.4	 36
124	  9	261.8	44.8	 30
125	  9	129.0	40.3	 30
126	  9	182.3	38.3	 30
127	  9	406.0	71.4	 30
128	  9	192.3	32.2	 36
129	  9	2390.8	272.1	 30
130	  9	309.0	56.6	 30
131	  9	150.0	30.6	 30
132	  9	686.5	84.1	 30
133	  9	317.5	56.2	 36
134	  9	160.3	33.3	 30
135	  9	200.8	42.0	 30
136	  9	814.8	122.7	 30
137	  9	456.0	61.0	 30
138	  9	1144.5	97.6	 36
139	  9	578.3	69.9	 30
140	  9	303.3	48.6	 30
141	  9	257.0	64.6	 30
142	  9	790.0	127.1	 30
143	  9	314.5	45.8	 36
144	  9	928.5	132.6	 30
145	  9	748.3	141.9	 30
146	  9	211.3	38.0	 30
147	  9	891.0	148.7	 30
148	  9	257.8	48.0	 36
149	  9	1133.3	206.2	 30
150	  9	170.3	39.7	 30
151	  9	404.3	58.4	 30
152	  9	392.0	53.8	 30
153	  9	273.3	39.8	 36
154	  9	178.0	34.0	 30
155	  9	135.5	28.9	 30
156	  9	243.3	55.5	 30
157	  9	195.5	35.8	 30
158	  9	235.8	32.4	 36
159	  9	3540.8	765.5	 30
160	  9	278.8	45.0	 30
161	  9	236.0	30.0	 25
162	  9	204.0	35.8	 25
163	  9	359.8	46.8	 30
164	  9	494.0	73.5	 25
165	  9	337.0	43.0	 25
166	  9	793.0	122.8	 25
167	  9	407.0	61.3	 25
168	  9	436.8	54.9	 30
169	  9	278.0	32.7	 25
170	  9	377.0	61.2	 25
171	  9	1366.0	203.1	 25
172	  9	401.0	49.1	 25
173	  9	490.0	56.7	 30
174	  9	912.0	102.8	 25
175	  9	934.0	122.4	 25
176	  9	4383.0	377.4	 25
177	  9	1002.0	135.3	 25
178	  9	326.8	62.4	 30
179	  9	183.0	25.7	 25
180	  9	178.0	41.5	 25
181	  9	216.0	28.7	 25
182	  9	229.0	34.2	 25
183	  9	187.0	47.5	 30
184	  9	182.0	24.4	 25
185	  9	163.0	34.7	 25
186	  9	191.0	32.5	 25
187	  9	354.0	74.9	 25
188	  9	231.3	40.0	 30
189	  9	170.0	29.8	 25
190	  9	160.0	25.9	 25
191	  9	257.0	40.2	 25
192	  9	184.0	29.9	 25
193	  9	489.3	76.2	 30
194	  9	223.0	42.3	 25
195	  9	382.0	50.5	 25
196	  9	295.0	52.8	 25
197	  9	198.0	25.2	 25
198	  9	269.0	43.8	 30
199	  9	1201.0	112.0	 25
200	  9	408.0	58.6	 25
201	  9	248.0	34.0	 25
202	  9	173.0	31.3	 25
203	  9	359.8	59.8	 30
204	  9	793.0	111.9	 25
205	  9	256.0	55.1	 25
206	  9	188.0	47.4	 25
207	  9	227.0	42.2	 25
208	  9	451.3	87.3	 30
209	  9	195.0	42.7	 25
210	  9	203.0	38.7	 25
211	  9	218.0	41.2	 25
212	  9	1854.0	290.9	 25
213	  9	136.8	30.7	 30
214	  9	163.0	32.9	 25
215	  9	193.0	44.0	 25
216	  9	198.0	39.8	 25
217	  9	403.0	79.5	 25
218	  9	373.8	48.3	 30
219	  9	257.0	36.7	 25
220	  9	219.0	81.8	 25
221	  9	771.0	107.2	 25
222	  9	540.0	62.7	 25
223	  9	740.3	106.0	 30
224	  9	535.0	64.5	 25
225	  9	216.0	34.9	 25
226	  9	272.0	40.6	 25
227	  9	146.0	22.8	 25
228	  9	247.3	37.1	 30
229	  9	198.0	22.7	 25
230	  9	16993.0	959.8	 25
231	  9	801.0	476.3	 25
232	  9	233.0	44.6	 25
233	  9	200.3	43.4	 30
234	  9	448.0	72.7	 25
235	  9	199.0	40.5	 25
236	  9	245.0	49.1	 25
237	  9	196.0	35.8	 25
238	  9	262.8	60.3	 30
239	  9	161.0	46.3	 25
240	  9	422.0	74.7	 25
241	  9	321.0	41.3	 25
242	  9	1304.0	132.5	 25
243	  9	195.8	36.3	 30
244	  9	329.0	51.5	 25
245	  9	254.0	43.5	 25
246	  9	368.0	44.6	 25
247	  9	1277.0	94.3	 25
248	  9	457.0	80.6	 30
249	  9	219.0	43.2	 25
250	  9	349.0	53.8	 25
251	  9	1929.0	223.6	 25
252	  9	315.0	43.9	 25
253	  9	573.5	98.5	 30
254	  9	192.0	36.1	 25
255	  9	1791.0	148.3	 25
256	  9	1007.0	112.9	 25
257	  9	206.0	40.8	 25
258	  9	397.0	63.6	 30
259	  9	181.0	26.5	 25
260	  9	713.0	112.1	 25
261	  9	257.0	57.9	 25
262	  9	183.0	41.3	 25
263	  9	205.8	53.5	 30
264	  9	249.0	42.5	 25
265	  9	283.0	52.8	 25
266	  9	134.0	28.8	 25
267	  9	318.0	69.1	 25
268	  9	234.8	50.5	 30
269	  9	233.0	47.4	 25
270	  9	2765.0	257.2	 25
271	  9	330.0	47.9	 25
272	  9	318.0	44.2	 25
273	  9	414.3	538.1	 30
274	  9	244.0	40.1	 25
275	  9	216.0	43.7	 25
276	  9	166.0	36.5	 25
277	  9	243.0	52.4	 25
278	  9	472.0	88.7	 30
279	  9	202.0	32.1	 25
280	  9	420.0	72.0	 25
281	  9	202.0	42.0	 25
282	  9	203.0	38.0	 25
283	  9	210.3	43.2	 30
284	  9	178.0	37.0	 25
285	  9	782.0	71.5	 25
286	  9	2263.0	222.2	 25
287	  9	750.0	100.0	 25
288	  9	463.3	73.4	 30
289	  9	770.0	115.4	 25
290	  9	682.0	64.3	 25
291	  9	1943.0	207.3	 25
292	  9	382.0	61.9	 25
293	  9	357.8	61.3	 30
294	  9	198.0	33.8	 25
295	  9	269.0	45.9	 25
296	  9	214.0	40.2	 25
297	  9	248.0	42.1	 25
298	  9	509.8	83.7	 30
299	  9	335.0	59.2	 25
300	  9	341.0	78.6	 25
301	  9	1123.0	134.1	 25
302	  9	208.0	52.3	 25
303	  9	286.3	47.3	 30
304	  9	1147.0	207.8	 25
305	  9	518.0	95.3	 25
306	  9	1856.0	155.0	 25
307	  9	3062.0	271.4	 25
308	  9	402.3	73.1	 30
309	  9	319.0	60.9	 25
310	  9	166.0	37.4	 25
311	  9	200.0	34.7	 25
312	  9	364.0	57.6	 25
313	  9	176.3	33.1	 30
314	  9	288.0	46.6	 25
315	  9	384.0	57.0	 25
316	  9	513.0	84.9	 25
317	  9	341.0	48.1	 25
318	  9	1210.0	176.5	 30
319	  9	508.0	101.1	 25
320	  9	181.0	38.9	 25
321	  9	234.0	46.8	 25
322	  9	731.0	88.8	 25
323	  9	112.5	31.5	 30
324	  9	152.0	30.4	 25
325	  9	451.0	83.9	 25
326	  9	614.0	72.8	 25
327	  9	225.0	38.7	 25
328	  9	267.5	71.5	 30
329	  9	297.0	58.2	 25
330	  9	266.0	58.2	 25
331	  9	671.0	112.9	 25
332	  9	1173.0	151.9	 25
333	  9	298.0	47.6	 30
334	  9	228.0	34.7	 25
335	  9	162.0	35.8	 25
336	  9	491.0	78.8	 25
337	  9	325.0	63.5	 25
338	  9	143.5	30.2	 30
339	  9	472.0	79.4	 25
340	  9	280.0	45.9	 25
341	  9	344.0	59.8	 25
342	  9	5803.0	554.0	 25
343	  9	303.3	53.5	 30
344	  9	1792.0	256.3	 25
345	  9	289.0	43.7	 25
346	  9	2199.0	269.6	 25
347	  9	264.0	47.6	 25
348	  9	233.8	39.2	 30
349	  9	130.0	31.6	 25
350	  9	151.0	32.5	 25
351	  9	206.0	53.9	 25
352	  9	954.0	87.1	 25
353	  9	209.5	35.3	 30
354	  9	307.0	59.9	 25
355	  9	268.0	58.7	 25
356	  9	193.0	37.1	 25
357	  9	176.0	49.3	 25
358	  9	277.8	56.9	 30
359	  9	426.0	74.4	 25
360	  9	1648.0	237.8	 25
361	  9	281.0	43.1	 25
362	  9	439.0	54.1	 25
363	  9	461.0	81.8	 30
364	  9	153.0	24.6	 25
365	  9	1113.0	182.8	 25
366	  9	166.0	32.1	 25
367	  9	376.0	53.1	 25
368	  9	146.8	35.1	 30
369	  9	323.0	50.9	 25
370	  9	233.0	44.2	 25
371	  9	245.0	58.9	 25
372	  9	238.0	47.3	 25
373	  9	343.8	75.2	 30
374	  9	1333.0	262.2	 25
375	  9	216.0	51.2	 25
376	  9	187.0	24.8	 25
377	  9	138.0	22.0	 25
378	  9	524.0	129.2	 30
379	  9	136.0	32.4	 25
380	  9	154.0	39.0	 25
381	  9	799.0	164.2	 25
382	  9	114.0	35.4	 25
383	  9	416.3	68.7	 30
384	  9	283.0	46.3	 25
385	  9	575.0	92.9	 25
386	  9	345.0	78.3	 25
387	  9	346.0	50.2	 25
388	  9	186.0	39.2	 30
389	  9	2581.0	481.8	 25
390	  9	339.0	63.8	 25
391	  9	502.0	89.8	 25
392	  9	196.0	50.5	 25
393	  9	176.8	31.1	 30
394	  9	154.0	40.9	 25
395	  9	174.0	43.1	 25
396	  9	333.0	55.3	 25
397	  9	464.0	91.3	 25
398	  9	231.0	42.4	 30
399	  9	182.0	41.2	 25
400	  9	174.0	43.1	 25
401	  9	274.0	68.1	 25
402	  9	354.0	65.4	 25
403	  9	822.0	160.5	 30
404	  9	325.0	72.9	 25
405	  9	595.0	68.6	 25
406	  9	160.0	34.4	 25
407	  9	181.0	34.6	 25
408	  9	614.3	104.6	 30
409	  9	272.0	57.9	 25
410	  9	376.0	61.5	 25
411	  9	170.0	37.7	 25
412	  9	193.0	41.4	 25
413	  9	264.0	41.8	 30
414	  9	1262.0	161.6	 25
415	  9	351.0	75.2	 25
416	  9	207.0	40.2	 25
417	  9	204.0	39.8	 25
418	  9	408.3	104.0	 30
419	  9	403.0	72.2	 25
420	  9	222.0	44.7	 25
421	  9	265.0	56.9	 25
422	  9	219.0	39.4	 25
423	  9	183.8	37.3	 30
424	  9	340.0	84.6	 25
425	  9	251.0	55.6	 25
426	  9	231.0	44.7	 25
427	  9	556.0	92.3	 25
428	  9	957.0	186.3	 30
429	  9	338.0	61.9	 25
430	  9	314.0	56.9	 25
431	  9	257.0	56.0	 25
432	  9	369.0	48.7	 25
433	  9	139.5	31.1	 30
434	  9	132.0	30.7	 25
435	  9	252.0	51.9	 25
436	  9	460.0	111.0	 25
437	  9	213.0	35.3	 25
438	  9	188.5	43.5	 30
439	  9	205.0	36.5	 25
440	  9	480.0	94.0	 25
441	  9	1401.0	227.3	 25
442	  9	224.0	40.3	 25
443	  9	3603.3	734.3	 30
444	  9	393.0	52.3	 25
445	  9	534.0	69.6	 25
446	  9	354.0	78.2	 25
447	  9	176.0	38.6	 25
448	  9	4273.8	590.2	 30
449	  9	254.5	47.0	 36
450	  9	706.8	89.4	 30
451	  9	1190.8	174.3	 30
452	  9	167.3	51.3	 30
453	  9	229.8	38.1	 30
454	  9	153.3	35.8	 36
455	  9	190.5	38.3	 30
456	  9	146.8	43.7	 30
457	  9	292.8	52.6	 30
458	  9	247.5	59.3	 30
459	  9	143.0	37.5	 36
460	  9	239.3	42.3	 30
461	  9	2881.5	614.8	 30
462	  9	191.0	35.5	 30
463	  9	216.0	51.8	 30
464	  9	3101.0	701.9	 36
465	  9	1163.3	200.6	 30
466	  9	161.3	31.1	 30
467	  9	590.0	75.5	 30
468	  9	3514.5	414.4	 30
469	  9	164.3	40.6	 36
470	  9	183.0	48.4	 30
471	  9	214.0	53.9	 30
472	  9	705.8	114.4	 30
473	  9	845.0	148.6	 30
474	  9	223.8	46.1	 36
475	  9	374.3	56.3	 30
476	  9	405.8	53.3	 30
477	  9	489.0	71.8	 30
478	  9	432.8	65.6	 30
479	  9	345.0	74.0	 36
480	  9	215.3	47.8	 30
481	  9	895.3	158.1	 30
482	  9	298.8	38.2	 30
483	  9	441.5	64.3	 30
484	  9	385.8	74.4	 36
485	  9	143.5	46.7	 30
486	  9	1022.0	169.6	 30
487	  9	241.0	44.8	 30
488	  9	1258.8	160.0	 30
489	  9	474.0	91.5	 36
490	  9	4447.0	648.4	 30
491	  9	396.5	59.3	 30
492	  9	179.0	35.0	 30
493	  9	911.3	157.8	 30
494	  9	403.0	69.0	 36
495	  9	199.5	42.1	 30
496	  9	9525.8	1247.5	 30
497	  9	8441.0	1094.6	 30
498	  9	313.5	56.3	 30
499	  9	189.5	44.6	 36
500	  9	263.5	46.2	 30
501	  9	299.8	47.0	 30
502	  9	160.8	33.9	 30
503	  9	211.3	39.3	 30
504	  9	1470.3	308.5	 36
505	  9	449.5	75.1	 30
506	  9	333.0	66.8	 30
507	  9	164.8	27.6	 30
508	  9	476.0	77.7	 30
509	  9	283.0	57.0	 36
510	  9	213.0	34.8	 30
511	  9	483.5	91.8	 30
512	  9	281.8	57.2	 30
513	  9	1154.3	137.5	 30
514	  9	261.0	47.9	 36
515	  9	1376.8	276.2	 30
516	  9	158.3	37.6	 30
517	  9	179.0	29.7	 25
518	  9	269.0	56.7	 25
519	  9	207.3	47.3	 30
520	  9	129.0	37.1	 25
521	  9	469.0	95.8	 25
522	  9	312.0	58.6	 25
523	  9	188.0	32.8	 25
524	  9	338.8	81.9	 30
525	  9	331.0	67.1	 25
526	  9	229.0	46.0	 25
527	  9	300.0	51.8	 25
528	  9	747.0	106.7	 25
529	  9	161.5	40.3	 30
530	  9	1048.0	164.6	 25
531	  9	260.0	71.0	 25
532	  9	2600.0	356.5	 25
533	  9	1713.0	166.3	 25
534	  9	349.0	82.9	 30
535	  9	160.0	24.8	 25
536	  9	313.0	49.1	 25
537	  9	3214.0	300.5	 25
538	  9	717.0	101.3	 25
539	  9	415.5	67.5	 30
540	  9	591.0	95.7	 25
541	  9	392.0	69.4	 25
542	  9	215.0	39.3	 25
543	  9	198.0	43.3	 25
544	  9	249.8	51.8	 30
545	  9	167.0	43.2	 25
546	  9	233.0	40.2	 25
547	  9	306.0	43.6	 25
548	  9	188.0	26.3	 25
549	  9	1242.3	297.8	 30
550	  9	1871.0	363.0	 25
551	  9	433.0	78.9	 25
552	  9	177.0	32.4	 25
553	  9	346.0	40.4	 25
554	  9	170.8	40.4	 30
555	  9	363.0	83.7	 25
556	  9	334.0	71.5	 25
557	  9	854.0	98.3	 25
558	  9	652.0	74.3	 25
559	  9	6838.5	1675.8	 30
560	  9	173.0	40.3	 25
561	  9	307.0	66.2	 25
562	  9	134.0	28.0	 25
563	  9	218.0	43.5	 25
564	  9	351.3	82.3	 30
565	  9	158.0	36.1	 25
566	  9	1436.0	279.6	 25
567	  9	214.0	41.0	 25
568	  9	1195.0	176.5	 25
569	  9	1534.8	317.0	 30
570	  9	862.0	192.9	 25
571	  9	151.0	38.4	 25
572	  9	257.0	59.4	 25
573	  9	570.0	81.0	 25
574	  9	460.5	80.6	 30
575	  9	555.0	66.5	 25
576	  9	170.0	39.7	 25
577	  9	259.0	52.7	 25
578	  9	560.0	101.3	 25
579	  9	537.5	114.1	 30
580	  9	144.0	31.0	 25
581	  9	211.0	34.3	 25
582	  9	141.0	32.0	 25
583	  9	427.0	70.8	 25
584	  9	168.3	36.7	 30
585	  9	3274.0	570.1	 25
586	  9	982.0	122.2	 25
587	  9	263.0	54.1	 25
588	  9	313.0	56.6	 25
589	  9	208.0	44.4	 30
590	  9	748.0	134.3	 25
591	  9	406.0	77.7	 25
592	  9	947.0	120.8	 25
593	  9	198.0	38.1	 25
594	  9	168.5	33.3	 30
595	  9	136.0	31.8	 25
596	  9	218.0	32.9	 25
597	  9	187.0	49.8	 25
598	  9	201.0	40.3	 25
599	  9	859.0	182.5	 30
600	  9	986.0	176.3	 25
601	  9	1132.0	120.5	 25
602	  9	253.0	48.0	 25
603	  9	241.0	39.1	 25
604	  9	278.5	46.8	 30
605	  9	143.0	30.7	 25
606	  9	359.0	62.4	 25
607	  9	502.0	104.2	 25
608	  9	185.0	37.2	 25
609	  9	1434.0	229.7	 30
610	  9	1111.0	123.9	 25
611	  9	545.0	79.2	 25
612	  9	604.0	77.0	 25
613	  9	343.0	63.0	 25
614	  9	338.0	56.3	 30
615	  9	400.0	49.8	 25
616	  9	192.0	44.6	 25
617	  9	160.0	30.1	 25
618	  9	331.0	52.9	 25
619	  9	208.5	46.7	 30
620	  9	252.0	40.5	 25
621	  9	275.0	55.2	 25
622	  9	431.0	62.4	 25
623	  9	1666.0	152.7	 25
624	  9	1736.8	274.3	 30
625	  9	473.0	93.4	 25
626	  9	253.0	39.7	 25
627	  9	554.0	54.9	 25
628	  9	677.0	92.1	 25
629	  9	474.8	57.4	 30
630	  9	628.0	64.4	 25
631	  9	745.0	118.5	 25
632	  9	295.0	55.6	 25
633	  9	330.0	70.1	 25
634	  9	761.5	122.8	 30
635	  9	180.0	32.0	 25
636	  9	161.0	35.4	 25
637	  9	195.0	33.2	 25
638	  9	233.0	41.8	 25
639	  9	280.0	46.4	 30
640	  9	382.0	69.8	 25
641	  9	191.0	37.9	 25
642	  9	341.0	76.6	 25
643	  9	269.0	48.5	 25
644	  9	570.8	96.2	 30
645	  9	172.0	38.7	 25
646	  9	212.0	41.9	 25
647	  9	186.0	37.5	 25
648	  9	206.0	43.7	 25
649	  9	170.3	29.0	 30
650	  9	580.0	117.7	 25
651	  9	180.0	49.4	 25
652	  9	198.0	29.7	 25
653	  9	189.0	38.3	 25
654	  9	333.5	59.9	 30
655	  9	151.0	19.4	 25
656	  9	202.0	30.7	 25
657	  9	269.0	56.8	 25
658	  9	283.0	65.7	 25
659	  9	163.3	37.6	 30
660	  9	564.0	71.7	 25
661	  9	566.0	91.9	 25
662	  9	437.0	72.4	 25
663	  9	170.0	32.2	 25
664	  9	365.8	54.5	 30
665	  9	272.0	50.1	 25
666	  9	291.0	51.5	 25
667	  9	394.0	44.5	 25
668	  9	257.0	43.6	 25
669	  9	371.8	70.4	 30
670	  9	420.0	63.4	 25
671	  9	216.0	42.6	 25
672	  9	591.0	87.3	 25
673	  9	229.0	35.3	 25
674	  9	1452.5	291.0	 30
675	  9	247.0	42.0	 25
676	  9	513.0	101.8	 25
677	  9	186.0	33.6	 25
678	  9	584.0	77.8	 25
679	  9	216.0	45.2	 30
680	  9	173.0	34.3	 25
681	  9	990.0	416.6	 25
682	  9	2482.0	248.0	 25
683	  9	455.0	58.8	 25
684	  9	371.3	79.0	 30
685	  9	135.0	32.0	 25
686	  9	140.0	29.4	 25
687	  9	362.0	42.8	 25
688	  9	150.0	43.1	 25
689	  9	558.0	136.2	 30
690	  9	185.0	40.4	 25
691	  9	313.0	59.2	 25
692	  9	140.0	31.5	 25
693	  9	1345.0	150.2	 25
694	  9	205.5	30.6	 30
695	  9	362.0	49.0	 25
696	  9	314.0	57.4	 25
697	  9	245.0	49.9	 25
698	  9	177.0	32.3	 25
699	  9	231.5	44.7	 30
700	  9	254.0	44.4	 25
701	  9	2022.0	257.0	 25
702	  9	211.0	41.2	 25
703	  9	280.0	36.9	 25
704	  9	758.8	155.7	 30
705	  9	171.0	24.8	 25
706	  9	256.0	35.7	 25
707	  9	658.0	98.8	 25
708	  9	213.0	28.5	 25
709	  9	250.5	44.8	 30
710	  9	227.0	50.6	 25
711	  9	258.0	41.2	 25
  0	 10	15836.0	3417.4	 25
  1	 10	289.0	59.8	 25
  2	 10	146.5	37.2	 30
  3	 10	238.0	41.0	 25
  4	 10	181.0	64.2	 25
  5	 10	367.0	68.0	 25
  6	 10	137.0	29.4	 25
  7	 10	185.5	48.2	 30
  8	 10	178.0	39.6	 25
  9	 10	421.0	80.5	 25
 10	 10	173.0	38.7	 25
 11	 10	157.0	32.0	 25
 12	 10	15919.5	4239.7	 30
 13	 10	251.0	47.5	 25
 14	 10	225.0	52.8	 25
 15	 10	223.0	37.9	 25
 16	 10	16537.0	3640.0	 25
 17	 10	179.5	33.7	 30
 18	 10	16023.0	3903.0	 25
 19	 10	276.0	54.7	 25
 20	 10	268.0	44.0	 25
 21	 10	226.0	32.6	 25
 22	 10	222.8	43.1	 30
 23	 10	161.0	30.3	 25
 24	 10	15792.0	1287.1	 25
 25	 10	211.0	38.6	 25
 26	 10	187.0	43.5	 25
 27	 10	227.3	58.0	 30
 28	 10	16616.0	3046.8	 25
 29	 10	183.0	37.2	 25
 30	 10	16007.0	3096.4	 25
 31	 10	312.0	76.6	 25
 32	 10	240.0	46.3	 30
 33	 10	246.0	27.6	 25
 34	 10	210.0	40.3	 25
 35	 10	147.0	39.4	 25
 36	 10	14887.0	3759.7	 25
 37	 10	255.3	55.0	 30
 38	 10	242.0	54.5	 25
 39	 10	263.0	58.6	 25
 40	 10	15791.0	3398.7	 25
 41	 10	175.0	26.2	 25
 42	 10	15211.3	2650.4	 30
 43	 10	219.0	51.7	 25
 44	 10	184.0	44.5	 25
 45	 10	241.0	40.4	 25
 46	 10	16771.0	1751.2	 25
 47	 10	137.0	34.3	 30
 48	 10	150.0	36.0	 25
 49	 10	203.0	38.5	 25
 50	 10	15946.0	1139.0	 25
 51	 10	219.0	46.8	 25
 52	 10	203.8	88.7	 30
 53	 10	188.0	40.0	 25
 54	 10	16184.0	1629.3	 25
 55	 10	230.0	30.4	 25
 56	 10	202.0	31.2	 25
 57	 10	180.5	40.5	 30
 58	 10	164.0	41.7	 25
 59	 10	134.0	31.4	 25
 60	 10	140.0	40.6	 25
 61	 10	162.0	36.9	 25
 62	 10	15115.8	2805.1	 30
 63	 10	234.0	44.7	 25
 64	 10	175.0	41.3	 25
 65	 10	212.0	45.9	 25
 66	 10	16271.0	1448.7	 25
 67	 10	158.0	33.7	 30
 68	 10	174.0	32.2	 25
 69	 10	222.0	40.0	 25
 70	 10	16194.0	1180.9	 25
 71	 10	240.0	43.3	 25
 72	 10	204.0	45.1	 30
 73	 10	157.0	43.0	 25
 74	 10	16371.0	2036.5	 25
 75	 10	235.0	55.2	 25
 76	 10	158.0	31.7	 25
 77	 10	224.5	38.6	 30
 78	 10	17986.0	2202.1	 25
 79	 10	205.0	36.0	 25
 80	 10	17137.0	4592.8	 25
 81	 10	257.0	50.4	 25
 82	 10	280.0	65.9	 30
 83	 10	17120.0	4384.3	 25
 84	 10	18380.0	2030.8	 25
 85	 10	189.0	51.9	 25
 86	 10	179.0	26.8	 25
 87	 10	267.3	58.2	 30
 88	 10	16708.0	3318.2	 25
 89	 10	214.0	43.5	 25
 90	 10	187.0	31.9	 25
 91	 10	117.0	21.6	 25
 92	 10	121.3	20.4	 30
 93	 10	294.0	64.9	 25
 94	 10	285.0	52.8	 25
 95	 10	157.0	28.5	 25
 96	 10	145.0	35.9	 25
 97	 10	220.0	39.6	 25
 98	 10	179.3	41.8	 30
 99	 10	285.0	64.4	 25
100	 10	238.0	61.9	 25
101	 10	152.0	32.7	 25
102	 10	178.0	40.8	 25
103	 10	164.3	35.3	 30
104	 10	173.0	37.4	 25
105	 10	154.0	23.0	 25
106	 10	188.0	42.4	 25
107	 10	267.0	59.0	 25
108	 10	176.8	39.8	 30
109	 10	191.0	44.8	 25
110	 10	161.0	34.9	 25
111	 10	333.0	76.0	 25
112	 10	1118.0	320.4	 25
113	 10	149.8	39.7	 30
114	 10	193.0	86.2	 25
115	 10	175.0	44.1	 25
116	 10	192.0	51.4	 25
117	 10	322.0	55.9	 25
118	 10	351.3	73.0	 30
119	 10	508.0	102.4	 25
120	 10	286.0	68.9	 25
121	 10	231.0	34.2	 25
122	 10	151.0	40.5	 25
123	 10	180.0	43.6	 30
124	 10	169.0	33.9	 25
125	 10	150.0	22.5	 25
126	 10	153.0	50.7	 25
127	 10	247.0	48.0	 25
128	 10	200.8	46.4	 30
129	 10	1797.0	517.5	 25
130	 10	186.0	45.4	 25
131	 10	144.0	41.0	 25
132	 10	938.0	188.2	 25
133	 10	234.0	53.5	 30
134	 10	167.0	30.3	 25
135	 10	200.0	37.3	 25
136	 10	367.0	75.5	 25
137	 10	323.0	85.1	 25
138	 10	629.5	124.3	 30
139	 10	479.0	76.5	 25
140	 10	245.0	36.7	 25
141	 10	189.0	45.9	 25
142	 10	244.0	57.4	 25
143	 10	239.3	53.7	 30
144	 10	358.0	81.1	 25
145	 10	219.0	36.4	 25
146	 10	231.0	42.4	 25
147	 10	427.0	91.1	 25
148	 10	196.5	50.7	 30
149	 10	246.0	46.1	 25
150	 10	117.0	31.5	 25
151	 10	231.0	56.4	 25
152	 10	170.0	35.3	 25
153	 10	253.5	49.9	 30
154	 10	119.0	37.3	 25
155	 10	159.0	36.1	 25
156	 10	198.0	48.5	 25
157	 10	155.0	26.7	 25
158	 10	186.3	37.0	 30
159	 10	303.0	72.3	 25
160	 10	206.0	49.7	 25
161	 10	183.5	42.2	 30
162	 10	214.5	48.1	 30
163	 10	491.5	70.9	 36
164	 10	405.3	74.1	 30
165	 10	626.0	125.7	 30
166	 10	271.3	54.6	 30
167	 10	406.5	73.8	 30
168	 10	335.5	77.5	 36
169	 10	209.5	38.8	 30
170	 10	376.5	64.8	 30
171	 10	284.0	72.7	 30
172	 10	280.8	51.4	 30
173	 10	301.5	58.9	 36
174	 10	486.8	118.8	 30
175	 10	368.0	70.8	 30
176	 10	1171.3	296.9	 30
177	 10	280.8	51.7	 30
178	 10	171.5	34.9	 36
179	 10	165.3	31.8	 30
180	 10	144.8	26.9	 30
181	 10	173.8	35.2	 30
182	 10	144.0	36.0	 30
183	 10	128.5	32.7	 36
184	 10	158.8	41.2	 30
185	 10	150.0	39.2	 30
186	 10	216.5	48.6	 30
187	 10	203.0	39.2	 30
188	 10	165.0	39.2	 36
189	 10	158.0	33.4	 30
190	 10	166.5	34.9	 30
191	 10	218.8	37.0	 30
192	 10	204.0	47.5	 30
193	 10	223.5	50.8	 36
194	 10	185.8	37.9	 30
195	 10	172.8	40.7	 30
196	 10	198.8	46.8	 30
197	 10	227.0	49.9	 30
198	 10	286.5	62.7	 36
199	 10	806.0	91.7	 30
200	 10	478.5	83.5	 30
201	 10	205.8	43.9	 30
202	 10	175.5	43.3	 30
203	 10	386.0	107.2	 36
204	 10	377.0	77.7	 30
205	 10	379.8	67.8	 30
206	 10	530.3	152.2	 30
207	 10	147.0	38.1	 30
208	 10	280.3	62.2	 36
209	 10	144.8	28.7	 30
210	 10	160.8	38.0	 30
211	 10	195.5	50.1	 30
212	 10	755.5	188.0	 30
213	 10	173.5	37.2	 36
214	 10	177.8	33.2	 30
215	 10	177.3	44.2	 30
216	 10	230.5	65.8	 30
217	 10	212.5	48.9	 30
218	 10	451.8	104.0	 36
219	 10	226.5	50.4	 30
220	 10	253.5	57.6	 30
221	 10	1749.8	448.7	 30
222	 10	669.8	121.7	 30
223	 10	447.0	74.5	 36
224	 10	690.5	85.7	 30
225	 10	289.0	45.6	 30
226	 10	195.0	41.5	 30
227	 10	161.0	40.8	 30
228	 10	167.3	27.8	 36
229	 10	191.0	43.1	 30
230	 10	4241.3	1208.1	 30
231	 10	193.0	34.5	 25
232	 10	207.0	39.7	 25
233	 10	234.0	49.3	 30
234	 10	189.0	35.1	 25
235	 10	162.0	44.3	 25
236	 10	200.0	38.6	 25
237	 10	158.0	43.9	 25
238	 10	296.0	51.9	 30
239	 10	149.0	28.9	 25
240	 10	421.0	81.1	 25
241	 10	478.0	71.5	 25
242	 10	353.0	60.3	 25
243	 10	176.5	30.8	 30
244	 10	332.0	51.1	 25
245	 10	251.0	40.5	 25
246	 10	427.0	81.5	 25
247	 10	711.0	78.8	 25
248	 10	454.5	50.4	 30
249	 10	246.0	45.2	 25
250	 10	206.0	46.8	 25
251	 10	286.0	71.2	 25
252	 10	260.0	48.1	 25
253	 10	285.3	50.1	 30
254	 10	174.0	37.8	 25
255	 10	1430.0	203.6	 25
256	 10	468.0	107.9	 25
257	 10	285.0	42.4	 25
258	 10	431.5	88.6	 30
259	 10	156.0	43.3	 25
260	 10	268.0	46.0	 25
261	 10	134.0	25.8	 25
262	 10	182.0	38.4	 25
263	 10	208.5	42.4	 30
264	 10	196.0	36.6	 25
265	 10	149.0	31.0	 25
266	 10	112.0	26.0	 25
267	 10	191.0	32.1	 25
268	 10	155.5	37.8	 30
269	 10	165.0	28.2	 25
270	 10	382.0	57.3	 25
271	 10	222.0	36.1	 25
272	 10	292.0	66.5	 25
273	 10	169.0	39.5	 30
274	 10	204.0	42.9	 25
275	 10	160.0	33.6	 25
276	 10	139.0	25.5	 25
277	 10	145.0	34.8	 25
278	 10	192.5	39.1	 30
279	 10	175.0	44.4	 25
280	 10	345.0	34.6	 25
281	 10	165.0	44.5	 25
282	 10	205.0	29.1	 25
283	 10	147.5	30.7	 30
284	 10	163.0	39.9	 25
285	 10	590.0	84.8	 25
286	 10	585.0	109.3	 25
287	 10	1023.0	118.8	 25
288	 10	884.8	119.2	 30
289	 10	266.0	36.1	 25
290	 10	668.0	108.7	 25
291	 10	1019.0	133.8	 25
292	 10	456.0	54.3	 25
293	 10	209.5	48.8	 30
294	 10	178.0	35.8	 25
295	 10	249.0	46.6	 25
296	 10	216.0	37.1	 25
297	 10	311.0	113.0	 25
298	 10	265.0	33.7	 30
299	 10	224.0	34.4	 25
300	 10	241.0	38.2	 25
301	 10	336.0	47.9	 25
302	 10	184.0	49.1	 25
303	 10	251.5	41.8	 30
304	 10	201.0	44.0	 25
305	 10	186.0	33.1	 25
306	 10	228.0	31.7	 25
307	 10	786.0	126.0	 25
308	 10	192.0	31.3	 30
309	 10	232.0	60.0	 25
310	 10	158.0	32.5	 25
311	 10	169.0	37.6	 25
312	 10	229.0	44.4	 25
313	 10	172.0	40.4	 30
314	 10	212.0	55.5	 25
315	 10	283.0	36.7	 25
316	 10	489.0	59.9	 25
317	 10	544.0	81.2	 25
318	 10	828.8	172.1	 30
319	 10	228.0	50.5	 25
320	 10	175.0	34.6	 25
321	 10	376.0	40.4	 25
322	 10	786.0	123.3	 25
323	 10	142.8	32.8	 30
324	 10	119.0	21.2	 25
325	 10	344.0	56.8	 25
326	 10	439.0	64.4	 25
327	 10	174.0	37.8	 25
328	 10	186.8	24.2	 30
329	 10	162.0	31.5	 25
330	 10	211.0	48.2	 25
331	 10	250.0	40.5	 25
332	 10	197.0	34.3	 25
333	 10	193.5	37.4	 30
334	 10	241.0	46.9	 25
335	 10	179.0	34.7	 25
336	 10	322.0	49.1	 25
337	 10	236.0	38.5	 25
338	 10	195.3	32.3	 30
339	 10	183.0	29.0	 25
340	 10	311.0	67.6	 25
341	 10	608.0	79.1	 25
342	 10	1344.0	272.3	 25
343	 10	276.0	47.0	 30
344	 10	1958.0	385.1	 25
345	 10	286.0	47.6	 25
346	 10	2373.0	399.2	 25
347	 10	168.0	32.3	 25
348	 10	167.8	28.0	 30
349	 10	138.0	35.4	 25
350	 10	140.0	21.7	 25
351	 10	183.0	37.4	 25
352	 10	1308.0	226.3	 25
353	 10	202.0	44.8	 30
354	 10	201.0	41.2	 25
355	 10	652.0	124.6	 25
356	 10	166.0	31.6	 25
357	 10	155.0	34.4	 25
358	 10	246.0	37.1	 30
359	 10	219.0	37.4	 25
360	 10	331.0	54.4	 25
361	 10	361.0	55.2	 25
362	 10	853.0	187.0	 25
363	 10	183.5	35.2	 30
364	 10	155.0	33.5	 25
365	 10	219.0	46.2	 25
366	 10	183.0	44.2	 25
367	 10	164.0	32.0	 25
368	 10	188.8	46.0	 30
369	 10	182.0	41.3	 25
370	 10	239.0	30.2	 25
371	 10	495.0	108.3	 25
372	 10	267.0	45.7	 25
373	 10	209.3	46.2	 30
374	 10	256.0	54.3	 25
375	 10	158.0	28.8	 25
376	 10	214.0	33.2	 25
377	 10	153.0	30.4	 25
378	 10	214.0	42.2	 30
379	 10	143.0	36.2	 25
380	 10	135.0	26.9	 25
381	 10	166.0	38.0	 25
382	 10	142.0	23.8	 25
383	 10	158.8	38.0	 30
384	 10	157.0	28.2	 25
385	 10	187.0	32.3	 25
386	 10	250.0	52.4	 25
387	 10	280.0	41.2	 25
388	 10	280.8	51.5	 30
389	 10	486.0	93.2	 25
390	 10	207.0	32.8	 25
391	 10	186.0	20.7	 25
392	 10	199.0	38.2	 25
393	 10	159.8	38.9	 30
394	 10	221.0	50.2	 25
395	 10	156.0	36.9	 25
396	 10	324.0	52.1	 25
397	 10	150.0	26.3	 25
398	 10	211.8	34.4	 30
399	 10	143.0	27.8	 25
400	 10	150.0	30.9	 25
401	 10	104.0	28.0	 25
402	 10	212.0	62.0	 25
403	 10	339.0	64.8	 30
404	 10	255.0	48.8	 25
405	 10	541.0	73.0	 25
406	 10	140.0	27.1	 25
407	 10	185.0	36.0	 25
408	 10	473.8	69.7	 30
409	 10	1203.0	254.5	 25
410	 10	250.0	40.4	 25
411	 10	167.0	40.9	 25
412	 10	150.0	26.1	 25
413	 10	190.5	38.5	 30
414	 10	582.0	110.3	 25
415	 10	213.0	31.5	 25
416	 10	193.0	38.2	 25
417	 10	264.0	58.5	 25
418	 10	224.0	37.8	 30
419	 10	300.0	56.2	 25
420	 10	171.0	28.4	 25
421	 10	239.0	49.2	 25
422	 10	196.0	32.1	 25
423	 10	170.0	39.2	 30
424	 10	204.0	40.2	 25
425	 10	224.0	33.9	 25
426	 10	261.0	43.9	 25
427	 10	273.0	37.6	 25
428	 10	188.3	43.7	 30
429	 10	210.0	35.9	 25
430	 10	179.0	37.9	 25
431	 10	172.0	36.5	 25
432	 10	197.0	31.1	 25
433	 10	163.8	25.8	 30
434	 10	147.0	22.4	 25
435	 10	135.0	19.0	 25
436	 10	182.0	33.5	 25
437	 10	140.0	19.5	 25
438	 10	147.0	30.8	 30
439	 10	158.0	26.1	 25
440	 10	227.0	38.8	 25
441	 10	365.0	73.8	 25
442	 10	228.0	37.1	 25
443	 10	1039.0	250.7	 25
444	 10	206.5	37.5	 30
445	 10	359.0	46.5	 25
446	 10	248.0	43.1	 25
447	 10	263.0	31.6	 25
448	 10	694.0	139.7	 25
449	 10	141.0	22.6	 30
450	 10	536.0	82.5	 25
451	 10	573.0	89.4	 25
452	 10	154.0	29.7	 25
453	 10	136.0	28.4	 25
454	 10	175.8	35.0	 30
455	 10	155.0	22.3	 25
456	 10	140.0	22.6	 25
457	 10	312.0	39.1	 25
458	 10	145.0	31.2	 25
459	 10	152.8	36.0	 30
460	 10	311.0	58.6	 25
461	 10	368.0	73.1	 25
462	 10	275.0	44.3	 25
463	 10	257.0	42.0	 25
464	 10	2371.5	550.2	 30
465	 10	434.0	61.1	 25
466	 10	160.0	43.7	 25
467	 10	178.0	21.1	 25
468	 10	567.0	153.8	 25
469	 10	178.0	21.3	 30
470	 10	171.0	27.2	 25
471	 10	158.0	49.6	 25
472	 10	221.0	37.0	 25
473	 10	214.0	34.1	 25
474	 10	157.3	23.2	 30
475	 10	168.0	49.7	 25
476	 10	261.0	49.2	 25
477	 10	237.0	41.5	 25
478	 10	397.0	76.7	 25
479	 10	222.0	49.3	 30
480	 10	182.0	36.0	 25
481	 10	151.0	35.2	 25
482	 10	326.0	58.7	 25
483	 10	260.0	46.1	 25
484	 10	183.0	34.9	 30
485	 10	150.0	28.8	 25
486	 10	239.0	27.9	 25
487	 10	166.0	40.3	 25
488	 10	397.0	54.5	 25
489	 10	217.5	77.6	 30
490	 10	785.0	109.2	 25
491	 10	614.0	102.6	 25
492	 10	138.0	24.6	 25
493	 10	203.0	48.1	 25
494	 10	298.5	47.4	 30
495	 10	187.0	35.3	 25
496	 10	2882.0	756.0	 25
497	 10	2261.0	562.6	 25
498	 10	395.0	57.5	 25
499	 10	153.0	27.2	 30
500	 10	232.0	63.1	 25
501	 10	285.0	46.4	 25
502	 10	191.0	39.0	 25
503	 10	160.0	58.1	 25
504	 10	225.8	43.2	 30
505	 10	280.0	42.3	 25
506	 10	258.0	52.4	 25
507	 10	137.0	32.3	 25
508	 10	317.0	46.0	 25
509	 10	313.8	47.7	 30
510	 10	222.0	39.8	 25
511	 10	395.0	69.8	 25
512	 10	398.0	53.3	 25
513	 10	507.0	102.8	 25
514	 10	352.3	41.6	 30
515	 10	222.0	47.9	 25
516	 10	174.0	38.2	 25
517	 10	813.5	154.9	 30
518	 10	216.8	36.6	 30
519	 10	149.8	30.6	 36
520	 10	166.5	32.4	 30
521	 10	133.8	26.7	 30
522	 10	150.8	22.4	 30
523	 10	199.0	61.1	 30
524	 10	388.3	80.3	 36
525	 10	253.5	77.2	 30
526	 10	166.5	33.6	 30
527	 10	208.0	29.9	 30
528	 10	217.5	38.3	 30
529	 10	143.3	22.7	 36
530	 10	247.3	47.8	 30
531	 10	228.0	41.2	 30
532	 10	552.0	97.6	 30
533	 10	574.0	91.1	 30
534	 10	255.8	47.9	 36
535	 10	172.3	30.6	 30
536	 10	258.5	50.7	 30
537	 10	512.8	106.8	 30
538	 10	661.3	136.1	 30
539	 10	463.0	71.8	 36
540	 10	364.8	45.9	 30
541	 10	244.3	28.0	 30
542	 10	227.8	36.3	 30
543	 10	159.5	27.5	 30
544	 10	208.5	50.7	 36
545	 10	153.5	29.5	 30
546	 10	229.0	44.6	 30
547	 10	211.3	42.5	 30
548	 10	214.8	37.4	 30
549	 10	306.8	52.8	 36
550	 10	583.5	110.4	 30
551	 10	199.5	34.7	 30
552	 10	156.8	68.4	 30
553	 10	167.8	39.8	 30
554	 10	175.8	28.6	 36
555	 10	230.3	44.0	 30
556	 10	224.8	25.5	 30
557	 10	251.8	38.7	 30
558	 10	690.5	114.1	 30
559	 10	1808.0	535.5	 36
560	 10	176.3	32.2	 30
561	 10	314.5	58.7	 30
562	 10	136.5	30.1	 30
563	 10	176.8	25.3	 30
564	 10	230.8	51.8	 36
565	 10	141.8	40.2	 30
566	 10	174.5	24.3	 30
567	 10	203.0	43.0	 30
568	 10	391.3	47.0	 30
569	 10	418.3	92.2	 36
570	 10	158.8	23.1	 30
571	 10	162.5	29.8	 30
572	 10	309.3	32.9	 30
573	 10	677.0	130.4	 30
574	 10	203.3	32.0	 36
575	 10	328.5	47.0	 30
576	 10	202.8	34.2	 30
577	 10	167.8	36.7	 30
578	 10	253.8	50.7	 30
579	 10	366.0	56.4	 36
580	 10	172.3	347.6	 30
581	 10	157.5	29.6	 30
582	 10	156.8	26.4	 30
583	 10	184.3	25.9	 30
584	 10	143.3	27.8	 36
585	 10	555.0	126.4	 30
586	 10	286.5	49.3	 30
587	 10	227.0	40.2	 25
588	 10	315.0	53.9	 25
589	 10	257.0	39.5	 30
590	 10	196.0	26.4	 25
591	 10	378.0	52.3	 25
592	 10	407.0	65.9	 25
593	 10	167.0	35.2	 25
594	 10	134.8	26.5	 30
595	 10	134.0	22.9	 25
596	 10	163.0	27.9	 25
597	 10	166.0	32.2	 25
598	 10	202.0	37.5	 25
599	 10	289.0	49.9	 30
600	 10	246.0	36.5	 25
601	 10	324.0	43.7	 25
602	 10	210.0	40.6	 25
603	 10	154.0	27.8	 25
604	 10	200.8	41.0	 30
605	 10	146.0	19.3	 25
606	 10	379.0	89.9	 25
607	 10	702.0	105.8	 25
608	 10	224.0	36.3	 25
609	 10	402.8	52.0	 30
610	 10	2065.0	326.2	 25
611	 10	1095.0	129.5	 25
612	 10	435.0	59.6	 25
613	 10	209.0	29.1	 25
614	 10	329.8	50.6	 30
615	 10	513.0	79.5	 25
616	 10	163.0	36.8	 25
617	 10	184.0	46.0	 25
618	 10	183.0	31.5	 25
619	 10	145.8	30.9	 30
620	 10	162.0	37.8	 25
621	 10	191.0	27.3	 25
622	 10	211.0	31.6	 25
623	 10	202.0	29.7	 25
624	 10	1096.0	127.9	 30
625	 10	760.0	98.0	 25
626	 10	323.0	37.7	 25
627	 10	280.0	40.9	 25
628	 10	661.0	78.8	 25
629	 10	339.8	54.1	 30
630	 10	492.0	55.1	 25
631	 10	331.0	40.9	 25
632	 10	188.0	37.1	 25
633	 10	249.0	22.2	 25
634	 10	309.5	44.5	 30
635	 10	183.0	25.7	 25
636	 10	158.0	25.3	 25
637	 10	254.0	47.4	 25
638	 10	183.0	30.9	 25
639	 10	284.0	43.5	 30
640	 10	263.0	51.7	 25
641	 10	215.0	39.2	 25
642	 10	236.0	29.5	 25
643	 10	270.0	47.5	 25
644	 10	231.3	37.0	 30
645	 10	206.0	26.7	 25
646	 10	187.0	30.0	 25
647	 10	176.0	32.3	 25
648	 10	141.0	22.6	 25
649	 10	196.5	27.7	 30
650	 10	232.0	36.5	 25
651	 10	143.0	22.3	 25
652	 10	166.0	31.8	 25
653	 10	165.0	26.1	 25
654	 10	258.5	35.5	 30
655	 10	371.0	46.8	 25
656	 10	186.0	38.3	 25
657	 10	279.0	34.3	 25
658	 10	299.0	59.3	 25
659	 10	161.5	31.1	 30
660	 10	275.0	37.4	 25
661	 10	467.0	66.7	 25
662	 10	169.0	24.6	 25
663	 10	191.0	35.0	 25
664	 10	223.0	26.8	 30
665	 10	194.0	34.2	 25
666	 10	295.0	50.1	 25
667	 10	325.0	31.5	 25
668	 10	398.0	32.4	 25
669	 10	219.8	42.9	 30
670	 10	263.0	45.2	 25
671	 10	284.0	45.3	 25
672	 10	508.0	61.3	 25
673	 10	174.0	37.4	 25
674	 10	394.8	60.5	 30
675	 10	341.0	53.1	 25
676	 10	4240.0	838.8	 25
677	 10	187.0	37.0	 25
678	 10	335.0	68.0	 25
679	 10	170.0	40.1	 30
680	 10	226.0	25.3	 25
681	 10	617.0	70.5	 25
682	 10	1501.0	190.7	 25
683	 10	249.0	29.8	 25
684	 10	155.0	30.4	 30
685	 10	139.0	23.0	 25
686	 10	160.0	26.2	 25
687	 10	185.0	32.6	 25
688	 10	148.0	27.9	 25
689	 10	174.8	36.6	 30
690	 10	270.0	32.3	 25
691	 10	230.0	35.3	 25
692	 10	139.0	18.6	 25
693	 10	297.0	39.0	 25
694	 10	184.8	37.5	 30
695	 10	354.0	71.0	 25
696	 10	223.0	27.9	 25
697	 10	152.0	27.3	 25
698	 10	181.0	32.3	 25
699	 10	179.8	25.5	 30
700	 10	322.0	45.0	 25
701	 10	745.0	81.3	 25
702	 10	296.0	40.4	 25
703	 10	164.0	25.7	 25
704	 10	188.8	38.6	 30
705	 10	224.0	33.1	 25
706	 10	192.0	21.9	 25
707	 10	263.0	30.4	 25
708	 10	226.0	36.5	 25
709	 10	210.0	35.5	 30
710	 10	201.0	49.3	 25
711	 10	20481.0	4237.5	 25
  0	 11	214.0	42.6	 25
  1	 11	500.0	88.5	 25
  2	 11	291.3	49.3	 30
  3	 11	470.0	73.4	 25
  4	 11	226.0	36.0	 25
  5	 11	1184.0	86.1	 25
  6	 11	235.0	34.8	 25
  7	 11	523.0	85.6	 30
  8	 11	260.0	44.2	 25
  9	 11	245.0	43.7	 25
 10	 11	197.0	39.7	 25
 11	 11	133.0	35.1	 25
 12	 11	227.0	37.9	 30
 13	 11	14208.0	2615.6	 25
 14	 11	14726.0	2848.1	 25
 15	 11	15491.0	2658.5	 25
 16	 11	223.0	28.1	 25
 17	 11	146.5	22.6	 30
 18	 11	221.0	36.9	 25
 19	 11	14500.0	2623.7	 25
 20	 11	14659.0	2612.6	 25
 21	 11	14602.0	2633.2	 25
 22	 11	223.0	54.1	 30
 23	 11	136.0	24.7	 25
 24	 11	14374.0	2671.4	 25
 25	 11	211.0	32.0	 25
 26	 11	184.0	38.8	 25
 27	 11	213.8	37.0	 30
 28	 11	15700.0	3447.4	 25
 29	 11	153.0	22.1	 25
 30	 11	195.0	42.1	 25
 31	 11	14219.0	2738.3	 25
 32	 11	14251.3	2744.1	 30
 33	 11	13939.0	3342.0	 25
 34	 11	175.0	32.8	 25
 35	 11	141.0	40.5	 25
 36	 11	217.0	31.1	 25
 37	 11	13017.3	2800.2	 30
 38	 11	13400.0	2248.1	 25
 39	 11	13672.0	2648.5	 25
 40	 11	218.0	36.4	 25
 41	 11	133.0	22.4	 25
 42	 11	14296.3	3634.4	 30
 43	 11	201.0	37.9	 25
 44	 11	169.0	31.9	 25
 45	 11	210.0	38.9	 25
 46	 11	14902.0	3006.1	 25
 47	 11	141.8	32.5	 30
 48	 11	157.0	38.5	 25
 49	 11	218.0	40.0	 25
 50	 11	15663.0	2859.2	 25
 51	 11	208.0	37.3	 25
 52	 11	192.0	32.7	 30
 53	 11	139.0	24.9	 25
 54	 11	15059.0	3218.9	 25
 55	 11	220.0	35.3	 25
 56	 11	185.0	30.4	 25
 57	 11	203.8	42.1	 30
 58	 11	180.0	59.9	 25
 59	 11	115.0	31.3	 25
 60	 11	102.0	24.8	 25
 61	 11	144.0	18.3	 25
 62	 11	13552.3	3783.7	 30
 63	 11	192.0	23.8	 25
 64	 11	195.0	35.5	 25
 65	 11	219.0	39.7	 25
 66	 11	14354.0	3257.1	 25
 67	 11	156.8	36.0	 30
 68	 11	184.0	43.1	 25
 69	 11	218.0	31.3	 25
 70	 11	14892.0	3163.8	 25
 71	 11	223.0	36.8	 25
 72	 11	199.8	38.2	 30
 73	 11	132.0	28.3	 25
 74	 11	15691.0	3987.0	 25
 75	 11	206.0	39.5	 25
 76	 11	176.0	32.1	 25
 77	 11	215.8	30.7	 30
 78	 11	16408.0	3715.3	 25
 79	 11	158.0	22.1	 25
 80	 11	241.0	38.9	 25
 81	 11	15973.0	3502.9	 25
 82	 11	16494.5	4263.9	 30
 83	 11	264.0	35.8	 25
 84	 11	17171.0	3939.7	 25
 85	 11	150.0	35.2	 25
 86	 11	186.0	27.5	 25
 87	 11	216.5	32.4	 30
 88	 11	15870.0	4032.8	 25
 89	 11	227.0	44.9	 25
 90	 11	197.0	44.9	 25
 91	 11	131.0	24.7	 25
 92	 11	90.0	17.9	 25
 93	 11	183.0	43.7	 30
 94	 11	224.0	33.1	 25
 95	 11	173.0	20.8	 25
 96	 11	152.0	23.8	 25
 97	 11	3826.0	583.5	 25
 98	 11	535.0	104.6	 30
 99	 11	200.0	24.8	 25
100	 11	595.0	54.0	 25
101	 11	1494.0	209.5	 25
102	 11	760.0	82.1	 25
103	 11	199.8	45.6	 30
104	 11	199.0	38.8	 25
105	 11	257.0	35.4	 25
106	 11	530.0	76.8	 25
107	 11	486.0	60.5	 25
108	 11	150.0	31.4	 30
109	 11	1528.0	262.8	 25
110	 11	1829.0	256.4	 25
111	 11	493.0	52.4	 25
112	 11	253.0	37.6	 25
113	 11	187.3	26.1	 30
114	 11	182.0	37.5	 25
115	 11	236.0	31.3	 25
116	 11	371.0	35.8	 25
117	 11	311.0	47.0	 25
118	 11	566.3	105.2	 30
119	 11	813.0	122.8	 25
120	 11	428.0	102.4	 25
121	 11	320.0	45.4	 25
122	 11	312.0	38.9	 25
123	 11	190.8	37.4	 30
124	 11	161.0	33.9	 25
125	 11	170.0	27.2	 25
126	 11	663.0	91.9	 25
127	 11	441.0	44.5	 25
128	 11	355.8	59.3	 30
129	 11	202.0	51.8	 25
130	 11	1007.0	173.0	 25
131	 11	1072.0	124.6	 25
132	 11	505.0	56.2	 25
133	 11	250.5	37.7	 30
134	 11	222.0	26.9	 25
135	 11	204.0	46.0	 25
136	 11	6013.0	678.9	 25
137	 11	1527.0	177.6	 25
138	 11	180.8	28.4	 30
139	 11	257.0	43.3	 25
140	 11	187.0	25.4	 25
141	 11	416.0	42.5	 25
142	 11	326.0	45.7	 25
143	 11	983.8	212.7	 30
144	 11	272.0	43.2	 25
145	 11	249.0	29.2	 25
146	 11	214.0	31.6	 25
147	 11	425.0	63.9	 25
148	 11	147.0	29.2	 30
149	 11	222.0	32.8	 25
150	 11	208.0	44.5	 25
151	 11	4346.0	505.3	 25
152	 11	217.0	51.0	 25
153	 11	221.8	41.2	 30
154	 11	152.0	26.2	 25
155	 11	183.0	32.5	 25
156	 11	265.0	39.8	 25
157	 11	304.0	72.4	 25
158	 11	214.8	35.8	 30
159	 11	153.0	24.1	 25
160	 11	137.0	17.8	 25
161	 11	160.0	22.9	 25
162	 11	309.0	42.6	 25
163	 11	399.5	70.1	 30
164	 11	196.0	35.5	 25
165	 11	614.0	75.3	 25
166	 11	1017.0	144.9	 25
167	 11	194.0	40.5	 25
168	 11	338.3	52.5	 30
169	 11	486.0	86.9	 25
170	 11	460.0	71.2	 25
171	 11	682.0	77.3	 25
172	 11	475.0	184.5	 25
173	 11	142.0	25.1	 30
174	 11	172.0	30.5	 25
175	 11	200.0	29.8	 25
176	 11	131.0	28.6	 25
177	 11	150.0	25.2	 25
178	 11	222.3	45.3	 30
179	 11	202.0	29.2	 25
180	 11	439.0	58.9	 25
181	 11	874.0	138.4	 25
182	 11	4203.0	544.1	 25
183	 11	209.3	38.0	 30
184	 11	261.0	36.6	 25
185	 11	159.0	36.8	 25
186	 11	150.0	31.1	 25
187	 11	160.0	32.9	 25
188	 11	132.0	20.2	 30
189	 11	176.0	32.2	 25
190	 11	160.0	28.2	 25
191	 11	914.0	117.7	 25
192	 11	307.0	50.3	 25
193	 11	921.8	185.2	 30
194	 11	630.0	75.8	 25
195	 11	145.0	31.0	 25
196	 11	387.0	46.0	 25
197	 11	176.0	31.8	 25
198	 11	364.8	46.7	 30
199	 11	6097.0	818.9	 25
200	 11	446.0	44.2	 25
201	 11	308.0	55.5	 25
202	 11	413.0	55.9	 25
203	 11	2483.3	548.7	 30
204	 11	448.0	59.1	 25
205	 11	1803.0	263.9	 25
206	 11	219.0	32.8	 25
207	 11	298.0	58.2	 25
208	 11	275.5	57.6	 30
209	 11	261.0	46.1	 25
210	 11	1212.0	170.1	 25
211	 11	715.0	111.8	 25
212	 11	1837.0	330.6	 25
213	 11	131.3	28.3	 30
214	 11	306.0	70.5	 25
215	 11	200.0	25.0	 25
216	 11	627.0	105.4	 25
217	 11	367.0	58.5	 25
218	 11	272.5	33.2	 30
219	 11	185.0	34.9	 25
220	 11	332.0	60.3	 25
221	 11	218.0	36.3	 25
222	 11	240.0	32.9	 25
223	 11	195.3	22.9	 30
224	 11	319.0	46.9	 25
225	 11	1087.0	115.3	 25
226	 11	252.0	50.5	 25
227	 11	243.0	36.2	 25
228	 11	179.8	28.9	 30
229	 11	156.0	29.1	 25
230	 11	227.0	39.7	 25
231	 11	181.8	33.5	 30
232	 11	316.0	41.1	 30
233	 11	178.0	31.7	 36
234	 11	205.0	40.2	 30
235	 11	277.5	37.7	 30
236	 11	288.0	32.3	 30
237	 11	195.0	23.7	 30
238	 11	294.0	36.7	 36
239	 11	134.5	24.4	 30
240	 11	170.5	26.3	 30
241	 11	561.5	66.5	 30
242	 11	1365.8	159.2	 30
243	 11	239.0	45.1	 36
244	 11	171.8	20.8	 30
245	 11	216.0	36.5	 30
246	 11	292.3	61.8	 30
247	 11	482.8	66.5	 30
248	 11	578.3	90.6	 36
249	 11	487.8	65.4	 30
250	 11	297.0	34.4	 30
251	 11	397.5	71.3	 30
252	 11	493.8	71.9	 30
253	 11	3553.0	785.5	 36
254	 11	213.5	39.8	 30
255	 11	176.3	30.2	 30
256	 11	172.0	24.2	 30
257	 11	202.5	33.4	 30
258	 11	211.0	31.3	 36
259	 11	355.5	55.2	 30
260	 11	425.3	58.4	 30
261	 11	118.5	19.7	 30
262	 11	157.5	35.0	 30
263	 11	219.5	35.0	 36
264	 11	157.0	26.3	 30
265	 11	179.3	28.5	 30
266	 11	206.8	28.5	 30
267	 11	209.5	31.8	 30
268	 11	297.5	52.6	 36
269	 11	231.0	28.0	 30
270	 11	481.8	73.7	 30
271	 11	173.8	40.1	 30
272	 11	630.8	108.8	 30
273	 11	296.8	44.7	 36
274	 11	3329.5	694.5	 30
275	 11	271.0	48.0	 30
276	 11	957.0	130.2	 30
277	 11	592.5	102.9	 30
278	 11	166.8	31.9	 36
279	 11	119.0	20.1	 30
280	 11	166.3	36.9	 30
281	 11	161.8	28.7	 30
282	 11	174.8	34.0	 30
283	 11	176.0	22.6	 36
284	 11	176.8	36.6	 30
285	 11	234.8	39.7	 30
286	 11	390.0	70.0	 30
287	 11	153.8	28.9	 30
288	 11	305.5	44.6	 36
289	 11	1318.0	255.8	 30
290	 11	507.0	73.5	 30
291	 11	227.0	44.5	 30
292	 11	202.5	28.6	 30
293	 11	368.5	53.4	 36
294	 11	227.8	34.0	 30
295	 11	221.8	34.4	 30
296	 11	361.0	49.3	 30
297	 11	6075.5	1023.5	 30
298	 11	237.8	39.9	 36
299	 11	972.5	108.1	 30
300	 11	543.0	74.7	 25
301	 11	188.0	28.3	 25
302	 11	191.0	36.5	 25
303	 11	148.3	28.0	 30
304	 11	175.0	29.1	 25
305	 11	275.0	47.7	 25
306	 11	477.0	48.9	 25
307	 11	622.0	62.7	 25
308	 11	468.8	84.9	 30
309	 11	218.0	44.1	 25
310	 11	1384.0	163.9	 25
311	 11	663.0	68.6	 25
312	 11	156.0	32.9	 25
313	 11	283.5	30.9	 30
314	 11	4250.0	821.4	 25
315	 11	565.0	85.9	 25
316	 11	518.0	57.8	 25
317	 11	592.0	58.5	 25
318	 11	181.5	27.0	 30
319	 11	162.0	21.4	 25
320	 11	394.0	41.3	 25
321	 11	289.0	41.5	 25
322	 11	337.0	65.8	 25
323	 11	154.8	30.9	 30
324	 11	164.0	31.4	 25
325	 11	301.0	41.2	 25
326	 11	195.0	23.6	 25
327	 11	346.0	51.1	 25
328	 11	227.0	36.8	 30
329	 11	159.0	22.7	 25
330	 11	178.0	32.1	 25
331	 11	295.0	53.0	 25
332	 11	185.0	36.3	 25
333	 11	151.5	40.8	 30
334	 11	119.0	21.3	 25
335	 11	308.0	47.9	 25
336	 11	291.0	41.8	 25
337	 11	210.0	41.7	 25
338	 11	522.8	108.8	 30
339	 11	285.0	42.9	 25
340	 11	339.0	44.4	 25
341	 11	886.0	79.8	 25
342	 11	263.0	37.8	 25
343	 11	285.5	36.6	 30
344	 11	502.0	65.4	 25
345	 11	176.0	33.1	 25
346	 11	471.0	66.6	 25
347	 11	209.0	29.8	 25
348	 11	281.0	44.8	 30
349	 11	171.0	24.5	 25
350	 11	244.0	41.1	 25
351	 11	2921.0	364.9	 25
352	 11	191.0	26.8	 25
353	 11	361.3	44.1	 30
354	 11	627.0	90.5	 25
355	 11	652.0	89.0	 25
356	 11	428.0	57.0	 25
357	 11	1299.0	139.6	 25
358	 11	158.8	29.0	 30
359	 11	278.0	33.1	 25
360	 11	315.0	36.0	 25
361	 11	220.0	38.5	 25
362	 11	289.0	30.2	 25
363	 11	327.8	35.2	 30
364	 11	267.0	43.8	 25
365	 11	190.0	29.5	 25
366	 11	127.0	22.2	 25
367	 11	229.0	36.4	 25
368	 11	154.0	23.8	 30
369	 11	232.0	43.8	 25
370	 11	439.0	52.5	 25
371	 11	672.0	62.4	 25
372	 11	849.0	104.5	 25
373	 11	594.5	81.1	 30
374	 11	134.0	24.9	 25
375	 11	324.0	56.5	 25
376	 11	730.0	59.9	 25
377	 11	2351.0	241.0	 25
378	 11	4451.0	702.2	 30
379	 11	293.0	49.1	 25
380	 11	143.0	27.9	 25
381	 11	724.0	755.9	 25
382	 11	122.0	23.4	 25
383	 11	161.8	22.5	 30
384	 11	115.0	16.2	 25
385	 11	1057.0	141.4	 25
386	 11	270.0	41.7	 25
387	 11	276.0	39.1	 25
388	 11	171.8	26.6	 30
389	 11	200.0	31.3	 25
390	 11	310.0	32.7	 25
391	 11	199.0	32.4	 25
392	 11	310.0	55.8	 25
393	 11	429.5	59.5	 30
394	 11	166.0	33.2	 25
395	 11	151.0	24.6	 25
396	 11	187.0	27.6	 25
397	 11	282.0	49.5	 25
398	 11	7623.3	1589.5	 30
399	 11	210.0	36.0	 25
400	 11	156.0	27.8	 25
401	 11	983.0	110.5	 25
402	 11	157.0	24.8	 25
403	 11	216.3	43.3	 30
404	 11	153.0	22.1	 25
405	 11	712.0	109.4	 25
406	 11	501.0	67.9	 25
407	 11	250.0	60.0	 25
408	 11	312.3	53.7	 30
409	 11	192.0	33.7	 25
410	 11	172.0	29.6	 25
411	 11	175.0	28.7	 25
412	 11	307.0	42.3	 25
413	 11	1765.3	394.8	 30
414	 11	321.0	39.6	 25
415	 11	217.0	25.0	 25
416	 11	206.0	25.8	 25
417	 11	479.0	42.7	 25
418	 11	492.3	77.0	 30
419	 11	300.0	52.3	 25
420	 11	153.0	29.6	 25
421	 11	596.0	96.3	 25
422	 11	599.0	48.3	 25
423	 11	268.8	37.0	 30
424	 11	1078.0	259.9	 25
425	 11	169.0	18.5	 25
426	 11	454.0	41.4	 25
427	 11	374.0	40.9	 25
428	 11	278.0	33.7	 30
429	 11	1088.0	182.3	 25
430	 11	344.0	39.7	 25
431	 11	374.0	31.7	 25
432	 11	231.0	32.7	 25
433	 11	1389.0	182.9	 25
434	 11	171.0	38.6	 30
435	 11	526.0	84.4	 25
436	 11	218.0	25.1	 25
437	 11	421.0	49.2	 25
438	 11	165.0	38.2	 25
439	 11	2373.8	466.6	 30
440	 11	144.0	26.2	 25
441	 11	388.0	59.9	 25
442	 11	364.0	67.2	 25
443	 11	618.0	97.7	 25
444	 11	197.8	44.6	 30
445	 11	907.0	124.7	 25
446	 11	236.0	45.4	 25
447	 11	173.0	34.6	 25
448	 11	1860.0	207.7	 25
449	 11	386.5	48.8	 30
450	 11	412.0	60.9	 25
451	 11	6465.0	810.9	 25
452	 11	197.0	35.9	 25
453	 11	172.0	41.2	 25
454	 11	787.5	119.3	 30
455	 11	6933.0	1254.2	 25
456	 11	172.0	27.0	 25
457	 11	446.0	67.8	 25
458	 11	606.0	87.8	 25
459	 11	254.0	36.6	 30
460	 11	258.0	35.0	 25
461	 11	235.0	26.0	 25
462	 11	527.0	51.6	 25
463	 11	1365.0	148.7	 25
464	 11	463.0	42.1	 30
465	 11	229.0	35.5	 25
466	 11	291.0	60.5	 25
467	 11	217.0	38.7	 25
468	 11	225.0	42.0	 25
469	 11	243.5	57.7	 30
470	 11	163.0	36.8	 25
471	 11	288.0	23.3	 25
472	 11	511.0	77.0	 25
473	 11	137.0	29.6	 25
474	 11	241.8	44.0	 30
475	 11	140.0	21.3	 25
476	 11	151.0	26.3	 25
477	 11	487.0	70.1	 25
478	 11	186.0	23.7	 25
479	 11	257.0	34.9	 30
480	 11	1168.0	154.1	 25
481	 11	900.0	147.6	 25
482	 11	182.0	38.4	 25
483	 11	403.0	49.1	 25
484	 11	494.8	61.9	 30
485	 11	325.0	47.1	 25
486	 11	197.0	19.5	 25
487	 11	182.0	24.5	 25
488	 11	5839.0	692.6	 25
489	 11	1717.5	285.8	 30
490	 11	1948.0	285.9	 25
491	 11	269.0	50.7	 25
492	 11	138.0	22.8	 25
493	 11	308.0	66.9	 25
494	 11	177.8	38.0	 30
495	 11	598.0	99.7	 25
496	 11	244.0	43.2	 25
497	 11	1037.0	139.8	 25
498	 11	325.0	48.4	 25
499	 11	1427.0	266.7	 30
500	 11	315.0	46.4	 25
501	 11	3530.0	511.4	 25
502	 11	236.0	317.0	 25
503	 11	304.0	40.3	 25
504	 11	4233.0	792.2	 30
505	 11	1774.0	264.5	 25
506	 11	195.0	41.4	 25
507	 11	317.0	46.1	 25
508	 11	179.0	29.5	 25
509	 11	511.3	59.1	 30
510	 11	222.0	32.6	 25
511	 11	4484.0	646.4	 25
512	 11	148.0	34.6	 25
513	 11	400.0	46.7	 25
514	 11	564.0	80.3	 30
515	 11	3539.0	695.7	 25
516	 11	198.0	29.6	 25
517	 11	201.0	40.8	 25
518	 11	206.0	34.0	 25
519	 11	297.0	50.6	 30
520	 11	342.0	74.8	 25
521	 11	159.0	27.6	 25
522	 11	137.0	27.7	 25
523	 11	177.0	41.9	 25
524	 11	178.5	33.9	 30
525	 11	4477.0	1000.2	 25
526	 11	156.0	30.3	 25
527	 11	150.0	29.5	 25
528	 11	224.0	34.2	 25
529	 11	204.8	39.3	 30
530	 11	249.0	46.2	 25
531	 11	354.0	54.1	 25
532	 11	248.0	38.3	 25
533	 11	683.0	95.1	 25
534	 11	239.0	62.1	 30
535	 11	843.0	170.6	 25
536	 11	152.0	34.9	 25
537	 11	177.0	41.8	 25
538	 11	137.0	26.4	 25
539	 11	219.8	35.2	 30
540	 11	1098.0	132.7	 25
541	 11	465.0	68.6	 25
542	 11	341.0	52.5	 25
543	 11	290.0	39.4	 25
544	 11	175.8	32.1	 30
545	 11	134.0	33.5	 25
546	 11	211.0	32.9	 25
547	 11	177.0	24.8	 25
548	 11	269.0	46.3	 25
549	 11	198.8	38.6	 30
550	 11	944.0	192.5	 25
551	 11	564.0	91.7	 25
552	 11	1241.0	207.7	 25
553	 11	335.0	53.3	 25
554	 11	208.8	41.4	 30
555	 11	245.0	32.5	 25
556	 11	341.0	54.0	 25
557	 11	229.0	36.6	 25
558	 11	459.0	62.5	 25
559	 11	181.5	120.0	 30
560	 11	143.0	26.1	 25
561	 11	134.0	26.1	 25
562	 11	165.0	22.9	 25
563	 11	239.0	41.5	 25
564	 11	225.8	40.1	 30
565	 11	318.0	45.4	 25
566	 11	944.0	173.1	 25
567	 11	329.0	69.3	 25
568	 11	325.0	57.3	 25
569	 11	1108.5	260.5	 30
570	 11	231.0	32.0	 25
571	 11	606.0	111.6	 25
572	 11	1511.0	256.9	 25
573	 11	261.0	36.6	 25
574	 11	464.8	73.5	 30
575	 11	755.0	82.9	 25
576	 11	442.0	58.0	 25
577	 11	172.0	24.0	 25
578	 11	221.0	38.7	 25
579	 11	1816.8	371.1	 30
580	 11	17698.0	3211.7	 25
581	 11	138.0	34.6	 25
582	 11	193.0	42.4	 25
583	 11	191.0	34.5	 25
584	 11	206.3	44.4	 30
585	 11	919.0	206.6	 25
586	 11	338.0	54.5	 25
587	 11	170.0	27.8	 30
588	 11	139.3	27.0	 30
589	 11	134.3	25.7	 36
590	 11	688.8	69.9	 30
591	 11	571.3	101.9	 30
592	 11	281.8	48.9	 30
593	 11	341.5	61.1	 30
594	 11	128.3	25.0	 36
595	 11	188.8	25.3	 30
596	 11	276.0	36.3	 30
597	 11	296.8	59.9	 30
598	 11	2490.8	336.0	 30
599	 11	3369.0	728.1	 36
600	 11	260.8	43.9	 30
601	 11	362.0	51.0	 30
602	 11	359.0	65.3	 30
603	 11	278.0	39.0	 30
604	 11	209.3	45.8	 36
605	 11	377.0	59.4	 30
606	 11	2142.3	408.5	 30
607	 11	641.0	114.5	 30
608	 11	264.8	45.8	 30
609	 11	513.3	104.2	 36
610	 11	341.5	51.7	 30
611	 11	456.0	74.8	 30
612	 11	340.8	54.6	 30
613	 11	457.5	70.4	 30
614	 11	262.3	47.7	 36
615	 11	497.8	93.9	 30
616	 11	959.8	133.9	 30
617	 11	693.3	81.7	 30
618	 11	441.8	80.4	 30
619	 11	255.5	47.9	 36
620	 11	259.5	51.0	 30
621	 11	375.0	60.6	 30
622	 11	239.0	33.2	 30
623	 11	6719.5	1071.1	 30
624	 11	1098.8	99.2	 36
625	 11	436.8	67.8	 30
626	 11	679.0	92.5	 30
627	 11	575.0	91.3	 30
628	 11	382.3	61.2	 30
629	 11	557.3	72.8	 36
630	 11	551.5	89.6	 30
631	 11	264.0	32.6	 30
632	 11	174.8	32.5	 30
633	 11	611.5	81.0	 30
634	 11	293.8	48.0	 36
635	 11	192.0	36.7	 30
636	 11	514.3	67.0	 30
637	 11	223.5	35.8	 30
638	 11	258.3	33.8	 30
639	 11	254.5	48.2	 36
640	 11	189.3	28.9	 30
641	 11	267.0	32.0	 30
642	 11	202.5	26.2	 30
643	 11	421.5	53.3	 30
644	 11	420.8	57.4	 36
645	 11	551.3	64.2	 30
646	 11	283.0	48.2	 30
647	 11	233.0	42.2	 30
648	 11	175.8	33.4	 30
649	 11	635.5	148.1	 36
650	 11	169.5	30.0	 30
651	 11	174.0	34.8	 30
652	 11	205.8	43.1	 30
653	 11	270.0	39.1	 30
654	 11	291.5	47.4	 36
655	 11	158.8	33.3	 30
656	 11	156.0	32.3	 25
657	 11	145.0	29.9	 25
658	 11	457.0	72.1	 25
659	 11	255.0	49.8	 30
660	 11	344.0	52.4	 25
661	 11	757.0	88.5	 25
662	 11	261.0	39.5	 25
663	 11	236.0	35.6	 25
664	 11	290.8	52.6	 30
665	 11	323.0	37.7	 25
666	 11	1212.0	161.2	 25
667	 11	306.0	39.9	 25
668	 11	340.0	47.3	 25
669	 11	253.8	51.9	 30
670	 11	158.0	25.9	 25
671	 11	155.0	34.1	 25
672	 11	297.0	55.0	 25
673	 11	2253.0	265.9	 25
674	 11	148.8	25.4	 30
675	 11	167.0	39.8	 25
676	 11	593.0	77.9	 25
677	 11	292.0	45.2	 25
678	 11	535.0	73.2	 25
679	 11	469.5	68.1	 30
680	 11	372.0	74.7	 25
681	 11	232.0	37.7	 25
682	 11	195.0	30.1	 25
683	 11	1352.0	168.8	 25
684	 11	215.3	51.2	 30
685	 11	1369.0	257.4	 25
686	 11	835.0	116.9	 25
687	 11	369.0	37.2	 25
688	 11	1103.0	124.8	 25
689	 11	147.5	33.3	 30
690	 11	281.0	49.9	 25
691	 11	176.0	34.9	 25
692	 11	380.0	47.4	 25
693	 11	418.0	60.2	 25
694	 11	339.8	40.2	 30
695	 11	262.0	44.7	 25
696	 11	377.0	59.5	 25
697	 11	761.0	108.5	 25
698	 11	595.0	70.8	 25
699	 11	148.0	19.9	 30
700	 11	367.0	63.5	 25
701	 11	266.0	32.0	 25
702	 11	1081.0	132.7	 25
703	 11	427.0	63.8	 25
704	 11	323.8	63.6	 30
705	 11	337.0	60.2	 25
706	 11	712.0	134.2	 25
707	 11	252.0	43.5	 25
708	 11	216.0	29.8	 25
709	 11	456.8	108.4	 30
710	 11	309.0	51.1	 25
711	 11	283.0	51.6	 25
  0	 12	14984.0	4621.8	 30
  1	 12	176.8	38.0	 30
  2	 12	262.3	47.5	 36
  3	 12	334.5	61.0	 30
  4	 12	350.0	52.8	 30
  5	 12	405.0	86.5	 30
  6	 12	167.3	26.9	 30
  7	 12	432.3	89.0	 36
  8	 12	239.0	42.8	 30
  9	 12	188.0	32.2	 30
 10	 12	198.5	39.1	 30
 11	 12	107.3	18.5	 30
 12	 12	134.3	25.7	 36
 13	 12	163.3	35.2	 30
 14	 12	180.0	31.0	 25
 15	 12	154.0	31.9	 25
 16	 12	129.0	18.6	 25
 17	 12	135.3	31.6	 30
 18	 12	144.0	31.6	 25
 19	 12	159.0	28.4	 25
 20	 12	159.0	35.2	 25
 21	 12	158.0	30.0	 25
 22	 12	121.8	28.8	 30
 23	 12	114.0	20.4	 25
 24	 12	139.0	22.2	 25
 25	 12	102.0	18.4	 25
 26	 12	107.0	17.4	 25
 27	 12	113.8	27.4	 30
 28	 12	136.0	26.4	 25
 29	 12	143.0	33.2	 25
 30	 12	118.0	20.2	 25
 31	 12	147.0	25.2	 25
 32	 12	149.8	29.1	 30
 33	 12	160.0	24.8	 25
 34	 12	103.0	23.9	 25
 35	 12	99.0	24.4	 25
 36	 12	133.0	31.3	 25
 37	 12	155.5	26.7	 30
 38	 12	150.0	23.5	 25
 39	 12	145.0	35.4	 25
 40	 12	121.0	45.9	 25
 41	 12	116.0	21.2	 25
 42	 12	151.0	30.6	 30
 43	 12	128.0	31.8	 25
 44	 12	99.0	22.1	 25
 45	 12	115.0	17.9	 25
 46	 12	130.0	29.1	 25
 47	 12	131.8	22.9	 30
 48	 12	170.0	35.2	 25
 49	 12	152.0	26.0	 25
 50	 12	155.0	29.3	 25
 51	 12	136.0	38.2	 25
 52	 12	116.0	20.9	 30
 53	 12	127.0	22.5	 25
 54	 12	138.0	23.1	 25
 55	 12	106.0	22.3	 25
 56	 12	115.0	23.8	 25
 57	 12	109.8	21.4	 30
 58	 12	106.0	18.3	 25
 59	 12	116.0	28.2	 25
 60	 12	111.0	25.8	 25
 61	 12	108.0	14.5	 25
 62	 12	149.8	28.4	 30
 63	 12	115.0	25.0	 25
 64	 12	105.0	18.1	 25
 65	 12	122.0	33.1	 25
 66	 12	171.0	31.5	 25
 67	 12	102.3	21.2	 30
 68	 12	121.0	30.7	 25
 69	 12	126.0	30.0	 25
 70	 12	137.0	30.6	 25
 71	 12	105.0	24.9	 25
 72	 12	107.0	22.2	 30
 73	 12	128.0	26.0	 25
 74	 12	153.0	37.3	 25
 75	 12	122.0	27.1	 25
 76	 12	107.0	19.7	 25
 77	 12	119.5	17.6	 30
 78	 12	133.0	22.3	 25
 79	 12	111.0	19.2	 25
 80	 12	109.0	17.5	 25
 81	 12	157.0	37.2	 25
 82	 12	145.0	25.6	 25
 83	 12	135.0	26.5	 30
 84	 12	135.0	24.5	 25
 85	 12	127.0	29.6	 25
 86	 12	105.0	19.1	 25
 87	 12	126.0	27.7	 25
 88	 12	136.0	24.9	 30
 89	 12	129.0	20.0	 25
 90	 12	115.0	17.0	 25
 91	 12	120.0	23.2	 25
 92	 12	131.0	27.5	 25
 93	 12	267.5	50.7	 30
 94	 12	388.0	72.4	 25
 95	 12	154.0	31.3	 25
 96	 12	150.0	23.1	 25
 97	 12	486.0	121.6	 25
 98	 12	205.0	35.7	 30
 99	 12	184.0	28.3	 25
100	 12	519.0	95.3	 25
101	 12	1388.0	151.2	 25
102	 12	568.0	76.8	 25
103	 12	212.8	38.0	 30
104	 12	209.0	41.3	 25
105	 12	210.0	38.5	 25
106	 12	173.0	42.7	 25
107	 12	232.0	36.5	 25
108	 12	205.0	42.7	 30
109	 12	402.0	38.0	 25
110	 12	488.0	63.1	 25
111	 12	293.0	40.2	 25
112	 12	208.0	43.4	 25
113	 12	273.5	49.2	 30
114	 12	182.0	34.9	 25
115	 12	205.0	42.7	 25
116	 12	179.0	26.3	 25
117	 12	216.0	32.1	 25
118	 12	392.3	65.4	 30
119	 12	251.0	51.2	 25
120	 12	259.0	45.6	 25
121	 12	234.0	49.5	 25
122	 12	194.0	31.1	 25
123	 12	127.0	22.1	 30
124	 12	189.0	37.5	 25
125	 12	165.0	25.8	 25
126	 12	232.0	46.4	 25
127	 12	339.0	64.9	 25
128	 12	255.8	58.1	 30
129	 12	189.0	34.2	 25
130	 12	238.0	45.1	 25
131	 12	477.0	81.0	 25
132	 12	314.0	55.2	 25
133	 12	198.8	36.3	 30
134	 12	154.0	22.9	 25
135	 12	193.0	33.3	 25
136	 12	3300.0	560.7	 25
137	 12	434.0	69.8	 25
138	 12	211.0	40.8	 30
139	 12	255.0	48.3	 25
140	 12	175.0	33.1	 25
141	 12	297.0	34.3	 25
142	 12	232.0	32.6	 25
143	 12	125.0	25.7	 30
144	 12	217.0	36.7	 25
145	 12	233.0	41.5	 25
146	 12	183.0	33.1	 25
147	 12	164.0	26.3	 25
148	 12	193.5	27.8	 30
149	 12	290.0	39.9	 25
150	 12	201.0	38.2	 25
151	 12	751.0	182.7	 25
152	 12	149.0	25.8	 25
153	 12	218.0	36.3	 30
154	 12	193.0	33.8	 25
155	 12	242.0	43.0	 25
156	 12	142.0	27.0	 25
157	 12	195.0	41.7	 25
158	 12	161.3	23.9	 30
159	 12	149.0	30.8	 25
160	 12	131.0	21.3	 25
161	 12	175.0	43.7	 25
162	 12	214.0	41.8	 25
163	 12	212.8	33.1	 30
164	 12	149.0	33.9	 25
165	 12	389.0	61.2	 25
166	 12	258.0	45.1	 25
167	 12	347.0	64.4	 25
168	 12	436.0	57.8	 30
169	 12	299.0	49.4	 25
170	 12	296.0	52.1	 25
171	 12	355.0	55.3	 25
172	 12	1789.0	324.1	 25
173	 12	207.0	51.3	 30
174	 12	161.0	32.5	 25
175	 12	167.0	31.3	 25
176	 12	122.0	28.0	 25
177	 12	173.0	37.6	 25
178	 12	168.8	37.4	 30
179	 12	139.0	30.3	 25
180	 12	247.0	41.1	 25
181	 12	601.0	99.9	 25
182	 12	1706.0	488.6	 25
183	 12	176.3	44.0	 30
184	 12	215.0	39.8	 25
185	 12	169.0	26.8	 25
186	 12	203.0	47.9	 25
187	 12	160.0	26.7	 25
188	 12	141.3	31.8	 30
189	 12	156.0	30.8	 25
190	 12	187.0	40.7	 25
191	 12	445.0	100.2	 25
192	 12	181.0	36.3	 25
193	 12	216.8	41.2	 30
194	 12	309.0	56.4	 25
195	 12	171.0	29.4	 25
196	 12	360.0	52.0	 25
197	 12	154.0	28.0	 25
198	 12	239.8	42.9	 30
199	 12	893.0	154.1	 25
200	 12	397.0	51.1	 25
201	 12	276.0	41.1	 25
202	 12	530.0	49.2	 25
203	 12	868.0	201.1	 30
204	 12	319.0	57.9	 25
205	 12	622.0	122.2	 25
206	 12	275.0	53.1	 25
207	 12	346.0	43.3	 25
208	 12	177.5	49.2	 30
209	 12	173.0	40.7	 25
210	 12	274.0	50.3	 25
211	 12	202.0	38.2	 25
212	 12	226.0	43.2	 25
213	 12	133.0	29.0	 30
214	 12	188.0	42.6	 25
215	 12	161.0	32.3	 25
216	 12	150.0	23.6	 25
217	 12	530.0	79.6	 25
218	 12	206.0	43.3	 30
219	 12	150.0	26.3	 25
220	 12	181.0	34.4	 25
221	 12	166.0	49.3	 25
222	 12	152.0	18.9	 25
223	 12	160.8	34.7	 30
224	 12	294.0	63.7	 25
225	 12	888.0	114.4	 25
226	 12	222.0	38.7	 25
227	 12	163.0	34.5	 25
228	 12	158.0	35.4	 30
229	 12	153.0	39.8	 25
230	 12	215.0	37.4	 25
231	 12	239.0	45.4	 25
232	 12	187.0	36.9	 25
233	 12	167.5	30.0	 30
234	 12	214.0	44.6	 25
235	 12	165.0	34.0	 25
236	 12	198.0	30.5	 25
237	 12	160.0	33.7	 25
238	 12	183.5	43.3	 30
239	 12	143.0	26.7	 25
240	 12	165.0	32.6	 25
241	 12	232.0	43.4	 25
242	 12	772.0	106.8	 25
243	 12	293.0	52.9	 30
244	 12	188.0	38.8	 25
245	 12	271.0	41.3	 25
246	 12	243.0	48.8	 25
247	 12	245.0	20.5	 25
248	 12	540.0	133.9	 30
249	 12	275.0	48.0	 25
250	 12	336.0	58.1	 25
251	 12	250.0	39.3	 25
252	 12	256.0	30.4	 25
253	 12	690.3	169.7	 30
254	 12	182.0	31.9	 25
255	 12	193.0	41.8	 25
256	 12	134.0	19.0	 25
257	 12	236.0	33.8	 25
258	 12	313.5	56.3	 30
259	 12	221.0	36.6	 25
260	 12	285.0	70.0	 25
261	 12	124.0	22.7	 25
262	 12	150.0	33.4	 25
263	 12	221.8	41.6	 30
264	 12	189.0	35.1	 25
265	 12	215.0	44.9	 25
266	 12	195.0	30.3	 25
267	 12	257.0	45.1	 25
268	 12	256.8	60.2	 30
269	 12	275.0	63.0	 25
270	 12	378.0	58.4	 25
271	 12	172.0	42.6	 25
272	 12	154.0	27.0	 25
273	 12	214.5	31.4	 30
274	 12	429.0	122.1	 25
275	 12	141.0	22.9	 25
276	 12	275.0	61.2	 25
277	 12	191.0	39.2	 25
278	 12	148.8	32.1	 30
279	 12	145.0	30.8	 25
280	 12	118.0	23.9	 25
281	 12	180.0	28.1	 25
282	 12	155.0	31.6	 25
283	 12	164.3	28.4	 30
284	 12	160.0	24.1	 25
285	 12	222.0	41.0	 25
286	 12	168.0	44.2	 25
287	 12	142.0	37.2	 25
288	 12	189.5	36.9	 30
289	 12	388.0	97.4	 25
290	 12	338.0	42.7	 25
291	 12	162.0	31.2	 25
292	 12	128.0	28.0	 25
293	 12	250.3	43.8	 30
294	 12	197.0	40.7	 25
295	 12	159.0	53.0	 25
296	 12	276.0	34.4	 25
297	 12	1199.0	282.2	 25
298	 12	251.5	47.7	 30
299	 12	772.0	146.7	 25
300	 12	535.5	129.4	 30
301	 12	203.8	40.9	 30
302	 12	155.8	39.3	 30
303	 12	162.0	37.1	 36
304	 12	153.8	34.0	 30
305	 12	270.8	58.6	 30
306	 12	469.5	77.8	 30
307	 12	315.3	61.0	 30
308	 12	348.3	71.4	 36
309	 12	188.5	33.0	 30
310	 12	497.5	137.8	 30
311	 12	217.3	48.2	 30
312	 12	153.8	37.7	 30
313	 12	236.8	56.4	 36
314	 12	527.8	82.0	 30
315	 12	462.5	74.6	 30
316	 12	316.0	66.9	 30
317	 12	391.8	100.2	 30
318	 12	300.3	62.3	 36
319	 12	162.5	40.3	 30
320	 12	1159.3	280.1	 30
321	 12	361.5	112.2	 30
322	 12	263.0	47.1	 30
323	 12	155.3	31.3	 36
324	 12	194.8	43.6	 30
325	 12	300.0	66.8	 30
326	 12	162.5	45.3	 30
327	 12	182.5	27.9	 30
328	 12	222.0	51.0	 36
329	 12	216.5	41.5	 30
330	 12	154.8	29.8	 30
331	 12	176.5	41.2	 30
332	 12	146.0	33.2	 30
333	 12	143.8	37.9	 36
334	 12	192.8	39.0	 30
335	 12	210.3	41.3	 30
336	 12	185.5	53.0	 30
337	 12	204.3	40.1	 30
338	 12	272.3	46.9	 36
339	 12	195.0	33.2	 30
340	 12	352.3	70.9	 30
341	 12	484.0	90.9	 30
342	 12	191.3	31.6	 30
343	 12	196.3	31.6	 36
344	 12	180.0	41.9	 30
345	 12	162.3	49.8	 30
346	 12	414.5	107.4	 30
347	 12	212.3	40.1	 30
348	 12	223.0	52.1	 36
349	 12	155.8	34.4	 30
350	 12	144.8	31.0	 30
351	 12	616.5	150.5	 30
352	 12	222.8	44.3	 30
353	 12	442.0	93.1	 36
354	 12	208.0	41.5	 30
355	 12	285.5	60.7	 30
356	 12	263.5	59.6	 30
357	 12	342.0	85.5	 30
358	 12	153.3	27.3	 36
359	 12	250.8	45.8	 30
360	 12	191.0	36.9	 30
361	 12	195.8	65.8	 30
362	 12	284.0	61.8	 30
363	 12	180.3	44.3	 36
364	 12	193.3	51.8	 30
365	 12	151.5	34.5	 30
366	 12	172.3	35.0	 30
367	 12	178.0	46.1	 30
368	 12	135.5	27.1	 36
369	 12	206.0	65.2	 30
370	 12	376.0	49.4	 25
371	 12	299.0	69.1	 25
372	 12	383.0	64.3	 25
373	 12	377.3	74.5	 30
374	 12	185.0	38.0	 25
375	 12	200.0	47.8	 25
376	 12	408.0	63.2	 25
377	 12	559.0	71.8	 25
378	 12	719.8	155.0	 30
379	 12	243.0	47.5	 25
380	 12	138.0	27.3	 25
381	 12	234.0	42.7	 25
382	 12	133.0	27.5	 25
383	 12	144.3	29.6	 30
384	 12	151.0	38.3	 25
385	 12	271.0	61.5	 25
386	 12	178.0	42.9	 25
387	 12	451.0	80.9	 25
388	 12	141.5	29.4	 30
389	 12	165.0	32.2	 25
390	 12	202.0	47.9	 25
391	 12	218.0	31.9	 25
392	 12	245.0	42.4	 25
393	 12	246.5	39.8	 30
394	 12	196.0	41.1	 25
395	 12	126.0	30.4	 25
396	 12	156.0	30.6	 25
397	 12	149.0	21.7	 25
398	 12	888.3	208.6	 30
399	 12	179.0	32.7	 25
400	 12	187.0	36.7	 25
401	 12	294.0	57.3	 25
402	 12	157.0	40.8	 25
403	 12	619.8	131.6	 30
404	 12	167.0	36.4	 25
405	 12	206.0	41.9	 25
406	 12	197.0	29.9	 25
407	 12	212.0	237.3	 25
408	 12	191.5	32.6	 30
409	 12	150.0	34.8	 25
410	 12	229.0	42.1	 25
411	 12	207.0	46.1	 25
412	 12	165.0	41.2	 25
413	 12	280.8	58.6	 30
414	 12	204.0	45.1	 25
415	 12	204.0	53.0	 25
416	 12	207.0	47.0	 25
417	 12	383.0	48.1	 25
418	 12	243.5	50.9	 30
419	 12	275.0	43.4	 25
420	 12	139.0	33.0	 25
421	 12	186.0	38.0	 25
422	 12	295.0	53.7	 25
423	 12	193.0	34.2	 25
424	 12	164.3	34.0	 30
425	 12	220.0	41.0	 25
426	 12	410.0	65.6	 25
427	 12	314.0	66.8	 25
428	 12	233.0	43.4	 25
429	 12	249.8	54.1	 30
430	 12	460.0	57.1	 25
431	 12	249.0	35.6	 25
432	 12	205.0	30.9	 25
433	 12	199.0	37.7	 25
434	 12	227.0	43.7	 30
435	 12	201.0	48.2	 25
436	 12	263.0	51.0	 25
437	 12	235.0	57.4	 25
438	 12	185.0	25.1	 25
439	 12	760.0	176.5	 30
440	 12	156.0	34.1	 25
441	 12	191.0	42.7	 25
442	 12	182.0	24.3	 25
443	 12	271.0	48.6	 25
444	 12	157.5	44.3	 30
445	 12	397.0	59.9	 25
446	 12	376.0	56.7	 25
447	 12	172.0	33.7	 25
448	 12	383.0	65.2	 25
449	 12	529.8	100.7	 30
450	 12	338.0	46.4	 25
451	 12	1534.0	287.4	 25
452	 12	221.0	40.0	 25
453	 12	241.0	42.7	 25
454	 12	281.8	48.9	 30
455	 12	2502.0	563.6	 25
456	 12	159.0	32.4	 25
457	 12	222.0	55.1	 25
458	 12	129.0	24.8	 25
459	 12	218.8	41.8	 30
460	 12	707.0	135.7	 25
461	 12	207.0	46.4	 25
462	 12	302.0	48.5	 25
463	 12	1915.0	185.6	 25
464	 12	439.8	69.0	 30
465	 12	233.0	43.6	 25
466	 12	148.0	34.5	 25
467	 12	222.0	60.3	 25
468	 12	217.0	36.1	 25
469	 12	174.0	44.5	 30
470	 12	131.0	24.7	 25
471	 12	318.0	53.1	 25
472	 12	180.0	34.6	 25
473	 12	118.0	26.8	 25
474	 12	164.5	42.3	 30
475	 12	164.0	40.0	 25
476	 12	183.0	40.1	 25
477	 12	208.0	49.6	 25
478	 12	184.0	41.0	 25
479	 12	165.0	36.1	 30
480	 12	607.0	75.8	 25
481	 12	430.0	80.4	 25
482	 12	196.0	46.8	 25
483	 12	247.0	48.8	 25
484	 12	821.3	132.8	 30
485	 12	308.0	50.0	 25
486	 12	185.0	25.9	 25
487	 12	270.0	36.3	 25
488	 12	800.0	160.7	 25
489	 12	523.3	84.5	 30
490	 12	792.0	124.7	 25
491	 12	208.0	38.0	 25
492	 12	132.0	32.3	 25
493	 12	145.0	34.4	 25
494	 12	253.0	51.8	 30
495	 12	291.0	50.1	 25
496	 12	185.0	36.2	 25
497	 12	533.0	75.8	 25
498	 12	131.0	36.7	 25
499	 12	369.5	75.7	 30
500	 12	232.0	37.3	 25
501	 12	441.0	99.9	 25
502	 12	169.0	30.0	 25
503	 12	219.0	46.0	 25
504	 12	764.0	94.8	 30
505	 12	372.0	65.4	 25
506	 12	159.0	33.8	 25
507	 12	191.0	39.2	 25
508	 12	177.0	35.8	 25
509	 12	292.8	51.5	 30
510	 12	321.0	43.4	 25
511	 12	1081.0	212.3	 25
512	 12	132.0	24.1	 25
513	 12	180.0	28.9	 25
514	 12	149.8	35.0	 30
515	 12	1109.0	272.2	 25
516	 12	181.0	41.5	 25
517	 12	160.0	29.4	 25
518	 12	163.0	40.9	 25
519	 12	280.8	52.8	 30
520	 12	321.0	69.8	 25
521	 12	230.0	34.2	 25
522	 12	126.0	29.2	 25
523	 12	154.0	32.1	 25
524	 12	191.8	52.1	 30
525	 12	825.0	230.2	 25
526	 12	165.0	34.1	 25
527	 12	177.0	27.8	 25
528	 12	259.0	41.8	 25
529	 12	178.3	37.0	 30
530	 12	242.0	57.8	 25
531	 12	205.0	40.7	 25
532	 12	340.0	65.2	 25
533	 12	446.0	82.8	 25
534	 12	245.3	63.4	 30
535	 12	911.0	161.7	 25
536	 12	148.0	26.0	 25
537	 12	128.0	25.9	 25
538	 12	154.0	34.3	 25
539	 12	257.3	54.2	 30
540	 12	526.0	82.6	 25
541	 12	472.0	80.9	 25
542	 12	196.0	33.7	 25
543	 12	284.0	53.1	 25
544	 12	205.0	51.2	 30
545	 12	160.0	22.2	 25
546	 12	261.0	46.4	 25
547	 12	175.0	24.2	 25
548	 12	225.0	31.7	 25
549	 12	156.3	36.0	 30
550	 12	310.0	61.9	 25
551	 12	359.0	55.4	 25
552	 12	595.0	139.5	 25
553	 12	294.0	53.7	 25
554	 12	213.0	41.8	 30
555	 12	281.0	63.4	 25
556	 12	392.0	67.6	 25
557	 12	164.0	28.9	 25
558	 12	330.0	57.5	 25
559	 12	195.0	41.1	 30
560	 12	137.0	25.1	 25
561	 12	153.0	31.8	 25
562	 12	168.0	39.2	 25
563	 12	157.0	27.7	 25
564	 12	164.0	39.6	 30
565	 12	261.0	55.0	 25
566	 12	176.0	35.3	 25
567	 12	230.0	38.8	 25
568	 12	242.0	50.2	 25
569	 12	179.8	51.4	 30
570	 12	192.0	39.8	 25
571	 12	346.0	70.2	 25
572	 12	320.0	71.9	 25
573	 12	285.0	27.7	 25
574	 12	608.3	101.4	 30
575	 12	343.0	54.4	 25
576	 12	615.0	106.3	 25
577	 12	328.0	74.8	 25
578	 12	176.0	31.5	 25
579	 12	370.8	64.5	 30
580	 12	2526.0	760.6	 25
581	 12	165.0	36.6	 25
582	 12	131.0	29.0	 25
583	 12	177.0	28.2	 25
584	 12	252.8	61.1	 30
585	 12	197.0	37.7	 25
586	 12	226.0	37.7	 25
587	 12	147.0	21.0	 25
588	 12	173.0	39.1	 25
589	 12	110.8	21.0	 30
590	 12	378.0	70.5	 25
591	 12	225.0	49.1	 25
592	 12	289.0	45.3	 25
593	 12	257.0	52.4	 25
594	 12	170.0	36.2	 30
595	 12	160.0	32.0	 25
596	 12	208.0	48.7	 25
597	 12	296.0	53.7	 25
598	 12	796.0	162.3	 25
599	 12	1504.8	387.1	 30
600	 12	221.0	42.5	 25
601	 12	239.0	54.2	 25
602	 12	260.0	37.1	 25
603	 12	159.0	22.0	 25
604	 12	352.8	69.5	 30
605	 12	210.0	41.1	 25
606	 12	267.0	56.6	 25
607	 12	313.0	65.0	 25
608	 12	257.0	34.9	 25
609	 12	203.0	41.3	 30
610	 12	346.0	52.5	 25
611	 12	508.0	85.3	 25
612	 12	648.0	137.2	 25
613	 12	278.0	42.1	 25
614	 12	180.3	31.4	 30
615	 12	230.0	36.6	 25
616	 12	549.0	103.0	 25
617	 12	330.0	62.7	 25
618	 12	195.0	37.9	 25
619	 12	174.3	29.6	 30
620	 12	162.0	41.0	 25
621	 12	153.0	21.1	 25
622	 12	204.0	40.4	 25
623	 12	753.0	169.6	 25
624	 12	1134.0	220.1	 30
625	 12	279.0	50.9	 25
626	 12	241.0	28.0	 25
627	 12	193.0	29.8	 25
628	 12	227.0	31.5	 25
629	 12	573.8	117.3	 30
630	 12	709.0	122.2	 25
631	 12	207.0	36.0	 25
632	 12	217.0	41.6	 25
633	 12	218.0	35.3	 25
634	 12	282.3	42.1	 30
635	 12	283.0	44.0	 25
636	 12	715.0	112.9	 25
637	 12	192.0	40.6	 25
638	 12	207.0	38.3	 25
639	 12	148.8	22.1	 30
640	 12	157.0	29.5	 25
641	 12	192.0	39.8	 25
642	 12	145.0	26.2	 25
643	 12	254.0	67.1	 25
644	 12	201.3	33.8	 30
645	 12	256.0	44.6	 25
646	 12	160.0	23.2	 25
647	 12	166.0	34.7	 25
648	 12	206.0	36.6	 25
649	 12	216.0	36.8	 30
650	 12	145.0	25.1	 25
651	 12	186.0	48.6	 25
652	 12	152.0	34.7	 25
653	 12	123.0	29.5	 25
654	 12	248.3	43.6	 30
655	 12	170.0	36.6	 25
656	 12	171.0	30.6	 30
657	 12	133.0	28.8	 30
658	 12	255.5	43.5	 30
659	 12	186.3	42.3	 36
660	 12	266.3	48.0	 30
661	 12	645.3	119.9	 30
662	 12	261.8	46.2	 30
663	 12	159.8	29.7	 30
664	 12	254.5	55.5	 36
665	 12	232.3	44.9	 30
666	 12	878.3	138.9	 30
667	 12	189.0	40.0	 30
668	 12	290.0	57.6	 30
669	 12	290.3	52.8	 36
670	 12	232.5	63.0	 30
671	 12	226.0	55.4	 30
672	 12	279.8	65.2	 30
673	 12	838.3	206.9	 30
674	 12	190.3	43.7	 36
675	 12	201.5	44.6	 30
676	 12	413.0	71.7	 30
677	 12	293.0	57.3	 30
678	 12	434.5	94.3	 30
679	 12	323.0	67.8	 36
680	 12	211.0	41.9	 30
681	 12	178.3	37.5	 30
682	 12	151.8	35.1	 30
683	 12	349.8	82.6	 30
684	 12	165.0	43.2	 36
685	 12	463.3	131.5	 30
686	 12	295.0	48.3	 30
687	 12	351.5	63.4	 30
688	 12	344.5	52.7	 30
689	 12	137.3	30.4	 36
690	 12	182.0	40.4	 30
691	 12	275.3	35.9	 30
692	 12	443.8	86.1	 30
693	 12	191.0	40.3	 30
694	 12	181.3	33.0	 36
695	 12	222.5	42.9	 30
696	 12	192.3	45.4	 30
697	 12	250.8	44.9	 30
698	 12	179.8	34.9	 30
699	 12	160.3	33.5	 36
700	 12	192.8	31.4	 30
701	 12	245.5	42.9	 30
702	 12	581.3	99.7	 30
703	 12	247.5	44.6	 30
704	 12	544.8	111.4	 36
705	 12	222.8	35.0	 30
706	 12	484.3	78.3	 30
707	 12	257.8	31.1	 30
708	 12	188.8	37.6	 30
709	 12	237.0	53.1	 36
710	 12	629.0	104.6	 30
711	 12	20904.3	6194.6	 30
  0	 13	258.0	75.8	 25
  1	 13	150.0	36.5	 25
  2	 13	366.0	59.3	 30
  3	 13	288.0	46.4	 25
  4	 13	3891.0	668.1	 25
  5	 13	216.0	40.2	 25
  6	 13	176.0	29.3	 25
  7	 13	351.3	76.4	 30
  8	 13	178.0	44.1	 25
  9	 13	439.0	65.1	 25
 10	 13	202.0	43.1	 25
 11	 13	219.0	49.3	 25
 12	 13	532.8	90.5	 30
 13	 13	287.0	63.5	 25
 14	 13	986.8	138.5	 30
 15	 13	284.5	45.5	 30
 16	 13	269.8	38.9	 30
 17	 13	738.8	137.9	 36
 18	 13	1322.3	158.1	 30
 19	 13	470.3	61.4	 30
 20	 13	701.8	79.5	 30
 21	 13	496.8	69.8	 30
 22	 13	258.5	54.8	 36
 23	 13	366.5	60.2	 30
 24	 13	150.3	31.7	 30
 25	 13	218.0	32.6	 30
 26	 13	152.5	23.8	 30
 27	 13	290.0	49.6	 36
 28	 13	252.8	59.4	 30
 29	 13	237.3	41.3	 30
 30	 13	510.5	73.9	 30
 31	 13	150.8	29.6	 30
 32	 13	380.5	60.6	 36
 33	 13	217.5	36.6	 30
 34	 13	867.8	174.3	 30
 35	 13	199.5	37.1	 30
 36	 13	200.8	39.0	 30
 37	 13	1228.3	182.9	 36
 38	 13	2457.8	507.3	 30
 39	 13	338.5	51.4	 30
 40	 13	169.0	47.1	 30
 41	 13	176.3	30.2	 30
 42	 13	236.3	52.8	 36
 43	 13	179.3	37.2	 30
 44	 13	1344.5	182.4	 30
 45	 13	158.0	29.4	 30
 46	 13	175.0	38.9	 30
 47	 13	275.3	65.2	 36
 48	 13	161.0	31.8	 30
 49	 13	337.5	42.7	 30
 50	 13	711.0	143.6	 30
 51	 13	224.0	64.6	 30
 52	 13	189.8	31.5	 36
 53	 13	200.5	39.2	 30
 54	 13	167.8	32.1	 30
 55	 13	242.3	34.9	 30
 56	 13	387.5	54.2	 30
 57	 13	274.3	54.6	 36
 58	 13	231.0	40.6	 30
 59	 13	248.5	37.7	 30
 60	 13	1176.5	164.1	 30
 61	 13	167.5	36.7	 30
 62	 13	170.0	38.6	 36
 63	 13	185.5	47.1	 30
 64	 13	180.0	38.8	 30
 65	 13	245.0	36.9	 30
 66	 13	708.8	136.7	 30
 67	 13	284.8	50.0	 36
 68	 13	369.0	70.4	 30
 69	 13	377.8	62.3	 30
 70	 13	303.3	47.9	 30
 71	 13	358.0	49.6	 30
 72	 13	216.8	49.0	 36
 73	 13	1008.0	189.3	 30
 74	 13	404.0	71.4	 30
 75	 13	524.3	100.5	 30
 76	 13	386.0	58.4	 30
 77	 13	189.3	34.9	 30
 78	 13	320.3	59.5	 36
 79	 13	601.5	95.7	 30
 80	 13	568.5	77.5	 30
 81	 13	680.3	82.7	 30
 82	 13	317.0	60.8	 30
 83	 13	1069.5	155.7	 30
 84	 13	1287.0	126.2	 25
 85	 13	256.0	56.5	 25
 86	 13	523.0	81.0	 25
 87	 13	188.0	37.5	 25
 88	 13	611.5	99.2	 30
 89	 13	1166.0	116.0	 25
 90	 13	2116.0	184.5	 25
 91	 13	184.0	33.4	 25
 92	 13	214.0	40.5	 25
 93	 13	5529.5	1090.0	 30
 94	 13	458.0	51.1	 25
 95	 13	255.0	43.6	 25
 96	 13	284.0	38.8	 25
 97	 13	346.0	47.7	 25
 98	 13	253.3	53.8	 30
 99	 13	239.0	52.6	 25
100	 13	131.0	16.6	 25
101	 13	294.0	46.1	 25
102	 13	1124.0	115.4	 25
103	 13	596.0	113.9	 30
104	 13	221.0	55.2	 25
105	 13	668.0	92.2	 25
106	 13	431.0	75.0	 25
107	 13	237.0	41.6	 25
108	 13	394.8	71.3	 30
109	 13	897.0	102.2	 25
110	 13	1184.0	94.4	 25
111	 13	246.0	37.9	 25
112	 13	264.0	42.8	 25
113	 13	430.8	64.0	 30
114	 13	289.0	37.1	 25
115	 13	236.0	34.8	 25
116	 13	236.0	34.2	 25
117	 13	276.0	59.5	 25
118	 13	1451.5	171.8	 30
119	 13	242.0	39.1	 25
120	 13	385.0	37.1	 25
121	 13	188.0	46.7	 25
122	 13	337.0	58.3	 25
123	 13	189.8	43.8	 30
124	 13	319.0	51.6	 25
125	 13	677.0	66.7	 25
126	 13	782.0	88.1	 25
127	 13	152.0	29.4	 25
128	 13	524.0	108.6	 30
129	 13	175.0	34.9	 25
130	 13	340.0	45.5	 25
131	 13	696.0	63.5	 25
132	 13	290.0	33.4	 25
133	 13	1526.3	188.9	 30
134	 13	253.0	61.2	 25
135	 13	321.0	43.3	 25
136	 13	1249.0	158.8	 25
137	 13	319.0	54.5	 25
138	 13	433.5	82.3	 30
139	 13	249.0	39.8	 25
140	 13	342.0	63.6	 25
141	 13	491.0	49.0	 25
142	 13	1277.0	153.6	 25
143	 13	215.3	31.0	 30
144	 13	194.0	25.7	 25
145	 13	221.0	35.4	 25
146	 13	213.0	56.3	 25
147	 13	166.0	30.5	 25
148	 13	3441.3	670.7	 30
149	 13	2612.0	268.7	 25
150	 13	508.0	53.9	 25
151	 13	387.0	69.1	 25
152	 13	534.0	73.9	 25
153	 13	417.0	57.6	 30
154	 13	151.0	34.1	 25
155	 13	4907.0	481.5	 25
156	 13	572.0	78.0	 25
157	 13	792.0	113.8	 25
158	 13	1569.0	286.9	 30
159	 13	197.0	39.7	 25
160	 13	709.0	61.2	 25
161	 13	179.0	34.9	 25
162	 13	115.0	23.5	 25
163	 13	301.3	61.5	 30
164	 13	249.0	49.5	 25
165	 13	286.0	42.7	 25
166	 13	358.0	67.0	 25
167	 13	1066.0	149.3	 25
168	 13	617.0	75.3	 30
169	 13	1871.0	221.8	 25
170	 13	391.0	52.5	 25
171	 13	697.0	71.6	 25
172	 13	5711.0	815.4	 25
173	 13	356.3	53.9	 30
174	 13	2273.0	255.9	 25
175	 13	266.0	34.8	 25
176	 13	538.0	65.5	 25
177	 13	198.0	37.0	 25
178	 13	217.0	37.0	 30
179	 13	163.0	24.2	 25
180	 13	212.0	31.3	 25
181	 13	318.0	42.2	 25
182	 13	613.0	81.8	 25
183	 13	240.0	42.7	 30
184	 13	147.0	33.4	 25
185	 13	196.0	25.4	 25
186	 13	218.0	36.7	 25
187	 13	184.0	34.5	 25
188	 13	312.5	36.7	 30
189	 13	293.0	42.5	 25
190	 13	198.0	21.7	 25
191	 13	295.0	51.2	 25
192	 13	326.0	61.8	 25
193	 13	207.5	38.8	 30
194	 13	145.0	26.5	 25
195	 13	256.0	47.6	 25
196	 13	221.0	32.2	 25
197	 13	768.0	93.9	 25
198	 13	159.5	29.0	 30
199	 13	148.0	27.3	 25
200	 13	370.0	71.6	 25
201	 13	1000.0	148.3	 25
202	 13	2366.0	424.8	 25
203	 13	427.3	52.9	 30
204	 13	1040.0	156.8	 25
205	 13	326.0	47.2	 25
206	 13	350.0	62.6	 25
207	 13	619.0	106.5	 25
208	 13	141.3	32.0	 30
209	 13	284.0	46.9	 25
210	 13	144.0	24.6	 25
211	 13	129.0	29.6	 25
212	 13	182.0	25.4	 25
213	 13	187.8	28.4	 30
214	 13	129.0	27.9	 25
215	 13	152.0	34.6	 25
216	 13	336.0	67.0	 25
217	 13	191.0	25.1	 25
218	 13	483.3	78.8	 30
219	 13	350.0	26.6	 25
220	 13	187.0	25.7	 25
221	 13	258.0	42.3	 25
222	 13	277.0	37.2	 25
223	 13	2021.0	385.1	 30
224	 13	2811.0	421.7	 25
225	 13	403.0	60.7	 25
226	 13	544.0	49.5	 25
227	 13	296.0	38.0	 25
228	 13	206.0	41.5	 30
229	 13	3922.0	524.8	 25
230	 13	350.0	65.2	 25
231	 13	161.0	39.3	 25
232	 13	176.0	31.3	 25
233	 13	174.5	24.7	 30
234	 13	216.0	34.3	 25
235	 13	209.0	41.1	 25
236	 13	199.0	40.6	 25
237	 13	491.0	64.1	 25
238	 13	274.5	48.6	 30
239	 13	143.0	33.1	 25
240	 13	173.0	34.7	 25
241	 13	239.0	40.2	 25
242	 13	710.0	99.0	 25
243	 13	359.8	57.6	 30
244	 13	226.0	37.1	 25
245	 13	1101.0	146.0	 25
246	 13	316.0	45.7	 25
247	 13	262.0	30.9	 25
248	 13	629.8	121.2	 30
249	 13	460.0	53.7	 25
250	 13	264.0	29.9	 25
251	 13	594.0	61.8	 25
252	 13	247.0	38.0	 25
253	 13	499.5	85.9	 30
254	 13	663.0	90.6	 25
255	 13	253.0	54.6	 25
256	 13	147.0	25.7	 25
257	 13	213.0	27.5	 25
258	 13	923.0	112.4	 30
259	 13	404.0	49.3	 25
260	 13	1473.0	221.5	 25
261	 13	270.0	48.7	 25
262	 13	179.0	22.7	 25
263	 13	186.5	30.0	 30
264	 13	999.0	151.5	 25
265	 13	347.0	29.0	 25
266	 13	295.0	41.1	 25
267	 13	352.0	41.7	 25
268	 13	292.5	40.4	 30
269	 13	2971.0	308.9	 25
270	 13	3503.0	458.5	 25
271	 13	183.0	28.0	 25
272	 13	680.0	93.8	 25
273	 13	821.8	163.0	 30
274	 13	262.0	42.5	 25
275	 13	626.0	79.7	 25
276	 13	319.0	44.6	 25
277	 13	874.0	111.6	 25
278	 13	6104.8	1428.4	 30
279	 13	249.0	32.3	 25
280	 13	300.0	39.4	 25
281	 13	278.0	42.8	 25
282	 13	241.0	30.0	 25
283	 13	164.8	32.1	 30
284	 13	175.0	25.3	 25
285	 13	405.0	53.6	 25
286	 13	186.0	43.1	 25
287	 13	276.0	44.1	 25
288	 13	172.5	38.1	 30
289	 13	221.0	39.4	 25
290	 13	425.0	56.5	 25
291	 13	743.0	138.6	 25
292	 13	294.0	37.2	 25
293	 13	295.3	44.9	 30
294	 13	349.0	63.6	 25
295	 13	213.0	34.0	 25
296	 13	459.0	82.4	 25
297	 13	3082.0	435.1	 25
298	 13	335.3	69.1	 30
299	 13	343.0	60.3	 25
300	 13	2415.0	292.9	 25
301	 13	220.0	37.8	 25
302	 13	152.0	30.3	 25
303	 13	1988.0	445.4	 30
304	 13	644.0	116.4	 25
305	 13	150.0	31.6	 25
306	 13	249.0	37.6	 25
307	 13	137.0	13.3	 25
308	 13	142.8	27.9	 30
309	 13	183.0	31.6	 25
310	 13	140.0	26.4	 25
311	 13	192.0	25.6	 25
312	 13	1217.0	174.8	 25
313	 13	132.8	24.0	 30
314	 13	551.0	76.1	 25
315	 13	1080.0	206.1	 25
316	 13	523.0	76.6	 25
317	 13	336.0	33.7	 25
318	 13	9869.5	2368.7	 30
319	 13	548.0	84.1	 25
320	 13	218.0	21.5	 25
321	 13	438.0	49.0	 25
322	 13	471.0	59.2	 25
323	 13	159.8	22.6	 30
324	 13	228.0	44.3	 25
325	 13	257.0	46.7	 25
326	 13	169.0	27.1	 25
327	 13	3251.0	529.9	 25
328	 13	182.0	38.6	 30
329	 13	455.0	57.4	 25
330	 13	264.0	38.5	 25
331	 13	311.0	39.6	 25
332	 13	210.0	38.4	 25
333	 13	288.8	51.6	 30
334	 13	2931.0	727.2	 25
335	 13	501.0	79.2	 25
336	 13	338.0	41.2	 25
337	 13	163.0	36.5	 25
338	 13	220.3	37.3	 30
339	 13	250.0	39.5	 25
340	 13	781.0	136.8	 25
341	 13	238.0	30.4	 25
342	 13	253.0	31.5	 25
343	 13	204.8	37.0	 30
344	 13	680.0	113.3	 25
345	 13	766.0	106.2	 25
346	 13	929.0	137.2	 25
347	 13	472.0	68.5	 25
348	 13	185.0	29.9	 30
349	 13	191.0	43.6	 25
350	 13	161.0	38.9	 25
351	 13	281.0	32.9	 25
352	 13	253.0	36.6	 25
353	 13	271.5	53.9	 30
354	 13	143.0	23.2	 25
355	 13	321.0	47.4	 25
356	 13	216.0	33.1	 25
357	 13	251.0	41.3	 25
358	 13	1597.3	375.0	 30
359	 13	953.0	214.7	 25
360	 13	345.0	47.6	 25
361	 13	418.0	45.9	 25
362	 13	528.0	59.0	 25
363	 13	201.8	29.7	 30
364	 13	134.0	28.3	 25
365	 13	291.0	46.5	 25
366	 13	238.0	27.0	 25
367	 13	416.0	61.0	 25
368	 13	305.3	41.5	 30
369	 13	3526.0	509.0	 25
370	 13	295.5	35.4	 30
371	 13	280.8	43.7	 30
372	 13	317.3	38.0	 30
373	 13	1027.3	175.3	 36
374	 13	300.0	48.2	 30
375	 13	233.5	44.8	 30
376	 13	802.5	106.5	 30
377	 13	1337.0	199.4	 30
378	 13	241.0	46.7	 36
379	 13	417.0	55.6	 30
380	 13	161.8	31.8	 30
381	 13	244.5	49.4	 30
382	 13	304.0	39.5	 30
383	 13	508.8	104.0	 36
384	 13	268.5	44.7	 30
385	 13	232.5	44.5	 30
386	 13	144.0	25.3	 30
387	 13	374.5	53.8	 30
388	 13	389.0	57.2	 36
389	 13	1213.5	223.8	 30
390	 13	204.3	20.7	 30
391	 13	154.8	28.8	 30
392	 13	452.3	88.2	 30
393	 13	332.0	52.2	 36
394	 13	704.5	107.5	 30
395	 13	183.8	38.2	 30
396	 13	426.5	60.7	 30
397	 13	170.0	31.5	 30
398	 13	232.0	40.5	 36
399	 13	239.8	40.2	 30
400	 13	535.0	72.5	 30
401	 13	497.5	63.4	 30
402	 13	293.0	46.0	 30
403	 13	412.3	72.4	 36
404	 13	1231.3	237.1	 30
405	 13	448.5	70.8	 30
406	 13	397.5	56.0	 30
407	 13	207.3	31.2	 30
408	 13	285.5	66.0	 36
409	 13	181.0	34.7	 30
410	 13	188.8	34.0	 30
411	 13	184.5	35.4	 30
412	 13	206.3	31.8	 30
413	 13	333.3	59.2	 30
414	 13	264.5	47.1	 36
415	 13	363.8	54.1	 30
416	 13	167.5	40.1	 30
417	 13	324.5	46.0	 30
418	 13	534.8	65.3	 30
419	 13	156.5	41.9	 36
420	 13	278.0	45.5	 30
421	 13	213.3	33.8	 30
422	 13	1872.8	310.5	 30
423	 13	709.0	76.5	 30
424	 13	242.0	47.5	 36
425	 13	1800.0	288.8	 30
426	 13	505.0	61.5	 30
427	 13	755.0	141.9	 30
428	 13	198.5	32.3	 30
429	 13	159.0	34.3	 36
430	 13	237.0	36.6	 30
431	 13	151.0	25.5	 30
432	 13	127.8	26.7	 30
433	 13	347.8	58.7	 30
434	 13	229.5	42.4	 36
435	 13	190.0	34.9	 30
436	 13	458.3	47.4	 30
437	 13	206.0	39.6	 30
438	 13	295.5	36.1	 30
439	 13	2990.8	418.7	 30
440	 13	341.0	40.2	 25
441	 13	981.0	108.6	 25
442	 13	1372.0	157.5	 25
443	 13	159.0	27.0	 25
444	 13	811.8	126.5	 30
445	 13	336.0	52.3	 25
446	 13	327.0	47.1	 25
447	 13	131.0	23.4	 25
448	 13	275.0	48.2	 25
449	 13	187.0	34.1	 30
450	 13	5162.0	1031.6	 25
451	 13	214.0	34.7	 25
452	 13	805.0	120.6	 25
453	 13	4301.0	362.5	 25
454	 13	152.5	28.8	 30
455	 13	6169.0	900.2	 25
456	 13	237.0	25.6	 25
457	 13	503.0	56.2	 25
458	 13	180.0	30.9	 25
459	 13	298.5	50.2	 30
460	 13	888.0	158.7	 25
461	 13	334.0	39.9	 25
462	 13	342.0	46.0	 25
463	 13	1581.0	99.8	 25
464	 13	164.0	23.4	 30
465	 13	188.0	39.3	 25
466	 13	209.0	41.6	 25
467	 13	445.0	37.5	 25
468	 13	1945.0	201.7	 25
469	 13	463.3	77.9	 30
470	 13	224.0	41.2	 25
471	 13	219.0	40.6	 25
472	 13	250.0	43.0	 25
473	 13	248.0	36.7	 25
474	 13	166.5	32.4	 30
475	 13	121.0	24.8	 25
476	 13	199.0	34.8	 25
477	 13	300.0	45.5	 25
478	 13	283.0	25.9	 25
479	 13	249.8	42.7	 30
480	 13	175.0	23.1	 25
481	 13	872.0	173.5	 25
482	 13	166.0	36.3	 25
483	 13	180.0	43.7	 25
484	 13	338.5	48.1	 30
485	 13	3128.0	618.7	 25
486	 13	432.0	57.7	 25
487	 13	828.0	86.4	 25
488	 13	1856.0	170.4	 25
489	 13	710.8	110.4	 30
490	 13	1925.0	224.6	 25
491	 13	895.0	84.1	 25
492	 13	396.0	62.1	 25
493	 13	1353.0	160.7	 25
494	 13	199.3	41.6	 30
495	 13	614.0	52.6	 25
496	 13	241.0	45.0	 25
497	 13	201.0	27.8	 25
498	 13	133.0	28.2	 25
499	 13	163.8	29.7	 30
500	 13	225.0	42.3	 25
501	 13	300.0	47.1	 25
502	 13	205.0	37.7	 25
503	 13	414.0	49.8	 25
504	 13	254.8	28.3	 30
505	 13	482.0	64.2	 25
506	 13	260.0	29.7	 25
507	 13	273.0	31.0	 25
508	 13	530.0	84.5	 25
509	 13	334.3	54.5	 30
510	 13	200.0	23.6	 25
511	 13	271.0	65.4	 25
512	 13	211.0	37.1	 25
513	 13	159.0	32.4	 25
514	 13	282.5	46.8	 30
515	 13	324.0	52.8	 25
516	 13	280.0	47.5	 25
517	 13	318.0	47.0	 25
518	 13	152.0	20.0	 25
519	 13	429.5	46.8	 30
520	 13	1348.0	178.4	 25
521	 13	528.0	77.9	 25
522	 13	157.0	23.6	 25
523	 13	162.0	26.9	 25
524	 13	211.5	31.7	 30
525	 13	145.0	30.3	 25
526	 13	165.0	25.3	 25
527	 13	186.0	37.5	 25
528	 13	149.0	19.3	 25
529	 13	225.5	37.2	 30
530	 13	166.0	36.0	 25
531	 13	438.0	56.8	 25
532	 13	551.0	55.3	 25
533	 13	207.0	35.9	 25
534	 13	403.5	64.8	 30
535	 13	226.0	51.3	 25
536	 13	159.0	34.4	 25
537	 13	1006.0	124.8	 25
538	 13	278.0	42.9	 25
539	 13	315.8	44.0	 30
540	 13	214.0	30.5	 25
541	 13	6822.0	1372.6	 25
542	 13	156.0	22.6	 25
543	 13	370.0	50.3	 25
544	 13	146.5	28.1	 30
545	 13	254.0	31.3	 25
546	 13	197.0	26.7	 25
547	 13	176.0	35.3	 25
548	 13	281.0	46.0	 25
549	 13	236.5	43.6	 30
550	 13	194.0	26.6	 25
551	 13	229.0	45.3	 25
552	 13	350.0	61.2	 25
553	 13	201.0	25.7	 25
554	 13	510.8	82.1	 30
555	 13	270.0	50.3	 25
556	 13	194.0	25.1	 25
557	 13	282.0	39.6	 25
558	 13	563.0	64.9	 25
559	 13	493.0	67.1	 30
560	 13	735.0	93.4	 25
561	 13	237.0	43.3	 25
562	 13	215.0	39.5	 25
563	 13	965.0	117.2	 25
564	 13	244.0	37.9	 30
565	 13	471.0	74.5	 25
566	 13	708.0	63.0	 25
567	 13	514.0	142.6	 25
568	 13	167.0	36.0	 25
569	 13	142.3	29.5	 30
570	 13	210.0	38.9	 25
571	 13	361.0	82.5	 25
572	 13	348.0	57.4	 25
573	 13	757.0	135.3	 25
574	 13	1151.3	198.5	 30
575	 13	1079.0	188.4	 25
576	 13	206.0	30.9	 25
577	 13	213.0	34.0	 25
578	 13	234.0	33.8	 25
579	 13	343.5	57.2	 30
580	 13	215.0	47.4	 25
581	 13	4808.0	679.1	 25
582	 13	546.0	67.8	 25
583	 13	275.0	43.2	 25
584	 13	5313.5	1166.5	 30
585	 13	614.0	77.9	 25
586	 13	693.0	75.0	 25
587	 13	348.0	57.6	 25
588	 13	231.0	47.2	 25
589	 13	170.0	25.5	 30
590	 13	212.0	35.1	 25
591	 13	1547.0	211.1	 25
592	 13	585.0	56.7	 25
593	 13	192.0	45.4	 25
594	 13	138.0	17.9	 30
595	 13	295.0	63.8	 25
596	 13	154.0	21.9	 25
597	 13	210.0	33.7	 25
598	 13	234.0	30.3	 25
599	 13	446.8	68.3	 30
600	 13	10903.0	2051.4	 25
601	 13	369.0	45.0	 25
602	 13	461.0	71.3	 25
603	 13	314.0	43.1	 25
604	 13	200.8	28.8	 30
605	 13	161.0	22.0	 25
606	 13	246.0	37.2	 25
607	 13	290.0	44.8	 25
608	 13	393.0	40.0	 25
609	 13	191.8	21.1	 30
610	 13	371.0	41.2	 25
611	 13	455.0	53.0	 25
612	 13	1620.0	224.5	 25
613	 13	362.0	36.7	 25
614	 13	1901.3	306.2	 30
615	 13	220.0	44.0	 25
616	 13	322.0	43.4	 25
617	 13	439.0	57.0	 25
618	 13	167.0	31.7	 25
619	 13	228.0	29.7	 30
620	 13	427.0	71.2	 25
621	 13	945.0	149.9	 25
622	 13	132.0	36.8	 25
623	 13	215.0	32.8	 25
624	 13	890.8	148.8	 30
625	 13	152.0	32.4	 25
626	 13	2473.0	267.9	 25
627	 13	234.0	48.7	 25
628	 13	380.0	66.7	 25
629	 13	182.0	32.2	 30
630	 13	247.0	31.0	 25
631	 13	541.0	82.9	 25
632	 13	2303.0	244.5	 25
633	 13	1998.0	294.4	 25
634	 13	142.5	30.1	 30
635	 13	335.0	52.3	 25
636	 13	458.0	60.7	 25
637	 13	953.0	112.8	 25
638	 13	388.0	47.6	 25
639	 13	353.0	42.1	 30
640	 13	223.0	35.7	 25
641	 13	551.0	90.2	 25
642	 13	555.0	70.9	 25
643	 13	462.0	52.1	 25
644	 13	328.3	67.6	 30
645	 13	263.0	41.2	 25
646	 13	1642.0	197.5	 25
647	 13	180.0	25.6	 25
648	 13	216.0	28.0	 25
649	 13	612.8	120.1	 30
650	 13	1093.0	129.9	 25
651	 13	276.0	40.4	 25
652	 13	123.0	27.3	 25
653	 13	198.0	44.8	 25
654	 13	117.3	16.4	 30
655	 13	234.0	25.3	 25
656	 13	3148.0	273.9	 25
657	 13	189.0	33.3	 25
658	 13	188.0	33.5	 25
659	 13	378.8	85.4	 30
660	 13	204.0	41.5	 25
661	 13	338.0	56.4	 25
662	 13	147.0	31.6	 25
663	 13	3130.0	401.2	 25
664	 13	1823.3	311.5	 30
665	 13	388.0	55.7	 25
666	 13	2114.0	299.0	 25
667	 13	192.0	39.8	 25
668	 13	270.0	29.7	 25
669	 13	317.8	53.0	 30
670	 13	619.0	95.1	 25
671	 13	956.0	164.4	 25
672	 13	384.0	69.9	 25
673	 13	314.0	40.5	 25
674	 13	285.0	47.8	 30
675	 13	446.0	58.7	 25
676	 13	659.0	83.1	 25
677	 13	176.0	25.3	 25
678	 13	139.0	29.5	 25
679	 13	261.0	38.7	 30
680	 13	636.0	111.5	 25
681	 13	220.0	44.7	 25
682	 13	198.0	44.4	 25
683	 13	572.0	71.7	 25
684	 13	315.0	45.5	 30
685	 13	123.0	26.9	 25
686	 13	650.0	73.6	 25
687	 13	1741.0	187.1	 25
688	 13	960.0	131.2	 25
689	 13	309.5	44.8	 30
690	 13	238.0	46.1	 25
691	 13	161.0	27.6	 25
692	 13	419.0	55.9	 25
693	 13	395.0	47.4	 25
694	 13	329.0	67.2	 30
695	 13	1142.0	213.8	 25
696	 13	162.0	22.3	 25
697	 13	206.0	38.5	 25
698	 13	201.0	40.0	 25
699	 13	143.3	30.6	 30
700	 13	218.0	46.3	 25
701	 13	406.0	74.8	 25
702	 13	633.0	97.6	 25
703	 13	6089.0	520.1	 25
704	 13	1059.3	195.6	 30
705	 13	222.0	31.1	 25
706	 13	1022.0	123.8	 25
707	 13	585.0	56.4	 25
708	 13	164.0	28.2	 25
709	 13	602.3	126.7	 30
710	 13	1303.0	265.9	 25
711	 13	298.0	140.4	 25
  0	 14	15417.0	3821.0	 25
  1	 14	147.0	22.5	 25
  2	 14	287.5	51.4	 30
  3	 14	269.0	38.2	 25
  4	 14	789.0	145.4	 25
  5	 14	206.0	33.5	 25
  6	 14	196.0	25.3	 25
  7	 14	137.8	25.9	 30
  8	 14	207.0	40.2	 25
  9	 14	366.0	60.2	 25
 10	 14	167.0	27.4	 25
 11	 14	161.0	26.1	 25
 12	 14	359.5	59.7	 30
 13	 14	317.0	43.5	 25
 14	 14	343.0	46.2	 25
 15	 14	313.0	45.9	 25
 16	 14	161.0	32.6	 25
 17	 14	720.5	73.5	 30
 18	 14	1225.0	209.9	 25
 19	 14	425.0	57.3	 25
 20	 14	208.0	29.9	 25
 21	 14	327.0	47.5	 25
 22	 14	243.0	43.8	 30
 23	 14	207.0	43.0	 25
 24	 14	119.0	17.1	 25
 25	 14	152.0	26.8	 25
 26	 14	138.0	27.8	 25
 27	 14	267.3	49.6	 30
 28	 14	174.0	23.5	 25
 29	 14	162.0	29.8	 25
 30	 14	184.0	35.7	 25
 31	 14	208.0	48.6	 25
 32	 14	182.8	27.7	 30
 33	 14	248.0	36.4	 25
 34	 14	187.0	33.2	 25
 35	 14	140.0	19.0	 25
 36	 14	302.0	47.3	 25
 37	 14	1118.8	193.7	 30
 38	 14	752.0	121.3	 25
 39	 14	195.0	43.7	 25
 40	 14	164.0	43.3	 25
 41	 14	159.0	44.9	 25
 42	 14	155.3	31.1	 30
 43	 14	208.0	28.7	 25
 44	 14	1017.0	183.9	 25
 45	 14	149.0	31.5	 25
 46	 14	170.0	27.2	 25
 47	 14	133.0	25.9	 30
 48	 14	154.0	30.3	 25
 49	 14	324.0	43.8	 25
 50	 14	208.0	123.7	 25
 51	 14	184.0	65.5	 25
 52	 14	162.5	21.0	 30
 53	 14	208.0	37.2	 25
 54	 14	157.0	24.3	 25
 55	 14	178.0	39.5	 25
 56	 14	159.0	29.3	 25
 57	 14	159.5	29.6	 30
 58	 14	431.0	84.5	 25
 59	 14	249.0	56.0	 25
 60	 14	579.0	86.2	 25
 61	 14	211.0	38.2	 25
 62	 14	151.0	30.9	 30
 63	 14	259.0	54.5	 25
 64	 14	244.0	45.7	 25
 65	 14	209.0	27.8	 25
 66	 14	308.0	39.6	 25
 67	 14	188.0	32.3	 25
 68	 14	346.5	52.9	 30
 69	 14	214.0	145.5	 25
 70	 14	342.0	65.1	 25
 71	 14	520.0	84.7	 25
 72	 14	136.0	25.0	 25
 73	 14	409.3	71.2	 30
 74	 14	247.0	47.9	 25
 75	 14	167.0	30.1	 25
 76	 14	339.0	67.9	 25
 77	 14	190.0	34.3	 25
 78	 14	198.8	22.7	 30
 79	 14	508.0	76.9	 25
 80	 14	376.0	96.3	 25
 81	 14	285.0	59.8	 25
 82	 14	198.0	30.7	 25
 83	 14	378.0	48.7	 36
 84	 14	607.3	71.1	 30
 85	 14	440.5	92.0	 30
 86	 14	264.3	44.0	 30
 87	 14	218.3	33.6	 30
 88	 14	605.8	78.0	 36
 89	 14	358.5	70.0	 30
 90	 14	377.0	96.5	 30
 91	 14	150.5	20.9	 30
 92	 14	173.3	39.2	 30
 93	 14	1656.8	450.0	 36
 94	 14	186.8	35.4	 30
 95	 14	164.5	32.4	 30
 96	 14	245.5	42.8	 30
 97	 14	182.5	28.1	 30
 98	 14	246.3	46.7	 36
 99	 14	338.8	86.4	 30
100	 14	130.0	25.2	 30
101	 14	317.5	61.0	 30
102	 14	555.0	91.1	 30
103	 14	612.8	153.1	 36
104	 14	292.5	45.5	 30
105	 14	348.0	58.2	 30
106	 14	216.8	34.5	 30
107	 14	198.8	51.3	 30
108	 14	276.0	211.7	 36
109	 14	576.8	58.6	 30
110	 14	364.5	53.5	 30
111	 14	329.8	78.6	 30
112	 14	566.8	93.0	 30
113	 14	230.8	35.3	 36
114	 14	232.8	53.1	 30
115	 14	403.8	74.6	 30
116	 14	284.5	84.5	 30
117	 14	226.8	32.0	 30
118	 14	1062.0	177.3	 36
119	 14	193.0	22.4	 30
120	 14	235.5	55.0	 30
121	 14	174.3	29.4	 30
122	 14	269.0	49.1	 30
123	 14	186.0	24.0	 36
124	 14	285.3	42.3	 30
125	 14	295.3	45.6	 30
126	 14	220.8	40.3	 30
127	 14	206.0	46.2	 30
128	 14	257.0	45.8	 36
129	 14	144.0	27.9	 30
130	 14	355.5	70.7	 30
131	 14	350.5	43.7	 30
132	 14	213.8	31.3	 30
133	 14	1059.3	261.8	 36
134	 14	201.5	38.4	 30
135	 14	225.5	31.7	 30
136	 14	687.5	103.4	 30
137	 14	361.8	36.4	 30
138	 14	280.8	49.9	 36
139	 14	199.3	44.5	 30
140	 14	262.8	35.9	 30
141	 14	228.8	45.6	 30
142	 14	250.5	37.5	 30
143	 14	201.3	41.6	 36
144	 14	269.8	57.1	 30
145	 14	181.8	25.1	 30
146	 14	184.5	18.4	 30
147	 14	161.5	46.6	 30
148	 14	398.5	70.1	 36
149	 14	661.0	187.2	 30
150	 14	218.3	36.5	 30
151	 14	189.8	40.3	 30
152	 14	217.0	29.7	 25
153	 14	293.5	57.8	 30
154	 14	146.0	28.6	 25
155	 14	1437.0	171.7	 25
156	 14	177.0	22.8	 25
157	 14	154.0	22.4	 25
158	 14	292.0	26.3	 30
159	 14	193.0	28.1	 25
160	 14	310.0	70.0	 25
161	 14	161.0	29.4	 25
162	 14	134.0	23.5	 25
163	 14	189.3	45.3	 30
164	 14	254.0	41.8	 25
165	 14	224.0	33.2	 25
166	 14	268.0	33.3	 25
167	 14	430.0	69.2	 25
168	 14	1013.0	178.4	 30
169	 14	422.0	58.4	 25
170	 14	476.0	82.5	 25
171	 14	389.0	45.9	 25
172	 14	1341.0	185.8	 25
173	 14	301.3	42.9	 30
174	 14	920.0	139.7	 25
175	 14	162.0	26.6	 25
176	 14	218.0	45.0	 25
177	 14	190.0	27.2	 25
178	 14	159.8	26.1	 30
179	 14	211.0	23.3	 25
180	 14	257.0	41.0	 25
181	 14	396.0	48.4	 25
182	 14	209.0	37.2	 25
183	 14	183.5	21.6	 30
184	 14	142.0	29.4	 25
185	 14	172.0	37.2	 25
186	 14	172.0	22.2	 25
187	 14	166.0	30.8	 25
188	 14	183.0	37.1	 30
189	 14	238.0	32.8	 25
190	 14	215.0	25.9	 25
191	 14	247.0	45.1	 25
192	 14	254.0	39.6	 25
193	 14	151.8	27.2	 30
194	 14	133.0	24.0	 25
195	 14	253.0	35.6	 25
196	 14	293.0	37.6	 25
197	 14	352.0	45.5	 25
198	 14	169.0	29.0	 30
199	 14	138.0	16.7	 25
200	 14	207.0	49.7	 25
201	 14	596.0	50.6	 25
202	 14	675.0	138.0	 25
203	 14	309.0	47.3	 30
204	 14	317.0	63.0	 25
205	 14	192.0	20.1	 25
206	 14	196.0	42.2	 25
207	 14	306.0	44.3	 25
208	 14	129.0	17.3	 30
209	 14	230.0	32.3	 25
210	 14	157.0	32.6	 25
211	 14	116.0	30.5	 25
212	 14	216.0	41.7	 25
213	 14	204.8	48.4	 30
214	 14	124.0	25.3	 25
215	 14	135.0	22.0	 25
216	 14	167.0	39.2	 25
217	 14	153.0	30.3	 25
218	 14	248.3	33.2	 30
219	 14	138.0	29.1	 25
220	 14	162.0	31.9	 25
221	 14	172.0	30.9	 25
222	 14	259.0	37.5	 25
223	 14	419.3	58.4	 30
224	 14	747.0	118.5	 25
225	 14	292.0	45.4	 25
226	 14	243.0	29.2	 25
227	 14	250.0	32.3	 25
228	 14	174.8	29.7	 30
229	 14	1481.0	218.2	 25
230	 14	245.0	39.6	 25
231	 14	149.0	24.5	 25
232	 14	227.0	31.3	 25
233	 14	181.0	28.4	 30
234	 14	168.0	25.8	 25
235	 14	209.0	35.5	 25
236	 14	260.0	41.8	 25
237	 14	360.0	61.8	 25
238	 14	333.0	41.3	 30
239	 14	175.0	28.1	 25
240	 14	180.0	39.5	 25
241	 14	269.0	27.2	 25
242	 14	341.0	72.3	 25
243	 14	474.3	65.5	 30
244	 14	209.0	39.5	 25
245	 14	468.0	72.7	 25
246	 14	220.0	34.3	 25
247	 14	350.0	53.5	 25
248	 14	280.5	69.4	 30
249	 14	407.0	39.5	 25
250	 14	520.0	47.2	 25
251	 14	399.0	53.2	 25
252	 14	243.0	36.5	 25
253	 14	268.8	79.2	 30
254	 14	308.0	76.9	 25
255	 14	190.0	28.6	 25
256	 14	163.0	31.6	 25
257	 14	265.0	42.6	 25
258	 14	639.5	81.1	 30
259	 14	567.0	101.5	 25
260	 14	505.0	75.6	 25
261	 14	173.0	134.8	 25
262	 14	249.0	50.2	 25
263	 14	153.0	29.9	 30
264	 14	748.0	111.1	 25
265	 14	368.0	55.1	 25
266	 14	385.0	64.9	 25
267	 14	305.0	36.2	 25
268	 14	228.8	43.8	 30
269	 14	807.0	114.9	 25
270	 14	1020.0	199.4	 25
271	 14	153.0	34.8	 25
272	 14	238.0	46.5	 25
273	 14	379.8	57.8	 30
274	 14	216.0	41.3	 25
275	 14	190.0	29.1	 25
276	 14	306.0	48.5	 25
277	 14	165.0	39.9	 25
278	 14	807.0	206.6	 30
279	 14	181.0	26.4	 25
280	 14	339.0	64.6	 25
281	 14	241.0	43.0	 25
282	 14	181.0	29.7	 25
283	 14	118.0	14.4	 30
284	 14	204.0	30.0	 25
285	 14	221.0	37.5	 25
286	 14	172.0	31.6	 25
287	 14	179.0	33.7	 25
288	 14	160.5	37.0	 30
289	 14	188.0	21.0	 25
290	 14	260.0	59.0	 25
291	 14	234.0	26.7	 25
292	 14	315.0	40.2	 25
293	 14	234.8	44.4	 30
294	 14	191.0	52.0	 25
295	 14	196.0	37.6	 25
296	 14	172.0	27.9	 25
297	 14	569.0	123.4	 25
298	 14	203.8	31.8	 30
299	 14	437.0	53.0	 25
300	 14	1090.0	199.0	 25
301	 14	215.0	44.6	 25
302	 14	150.0	29.8	 25
303	 14	326.8	64.3	 30
304	 14	215.0	51.1	 25
305	 14	159.0	23.4	 25
306	 14	163.0	21.4	 25
307	 14	165.0	22.5	 25
308	 14	139.0	17.2	 30
309	 14	157.0	37.1	 25
310	 14	150.0	38.1	 25
311	 14	260.0	32.7	 25
312	 14	366.0	67.9	 25
313	 14	129.0	32.9	 30
314	 14	478.0	79.1	 25
315	 14	292.0	44.0	 25
316	 14	344.0	49.7	 25
317	 14	194.0	27.9	 25
318	 14	2236.5	644.5	 30
319	 14	324.0	48.4	 25
320	 14	247.0	34.4	 25
321	 14	401.0	57.4	 25
322	 14	629.0	84.2	 25
323	 14	191.3	70.8	 30
324	 14	244.0	31.2	 25
325	 14	313.0	55.7	 25
326	 14	151.0	26.6	 25
327	 14	388.0	77.5	 25
328	 14	157.5	34.9	 30
329	 14	295.0	42.8	 25
330	 14	153.0	34.2	 25
331	 14	275.0	49.8	 25
332	 14	162.0	34.9	 25
333	 14	171.5	29.8	 30
334	 14	429.0	94.2	 25
335	 14	172.0	24.1	 25
336	 14	270.0	42.4	 25
337	 14	155.0	30.0	 25
338	 14	177.0	25.0	 30
339	 14	169.0	33.9	 25
340	 14	207.0	45.6	 25
341	 14	302.0	49.4	 25
342	 14	258.0	35.1	 25
343	 14	162.8	33.8	 30
344	 14	402.0	76.9	 25
345	 14	330.0	59.0	 25
346	 14	203.0	33.9	 25
347	 14	229.0	33.2	 25
348	 14	180.3	31.6	 30
349	 14	166.0	30.7	 25
350	 14	168.0	39.5	 25
351	 14	269.0	37.0	 25
352	 14	156.0	30.2	 25
353	 14	203.3	36.6	 30
354	 14	132.0	26.0	 25
355	 14	227.0	57.9	 25
356	 14	218.0	40.8	 25
357	 14	156.0	25.6	 25
358	 14	221.8	32.2	 30
359	 14	263.0	41.8	 25
360	 14	193.0	35.6	 25
361	 14	795.0	144.0	 25
362	 14	264.0	44.8	 25
363	 14	160.8	32.7	 30
364	 14	146.0	29.0	 25
365	 14	251.0	38.9	 25
366	 14	290.0	45.9	 25
367	 14	345.0	45.3	 25
368	 14	347.5	115.6	 30
369	 14	904.0	210.5	 25
370	 14	219.0	34.9	 25
371	 14	188.0	48.9	 25
372	 14	415.0	65.3	 25
373	 14	362.5	45.5	 30
374	 14	251.0	39.7	 25
375	 14	138.0	28.8	 25
376	 14	318.0	42.3	 25
377	 14	383.0	78.3	 25
378	 14	212.0	46.4	 30
379	 14	219.0	31.3	 25
380	 14	171.0	27.7	 25
381	 14	191.0	40.4	 25
382	 14	241.0	44.4	 25
383	 14	181.8	25.7	 30
384	 14	242.0	39.7	 25
385	 14	184.0	26.3	 25
386	 14	185.0	39.2	 25
387	 14	304.0	46.5	 25
388	 14	182.3	35.4	 30
389	 14	350.0	57.1	 25
390	 14	201.0	39.9	 25
391	 14	149.0	31.6	 25
392	 14	141.0	30.8	 25
393	 14	284.3	67.0	 30
394	 14	340.0	61.9	 25
395	 14	219.0	45.3	 25
396	 14	251.0	40.5	 25
397	 14	120.0	31.6	 25
398	 14	198.5	35.5	 30
399	 14	270.0	57.4	 25
400	 14	229.0	28.3	 25
401	 14	278.0	34.6	 25
402	 14	229.0	38.3	 25
403	 14	338.8	52.2	 30
404	 14	341.0	65.3	 25
405	 14	234.0	101.4	 25
406	 14	260.0	57.9	 25
407	 14	180.0	35.4	 25
408	 14	292.0	57.0	 25
409	 14	174.5	29.5	 30
410	 14	176.0	63.0	 25
411	 14	138.0	34.2	 25
412	 14	135.0	23.0	 25
413	 14	228.0	33.9	 25
414	 14	180.5	31.0	 30
415	 14	180.0	42.9	 25
416	 14	172.0	36.5	 25
417	 14	231.0	47.7	 25
418	 14	389.0	69.5	 25
419	 14	233.3	49.1	 30
420	 14	448.0	116.6	 25
421	 14	158.0	36.1	 25
422	 14	691.0	84.0	 25
423	 14	270.0	41.1	 25
424	 14	136.8	26.5	 30
425	 14	579.0	107.9	 25
426	 14	268.0	35.2	 25
427	 14	228.0	40.9	 25
428	 14	166.0	28.1	 25
429	 14	152.3	38.8	 30
430	 14	165.0	28.7	 25
431	 14	230.0	47.6	 25
432	 14	203.0	33.2	 25
433	 14	259.0	47.1	 25
434	 14	163.3	31.4	 30
435	 14	240.0	50.9	 25
436	 14	269.0	44.3	 25
437	 14	157.0	28.9	 25
438	 14	174.0	36.8	 25
439	 14	810.0	150.2	 36
440	 14	855.3	183.3	 30
441	 14	230.0	42.9	 30
442	 14	1505.0	359.8	 30
443	 14	166.3	34.5	 30
444	 14	804.3	141.4	 36
445	 14	241.3	38.1	 30
446	 14	147.0	31.8	 30
447	 14	118.5	20.6	 30
448	 14	166.0	35.9	 30
449	 14	167.3	42.8	 36
450	 14	1561.3	449.7	 30
451	 14	196.0	44.8	 30
452	 14	194.5	51.4	 30
453	 14	619.5	112.4	 30
454	 14	160.3	25.5	 36
455	 14	1708.5	444.6	 30
456	 14	313.8	47.1	 30
457	 14	1292.3	288.2	 30
458	 14	192.3	33.1	 30
459	 14	200.0	43.8	 36
460	 14	613.3	108.4	 30
461	 14	176.5	33.6	 30
462	 14	182.0	43.4	 30
463	 14	340.3	65.7	 30
464	 14	154.5	41.4	 36
465	 14	176.8	29.9	 30
466	 14	215.5	46.3	 30
467	 14	321.0	44.1	 30
468	 14	392.3	95.6	 30
469	 14	191.8	44.2	 36
470	 14	219.3	47.6	 30
471	 14	172.0	32.5	 30
472	 14	166.0	31.9	 30
473	 14	165.8	26.7	 30
474	 14	161.5	33.4	 36
475	 14	219.3	53.4	 30
476	 14	164.0	35.3	 30
477	 14	244.5	68.3	 30
478	 14	380.3	61.5	 30
479	 14	185.5	40.4	 36
480	 14	199.0	39.7	 30
481	 14	203.0	49.6	 30
482	 14	145.0	29.2	 30
483	 14	162.8	33.8	 30
484	 14	241.3	50.1	 36
485	 14	384.5	99.9	 30
486	 14	239.3	46.9	 30
487	 14	526.8	98.2	 30
488	 14	934.0	196.0	 30
489	 14	866.8	123.3	 36
490	 14	304.5	67.3	 30
491	 14	220.5	39.1	 30
492	 14	384.8	50.9	 30
493	 14	372.8	56.7	 30
494	 14	233.3	51.9	 36
495	 14	302.3	55.7	 30
496	 14	211.8	39.3	 30
497	 14	148.0	34.8	 30
498	 14	147.8	32.0	 30
499	 14	145.0	31.4	 36
500	 14	229.0	51.9	 30
501	 14	312.0	57.9	 30
502	 14	143.5	33.8	 30
503	 14	129.0	35.4	 30
504	 14	175.3	44.8	 36
505	 14	177.0	41.2	 30
506	 14	170.8	37.5	 30
507	 14	116.5	28.5	 30
508	 14	132.0	36.6	 25
509	 14	252.0	58.7	 30
510	 14	166.0	31.5	 25
511	 14	196.0	43.4	 25
512	 14	142.0	26.5	 25
513	 14	116.0	26.7	 25
514	 14	172.8	32.6	 30
515	 14	392.0	64.5	 25
516	 14	859.0	134.3	 25
517	 14	207.0	50.6	 25
518	 14	148.0	31.5	 25
519	 14	449.3	53.2	 30
520	 14	599.0	78.6	 25
521	 14	291.0	34.4	 25
522	 14	139.0	24.9	 25
523	 14	142.0	35.0	 25
524	 14	218.8	36.4	 30
525	 14	152.0	31.8	 25
526	 14	156.0	31.1	 25
527	 14	151.0	19.8	 25
528	 14	201.0	37.9	 25
529	 14	198.8	35.6	 30
530	 14	164.0	30.2	 25
531	 14	229.0	47.5	 25
532	 14	417.0	70.8	 25
533	 14	181.0	33.8	 25
534	 14	532.3	94.4	 30
535	 14	232.0	40.0	 25
536	 14	151.0	35.2	 25
537	 14	221.0	47.5	 25
538	 14	206.0	36.6	 25
539	 14	203.0	37.5	 30
540	 14	188.0	49.9	 25
541	 14	871.0	154.7	 25
542	 14	187.0	27.8	 25
543	 14	191.0	37.2	 25
544	 14	131.0	28.3	 30
545	 14	451.0	87.7	 25
546	 14	166.0	42.2	 25
547	 14	140.0	37.4	 25
548	 14	204.0	42.0	 25
549	 14	326.0	64.9	 30
550	 14	234.0	50.2	 25
551	 14	217.0	48.8	 25
552	 14	483.0	57.7	 25
553	 14	206.0	57.3	 25
554	 14	377.3	69.2	 30
555	 14	168.0	38.9	 25
556	 14	281.0	42.3	 25
557	 14	232.0	52.3	 25
558	 14	238.0	40.2	 25
559	 14	230.8	43.0	 30
560	 14	328.0	60.3	 25
561	 14	248.0	52.2	 25
562	 14	271.0	48.4	 25
563	 14	379.0	68.8	 25
564	 14	243.0	44.1	 30
565	 14	227.0	42.4	 25
566	 14	393.0	84.1	 25
567	 14	643.0	84.4	 25
568	 14	227.0	34.9	 25
569	 14	149.5	44.3	 30
570	 14	601.0	67.8	 25
571	 14	750.0	109.0	 25
572	 14	267.0	51.7	 25
573	 14	755.0	227.4	 25
574	 14	535.0	79.2	 30
575	 14	509.0	87.2	 25
576	 14	165.0	36.6	 25
577	 14	160.0	39.8	 25
578	 14	148.0	24.2	 25
579	 14	269.8	43.7	 30
580	 14	149.0	264.3	 25
581	 14	514.0	93.9	 25
582	 14	292.0	52.2	 25
583	 14	304.0	60.3	 25
584	 14	1343.8	251.5	 30
585	 14	446.0	58.1	 25
586	 14	329.0	41.0	 25
587	 14	214.0	60.1	 25
588	 14	199.0	36.3	 25
589	 14	174.8	37.3	 30
590	 14	156.0	27.5	 25
591	 14	414.0	69.4	 25
592	 14	899.0	98.9	 25
593	 14	165.0	39.5	 25
594	 14	182.8	34.4	 30
595	 14	217.0	35.6	 25
596	 14	170.0	46.3	 25
597	 14	200.0	42.0	 25
598	 14	196.0	41.0	 25
599	 14	229.3	38.8	 30
600	 14	2485.0	584.7	 25
601	 14	647.0	98.2	 25
602	 14	313.0	66.6	 25
603	 14	234.0	54.7	 25
604	 14	186.8	38.3	 30
605	 14	154.0	47.7	 25
606	 14	165.0	33.6	 25
607	 14	186.0	32.8	 25
608	 14	214.0	46.1	 25
609	 14	197.5	60.3	 30
610	 14	573.0	71.1	 25
611	 14	317.0	50.8	 25
612	 14	179.0	38.0	 25
613	 14	218.0	37.7	 25
614	 14	451.5	91.5	 30
615	 14	452.0	45.3	 25
616	 14	226.0	41.5	 25
617	 14	215.0	38.9	 25
618	 14	164.0	34.0	 25
619	 14	187.5	36.5	 30
620	 14	318.0	67.5	 25
621	 14	491.0	99.2	 25
622	 14	142.0	32.6	 25
623	 14	201.0	57.0	 25
624	 14	446.5	87.8	 30
625	 14	191.0	46.1	 25
626	 14	398.0	80.7	 25
627	 14	178.0	26.7	 25
628	 14	312.0	61.4	 25
629	 14	134.5	22.9	 30
630	 14	159.0	50.7	 25
631	 14	238.0	53.5	 25
632	 14	263.0	46.2	 25
633	 14	590.0	110.1	 25
634	 14	144.8	34.2	 30
635	 14	265.0	40.4	 25
636	 14	240.0	49.9	 25
637	 14	386.0	69.3	 25
638	 14	283.0	37.8	 25
639	 14	412.8	70.5	 30
640	 14	210.0	42.3	 25
641	 14	598.0	77.7	 25
642	 14	539.0	75.1	 25
643	 14	494.0	72.3	 25
644	 14	198.3	46.6	 30
645	 14	187.0	40.3	 25
646	 14	514.0	80.1	 25
647	 14	168.0	35.6	 25
648	 14	160.0	40.1	 25
649	 14	171.3	36.0	 30
650	 14	491.0	113.1	 25
651	 14	434.0	86.5	 25
652	 14	100.0	30.7	 25
653	 14	178.0	39.5	 25
654	 14	141.3	43.6	 30
655	 14	167.0	28.6	 25
656	 14	644.0	130.6	 25
657	 14	151.0	35.5	 25
658	 14	121.0	21.3	 25
659	 14	321.8	61.4	 30
660	 14	149.0	36.5	 25
661	 14	276.0	45.0	 25
662	 14	146.0	31.8	 25
663	 14	523.0	123.7	 25
664	 14	428.5	87.3	 30
665	 14	553.0	101.9	 25
666	 14	742.0	105.3	 25
667	 14	220.0	48.6	 25
668	 14	170.0	35.4	 25
669	 14	239.0	51.3	 30
670	 14	457.0	72.9	 25
671	 14	223.0	38.8	 25
672	 14	206.0	46.8	 25
673	 14	299.0	60.0	 25
674	 14	203.0	35.6	 30
675	 14	232.0	65.3	 25
676	 14	339.0	56.1	 25
677	 14	231.0	60.5	 25
678	 14	144.0	29.9	 25
679	 14	193.8	36.4	 30
680	 14	371.0	81.2	 25
681	 14	206.0	37.9	 25
682	 14	174.0	46.8	 25
683	 14	374.0	88.6	 25
684	 14	192.8	38.7	 30
685	 14	120.0	25.9	 25
686	 14	324.0	78.4	 25
687	 14	361.0	63.9	 25
688	 14	651.0	108.8	 25
689	 14	219.0	38.6	 30
690	 14	236.0	57.9	 25
691	 14	184.0	28.5	 25
692	 14	258.0	53.1	 25
693	 14	498.0	82.7	 25
694	 14	239.8	39.8	 30
695	 14	294.0	82.1	 25
696	 14	175.0	39.1	 25
697	 14	162.0	32.1	 25
698	 14	145.0	32.1	 25
699	 14	148.3	39.9	 30
700	 14	277.0	59.6	 25
701	 14	229.0	67.7	 25
702	 14	913.0	123.4	 25
703	 14	1177.0	220.4	 25
704	 14	399.8	53.1	 30
705	 14	312.0	78.3	 25
706	 14	486.0	76.6	 25
707	 14	395.0	52.2	 25
708	 14	260.0	45.4	 25
709	 14	298.3	61.1	 30
710	 14	439.0	64.3	 25
711	 14	20496.0	4887.4	 25
  0	 15	248.0	37.7	 25
  1	 15	203.0	42.1	 25
  2	 15	774.0	146.2	 30
  3	 15	266.0	42.4	 25
  4	 15	286.0	47.7	 25
  5	 15	1452.0	181.0	 25
  6	 15	568.0	88.4	 25
  7	 15	229.5	47.4	 30
  8	 15	177.0	28.4	 25
  9	 15	5737.0	633.7	 25
 10	 15	192.0	34.2	 25
 11	 15	152.0	26.1	 25
 12	 15	288.3	59.1	 30
 13	 15	251.0	41.5	 25
 14	 15	289.0	37.8	 25
 15	 15	332.0	48.6	 25
 16	 15	351.0	67.6	 25
 17	 15	910.8	152.7	 30
 18	 15	1647.0	204.6	 25
 19	 15	4975.0	433.8	 25
 20	 15	592.0	77.5	 25
 21	 15	250.0	48.4	 25
 22	 15	390.5	88.5	 30
 23	 15	311.0	51.8	 25
 24	 15	132.0	28.2	 25
 25	 15	211.0	41.1	 25
 26	 15	252.0	45.2	 25
 27	 15	211.5	47.8	 30
 28	 15	514.0	86.6	 25
 29	 15	181.0	24.0	 25
 30	 15	4052.0	400.0	 25
 31	 15	492.0	81.8	 25
 32	 15	448.5	83.6	 30
 33	 15	184.0	39.3	 25
 34	 15	152.0	29.2	 25
 35	 15	243.0	52.7	 25
 36	 15	823.0	143.2	 25
 37	 15	710.8	82.5	 30
 38	 15	586.0	81.6	 25
 39	 15	676.0	104.1	 25
 40	 15	203.0	37.4	 25
 41	 15	2566.0	326.1	 25
 42	 15	407.5	75.2	 30
 43	 15	154.0	46.8	 25
 44	 15	451.0	79.7	 25
 45	 15	321.0	42.7	 25
 46	 15	493.0	84.2	 25
 47	 15	602.5	118.7	 30
 48	 15	552.0	84.0	 25
 49	 15	1660.0	216.1	 25
 50	 15	7103.0	743.2	 25
 51	 15	1030.0	114.1	 25
 52	 15	261.5	52.9	 30
 53	 15	303.0	50.3	 25
 54	 15	233.0	45.1	 25
 55	 15	199.0	55.1	 25
 56	 15	194.0	42.2	 25
 57	 15	420.0	62.8	 30
 58	 15	559.0	107.2	 25
 59	 15	125.0	40.1	 25
 60	 15	279.0	43.4	 25
 61	 15	243.0	49.2	 25
 62	 15	220.0	36.6	 25
 63	 15	603.8	111.5	 30
 64	 15	265.0	32.5	 25
 65	 15	1616.0	242.5	 25
 66	 15	2775.0	505.4	 25
 67	 15	275.0	38.8	 25
 68	 15	710.3	147.3	 30
 69	 15	3829.0	583.6	 25
 70	 15	214.0	39.4	 25
 71	 15	1350.0	182.3	 25
 72	 15	238.0	55.1	 25
 73	 15	446.5	93.1	 30
 74	 15	776.0	114.1	 25
 75	 15	443.0	43.1	 25
 76	 15	175.0	45.2	 25
 77	 15	253.0	44.5	 25
 78	 15	228.8	54.3	 30
 79	 15	459.0	68.3	 25
 80	 15	200.0	40.8	 25
 81	 15	197.0	29.2	 25
 82	 15	200.0	41.2	 25
 83	 15	345.3	61.5	 30
 84	 15	4036.0	384.6	 25
 85	 15	4946.0	725.8	 25
 86	 15	515.0	67.9	 25
 87	 15	520.0	61.8	 25
 88	 15	1479.8	266.0	 30
 89	 15	518.0	107.6	 25
 90	 15	234.0	43.5	 25
 91	 15	239.0	49.5	 25
 92	 15	197.0	38.5	 25
 93	 15	209.3	52.6	 30
 94	 15	246.0	59.9	 25
 95	 15	204.0	49.5	 25
 96	 15	181.0	38.8	 25
 97	 15	215.0	52.8	 25
 98	 15	241.8	48.3	 30
 99	 15	190.0	50.1	 25
100	 15	246.0	53.2	 25
101	 15	1018.0	188.4	 25
102	 15	699.0	125.6	 25
103	 15	1054.8	205.7	 30
104	 15	363.0	59.4	 25
105	 15	243.0	54.4	 25
106	 15	569.0	80.0	 25
107	 15	1909.0	268.2	 25
108	 15	6994.8	1372.8	 30
109	 15	817.0	96.6	 25
110	 15	369.0	47.0	 25
111	 15	3348.0	574.2	 25
112	 15	1433.0	267.1	 25
113	 15	260.3	54.3	 30
114	 15	1207.0	182.2	 25
115	 15	217.0	34.1	 25
116	 15	566.0	78.6	 25
117	 15	725.0	110.6	 25
118	 15	602.8	112.5	 30
119	 15	199.0	38.3	 25
120	 15	510.0	93.2	 25
121	 15	1010.0	168.0	 25
122	 15	142.0	24.1	 25
123	 15	364.0	75.6	 30
124	 15	206.0	42.1	 25
125	 15	311.0	78.1	 25
126	 15	159.0	31.4	 25
127	 15	467.0	81.3	 25
128	 15	1667.3	394.9	 30
129	 15	331.0	46.1	 25
130	 15	299.0	38.5	 25
131	 15	206.0	29.2	 25
132	 15	256.0	48.2	 25
133	 15	245.5	46.1	 30
134	 15	279.0	52.8	 25
135	 15	260.0	50.8	 25
136	 15	526.0	102.8	 25
137	 15	1097.0	104.8	 25
138	 15	554.0	105.9	 30
139	 15	373.0	58.4	 25
140	 15	680.0	95.1	 25
141	 15	258.0	38.5	 25
142	 15	1833.0	345.0	 25
143	 15	833.0	148.8	 30
144	 15	815.0	137.3	 25
145	 15	806.0	148.0	 25
146	 15	243.0	45.9	 25
147	 15	286.0	53.5	 25
148	 15	1494.8	308.3	 30
149	 15	402.0	59.7	 25
150	 15	304.0	46.8	 25
151	 15	553.0	83.1	 25
152	 15	248.5	49.1	 30
153	 15	119.8	28.1	 36
154	 15	160.0	38.1	 30
155	 15	1065.3	132.9	 30
156	 15	853.3	102.4	 30
157	 15	854.8	151.4	 30
158	 15	256.8	55.2	 36
159	 15	421.8	65.0	 30
160	 15	293.5	57.4	 30
161	 15	354.8	58.4	 30
162	 15	565.0	102.3	 30
163	 15	682.0	105.7	 36
164	 15	580.5	74.2	 30
165	 15	351.5	63.9	 30
166	 15	272.8	44.2	 30
167	 15	278.8	46.2	 30
168	 15	495.5	80.1	 36
169	 15	408.8	45.1	 30
170	 15	454.5	62.3	 30
171	 15	480.0	92.1	 30
172	 15	1419.0	190.7	 30
173	 15	672.5	325.8	 36
174	 15	257.8	52.0	 30
175	 15	175.5	40.4	 30
176	 15	272.5	48.1	 30
177	 15	546.5	96.3	 30
178	 15	302.3	48.5	 36
179	 15	199.5	39.1	 30
180	 15	392.8	85.9	 30
181	 15	167.0	34.0	 30
182	 15	224.5	82.9	 30
183	 15	464.5	88.5	 36
184	 15	238.5	56.1	 30
185	 15	160.5	35.8	 30
186	 15	306.0	61.2	 30
187	 15	306.3	69.9	 30
188	 15	446.8	83.3	 36
189	 15	405.0	52.7	 30
190	 15	166.3	38.0	 30
191	 15	165.8	43.8	 30
192	 15	240.8	37.1	 30
193	 15	619.8	126.8	 36
194	 15	147.8	34.2	 30
195	 15	369.8	53.0	 30
196	 15	273.8	44.2	 30
197	 15	335.5	75.5	 30
198	 15	184.3	35.1	 36
199	 15	148.0	40.9	 30
200	 15	599.5	69.8	 30
201	 15	223.8	48.6	 30
202	 15	171.0	42.1	 30
203	 15	213.0	49.0	 36
204	 15	372.8	61.3	 30
205	 15	169.8	35.3	 30
206	 15	270.3	53.6	 30
207	 15	2400.3	539.3	 30
208	 15	239.3	51.8	 36
209	 15	241.3	44.0	 30
210	 15	274.8	54.0	 30
211	 15	259.8	48.2	 30
212	 15	151.0	29.3	 30
213	 15	169.8	35.7	 36
214	 15	278.8	55.7	 30
215	 15	169.5	37.9	 30
216	 15	185.3	52.4	 30
217	 15	188.5	50.0	 30
218	 15	277.5	57.5	 36
219	 15	401.3	82.9	 30
220	 15	284.3	56.9	 30
221	 15	270.0	50.3	 30
222	 15	3246.0	385.5	 25
223	 15	612.5	123.2	 30
224	 15	310.0	55.6	 25
225	 15	716.0	117.1	 25
226	 15	704.0	78.9	 25
227	 15	404.0	68.3	 25
228	 15	215.0	41.1	 30
229	 15	1415.0	182.2	 25
230	 15	281.0	39.5	 25
231	 15	648.0	86.1	 25
232	 15	286.0	47.2	 25
233	 15	692.8	94.9	 30
234	 15	127.0	32.8	 25
235	 15	151.0	35.3	 25
236	 15	220.0	55.9	 25
237	 15	226.0	53.3	 25
238	 15	151.3	29.9	 30
239	 15	178.0	49.6	 25
240	 15	190.0	46.4	 25
241	 15	210.0	32.7	 25
242	 15	310.0	51.9	 25
243	 15	292.5	54.6	 30
244	 15	460.0	67.6	 25
245	 15	163.0	36.6	 25
246	 15	594.0	83.2	 25
247	 15	1066.0	146.1	 25
248	 15	1872.0	204.0	 30
249	 15	743.0	76.1	 25
250	 15	3271.0	495.3	 25
251	 15	258.0	56.9	 25
252	 15	732.0	79.5	 25
253	 15	258.5	38.2	 30
254	 15	322.0	66.7	 25
255	 15	331.0	69.2	 25
256	 15	755.0	94.1	 25
257	 15	188.0	45.4	 25
258	 15	4030.8	855.2	 30
259	 15	225.0	45.9	 25
260	 15	267.0	46.8	 25
261	 15	1506.0	140.8	 25
262	 15	478.0	72.9	 25
263	 15	2015.8	347.2	 30
264	 15	1355.0	159.4	 25
265	 15	230.0	42.7	 25
266	 15	654.0	84.8	 25
267	 15	382.0	89.6	 25
268	 15	309.0	74.0	 30
269	 15	150.0	30.0	 25
270	 15	141.0	30.1	 25
271	 15	184.0	34.7	 25
272	 15	391.0	43.9	 25
273	 15	583.8	86.5	 30
274	 15	249.0	46.5	 25
275	 15	140.0	42.6	 25
276	 15	289.0	49.1	 25
277	 15	449.0	96.7	 25
278	 15	172.8	35.1	 30
279	 15	480.0	92.2	 25
280	 15	171.0	39.2	 25
281	 15	405.0	59.9	 25
282	 15	142.0	38.6	 25
283	 15	137.8	38.7	 30
284	 15	205.0	44.7	 25
285	 15	301.0	65.2	 25
286	 15	305.0	51.8	 25
287	 15	217.0	42.7	 25
288	 15	4326.5	777.4	 30
289	 15	427.0	79.9	 25
290	 15	6431.0	783.1	 25
291	 15	275.0	54.9	 25
292	 15	354.0	53.4	 25
293	 15	338.5	68.0	 30
294	 15	1969.0	341.8	 25
295	 15	277.0	50.9	 25
296	 15	540.0	102.2	 25
297	 15	359.0	55.5	 25
298	 15	368.5	66.2	 30
299	 15	210.0	41.9	 25
300	 15	1212.0	174.7	 25
301	 15	199.0	51.7	 25
302	 15	898.0	136.2	 25
303	 15	204.3	35.6	 30
304	 15	161.0	42.1	 25
305	 15	493.0	86.6	 25
306	 15	310.0	58.8	 25
307	 15	311.0	61.1	 25
308	 15	167.3	56.9	 30
309	 15	365.0	63.5	 25
310	 15	529.0	90.4	 25
311	 15	260.0	49.8	 25
312	 15	4869.0	522.4	 25
313	 15	359.3	78.3	 30
314	 15	1116.0	208.6	 25
315	 15	350.0	54.9	 25
316	 15	472.0	62.5	 25
317	 15	141.0	28.7	 25
318	 15	199.5	38.1	 30
319	 15	2199.0	402.0	 25
320	 15	664.0	100.0	 25
321	 15	332.0	56.9	 25
322	 15	171.0	41.7	 25
323	 15	4100.0	876.6	 30
324	 15	406.0	88.2	 25
325	 15	148.0	35.3	 25
326	 15	207.0	40.0	 25
327	 15	417.0	79.1	 25
328	 15	2099.3	497.9	 30
329	 15	907.0	183.7	 25
330	 15	193.0	39.4	 25
331	 15	269.0	46.7	 25
332	 15	129.0	26.4	 25
333	 15	189.8	38.4	 30
334	 15	286.0	47.6	 25
335	 15	187.0	35.6	 25
336	 15	599.0	47.3	 25
337	 15	274.0	51.4	 25
338	 15	164.5	36.0	 30
339	 15	250.0	44.4	 25
340	 15	229.0	47.5	 25
341	 15	723.0	117.0	 25
342	 15	259.0	59.0	 25
343	 15	243.3	45.1	 30
344	 15	310.0	61.6	 25
345	 15	619.0	79.0	 25
346	 15	641.0	45.9	 25
347	 15	192.0	32.5	 25
348	 15	268.5	53.5	 30
349	 15	732.0	122.4	 25
350	 15	109.0	26.2	 25
351	 15	1005.0	109.2	 25
352	 15	273.0	58.1	 25
353	 15	156.0	32.4	 30
354	 15	540.0	53.8	 25
355	 15	820.0	98.1	 25
356	 15	231.0	52.4	 25
357	 15	348.0	79.9	 25
358	 15	220.5	47.7	 30
359	 15	1240.0	199.7	 25
360	 15	193.0	53.2	 25
361	 15	358.0	72.2	 25
362	 15	288.0	36.2	 25
363	 15	196.5	63.1	 30
364	 15	285.0	48.7	 25
365	 15	270.0	57.2	 25
366	 15	340.0	62.4	 25
367	 15	437.0	77.8	 25
368	 15	1319.8	180.6	 30
369	 15	447.0	75.2	 25
370	 15	161.0	27.9	 25
371	 15	260.0	49.0	 25
372	 15	3004.0	418.3	 25
373	 15	380.3	64.1	 30
374	 15	344.0	73.9	 25
375	 15	347.0	62.1	 25
376	 15	322.0	41.5	 25
377	 15	176.0	50.4	 25
378	 15	137.3	36.3	 30
379	 15	280.0	60.0	 25
380	 15	175.0	36.1	 25
381	 15	143.0	40.8	 25
382	 15	241.0	34.2	 25
383	 15	1154.5	225.9	 30
384	 15	210.0	46.9	 25
385	 15	269.0	44.8	 25
386	 15	806.0	96.3	 25
387	 15	166.0	39.3	 25
388	 15	208.3	48.6	 30
389	 15	597.0	112.8	 25
390	 15	246.0	50.6	 25
391	 15	878.0	96.3	 25
392	 15	146.0	39.5	 25
393	 15	175.3	39.8	 30
394	 15	215.0	42.0	 25
395	 15	465.0	80.3	 25
396	 15	241.0	47.5	 25
397	 15	194.0	29.3	 25
398	 15	2416.0	205.6	 25
399	 15	1866.5	260.5	 30
400	 15	233.0	46.8	 25
401	 15	1737.0	276.6	 25
402	 15	882.0	126.6	 25
403	 15	205.0	51.7	 25
404	 15	3737.0	787.8	 30
405	 15	10465.0	1547.1	 25
406	 15	363.0	54.7	 25
407	 15	348.0	59.7	 25
408	 15	580.0	88.0	 25
409	 15	1457.0	288.8	 30
410	 15	5236.0	596.6	 25
411	 15	273.0	52.5	 25
412	 15	315.0	64.0	 25
413	 15	661.0	95.6	 25
414	 15	257.0	44.8	 30
415	 15	471.0	91.3	 25
416	 15	413.0	57.5	 25
417	 15	432.0	71.0	 25
418	 15	2159.0	335.1	 25
419	 15	822.3	90.1	 30
420	 15	861.0	78.7	 25
421	 15	879.0	115.9	 25
422	 15	514.0	75.6	 25
423	 15	1049.0	134.7	 25
424	 15	172.8	52.8	 30
425	 15	260.0	44.9	 25
426	 15	231.0	32.6	 25
427	 15	366.0	72.8	 25
428	 15	138.0	26.9	 25
429	 15	173.3	41.1	 30
430	 15	290.0	54.4	 25
431	 15	5584.0	624.1	 25
432	 15	688.0	86.8	 25
433	 15	688.0	112.6	 25
434	 15	156.8	43.6	 30
435	 15	471.0	115.2	 25
436	 15	414.0	77.6	 25
437	 15	456.0	76.0	 25
438	 15	539.0	108.3	 25
439	 15	224.0	42.2	 30
440	 15	289.0	57.1	 25
441	 15	274.0	51.9	 25
442	 15	266.0	53.8	 25
443	 15	380.0	55.4	 25
444	 15	1125.5	224.2	 30
445	 15	340.0	72.6	 25
446	 15	500.0	88.2	 25
447	 15	187.0	36.9	 25
448	 15	157.0	27.2	 25
449	 15	425.3	99.1	 30
450	 15	218.0	47.1	 25
451	 15	317.0	43.8	 25
452	 15	326.0	47.7	 25
453	 15	262.0	53.2	 25
454	 15	540.5	92.7	 30
455	 15	172.0	28.6	 25
456	 15	777.0	87.9	 25
457	 15	386.0	70.5	 25
458	 15	180.0	36.3	 25
459	 15	184.3	43.3	 30
460	 15	3371.0	615.9	 25
461	 15	1002.0	176.6	 25
462	 15	1511.0	201.1	 25
463	 15	234.0	47.5	 25
464	 15	998.8	238.6	 30
465	 15	141.0	33.1	 25
466	 15	432.0	77.4	 25
467	 15	619.0	81.0	 25
468	 15	1072.0	167.4	 25
469	 15	148.3	33.5	 30
470	 15	250.0	42.2	 25
471	 15	260.0	50.6	 25
472	 15	153.0	25.6	 25
473	 15	339.0	55.7	 25
474	 15	1866.0	424.0	 30
475	 15	962.0	174.3	 25
476	 15	144.0	28.8	 25
477	 15	632.0	79.4	 25
478	 15	295.0	59.8	 25
479	 15	201.5	55.1	 30
480	 15	191.0	43.5	 25
481	 15	288.0	52.2	 25
482	 15	230.0	42.9	 25
483	 15	239.0	47.4	 25
484	 15	422.3	75.9	 30
485	 15	223.0	38.5	 25
486	 15	223.0	43.4	 25
487	 15	143.0	27.7	 25
488	 15	315.0	56.9	 25
489	 15	577.3	121.7	 30
490	 15	578.0	102.6	 25
491	 15	432.0	63.6	 25
492	 15	3910.0	590.5	 25
493	 15	240.0	42.7	 25
494	 15	215.8	42.1	 30
495	 15	459.0	87.0	 25
496	 15	2205.0	258.8	 25
497	 15	284.0	48.2	 25
498	 15	230.0	48.8	 25
499	 15	274.0	48.2	 30
500	 15	283.0	53.4	 25
501	 15	253.0	45.4	 25
502	 15	155.0	28.4	 25
503	 15	145.0	22.4	 25
504	 15	236.5	37.9	 30
505	 15	451.0	79.2	 25
506	 15	229.0	41.2	 25
507	 15	246.0	52.6	 25
508	 15	490.5	89.1	 30
509	 15	260.0	56.4	 36
510	 15	258.0	55.9	 30
511	 15	396.3	75.4	 30
512	 15	260.8	53.6	 30
513	 15	328.0	62.8	 30
514	 15	280.3	58.1	 36
515	 15	203.3	31.8	 30
516	 15	8135.0	1399.2	 30
517	 15	159.3	38.9	 30
518	 15	479.0	66.2	 30
519	 15	828.8	135.4	 36
520	 15	2382.0	731.9	 30
521	 15	679.8	99.4	 30
522	 15	312.5	61.7	 30
523	 15	406.3	81.2	 30
524	 15	710.8	133.7	 36
525	 15	324.5	64.8	 30
526	 15	220.8	40.6	 30
527	 15	2512.0	435.0	 30
528	 15	213.8	40.6	 30
529	 15	229.5	40.3	 36
530	 15	313.8	51.5	 30
531	 15	270.5	50.0	 30
532	 15	222.0	57.8	 30
533	 15	154.0	36.1	 30
534	 15	174.0	38.4	 36
535	 15	238.0	38.2	 30
536	 15	187.5	42.1	 30
537	 15	264.0	62.3	 30
538	 15	622.0	97.9	 30
539	 15	4594.3	1213.6	 36
540	 15	496.3	76.1	 30
541	 15	330.5	43.1	 30
542	 15	618.8	68.8	 30
543	 15	710.0	91.3	 30
544	 15	204.5	49.9	 36
545	 15	306.8	46.4	 30
546	 15	218.0	65.4	 30
547	 15	154.3	36.3	 30
548	 15	338.0	71.0	 30
549	 15	2552.3	674.5	 36
550	 15	173.5	26.9	 30
551	 15	225.3	36.2	 30
552	 15	1427.5	315.4	 30
553	 15	295.5	71.7	 30
554	 15	269.8	55.7	 36
555	 15	212.3	42.7	 30
556	 15	305.0	61.0	 30
557	 15	245.0	53.0	 30
558	 15	230.0	53.4	 30
559	 15	414.3	71.6	 36
560	 15	275.5	44.0	 30
561	 15	456.5	65.4	 30
562	 15	171.5	46.1	 30
563	 15	720.8	119.3	 30
564	 15	281.8	52.6	 36
565	 15	529.0	103.3	 30
566	 15	3791.3	1069.5	 30
567	 15	3431.3	652.6	 30
568	 15	393.8	67.5	 30
569	 15	342.5	47.1	 36
570	 15	365.3	54.4	 30
571	 15	503.3	70.3	 30
572	 15	1116.3	181.0	 30
573	 15	541.3	55.7	 30
574	 15	1506.5	291.7	 36
575	 15	2250.8	428.5	 30
576	 15	204.0	47.5	 30
577	 15	188.0	31.1	 30
578	 15	3275.0	231.0	 25
579	 15	1095.0	118.1	 30
580	 15	1178.0	164.0	 25
581	 15	833.0	116.5	 25
582	 15	1555.0	117.5	 25
583	 15	163.0	23.8	 25
584	 15	149.8	25.6	 30
585	 15	1028.0	107.1	 25
586	 15	958.0	135.1	 25
587	 15	229.0	47.2	 25
588	 15	174.0	41.6	 25
589	 15	166.0	39.1	 30
590	 15	199.0	31.2	 25
591	 15	4207.0	530.0	 25
592	 15	459.0	83.4	 25
593	 15	198.0	42.5	 25
594	 15	802.0	90.2	 30
595	 15	184.0	37.1	 25
596	 15	169.0	34.5	 25
597	 15	11888.0	1225.4	 25
598	 15	262.0	52.1	 25
599	 15	402.8	80.4	 30
600	 15	310.0	64.5	 25
601	 15	208.0	31.2	 25
602	 15	533.0	69.8	 25
603	 15	202.0	45.6	 25
604	 15	178.3	33.1	 30
605	 15	177.0	35.5	 25
606	 15	131.0	38.7	 25
607	 15	326.0	50.2	 25
608	 15	356.0	42.4	 25
609	 15	326.0	48.7	 30
610	 15	979.0	145.6	 25
611	 15	334.0	70.1	 25
612	 15	429.0	69.8	 25
613	 15	201.0	36.2	 25
614	 15	387.8	75.9	 30
615	 15	9104.0	1127.0	 25
616	 15	285.0	55.8	 25
617	 15	376.0	80.7	 25
618	 15	137.0	42.3	 25
619	 15	166.0	32.1	 30
620	 15	205.0	30.2	 25
621	 15	1644.0	229.9	 25
622	 15	152.0	33.7	 25
623	 15	298.0	62.3	 25
624	 15	1388.5	291.2	 30
625	 15	140.0	32.8	 25
626	 15	143.0	23.8	 25
627	 15	1086.0	76.5	 25
628	 15	703.0	83.8	 25
629	 15	184.8	39.9	 30
630	 15	202.0	46.3	 25
631	 15	154.0	42.4	 25
632	 15	162.0	40.9	 25
633	 15	1495.0	127.2	 25
634	 15	1116.8	183.5	 30
635	 15	271.0	46.6	 25
636	 15	429.0	83.2	 25
637	 15	396.0	71.1	 25
638	 15	433.0	49.6	 25
639	 15	905.3	142.7	 30
640	 15	387.0	53.3	 25
641	 15	240.0	39.8	 25
642	 15	260.0	35.8	 25
643	 15	389.0	74.2	 25
644	 15	738.8	89.3	 30
645	 15	492.0	77.4	 25
646	 15	420.0	52.7	 25
647	 15	1088.0	93.0	 25
648	 15	467.0	61.5	 25
649	 15	1043.8	260.2	 30
650	 15	158.0	32.4	 25
651	 15	234.0	51.3	 25
652	 15	306.0	58.0	 25
653	 15	228.0	31.1	 25
654	 15	9473.8	2065.9	 30
655	 15	214.0	41.5	 25
656	 15	4654.0	659.5	 25
657	 15	224.0	44.3	 25
658	 15	142.0	32.2	 25
659	 15	189.8	32.8	 30
660	 15	264.0	54.3	 25
661	 15	154.0	32.7	 25
662	 15	165.0	28.7	 25
663	 15	326.0	58.6	 25
664	 15	567.3	101.9	 30
665	 15	382.0	50.3	 25
666	 15	826.0	118.1	 25
667	 15	242.0	52.8	 25
668	 15	201.0	47.8	 25
669	 15	342.0	67.2	 30
670	 15	321.0	53.0	 25
671	 15	414.0	66.8	 25
672	 15	383.0	62.8	 25
673	 15	637.0	74.3	 25
674	 15	235.3	56.1	 30
675	 15	162.0	31.1	 25
676	 15	181.0	31.4	 25
677	 15	636.0	53.8	 25
678	 15	447.0	56.1	 25
679	 15	751.0	146.9	 30
680	 15	212.0	40.4	 25
681	 15	269.0	39.5	 25
682	 15	243.0	38.7	 25
683	 15	830.0	100.6	 25
684	 15	673.0	126.3	 30
685	 15	210.0	40.6	 25
686	 15	152.0	27.6	 25
687	 15	202.0	36.8	 25
688	 15	194.0	34.9	 25
689	 15	289.0	52.6	 30
690	 15	1029.0	164.9	 25
691	 15	271.0	52.4	 25
692	 15	436.0	68.0	 25
693	 15	1231.0	136.7	 25
694	 15	180.8	30.5	 30
695	 15	187.0	31.5	 25
696	 15	685.0	112.6	 25
697	 15	5470.0	633.3	 25
698	 15	237.0	37.3	 25
699	 15	2746.8	645.3	 30
700	 15	152.0	25.9	 25
701	 15	239.0	44.8	 25
702	 15	276.0	39.6	 25
703	 15	258.0	44.3	 25
704	 15	238.8	41.3	 30
705	 15	5542.0	1252.1	 25
706	 15	1162.0	156.2	 25
707	 15	409.0	57.4	 25
708	 15	222.0	38.4	 25
709	 15	269.0	49.2	 30
710	 15	291.0	40.4	 25
711	 15	252.0	48.4	 25
  0	 16	15242.0	3056.7	 25
  1	 16	190.0	46.1	 25
  2	 16	368.3	75.8	 30
  3	 16	188.0	35.6	 25
  4	 16	259.0	40.4	 25
  5	 16	581.0	75.0	 25
  6	 16	313.0	56.5	 25
  7	 16	201.8	42.0	 30
  8	 16	157.0	29.2	 25
  9	 16	1149.0	190.3	 25
 10	 16	181.0	35.1	 25
 11	 16	163.0	47.3	 25
 12	 16	441.5	68.4	 30
 13	 16	190.0	31.1	 25
 14	 16	321.0	54.4	 25
 15	 16	311.0	69.1	 25
 16	 16	404.0	59.5	 25
 17	 16	535.3	135.6	 30
 18	 16	372.0	53.2	 25
 19	 16	795.0	186.2	 25
 20	 16	330.0	51.7	 25
 21	 16	215.0	30.4	 25
 22	 16	181.0	38.8	 30
 23	 16	195.0	49.4	 25
 24	 16	122.0	27.3	 25
 25	 16	190.0	38.5	 25
 26	 16	141.0	36.4	 25
 27	 16	181.8	30.8	 30
 28	 16	294.0	62.9	 25
 29	 16	156.0	27.1	 25
 30	 16	977.0	220.5	 25
 31	 16	348.0	58.3	 25
 32	 16	376.3	96.2	 30
 33	 16	182.0	48.8	 25
 34	 16	134.0	36.8	 25
 35	 16	227.0	48.8	 25
 36	 16	353.0	65.9	 25
 37	 16	529.0	92.9	 30
 38	 16	417.0	80.9	 25
 39	 16	284.0	34.6	 25
 40	 16	210.0	39.9	 25
 41	 16	365.0	66.8	 25
 42	 16	199.5	38.0	 30
 43	 16	186.0	28.8	 25
 44	 16	418.0	78.1	 25
 45	 16	240.0	41.4	 25
 46	 16	504.0	95.7	 25
 47	 16	193.0	44.5	 30
 48	 16	251.0	48.8	 25
 49	 16	539.0	79.0	 25
 50	 16	1772.0	362.4	 25
 51	 16	774.0	90.8	 25
 52	 16	325.0	61.6	 25
 53	 16	279.5	33.0	 30
 54	 16	173.0	32.6	 25
 55	 16	267.0	47.5	 25
 56	 16	207.0	43.0	 25
 57	 16	225.0	37.6	 25
 58	 16	229.8	42.2	 30
 59	 16	155.0	48.9	 25
 60	 16	201.0	39.1	 25
 61	 16	173.0	34.7	 25
 62	 16	178.0	39.8	 25
 63	 16	172.0	37.7	 30
 64	 16	236.0	47.3	 25
 65	 16	286.0	53.9	 25
 66	 16	494.0	75.7	 25
 67	 16	209.0	39.2	 25
 68	 16	596.0	103.5	 30
 69	 16	1868.0	352.9	 25
 70	 16	137.0	33.1	 25
 71	 16	325.0	75.6	 25
 72	 16	314.0	75.9	 25
 73	 16	421.0	70.8	 30
 74	 16	248.0	59.5	 25
 75	 16	498.0	86.2	 25
 76	 16	456.0	92.0	 25
 77	 16	205.0	37.7	 25
 78	 16	221.5	44.6	 30
 79	 16	167.0	27.9	 25
 80	 16	133.0	25.0	 25
 81	 16	202.0	22.6	 25
 82	 16	186.0	23.2	 25
 83	 16	364.5	62.3	 30
 84	 16	918.0	194.9	 25
 85	 16	328.0	60.1	 25
 86	 16	229.0	54.3	 25
 87	 16	457.0	63.0	 25
 88	 16	337.8	62.3	 30
 89	 16	285.0	56.6	 25
 90	 16	174.0	29.3	 25
 91	 16	237.0	36.3	 25
 92	 16	174.0	26.7	 25
 93	 16	128.3	22.8	 30
 94	 16	282.0	39.3	 25
 95	 16	178.0	43.9	 25
 96	 16	136.0	25.5	 25
 97	 16	146.0	24.4	 25
 98	 16	136.0	27.1	 30
 99	 16	199.0	46.2	 25
100	 16	207.0	39.9	 25
101	 16	216.0	39.4	 25
102	 16	281.0	50.2	 25
103	 16	319.0	60.6	 30
104	 16	191.0	33.0	 25
105	 16	162.0	26.5	 25
106	 16	268.0	38.8	 25
107	 16	466.0	104.4	 25
108	 16	1403.0	398.6	 30
109	 16	680.0	119.0	 25
110	 16	247.0	28.5	 25
111	 16	411.0	77.4	 25
112	 16	262.0	41.3	 25
113	 16	259.8	52.8	 30
114	 16	424.0	67.1	 25
115	 16	196.0	39.2	 25
116	 16	521.0	72.5	 25
117	 16	398.0	60.5	 25
118	 16	381.8	54.1	 30
119	 16	166.0	33.1	 25
120	 16	164.0	24.9	 25
121	 16	274.0	37.3	 25
122	 16	131.0	32.3	 25
123	 16	179.8	34.2	 30
124	 16	178.0	29.9	 25
125	 16	179.0	34.9	 25
126	 16	156.0	33.5	 25
127	 16	254.0	39.8	 25
128	 16	321.0	67.8	 30
129	 16	247.0	34.3	 25
130	 16	230.0	39.1	 25
131	 16	297.0	41.1	 25
132	 16	217.0	29.8	 25
133	 16	224.5	40.3	 30
134	 16	189.0	35.7	 25
135	 16	171.0	53.4	 25
136	 16	216.0	37.7	 25
137	 16	475.0	107.8	 25
138	 16	754.3	150.0	 30
139	 16	164.0	31.3	 25
140	 16	250.0	60.8	 25
141	 16	180.0	35.0	 25
142	 16	399.0	52.0	 25
143	 16	406.8	92.0	 30
144	 16	1015.0	142.7	 25
145	 16	364.0	51.1	 25
146	 16	269.0	53.3	 25
147	 16	386.0	55.4	 25
148	 16	506.5	84.8	 30
149	 16	978.0	215.1	 25
150	 16	182.0	31.4	 25
151	 16	364.0	65.8	 25
152	 16	185.0	38.4	 25
153	 16	118.5	31.9	 30
154	 16	162.0	27.0	 25
155	 16	425.0	80.2	 25
156	 16	756.0	100.6	 25
157	 16	374.0	46.5	 25
158	 16	284.0	51.5	 30
159	 16	358.0	140.8	 25
160	 16	198.0	38.5	 25
161	 16	274.0	181.0	 25
162	 16	268.0	56.4	 25
163	 16	355.3	83.4	 30
164	 16	491.0	94.0	 25
165	 16	260.0	35.5	 25
166	 16	186.0	34.4	 25
167	 16	153.0	36.1	 25
168	 16	279.0	51.6	 30
169	 16	385.0	66.7	 25
170	 16	494.0	100.8	 25
171	 16	331.0	59.5	 25
172	 16	620.0	80.0	 25
173	 16	3601.0	944.2	 30
174	 16	197.0	44.2	 25
175	 16	202.0	47.6	 25
176	 16	210.0	34.9	 25
177	 16	319.0	77.3	 25
178	 16	307.8	60.7	 30
179	 16	197.0	34.9	 25
180	 16	175.0	43.9	 25
181	 16	161.0	30.5	 25
182	 16	180.0	37.7	 25
183	 16	212.0	51.0	 30
184	 16	240.0	41.4	 25
185	 16	152.0	27.4	 25
186	 16	294.0	47.2	 25
187	 16	164.0	21.5	 25
188	 16	336.5	96.8	 30
189	 16	272.0	52.1	 25
190	 16	151.0	29.7	 25
191	 16	150.0	28.0	 25
192	 16	186.0	43.3	 25
193	 16	218.8	42.0	 30
194	 16	128.0	21.6	 25
195	 16	224.0	35.7	 25
196	 16	193.0	41.4	 25
197	 16	278.0	47.4	 25
198	 16	173.5	32.0	 30
199	 16	202.0	43.6	 25
200	 16	394.0	51.8	 25
201	 16	210.0	44.5	 25
202	 16	117.0	22.3	 25
203	 16	156.8	46.1	 30
204	 16	279.0	54.9	 25
205	 16	155.0	27.5	 25
206	 16	214.0	34.4	 25
207	 16	1183.0	340.8	 25
208	 16	198.8	37.5	 30
209	 16	155.0	30.0	 25
210	 16	195.0	28.2	 25
211	 16	178.0	48.4	 25
212	 16	144.0	32.7	 25
213	 16	195.0	32.3	 30
214	 16	180.0	33.9	 25
215	 16	166.0	24.7	 25
216	 16	179.0	30.1	 25
217	 16	179.0	33.7	 25
218	 16	189.8	27.7	 30
219	 16	351.0	52.6	 25
220	 16	260.0	40.8	 25
221	 16	182.0	34.9	 25
222	 16	1026.8	244.5	 30
223	 16	181.8	35.5	 36
224	 16	179.0	38.3	 30
225	 16	317.8	65.4	 30
226	 16	379.8	80.2	 30
227	 16	185.5	44.8	 30
228	 16	179.8	33.3	 36
229	 16	744.0	118.2	 30
230	 16	274.3	59.8	 30
231	 16	261.8	46.1	 30
232	 16	179.0	35.5	 30
233	 16	313.5	65.7	 36
234	 16	124.0	17.4	 30
235	 16	141.8	28.9	 30
236	 16	168.0	27.6	 30
237	 16	191.3	40.4	 30
238	 16	179.0	38.1	 36
239	 16	163.3	38.4	 30
240	 16	139.3	33.9	 30
241	 16	308.5	43.8	 30
242	 16	137.8	20.8	 30
243	 16	327.8	64.0	 36
244	 16	192.8	36.2	 30
245	 16	187.5	31.5	 30
246	 16	543.8	77.7	 30
247	 16	413.8	62.4	 30
248	 16	1588.8	203.0	 36
249	 16	462.5	112.6	 30
250	 16	775.0	109.6	 30
251	 16	220.8	43.3	 30
252	 16	746.3	123.6	 30
253	 16	234.0	52.8	 36
254	 16	145.5	34.9	 30
255	 16	219.0	40.8	 30
256	 16	329.3	56.8	 30
257	 16	143.5	28.3	 30
258	 16	841.8	206.6	 36
259	 16	238.3	57.4	 30
260	 16	221.8	39.3	 30
261	 16	358.0	64.2	 30
262	 16	186.3	32.0	 30
263	 16	308.0	75.7	 36
264	 16	209.8	33.6	 30
265	 16	253.8	51.6	 30
266	 16	190.0	40.1	 30
267	 16	390.5	61.5	 30
268	 16	398.8	82.1	 36
269	 16	156.0	36.6	 30
270	 16	159.5	35.6	 30
271	 16	135.8	30.9	 30
272	 16	140.5	27.6	 30
273	 16	251.3	50.8	 36
274	 16	188.0	29.2	 30
275	 16	150.3	39.9	 30
276	 16	162.8	28.7	 30
277	 16	161.8	24.3	 30
278	 16	127.5	23.3	 36
279	 16	237.0	40.9	 30
280	 16	246.5	38.2	 30
281	 16	267.3	56.9	 30
282	 16	148.8	38.7	 30
283	 16	161.5	35.8	 36
284	 16	345.3	75.4	 30
285	 16	257.0	42.7	 30
286	 16	217.8	51.3	 30
287	 16	177.8	37.6	 30
288	 16	792.8	181.6	 36
289	 16	353.5	44.5	 30
290	 16	545.5	110.1	 30
291	 16	289.3	57.8	 30
292	 16	181.0	27.0	 25
293	 16	177.0	31.5	 30
294	 16	818.0	158.8	 25
295	 16	156.0	27.6	 25
296	 16	194.0	30.4	 25
297	 16	202.0	29.8	 25
298	 16	214.5	44.8	 30
299	 16	200.0	48.8	 25
300	 16	438.0	81.2	 25
301	 16	148.0	21.2	 25
302	 16	272.0	44.1	 25
303	 16	265.0	43.4	 30
304	 16	224.0	40.6	 25
305	 16	217.0	31.5	 25
306	 16	251.0	37.4	 25
307	 16	247.0	37.4	 25
308	 16	216.8	38.2	 30
309	 16	333.0	53.3	 25
310	 16	246.0	46.2	 25
311	 16	205.0	37.5	 25
312	 16	333.0	70.3	 25
313	 16	303.8	62.1	 30
314	 16	400.0	64.7	 25
315	 16	173.0	26.1	 25
316	 16	277.0	43.0	 25
317	 16	161.0	30.5	 25
318	 16	238.8	42.7	 30
319	 16	495.0	97.5	 25
320	 16	334.0	61.2	 25
321	 16	158.0	33.5	 25
322	 16	167.0	28.1	 25
323	 16	1037.5	217.4	 30
324	 16	179.0	31.0	 25
325	 16	133.0	25.4	 25
326	 16	153.0	21.2	 25
327	 16	416.0	51.2	 25
328	 16	381.5	62.9	 30
329	 16	523.0	82.8	 25
330	 16	251.0	49.7	 25
331	 16	180.0	44.2	 25
332	 16	170.0	32.7	 25
333	 16	215.0	39.3	 30
334	 16	285.0	63.9	 25
335	 16	169.0	27.3	 25
336	 16	386.0	41.9	 25
337	 16	305.0	47.7	 25
338	 16	114.5	20.6	 30
339	 16	218.0	25.9	 25
340	 16	123.0	26.1	 25
341	 16	299.0	46.6	 25
342	 16	243.0	43.6	 25
343	 16	156.5	25.4	 30
344	 16	294.0	47.3	 25
345	 16	388.0	33.7	 25
346	 16	828.0	115.5	 25
347	 16	214.0	34.9	 25
348	 16	188.8	36.5	 30
349	 16	277.0	58.3	 25
350	 16	123.0	15.9	 25
351	 16	433.0	70.2	 25
352	 16	204.0	33.9	 25
353	 16	145.3	30.3	 30
354	 16	358.0	68.6	 25
355	 16	764.0	115.1	 25
356	 16	145.0	32.9	 25
357	 16	213.0	28.8	 25
358	 16	174.5	43.9	 30
359	 16	577.0	98.2	 25
360	 16	210.0	39.0	 25
361	 16	320.0	35.9	 25
362	 16	195.0	39.3	 25
363	 16	300.0	53.8	 30
364	 16	248.0	32.6	 25
365	 16	274.0	41.8	 25
366	 16	384.0	59.7	 25
367	 16	394.0	39.6	 25
368	 16	2514.0	452.4	 30
369	 16	241.0	23.5	 25
370	 16	211.0	43.9	 25
371	 16	390.0	70.1	 25
372	 16	549.0	95.6	 25
373	 16	196.3	35.2	 30
374	 16	271.0	43.4	 25
375	 16	171.0	31.7	 25
376	 16	167.0	19.0	 25
377	 16	125.0	21.1	 25
378	 16	131.5	25.7	 30
379	 16	200.0	38.5	 25
380	 16	195.0	35.1	 25
381	 16	132.0	33.4	 25
382	 16	267.0	54.5	 25
383	 16	481.0	69.5	 30
384	 16	255.0	46.3	 25
385	 16	229.0	33.3	 25
386	 16	419.0	82.2	 25
387	 16	177.0	28.7	 25
388	 16	178.0	37.0	 25
389	 16	292.5	47.0	 30
390	 16	155.0	26.2	 25
391	 16	374.0	65.9	 25
392	 16	237.0	45.7	 25
393	 16	172.0	26.7	 25
394	 16	182.8	29.7	 30
395	 16	160.0	29.7	 25
396	 16	210.0	31.6	 25
397	 16	207.0	27.1	 25
398	 16	447.0	50.4	 25
399	 16	414.8	79.2	 30
400	 16	302.0	45.6	 25
401	 16	317.0	62.0	 25
402	 16	586.0	78.0	 25
403	 16	188.0	35.1	 25
404	 16	539.3	103.4	 30
405	 16	903.0	159.4	 25
406	 16	293.0	43.0	 25
407	 16	348.0	48.2	 25
408	 16	522.0	82.6	 25
409	 16	315.5	50.1	 30
410	 16	1134.0	224.3	 25
411	 16	456.0	67.1	 25
412	 16	220.0	38.1	 25
413	 16	368.0	83.9	 25
414	 16	166.0	28.0	 30
415	 16	164.0	28.4	 25
416	 16	263.0	48.7	 25
417	 16	349.0	41.7	 25
418	 16	425.0	71.3	 25
419	 16	568.5	90.0	 30
420	 16	375.0	57.2	 25
421	 16	200.0	28.6	 25
422	 16	360.0	60.0	 25
423	 16	676.0	120.2	 25
424	 16	196.3	30.5	 30
425	 16	309.0	50.2	 25
426	 16	158.0	24.7	 25
427	 16	131.0	26.8	 25
428	 16	135.0	23.8	 25
429	 16	122.0	20.2	 30
430	 16	401.0	57.4	 25
431	 16	358.0	46.0	 25
432	 16	251.0	34.1	 25
433	 16	226.0	43.2	 25
434	 16	146.8	31.8	 30
435	 16	363.0	51.4	 25
436	 16	291.0	44.8	 25
437	 16	212.0	48.1	 25
438	 16	172.0	21.4	 25
439	 16	191.3	32.4	 30
440	 16	219.0	32.9	 25
441	 16	168.0	32.3	 25
442	 16	281.0	48.5	 25
443	 16	222.0	37.2	 25
444	 16	271.5	44.9	 30
445	 16	225.0	30.6	 25
446	 16	200.0	42.3	 25
447	 16	144.0	23.1	 25
448	 16	131.0	30.2	 25
449	 16	169.0	41.1	 30
450	 16	183.0	29.9	 25
451	 16	219.0	30.8	 25
452	 16	160.0	29.2	 25
453	 16	202.0	45.1	 25
454	 16	246.3	40.3	 30
455	 16	164.0	28.5	 25
456	 16	822.0	111.2	 25
457	 16	233.0	44.9	 25
458	 16	135.0	20.7	 25
459	 16	284.0	58.3	 30
460	 16	840.0	141.6	 25
461	 16	246.0	42.5	 25
462	 16	684.0	108.4	 25
463	 16	331.0	51.1	 25
464	 16	330.3	87.5	 30
465	 16	186.0	33.3	 25
466	 16	453.0	52.1	 25
467	 16	639.0	88.5	 25
468	 16	393.0	58.9	 25
469	 16	166.3	35.3	 30
470	 16	178.0	17.7	 25
471	 16	193.0	38.8	 25
472	 16	175.0	30.0	 25
473	 16	464.0	87.0	 25
474	 16	350.3	72.5	 30
475	 16	213.0	38.6	 25
476	 16	113.0	19.8	 25
477	 16	325.0	57.3	 25
478	 16	138.0	24.9	 25
479	 16	211.8	37.3	 30
480	 16	131.0	28.1	 25
481	 16	184.0	36.3	 25
482	 16	158.0	29.9	 25
483	 16	169.0	36.9	 25
484	 16	345.0	68.6	 30
485	 16	171.0	24.5	 25
486	 16	150.0	27.4	 25
487	 16	195.0	36.9	 25
488	 16	260.0	39.5	 25
489	 16	872.3	146.5	 30
490	 16	255.0	43.8	 25
491	 16	166.0	25.0	 25
492	 16	422.0	68.2	 25
493	 16	244.0	52.6	 25
494	 16	244.8	41.4	 30
495	 16	615.0	102.9	 25
496	 16	783.0	158.2	 25
497	 16	212.0	39.1	 25
498	 16	293.0	49.6	 25
499	 16	288.3	44.3	 30
500	 16	464.0	79.7	 25
501	 16	135.0	21.8	 25
502	 16	143.0	25.6	 25
503	 16	208.0	27.0	 25
504	 16	219.5	39.7	 30
505	 16	339.0	60.4	 25
506	 16	213.0	32.1	 25
507	 16	218.0	38.6	 25
508	 16	318.0	41.4	 25
509	 16	448.5	93.6	 30
510	 16	303.0	49.7	 25
511	 16	313.0	43.4	 25
512	 16	221.0	40.2	 25
513	 16	139.0	23.2	 25
514	 16	152.0	23.5	 30
515	 16	208.0	53.1	 25
516	 16	1748.0	394.5	 25
517	 16	148.0	32.1	 25
518	 16	261.0	32.2	 25
519	 16	291.3	43.1	 30
520	 16	671.0	157.1	 25
521	 16	374.0	61.4	 25
522	 16	206.0	26.8	 25
523	 16	212.0	41.5	 25
524	 16	292.8	50.3	 30
525	 16	149.0	26.1	 25
526	 16	222.0	39.8	 25
527	 16	627.0	138.3	 25
528	 16	167.0	33.5	 25
529	 16	240.3	55.2	 30
530	 16	310.0	37.4	 25
531	 16	364.0	63.8	 25
532	 16	149.0	27.6	 25
533	 16	146.0	21.4	 25
534	 16	171.3	34.1	 30
535	 16	234.0	38.1	 25
536	 16	156.0	28.7	 25
537	 16	402.0	239.5	 25
538	 16	236.0	43.1	 25
539	 16	294.3	42.3	 30
540	 16	268.0	52.4	 25
541	 16	249.0	36.3	 25
542	 16	383.0	69.0	 25
543	 16	343.0	54.4	 25
544	 16	168.5	30.2	 30
545	 16	187.0	28.4	 25
546	 16	222.0	24.7	 25
547	 16	135.0	29.3	 25
548	 16	204.0	34.2	 25
549	 16	1198.8	300.3	 30
550	 16	140.0	27.3	 25
551	 16	171.0	31.7	 25
552	 16	241.0	46.6	 25
553	 16	195.0	28.5	 25
554	 16	187.0	30.3	 30
555	 16	171.0	25.7	 25
556	 16	147.0	19.0	 25
557	 16	195.0	34.7	 25
558	 16	186.0	31.8	 25
559	 16	264.8	57.6	 30
560	 16	165.0	34.5	 25
561	 16	369.0	70.4	 25
562	 16	132.0	30.9	 25
563	 16	292.0	54.5	 25
564	 16	196.0	30.0	 30
565	 16	383.0	70.1	 25
566	 16	283.0	37.0	 25
567	 16	424.0	95.7	 25
568	 16	241.0	37.0	 25
569	 16	296.8	52.8	 30
570	 16	411.0	63.4	 25
571	 16	284.0	48.6	 25
572	 16	538.0	81.8	 25
573	 16	469.0	95.3	 25
574	 16	805.8	94.0	 30
575	 16	972.0	193.9	 25
576	 16	178.0	32.2	 25
577	 16	155.0	27.8	 25
578	 16	712.8	121.1	 30
579	 16	760.5	131.9	 36
580	 16	765.3	70.3	 30
581	 16	588.3	78.4	 30
582	 16	794.3	161.7	 30
583	 16	195.8	43.5	 30
584	 16	140.0	23.5	 36
585	 16	304.5	43.3	 30
586	 16	574.5	93.9	 30
587	 16	203.8	33.9	 30
588	 16	230.3	42.3	 30
589	 16	129.5	28.1	 36
590	 16	136.5	29.9	 30
591	 16	552.8	110.1	 30
592	 16	177.0	23.4	 30
593	 16	239.8	48.2	 30
594	 16	433.3	70.4	 36
595	 16	141.8	33.0	 30
596	 16	334.8	65.9	 30
597	 16	1431.0	384.5	 30
598	 16	220.8	34.6	 30
599	 16	261.0	53.9	 36
600	 16	261.8	47.0	 30
601	 16	148.0	28.2	 30
602	 16	188.8	30.3	 30
603	 16	208.0	54.8	 30
604	 16	172.3	81.9	 36
605	 16	143.3	31.4	 30
606	 16	164.8	38.3	 30
607	 16	249.0	36.2	 30
608	 16	321.3	65.6	 30
609	 16	223.8	42.9	 36
610	 16	219.8	37.1	 30
611	 16	194.8	29.7	 30
612	 16	285.3	47.7	 30
613	 16	175.8	29.6	 30
614	 16	247.3	41.4	 36
615	 16	1215.3	322.3	 30
616	 16	298.0	114.0	 30
617	 16	210.5	38.0	 30
618	 16	130.8	25.1	 30
619	 16	162.0	23.2	 36
620	 16	182.5	27.4	 30
621	 16	509.8	122.2	 30
622	 16	129.8	21.2	 30
623	 16	169.3	29.9	 30
624	 16	673.0	168.5	 36
625	 16	203.0	41.4	 30
626	 16	142.3	19.4	 30
627	 16	322.8	65.9	 30
628	 16	1241.5	253.7	 30
629	 16	245.0	70.3	 36
630	 16	208.0	48.1	 30
631	 16	143.0	32.7	 30
632	 16	133.5	24.8	 30
633	 16	689.0	148.6	 30
634	 16	460.0	70.4	 36
635	 16	235.3	115.8	 30
636	 16	176.8	21.3	 30
637	 16	216.8	43.7	 30
638	 16	321.0	43.1	 30
639	 16	344.0	45.2	 36
640	 16	234.5	36.1	 30
641	 16	318.5	48.0	 30
642	 16	210.8	34.1	 30
643	 16	343.5	55.9	 30
644	 16	363.5	75.1	 36
645	 16	210.3	34.4	 30
646	 16	132.5	28.6	 30
647	 16	449.8	101.1	 30
648	 16	653.0	86.9	 25
649	 16	253.8	42.5	 30
650	 16	145.0	31.4	 25
651	 16	151.0	27.2	 25
652	 16	187.0	38.7	 25
653	 16	191.0	42.6	 25
654	 16	1123.5	302.6	 30
655	 16	198.0	30.9	 25
656	 16	450.0	63.0	 25
657	 16	173.0	30.3	 25
658	 16	151.0	25.2	 25
659	 16	167.8	18.1	 30
660	 16	176.0	34.1	 25
661	 16	128.0	20.7	 25
662	 16	151.0	32.7	 25
663	 16	189.0	30.6	 25
664	 16	280.0	50.1	 30
665	 16	215.0	35.0	 25
666	 16	272.0	41.7	 25
667	 16	153.0	23.7	 25
668	 16	236.0	58.1	 25
669	 16	276.3	38.0	 30
670	 16	394.0	49.9	 25
671	 16	388.0	61.0	 25
672	 16	411.0	64.3	 25
673	 16	329.0	50.8	 25
674	 16	171.5	23.6	 30
675	 16	133.0	23.9	 25
676	 16	146.0	25.1	 25
677	 16	267.0	46.0	 25
678	 16	320.0	32.5	 25
679	 16	491.5	75.8	 30
680	 16	244.0	31.0	 25
681	 16	302.0	53.7	 25
682	 16	230.0	37.9	 25
683	 16	227.0	34.4	 25
684	 16	266.3	29.8	 30
685	 16	186.0	34.7	 25
686	 16	180.0	39.2	 25
687	 16	181.0	30.4	 25
688	 16	189.0	31.5	 25
689	 16	211.0	41.2	 30
690	 16	272.0	38.7	 25
691	 16	312.0	43.9	 25
692	 16	477.0	73.4	 25
693	 16	525.0	53.7	 25
694	 16	173.0	33.4	 30
695	 16	160.0	43.5	 25
696	 16	342.0	54.6	 25
697	 16	848.0	129.2	 25
698	 16	209.0	40.9	 25
699	 16	1434.3	351.8	 30
700	 16	195.0	49.0	 25
701	 16	149.0	28.8	 25
702	 16	126.0	28.4	 25
703	 16	228.0	28.2	 25
704	 16	189.0	31.4	 30
705	 16	1526.0	296.7	 25
706	 16	578.0	87.3	 25
707	 16	276.0	47.8	 25
708	 16	368.0	57.8	 25
709	 16	679.8	75.6	 30
710	 16	313.0	46.5	 25
711	 16	20676.0	3679.9	 25
  0	 17	227.8	501.6	 30
  1	 17	1980.5	447.1	 30
  2	 17	201.5	35.6	 36
  3	 17	704.8	98.7	 30
  4	 17	210.0	38.1	 30
  5	 17	206.0	39.4	 25
  6	 17	272.0	43.6	 25
  7	 17	261.5	44.4	 30
  8	 17	198.0	29.6	 25
  9	 17	369.0	37.5	 25
 10	 17	253.0	29.3	 25
 11	 17	212.0	37.3	 25
 12	 17	372.0	58.1	 30
 13	 17	649.0	70.4	 25
 14	 17	1618.0	135.1	 25
 15	 17	1329.0	93.4	 25
 16	 17	394.0	91.7	 25
 17	 17	524.8	83.3	 30
 18	 17	884.0	101.3	 25
 19	 17	395.0	45.3	 25
 20	 17	577.0	112.7	 25
 21	 17	272.0	45.4	 25
 22	 17	286.5	48.8	 30
 23	 17	157.0	20.6	 25
 24	 17	262.0	38.1	 25
 25	 17	383.0	52.1	 25
 26	 17	280.0	44.2	 25
 27	 17	199.0	29.0	 30
 28	 17	424.0	50.8	 25
 29	 17	177.0	25.0	 25
 30	 17	181.0	31.9	 25
 31	 17	449.0	71.7	 25
 32	 17	234.8	33.1	 30
 33	 17	951.0	171.5	 25
 34	 17	385.0	50.0	 25
 35	 17	669.0	56.7	 25
 36	 17	1881.0	170.6	 25
 37	 17	149.3	26.2	 30
 38	 17	3363.0	391.5	 25
 39	 17	370.0	33.3	 25
 40	 17	199.0	27.1	 25
 41	 17	278.0	42.3	 25
 42	 17	1141.8	218.0	 30
 43	 17	1049.0	143.5	 25
 44	 17	712.0	98.1	 25
 45	 17	224.0	35.9	 25
 46	 17	192.0	40.3	 25
 47	 17	168.0	45.3	 25
 48	 17	221.5	35.9	 30
 49	 17	491.0	51.0	 25
 50	 17	857.0	121.5	 25
 51	 17	267.0	36.5	 25
 52	 17	574.0	71.0	 25
 53	 17	1172.0	237.0	 30
 54	 17	284.0	57.1	 25
 55	 17	337.0	52.7	 25
 56	 17	714.0	78.1	 25
 57	 17	246.0	37.0	 25
 58	 17	770.3	123.0	 30
 59	 17	426.0	57.2	 25
 60	 17	640.0	55.9	 25
 61	 17	252.0	45.1	 25
 62	 17	283.0	41.5	 25
 63	 17	528.3	93.1	 30
 64	 17	200.0	42.3	 25
 65	 17	881.0	84.6	 25
 66	 17	186.0	32.0	 25
 67	 17	758.0	134.5	 25
 68	 17	478.0	71.7	 30
 69	 17	516.0	64.2	 25
 70	 17	265.0	44.0	 25
 71	 17	159.0	26.6	 25
 72	 17	239.0	30.7	 25
 73	 17	125.5	24.4	 30
 74	 17	252.0	41.8	 25
 75	 17	122.0	13.5	 25
 76	 17	164.0	27.6	 25
 77	 17	245.0	39.2	 25
 78	 17	303.3	64.7	 30
 79	 17	130.0	22.0	 25
 80	 17	188.0	28.2	 25
 81	 17	657.0	79.0	 25
 82	 17	405.0	63.0	 25
 83	 17	198.0	43.7	 30
 84	 17	185.0	24.2	 25
 85	 17	203.0	30.1	 25
 86	 17	4291.0	431.3	 25
 87	 17	1635.0	187.7	 25
 88	 17	166.3	23.0	 30
 89	 17	226.0	34.3	 25
 90	 17	579.0	34.8	 25
 91	 17	276.0	39.1	 25
 92	 17	619.0	104.4	 25
 93	 17	423.3	83.0	 30
 94	 17	1254.0	213.2	 25
 95	 17	151.0	25.0	 25
 96	 17	157.0	23.6	 25
 97	 17	282.0	34.8	 25
 98	 17	624.0	112.2	 30
 99	 17	169.0	25.8	 25
100	 17	141.0	24.1	 25
101	 17	276.0	43.7	 25
102	 17	135.0	23.0	 25
103	 17	266.0	53.9	 30
104	 17	194.0	30.6	 25
105	 17	405.0	54.4	 25
106	 17	306.0	58.7	 25
107	 17	222.0	31.6	 25
108	 17	253.0	47.6	 30
109	 17	500.0	49.0	 25
110	 17	295.0	53.1	 25
111	 17	320.0	50.6	 25
112	 17	2143.0	304.7	 25
113	 17	149.0	25.4	 30
114	 17	133.0	22.3	 25
115	 17	265.0	37.0	 25
116	 17	301.0	58.9	 25
117	 17	419.0	66.7	 25
118	 17	396.0	49.0	 30
119	 17	185.0	39.3	 25
120	 17	157.0	21.4	 25
121	 17	182.0	39.7	 25
122	 17	3685.0	492.2	 25
123	 17	1001.5	155.0	 30
124	 17	503.0	83.4	 25
125	 17	228.0	37.0	 25
126	 17	158.0	36.4	 25
127	 17	2734.0	260.7	 25
128	 17	281.8	46.4	 30
129	 17	1146.0	169.7	 25
130	 17	455.0	49.1	 25
131	 17	2850.0	381.4	 25
132	 17	358.0	56.6	 25
133	 17	288.5	31.5	 30
134	 17	1092.0	102.7	 25
135	 17	1751.0	145.4	 25
136	 17	208.0	64.8	 25
137	 17	244.0	32.3	 25
138	 17	182.8	33.9	 30
139	 17	163.0	19.3	 25
140	 17	194.0	35.1	 25
141	 17	265.0	46.7	 25
142	 17	417.0	57.2	 25
143	 17	800.0	92.6	 30
144	 17	278.0	36.8	 25
145	 17	313.0	46.5	 25
146	 17	973.0	101.3	 25
147	 17	263.0	32.1	 25
148	 17	183.3	40.7	 30
149	 17	176.0	35.5	 25
150	 17	270.0	37.7	 25
151	 17	1516.0	188.8	 25
152	 17	416.0	52.3	 25
153	 17	775.0	148.2	 30
154	 17	172.0	38.4	 25
155	 17	220.0	47.6	 25
156	 17	303.0	58.7	 25
157	 17	192.0	46.3	 25
158	 17	219.8	43.5	 30
159	 17	199.0	33.4	 25
160	 17	189.0	27.6	 25
161	 17	21636.0	2233.8	 25
162	 17	297.0	41.0	 25
163	 17	160.8	27.7	 30
164	 17	438.0	47.0	 25
165	 17	2727.0	245.2	 25
166	 17	2077.0	295.9	 25
167	 17	165.0	18.7	 25
168	 17	152.8	26.7	 30
169	 17	211.0	35.4	 25
170	 17	166.0	30.7	 25
171	 17	438.0	67.5	 25
172	 17	1263.0	196.8	 25
173	 17	211.8	43.5	 30
174	 17	190.0	31.6	 25
175	 17	224.0	33.8	 25
176	 17	179.0	29.1	 25
177	 17	184.0	28.9	 25
178	 17	615.3	96.8	 30
179	 17	148.0	31.0	 25
180	 17	148.0	33.9	 25
181	 17	215.0	32.0	 25
182	 17	190.0	49.0	 25
183	 17	266.3	52.3	 30
184	 17	189.0	37.4	 25
185	 17	188.0	30.8	 25
186	 17	206.0	49.3	 25
187	 17	1228.0	221.4	 25
188	 17	179.8	34.3	 30
189	 17	192.0	40.4	 25
190	 17	179.0	44.3	 25
191	 17	350.0	48.5	 25
192	 17	588.0	109.9	 25
193	 17	157.0	27.1	 30
194	 17	236.0	35.3	 25
195	 17	122.0	32.8	 25
196	 17	157.0	25.6	 25
197	 17	560.0	95.3	 25
198	 17	182.5	29.0	 30
199	 17	172.0	33.0	 25
200	 17	835.0	100.4	 25
201	 17	207.0	32.1	 25
202	 17	533.0	57.2	 25
203	 17	155.5	24.5	 30
204	 17	126.0	18.3	 25
205	 17	552.0	67.2	 25
206	 17	172.0	24.4	 25
207	 17	234.0	46.5	 25
208	 17	577.5	89.1	 30
209	 17	153.0	32.7	 25
210	 17	204.0	36.5	 25
211	 17	193.0	38.8	 25
212	 17	160.0	38.2	 25
213	 17	150.5	32.6	 30
214	 17	234.0	35.2	 25
215	 17	167.0	37.2	 25
216	 17	200.0	55.1	 25
217	 17	149.0	23.9	 25
218	 17	173.0	30.0	 30
219	 17	209.0	34.2	 25
220	 17	248.0	41.6	 25
221	 17	165.0	36.8	 25
222	 17	159.0	30.4	 25
223	 17	213.5	33.0	 30
224	 17	288.0	42.3	 25
225	 17	204.0	37.7	 25
226	 17	381.0	66.3	 25
227	 17	1518.0	209.5	 25
228	 17	783.5	136.3	 30
229	 17	6779.0	1176.5	 25
230	 17	202.0	52.4	 25
231	 17	200.0	31.4	 25
232	 17	220.0	37.5	 25
233	 17	304.5	39.6	 30
234	 17	221.0	30.3	 25
235	 17	235.0	53.2	 25
236	 17	150.0	29.8	 25
237	 17	166.0	19.3	 25
238	 17	155.5	35.4	 30
239	 17	591.0	77.0	 25
240	 17	234.0	39.3	 25
241	 17	146.0	30.6	 25
242	 17	127.0	24.8	 25
243	 17	135.8	20.7	 30
244	 17	135.0	31.0	 25
245	 17	224.0	47.8	 25
246	 17	2170.0	307.1	 25
247	 17	2201.0	207.9	 25
248	 17	1518.0	183.1	 30
249	 17	2809.0	334.3	 25
250	 17	1410.0	157.8	 25
251	 17	547.0	75.8	 25
252	 17	861.0	78.8	 25
253	 17	606.8	104.2	 30
254	 17	396.0	42.7	 25
255	 17	507.0	72.5	 25
256	 17	203.0	37.6	 25
257	 17	157.0	22.5	 25
258	 17	1765.0	240.4	 30
259	 17	484.0	97.6	 25
260	 17	341.0	57.4	 25
261	 17	166.0	29.2	 25
262	 17	291.0	50.6	 25
263	 17	655.3	131.3	 30
264	 17	133.0	34.1	 25
265	 17	395.0	64.9	 25
266	 17	149.0	26.6	 25
267	 17	167.0	32.2	 25
268	 17	425.0	65.9	 30
269	 17	305.0	57.5	 25
270	 17	486.0	74.1	 25
271	 17	285.0	36.5	 25
272	 17	235.0	43.5	 25
273	 17	172.8	39.4	 30
274	 17	531.0	91.5	 25
275	 17	165.0	33.5	 25
276	 17	354.0	40.9	 25
277	 17	271.0	44.4	 25
278	 17	165.5	31.0	 30
279	 17	419.0	51.1	 25
280	 17	217.0	44.0	 25
281	 17	201.0	43.8	 25
282	 17	1545.0	134.2	 25
283	 17	251.5	45.1	 30
284	 17	160.0	36.3	 25
285	 17	707.0	89.1	 25
286	 17	201.0	40.0	 25
287	 17	165.0	24.4	 25
288	 17	531.0	66.8	 30
289	 17	561.0	66.0	 25
290	 17	302.0	66.3	 25
291	 17	139.0	23.8	 25
292	 17	166.5	30.4	 30
293	 17	350.5	72.2	 36
294	 17	284.3	52.7	 30
295	 17	206.0	46.8	 30
296	 17	158.8	33.8	 30
297	 17	1318.3	184.8	 30
298	 17	251.0	32.8	 36
299	 17	241.8	30.0	 30
300	 17	254.5	39.9	 30
301	 17	231.5	36.1	 30
302	 17	421.8	56.4	 30
303	 17	585.8	96.3	 36
304	 17	239.5	36.0	 30
305	 17	274.8	37.2	 30
306	 17	298.5	53.2	 30
307	 17	307.5	54.3	 30
308	 17	545.0	101.7	 36
309	 17	524.3	74.2	 30
310	 17	199.0	28.5	 30
311	 17	249.5	32.8	 30
312	 17	196.0	40.8	 30
313	 17	156.0	29.2	 36
314	 17	117.3	18.1	 30
315	 17	162.5	31.8	 30
316	 17	219.5	37.0	 30
317	 17	363.3	75.8	 30
318	 17	523.0	113.8	 36
319	 17	306.8	51.3	 30
320	 17	432.3	79.8	 30
321	 17	236.8	45.0	 30
322	 17	220.8	36.2	 30
323	 17	377.0	65.1	 36
324	 17	213.3	41.5	 30
325	 17	339.8	55.8	 30
326	 17	278.8	42.6	 30
327	 17	13445.5	1840.9	 30
328	 17	441.0	89.1	 36
329	 17	3832.8	791.9	 30
330	 17	321.0	56.3	 30
331	 17	207.3	27.4	 30
332	 17	1573.8	304.6	 30
333	 17	199.3	38.2	 36
334	 17	486.8	71.2	 30
335	 17	303.0	63.7	 30
336	 17	788.0	150.9	 30
337	 17	243.5	37.9	 30
338	 17	177.5	28.9	 36
339	 17	219.3	32.8	 30
340	 17	235.8	35.1	 30
341	 17	165.8	30.7	 30
342	 17	533.3	75.4	 30
343	 17	124.3	24.0	 36
344	 17	377.8	54.6	 30
345	 17	511.5	71.8	 30
346	 17	1387.5	185.1	 30
347	 17	211.3	30.9	 30
348	 17	157.0	29.2	 36
349	 17	185.0	34.6	 30
350	 17	125.5	31.6	 30
351	 17	899.3	181.2	 30
352	 17	650.0	91.6	 30
353	 17	234.3	51.7	 36
354	 17	172.3	30.1	 30
355	 17	173.5	27.1	 30
356	 17	260.5	33.7	 30
357	 17	662.0	72.6	 30
358	 17	238.3	41.3	 36
359	 17	284.5	51.8	 30
360	 17	326.8	52.3	 30
361	 17	365.0	41.8	 25
362	 17	823.0	103.4	 25
363	 17	1440.5	244.8	 30
364	 17	256.0	47.2	 25
365	 17	234.0	40.6	 25
366	 17	227.0	33.9	 25
367	 17	6015.0	481.7	 25
368	 17	1995.3	274.8	 30
369	 17	148.0	27.4	 25
370	 17	126.0	20.8	 25
371	 17	673.0	76.9	 25
372	 17	205.0	29.9	 25
373	 17	267.5	51.1	 30
374	 17	266.0	37.9	 25
375	 17	262.0	58.3	 25
376	 17	383.0	42.9	 25
377	 17	208.0	24.5	 25
378	 17	250.0	48.6	 30
379	 17	501.0	95.4	 25
380	 17	180.0	28.3	 25
381	 17	183.0	26.4	 25
382	 17	230.0	37.5	 25
383	 17	208.0	34.0	 25
384	 17	318.3	42.9	 30
385	 17	246.0	40.9	 25
386	 17	218.0	56.0	 25
387	 17	245.0	38.8	 25
388	 17	394.0	66.6	 25
389	 17	328.3	42.2	 30
390	 17	1245.0	115.8	 25
391	 17	221.0	41.7	 25
392	 17	162.0	30.9	 25
393	 17	160.0	30.8	 25
394	 17	140.0	23.2	 30
395	 17	346.0	48.6	 25
396	 17	717.0	79.7	 25
397	 17	2273.0	198.6	 25
398	 17	275.0	37.5	 25
399	 17	134.8	28.7	 30
400	 17	256.0	35.1	 25
401	 17	853.0	103.1	 25
402	 17	256.0	44.9	 25
403	 17	3311.0	382.2	 25
404	 17	179.8	43.6	 30
405	 17	459.0	34.2	 25
406	 17	1736.0	149.1	 25
407	 17	941.0	118.6	 25
408	 17	143.0	25.4	 25
409	 17	306.5	38.1	 30
410	 17	293.0	48.9	 25
411	 17	3222.0	316.7	 25
412	 17	283.0	42.5	 25
413	 17	235.0	47.4	 25
414	 17	269.8	53.7	 30
415	 17	169.0	29.3	 25
416	 17	303.0	41.1	 25
417	 17	572.0	76.6	 25
418	 17	216.0	30.9	 25
419	 17	471.5	69.4	 30
420	 17	227.0	41.1	 25
421	 17	941.0	127.3	 25
422	 17	11051.0	1090.6	 25
423	 17	353.0	36.9	 25
424	 17	792.0	117.5	 30
425	 17	2220.0	421.6	 25
426	 17	168.0	23.9	 25
427	 17	188.0	28.4	 25
428	 17	178.0	35.3	 25
429	 17	233.5	46.1	 30
430	 17	165.0	37.8	 25
431	 17	381.0	58.6	 25
432	 17	218.0	44.0	 25
433	 17	203.0	40.9	 25
434	 17	234.8	35.5	 30
435	 17	355.0	39.9	 25
436	 17	459.0	74.6	 25
437	 17	316.0	54.7	 25
438	 17	1441.0	166.8	 25
439	 17	2154.3	366.1	 30
440	 17	214.0	44.1	 25
441	 17	161.0	36.8	 25
442	 17	307.0	48.9	 25
443	 17	492.0	38.3	 25
444	 17	464.3	78.6	 30
445	 17	1724.0	165.9	 25
446	 17	371.0	52.8	 25
447	 17	221.0	29.9	 25
448	 17	171.0	28.9	 25
449	 17	195.3	47.6	 30
450	 17	299.0	37.8	 25
451	 17	358.0	42.6	 25
452	 17	333.0	52.9	 25
453	 17	182.0	33.5	 25
454	 17	368.5	45.6	 30
455	 17	6541.0	1168.2	 25
456	 17	426.0	54.9	 25
457	 17	307.0	47.6	 25
458	 17	313.0	55.9	 25
459	 17	151.8	22.6	 30
460	 17	231.0	41.2	 25
461	 17	162.0	35.4	 25
462	 17	283.0	55.1	 25
463	 17	156.0	26.0	 25
464	 17	404.3	76.7	 30
465	 17	402.0	67.1	 25
466	 17	1258.0	174.6	 25
467	 17	607.0	51.1	 25
468	 17	371.0	50.8	 25
469	 17	1505.0	260.5	 30
470	 17	254.0	40.2	 25
471	 17	266.0	47.9	 25
472	 17	957.0	87.7	 25
473	 17	307.0	64.4	 25
474	 17	163.0	42.6	 30
475	 17	432.0	63.4	 25
476	 17	214.0	44.1	 25
477	 17	238.0	33.0	 25
478	 17	257.0	42.5	 25
479	 17	160.0	35.2	 30
480	 17	177.0	39.6	 25
481	 17	215.0	39.0	 25
482	 17	180.0	38.3	 25
483	 17	527.0	82.5	 25
484	 17	257.3	40.9	 30
485	 17	227.0	26.5	 25
486	 17	189.0	42.6	 25
487	 17	591.0	93.9	 25
488	 17	311.0	51.9	 25
489	 17	816.0	104.4	 30
490	 17	328.0	50.0	 25
491	 17	1056.0	155.2	 25
492	 17	174.0	30.8	 25
493	 17	567.0	62.5	 25
494	 17	556.8	89.2	 30
495	 17	464.0	70.5	 25
496	 17	315.0	54.6	 25
497	 17	228.0	39.7	 25
498	 17	258.0	45.2	 25
499	 17	285.0	43.6	 30
500	 17	258.0	49.8	 25
501	 17	378.0	51.3	 25
502	 17	304.0	46.9	 25
503	 17	165.0	36.3	 25
504	 17	194.5	41.5	 30
505	 17	694.0	125.3	 25
506	 17	226.0	39.1	 25
507	 17	2465.0	725.9	 25
508	 17	319.0	32.5	 25
509	 17	802.0	144.5	 30
510	 17	427.0	73.2	 25
511	 17	1179.0	101.5	 25
512	 17	199.0	25.9	 25
513	 17	707.0	97.8	 25
514	 17	175.8	31.8	 30
515	 17	179.0	38.8	 25
516	 17	135.0	35.5	 25
517	 17	188.0	33.3	 25
518	 17	674.0	79.0	 25
519	 17	193.5	36.2	 30
520	 17	2540.0	466.6	 25
521	 17	886.0	177.9	 25
522	 17	1729.0	257.5	 25
523	 17	662.0	61.8	 25
524	 17	360.0	55.3	 30
525	 17	180.0	29.5	 25
526	 17	1970.0	312.6	 25
527	 17	157.0	38.9	 25
528	 17	379.0	61.3	 25
529	 17	2491.0	598.7	 30
530	 17	654.0	78.9	 25
531	 17	504.0	75.4	 25
532	 17	307.0	49.5	 25
533	 17	168.0	24.6	 25
534	 17	155.3	41.0	 30
535	 17	434.0	85.3	 25
536	 17	353.0	70.1	 25
537	 17	183.0	42.9	 25
538	 17	227.0	39.8	 25
539	 17	286.5	37.8	 30
540	 17	326.0	35.0	 25
541	 17	238.0	42.9	 25
542	 17	271.0	58.8	 25
543	 17	179.0	27.6	 25
544	 17	634.5	138.5	 30
545	 17	301.0	50.7	 25
546	 17	1377.0	208.5	 25
547	 17	176.0	36.7	 25
548	 17	534.0	62.3	 25
549	 17	526.0	115.0	 30
550	 17	162.0	33.7	 25
551	 17	189.0	43.5	 25
552	 17	449.0	60.6	 25
553	 17	594.0	82.4	 25
554	 17	943.0	125.8	 30
555	 17	386.0	66.4	 25
556	 17	243.0	40.4	 25
557	 17	276.0	42.1	 25
558	 17	361.0	55.9	 25
559	 17	1786.5	408.2	 30
560	 17	247.0	37.1	 25
561	 17	2437.0	363.4	 25
562	 17	190.0	34.8	 25
563	 17	738.0	87.1	 25
564	 17	179.0	34.0	 30
565	 17	249.0	34.7	 25
566	 17	2642.0	351.7	 25
567	 17	238.0	25.5	 25
568	 17	386.0	67.5	 25
569	 17	1232.0	228.3	 30
570	 17	1806.0	414.7	 25
571	 17	701.0	106.8	 25
572	 17	364.0	61.8	 25
573	 17	287.0	43.7	 25
574	 17	453.0	101.1	 30
575	 17	555.0	96.8	 25
576	 17	232.0	43.7	 25
577	 17	237.0	47.7	 25
578	 17	1398.0	201.9	 25
579	 17	260.3	53.1	 30
580	 17	2254.0	246.5	 25
581	 17	819.0	82.9	 25
582	 17	849.0	197.9	 25
583	 17	347.0	36.9	 25
584	 17	612.0	86.6	 30
585	 17	382.0	58.0	 25
586	 17	304.0	69.2	 25
587	 17	1321.0	159.9	 25
588	 17	172.0	39.9	 25
589	 17	150.5	38.7	 30
590	 17	768.0	114.5	 25
591	 17	199.0	41.4	 25
592	 17	236.0	35.5	 25
593	 17	213.0	28.6	 25
594	 17	310.3	48.2	 30
595	 17	150.0	35.1	 25
596	 17	452.0	65.5	 25
597	 17	674.0	91.2	 25
598	 17	142.0	20.7	 25
599	 17	313.3	52.7	 30
600	 17	492.0	81.9	 25
601	 17	209.0	31.5	 25
602	 17	271.0	40.6	 25
603	 17	176.0	28.6	 25
604	 17	216.5	46.0	 30
605	 17	902.0	1227.2	 25
606	 17	166.0	24.2	 25
607	 17	150.0	27.3	 25
608	 17	162.0	28.9	 25
609	 17	425.3	73.5	 30
610	 17	115.0	31.4	 25
611	 17	740.0	100.4	 25
612	 17	253.0	44.4	 25
613	 17	171.0	25.4	 25
614	 17	224.3	46.3	 30
615	 17	384.0	71.6	 25
616	 17	187.0	35.3	 25
617	 17	402.0	67.3	 25
618	 17	186.0	31.9	 25
619	 17	186.5	42.9	 30
620	 17	1686.0	337.1	 25
621	 17	194.0	40.0	 25
622	 17	290.0	48.0	 25
623	 17	464.0	51.7	 25
624	 17	186.8	38.5	 30
625	 17	157.0	27.0	 25
626	 17	182.0	40.6	 25
627	 17	281.0	47.5	 25
628	 17	646.0	91.4	 25
629	 17	4519.5	1122.3	 30
630	 17	571.0	88.5	 25
631	 17	1317.0	277.6	 25
632	 17	556.0	103.2	 25
633	 17	248.0	38.4	 25
634	 17	408.5	67.0	 30
635	 17	686.0	92.5	 25
636	 17	192.0	34.9	 25
637	 17	191.0	40.7	 25
638	 17	390.0	57.4	 25
639	 17	196.5	42.3	 30
640	 17	174.0	41.4	 25
641	 17	159.0	27.7	 25
642	 17	616.0	73.6	 25
643	 17	566.0	89.7	 25
644	 17	369.0	96.7	 30
645	 17	415.0	67.3	 25
646	 17	118.0	22.2	 25
647	 17	233.0	36.3	 25
648	 17	255.0	48.4	 30
649	 17	577.5	123.2	 36
650	 17	342.8	56.6	 30
651	 17	193.8	34.0	 30
652	 17	1149.8	212.4	 30
653	 17	224.5	44.0	 30
654	 17	346.5	78.9	 36
655	 17	1466.5	218.1	 30
656	 17	1056.5	116.1	 30
657	 17	289.8	47.3	 30
658	 17	1117.5	169.0	 30
659	 17	919.5	141.4	 36
660	 17	603.8	113.2	 30
661	 17	1202.3	119.6	 30
662	 17	883.5	160.1	 30
663	 17	241.8	43.4	 30
664	 17	143.0	28.4	 36
665	 17	290.3	51.5	 30
666	 17	381.0	61.8	 30
667	 17	324.5	55.9	 30
668	 17	1165.3	183.2	 30
669	 17	250.8	69.3	 36
670	 17	168.5	22.8	 30
671	 17	297.0	55.8	 30
672	 17	499.8	90.8	 30
673	 17	180.8	140.8	 30
674	 17	280.5	53.5	 36
675	 17	157.5	33.0	 30
676	 17	179.3	33.6	 30
677	 17	164.3	32.5	 30
678	 17	216.5	46.6	 30
679	 17	144.3	25.3	 36
680	 17	502.0	104.0	 30
681	 17	226.8	55.2	 30
682	 17	468.8	81.9	 30
683	 17	157.8	31.2	 30
684	 17	202.3	36.9	 36
685	 17	206.5	36.5	 30
686	 17	333.8	83.1	 30
687	 17	175.5	26.3	 30
688	 17	156.0	34.5	 30
689	 17	266.0	51.2	 36
690	 17	388.0	75.4	 30
691	 17	188.8	31.4	 30
692	 17	305.8	51.3	 30
693	 17	1602.0	205.3	 30
694	 17	246.0	54.0	 36
695	 17	257.5	39.1	 30
696	 17	366.3	69.9	 30
697	 17	159.3	34.0	 30
698	 17	246.5	39.5	 30
699	 17	234.3	32.2	 36
700	 17	374.0	76.1	 30
701	 17	138.8	36.6	 30
702	 17	329.8	64.0	 30
703	 17	158.8	34.3	 30
704	 17	378.5	61.1	 36
705	 17	317.5	47.9	 30
706	 17	429.8	65.8	 30
707	 17	1689.8	176.1	 30
708	 17	577.8	70.8	 30
709	 17	797.8	163.1	 36
710	 17	457.8	83.0	 30
711	 17	238.5	99.2	 30
  0	 18	14546.0	4915.5	 25
  1	 18	262.0	69.2	 25
  2	 18	205.0	33.0	 30
  3	 18	421.0	88.2	 25
  4	 18	129.0	24.7	 25
  5	 18	211.5	25.4	 30
  6	 18	290.0	53.9	 30
  7	 18	218.5	49.5	 36
  8	 18	163.0	31.7	 30
  9	 18	278.8	50.8	 30
 10	 18	362.8	59.2	 30
 11	 18	147.0	37.0	 30
 12	 18	229.8	52.5	 36
 13	 18	518.5	94.7	 30
 14	 18	639.3	108.1	 30
 15	 18	590.5	114.4	 30
 16	 18	186.8	45.5	 30
 17	 18	267.0	50.7	 36
 18	 18	1001.3	183.6	 30
 19	 18	318.8	60.1	 30
 20	 18	1919.5	576.0	 30
 21	 18	231.3	54.1	 30
 22	 18	267.3	45.9	 36
 23	 18	186.3	37.3	 30
 24	 18	176.5	35.1	 30
 25	 18	243.5	50.0	 30
 26	 18	207.8	56.0	 30
 27	 18	144.3	30.8	 36
 28	 18	394.3	87.0	 30
 29	 18	177.0	36.5	 30
 30	 18	132.8	38.1	 30
 31	 18	338.0	59.7	 30
 32	 18	261.3	51.2	 36
 33	 18	232.8	42.6	 30
 34	 18	275.0	60.1	 30
 35	 18	683.3	136.9	 30
 36	 18	553.5	126.5	 30
 37	 18	160.8	26.4	 30
 38	 18	601.3	175.2	 36
 39	 18	355.0	123.5	 30
 40	 18	223.3	65.4	 30
 41	 18	170.3	44.2	 30
 42	 18	340.8	60.8	 30
 43	 18	322.5	83.2	 36
 44	 18	384.0	58.0	 30
 45	 18	147.5	32.9	 30
 46	 18	185.8	41.8	 30
 47	 18	197.5	38.9	 30
 48	 18	160.8	43.2	 36
 49	 18	371.0	59.5	 30
 50	 18	353.8	66.9	 30
 51	 18	382.0	83.6	 30
 52	 18	303.8	66.3	 30
 53	 18	357.3	62.0	 36
 54	 18	341.5	90.1	 30
 55	 18	325.8	69.6	 30
 56	 18	478.3	79.1	 30
 57	 18	177.0	30.5	 30
 58	 18	224.5	44.2	 36
 59	 18	217.8	43.2	 30
 60	 18	316.5	67.2	 30
 61	 18	203.5	37.6	 30
 62	 18	323.3	73.9	 30
 63	 18	237.3	59.9	 36
 64	 18	242.0	44.1	 30
 65	 18	211.5	54.2	 30
 66	 18	202.0	48.6	 30
 67	 18	241.8	32.9	 30
 68	 18	229.3	49.6	 36
 69	 18	264.5	69.7	 30
 70	 18	197.5	45.5	 30
 71	 18	236.0	50.5	 30
 72	 18	227.8	48.4	 30
 73	 18	133.3	38.2	 36
 74	 18	197.0	30.2	 25
 75	 18	141.0	35.1	 25
 76	 18	212.0	45.5	 25
 77	 18	203.0	37.1	 25
 78	 18	147.3	41.4	 30
 79	 18	153.0	39.7	 25
 80	 18	248.0	39.0	 25
 81	 18	302.0	52.1	 25
 82	 18	224.0	53.3	 25
 83	 18	285.5	108.7	 30
 84	 18	384.0	76.4	 25
 85	 18	216.0	32.0	 25
 86	 18	824.0	117.9	 25
 87	 18	508.0	68.4	 25
 88	 18	146.5	29.0	 30
 89	 18	209.0	25.6	 25
 90	 18	376.0	64.1	 25
 91	 18	216.0	43.3	 25
 92	 18	288.0	42.6	 25
 93	 18	212.3	54.5	 30
 94	 18	459.0	119.5	 25
 95	 18	138.0	28.4	 25
 96	 18	140.0	22.1	 25
 97	 18	212.0	42.4	 25
 98	 18	395.3	66.4	 30
 99	 18	168.0	28.8	 25
100	 18	165.0	25.2	 25
101	 18	178.0	40.3	 25
102	 18	195.0	41.0	 25
103	 18	152.5	37.3	 30
104	 18	180.0	40.2	 25
105	 18	473.0	51.0	 25
106	 18	263.0	65.0	 25
107	 18	201.0	45.4	 25
108	 18	244.0	42.5	 30
109	 18	349.0	57.6	 25
110	 18	163.0	34.2	 25
111	 18	290.0	84.1	 25
112	 18	514.0	106.8	 25
113	 18	156.3	36.4	 30
114	 18	171.0	36.8	 25
115	 18	159.0	25.1	 25
116	 18	182.0	27.5	 25
117	 18	718.0	106.9	 25
118	 18	342.8	66.9	 30
119	 18	163.0	38.5	 25
120	 18	134.0	29.6	 25
121	 18	166.0	38.5	 25
122	 18	470.0	112.0	 25
123	 18	265.5	54.1	 30
124	 18	175.0	30.0	 25
125	 18	219.0	37.0	 25
126	 18	179.0	36.9	 25
127	 18	1182.0	258.8	 25
128	 18	322.0	38.2	 30
129	 18	341.0	78.6	 25
130	 18	194.0	42.3	 25
131	 18	354.0	72.2	 25
132	 18	198.0	36.6	 25
133	 18	255.0	44.7	 30
134	 18	736.0	109.6	 25
135	 18	546.0	92.9	 25
136	 18	934.0	168.6	 25
137	 18	178.0	37.3	 25
138	 18	127.8	21.6	 30
139	 18	158.0	29.7	 25
140	 18	164.0	26.6	 25
141	 18	172.0	39.6	 25
142	 18	321.0	60.3	 25
143	 18	798.8	113.6	 30
144	 18	266.0	56.6	 25
145	 18	202.0	39.5	 25
146	 18	457.0	102.0	 25
147	 18	157.0	40.8	 25
148	 18	159.8	31.1	 30
149	 18	185.0	38.5	 25
150	 18	122.0	30.2	 25
151	 18	332.0	79.6	 25
152	 18	213.0	40.0	 25
153	 18	293.3	55.1	 30
154	 18	168.0	33.1	 25
155	 18	167.0	33.1	 25
156	 18	261.0	50.5	 25
157	 18	207.0	54.7	 25
158	 18	153.0	31.1	 30
159	 18	202.0	43.3	 25
160	 18	186.0	43.6	 25
161	 18	7406.0	1915.8	 25
162	 18	199.0	34.0	 25
163	 18	173.3	38.7	 30
164	 18	189.0	50.6	 25
165	 18	587.0	120.4	 25
166	 18	250.0	56.7	 25
167	 18	167.0	39.9	 25
168	 18	140.0	26.4	 30
169	 18	152.0	32.9	 25
170	 18	156.0	30.9	 25
171	 18	223.0	45.1	 25
172	 18	543.0	105.7	 25
173	 18	222.0	45.9	 30
174	 18	159.0	29.4	 25
175	 18	203.0	31.6	 25
176	 18	158.0	35.3	 25
177	 18	201.0	43.1	 25
178	 18	335.8	51.4	 30
179	 18	146.0	30.4	 25
180	 18	129.0	29.2	 25
181	 18	236.0	45.3	 25
182	 18	289.0	61.3	 25
183	 18	456.0	94.2	 30
184	 18	172.0	40.0	 25
185	 18	185.0	38.3	 25
186	 18	182.0	42.9	 25
187	 18	254.0	76.4	 25
188	 18	141.5	36.9	 30
189	 18	179.0	43.8	 25
190	 18	190.0	42.3	 25
191	 18	233.0	63.4	 25
192	 18	452.0	78.6	 25
193	 18	171.5	40.3	 30
194	 18	159.0	33.6	 25
195	 18	154.0	45.8	 25
196	 18	138.0	32.2	 25
197	 18	191.0	36.3	 25
198	 18	195.0	39.7	 30
199	 18	172.0	43.8	 25
200	 18	604.0	113.3	 25
201	 18	236.0	42.6	 25
202	 18	261.0	50.7	 25
203	 18	159.0	29.3	 30
204	 18	171.0	49.8	 25
205	 18	379.0	71.3	 25
206	 18	169.0	31.6	 25
207	 18	178.0	28.0	 25
208	 18	231.3	51.1	 30
209	 18	224.0	50.5	 25
210	 18	207.0	85.6	 25
211	 18	163.0	35.6	 25
212	 18	149.0	33.3	 25
213	 18	131.8	22.8	 30
214	 18	189.0	38.2	 25
215	 18	154.0	37.4	 25
216	 18	270.0	43.0	 25
217	 18	155.0	34.6	 25
218	 18	197.5	47.1	 30
219	 18	177.0	39.6	 25
220	 18	242.0	48.8	 25
221	 18	377.0	70.7	 25
222	 18	149.0	40.1	 25
223	 18	187.0	39.9	 30
224	 18	240.0	97.5	 25
225	 18	244.0	53.3	 25
226	 18	241.0	34.5	 25
227	 18	243.0	51.7	 25
228	 18	339.3	56.7	 30
229	 18	877.0	221.5	 25
230	 18	217.0	40.3	 25
231	 18	215.0	39.1	 25
232	 18	363.0	68.8	 25
233	 18	203.8	36.6	 30
234	 18	160.0	34.9	 25
235	 18	222.0	40.7	 25
236	 18	175.0	34.0	 25
237	 18	157.0	31.7	 25
238	 18	161.0	32.0	 30
239	 18	241.0	62.0	 25
240	 18	167.0	46.7	 25
241	 18	152.0	38.3	 25
242	 18	155.0	36.5	 25
243	 18	172.3	37.3	 30
244	 18	177.0	32.1	 25
245	 18	253.0	48.2	 25
246	 18	233.0	34.4	 25
247	 18	725.0	173.3	 25
248	 18	642.3	128.7	 30
249	 18	1050.0	215.2	 25
250	 18	673.0	106.9	 25
251	 18	412.0	75.5	 25
252	 18	406.0	58.0	 25
253	 18	475.8	40.6	 30
254	 18	337.0	50.9	 25
255	 18	225.0	44.4	 25
256	 18	204.0	42.9	 25
257	 18	213.0	40.0	 25
258	 18	506.5	89.4	 30
259	 18	244.0	48.4	 25
260	 18	168.0	32.6	 25
261	 18	138.0	35.1	 25
262	 18	214.0	38.7	 25
263	 18	559.3	120.8	 30
264	 18	126.0	34.9	 25
265	 18	171.0	45.6	 25
266	 18	232.0	50.7	 25
267	 18	249.0	55.5	 25
268	 18	244.0	52.8	 30
269	 18	172.0	31.5	 25
270	 18	238.0	40.0	 25
271	 18	333.0	57.1	 25
272	 18	174.0	44.3	 25
273	 18	187.3	45.0	 30
274	 18	210.0	42.6	 25
275	 18	206.0	36.1	 25
276	 18	188.0	43.0	 25
277	 18	204.0	42.3	 25
278	 18	137.3	28.3	 30
279	 18	187.0	44.0	 25
280	 18	156.0	40.5	 25
281	 18	192.0	49.1	 25
282	 18	356.0	59.5	 25
283	 18	254.5	50.7	 30
284	 18	176.0	30.9	 25
285	 18	384.0	75.1	 25
286	 18	150.0	37.2	 25
287	 18	176.0	42.8	 25
288	 18	831.8	209.4	 30
289	 18	272.0	46.0	 25
290	 18	335.0	65.8	 25
291	 18	174.0	53.2	 25
292	 18	226.0	56.6	 25
293	 18	217.8	41.2	 30
294	 18	215.0	33.0	 25
295	 18	145.0	35.9	 25
296	 18	110.0	26.8	 25
297	 18	184.0	31.3	 25
298	 18	174.5	35.3	 30
299	 18	188.0	35.2	 25
300	 18	308.0	54.4	 25
301	 18	178.0	36.6	 25
302	 18	181.0	35.8	 25
303	 18	328.3	70.4	 30
304	 18	268.0	55.6	 25
305	 18	163.0	36.1	 25
306	 18	269.0	44.4	 25
307	 18	430.0	88.5	 25
308	 18	230.0	119.7	 30
309	 18	338.0	62.6	 25
310	 18	189.0	38.9	 25
311	 18	182.0	35.6	 25
312	 18	173.0	35.5	 25
313	 18	154.0	29.6	 30
314	 18	148.0	25.8	 25
315	 18	163.0	39.5	 25
316	 18	147.0	38.4	 25
317	 18	228.0	33.0	 25
318	 18	250.3	59.6	 30
319	 18	211.0	46.9	 25
320	 18	193.0	34.6	 25
321	 18	261.0	33.2	 25
322	 18	313.0	63.4	 25
323	 18	325.3	59.1	 30
324	 18	244.0	72.5	 25
325	 18	185.0	43.1	 25
326	 18	160.0	36.2	 25
327	 18	2714.0	825.1	 25
328	 18	402.3	106.3	 30
329	 18	703.0	181.1	 25
330	 18	199.0	40.1	 25
331	 18	203.0	47.1	 25
332	 18	339.0	67.7	 25
333	 18	282.3	58.6	 30
334	 18	383.0	77.4	 25
335	 18	182.0	38.7	 25
336	 18	175.0	33.7	 25
337	 18	225.0	60.4	 25
338	 18	228.3	66.6	 30
339	 18	192.0	70.4	 25
340	 18	217.0	57.5	 25
341	 18	161.0	28.1	 25
342	 18	242.0	55.4	 25
343	 18	124.5	30.7	 30
344	 18	271.0	43.1	 25
345	 18	326.0	73.1	 25
346	 18	352.0	64.1	 25
347	 18	196.0	36.8	 25
348	 18	146.5	34.0	 30
349	 18	154.0	31.5	 25
350	 18	151.0	45.3	 25
351	 18	250.0	51.4	 25
352	 18	253.0	42.9	 25
353	 18	219.0	36.3	 30
354	 18	155.0	22.1	 25
355	 18	140.0	31.1	 25
356	 18	193.0	38.8	 25
357	 18	372.0	65.1	 25
358	 18	186.5	39.7	 30
359	 18	219.0	54.4	 25
360	 18	248.0	42.3	 25
361	 18	195.5	43.8	 30
362	 18	460.8	69.5	 30
363	 18	509.3	112.6	 36
364	 18	244.0	38.8	 30
365	 18	179.0	48.5	 30
366	 18	180.8	23.8	 30
367	 18	1704.8	496.7	 30
368	 18	610.0	154.8	 36
369	 18	177.5	36.4	 30
370	 18	142.3	27.1	 30
371	 18	299.3	66.6	 30
372	 18	364.8	62.9	 30
373	 18	330.3	94.4	 30
374	 18	183.5	33.2	 36
375	 18	187.3	31.9	 30
376	 18	236.0	53.8	 30
377	 18	206.5	61.5	 30
378	 18	217.5	39.1	 30
379	 18	207.8	41.2	 36
380	 18	194.8	31.2	 30
381	 18	192.5	30.0	 30
382	 18	246.0	50.1	 30
383	 18	141.3	24.4	 30
384	 18	287.0	172.8	 36
385	 18	195.5	35.1	 30
386	 18	179.5	37.5	 30
387	 18	170.5	34.8	 30
388	 18	209.8	37.2	 30
389	 18	819.3	194.2	 36
390	 18	313.8	52.5	 30
391	 18	230.0	56.3	 30
392	 18	149.0	34.8	 30
393	 18	151.3	31.4	 30
394	 18	128.3	32.6	 36
395	 18	188.5	38.8	 30
396	 18	259.0	30.8	 30
397	 18	628.0	137.8	 30
398	 18	213.8	45.9	 30
399	 18	199.3	45.9	 36
400	 18	158.8	42.3	 30
401	 18	250.3	48.5	 30
402	 18	170.8	35.6	 30
403	 18	951.8	228.0	 30
404	 18	211.3	39.7	 36
405	 18	256.5	42.7	 30
406	 18	454.0	109.1	 30
407	 18	448.0	110.9	 30
408	 18	186.5	41.7	 30
409	 18	270.3	52.3	 36
410	 18	191.5	45.7	 30
411	 18	960.8	239.2	 30
412	 18	612.8	104.5	 30
413	 18	310.5	51.1	 30
414	 18	288.0	62.9	 36
415	 18	153.5	37.5	 30
416	 18	180.8	48.7	 30
417	 18	227.8	36.0	 30
418	 18	302.5	57.5	 30
419	 18	279.8	53.9	 36
420	 18	231.0	38.9	 30
421	 18	168.3	37.1	 30
422	 18	1476.5	432.0	 30
423	 18	409.0	69.2	 30
424	 18	263.8	53.3	 36
425	 18	191.0	47.2	 30
426	 18	198.3	54.0	 30
427	 18	219.8	57.7	 30
428	 18	196.5	46.9	 30
429	 18	204.8	42.2	 36
430	 18	168.0	29.5	 30
431	 18	196.0	31.2	 25
432	 18	144.0	34.7	 25
433	 18	197.0	42.0	 25
434	 18	175.5	41.3	 30
435	 18	242.0	50.2	 25
436	 18	313.0	55.4	 25
437	 18	269.0	53.6	 25
438	 18	357.0	62.7	 25
439	 18	897.8	216.5	 30
440	 18	204.0	28.4	 25
441	 18	137.0	32.8	 25
442	 18	291.0	46.4	 25
443	 18	367.0	48.2	 25
444	 18	195.0	45.2	 30
445	 18	371.0	63.1	 25
446	 18	339.0	45.2	 25
447	 18	238.0	51.3	 25
448	 18	116.0	34.0	 25
449	 18	140.8	28.6	 30
450	 18	163.0	29.2	 25
451	 18	293.0	55.6	 25
452	 18	242.0	38.4	 25
453	 18	260.0	40.5	 25
454	 18	583.8	102.4	 30
455	 18	527.0	84.5	 25
456	 18	373.0	56.2	 25
457	 18	310.0	53.7	 25
458	 18	240.0	50.8	 25
459	 18	159.5	35.9	 30
460	 18	203.0	37.4	 25
461	 18	141.0	21.9	 25
462	 18	169.0	32.7	 25
463	 18	161.0	33.4	 25
464	 18	181.0	42.2	 30
465	 18	186.0	34.6	 25
466	 18	439.0	69.2	 25
467	 18	626.0	78.3	 25
468	 18	274.0	40.6	 25
469	 18	596.3	108.6	 30
470	 18	364.0	53.9	 25
471	 18	199.0	43.3	 25
472	 18	222.0	47.0	 25
473	 18	157.0	23.4	 25
474	 18	167.5	44.3	 30
475	 18	263.0	43.9	 25
476	 18	168.0	39.4	 25
477	 18	375.0	65.0	 25
478	 18	178.0	38.1	 25
479	 18	170.5	43.7	 30
480	 18	165.0	31.9	 25
481	 18	178.0	51.3	 25
482	 18	140.0	27.1	 25
483	 18	279.0	43.9	 25
484	 18	206.3	34.8	 30
485	 18	153.0	26.5	 25
486	 18	179.0	34.0	 25
487	 18	243.0	50.9	 25
488	 18	246.0	47.9	 25
489	 18	1875.3	377.5	 30
490	 18	259.0	36.5	 25
491	 18	315.0	54.9	 25
492	 18	147.0	27.8	 25
493	 18	224.0	39.2	 25
494	 18	467.0	66.5	 30
495	 18	503.0	65.8	 25
496	 18	397.0	80.4	 25
497	 18	179.0	40.0	 25
498	 18	220.0	37.0	 25
499	 18	238.0	45.4	 30
500	 18	195.0	22.3	 25
501	 18	160.0	29.1	 25
502	 18	380.0	27.8	 25
503	 18	148.0	30.3	 25
504	 18	228.0	28.8	 30
505	 18	249.0	43.5	 25
506	 18	176.0	30.4	 25
507	 18	352.0	81.7	 25
508	 18	258.0	44.9	 25
509	 18	568.5	135.3	 30
510	 18	183.0	44.0	 25
511	 18	189.0	46.3	 25
512	 18	185.0	32.4	 25
513	 18	285.0	56.7	 25
514	 18	153.3	32.8	 30
515	 18	169.0	21.7	 25
516	 18	160.0	335.1	 25
517	 18	132.0	30.4	 25
518	 18	156.0	31.5	 25
519	 18	239.0	59.6	 30
520	 18	1221.0	209.0	 25
521	 18	246.0	37.0	 25
522	 18	633.0	96.4	 25
523	 18	472.0	62.5	 25
524	 18	248.8	46.8	 30
525	 18	189.0	44.0	 25
526	 18	423.0	104.3	 25
527	 18	150.0	28.0	 25
528	 18	203.0	25.2	 25
529	 18	814.5	226.1	 30
530	 18	260.0	38.8	 25
531	 18	165.0	38.3	 25
532	 18	245.0	36.8	 25
533	 18	136.0	27.9	 25
534	 18	123.0	29.2	 30
535	 18	173.0	37.8	 25
536	 18	175.0	23.8	 25
537	 18	134.0	42.0	 25
538	 18	187.0	40.0	 25
539	 18	289.5	43.0	 30
540	 18	191.0	32.4	 25
541	 18	158.0	31.7	 25
542	 18	168.0	31.3	 25
543	 18	173.0	28.0	 25
544	 18	193.0	35.1	 30
545	 18	211.0	31.0	 25
546	 18	380.0	81.1	 25
547	 18	143.0	23.5	 25
548	 18	557.0	97.4	 25
549	 18	294.5	58.8	 30
550	 18	135.0	26.1	 25
551	 18	127.0	23.4	 25
552	 18	291.0	60.0	 25
553	 18	461.0	65.2	 25
554	 18	913.5	157.1	 30
555	 18	210.0	48.1	 25
556	 18	272.0	45.2	 25
557	 18	211.0	32.4	 25
558	 18	215.0	38.0	 25
559	 18	354.5	74.8	 30
560	 18	261.0	60.1	 25
561	 18	476.0	51.4	 25
562	 18	226.0	34.7	 25
563	 18	267.0	46.2	 25
564	 18	146.3	32.6	 30
565	 18	163.0	28.5	 25
566	 18	670.0	152.3	 25
567	 18	499.0	73.9	 25
568	 18	153.0	22.2	 25
569	 18	489.0	97.3	 30
570	 18	387.0	64.5	 25
571	 18	319.0	52.1	 25
572	 18	450.0	81.1	 25
573	 18	238.0	36.0	 25
574	 18	584.0	89.3	 30
575	 18	456.0	88.2	 25
576	 18	296.0	60.5	 25
577	 18	232.0	31.6	 25
578	 18	175.0	27.9	 25
579	 18	204.8	40.1	 30
580	 18	641.0	99.1	 25
581	 18	443.0	74.8	 25
582	 18	264.0	47.9	 25
583	 18	250.0	45.1	 25
584	 18	370.0	61.9	 30
585	 18	374.0	46.0	 25
586	 18	196.0	23.9	 25
587	 18	506.0	80.2	 25
588	 18	145.0	20.8	 25
589	 18	156.8	45.2	 30
590	 18	268.0	41.4	 25
591	 18	180.0	36.6	 25
592	 18	240.0	45.8	 25
593	 18	472.0	111.4	 25
594	 18	332.3	58.3	 30
595	 18	160.0	29.9	 25
596	 18	420.0	52.2	 25
597	 18	345.0	67.6	 25
598	 18	179.0	34.2	 25
599	 18	279.3	54.0	 30
600	 18	229.0	37.9	 25
601	 18	726.0	149.3	 25
602	 18	241.0	31.4	 25
603	 18	211.0	49.9	 25
604	 18	261.8	53.7	 30
605	 18	186.0	32.3	 25
606	 18	163.0	36.7	 25
607	 18	137.0	32.0	 25
608	 18	195.0	40.6	 25
609	 18	563.3	82.3	 30
610	 18	124.0	26.4	 25
611	 18	319.0	49.7	 25
612	 18	258.0	38.0	 25
613	 18	148.0	28.2	 25
614	 18	205.8	31.3	 30
615	 18	203.0	36.4	 25
616	 18	134.0	23.3	 25
617	 18	150.0	33.6	 25
618	 18	161.0	27.6	 25
619	 18	203.5	35.5	 30
620	 18	207.0	35.2	 25
621	 18	178.0	30.7	 25
622	 18	191.0	26.7	 25
623	 18	267.0	47.8	 25
624	 18	141.8	33.0	 30
625	 18	150.0	22.4	 25
626	 18	175.0	35.3	 25
627	 18	213.0	36.1	 25
628	 18	387.0	66.0	 25
629	 18	652.5	167.4	 30
630	 18	680.0	91.4	 25
631	 18	327.0	60.5	 25
632	 18	294.0	46.0	 25
633	 18	212.0	77.2	 25
634	 18	203.8	49.1	 30
635	 18	1293.0	229.5	 25
636	 18	201.0	35.0	 25
637	 18	150.0	35.9	 25
638	 18	304.0	35.7	 25
639	 18	170.3	44.1	 30
640	 18	174.0	29.6	 25
641	 18	146.0	36.1	 25
642	 18	290.0	49.3	 25
643	 18	604.0	70.2	 25
644	 18	387.8	49.2	 30
645	 18	210.0	40.1	 25
646	 18	162.0	35.1	 25
647	 18	150.0	36.0	 25
648	 18	234.0	38.5	 25
649	 18	344.8	61.6	 30
650	 18	190.0	34.9	 25
651	 18	188.0	32.7	 25
652	 18	203.0	34.3	 25
653	 18	322.0	60.9	 25
654	 18	388.0	84.5	 30
655	 18	932.0	188.9	 25
656	 18	896.0	177.0	 25
657	 18	323.0	70.1	 25
658	 18	414.0	195.1	 25
659	 18	869.8	103.5	 30
660	 18	451.0	57.7	 25
661	 18	592.0	84.9	 25
662	 18	191.0	32.1	 25
663	 18	244.0	61.3	 25
664	 18	144.8	28.4	 30
665	 18	396.0	50.8	 25
666	 18	334.0	59.8	 25
667	 18	198.0	30.8	 25
668	 18	304.0	57.2	 25
669	 18	147.8	26.6	 30
670	 18	192.0	36.7	 25
671	 18	313.0	62.9	 25
672	 18	342.0	45.4	 25
673	 18	190.0	42.9	 25
674	 18	293.5	78.9	 30
675	 18	138.0	22.0	 25
676	 18	230.0	42.1	 25
677	 18	174.0	40.4	 25
678	 18	153.0	39.3	 25
679	 18	175.3	30.7	 30
680	 18	376.0	63.9	 25
681	 18	165.0	18.9	 25
682	 18	275.0	36.5	 25
683	 18	168.0	22.0	 25
684	 18	275.3	62.8	 30
685	 18	148.0	39.3	 25
686	 18	245.0	31.8	 25
687	 18	159.0	26.9	 25
688	 18	137.0	23.0	 25
689	 18	215.5	38.1	 30
690	 18	186.0	48.9	 25
691	 18	165.0	33.8	 25
692	 18	198.0	34.3	 25
693	 18	359.0	86.0	 25
694	 18	181.8	29.6	 30
695	 18	177.0	29.1	 25
696	 18	218.0	39.1	 25
697	 18	208.0	31.3	 25
698	 18	225.0	37.2	 25
699	 18	340.5	60.7	 30
700	 18	178.0	34.5	 25
701	 18	155.0	29.4	 25
702	 18	188.0	38.1	 25
703	 18	161.0	27.6	 25
704	 18	242.8	35.1	 30
705	 18	202.0	41.3	 25
706	 18	641.0	101.9	 25
707	 18	1865.0	401.7	 25
708	 18	609.0	92.9	 25
709	 18	381.0	61.3	 25
710	 18	229.8	46.7	 30
711	 18	20649.0	5733.8	 25
  0	 19	264.0	57.7	 25
  1	 19	1704.0	307.7	 25
  2	 19	222.8	41.5	 30
  3	 19	474.0	90.8	 25
  4	 19	185.0	29.3	 25
  5	 19	148.0	25.3	 25
  6	 19	226.0	34.2	 25
  7	 19	1154.8	224.5	 30
  8	 19	544.0	60.7	 25
  9	 19	164.0	36.4	 25
 10	 19	293.0	34.8	 25
 11	 19	375.0	51.7	 25
 12	 19	263.8	35.2	 30
 13	 19	244.0	53.0	 25
 14	 19	298.0	41.5	 25
 15	 19	181.0	26.5	 25
 16	 19	856.0	142.6	 25
 17	 19	211.3	40.5	 30
 18	 19	496.0	52.5	 25
 19	 19	188.0	30.5	 25
 20	 19	374.0	41.4	 25
 21	 19	198.0	30.7	 25
 22	 19	312.8	49.8	 30
 23	 19	235.0	37.5	 25
 24	 19	461.0	40.5	 25
 25	 19	1394.0	222.5	 25
 26	 19	322.0	64.4	 25
 27	 19	319.5	50.7	 30
 28	 19	610.0	102.6	 25
 29	 19	420.0	52.1	 25
 30	 19	372.0	36.8	 25
 31	 19	334.0	44.6	 25
 32	 19	291.0	38.5	 25
 33	 19	163.5	32.2	 30
 34	 19	180.0	24.2	 25
 35	 19	213.0	34.0	 25
 36	 19	403.0	74.2	 25
 37	 19	131.0	22.6	 25
 38	 19	1940.3	462.0	 30
 39	 19	240.0	47.3	 25
 40	 19	5617.0	735.1	 25
 41	 19	326.0	31.7	 25
 42	 19	429.0	45.4	 25
 43	 19	264.5	43.5	 30
 44	 19	1496.0	198.2	 25
 45	 19	329.0	34.4	 25
 46	 19	195.0	25.9	 25
 47	 19	678.0	140.4	 25
 48	 19	1227.5	217.3	 30
 49	 19	831.0	163.5	 25
 50	 19	159.0	39.9	 25
 51	 19	632.0	82.2	 25
 52	 19	247.0	34.5	 25
 53	 19	207.8	35.4	 30
 54	 19	308.0	57.9	 25
 55	 19	1235.0	179.3	 25
 56	 19	782.0	115.7	 25
 57	 19	405.0	46.3	 25
 58	 19	504.3	92.1	 30
 59	 19	205.0	39.8	 25
 60	 19	200.0	24.7	 25
 61	 19	581.0	111.9	 25
 62	 19	270.0	46.4	 25
 63	 19	135.3	33.8	 30
 64	 19	147.0	21.8	 25
 65	 19	145.0	25.9	 25
 66	 19	298.0	66.2	 25
 67	 19	263.0	49.3	 25
 68	 19	301.5	49.8	 30
 69	 19	207.0	24.3	 25
 70	 19	1645.0	311.6	 25
 71	 19	157.0	26.5	 25
 72	 19	1751.0	279.5	 25
 73	 19	219.5	50.6	 30
 74	 19	289.8	58.6	 30
 75	 19	405.3	58.6	 30
 76	 19	332.0	57.2	 30
 77	 19	682.3	102.9	 30
 78	 19	623.3	120.4	 36
 79	 19	176.0	32.2	 30
 80	 19	286.5	41.5	 30
 81	 19	199.8	33.6	 30
 82	 19	1367.0	259.9	 30
 83	 19	1542.3	296.7	 36
 84	 19	376.8	51.3	 30
 85	 19	213.5	38.0	 30
 86	 19	455.3	88.3	 30
 87	 19	547.0	102.4	 30
 88	 19	495.5	82.0	 36
 89	 19	465.8	70.1	 30
 90	 19	219.3	44.0	 30
 91	 19	377.8	49.5	 30
 92	 19	2387.8	294.8	 30
 93	 19	158.3	32.3	 36
 94	 19	178.3	26.1	 30
 95	 19	255.3	42.0	 30
 96	 19	761.8	129.0	 30
 97	 19	2284.8	404.6	 30
 98	 19	367.3	53.2	 36
 99	 19	452.3	69.1	 30
100	 19	219.3	41.3	 30
101	 19	206.0	29.6	 30
102	 19	1724.8	315.1	 30
103	 19	400.0	69.2	 36
104	 19	179.8	36.9	 30
105	 19	498.3	48.5	 30
106	 19	175.8	33.5	 30
107	 19	165.8	25.2	 30
108	 19	177.5	32.0	 36
109	 19	272.0	39.3	 30
110	 19	198.3	29.1	 30
111	 19	1688.5	251.3	 30
112	 19	489.5	79.0	 30
113	 19	1935.3	452.2	 36
114	 19	946.8	158.7	 30
115	 19	174.5	25.5	 30
116	 19	465.0	85.0	 30
117	 19	1468.5	167.4	 30
118	 19	321.5	78.0	 36
119	 19	210.8	29.5	 30
120	 19	196.5	41.5	 30
121	 19	191.0	24.0	 30
122	 19	453.5	80.3	 30
123	 19	159.5	25.6	 36
124	 19	258.5	31.9	 30
125	 19	379.8	54.9	 30
126	 19	212.8	37.1	 30
127	 19	209.0	30.1	 30
128	 19	748.3	129.0	 36
129	 19	359.3	80.8	 30
130	 19	146.8	23.0	 30
131	 19	265.0	43.7	 30
132	 19	209.0	36.6	 30
133	 19	607.3	117.2	 36
134	 19	230.8	36.1	 30
135	 19	335.3	61.5	 30
136	 19	1129.0	185.9	 30
137	 19	1211.5	210.0	 30
138	 19	583.3	132.0	 36
139	 19	184.0	42.8	 30
140	 19	361.5	89.1	 30
141	 19	1484.8	274.5	 30
142	 19	499.5	76.0	 30
143	 19	428.3	46.6	 36
144	 19	477.0	51.4	 25
145	 19	255.0	36.1	 25
146	 19	546.0	49.1	 25
147	 19	327.0	48.5	 25
148	 19	182.3	30.4	 30
149	 19	212.0	33.3	 25
150	 19	565.0	59.6	 25
151	 19	320.0	50.3	 25
152	 19	129.0	25.2	 25
153	 19	208.8	50.7	 30
154	 19	142.0	38.6	 25
155	 19	243.0	43.1	 25
156	 19	150.0	18.5	 25
157	 19	260.0	35.5	 25
158	 19	146.0	23.9	 30
159	 19	163.0	26.0	 25
160	 19	154.0	28.2	 25
161	 19	244.0	33.9	 25
162	 19	651.0	83.4	 25
163	 19	690.3	144.0	 30
164	 19	437.0	65.7	 25
165	 19	240.0	42.4	 25
166	 19	129.0	19.8	 25
167	 19	166.0	30.3	 25
168	 19	152.0	30.7	 30
169	 19	201.0	29.9	 25
170	 19	229.0	31.4	 25
171	 19	459.0	54.0	 25
172	 19	203.0	29.4	 25
173	 19	561.0	83.8	 30
174	 19	290.0	43.3	 25
175	 19	357.0	55.6	 25
176	 19	345.0	45.3	 25
177	 19	203.0	32.2	 25
178	 19	221.5	32.4	 30
179	 19	144.0	19.8	 25
180	 19	139.0	20.0	 25
181	 19	255.0	36.2	 25
182	 19	307.0	44.6	 25
183	 19	134.8	21.8	 30
184	 19	263.0	31.3	 25
185	 19	194.0	29.1	 25
186	 19	194.0	38.6	 25
187	 19	326.0	34.5	 25
188	 19	259.3	32.4	 30
189	 19	215.0	21.3	 25
190	 19	287.0	47.3	 25
191	 19	162.0	24.2	 25
192	 19	458.0	49.2	 25
193	 19	247.3	41.0	 30
194	 19	774.0	87.7	 25
195	 19	217.0	30.9	 25
196	 19	246.0	31.8	 25
197	 19	214.0	49.2	 25
198	 19	186.5	32.2	 30
199	 19	175.0	41.1	 25
200	 19	412.0	55.8	 25
201	 19	325.0	33.0	 25
202	 19	1626.0	170.1	 25
203	 19	426.8	78.0	 30
204	 19	561.0	79.8	 25
205	 19	335.0	41.9	 25
206	 19	1286.0	150.6	 25
207	 19	295.0	41.7	 25
208	 19	268.0	51.3	 30
209	 19	381.0	61.2	 25
210	 19	276.0	36.9	 25
211	 19	161.0	28.5	 25
212	 19	150.0	35.3	 25
213	 19	949.0	128.0	 30
214	 19	134.0	24.0	 25
215	 19	179.0	26.1	 25
216	 19	730.0	100.2	 25
217	 19	304.0	39.7	 25
218	 19	340.5	51.9	 30
219	 19	290.0	51.1	 25
220	 19	3940.0	453.6	 25
221	 19	329.0	44.4	 25
222	 19	328.0	50.4	 25
223	 19	230.8	45.5	 30
224	 19	2106.0	199.2	 25
225	 19	660.0	72.4	 25
226	 19	204.0	21.3	 25
227	 19	230.0	47.6	 25
228	 19	583.8	81.2	 30
229	 19	175.0	41.5	 25
230	 19	4323.0	528.8	 25
231	 19	187.0	33.5	 25
232	 19	175.0	32.2	 25
233	 19	284.8	55.7	 30
234	 19	193.0	23.4	 25
235	 19	171.0	29.3	 25
236	 19	245.0	45.5	 25
237	 19	341.0	47.3	 25
238	 19	142.0	21.4	 30
239	 19	3037.0	468.4	 25
240	 19	134.0	22.1	 25
241	 19	237.0	28.0	 25
242	 19	280.0	39.6	 25
243	 19	169.8	24.5	 30
244	 19	149.0	23.2	 25
245	 19	2756.0	354.9	 25
246	 19	218.0	38.0	 25
247	 19	184.0	42.7	 25
248	 19	158.5	28.1	 30
249	 19	306.0	48.1	 25
250	 19	196.0	418.0	 25
251	 19	1199.0	109.8	 25
252	 19	427.0	58.7	 25
253	 19	1853.3	380.7	 30
254	 19	508.0	71.1	 25
255	 19	185.0	31.4	 25
256	 19	456.0	67.5	 25
257	 19	647.0	45.2	 25
258	 19	1129.5	193.5	 30
259	 19	205.0	26.3	 25
260	 19	162.0	28.4	 25
261	 19	186.0	39.5	 25
262	 19	423.0	58.9	 25
263	 19	145.5	27.9	 30
264	 19	244.0	45.8	 25
265	 19	213.0	37.9	 25
266	 19	218.0	31.2	 25
267	 19	36767.0	3326.0	 25
268	 19	565.5	88.1	 30
269	 19	1024.0	180.3	 25
270	 19	173.0	24.6	 25
271	 19	172.0	13.7	 25
272	 19	1652.0	192.0	 25
273	 19	1773.5	358.6	 30
274	 19	130.0	18.5	 25
275	 19	134.0	20.2	 25
276	 19	141.0	35.1	 25
277	 19	534.0	74.1	 25
278	 19	191.3	35.5	 30
279	 19	230.0	33.4	 25
280	 19	409.0	68.9	 25
281	 19	1891.0	240.8	 25
282	 19	168.0	20.2	 25
283	 19	174.3	32.1	 30
284	 19	2401.0	387.0	 25
285	 19	5047.0	696.6	 25
286	 19	223.0	33.7	 25
287	 19	275.0	34.7	 25
288	 19	177.3	31.3	 30
289	 19	331.0	55.9	 25
290	 19	208.0	31.6	 25
291	 19	2038.0	267.4	 25
292	 19	279.0	35.3	 25
293	 19	911.8	153.8	 30
294	 19	245.0	35.9	 25
295	 19	240.0	38.3	 25
296	 19	456.0	51.5	 25
297	 19	133.0	16.1	 25
298	 19	259.5	54.1	 30
299	 19	212.0	42.8	 25
300	 19	260.0	36.7	 25
301	 19	410.0	65.7	 25
302	 19	190.0	32.0	 25
303	 19	254.8	42.2	 30
304	 19	226.0	49.0	 25
305	 19	245.0	43.6	 25
306	 19	6334.0	1067.2	 25
307	 19	192.0	39.9	 25
308	 19	522.0	61.0	 30
309	 19	203.0	23.2	 25
310	 19	309.0	68.5	 25
311	 19	332.0	46.6	 25
312	 19	176.0	32.1	 25
313	 19	372.8	49.8	 30
314	 19	473.0	50.9	 25
315	 19	560.0	61.4	 25
316	 19	315.0	62.1	 25
317	 19	449.0	47.8	 25
318	 19	1626.8	281.8	 30
319	 19	435.0	79.2	 25
320	 19	252.0	39.0	 25
321	 19	405.0	55.6	 25
322	 19	284.0	44.4	 25
323	 19	374.8	59.0	 30
324	 19	330.0	50.8	 25
325	 19	174.0	31.5	 25
326	 19	157.0	27.9	 25
327	 19	228.0	30.6	 25
328	 19	352.8	47.5	 30
329	 19	434.0	54.8	 25
330	 19	316.0	53.2	 25
331	 19	267.0	41.0	 25
332	 19	376.0	51.7	 25
333	 19	449.5	109.1	 30
334	 19	205.0	28.5	 25
335	 19	237.0	54.5	 25
336	 19	215.0	40.4	 25
337	 19	878.0	106.1	 25
338	 19	843.0	80.7	 30
339	 19	3651.0	678.5	 25
340	 19	439.0	51.0	 25
341	 19	459.0	65.7	 25
342	 19	595.0	86.3	 25
343	 19	497.8	104.1	 30
344	 19	344.0	41.9	 25
345	 19	1158.0	99.0	 25
346	 19	1681.0	256.5	 25
347	 19	248.0	50.6	 25
348	 19	216.3	34.5	 30
349	 19	237.0	54.3	 25
350	 19	181.0	18.1	 25
351	 19	360.0	31.6	 25
352	 19	898.0	145.4	 25
353	 19	2218.8	490.4	 30
354	 19	434.0	85.7	 25
355	 19	191.0	31.6	 25
356	 19	130.0	28.0	 25
357	 19	216.0	36.6	 25
358	 19	192.0	34.9	 30
359	 19	622.0	50.8	 25
360	 19	798.0	333.8	 25
361	 19	356.0	47.7	 25
362	 19	314.0	60.7	 25
363	 19	631.0	73.3	 25
364	 19	192.8	23.6	 30
365	 19	2927.0	407.3	 25
366	 19	1271.0	140.0	 25
367	 19	308.0	31.1	 25
368	 19	297.0	39.6	 25
369	 19	163.3	26.7	 30
370	 19	2797.0	582.2	 25
371	 19	332.0	46.4	 25
372	 19	197.0	40.4	 25
373	 19	201.0	31.1	 25
374	 19	616.8	87.5	 30
375	 19	199.0	22.6	 25
376	 19	312.0	40.1	 25
377	 19	280.0	44.2	 25
378	 19	602.0	87.3	 25
379	 19	241.0	32.5	 30
380	 19	365.0	51.9	 25
381	 19	758.0	111.8	 25
382	 19	164.0	20.8	 25
383	 19	220.0	34.9	 25
384	 19	321.3	52.2	 30
385	 19	204.0	42.1	 25
386	 19	2079.0	232.1	 25
387	 19	241.0	32.2	 25
388	 19	451.0	53.8	 25
389	 19	2573.5	582.7	 30
390	 19	943.0	96.9	 25
391	 19	779.0	64.6	 25
392	 19	265.0	43.7	 25
393	 19	210.0	35.1	 25
394	 19	148.8	26.6	 30
395	 19	141.0	22.3	 25
396	 19	418.0	45.1	 25
397	 19	343.0	61.3	 25
398	 19	271.0	63.8	 25
399	 19	662.8	97.0	 30
400	 19	198.0	34.9	 25
401	 19	167.0	28.1	 25
402	 19	137.0	20.5	 25
403	 19	537.0	52.7	 25
404	 19	563.5	107.9	 30
405	 19	272.0	56.6	 25
406	 19	148.0	23.2	 25
407	 19	144.0	25.7	 25
408	 19	123.0	20.1	 25
409	 19	146.8	27.7	 30
410	 19	203.0	24.8	 25
411	 19	273.0	48.2	 25
412	 19	1651.0	300.4	 25
413	 19	388.0	41.8	 25
414	 19	2919.8	638.2	 30
415	 19	240.0	47.7	 25
416	 19	671.0	112.3	 25
417	 19	291.0	40.9	 25
418	 19	163.0	20.5	 25
419	 19	231.5	47.8	 30
420	 19	166.0	37.1	 25
421	 19	201.0	27.4	 25
422	 19	221.0	48.1	 25
423	 19	209.0	36.5	 25
424	 19	180.0	33.3	 30
425	 19	238.0	33.6	 25
426	 19	1894.0	269.2	 25
427	 19	1628.0	258.7	 25
428	 19	259.0	54.7	 25
429	 19	1221.8	268.1	 30
430	 19	953.0	155.3	 25
431	 19	943.0	109.9	 30
432	 19	458.8	65.0	 30
433	 19	372.0	59.0	 30
434	 19	260.0	44.3	 36
435	 19	823.3	77.9	 30
436	 19	172.3	24.4	 30
437	 19	3406.8	419.1	 30
438	 19	162.3	29.3	 30
439	 19	159.8	37.9	 36
440	 19	183.5	33.9	 30
441	 19	750.3	144.0	 30
442	 19	289.3	33.3	 30
443	 19	413.5	63.3	 30
444	 19	331.8	36.0	 36
445	 19	386.8	93.5	 30
446	 19	794.0	107.0	 30
447	 19	180.8	38.5	 30
448	 19	235.5	39.4	 30
449	 19	171.8	31.1	 36
450	 19	282.0	38.8	 30
451	 19	246.8	37.5	 30
452	 19	340.0	45.5	 30
453	 19	298.8	40.1	 30
454	 19	148.0	22.0	 36
455	 19	301.8	53.3	 30
456	 19	243.8	39.0	 30
457	 19	441.0	46.2	 30
458	 19	295.0	42.7	 30
459	 19	124.5	19.5	 36
460	 19	4843.0	1027.7	 30
461	 19	2256.3	375.9	 30
462	 19	147.8	27.1	 30
463	 19	322.3	54.7	 30
464	 19	140.5	29.7	 36
465	 19	160.0	35.3	 30
466	 19	323.0	46.8	 30
467	 19	330.3	41.7	 30
468	 19	186.3	30.1	 30
469	 19	718.3	142.5	 36
470	 19	233.8	36.5	 30
471	 19	280.3	43.2	 30
472	 19	369.5	51.7	 30
473	 19	803.8	93.3	 30
474	 19	206.5	31.5	 36
475	 19	380.8	59.2	 30
476	 19	325.5	1733.8	 30
477	 19	271.3	39.0	 30
478	 19	283.0	41.0	 30
479	 19	318.8	56.6	 36
480	 19	197.5	41.4	 30
481	 19	920.8	124.0	 30
482	 19	173.8	30.3	 30
483	 19	144.5	34.5	 30
484	 19	151.8	27.3	 36
485	 19	1451.0	351.0	 30
486	 19	179.8	35.2	 30
487	 19	155.0	23.8	 30
488	 19	607.0	94.9	 30
489	 19	210.0	29.6	 36
490	 19	616.0	77.3	 30
491	 19	1118.8	108.8	 30
492	 19	478.8	64.6	 30
493	 19	416.0	57.8	 30
494	 19	623.0	96.4	 36
495	 19	425.8	60.3	 30
496	 19	368.3	61.3	 30
497	 19	448.0	59.3	 30
498	 19	516.5	85.8	 30
499	 19	224.5	39.1	 36
500	 19	128.0	22.8	 25
501	 19	206.0	39.1	 25
502	 19	162.0	33.3	 25
503	 19	204.0	32.0	 25
504	 19	276.3	34.8	 30
505	 19	458.0	66.7	 25
506	 19	571.0	71.2	 25
507	 19	309.0	39.6	 25
508	 19	269.0	45.7	 25
509	 19	391.8	87.0	 30
510	 19	161.0	20.2	 25
511	 19	1795.0	218.7	 25
512	 19	173.0	21.6	 25
513	 19	179.0	35.2	 25
514	 19	1030.8	234.3	 30
515	 19	134.0	22.4	 25
516	 19	242.0	37.0	 25
517	 19	236.0	34.2	 25
518	 19	301.0	27.6	 25
519	 19	478.5	107.7	 30
520	 19	233.0	40.7	 25
521	 19	466.0	62.5	 25
522	 19	613.0	70.3	 25
523	 19	3552.0	349.0	 25
524	 19	428.5	51.2	 30
525	 19	734.0	96.3	 25
526	 19	159.0	33.9	 25
527	 19	244.0	30.3	 25
528	 19	3208.0	310.4	 25
529	 19	675.5	153.5	 30
530	 19	518.0	119.8	 25
531	 19	207.0	36.5	 25
532	 19	2730.0	271.7	 25
533	 19	360.0	37.7	 25
534	 19	252.3	33.3	 30
535	 19	200.0	31.0	 25
536	 19	270.0	34.8	 25
537	 19	318.0	58.0	 25
538	 19	151.0	30.4	 25
539	 19	180.8	34.1	 30
540	 19	396.0	65.8	 25
541	 19	263.0	28.2	 25
542	 19	212.0	34.4	 25
543	 19	154.0	28.3	 25
544	 19	184.3	36.0	 30
545	 19	221.0	59.3	 25
546	 19	221.0	33.7	 25
547	 19	670.0	86.7	 25
548	 19	708.0	96.6	 25
549	 19	145.5	22.0	 30
550	 19	1100.0	246.4	 25
551	 19	146.0	23.8	 25
552	 19	325.0	70.1	 25
553	 19	307.0	44.3	 25
554	 19	162.3	23.5	 30
555	 19	1591.0	291.3	 25
556	 19	1775.0	340.4	 25
557	 19	679.0	113.0	 25
558	 19	782.0	96.6	 25
559	 19	223.8	34.1	 30
560	 19	201.0	39.8	 25
561	 19	177.0	28.4	 25
562	 19	403.0	35.0	 25
563	 19	242.0	30.7	 25
564	 19	806.3	170.3	 30
565	 19	204.0	40.0	 25
566	 19	221.0	37.7	 25
567	 19	1844.0	195.9	 25
568	 19	331.0	43.2	 25
569	 19	823.5	151.7	 30
570	 19	269.0	36.7	 25
571	 19	275.0	32.6	 25
572	 19	1295.0	165.2	 25
573	 19	319.0	49.4	 25
574	 19	203.8	43.9	 30
575	 19	679.0	103.8	 25
576	 19	238.0	32.7	 25
577	 19	362.0	42.2	 25
578	 19	877.0	98.9	 25
579	 19	488.8	94.9	 30
580	 19	193.0	37.7	 25
581	 19	924.0	126.0	 25
582	 19	615.0	59.5	 25
583	 19	293.0	33.8	 25
584	 19	475.0	63.2	 30
585	 19	185.0	33.7	 25
586	 19	260.0	56.2	 25
587	 19	968.0	145.6	 25
588	 19	218.0	33.1	 25
589	 19	207.8	31.5	 30
590	 19	1388.0	186.6	 25
591	 19	384.0	52.8	 25
592	 19	758.0	108.4	 25
593	 19	206.0	33.2	 25
594	 19	354.5	54.9	 30
595	 19	612.0	81.9	 25
596	 19	3566.0	517.7	 25
597	 19	291.0	50.5	 25
598	 19	178.0	21.9	 25
599	 19	172.8	28.7	 30
600	 19	156.0	21.9	 25
601	 19	151.0	29.5	 25
602	 19	192.0	34.5	 25
603	 19	190.0	28.0	 25
604	 19	153.0	31.4	 30
605	 19	227.0	29.9	 25
606	 19	141.0	25.3	 25
607	 19	363.0	80.3	 25
608	 19	2222.0	198.7	 25
609	 19	153.8	26.9	 30
610	 19	144.0	33.3	 25
611	 19	2068.0	232.4	 25
612	 19	495.0	69.9	 25
613	 19	2179.0	183.4	 25
614	 19	452.5	73.3	 30
615	 19	197.0	42.0	 25
616	 19	624.0	59.5	 25
617	 19	894.0	678.7	 25
618	 19	120.0	28.6	 25
619	 19	148.8	28.2	 30
620	 19	1217.0	190.7	 25
621	 19	769.0	88.8	 25
622	 19	202.0	33.4	 25
623	 19	183.0	37.8	 25
624	 19	202.5	29.5	 30
625	 19	283.0	37.0	 25
626	 19	168.0	23.5	 25
627	 19	195.0	33.7	 25
628	 19	256.0	39.2	 25
629	 19	353.0	50.3	 30
630	 19	350.0	61.0	 25
631	 19	176.0	24.5	 25
632	 19	247.0	37.0	 25
633	 19	1200.0	85.9	 25
634	 19	231.0	49.0	 30
635	 19	462.0	64.5	 25
636	 19	304.0	44.9	 25
637	 19	218.0	34.2	 25
638	 19	171.0	35.6	 25
639	 19	216.3	45.2	 30
640	 19	310.0	52.9	 25
641	 19	389.0	52.0	 25
642	 19	697.0	76.6	 25
643	 19	757.0	81.0	 25
644	 19	3016.3	430.5	 30
645	 19	281.0	37.8	 25
646	 19	300.0	49.0	 25
647	 19	1470.0	184.6	 25
648	 19	203.0	33.8	 25
649	 19	177.5	32.6	 30
650	 19	642.0	111.1	 25
651	 19	225.0	36.0	 25
652	 19	354.0	42.8	 25
653	 19	206.0	42.4	 25
654	 19	719.0	142.9	 30
655	 19	175.0	27.5	 25
656	 19	302.0	32.3	 25
657	 19	187.0	29.3	 25
658	 19	818.0	130.2	 25
659	 19	363.3	131.9	 30
660	 19	380.0	56.2	 25
661	 19	641.0	80.0	 25
662	 19	308.0	43.6	 25
663	 19	232.0	28.8	 25
664	 19	206.5	31.8	 30
665	 19	2018.0	321.4	 25
666	 19	237.0	39.7	 25
667	 19	197.0	37.2	 25
668	 19	382.0	35.1	 25
669	 19	195.8	40.3	 30
670	 19	1122.0	188.4	 25
671	 19	248.0	42.5	 25
672	 19	346.0	290.2	 25
673	 19	338.0	48.7	 25
674	 19	1625.5	394.3	 30
675	 19	175.0	49.0	 25
676	 19	132.0	28.1	 25
677	 19	146.0	18.9	 25
678	 19	207.0	26.1	 25
679	 19	1074.5	276.2	 30
680	 19	878.0	197.4	 25
681	 19	409.0	68.2	 25
682	 19	8840.0	1230.3	 25
683	 19	763.0	82.6	 25
684	 19	470.3	93.2	 30
685	 19	812.0	156.1	 25
686	 19	306.0	38.1	 25
687	 19	258.0	53.6	 25
688	 19	146.0	30.0	 25
689	 19	143.5	20.6	 30
690	 19	385.0	54.3	 25
691	 19	189.0	34.7	 25
692	 19	149.0	30.7	 25
693	 19	196.0	26.3	 25
694	 19	617.5	142.0	 30
695	 19	760.0	132.0	 25
696	 19	324.0	57.6	 25
697	 19	1044.0	148.8	 25
698	 19	239.0	47.8	 25
699	 19	342.0	58.6	 25
700	 19	139.8	40.3	 30
701	 19	300.0	64.7	 25
702	 19	3905.0	380.8	 25
703	 19	254.0	33.5	 25
704	 19	238.0	41.3	 25
705	 19	423.5	72.8	 30
706	 19	287.0	48.2	 25
707	 19	359.0	54.4	 25
708	 19	6269.0	835.5	 25
709	 19	395.0	51.0	 25
710	 19	208.0	29.6	 30
711	 19	266.0	116.6	 25
  0	 20	15344.0	3297.9	 25
  1	 20	318.0	55.8	 25
  2	 20	243.5	50.6	 30
  3	 20	225.0	31.4	 25
  4	 20	201.0	36.8	 25
  5	 20	177.0	34.4	 25
  6	 20	286.0	48.3	 25
  7	 20	274.8	56.0	 30
  8	 20	298.0	57.3	 25
  9	 20	129.0	24.6	 25
 10	 20	206.0	24.2	 25
 11	 20	204.0	37.1	 25
 12	 20	238.3	43.4	 30
 13	 20	256.0	42.7	 25
 14	 20	213.0	39.9	 25
 15	 20	176.0	25.0	 25
 16	 20	342.0	57.8	 25
 17	 20	237.8	40.4	 30
 18	 20	280.0	39.5	 25
 19	 20	222.0	40.7	 25
 20	 20	462.0	56.0	 25
 21	 20	167.0	38.3	 25
 22	 20	287.0	47.2	 25
 23	 20	169.3	22.0	 30
 24	 20	272.0	58.3	 25
 25	 20	280.0	34.7	 25
 26	 20	278.0	52.7	 25
 27	 20	249.0	40.6	 25
 28	 20	2341.5	509.0	 30
 29	 20	410.0	61.1	 25
 30	 20	366.0	49.6	 25
 31	 20	303.0	44.1	 25
 32	 20	230.0	33.9	 25
 33	 20	163.5	26.3	 30
 34	 20	180.0	37.4	 25
 35	 20	154.0	25.8	 25
 36	 20	472.0	93.2	 25
 37	 20	109.0	13.6	 25
 38	 20	255.0	45.2	 30
 39	 20	144.0	20.9	 25
 40	 20	1468.0	361.9	 25
 41	 20	199.0	28.0	 25
 42	 20	385.0	63.4	 25
 43	 20	240.3	57.5	 30
 44	 20	642.0	109.2	 25
 45	 20	250.0	37.0	 25
 46	 20	198.0	54.3	 25
 47	 20	161.0	27.7	 25
 48	 20	386.0	84.0	 30
 49	 20	217.0	48.9	 25
 50	 20	167.0	41.3	 25
 51	 20	410.0	51.7	 25
 52	 20	170.0	27.3	 25
 53	 20	232.0	41.1	 30
 54	 20	265.0	40.5	 25
 55	 20	457.0	73.9	 25
 56	 20	290.0	66.1	 25
 57	 20	210.0	44.2	 25
 58	 20	214.0	29.1	 30
 59	 20	163.0	39.8	 25
 60	 20	232.0	33.4	 25
 61	 20	185.0	41.8	 25
 62	 20	413.0	77.4	 25
 63	 20	154.0	30.4	 30
 64	 20	134.0	24.0	 25
 65	 20	159.0	29.3	 25
 66	 20	245.0	49.5	 25
 67	 20	255.0	38.7	 25
 68	 20	336.0	53.4	 30
 69	 20	161.0	24.6	 25
 70	 20	258.0	38.2	 25
 71	 20	157.0	23.4	 25
 72	 20	529.0	104.9	 25
 73	 20	158.0	25.6	 30
 74	 20	169.0	30.5	 25
 75	 20	159.0	37.0	 25
 76	 20	256.0	47.7	 25
 77	 20	539.0	92.1	 25
 78	 20	249.3	48.6	 30
 79	 20	152.0	24.6	 25
 80	 20	119.0	24.0	 25
 81	 20	324.0	67.7	 25
 82	 20	324.0	60.5	 25
 83	 20	430.5	96.0	 30
 84	 20	181.0	27.4	 25
 85	 20	201.0	38.1	 25
 86	 20	159.0	30.1	 25
 87	 20	185.0	30.4	 25
 88	 20	255.8	47.8	 30
 89	 20	260.0	52.6	 25
 90	 20	198.0	28.1	 25
 91	 20	132.0	39.1	 25
 92	 20	2714.0	803.2	 25
 93	 20	145.3	33.1	 30
 94	 20	123.0	26.3	 25
 95	 20	216.0	42.7	 25
 96	 20	207.0	45.1	 25
 97	 20	302.0	70.6	 25
 98	 20	589.8	105.9	 30
 99	 20	216.0	37.3	 25
100	 20	194.0	47.8	 25
101	 20	168.0	34.8	 25
102	 20	288.0	59.4	 25
103	 20	186.5	29.3	 30
104	 20	160.0	29.6	 25
105	 20	372.0	54.4	 25
106	 20	139.0	19.9	 25
107	 20	149.0	29.3	 25
108	 20	166.8	31.4	 30
109	 20	280.0	50.4	 25
110	 20	198.0	46.6	 25
111	 20	347.0	91.4	 25
112	 20	345.0	60.6	 25
113	 20	231.0	52.6	 30
114	 20	315.0	42.9	 25
115	 20	211.0	28.8	 25
116	 20	227.0	45.8	 25
117	 20	641.0	103.4	 25
118	 20	335.0	71.5	 30
119	 20	177.0	27.4	 25
120	 20	146.0	25.3	 25
121	 20	154.0	34.1	 25
122	 20	206.0	35.9	 25
123	 20	160.3	37.6	 30
124	 20	198.0	34.6	 25
125	 20	291.0	38.8	 25
126	 20	206.0	38.2	 25
127	 20	177.0	42.3	 25
128	 20	263.5	49.6	 30
129	 20	139.0	28.6	 25
130	 20	147.0	31.9	 25
131	 20	173.0	31.0	 25
132	 20	158.0	26.6	 25
133	 20	191.8	48.3	 30
134	 20	268.0	43.4	 25
135	 20	257.0	45.2	 25
136	 20	399.0	118.0	 25
137	 20	348.0	58.1	 25
138	 20	172.3	29.9	 30
139	 20	157.0	39.1	 25
140	 20	164.0	35.2	 25
141	 20	230.0	45.8	 25
142	 20	233.0	35.1	 25
143	 20	399.3	51.4	 30
144	 20	249.0	47.8	 30
145	 20	322.5	50.5	 30
146	 20	258.5	43.2	 30
147	 20	225.5	35.9	 30
148	 20	455.0	69.0	 36
149	 20	147.3	26.0	 30
150	 20	191.0	38.7	 30
151	 20	351.8	64.4	 30
152	 20	138.3	34.7	 30
153	 20	203.0	55.7	 36
154	 20	153.3	40.2	 30
155	 20	161.3	28.4	 30
156	 20	169.0	35.3	 30
157	 20	260.5	37.2	 30
158	 20	151.0	21.4	 36
159	 20	150.0	26.2	 30
160	 20	139.3	36.3	 30
161	 20	180.3	34.0	 30
162	 20	217.0	40.2	 30
163	 20	225.0	62.5	 36
164	 20	157.0	45.3	 30
165	 20	210.5	49.6	 30
166	 20	144.8	34.1	 30
167	 20	144.8	32.0	 30
168	 20	126.5	28.1	 36
169	 20	270.5	48.1	 30
170	 20	294.5	47.1	 30
171	 20	287.0	96.8	 30
172	 20	199.0	40.7	 30
173	 20	450.0	94.8	 36
174	 20	419.5	90.4	 30
175	 20	184.5	27.3	 30
176	 20	223.8	41.7	 30
177	 20	197.0	44.6	 30
178	 20	182.5	31.2	 36
179	 20	203.5	38.9	 30
180	 20	149.3	27.5	 30
181	 20	158.8	35.7	 30
182	 20	212.5	48.3	 30
183	 20	151.5	34.3	 36
184	 20	264.0	49.3	 30
185	 20	167.8	114.7	 30
186	 20	158.0	34.0	 30
187	 20	226.8	28.0	 30
188	 20	256.8	48.4	 36
189	 20	279.0	54.3	 30
190	 20	174.5	30.8	 30
191	 20	163.5	45.4	 30
192	 20	290.8	57.9	 30
193	 20	146.3	25.8	 36
194	 20	302.8	44.0	 30
195	 20	204.8	35.1	 30
196	 20	184.3	28.5	 30
197	 20	178.0	42.5	 30
198	 20	161.3	20.5	 36
199	 20	220.8	48.5	 30
200	 20	392.8	48.6	 30
201	 20	190.0	27.1	 30
202	 20	1779.3	461.3	 30
203	 20	219.8	70.6	 36
204	 20	203.8	37.0	 30
205	 20	182.0	31.3	 30
206	 20	402.8	67.0	 30
207	 20	238.3	32.5	 30
208	 20	251.0	36.3	 36
209	 20	220.8	29.1	 30
210	 20	192.5	28.6	 30
211	 20	139.0	36.0	 30
212	 20	163.8	34.9	 30
213	 20	579.5	113.8	 30
214	 20	168.0	30.0	 25
215	 20	163.0	28.2	 25
216	 20	192.0	34.4	 25
217	 20	289.0	62.9	 25
218	 20	191.0	41.8	 30
219	 20	283.0	48.7	 25
220	 20	674.0	122.0	 25
221	 20	184.0	35.5	 25
222	 20	234.0	52.4	 25
223	 20	250.0	52.9	 30
224	 20	2034.0	253.9	 25
225	 20	414.0	61.3	 25
226	 20	144.0	29.3	 25
227	 20	379.0	49.1	 25
228	 20	315.3	44.5	 30
229	 20	221.0	54.0	 25
230	 20	687.0	130.2	 25
231	 20	224.0	34.3	 25
232	 20	149.0	30.3	 25
233	 20	330.0	68.7	 30
234	 20	155.0	28.7	 25
235	 20	158.0	28.9	 25
236	 20	158.0	38.6	 25
237	 20	196.0	42.2	 25
238	 20	135.3	31.4	 30
239	 20	346.0	63.0	 25
240	 20	147.0	34.5	 25
241	 20	237.0	57.1	 25
242	 20	204.0	46.0	 25
243	 20	129.0	26.0	 30
244	 20	122.0	37.1	 25
245	 20	562.0	89.2	 25
246	 20	192.0	34.6	 25
247	 20	160.0	32.1	 25
248	 20	158.0	30.2	 30
249	 20	182.0	33.1	 25
250	 20	153.0	25.5	 25
251	 20	354.0	51.2	 25
252	 20	223.0	38.2	 25
253	 20	523.3	90.6	 30
254	 20	253.0	36.4	 25
255	 20	211.0	41.3	 25
256	 20	446.0	64.7	 25
257	 20	716.0	53.4	 25
258	 20	472.5	73.4	 30
259	 20	169.0	33.0	 25
260	 20	157.0	32.7	 25
261	 20	153.0	37.9	 25
262	 20	333.0	54.7	 25
263	 20	152.0	29.7	 30
264	 20	258.0	49.6	 25
265	 20	157.0	42.7	 25
266	 20	184.0	28.0	 25
267	 20	8332.0	1302.5	 25
268	 20	366.3	74.5	 30
269	 20	241.0	52.0	 25
270	 20	184.0	27.5	 25
271	 20	156.0	31.6	 25
272	 20	351.0	49.2	 25
273	 20	587.0	109.0	 30
274	 20	133.0	28.2	 25
275	 20	157.0	37.6	 25
276	 20	116.0	24.9	 25
277	 20	323.0	49.5	 25
278	 20	229.0	36.1	 30
279	 20	170.0	37.0	 25
280	 20	237.0	48.6	 25
281	 20	293.0	55.0	 25
282	 20	143.0	23.3	 25
283	 20	194.8	41.3	 30
284	 20	1151.0	213.8	 25
285	 20	1542.0	212.1	 25
286	 20	201.0	38.5	 25
287	 20	203.0	37.3	 25
288	 20	194.8	35.6	 30
289	 20	171.0	30.7	 25
290	 20	340.0	56.1	 25
291	 20	654.0	84.7	 25
292	 20	196.0	37.4	 25
293	 20	416.3	71.1	 30
294	 20	159.0	35.3	 25
295	 20	137.0	48.0	 25
296	 20	210.0	38.7	 25
297	 20	137.0	33.7	 25
298	 20	211.3	45.5	 30
299	 20	178.0	31.5	 25
300	 20	156.0	31.2	 25
301	 20	232.0	37.6	 25
302	 20	154.0	36.3	 25
303	 20	200.3	39.0	 30
304	 20	165.0	38.9	 25
305	 20	167.0	33.3	 25
306	 20	1227.0	217.5	 25
307	 20	210.0	30.7	 25
308	 20	544.5	92.8	 30
309	 20	200.0	27.1	 25
310	 20	605.0	71.9	 25
311	 20	193.0	38.8	 25
312	 20	154.0	66.1	 25
313	 20	359.8	43.2	 30
314	 20	219.0	37.8	 25
315	 20	419.0	74.2	 25
316	 20	472.0	49.7	 25
317	 20	449.0	53.7	 25
318	 20	1158.5	232.8	 30
319	 20	199.0	36.1	 25
320	 20	274.0	49.5	 25
321	 20	181.0	43.0	 25
322	 20	229.0	51.2	 25
323	 20	311.8	46.9	 30
324	 20	158.0	33.1	 25
325	 20	179.0	36.1	 25
326	 20	158.0	38.9	 25
327	 20	224.0	37.6	 25
328	 20	293.8	52.2	 30
329	 20	266.0	62.9	 25
330	 20	217.0	43.2	 25
331	 20	215.0	45.2	 25
332	 20	420.0	68.2	 25
333	 20	200.0	36.2	 30
334	 20	194.0	44.7	 25
335	 20	203.0	35.0	 25
336	 20	210.0	41.3	 25
337	 20	1062.0	200.1	 25
338	 20	701.5	128.2	 30
339	 20	1134.0	198.8	 25
340	 20	439.0	76.5	 25
341	 20	240.0	48.4	 25
342	 20	203.0	50.0	 25
343	 20	231.0	34.0	 30
344	 20	234.0	54.7	 25
345	 20	772.0	94.0	 25
346	 20	333.0	57.9	 25
347	 20	189.0	57.9	 25
348	 20	136.8	30.4	 30
349	 20	181.0	26.9	 25
350	 20	137.0	20.6	 25
351	 20	266.0	46.0	 25
352	 20	187.0	33.1	 25
353	 20	323.0	72.3	 30
354	 20	260.0	51.4	 25
355	 20	177.0	27.5	 25
356	 20	154.0	39.8	 25
357	 20	154.0	42.4	 25
358	 20	155.0	38.6	 25
359	 20	1004.8	231.2	 30
360	 20	3981.0	685.2	 25
361	 20	295.0	63.4	 25
362	 20	183.0	29.6	 25
363	 20	290.0	51.9	 25
364	 20	216.0	48.6	 30
365	 20	558.0	87.6	 25
366	 20	414.0	51.1	 25
367	 20	315.0	46.1	 25
368	 20	272.0	62.1	 25
369	 20	195.8	47.5	 30
370	 20	377.0	80.1	 25
371	 20	161.0	31.0	 25
372	 20	203.0	36.6	 25
373	 20	154.0	40.6	 25
374	 20	254.5	53.7	 30
375	 20	173.0	44.8	 25
376	 20	218.0	36.1	 25
377	 20	284.0	47.9	 25
378	 20	312.0	42.0	 25
379	 20	275.3	47.2	 30
380	 20	198.0	48.3	 25
381	 20	295.0	41.1	 25
382	 20	183.0	47.8	 25
383	 20	157.0	40.0	 25
384	 20	183.5	31.6	 30
385	 20	189.0	42.3	 25
386	 20	451.0	76.0	 25
387	 20	178.0	37.4	 25
388	 20	195.0	34.4	 25
389	 20	467.8	94.6	 30
390	 20	378.0	57.2	 25
391	 20	475.0	58.4	 25
392	 20	257.0	58.3	 25
393	 20	145.0	23.7	 25
394	 20	135.0	38.3	 30
395	 20	155.0	35.2	 25
396	 20	347.0	56.5	 25
397	 20	335.0	43.1	 25
398	 20	188.0	42.4	 25
399	 20	674.0	107.5	 30
400	 20	244.0	59.3	 25
401	 20	166.0	48.4	 25
402	 20	152.0	41.4	 25
403	 20	389.0	58.9	 25
404	 20	245.8	71.4	 30
405	 20	180.0	30.6	 25
406	 20	133.0	34.7	 25
407	 20	141.0	22.4	 25
408	 20	134.0	32.4	 25
409	 20	147.5	40.2	 30
410	 20	327.0	54.2	 25
411	 20	319.0	52.7	 25
412	 20	268.0	39.2	 25
413	 20	287.0	58.9	 25
414	 20	450.5	68.6	 30
415	 20	283.0	62.2	 25
416	 20	218.0	46.6	 25
417	 20	547.0	107.8	 25
418	 20	226.0	46.4	 25
419	 20	136.8	33.4	 30
420	 20	173.0	32.9	 25
421	 20	198.0	43.7	 25
422	 20	162.0	32.8	 25
423	 20	276.0	47.7	 25
424	 20	147.0	38.1	 30
425	 20	169.0	28.2	 25
426	 20	394.0	72.9	 25
427	 20	643.0	122.8	 25
428	 20	193.0	39.4	 25
429	 20	210.8	49.7	 30
430	 20	243.0	48.3	 25
431	 20	486.0	93.8	 25
432	 20	196.0	36.4	 25
433	 20	237.0	35.5	 25
434	 20	310.3	56.9	 30
435	 20	426.0	84.7	 25
436	 20	185.0	38.7	 25
437	 20	979.0	290.0	 25
438	 20	155.0	37.1	 25
439	 20	161.3	42.4	 30
440	 20	167.0	33.0	 25
441	 20	176.0	35.4	 25
442	 20	344.0	90.6	 25
443	 20	191.0	52.8	 25
444	 20	277.3	51.3	 30
445	 20	445.0	89.5	 25
446	 20	215.0	46.4	 25
447	 20	160.0	39.3	 25
448	 20	215.0	46.6	 25
449	 20	151.0	34.1	 30
450	 20	276.0	62.4	 25
451	 20	189.0	44.0	 25
452	 20	474.0	94.0	 25
453	 20	206.0	50.4	 25
454	 20	158.3	42.6	 30
455	 20	616.0	81.8	 25
456	 20	262.0	43.9	 25
457	 20	392.0	114.2	 25
458	 20	209.0	46.1	 25
459	 20	138.3	30.7	 30
460	 20	620.0	165.2	 25
461	 20	424.0	90.3	 25
462	 20	137.0	37.8	 25
463	 20	177.0	29.8	 25
464	 20	131.8	26.2	 30
465	 20	115.0	28.4	 25
466	 20	259.0	52.4	 25
467	 20	206.0	42.8	 25
468	 20	169.0	38.8	 25
469	 20	404.8	89.5	 30
470	 20	246.0	30.7	 25
471	 20	199.0	43.7	 25
472	 20	202.0	41.2	 25
473	 20	660.0	84.3	 25
474	 20	276.3	69.8	 30
475	 20	222.0	44.3	 25
476	 20	228.0	44.0	 25
477	 20	181.0	48.4	 25
478	 20	216.0	50.5	 25
479	 20	240.3	51.6	 30
480	 20	200.0	35.7	 25
481	 20	362.0	80.3	 25
482	 20	189.0	36.2	 25
483	 20	119.0	25.7	 25
484	 20	211.8	45.1	 30
485	 20	197.0	37.2	 25
486	 20	192.0	37.3	 25
487	 20	163.0	39.5	 25
488	 20	624.0	105.0	 25
489	 20	250.3	44.2	 30
490	 20	257.0	39.5	 25
491	 20	689.0	145.9	 25
492	 20	237.0	45.8	 25
493	 20	371.0	63.2	 25
494	 20	276.8	57.1	 30
495	 20	335.0	53.3	 25
496	 20	171.0	35.2	 25
497	 20	284.0	67.1	 25
498	 20	189.0	50.1	 25
499	 20	141.8	28.3	 30
500	 20	164.8	32.5	 30
501	 20	143.0	31.1	 30
502	 20	182.5	41.2	 30
503	 20	338.0	53.4	 30
504	 20	218.5	39.0	 36
505	 20	169.8	32.3	 30
506	 20	260.0	65.3	 30
507	 20	244.3	50.8	 30
508	 20	201.5	52.7	 30
509	 20	205.0	37.9	 36
510	 20	273.8	59.2	 30
511	 20	730.8	168.4	 30
512	 20	150.0	32.8	 30
513	 20	139.8	32.3	 30
514	 20	394.3	87.7	 36
515	 20	145.8	42.8	 30
516	 20	196.5	36.9	 30
517	 20	209.8	41.9	 30
518	 20	186.0	30.4	 30
519	 20	334.8	82.2	 36
520	 20	263.3	49.9	 30
521	 20	284.0	67.2	 30
522	 20	213.3	38.4	 30
523	 20	1122.5	263.7	 30
524	 20	500.3	82.1	 36
525	 20	288.3	60.9	 30
526	 20	176.5	46.3	 30
527	 20	174.8	51.6	 30
528	 20	374.0	79.8	 30
529	 20	256.3	52.2	 36
530	 20	210.5	42.9	 30
531	 20	180.5	35.6	 30
532	 20	418.5	95.4	 30
533	 20	175.5	39.7	 30
534	 20	200.5	47.5	 36
535	 20	162.0	36.6	 30
536	 20	267.8	50.8	 30
537	 20	175.0	31.0	 30
538	 20	155.8	39.1	 30
539	 20	171.0	39.3	 36
540	 20	200.5	37.4	 30
541	 20	235.8	39.0	 30
542	 20	270.0	54.6	 30
543	 20	140.5	31.8	 30
544	 20	144.3	29.3	 36
545	 20	126.0	33.3	 30
546	 20	218.3	53.8	 30
547	 20	242.8	46.5	 30
548	 20	183.0	50.6	 30
549	 20	122.0	32.7	 36
550	 20	164.8	45.8	 30
551	 20	146.5	35.5	 30
552	 20	200.5	40.1	 30
553	 20	288.5	35.5	 30
554	 20	139.5	33.3	 36
555	 20	208.5	34.0	 30
556	 20	547.8	112.8	 30
557	 20	200.8	33.5	 30
558	 20	173.8	40.0	 30
559	 20	178.0	39.9	 36
560	 20	224.3	58.6	 30
561	 20	159.8	33.9	 30
562	 20	414.3	88.2	 30
563	 20	234.5	75.0	 30
564	 20	155.5	39.8	 36
565	 20	198.8	46.2	 30
566	 20	305.5	59.7	 30
567	 20	1056.8	167.3	 30
568	 20	224.3	40.3	 30
569	 20	535.3	118.5	 36
570	 20	222.0	49.6	 25
571	 20	225.0	58.7	 25
572	 20	605.0	74.5	 25
573	 20	139.0	26.1	 25
574	 20	161.3	36.8	 30
575	 20	279.0	44.0	 25
576	 20	212.0	47.9	 25
577	 20	289.0	53.0	 25
578	 20	326.0	54.7	 25
579	 20	126.5	26.0	 30
580	 20	200.0	108.4	 25
581	 20	350.0	72.6	 25
582	 20	378.0	50.8	 25
583	 20	214.0	34.3	 25
584	 20	483.3	90.3	 30
585	 20	157.0	32.7	 25
586	 20	183.0	39.2	 25
587	 20	403.0	62.9	 25
588	 20	165.0	47.9	 25
589	 20	252.3	56.4	 30
590	 20	223.0	60.0	 25
591	 20	112.0	31.6	 25
592	 20	223.0	47.4	 25
593	 20	163.0	33.5	 25
594	 20	157.8	28.0	 30
595	 20	296.0	57.1	 25
596	 20	753.0	123.0	 25
597	 20	374.0	59.4	 25
598	 20	226.0	28.8	 25
599	 20	237.0	59.4	 30
600	 20	221.0	53.4	 25
601	 20	166.0	29.1	 25
602	 20	177.0	39.8	 25
603	 20	361.0	66.2	 25
604	 20	200.0	50.3	 30
605	 20	203.0	45.0	 25
606	 20	138.0	39.4	 25
607	 20	208.0	59.9	 25
608	 20	622.0	95.6	 25
609	 20	243.8	42.9	 30
610	 20	136.0	29.7	 25
611	 20	791.0	113.1	 25
612	 20	238.0	45.4	 25
613	 20	476.0	82.8	 25
614	 20	257.8	44.0	 30
615	 20	433.0	79.3	 25
616	 20	325.0	49.3	 25
617	 20	162.0	39.0	 25
618	 20	147.0	36.4	 25
619	 20	139.5	31.4	 30
620	 20	283.0	55.3	 25
621	 20	204.0	34.4	 25
622	 20	151.0	34.8	 25
623	 20	215.0	53.2	 25
624	 20	171.8	40.6	 30
625	 20	202.0	40.1	 25
626	 20	155.0	43.5	 25
627	 20	327.0	59.4	 25
628	 20	241.0	38.3	 25
629	 20	179.8	35.7	 30
630	 20	288.0	54.2	 25
631	 20	152.0	42.7	 25
632	 20	184.0	46.7	 25
633	 20	623.0	85.5	 25
634	 20	313.5	57.7	 30
635	 20	233.0	45.3	 25
636	 20	174.0	38.4	 25
637	 20	260.0	37.0	 25
638	 20	159.0	30.3	 25
639	 20	156.5	35.8	 30
640	 20	233.0	42.5	 25
641	 20	429.0	57.3	 25
642	 20	220.0	47.4	 25
643	 20	583.0	73.6	 25
644	 20	717.8	122.2	 30
645	 20	215.0	45.0	 25
646	 20	169.0	39.0	 25
647	 20	318.0	71.1	 25
648	 20	192.0	46.7	 25
649	 20	149.8	39.3	 30
650	 20	140.0	44.1	 25
651	 20	293.0	49.1	 25
652	 20	312.0	45.6	 25
653	 20	152.0	30.4	 25
654	 20	183.0	44.6	 30
655	 20	150.0	31.0	 25
656	 20	502.0	85.1	 25
657	 20	197.0	39.7	 25
658	 20	201.0	40.1	 25
659	 20	590.8	110.2	 30
660	 20	321.0	62.3	 25
661	 20	300.0	57.3	 25
662	 20	254.0	56.8	 25
663	 20	266.0	40.5	 25
664	 20	187.0	39.8	 30
665	 20	1504.0	265.8	 25
666	 20	243.0	49.2	 25
667	 20	242.0	47.5	 25
668	 20	185.0	36.9	 25
669	 20	191.3	39.5	 30
670	 20	335.0	67.8	 25
671	 20	199.0	33.7	 25
672	 20	184.0	45.0	 25
673	 20	200.0	35.8	 25
674	 20	425.0	97.1	 30
675	 20	144.0	33.1	 25
676	 20	134.0	37.9	 25
677	 20	164.0	43.6	 25
678	 20	185.0	42.0	 25
679	 20	293.5	58.2	 30
680	 20	129.0	34.6	 25
681	 20	217.0	49.5	 25
682	 20	940.0	157.8	 25
683	 20	436.0	65.0	 25
684	 20	389.3	90.6	 30
685	 20	227.0	44.5	 25
686	 20	192.0	49.9	 25
687	 20	203.0	45.0	 25
688	 20	163.0	43.5	 25
689	 20	161.0	31.8	 25
690	 20	260.0	57.2	 30
691	 20	154.0	32.6	 25
692	 20	139.0	30.2	 25
693	 20	158.0	33.2	 25
694	 20	187.0	38.8	 25
695	 20	446.8	83.9	 30
696	 20	178.0	48.1	 25
697	 20	271.0	51.6	 25
698	 20	156.0	34.1	 25
699	 20	143.0	28.8	 25
700	 20	118.3	21.2	 30
701	 20	196.0	44.3	 25
702	 20	859.0	167.4	 25
703	 20	193.0	40.8	 25
704	 20	141.0	39.2	 25
705	 20	296.5	58.9	 30
706	 20	190.0	42.6	 25
707	 20	431.0	55.3	 25
708	 20	446.0	93.6	 25
709	 20	229.0	41.8	 25
710	 20	204.5	46.2	 30
711	 20	21276.0	4894.9	 25
  0	 21	210.0	55.3	 25
  1	 21	130.0	31.3	 25
  2	 21	213.8	47.5	 30
  3	 21	191.0	33.2	 25
  4	 21	249.0	49.2	 25
  5	 21	227.0	49.1	 25
  6	 21	3363.0	462.3	 25
  7	 21	609.8	99.7	 30
  8	 21	2582.0	316.2	 25
  9	 21	433.0	71.6	 25
 10	 21	181.0	24.1	 25
 11	 21	486.0	74.5	 25
 12	 21	4107.5	722.3	 30
 13	 21	328.0	73.8	 25
 14	 21	149.0	31.1	 25
 15	 21	186.0	46.1	 25
 16	 21	631.0	108.8	 25
 17	 21	252.0	43.0	 25
 18	 21	219.5	39.2	 30
 19	 21	1167.0	158.1	 25
 20	 21	521.0	60.4	 25
 21	 21	209.0	45.2	 25
 22	 21	194.0	31.1	 25
 23	 21	173.8	37.7	 30
 24	 21	133.0	31.8	 25
 25	 21	269.0	68.5	 25
 26	 21	229.0	50.3	 25
 27	 21	593.0	75.5	 25
 28	 21	1026.8	164.8	 30
 29	 21	729.0	105.2	 25
 30	 21	219.0	56.4	 25
 31	 21	238.0	45.7	 25
 32	 21	287.0	63.1	 25
 33	 21	208.0	45.9	 30
 34	 21	2967.0	324.9	 25
 35	 21	197.0	41.5	 25
 36	 21	190.0	41.1	 25
 37	 21	334.0	46.4	 25
 38	 21	387.8	101.8	 30
 39	 21	528.0	67.2	 25
 40	 21	229.0	31.1	 25
 41	 21	383.0	85.3	 25
 42	 21	151.0	37.7	 25
 43	 21	235.8	42.2	 30
 44	 21	362.0	62.7	 25
 45	 21	317.0	48.1	 25
 46	 21	251.0	42.6	 25
 47	 21	174.0	41.4	 25
 48	 21	160.0	34.7	 30
 49	 21	172.0	31.4	 25
 50	 21	270.0	33.4	 25
 51	 21	6483.0	710.3	 25
 52	 21	381.0	57.3	 25
 53	 21	205.0	25.9	 30
 54	 21	407.0	60.8	 25
 55	 21	1023.0	123.2	 25
 56	 21	178.0	40.5	 25
 57	 21	160.0	35.5	 25
 58	 21	769.5	134.9	 30
 59	 21	864.0	101.8	 25
 60	 21	464.0	64.9	 25
 61	 21	666.0	96.8	 25
 62	 21	1239.0	223.9	 25
 63	 21	212.3	39.3	 30
 64	 21	213.0	49.0	 25
 65	 21	279.0	44.8	 25
 66	 21	228.0	44.1	 25
 67	 21	130.0	33.8	 25
 68	 21	310.0	64.1	 30
 69	 21	503.0	74.9	 25
 70	 21	454.0	61.4	 25
 71	 21	305.0	52.8	 25
 72	 21	202.0	33.7	 25
 73	 21	202.0	31.3	 30
 74	 21	157.0	42.8	 25
 75	 21	316.0	57.5	 25
 76	 21	192.0	33.7	 25
 77	 21	276.0	56.9	 25
 78	 21	993.5	203.3	 30
 79	 21	136.0	31.5	 25
 80	 21	137.0	43.3	 25
 81	 21	188.0	36.5	 25
 82	 21	173.0	29.1	 25
 83	 21	190.5	36.7	 30
 84	 21	127.0	21.6	 25
 85	 21	190.0	27.7	 25
 86	 21	329.0	64.7	 25
 87	 21	400.0	91.3	 25
 88	 21	288.8	58.7	 30
 89	 21	459.0	54.1	 25
 90	 21	261.0	81.3	 25
 91	 21	157.0	32.9	 25
 92	 21	145.0	30.8	 25
 93	 21	175.5	34.7	 30
 94	 21	332.0	51.0	 25
 95	 21	148.0	30.9	 25
 96	 21	182.0	47.6	 25
 97	 21	228.0	39.0	 25
 98	 21	352.3	60.9	 30
 99	 21	312.0	36.9	 25
100	 21	508.0	90.4	 25
101	 21	214.0	37.0	 25
102	 21	373.0	62.9	 25
103	 21	159.0	34.8	 30
104	 21	474.0	85.9	 25
105	 21	159.0	25.8	 25
106	 21	1098.0	199.9	 25
107	 21	843.0	155.5	 25
108	 21	417.0	69.9	 30
109	 21	132.0	28.0	 25
110	 21	158.0	28.6	 25
111	 21	681.0	118.3	 25
112	 21	343.0	66.7	 25
113	 21	180.5	31.8	 30
114	 21	790.0	108.0	 25
115	 21	309.0	59.8	 25
116	 21	242.0	40.4	 25
117	 21	640.0	96.8	 25
118	 21	752.8	130.0	 30
119	 21	127.0	20.3	 25
120	 21	639.0	100.3	 25
121	 21	162.0	30.9	 25
122	 21	194.0	40.0	 25
123	 21	145.3	35.7	 30
124	 21	403.0	65.9	 25
125	 21	145.0	30.3	 25
126	 21	169.0	31.8	 25
127	 21	170.0	32.1	 25
128	 21	844.3	146.3	 30
129	 21	158.0	26.2	 25
130	 21	161.0	30.0	 25
131	 21	464.0	62.3	 25
132	 21	195.0	39.4	 25
133	 21	222.8	50.4	 30
134	 21	161.0	34.7	 25
135	 21	166.0	23.1	 25
136	 21	169.0	34.5	 25
137	 21	296.0	54.5	 25
138	 21	314.8	53.3	 30
139	 21	988.0	168.7	 25
140	 21	286.0	60.0	 25
141	 21	191.0	39.0	 25
142	 21	358.0	34.2	 25
143	 21	281.0	47.6	 30
144	 21	216.0	38.1	 25
145	 21	126.0	27.7	 25
146	 21	386.0	76.1	 25
147	 21	230.0	34.4	 25
148	 21	204.8	43.2	 30
149	 21	151.0	30.9	 25
150	 21	238.0	45.7	 25
151	 21	396.0	58.8	 25
152	 21	197.0	35.2	 25
153	 21	242.5	45.3	 30
154	 21	238.0	31.9	 25
155	 21	815.0	108.7	 25
156	 21	656.0	98.5	 25
157	 21	484.0	76.8	 25
158	 21	193.5	28.2	 30
159	 21	337.0	54.9	 25
160	 21	323.0	63.8	 25
161	 21	274.0	38.6	 25
162	 21	181.0	30.6	 25
163	 21	2361.0	598.3	 30
164	 21	157.0	34.2	 25
165	 21	147.0	30.5	 25
166	 21	141.0	31.7	 25
167	 21	213.0	41.5	 25
168	 21	193.5	32.3	 30
169	 21	152.0	42.1	 25
170	 21	168.0	37.1	 25
171	 21	170.0	37.9	 25
172	 21	189.0	31.3	 25
173	 21	235.8	37.9	 30
174	 21	199.0	48.8	 25
175	 21	203.0	36.4	 25
176	 21	205.0	45.8	 25
177	 21	239.0	48.7	 25
178	 21	245.8	40.8	 30
179	 21	137.0	29.0	 25
180	 21	191.0	32.9	 25
181	 21	234.0	52.8	 25
182	 21	338.0	49.7	 25
183	 21	540.3	104.0	 30
184	 21	415.0	80.4	 25
185	 21	4871.0	584.5	 25
186	 21	176.0	42.1	 25
187	 21	390.0	75.5	 25
188	 21	319.0	54.6	 30
189	 21	331.0	62.2	 25
190	 21	305.0	77.2	 25
191	 21	217.0	36.0	 25
192	 21	195.0	44.8	 25
193	 21	230.3	62.8	 30
194	 21	540.0	253.6	 25
195	 21	690.0	72.3	 25
196	 21	193.0	52.3	 25
197	 21	307.0	56.0	 25
198	 21	244.8	45.1	 30
199	 21	263.0	46.4	 25
200	 21	234.0	40.5	 25
201	 21	322.0	42.8	 25
202	 21	483.0	89.5	 25
203	 21	334.5	52.7	 30
204	 21	1207.0	206.9	 25
205	 21	305.0	73.3	 25
206	 21	1100.0	136.8	 25
207	 21	580.0	83.7	 25
208	 21	394.5	56.8	 30
209	 21	145.0	28.4	 25
210	 21	177.0	25.1	 25
211	 21	446.0	87.3	 25
212	 21	379.0	50.2	 25
213	 21	304.5	45.6	 36
214	 21	1782.0	376.9	 30
215	 21	262.3	52.0	 30
216	 21	252.0	39.9	 30
217	 21	254.0	42.5	 30
218	 21	303.0	55.0	 36
219	 21	240.5	56.1	 30
220	 21	283.3	58.2	 30
221	 21	145.0	33.6	 30
222	 21	215.5	33.6	 30
223	 21	171.3	27.1	 36
224	 21	289.0	42.1	 30
225	 21	296.8	48.1	 30
226	 21	198.5	31.3	 30
227	 21	279.5	42.2	 30
228	 21	777.3	145.4	 36
229	 21	299.8	57.2	 30
230	 21	192.5	32.8	 30
231	 21	233.8	34.8	 30
232	 21	218.3	43.3	 30
233	 21	891.0	187.3	 36
234	 21	188.8	50.6	 30
235	 21	871.8	148.6	 30
236	 21	374.5	74.7	 30
237	 21	157.8	34.3	 30
238	 21	339.8	65.8	 36
239	 21	174.0	29.9	 30
240	 21	832.0	126.2	 30
241	 21	820.8	146.5	 30
242	 21	259.5	50.7	 30
243	 21	251.3	53.1	 36
244	 21	1298.0	209.1	 30
245	 21	295.0	47.2	 30
246	 21	361.0	68.2	 30
247	 21	420.8	64.5	 30
248	 21	163.3	39.8	 36
249	 21	190.5	34.6	 30
250	 21	186.8	38.0	 30
251	 21	191.3	36.5	 30
252	 21	174.0	35.4	 30
253	 21	479.3	86.5	 36
254	 21	395.0	65.3	 30
255	 21	295.5	59.2	 30
256	 21	541.0	72.5	 30
257	 21	775.0	148.9	 30
258	 21	290.3	48.8	 36
259	 21	221.8	41.0	 30
260	 21	399.5	70.1	 30
261	 21	298.8	44.2	 30
262	 21	325.0	47.0	 30
263	 21	261.5	43.0	 36
264	 21	635.5	117.6	 30
265	 21	281.8	47.3	 30
266	 21	625.0	66.3	 30
267	 21	152.8	31.9	 30
268	 21	479.0	106.4	 36
269	 21	151.5	36.7	 30
270	 21	146.8	29.0	 30
271	 21	148.3	39.0	 30
272	 21	196.5	36.5	 30
273	 21	165.0	31.4	 36
274	 21	196.0	33.4	 30
275	 21	209.0	53.7	 30
276	 21	147.5	29.0	 30
277	 21	291.5	51.8	 30
278	 21	363.3	50.2	 36
279	 21	227.5	30.4	 30
280	 21	159.8	37.2	 30
281	 21	489.8	82.8	 30
282	 21	245.3	40.8	 30
283	 21	166.5	35.0	 30
284	 21	323.0	56.4	 25
285	 21	224.0	45.8	 25
286	 21	1062.0	151.1	 25
287	 21	908.0	85.2	 25
288	 21	230.3	26.6	 30
289	 21	817.0	118.2	 25
290	 21	193.0	40.2	 25
291	 21	285.0	36.8	 25
292	 21	502.0	64.0	 25
293	 21	225.5	37.4	 30
294	 21	430.0	72.1	 25
295	 21	376.0	68.5	 25
296	 21	207.0	39.4	 25
297	 21	171.0	29.4	 25
298	 21	296.5	45.2	 30
299	 21	397.0	69.7	 25
300	 21	177.0	45.0	 25
301	 21	154.0	23.4	 25
302	 21	2084.0	197.1	 25
303	 21	459.3	64.9	 30
304	 21	149.0	36.5	 25
305	 21	180.0	32.4	 25
306	 21	261.0	49.1	 25
307	 21	335.0	61.5	 25
308	 21	211.5	56.0	 30
309	 21	499.0	55.1	 25
310	 21	3929.0	432.3	 25
311	 21	1457.0	135.6	 25
312	 21	204.0	45.3	 25
313	 21	950.8	150.0	 30
314	 21	177.0	35.6	 25
315	 21	174.0	27.1	 25
316	 21	226.0	44.8	 25
317	 21	497.0	64.3	 25
318	 21	267.8	35.1	 30
319	 21	182.0	28.2	 25
320	 21	287.0	30.7	 25
321	 21	256.0	38.4	 25
322	 21	211.0	42.7	 25
323	 21	264.0	70.8	 30
324	 21	216.0	41.1	 25
325	 21	605.0	79.8	 25
326	 21	316.0	68.5	 25
327	 21	371.0	46.3	 25
328	 21	150.8	24.7	 30
329	 21	195.0	30.8	 25
330	 21	576.0	91.0	 25
331	 21	1148.0	139.2	 25
332	 21	267.0	48.3	 25
333	 21	495.8	107.0	 30
334	 21	164.0	34.1	 25
335	 21	275.0	61.1	 25
336	 21	280.0	54.7	 25
337	 21	187.0	40.6	 25
338	 21	827.8	161.4	 30
339	 21	219.0	54.1	 25
340	 21	568.0	93.9	 25
341	 21	305.0	39.1	 25
342	 21	244.0	53.6	 25
343	 21	132.8	29.7	 30
344	 21	145.0	35.8	 25
345	 21	232.0	34.8	 25
346	 21	489.0	74.7	 25
347	 21	196.0	31.2	 25
348	 21	179.0	36.7	 25
349	 21	156.5	34.9	 30
350	 21	572.0	98.9	 25
351	 21	207.0	45.7	 25
352	 21	206.0	37.8	 25
353	 21	6158.0	903.5	 25
354	 21	263.3	43.1	 30
355	 21	309.0	54.4	 25
356	 21	165.0	32.1	 25
357	 21	280.0	48.8	 25
358	 21	302.0	62.6	 25
359	 21	150.8	28.1	 30
360	 21	1144.0	105.8	 25
361	 21	239.0	46.3	 25
362	 21	151.0	40.4	 25
363	 21	171.0	28.6	 25
364	 21	1366.8	254.7	 30
365	 21	379.0	52.6	 25
366	 21	1122.0	92.8	 25
367	 21	502.0	61.0	 25
368	 21	195.0	39.2	 25
369	 21	282.8	35.1	 30
370	 21	194.0	35.6	 25
371	 21	250.0	29.8	 25
372	 21	347.0	57.2	 25
373	 21	161.0	37.3	 25
374	 21	131.3	23.4	 30
375	 21	194.0	36.7	 25
376	 21	1659.0	130.3	 25
377	 21	553.0	63.6	 25
378	 21	264.0	59.1	 25
379	 21	548.8	96.4	 30
380	 21	202.0	38.6	 25
381	 21	379.0	70.4	 25
382	 21	480.0	52.6	 25
383	 21	911.0	162.9	 25
384	 21	238.3	34.9	 30
385	 21	149.0	30.6	 25
386	 21	1605.0	214.9	 25
387	 21	128.0	24.5	 25
388	 21	275.0	42.9	 25
389	 21	320.8	51.0	 30
390	 21	210.0	30.8	 25
391	 21	533.0	89.1	 25
392	 21	207.0	45.9	 25
393	 21	258.0	38.7	 25
394	 21	188.8	46.1	 30
395	 21	160.0	37.9	 25
396	 21	156.0	35.1	 25
397	 21	318.0	49.2	 25
398	 21	1436.0	157.4	 25
399	 21	545.8	72.7	 30
400	 21	494.0	75.9	 25
401	 21	157.0	30.4	 25
402	 21	248.0	47.0	 25
403	 21	165.0	38.5	 25
404	 21	601.0	98.0	 30
405	 21	191.0	34.2	 25
406	 21	219.0	35.1	 25
407	 21	501.0	88.4	 25
408	 21	161.0	39.0	 25
409	 21	139.8	26.8	 30
410	 21	304.0	40.9	 25
411	 21	342.0	55.0	 25
412	 21	302.0	53.5	 25
413	 21	682.0	92.3	 25
414	 21	538.5	89.6	 30
415	 21	867.0	116.6	 25
416	 21	851.0	78.4	 25
417	 21	900.0	128.9	 25
418	 21	892.0	80.1	 25
419	 21	3211.0	528.5	 30
420	 21	279.0	54.9	 25
421	 21	306.0	39.7	 25
422	 21	238.0	36.1	 25
423	 21	954.0	148.6	 25
424	 21	224.8	50.3	 30
425	 21	319.0	59.2	 25
426	 21	228.0	25.5	 25
427	 21	169.0	32.0	 25
428	 21	237.0	51.5	 25
429	 21	210.0	47.2	 30
430	 21	157.0	31.5	 25
431	 21	399.0	48.6	 25
432	 21	299.0	46.0	 25
433	 21	582.0	91.6	 25
434	 21	271.8	79.9	 30
435	 21	1118.0	150.9	 25
436	 21	251.0	44.4	 25
437	 21	214.0	54.5	 25
438	 21	214.0	37.4	 25
439	 21	329.8	47.2	 30
440	 21	1120.0	181.7	 25
441	 21	180.0	30.8	 25
442	 21	590.0	102.6	 25
443	 21	196.0	28.1	 25
444	 21	178.3	29.4	 30
445	 21	286.0	54.1	 25
446	 21	207.0	44.3	 25
447	 21	430.0	73.5	 25
448	 21	273.0	64.1	 25
449	 21	198.3	41.5	 30
450	 21	192.0	33.5	 25
451	 21	185.0	25.1	 25
452	 21	1214.0	152.7	 25
453	 21	261.0	42.7	 25
454	 21	6543.5	1644.8	 30
455	 21	253.0	45.6	 25
456	 21	265.0	39.0	 25
457	 21	548.0	58.3	 25
458	 21	419.0	58.8	 25
459	 21	184.5	37.8	 30
460	 21	959.0	181.7	 25
461	 21	250.0	45.1	 25
462	 21	147.0	31.4	 25
463	 21	307.0	48.3	 25
464	 21	147.5	18.2	 30
465	 21	858.0	94.7	 25
466	 21	120.0	20.7	 25
467	 21	214.0	32.8	 25
468	 21	256.0	45.4	 25
469	 21	796.0	105.1	 30
470	 21	597.0	75.8	 25
471	 21	177.0	32.9	 25
472	 21	636.0	115.1	 25
473	 21	538.0	55.6	 25
474	 21	599.0	93.9	 30
475	 21	3836.0	694.1	 25
476	 21	294.0	43.6	 25
477	 21	359.0	50.4	 25
478	 21	170.0	33.1	 25
479	 21	287.5	56.0	 30
480	 21	198.0	38.0	 25
481	 21	292.0	45.6	 25
482	 21	15436.0	2241.0	 25
483	 21	489.0	73.0	 25
484	 21	374.8	61.6	 30
485	 21	168.0	28.1	 25
486	 21	214.0	49.0	 25
487	 21	194.0	32.6	 25
488	 21	193.0	38.6	 25
489	 21	199.8	35.5	 30
490	 21	257.0	50.0	 25
491	 21	784.0	97.9	 25
492	 21	167.0	30.4	 25
493	 21	192.0	36.9	 25
494	 21	189.3	31.9	 30
495	 21	219.0	48.7	 25
496	 21	270.0	39.0	 25
497	 21	226.0	37.3	 25
498	 21	254.0	42.5	 25
499	 21	224.8	28.4	 30
500	 21	860.0	112.5	 25
501	 21	379.0	58.3	 25
502	 21	263.0	46.3	 25
503	 21	244.0	41.9	 25
504	 21	1001.0	152.0	 30
505	 21	229.0	48.0	 25
506	 21	200.0	21.1	 25
507	 21	199.0	37.4	 25
508	 21	345.0	52.8	 25
509	 21	359.0	68.3	 30
510	 21	244.0	51.7	 25
511	 21	349.0	48.5	 25
512	 21	1120.0	153.8	 25
513	 21	587.0	92.9	 25
514	 21	986.8	212.0	 30
515	 21	221.0	36.6	 25
516	 21	240.0	37.4	 25
517	 21	349.0	66.8	 25
518	 21	467.0	60.6	 25
519	 21	537.8	75.2	 30
520	 21	18100.0	3456.7	 25
521	 21	915.0	108.9	 25
522	 21	358.0	41.3	 25
523	 21	298.0	59.0	 25
524	 21	215.3	30.8	 30
525	 21	233.0	46.2	 25
526	 21	553.0	85.3	 25
527	 21	235.0	38.2	 25
528	 21	376.0	37.0	 25
529	 21	5453.0	1413.6	 30
530	 21	293.0	59.1	 25
531	 21	264.0	31.5	 25
532	 21	319.0	53.2	 25
533	 21	202.0	42.8	 25
534	 21	146.3	28.5	 30
535	 21	565.0	196.0	 25
536	 21	222.0	38.2	 25
537	 21	260.0	55.6	 25
538	 21	152.0	31.5	 25
539	 21	2318.8	526.6	 30
540	 21	876.0	165.4	 25
541	 21	199.0	29.3	 25
542	 21	390.0	51.4	 25
543	 21	154.0	24.6	 25
544	 21	142.5	27.6	 30
545	 21	150.0	33.6	 25
546	 21	195.0	38.5	 25
547	 21	277.0	50.8	 25
548	 21	431.0	60.1	 25
549	 21	375.0	69.8	 30
550	 21	411.0	69.4	 25
551	 21	169.0	38.5	 25
552	 21	238.0	37.7	 25
553	 21	208.0	42.3	 25
554	 21	360.0	75.9	 30
555	 21	361.0	63.3	 25
556	 21	187.0	28.1	 25
557	 21	272.0	46.5	 25
558	 21	148.0	31.9	 25
559	 21	551.3	116.5	 30
560	 21	505.0	80.3	 25
561	 21	215.0	39.7	 25
562	 21	229.0	49.5	 25
563	 21	464.0	78.6	 25
564	 21	166.0	30.1	 30
565	 21	433.0	79.2	 25
566	 21	137.0	37.7	 25
567	 21	1312.0	118.5	 25
568	 21	462.0	65.4	 25
569	 21	784.8	158.2	 30
570	 21	229.3	48.2	 30
571	 21	781.3	146.7	 30
572	 21	238.0	67.5	 30
573	 21	212.0	37.7	 30
574	 21	597.8	143.0	 36
575	 21	1503.5	263.0	 30
576	 21	146.8	28.1	 30
577	 21	281.8	45.4	 30
578	 21	151.5	26.8	 30
579	 21	187.8	31.5	 36
580	 21	598.5	129.1	 30
581	 21	552.0	74.3	 30
582	 21	235.5	32.9	 30
583	 21	272.5	37.1	 30
584	 21	11140.5	2393.9	 36
585	 21	327.5	78.2	 30
586	 21	239.8	44.7	 30
587	 21	1497.5	174.9	 30
588	 21	347.3	55.6	 30
589	 21	149.8	29.8	 36
590	 21	177.8	29.1	 30
591	 21	294.0	44.4	 30
592	 21	188.0	33.9	 30
593	 21	418.3	51.8	 30
594	 21	157.0	27.6	 36
595	 21	156.8	26.9	 30
596	 21	358.8	58.8	 30
597	 21	205.3	39.6	 30
598	 21	181.3	37.0	 30
599	 21	923.0	202.8	 36
600	 21	178.0	33.1	 30
601	 21	153.3	19.8	 30
602	 21	410.8	49.4	 30
603	 21	1722.0	268.4	 30
604	 21	400.5	83.6	 36
605	 21	406.8	44.5	 30
606	 21	510.8	85.5	 30
607	 21	170.5	32.3	 30
608	 21	343.8	59.1	 30
609	 21	288.3	49.6	 36
610	 21	480.5	61.2	 30
611	 21	417.0	66.3	 30
612	 21	147.0	30.2	 30
613	 21	152.3	33.7	 30
614	 21	710.5	146.8	 36
615	 21	470.8	65.4	 30
616	 21	628.5	84.4	 30
617	 21	237.8	35.9	 30
618	 21	183.3	35.4	 30
619	 21	161.3	29.2	 36
620	 21	345.3	61.3	 30
621	 21	339.0	41.6	 30
622	 21	677.3	108.3	 30
623	 21	172.0	27.6	 30
624	 21	391.0	72.2	 36
625	 21	312.8	63.3	 30
626	 21	171.0	27.3	 30
627	 21	223.8	32.0	 30
628	 21	220.8	42.4	 30
629	 21	258.8	44.3	 36
630	 21	1977.5	459.1	 30
631	 21	229.8	33.8	 30
632	 21	843.8	82.4	 30
633	 21	540.3	61.7	 30
634	 21	1389.3	254.9	 36
635	 21	377.8	64.4	 30
636	 21	2397.5	360.8	 30
637	 21	2234.5	441.2	 30
638	 21	5605.3	964.8	 30
639	 21	1147.3	180.1	 30
640	 21	340.0	71.4	 25
641	 21	960.0	155.0	 25
642	 21	616.0	71.2	 25
643	 21	1546.0	129.0	 25
644	 21	707.8	57.7	 30
645	 21	420.0	78.2	 25
646	 21	435.0	59.6	 25
647	 21	864.0	109.8	 25
648	 21	143.0	35.4	 25
649	 21	285.8	51.4	 30
650	 21	183.0	31.4	 25
651	 21	5686.0	903.5	 25
652	 21	222.0	30.9	 25
653	 21	399.0	63.6	 25
654	 21	354.0	74.3	 30
655	 21	205.0	18.5	 25
656	 21	488.0	86.8	 25
657	 21	2125.0	231.2	 25
658	 21	187.0	28.3	 25
659	 21	302.8	43.6	 30
660	 21	231.0	41.9	 25
661	 21	302.0	46.3	 25
662	 21	921.0	118.5	 25
663	 21	654.0	62.4	 25
664	 21	159.8	34.4	 30
665	 21	147.0	19.4	 25
666	 21	351.0	52.5	 25
667	 21	547.0	50.2	 25
668	 21	377.0	35.7	 25
669	 21	490.8	59.1	 30
670	 21	1362.0	258.3	 25
671	 21	184.0	42.7	 25
672	 21	176.0	25.5	 25
673	 21	190.0	27.8	 25
674	 21	241.5	37.7	 30
675	 21	282.0	32.2	 25
676	 21	188.0	22.3	 25
677	 21	134.0	21.2	 25
678	 21	366.0	64.9	 25
679	 21	348.0	58.9	 25
680	 21	657.3	122.0	 30
681	 21	343.0	40.7	 25
682	 21	278.0	53.3	 25
683	 21	290.0	49.3	 25
684	 21	479.0	66.8	 25
685	 21	313.0	52.8	 30
686	 21	285.0	45.7	 25
687	 21	306.0	47.7	 25
688	 21	452.0	65.9	 25
689	 21	148.0	22.5	 25
690	 21	230.8	39.2	 30
691	 21	243.0	46.5	 25
692	 21	154.0	28.8	 25
693	 21	1998.0	194.1	 25
694	 21	133.0	26.7	 25
695	 21	2385.3	587.2	 30
696	 21	933.0	110.5	 25
697	 21	438.0	58.6	 25
698	 21	2244.0	197.5	 25
699	 21	195.0	35.2	 25
700	 21	127.0	27.4	 30
701	 21	116.0	24.9	 25
702	 21	166.0	31.9	 25
703	 21	258.0	35.9	 25
704	 21	215.0	47.3	 25
705	 21	196.5	34.8	 30
706	 21	539.0	73.7	 25
707	 21	305.0	34.2	 25
708	 21	516.0	74.5	 25
709	 21	232.0	45.4	 25
710	 21	230.0	40.1	 30
711	 21	243.0	40.2	 25
  0	 22	15784.0	3207.4	 25
  1	 22	198.0	47.3	 25
  2	 22	141.0	31.3	 30
  3	 22	157.0	30.1	 25
  4	 22	193.0	29.5	 25
  5	 22	422.0	69.7	 25
  6	 22	571.0	86.4	 25
  7	 22	1133.5	190.8	 30
  8	 22	443.0	71.3	 25
  9	 22	299.0	48.3	 25
 10	 22	178.0	26.5	 25
 11	 22	226.0	26.9	 25
 12	 22	868.0	135.3	 25
 13	 22	253.3	46.4	 30
 14	 22	125.0	33.2	 25
 15	 22	192.0	38.3	 25
 16	 22	239.0	47.4	 25
 17	 22	189.0	31.4	 25
 18	 22	179.3	34.1	 30
 19	 22	321.0	49.4	 25
 20	 22	552.0	61.6	 25
 21	 22	207.0	33.4	 25
 22	 22	197.0	34.0	 25
 23	 22	154.8	33.5	 30
 24	 22	126.0	24.6	 25
 25	 22	172.0	35.1	 25
 26	 22	353.0	49.1	 25
 27	 22	285.0	59.3	 25
 28	 22	205.5	30.5	 30
 29	 22	239.0	41.5	 25
 30	 22	173.0	28.9	 25
 31	 22	238.0	40.1	 25
 32	 22	237.0	41.1	 25
 33	 22	244.0	40.0	 30
 34	 22	911.0	130.3	 25
 35	 22	275.0	26.1	 25
 36	 22	176.0	26.7	 25
 37	 22	372.0	52.1	 25
 38	 22	195.5	30.7	 30
 39	 22	165.0	37.8	 25
 40	 22	145.0	29.6	 25
 41	 22	160.0	39.4	 25
 42	 22	152.0	28.3	 25
 43	 22	181.0	35.3	 30
 44	 22	199.0	32.3	 25
 45	 22	177.0	30.7	 25
 46	 22	209.0	27.9	 25
 47	 22	174.0	30.2	 25
 48	 22	149.3	30.6	 30
 49	 22	195.0	33.7	 25
 50	 22	243.0	35.0	 25
 51	 22	517.0	96.0	 25
 52	 22	202.0	40.9	 25
 53	 22	186.5	34.0	 30
 54	 22	229.0	47.4	 25
 55	 22	235.0	37.5	 25
 56	 22	152.0	31.2	 25
 57	 22	372.0	808.4	 25
 58	 22	205.0	35.3	 30
 59	 22	365.0	53.2	 25
 60	 22	371.0	53.9	 25
 61	 22	367.0	54.5	 25
 62	 22	531.0	108.0	 25
 63	 22	204.0	33.5	 30
 64	 22	345.0	50.0	 25
 65	 22	234.0	50.3	 25
 66	 22	135.0	22.8	 25
 67	 22	155.0	38.0	 25
 68	 22	165.5	42.8	 30
 69	 22	214.0	28.6	 25
 70	 22	325.0	69.0	 25
 71	 22	165.0	26.3	 25
 72	 22	161.0	41.7	 25
 73	 22	143.5	22.5	 30
 74	 22	127.0	27.2	 25
 75	 22	191.0	36.0	 25
 76	 22	215.0	36.3	 25
 77	 22	261.0	40.4	 25
 78	 22	202.0	30.5	 30
 79	 22	156.0	22.5	 25
 80	 22	147.0	22.5	 25
 81	 22	142.0	27.8	 25
 82	 22	227.0	48.6	 25
 83	 22	166.0	35.1	 30
 84	 22	149.0	28.2	 25
 85	 22	153.0	28.8	 25
 86	 22	240.0	48.4	 25
 87	 22	606.0	68.2	 25
 88	 22	234.0	39.4	 30
 89	 22	264.0	39.8	 25
 90	 22	333.0	45.2	 25
 91	 22	179.0	48.3	 25
 92	 22	187.0	25.2	 25
 93	 22	191.5	34.1	 30
 94	 22	168.0	29.0	 25
 95	 22	142.0	28.3	 25
 96	 22	176.0	29.8	 25
 97	 22	263.0	44.5	 25
 98	 22	169.3	38.8	 30
 99	 22	193.0	28.9	 25
100	 22	237.0	52.3	 25
101	 22	147.0	33.0	 25
102	 22	183.0	36.0	 25
103	 22	145.0	18.5	 30
104	 22	184.0	36.4	 25
105	 22	187.0	36.5	 25
106	 22	262.0	49.6	 25
107	 22	348.0	56.2	 25
108	 22	194.8	32.7	 30
109	 22	173.0	36.5	 25
110	 22	141.0	24.0	 25
111	 22	165.0	37.1	 25
112	 22	198.0	31.8	 25
113	 22	199.8	36.4	 30
114	 22	284.0	45.8	 25
115	 22	368.0	60.4	 25
116	 22	222.0	34.5	 25
117	 22	180.0	38.3	 25
118	 22	175.8	24.9	 30
119	 22	172.0	32.9	 25
120	 22	156.0	28.0	 25
121	 22	148.0	28.6	 25
122	 22	144.0	26.9	 25
123	 22	158.5	32.1	 30
124	 22	238.0	42.8	 25
125	 22	145.0	26.6	 25
126	 22	139.0	22.4	 25
127	 22	147.0	32.5	 25
128	 22	246.3	43.5	 30
129	 22	163.0	29.6	 25
130	 22	182.0	26.1	 25
131	 22	307.0	61.3	 25
132	 22	214.0	36.2	 25
133	 22	201.5	49.7	 30
134	 22	158.0	35.1	 25
135	 22	215.0	44.6	 25
136	 22	215.0	45.4	 25
137	 22	314.0	43.9	 25
138	 22	271.5	31.5	 30
139	 22	649.0	135.0	 25
140	 22	149.0	26.4	 25
141	 22	187.0	38.7	 25
142	 22	270.0	48.7	 25
143	 22	219.8	40.7	 30
144	 22	173.0	33.2	 25
145	 22	149.0	41.7	 25
146	 22	318.0	54.0	 25
147	 22	161.0	48.8	 25
148	 22	142.8	25.7	 30
149	 22	149.0	25.2	 25
150	 22	184.0	32.8	 25
151	 22	279.0	45.0	 25
152	 22	158.0	24.2	 25
153	 22	224.5	42.8	 30
154	 22	297.0	41.1	 25
155	 22	420.0	70.4	 25
156	 22	160.0	36.3	 25
157	 22	232.0	31.6	 25
158	 22	161.8	43.7	 30
159	 22	279.0	51.1	 25
160	 22	199.0	47.1	 25
161	 22	145.0	22.2	 25
162	 22	173.0	30.5	 25
163	 22	310.0	66.7	 30
164	 22	171.0	30.0	 25
165	 22	136.0	26.9	 25
166	 22	141.0	30.5	 25
167	 22	195.0	49.8	 25
168	 22	154.3	26.0	 30
169	 22	141.0	35.8	 25
170	 22	185.0	34.1	 25
171	 22	129.0	26.9	 25
172	 22	162.0	31.3	 25
173	 22	186.5	35.4	 30
174	 22	199.0	37.1	 25
175	 22	144.0	24.5	 25
176	 22	143.0	22.6	 25
177	 22	184.0	32.5	 25
178	 22	160.0	28.7	 30
179	 22	146.0	33.7	 25
180	 22	175.0	22.3	 25
181	 22	165.0	31.1	 25
182	 22	209.0	30.0	 25
183	 22	350.0	53.7	 30
184	 22	274.0	32.0	 25
185	 22	704.0	189.0	 25
186	 22	161.0	32.2	 25
187	 22	176.0	28.9	 25
188	 22	246.8	42.8	 30
189	 22	272.0	31.3	 25
190	 22	326.0	40.5	 25
191	 22	240.0	44.3	 25
192	 22	170.0	24.5	 25
193	 22	165.0	15.9	 30
194	 22	1304.0	201.3	 25
195	 22	517.0	57.3	 25
196	 22	161.0	18.8	 25
197	 22	480.0	77.1	 25
198	 22	292.5	59.0	 30
199	 22	243.0	32.6	 25
200	 22	167.0	24.5	 25
201	 22	169.0	30.4	 25
202	 22	152.0	21.9	 25
203	 22	256.5	45.8	 30
204	 22	474.0	84.6	 25
205	 22	338.0	34.2	 25
206	 22	551.0	134.0	 25
207	 22	319.0	75.5	 25
208	 22	218.8	36.2	 30
209	 22	189.0	37.3	 25
210	 22	156.0	26.0	 25
211	 22	196.0	32.4	 25
212	 22	313.0	57.2	 25
213	 22	250.8	38.5	 30
214	 22	165.0	26.0	 25
215	 22	146.0	33.1	 25
216	 22	178.0	23.3	 25
217	 22	187.0	39.2	 25
218	 22	194.3	40.2	 30
219	 22	222.0	49.8	 25
220	 22	190.0	28.6	 25
221	 22	174.0	48.3	 25
222	 22	170.0	36.3	 25
223	 22	186.3	37.4	 30
224	 22	329.0	36.0	 25
225	 22	299.0	44.2	 25
226	 22	198.0	37.1	 25
227	 22	258.0	108.5	 25
228	 22	608.8	82.2	 30
229	 22	166.0	36.8	 25
230	 22	175.0	30.9	 25
231	 22	234.0	43.9	 25
232	 22	190.0	31.7	 25
233	 22	424.8	105.3	 30
234	 22	229.0	37.5	 25
235	 22	295.0	61.1	 25
236	 22	202.0	48.0	 25
237	 22	155.0	24.3	 25
238	 22	219.8	38.7	 30
239	 22	222.0	38.7	 25
240	 22	300.0	66.7	 25
241	 22	241.0	40.1	 25
242	 22	164.0	22.5	 25
243	 22	178.8	42.9	 30
244	 22	447.0	74.9	 25
245	 22	281.0	21.0	 25
246	 22	252.0	45.5	 25
247	 22	242.0	36.6	 25
248	 22	166.8	39.0	 30
249	 22	136.0	27.9	 25
250	 22	172.0	40.6	 25
251	 22	341.0	59.5	 25
252	 22	144.0	25.1	 25
253	 22	299.8	60.0	 30
254	 22	217.0	24.6	 25
255	 22	208.0	45.0	 25
256	 22	175.0	30.8	 25
257	 22	278.0	48.3	 25
258	 22	291.5	48.2	 30
259	 22	183.0	25.3	 25
260	 22	162.0	35.1	 25
261	 22	235.0	29.1	 25
262	 22	200.0	26.4	 25
263	 22	334.8	51.9	 30
264	 22	228.0	43.9	 25
265	 22	267.0	34.8	 25
266	 22	281.0	40.2	 25
267	 22	132.0	25.7	 25
268	 22	206.0	35.5	 30
269	 22	150.0	22.4	 25
270	 22	150.0	29.0	 25
271	 22	182.0	39.5	 25
272	 22	283.0	44.8	 25
273	 22	172.8	29.6	 30
274	 22	258.0	36.5	 25
275	 22	152.0	18.8	 25
276	 22	146.0	29.1	 25
277	 22	200.0	45.2	 25
278	 22	346.3	48.6	 30
279	 22	198.0	52.2	 25
280	 22	171.0	41.2	 25
281	 22	151.0	27.1	 25
282	 22	148.0	24.7	 25
283	 22	137.3	29.4	 36
284	 22	245.3	42.2	 30
285	 22	216.5	39.0	 30
286	 22	281.0	43.3	 30
287	 22	819.3	178.4	 30
288	 22	194.5	32.6	 36
289	 22	753.8	144.8	 30
290	 22	203.0	51.1	 30
291	 22	186.5	34.4	 30
292	 22	188.0	28.5	 30
293	 22	229.5	45.5	 36
294	 22	590.3	99.5	 30
295	 22	454.0	60.3	 30
296	 22	158.8	21.8	 30
297	 22	197.0	31.4	 30
298	 22	225.8	35.5	 36
299	 22	479.5	95.5	 30
300	 22	134.8	21.1	 30
301	 22	150.8	19.0	 30
302	 22	424.5	79.6	 30
303	 22	192.3	33.2	 36
304	 22	143.8	27.4	 30
305	 22	184.8	40.5	 30
306	 22	160.0	29.3	 30
307	 22	305.8	42.1	 30
308	 22	174.5	32.0	 36
309	 22	297.5	95.3	 30
310	 22	1479.0	284.7	 30
311	 22	326.3	50.6	 30
312	 22	260.0	32.8	 30
313	 22	697.3	140.7	 36
314	 22	176.3	30.0	 30
315	 22	143.3	24.8	 30
316	 22	167.8	33.1	 30
317	 22	173.8	28.7	 30
318	 22	191.8	33.1	 36
319	 22	144.8	26.8	 30
320	 22	138.0	25.6	 30
321	 22	200.3	32.7	 30
322	 22	175.3	29.3	 30
323	 22	2943.8	716.5	 36
324	 22	1412.3	329.9	 30
325	 22	144.8	22.7	 30
326	 22	152.8	24.8	 30
327	 22	298.5	63.9	 30
328	 22	219.3	40.7	 36
329	 22	152.0	27.8	 30
330	 22	378.5	84.9	 30
331	 22	277.5	40.1	 30
332	 22	443.3	45.8	 30
333	 22	214.8	46.4	 36
334	 22	142.5	24.9	 30
335	 22	190.3	41.3	 30
336	 22	135.8	25.5	 30
337	 22	158.5	24.3	 30
338	 22	340.0	45.5	 30
339	 22	218.8	47.0	 36
340	 22	285.0	30.2	 30
341	 22	370.5	47.2	 30
342	 22	201.8	29.2	 30
343	 22	172.3	32.1	 30
344	 22	126.3	20.8	 36
345	 22	152.8	28.3	 30
346	 22	206.3	32.2	 30
347	 22	149.5	25.1	 30
348	 22	183.5	33.3	 30
349	 22	152.0	33.9	 36
350	 22	257.0	100.5	 30
351	 22	164.3	41.0	 30
352	 22	249.8	40.1	 30
353	 22	767.0	109.5	 25
354	 22	193.8	32.0	 30
355	 22	272.0	33.4	 25
356	 22	177.0	24.7	 25
357	 22	250.0	34.9	 25
358	 22	161.0	22.0	 25
359	 22	160.8	40.9	 30
360	 22	233.0	52.8	 25
361	 22	143.0	32.4	 25
362	 22	146.0	26.9	 25
363	 22	139.0	31.7	 25
364	 22	660.3	112.8	 30
365	 22	279.0	33.0	 25
366	 22	356.0	46.9	 25
367	 22	440.0	82.3	 25
368	 22	156.0	24.4	 25
369	 22	212.8	41.0	 30
370	 22	151.0	25.6	 25
371	 22	106.0	20.1	 25
372	 22	216.0	29.4	 25
373	 22	147.0	23.4	 25
374	 22	146.8	23.6	 30
375	 22	175.0	28.6	 25
376	 22	564.0	108.2	 25
377	 22	259.0	33.1	 25
378	 22	179.0	27.2	 25
379	 22	372.0	58.0	 30
380	 22	348.0	46.5	 25
381	 22	168.0	28.6	 25
382	 22	310.0	38.6	 25
383	 22	339.0	55.8	 25
384	 22	200.0	36.6	 30
385	 22	120.0	23.3	 25
386	 22	366.0	42.7	 25
387	 22	160.0	26.1	 25
388	 22	207.0	36.6	 25
389	 22	149.0	16.5	 30
390	 22	206.0	17.7	 25
391	 22	224.0	29.1	 25
392	 22	168.0	38.1	 25
393	 22	171.0	28.7	 25
394	 22	181.8	36.8	 30
395	 22	214.0	31.3	 25
396	 22	138.0	23.1	 25
397	 22	255.0	49.2	 25
398	 22	312.0	44.8	 25
399	 22	496.3	85.1	 30
400	 22	220.0	39.3	 25
401	 22	133.0	29.1	 25
402	 22	230.0	40.4	 25
403	 22	144.0	29.5	 25
404	 22	154.8	20.7	 30
405	 22	173.0	21.5	 25
406	 22	191.0	28.9	 25
407	 22	177.0	38.3	 25
408	 22	161.0	28.4	 25
409	 22	188.3	27.1	 30
410	 22	195.0	34.1	 25
411	 22	519.0	60.2	 25
412	 22	358.0	39.4	 25
413	 22	499.0	50.7	 25
414	 22	241.0	31.7	 30
415	 22	300.0	32.9	 25
416	 22	516.0	65.1	 25
417	 22	449.0	59.2	 25
418	 22	611.0	52.5	 25
419	 22	801.8	130.2	 30
420	 22	153.0	22.9	 25
421	 22	152.0	23.3	 25
422	 22	221.0	44.4	 25
423	 22	430.0	75.2	 25
424	 22	140.8	33.5	 30
425	 22	218.0	33.1	 25
426	 22	185.0	29.6	 25
427	 22	256.0	45.3	 25
428	 22	366.0	63.0	 25
429	 22	165.8	33.5	 30
430	 22	156.0	25.3	 25
431	 22	199.0	37.7	 25
432	 22	259.0	34.6	 25
433	 22	187.0	26.8	 25
434	 22	2410.0	644.4	 30
435	 22	319.0	45.7	 25
436	 22	208.0	32.3	 25
437	 22	203.0	32.8	 25
438	 22	218.0	31.6	 25
439	 22	261.8	30.1	 30
440	 22	359.0	45.4	 25
441	 22	134.0	21.1	 25
442	 22	189.0	27.1	 25
443	 22	167.0	26.8	 25
444	 22	207.8	44.6	 30
445	 22	161.0	25.6	 25
446	 22	240.0	35.7	 25
447	 22	182.0	33.8	 25
448	 22	156.0	27.0	 25
449	 22	176.8	43.4	 30
450	 22	159.0	29.7	 25
451	 22	182.0	20.4	 25
452	 22	481.0	51.9	 25
453	 22	159.0	20.2	 25
454	 22	1567.8	411.5	 30
455	 22	216.0	45.5	 25
456	 22	261.0	44.4	 25
457	 22	370.0	57.6	 25
458	 22	237.0	45.4	 25
459	 22	171.0	35.5	 30
460	 22	269.0	38.3	 25
461	 22	164.0	30.0	 25
462	 22	133.0	19.4	 25
463	 22	239.0	45.4	 25
464	 22	145.0	25.1	 30
465	 22	708.0	95.3	 25
466	 22	127.0	24.3	 25
467	 22	200.0	37.1	 25
468	 22	408.0	49.6	 25
469	 22	384.5	58.7	 30
470	 22	303.0	44.9	 25
471	 22	143.0	39.4	 25
472	 22	431.0	55.8	 25
473	 22	485.0	52.0	 25
474	 22	590.5	78.0	 30
475	 22	612.0	111.3	 25
476	 22	646.0	148.9	 25
477	 22	177.0	29.4	 25
478	 22	147.0	33.9	 25
479	 22	217.8	43.3	 30
480	 22	164.0	30.6	 25
481	 22	190.0	37.1	 25
482	 22	1394.0	286.9	 25
483	 22	267.0	34.4	 25
484	 22	307.8	59.3	 30
485	 22	150.0	18.5	 25
486	 22	184.0	27.2	 25
487	 22	136.0	34.3	 25
488	 22	200.0	24.3	 25
489	 22	169.5	34.2	 30
490	 22	251.0	40.4	 25
491	 22	442.0	66.2	 25
492	 22	152.0	27.8	 25
493	 22	157.0	35.7	 25
494	 22	190.0	30.6	 30
495	 22	154.0	33.2	 25
496	 22	344.0	61.7	 25
497	 22	213.0	22.4	 25
498	 22	244.0	42.9	 25
499	 22	147.0	24.2	 30
500	 22	244.0	32.1	 25
501	 22	344.0	50.5	 25
502	 22	289.0	39.0	 25
503	 22	168.0	25.4	 25
504	 22	272.3	40.5	 30
505	 22	160.0	24.8	 25
506	 22	236.0	34.0	 25
507	 22	139.0	28.7	 25
508	 22	205.0	30.5	 25
509	 22	169.0	28.8	 30
510	 22	192.0	27.4	 25
511	 22	201.0	29.9	 25
512	 22	439.0	57.9	 25
513	 22	239.0	39.7	 25
514	 22	475.0	84.9	 30
515	 22	189.0	31.7	 25
516	 22	484.0	98.7	 25
517	 22	550.0	90.0	 25
518	 22	381.0	46.3	 25
519	 22	325.5	66.5	 30
520	 22	6197.0	1579.1	 25
521	 22	330.0	50.9	 25
522	 22	357.0	50.9	 25
523	 22	298.0	34.8	 25
524	 22	203.0	31.4	 30
525	 22	166.0	25.8	 25
526	 22	386.0	47.4	 25
527	 22	239.0	38.9	 25
528	 22	188.0	32.6	 25
529	 22	460.8	105.1	 30
530	 22	213.0	37.2	 25
531	 22	196.0	39.0	 25
532	 22	210.0	31.2	 25
533	 22	162.0	32.1	 25
534	 22	162.8	39.4	 30
535	 22	199.0	41.8	 25
536	 22	200.0	34.7	 25
537	 22	225.0	30.6	 25
538	 22	149.0	21.1	 25
539	 22	484.3	136.4	 30
540	 22	506.0	92.8	 25
541	 22	277.0	37.0	 25
542	 22	242.0	43.3	 25
543	 22	171.0	28.0	 25
544	 22	124.0	30.6	 30
545	 22	187.0	20.7	 25
546	 22	161.0	22.5	 25
547	 22	188.0	32.3	 25
548	 22	445.0	60.7	 25
549	 22	139.8	20.3	 30
550	 22	183.0	32.9	 25
551	 22	117.0	26.5	 25
552	 22	192.0	25.9	 25
553	 22	161.0	23.3	 25
554	 22	137.3	33.7	 30
555	 22	336.0	46.0	 25
556	 22	155.0	34.8	 25
557	 22	178.0	35.6	 25
558	 22	135.0	26.6	 25
559	 22	205.0	35.8	 30
560	 22	324.0	50.2	 25
561	 22	184.0	28.0	 25
562	 22	178.0	34.9	 25
563	 22	238.0	42.0	 25
564	 22	163.3	36.9	 30
565	 22	224.0	59.2	 25
566	 22	171.0	34.3	 25
567	 22	860.0	155.8	 25
568	 22	375.0	73.4	 25
569	 22	265.8	46.8	 30
570	 22	379.0	43.5	 25
571	 22	297.0	55.8	 25
572	 22	190.0	29.0	 25
573	 22	130.0	29.8	 25
574	 22	172.0	22.2	 30
575	 22	469.0	81.3	 25
576	 22	214.0	34.0	 25
577	 22	205.0	34.1	 25
578	 22	332.0	43.8	 25
579	 22	217.3	44.0	 30
580	 22	194.0	26.0	 25
581	 22	374.0	73.6	 25
582	 22	415.0	71.0	 25
583	 22	243.0	115.8	 25
584	 22	1311.5	286.5	 30
585	 22	220.0	30.6	 25
586	 22	151.0	29.3	 25
587	 22	404.0	59.7	 25
588	 22	222.0	43.7	 25
589	 22	150.0	28.4	 30
590	 22	208.0	46.2	 25
591	 22	223.0	37.9	 25
592	 22	152.0	24.8	 25
593	 22	197.0	27.8	 25
594	 22	151.0	36.9	 30
595	 22	160.0	39.4	 25
596	 22	324.0	55.9	 25
597	 22	142.0	31.3	 25
598	 22	243.0	35.2	 25
599	 22	199.0	30.0	 30
600	 22	150.0	17.2	 25
601	 22	214.0	34.6	 25
602	 22	349.0	55.4	 25
603	 22	209.0	57.8	 25
604	 22	256.0	56.2	 30
605	 22	343.0	71.1	 25
606	 22	218.0	38.0	 25
607	 22	170.0	37.4	 25
608	 22	332.0	51.7	 25
609	 22	214.0	37.5	 30
610	 22	404.0	80.4	 25
611	 22	189.0	45.1	 25
612	 22	140.0	34.5	 25
613	 22	134.0	25.9	 25
614	 22	170.8	31.1	 30
615	 22	348.0	36.5	 25
616	 22	356.0	68.0	 25
617	 22	165.0	33.8	 25
618	 22	142.0	23.7	 25
619	 22	160.0	28.5	 30
620	 22	695.0	137.6	 25
621	 22	294.0	52.6	 25
622	 22	209.0	25.3	 25
623	 22	218.0	35.0	 25
624	 22	231.8	34.4	 30
625	 22	174.0	32.1	 25
626	 22	162.0	33.0	 25
627	 22	207.0	38.8	 25
628	 22	153.0	21.8	 25
629	 22	373.8	59.2	 30
630	 22	216.0	47.4	 25
631	 22	224.0	42.0	 25
632	 22	539.0	92.6	 25
633	 22	366.0	72.3	 25
634	 22	424.3	73.2	 30
635	 22	411.0	56.0	 25
636	 22	439.0	73.8	 25
637	 22	397.0	100.1	 25
638	 22	978.0	263.2	 25
639	 22	700.8	105.5	 36
640	 22	267.8	61.7	 30
641	 22	296.8	50.1	 30
642	 22	367.8	53.5	 30
643	 22	266.3	56.0	 30
644	 22	247.0	48.7	 36
645	 22	195.8	28.3	 30
646	 22	197.8	30.3	 30
647	 22	251.3	47.2	 30
648	 22	171.5	21.9	 30
649	 22	175.8	30.5	 36
650	 22	203.8	58.5	 30
651	 22	719.8	184.3	 30
652	 22	288.8	40.4	 30
653	 22	316.3	48.0	 30
654	 22	243.3	58.7	 36
655	 22	192.8	34.4	 30
656	 22	213.0	43.8	 30
657	 22	402.3	81.3	 30
658	 22	179.5	26.1	 30
659	 22	254.5	71.8	 36
660	 22	196.8	35.4	 30
661	 22	331.0	59.2	 30
662	 22	379.0	84.1	 30
663	 22	340.0	38.7	 30
664	 22	152.3	25.0	 36
665	 22	178.3	32.7	 30
666	 22	235.0	40.1	 30
667	 22	223.5	37.6	 30
668	 22	214.5	37.6	 30
669	 22	289.8	46.2	 30
670	 22	212.3	31.9	 36
671	 22	154.0	36.9	 30
672	 22	160.5	23.8	 30
673	 22	152.3	36.8	 30
674	 22	515.8	69.1	 30
675	 22	325.8	39.6	 36
676	 22	238.3	30.3	 30
677	 22	191.5	35.2	 30
678	 22	279.0	51.8	 30
679	 22	277.8	60.0	 30
680	 22	542.5	88.1	 36
681	 22	233.8	30.3	 30
682	 22	170.8	41.1	 30
683	 22	319.8	38.0	 30
684	 22	176.0	29.9	 30
685	 22	228.8	34.2	 36
686	 22	336.0	76.5	 30
687	 22	197.3	33.4	 30
688	 22	225.3	44.0	 30
689	 22	182.8	34.9	 30
690	 22	215.3	39.9	 36
691	 22	170.5	45.8	 30
692	 22	169.3	33.3	 30
693	 22	482.0	113.3	 30
694	 22	130.8	20.7	 30
695	 22	172.8	29.8	 36
696	 22	367.8	61.1	 30
697	 22	414.3	54.1	 30
698	 22	312.5	44.7	 30
699	 22	138.3	36.1	 30
700	 22	122.3	23.1	 36
701	 22	122.5	30.2	 30
702	 22	158.0	23.9	 30
703	 22	524.0	62.0	 30
704	 22	272.3	42.5	 30
705	 22	241.5	36.6	 36
706	 22	223.0	30.7	 30
707	 22	297.0	50.4	 30
708	 22	284.5	50.6	 30
709	 22	190.0	30.4	 25
710	 22	246.5	38.0	 30
711	 22	21126.0	4109.6	 25
  0	 23	227.5	95.8	 30
  1	 23	3852.0	768.5	 30
  2	 23	280.5	47.5	 30
  3	 23	356.8	56.9	 36
  4	 23	617.5	101.2	 30
  5	 23	6074.0	1119.3	 30
  6	 23	807.5	108.3	 30
  7	 23	300.5	45.4	 30
  8	 23	458.5	80.8	 36
  9	 23	747.0	63.2	 30
 10	 23	2496.8	306.7	 30
 11	 23	516.8	73.6	 30
 12	 23	388.3	35.2	 30
 13	 23	298.3	46.5	 36
 14	 23	1503.0	211.7	 30
 15	 23	467.8	73.4	 30
 16	 23	1196.5	177.1	 30
 17	 23	249.0	43.0	 30
 18	 23	1573.5	232.3	 36
 19	 23	710.0	136.6	 30
 20	 23	247.0	52.0	 30
 21	 23	721.5	70.8	 30
 22	 23	300.8	34.7	 30
 23	 23	406.3	63.9	 36
 24	 23	231.0	40.8	 30
 25	 23	220.8	35.0	 30
 26	 23	458.5	85.1	 30
 27	 23	148.8	30.8	 30
 28	 23	242.0	42.4	 36
 29	 23	869.0	133.4	 30
 30	 23	946.3	105.7	 30
 31	 23	283.5	50.2	 30
 32	 23	284.3	55.0	 30
 33	 23	202.3	41.7	 36
 34	 23	202.3	40.0	 30
 35	 23	171.3	30.9	 30
 36	 23	207.8	39.2	 30
 37	 23	1164.0	232.4	 30
 38	 23	443.3	57.2	 36
 39	 23	270.5	28.4	 30
 40	 23	206.5	37.8	 30
 41	 23	320.5	46.3	 30
 42	 23	736.5	87.0	 30
 43	 23	418.0	75.6	 36
 44	 23	1307.8	126.9	 30
 45	 23	565.8	70.9	 30
 46	 23	646.8	63.5	 30
 47	 23	140.0	31.0	 30
 48	 23	263.3	54.6	 36
 49	 23	268.8	57.8	 30
 50	 23	638.0	105.7	 30
 51	 23	453.8	73.8	 30
 52	 23	191.5	36.0	 30
 53	 23	185.8	38.1	 36
 54	 23	363.0	60.8	 30
 55	 23	199.8	38.2	 30
 56	 23	155.8	31.2	 30
 57	 23	194.8	36.6	 30
 58	 23	172.3	37.7	 36
 59	 23	134.3	31.5	 30
 60	 23	158.8	36.4	 30
 61	 23	692.0	114.0	 30
 62	 23	218.3	37.4	 30
 63	 23	321.5	71.4	 36
 64	 23	421.8	72.9	 30
 65	 23	284.3	54.3	 30
 66	 23	746.0	112.9	 25
 67	 23	250.0	46.3	 25
 68	 23	184.5	31.3	 30
 69	 23	194.0	35.9	 25
 70	 23	337.0	57.8	 25
 71	 23	162.0	31.9	 25
 72	 23	150.0	40.5	 25
 73	 23	138.0	25.4	 30
 74	 23	168.0	34.0	 25
 75	 23	190.0	29.9	 25
 76	 23	219.0	43.5	 25
 77	 23	191.0	33.8	 25
 78	 23	220.0	49.0	 30
 79	 23	660.0	101.3	 25
 80	 23	185.0	34.7	 25
 81	 23	142.0	32.6	 25
 82	 23	418.0	66.7	 25
 83	 23	354.0	50.2	 30
 84	 23	160.0	27.6	 25
 85	 23	183.0	28.3	 25
 86	 23	167.0	24.8	 25
 87	 23	187.0	32.3	 25
 88	 23	282.0	45.8	 30
 89	 23	367.0	79.3	 25
 90	 23	1714.0	141.9	 25
 91	 23	1331.0	137.7	 25
 92	 23	348.0	46.6	 25
 93	 23	130.8	19.8	 30
 94	 23	145.0	27.1	 25
 95	 23	140.0	26.5	 25
 96	 23	209.0	40.9	 25
 97	 23	1009.0	164.0	 25
 98	 23	219.5	39.9	 30
 99	 23	194.0	43.6	 25
100	 23	445.0	85.1	 25
101	 23	229.0	38.6	 25
102	 23	367.0	54.5	 25
103	 23	146.5	36.0	 30
104	 23	431.0	49.2	 25
105	 23	308.0	50.9	 25
106	 23	193.0	41.7	 25
107	 23	488.0	48.3	 25
108	 23	581.0	126.0	 30
109	 23	161.0	36.5	 25
110	 23	190.0	37.5	 25
111	 23	132.0	38.5	 25
112	 23	159.0	27.9	 25
113	 23	364.3	63.9	 30
114	 23	193.0	39.7	 25
115	 23	282.0	36.5	 25
116	 23	149.0	25.3	 25
117	 23	190.0	33.9	 25
118	 23	805.8	159.3	 30
119	 23	444.0	78.9	 25
120	 23	171.0	35.4	 25
121	 23	159.0	33.4	 25
122	 23	140.0	27.6	 25
123	 23	152.0	35.9	 30
124	 23	286.0	37.0	 25
125	 23	163.0	44.8	 25
126	 23	202.0	30.5	 25
127	 23	1728.0	165.1	 25
128	 23	173.5	30.1	 30
129	 23	428.0	50.6	 25
130	 23	117.0	31.7	 25
131	 23	174.0	34.6	 25
132	 23	523.0	73.3	 25
133	 23	135.0	28.7	 30
134	 23	155.0	35.1	 25
135	 23	132.0	23.6	 25
136	 23	6507.0	790.8	 25
137	 23	406.0	51.5	 25
138	 23	472.8	70.2	 30
139	 23	206.0	35.6	 25
140	 23	296.0	50.1	 25
141	 23	415.0	84.7	 25
142	 23	371.0	55.4	 25
143	 23	215.3	39.2	 30
144	 23	369.0	54.1	 25
145	 23	324.0	48.5	 25
146	 23	248.0	40.6	 25
147	 23	219.0	42.5	 25
148	 23	268.0	45.8	 30
149	 23	287.0	63.2	 25
150	 23	950.0	110.1	 25
151	 23	264.0	68.1	 25
152	 23	392.0	52.8	 25
153	 23	218.3	45.4	 30
154	 23	897.0	120.0	 25
155	 23	140.0	25.9	 25
156	 23	118.0	17.0	 25
157	 23	1369.0	207.1	 25
158	 23	253.3	44.6	 30
159	 23	2347.0	222.8	 25
160	 23	161.0	27.6	 25
161	 23	147.0	28.2	 25
162	 23	145.0	31.6	 25
163	 23	252.0	38.9	 30
164	 23	234.0	39.0	 25
165	 23	159.0	25.7	 25
166	 23	316.0	49.0	 25
167	 23	170.0	44.4	 25
168	 23	163.5	38.1	 30
169	 23	190.0	30.6	 25
170	 23	170.0	38.9	 25
171	 23	484.0	52.7	 25
172	 23	239.0	44.6	 25
173	 23	231.0	54.8	 30
174	 23	197.0	37.9	 25
175	 23	229.0	42.6	 25
176	 23	542.0	80.1	 25
177	 23	174.0	30.9	 25
178	 23	360.0	92.5	 30
179	 23	175.0	34.5	 25
180	 23	1209.0	145.5	 25
181	 23	158.0	41.4	 25
182	 23	861.0	165.9	 25
183	 23	448.5	78.6	 30
184	 23	642.0	84.9	 25
185	 23	259.0	38.2	 25
186	 23	168.0	43.4	 25
187	 23	180.0	33.2	 25
188	 23	599.8	119.9	 30
189	 23	179.0	33.5	 25
190	 23	323.0	106.8	 25
191	 23	168.0	28.0	 25
192	 23	1405.0	206.6	 25
193	 23	225.0	46.2	 30
194	 23	277.0	46.8	 25
195	 23	476.0	92.0	 25
196	 23	345.0	35.1	 25
197	 23	698.0	116.5	 25
198	 23	392.5	62.9	 30
199	 23	323.0	52.4	 25
200	 23	215.0	30.4	 25
201	 23	166.0	32.1	 25
202	 23	351.0	72.6	 25
203	 23	172.5	26.9	 30
204	 23	397.0	63.8	 25
205	 23	764.0	86.4	 25
206	 23	441.0	59.1	 25
207	 23	654.0	100.9	 25
208	 23	284.8	35.5	 30
209	 23	641.0	92.9	 25
210	 23	145.0	26.4	 25
211	 23	353.0	58.8	 25
212	 23	222.0	44.0	 25
213	 23	184.8	48.7	 30
214	 23	361.0	59.8	 25
215	 23	285.0	40.9	 25
216	 23	179.0	43.5	 25
217	 23	304.0	54.7	 25
218	 23	259.0	50.0	 30
219	 23	164.0	44.6	 25
220	 23	183.0	32.6	 25
221	 23	1216.0	158.6	 25
222	 23	186.0	46.4	 25
223	 23	178.0	39.7	 30
224	 23	151.0	33.6	 25
225	 23	279.0	59.8	 25
226	 23	202.0	33.0	 25
227	 23	3117.0	361.7	 25
228	 23	204.3	42.9	 30
229	 23	183.0	38.1	 25
230	 23	180.0	34.3	 25
231	 23	290.0	51.9	 25
232	 23	196.0	29.3	 25
233	 23	646.8	110.0	 30
234	 23	408.0	59.0	 25
235	 23	123.0	26.9	 25
236	 23	213.0	46.0	 25
237	 23	246.0	28.5	 25
238	 23	296.0	45.9	 30
239	 23	226.0	45.8	 25
240	 23	244.0	44.5	 25
241	 23	252.0	48.3	 25
242	 23	198.0	37.0	 25
243	 23	3050.0	490.9	 30
244	 23	940.0	91.3	 25
245	 23	252.0	36.4	 25
246	 23	207.0	58.1	 25
247	 23	304.0	45.7	 25
248	 23	568.8	124.3	 30
249	 23	197.0	46.9	 25
250	 23	1752.0	234.5	 25
251	 23	176.0	38.4	 25
252	 23	154.0	34.5	 25
253	 23	190.8	35.4	 30
254	 23	279.0	43.0	 25
255	 23	7127.0	758.3	 25
256	 23	1155.0	89.6	 25
257	 23	7623.0	751.5	 25
258	 23	318.5	48.0	 30
259	 23	341.0	42.8	 25
260	 23	161.0	26.9	 25
261	 23	467.0	66.8	 25
262	 23	255.0	41.7	 25
263	 23	340.3	75.5	 30
264	 23	161.0	35.6	 25
265	 23	194.0	38.9	 25
266	 23	252.0	41.2	 25
267	 23	450.0	51.4	 25
268	 23	305.5	70.8	 30
269	 23	398.0	85.4	 25
270	 23	325.0	53.5	 25
271	 23	181.0	45.3	 25
272	 23	3988.0	543.4	 25
273	 23	456.8	89.3	 30
274	 23	142.0	34.2	 25
275	 23	204.0	56.2	 25
276	 23	220.0	39.2	 25
277	 23	2264.0	407.6	 25
278	 23	217.3	59.6	 30
279	 23	576.0	61.6	 25
280	 23	1159.0	206.8	 25
281	 23	128.0	30.9	 25
282	 23	154.0	29.3	 25
283	 23	178.5	35.0	 30
284	 23	179.0	36.3	 25
285	 23	309.0	49.0	 25
286	 23	318.0	52.0	 25
287	 23	160.0	37.0	 25
288	 23	254.3	35.9	 30
289	 23	340.0	40.7	 25
290	 23	1465.0	220.8	 25
291	 23	248.0	42.6	 25
292	 23	421.0	83.8	 25
293	 23	176.0	47.6	 30
294	 23	156.0	26.9	 25
295	 23	159.0	31.4	 25
296	 23	205.0	36.8	 25
297	 23	258.0	46.4	 25
298	 23	311.3	62.3	 30
299	 23	228.0	48.5	 25
300	 23	248.0	38.8	 25
301	 23	190.0	43.4	 25
302	 23	371.0	63.5	 25
303	 23	544.8	122.3	 30
304	 23	116.0	28.7	 25
305	 23	129.0	38.1	 25
306	 23	137.0	34.9	 25
307	 23	185.0	42.9	 25
308	 23	144.0	37.4	 30
309	 23	238.0	44.5	 25
310	 23	185.0	40.9	 25
311	 23	1402.0	160.3	 25
312	 23	842.0	108.5	 25
313	 23	241.8	36.6	 30
314	 23	417.0	78.1	 25
315	 23	246.0	61.4	 25
316	 23	1138.0	219.1	 25
317	 23	235.0	114.8	 25
318	 23	291.3	48.1	 30
319	 23	157.0	45.1	 25
320	 23	253.0	51.7	 25
321	 23	290.0	45.9	 25
322	 23	228.0	44.8	 25
323	 23	158.0	31.6	 30
324	 23	1399.0	184.6	 25
325	 23	368.0	60.2	 25
326	 23	187.0	35.3	 25
327	 23	141.0	34.9	 25
328	 23	186.3	47.4	 30
329	 23	227.0	34.1	 25
330	 23	215.0	49.3	 25
331	 23	235.0	35.5	 25
332	 23	1019.0	95.9	 25
333	 23	591.0	158.1	 25
334	 23	204.5	35.5	 30
335	 23	463.0	71.3	 25
336	 23	145.0	31.5	 25
337	 23	233.0	40.0	 25
338	 23	286.0	46.7	 25
339	 23	270.5	58.2	 30
340	 23	210.0	33.0	 25
341	 23	484.0	97.1	 25
342	 23	251.0	50.8	 25
343	 23	230.0	52.5	 25
344	 23	155.8	30.9	 30
345	 23	428.0	74.6	 25
346	 23	365.0	57.9	 25
347	 23	152.0	30.1	 25
348	 23	294.0	64.0	 25
349	 23	807.0	162.2	 30
350	 23	4365.0	867.4	 25
351	 23	543.0	100.8	 25
352	 23	200.0	38.8	 25
353	 23	289.5	40.1	 30
354	 23	327.3	61.9	 36
355	 23	228.0	38.8	 30
356	 23	563.0	57.8	 30
357	 23	212.3	47.2	 30
358	 23	174.0	36.3	 30
359	 23	447.3	93.5	 36
360	 23	144.0	33.9	 30
361	 23	147.3	34.7	 30
362	 23	186.5	42.4	 30
363	 23	151.8	37.6	 30
364	 23	174.5	44.9	 36
365	 23	1455.5	231.9	 30
366	 23	192.3	45.8	 30
367	 23	376.5	60.2	 30
368	 23	254.8	44.5	 30
369	 23	336.5	59.2	 36
370	 23	1260.0	166.3	 30
371	 23	204.5	47.8	 30
372	 23	158.8	36.3	 30
373	 23	1726.3	246.2	 30
374	 23	268.0	44.0	 36
375	 23	210.5	36.4	 30
376	 23	257.8	40.8	 30
377	 23	208.0	39.7	 30
378	 23	667.5	142.3	 30
379	 23	471.0	70.6	 36
380	 23	799.3	120.1	 30
381	 23	2485.8	351.1	 30
382	 23	333.5	45.9	 30
383	 23	509.0	76.0	 30
384	 23	720.0	108.7	 36
385	 23	222.0	57.8	 30
386	 23	259.3	50.9	 30
387	 23	675.8	83.4	 30
388	 23	191.3	40.0	 30
389	 23	151.3	36.6	 36
390	 23	298.0	66.9	 30
391	 23	618.0	71.6	 30
392	 23	642.3	136.4	 30
393	 23	295.3	40.9	 30
394	 23	618.8	120.0	 36
395	 23	212.8	35.4	 30
396	 23	160.5	39.8	 30
397	 23	135.8	26.4	 30
398	 23	699.5	106.6	 30
399	 23	240.0	47.6	 36
400	 23	311.0	54.3	 30
401	 23	307.5	62.0	 30
402	 23	198.0	30.3	 30
403	 23	198.8	33.9	 30
404	 23	170.0	38.9	 36
405	 23	160.8	36.5	 30
406	 23	200.0	39.5	 30
407	 23	1077.8	208.1	 30
408	 23	199.0	38.2	 30
409	 23	506.0	75.6	 36
410	 23	339.5	73.0	 30
411	 23	10062.3	1729.1	 30
412	 23	375.0	76.9	 30
413	 23	2184.0	476.0	 30
414	 23	515.0	79.0	 36
415	 23	521.0	72.0	 30
416	 23	214.3	40.7	 30
417	 23	580.5	127.3	 30
418	 23	2283.0	462.7	 30
419	 23	858.5	148.2	 36
420	 23	583.5	73.8	 30
421	 23	1010.5	146.2	 30
422	 23	988.0	96.8	 25
423	 23	325.0	53.3	 25
424	 23	945.5	148.6	 30
425	 23	1249.0	171.8	 25
426	 23	158.0	31.1	 25
427	 23	821.0	87.8	 25
428	 23	916.0	110.6	 25
429	 23	1539.5	276.8	 30
430	 23	207.0	31.3	 25
431	 23	183.0	30.5	 25
432	 23	168.0	31.5	 25
433	 23	162.0	43.4	 25
434	 23	2012.3	385.5	 30
435	 23	197.0	40.0	 25
436	 23	573.0	82.9	 25
437	 23	216.0	39.3	 25
438	 23	323.0	51.4	 25
439	 23	257.3	48.9	 30
440	 23	176.0	36.2	 25
441	 23	1088.0	125.9	 25
442	 23	194.0	43.5	 25
443	 23	959.0	155.4	 25
444	 23	352.3	61.8	 30
445	 23	373.0	41.0	 25
446	 23	207.0	39.7	 25
447	 23	5558.0	521.6	 25
448	 23	290.0	52.7	 25
449	 23	204.3	48.2	 30
450	 23	316.0	56.5	 25
451	 23	168.0	35.0	 25
452	 23	284.0	49.3	 25
453	 23	131.0	28.2	 25
454	 23	310.8	54.8	 30
455	 23	711.0	125.6	 25
456	 23	1630.0	211.8	 25
457	 23	360.0	45.6	 25
458	 23	467.0	73.0	 25
459	 23	290.8	62.0	 30
460	 23	178.0	44.2	 25
461	 23	211.0	43.3	 25
462	 23	159.0	29.1	 25
463	 23	347.0	64.7	 25
464	 23	172.5	28.9	 30
465	 23	566.0	91.8	 25
466	 23	223.0	50.9	 25
467	 23	792.0	105.6	 25
468	 23	258.0	47.6	 25
469	 23	317.0	53.0	 30
470	 23	433.0	66.0	 25
471	 23	408.0	65.3	 25
472	 23	3292.0	419.5	 25
473	 23	425.0	55.5	 25
474	 23	248.3	58.1	 30
475	 23	263.0	57.8	 25
476	 23	270.0	57.7	 25
477	 23	3357.0	352.9	 25
478	 23	263.0	40.9	 25
479	 23	215.0	41.4	 30
480	 23	232.0	45.5	 25
481	 23	209.0	40.5	 25
482	 23	148.0	24.5	 25
483	 23	242.0	55.7	 25
484	 23	141.8	33.7	 30
485	 23	219.0	50.6	 25
486	 23	205.0	43.8	 25
487	 23	146.0	22.1	 25
488	 23	214.0	32.1	 25
489	 23	379.8	68.1	 30
490	 23	1045.0	159.6	 25
491	 23	274.0	38.1	 25
492	 23	1262.0	159.9	 25
493	 23	148.0	36.4	 25
494	 23	154.0	35.4	 30
495	 23	182.0	38.3	 25
496	 23	459.0	83.6	 25
497	 23	231.0	42.8	 25
498	 23	326.0	49.4	 25
499	 23	205.0	46.8	 30
500	 23	186.0	37.0	 25
501	 23	245.0	36.5	 25
502	 23	856.0	93.9	 25
503	 23	168.0	31.9	 25
504	 23	237.5	44.4	 30
505	 23	357.0	42.4	 25
506	 23	228.0	42.9	 25
507	 23	209.0	42.1	 25
508	 23	241.0	51.0	 25
509	 23	250.0	47.0	 30
510	 23	316.0	48.2	 25
511	 23	256.0	42.1	 25
512	 23	649.0	101.3	 25
513	 23	700.0	110.4	 25
514	 23	166.0	40.3	 30
515	 23	267.0	35.0	 25
516	 23	396.0	70.7	 25
517	 23	695.0	75.0	 25
518	 23	1605.0	180.6	 25
519	 23	546.8	67.9	 30
520	 23	231.0	49.3	 25
521	 23	581.0	92.5	 25
522	 23	179.0	31.5	 25
523	 23	159.0	25.8	 25
524	 23	203.3	32.0	 30
525	 23	181.0	42.9	 25
526	 23	276.0	47.2	 25
527	 23	747.0	135.0	 25
528	 23	209.0	40.6	 25
529	 23	773.3	188.4	 30
530	 23	182.0	33.5	 25
531	 23	153.0	45.5	 25
532	 23	246.0	55.4	 25
533	 23	158.0	29.0	 25
534	 23	447.0	99.5	 30
535	 23	219.0	52.7	 25
536	 23	216.0	38.9	 25
537	 23	513.0	62.0	 25
538	 23	203.0	38.3	 25
539	 23	195.0	43.0	 30
540	 23	531.0	106.8	 25
541	 23	720.0	100.8	 25
542	 23	260.0	58.8	 25
543	 23	457.0	70.4	 25
544	 23	444.0	104.7	 30
545	 23	274.0	62.3	 25
546	 23	235.0	41.1	 25
547	 23	279.0	41.4	 25
548	 23	314.0	76.2	 25
549	 23	198.5	36.1	 30
550	 23	347.0	37.7	 25
551	 23	268.0	45.7	 25
552	 23	472.0	58.2	 25
553	 23	165.0	33.3	 25
554	 23	185.5	38.8	 30
555	 23	282.0	57.7	 25
556	 23	225.0	37.9	 25
557	 23	335.0	69.9	 25
558	 23	189.0	35.2	 25
559	 23	368.8	70.1	 30
560	 23	288.0	62.3	 25
561	 23	214.0	35.4	 25
562	 23	764.0	128.5	 25
563	 23	137.0	32.9	 25
564	 23	182.0	33.5	 30
565	 23	150.0	31.3	 25
566	 23	123.0	37.9	 25
567	 23	126.0	27.4	 25
568	 23	154.0	27.4	 25
569	 23	171.8	36.6	 30
570	 23	356.0	50.9	 25
571	 23	174.0	35.9	 25
572	 23	217.0	40.1	 25
573	 23	180.0	39.8	 25
574	 23	159.0	36.3	 30
575	 23	190.0	34.6	 25
576	 23	771.0	122.8	 25
577	 23	283.0	32.8	 25
578	 23	176.0	33.7	 25
579	 23	4878.0	989.7	 30
580	 23	265.0	45.6	 25
581	 23	249.0	50.9	 25
582	 23	245.0	49.9	 25
583	 23	665.0	88.1	 25
584	 23	720.5	140.1	 30
585	 23	253.0	42.5	 25
586	 23	214.0	34.6	 25
587	 23	3613.0	511.8	 25
588	 23	234.0	46.5	 25
589	 23	213.5	41.3	 30
590	 23	185.0	43.2	 25
591	 23	269.0	59.4	 25
592	 23	217.0	42.0	 25
593	 23	296.0	46.5	 25
594	 23	201.5	46.9	 30
595	 23	2545.0	376.8	 25
596	 23	202.0	45.4	 25
597	 23	159.0	26.5	 25
598	 23	170.0	34.9	 25
599	 23	183.3	37.5	 30
600	 23	357.0	68.7	 25
601	 23	831.0	135.1	 25
602	 23	302.0	38.3	 25
603	 23	311.0	60.2	 25
604	 23	3639.0	806.2	 30
605	 23	156.0	29.0	 25
606	 23	439.0	81.5	 25
607	 23	255.0	46.9	 25
608	 23	344.0	64.1	 25
609	 23	594.3	101.7	 30
610	 23	626.0	87.1	 25
611	 23	322.0	61.4	 25
612	 23	472.0	66.3	 25
613	 23	177.0	46.6	 25
614	 23	802.5	160.7	 30
615	 23	516.0	57.9	 25
616	 23	399.0	65.5	 25
617	 23	211.0	40.6	 25
618	 23	193.0	27.3	 25
619	 23	147.0	25.0	 30
620	 23	902.0	196.3	 25
621	 23	322.0	46.3	 25
622	 23	373.0	59.6	 25
623	 23	747.0	130.0	 25
624	 23	269.5	63.6	 30
625	 23	330.0	65.0	 25
626	 23	227.0	45.2	 25
627	 23	359.0	48.4	 25
628	 23	199.0	35.0	 25
629	 23	500.3	95.7	 30
630	 23	267.0	45.3	 25
631	 23	589.0	94.4	 25
632	 23	727.0	90.8	 25
633	 23	1121.0	133.9	 25
634	 23	244.3	65.1	 30
635	 23	416.0	74.2	 25
636	 23	351.0	56.9	 25
637	 23	289.0	44.7	 25
638	 23	3900.0	582.7	 25
639	 23	190.3	43.4	 30
640	 23	244.0	50.2	 25
641	 23	268.0	48.2	 25
642	 23	297.0	48.2	 25
643	 23	501.0	96.1	 25
644	 23	719.0	163.7	 30
645	 23	191.0	47.4	 25
646	 23	243.0	36.5	 25
647	 23	253.0	48.9	 25
648	 23	219.0	51.7	 25
649	 23	294.8	68.7	 30
650	 23	248.0	61.9	 25
651	 23	232.0	51.1	 25
652	 23	200.0	37.8	 25
653	 23	161.0	34.4	 25
654	 23	703.5	151.7	 30
655	 23	182.0	45.0	 25
656	 23	367.0	59.6	 25
657	 23	8659.0	1343.0	 25
658	 23	303.0	86.7	 25
659	 23	224.0	66.9	 25
660	 23	330.0	63.4	 30
661	 23	427.0	74.4	 25
662	 23	241.0	35.7	 25
663	 23	2425.0	314.3	 25
664	 23	202.0	36.3	 25
665	 23	219.8	45.4	 30
666	 23	360.0	77.9	 25
667	 23	275.0	40.4	 25
668	 23	881.0	106.8	 25
669	 23	1526.0	199.4	 25
670	 23	544.0	90.8	 30
671	 23	439.0	63.4	 25
672	 23	357.0	64.9	 25
673	 23	1416.0	179.4	 25
674	 23	1795.0	242.4	 25
675	 23	238.3	45.5	 30
676	 23	251.0	48.0	 25
677	 23	750.0	92.2	 25
678	 23	269.0	52.4	 25
679	 23	234.0	51.2	 25
680	 23	452.8	70.7	 30
681	 23	390.0	79.6	 25
682	 23	352.0	56.2	 25
683	 23	249.0	56.1	 25
684	 23	671.0	98.8	 25
685	 23	203.3	57.4	 30
686	 23	244.0	47.2	 25
687	 23	314.0	54.8	 25
688	 23	254.0	40.7	 25
689	 23	161.0	39.0	 25
690	 23	348.8	65.8	 30
691	 23	155.0	42.7	 25
692	 23	442.0	67.4	 25
693	 23	964.0	146.2	 25
694	 23	195.0	55.9	 25
695	 23	216.3	42.9	 30
696	 23	513.0	71.6	 25
697	 23	2503.0	360.0	 25
698	 23	346.0	55.4	 25
699	 23	1524.0	248.8	 25
700	 23	222.5	43.6	 30
701	 23	257.0	42.3	 25
702	 23	283.0	54.9	 25
703	 23	350.0	61.2	 25
704	 23	466.0	81.2	 25
705	 23	214.0	61.1	 30
706	 23	467.0	89.6	 25
707	 23	244.0	57.0	 25
708	 23	285.0	38.5	 25
709	 23	2514.5	309.4	 30
710	 23	190.3	37.1	 36
711	 23	251.3	53.1	 30
  0	 24	16315.0	4713.2	 25
  1	 24	1680.0	459.1	 25
  2	 24	219.0	38.8	 25
  3	 24	321.0	61.8	 30
  4	 24	339.0	50.6	 25
  5	 24	1236.0	278.8	 25
  6	 24	351.0	49.6	 25
  7	 24	223.0	55.8	 25
  8	 24	190.8	31.5	 30
  9	 24	436.0	70.4	 25
 10	 24	362.0	70.3	 25
 11	 24	497.0	78.6	 25
 12	 24	241.0	42.0	 25
 13	 24	338.3	66.0	 30
 14	 24	389.0	83.2	 25
 15	 24	514.0	81.3	 25
 16	 24	539.0	121.4	 25
 17	 24	174.0	36.2	 25
 18	 24	1256.0	207.1	 30
 19	 24	419.0	65.7	 25
 20	 24	324.0	56.9	 25
 21	 24	408.0	59.3	 25
 22	 24	200.0	48.9	 25
 23	 24	234.0	42.0	 30
 24	 24	223.0	33.7	 25
 25	 24	179.0	32.2	 25
 26	 24	260.0	47.2	 25
 27	 24	193.0	45.4	 25
[truncated: 11,381,772 more chars]
