# Supplementary material for: The transcriptome of syncytia induced by the cyst nematode Heterodera schachtii in Arabidopsis roots
Source: Plant J. 2008 Dec 9;57(5):771–84. doi: 10.1111/j.1365-313X.2008.03727.x (PMC2667683; doi:10.1111/j.1365-313X.2008.03727.x)
Supplement: Supporting Information [file supplFullCELdata.zip › Szakasits_S14-1.CEL]

[CEL]
Version=3

[HEADER]
Cols=712
Rows=712
TotalX=712
TotalY=712
OffsetX=0
OffsetY=0
GridCornerUL=165 140
GridCornerUR=5290 163
GridCornerLR=5261 5285
GridCornerLL=137 5262
Axis-invertX=0
AxisInvertY=0
swapXY=0
DatHeader=[12..48349]  Szakasits_S14-1:CLS=5416 RWS=5416 XIN=2  YIN=2  VE=30        2.0 07/18/06 11:19:00 50206200  M10      ATH1-121501.1sq          570  25423.101563  3.500000  2.5000  6
Algorithm=Percentile
AlgorithmParameters=Percentile:75;CellMargin:2;OutlierHigh:1.500;OutlierLow:1.004;AlgVersion:6.0;FixedCellSize:FALSE;IgnoreOutliersInShiftRows:FALSE;FeatureExtraction:FALSE;UseSubgrids:FALSE;RandomizePixels:FALSE;ErrorBasis:StdvMean;StdMult:1.000000

[INTENSITY]
NumberCells=506944
CellHeader=X	Y	MEAN	STDV	NPIXELS
  0	  0	235.0	42.9	 25
  1	  0	27202.0	3702.3	 25
  2	  0	287.5	45.2	 30
  3	  0	27734.0	5921.8	 25
  4	  0	116.0	23.7	 25
  5	  0	246.0	41.5	 25
  6	  0	25067.0	3430.1	 25
  7	  0	223.5	26.8	 30
  8	  0	24182.0	4984.9	 25
  9	  0	212.5	45.8	 30
 10	  0	22854.3	6335.1	 30
 11	  0	233.0	40.5	 30
 12	  0	22356.8	6769.0	 36
 13	  0	230.3	32.2	 30
 14	  0	24188.3	6363.1	 30
 15	  0	202.0	31.6	 25
 16	  0	24679.0	6338.3	 25
 17	  0	220.0	34.1	 30
 18	  0	24462.0	6689.9	 25
 19	  0	194.0	29.1	 25
 20	  0	24410.0	5922.7	 25
 21	  0	237.0	32.5	 25
 22	  0	23737.5	6667.3	 30
 23	  0	192.0	26.7	 25
 24	  0	23416.0	5472.2	 25
 25	  0	215.0	26.9	 25
 26	  0	24017.0	5250.7	 25
 27	  0	234.3	37.0	 30
 28	  0	24334.0	5845.4	 25
 29	  0	220.0	24.5	 25
 30	  0	23848.0	4913.8	 25
 31	  0	225.0	33.9	 25
 32	  0	24344.3	6527.1	 30
 33	  0	223.0	33.5	 25
 34	  0	25310.0	4939.3	 25
 35	  0	226.0	30.0	 25
 36	  0	25296.0	3617.2	 25
 37	  0	270.5	56.7	 30
 38	  0	25299.0	5435.9	 25
 39	  0	201.0	32.7	 25
 40	  0	24420.3	6760.2	 30
 41	  0	215.3	31.3	 30
 42	  0	22665.3	7238.7	 36
 43	  0	227.0	38.0	 30
 44	  0	24846.0	6306.2	 30
 45	  0	194.0	21.0	 30
 46	  0	25809.0	6688.3	 25
 47	  0	210.8	40.2	 30
 48	  0	26017.0	6871.6	 25
 49	  0	224.0	36.9	 25
 50	  0	24614.0	6237.8	 25
 51	  0	202.0	33.9	 25
 52	  0	25309.8	7346.3	 30
 53	  0	215.0	42.1	 25
 54	  0	24793.0	6121.4	 25
 55	  0	234.0	35.3	 25
 56	  0	27274.0	4969.8	 25
 57	  0	227.8	62.9	 30
 58	  0	26744.0	6815.3	 25
 59	  0	256.0	41.3	 25
 60	  0	25003.0	5558.7	 25
 61	  0	222.0	29.2	 25
 62	  0	23821.8	6840.7	 30
 63	  0	228.0	35.7	 25
 64	  0	24386.0	5729.1	 25
 65	  0	200.0	28.7	 25
 66	  0	23411.0	3727.3	 25
 67	  0	243.0	37.4	 30
 68	  0	22119.0	5140.4	 25
 69	  0	212.0	32.4	 25
 70	  0	23802.0	4004.0	 25
 71	  0	222.3	32.0	 30
 72	  0	24109.3	7433.4	 36
 73	  0	194.8	24.8	 30
 74	  0	24576.5	6202.5	 30
 75	  0	215.5	39.9	 30
 76	  0	24451.8	6036.2	 30
 77	  0	239.0	48.6	 30
 78	  0	25115.0	7150.9	 25
 79	  0	232.0	41.5	 25
 80	  0	25941.0	6388.4	 25
 81	  0	243.0	50.3	 25
 82	  0	25315.0	7622.3	 30
 83	  0	230.0	30.5	 25
 84	  0	25579.0	6466.9	 25
 85	  0	222.0	41.0	 25
 86	  0	26716.0	6049.9	 25
 87	  0	250.0	49.5	 30
 88	  0	26300.0	6715.6	 25
 89	  0	189.0	23.3	 25
 90	  0	25648.0	5325.5	 25
 91	  0	225.0	31.5	 25
 92	  0	24291.8	6394.1	 30
 93	  0	232.0	32.8	 25
 94	  0	23934.0	5311.1	 25
 95	  0	239.0	36.4	 25
 96	  0	25157.0	3971.0	 25
 97	  0	238.5	28.8	 30
 98	  0	26086.0	5425.8	 25
 99	  0	226.0	24.5	 25
100	  0	26180.0	4371.7	 25
101	  0	216.0	35.2	 25
102	  0	23913.0	7904.1	 36
103	  0	207.5	24.0	 30
104	  0	24580.8	7546.6	 30
105	  0	224.5	33.1	 30
106	  0	24668.8	6996.2	 30
107	  0	225.3	43.6	 36
108	  0	24321.0	6839.7	 25
109	  0	238.0	34.4	 25
110	  0	23275.0	6775.2	 25
111	  0	230.0	41.3	 25
112	  0	23728.0	6971.8	 30
113	  0	196.0	32.5	 25
114	  0	24713.0	6503.3	 25
115	  0	209.0	36.5	 25
116	  0	24172.0	5622.9	 25
117	  0	197.3	48.1	 30
118	  0	23715.0	6730.3	 25
119	  0	213.0	27.6	 25
120	  0	24017.0	5519.3	 25
121	  0	231.0	38.0	 25
122	  0	24131.0	6642.4	 30
123	  0	220.0	33.0	 25
124	  0	24324.0	5262.8	 25
125	  0	213.0	37.6	 25
126	  0	25973.0	4101.8	 25
127	  0	202.5	35.2	 30
128	  0	25533.0	6206.6	 25
129	  0	208.0	34.3	 25
130	  0	25765.0	4159.2	 25
131	  0	225.0	31.7	 25
132	  0	24225.8	5781.3	 30
133	  0	190.5	40.6	 30
134	  0	23933.5	7011.6	 30
135	  0	220.5	33.3	 30
136	  0	24012.3	6716.1	 30
137	  0	220.5	28.7	 36
138	  0	23423.0	7166.5	 30
139	  0	231.0	38.8	 25
140	  0	23417.0	6753.7	 25
141	  0	244.0	41.4	 25
142	  0	23893.0	6260.0	 25
143	  0	218.5	31.8	 30
144	  0	24542.0	6293.4	 25
145	  0	232.0	32.9	 25
146	  0	24457.0	5939.7	 25
147	  0	240.0	44.4	 25
148	  0	23441.5	6003.2	 30
149	  0	205.0	35.1	 25
150	  0	23419.0	5205.0	 25
151	  0	220.0	36.8	 25
152	  0	23074.0	5126.5	 25
153	  0	221.0	26.1	 30
154	  0	23019.0	4342.1	 25
155	  0	185.0	33.0	 25
156	  0	22550.0	3944.6	 25
157	  0	210.0	26.0	 25
158	  0	22269.5	5188.9	 30
159	  0	211.0	34.7	 25
160	  0	22601.0	3594.7	 25
161	  0	243.0	49.1	 25
162	  0	23165.0	3777.2	 25
163	  0	206.5	37.6	 30
164	  0	23542.3	7278.4	 30
165	  0	197.0	35.9	 30
166	  0	24144.8	6618.7	 30
167	  0	286.5	150.3	 30
168	  0	23604.5	7115.1	 36
169	  0	218.5	35.6	 30
170	  0	23899.0	7166.4	 25
171	  0	257.0	41.7	 25
172	  0	25163.0	6943.9	 25
173	  0	264.3	50.0	 30
174	  0	24776.0	6006.1	 25
175	  0	243.0	43.5	 25
176	  0	25001.0	6173.8	 25
177	  0	203.0	32.5	 25
178	  0	24551.8	6359.9	 30
179	  0	204.0	32.5	 25
180	  0	23896.0	4548.6	 25
181	  0	189.0	27.9	 25
182	  0	23383.0	4683.6	 25
183	  0	194.5	30.3	 30
184	  0	22237.0	4520.8	 25
185	  0	237.0	56.4	 25
186	  0	21666.0	4367.7	 25
187	  0	208.0	28.0	 25
188	  0	19837.3	4917.5	 30
189	  0	228.0	39.6	 25
190	  0	20242.0	3217.0	 25
191	  0	200.0	28.4	 25
192	  0	20297.0	2869.4	 25
193	  0	219.5	32.5	 30
194	  0	19634.0	3518.1	 25
195	  0	224.5	29.9	 30
196	  0	18501.5	5770.8	 30
197	  0	205.3	26.4	 30
198	  0	18801.0	6073.3	 36
199	  0	221.3	36.8	 30
200	  0	19883.0	5709.1	 30
201	  0	234.0	34.3	 25
202	  0	21207.0	6100.5	 25
203	  0	232.3	26.7	 30
204	  0	22051.0	5813.6	 25
205	  0	199.0	25.7	 25
206	  0	20577.0	4998.5	 25
207	  0	209.0	42.4	 25
208	  0	20993.8	5869.9	 30
209	  0	232.0	41.0	 25
210	  0	21557.0	4919.1	 25
211	  0	185.0	29.6	 25
212	  0	20751.0	4656.9	 25
213	  0	229.5	41.9	 30
214	  0	20763.0	4757.2	 25
215	  0	208.0	24.9	 25
216	  0	21052.0	3496.7	 25
217	  0	206.0	43.1	 25
218	  0	22189.0	5341.7	 30
219	  0	206.0	34.7	 25
220	  0	23173.0	4423.6	 25
221	  0	212.0	45.9	 25
222	  0	23530.0	1970.1	 25
223	  0	220.3	51.2	 30
224	  0	22810.0	4569.8	 25
225	  0	229.0	43.0	 25
226	  0	22778.0	6504.7	 30
227	  0	196.0	37.4	 30
228	  0	21737.8	7199.4	 36
229	  0	208.8	39.1	 30
230	  0	22366.3	6506.6	 30
231	  0	185.3	32.7	 30
232	  0	21339.0	5234.2	 25
233	  0	189.0	35.0	 30
234	  0	21500.0	6068.3	 25
235	  0	120.0	27.1	 25
236	  0	10931.0	2746.9	 25
237	  0	119.0	27.5	 25
238	  0	137.0	23.0	 30
239	  0	132.0	28.6	 25
240	  0	20964.0	5167.2	 25
241	  0	172.0	31.9	 25
242	  0	19606.0	3535.1	 25
243	  0	203.0	31.1	 30
244	  0	18162.0	4518.2	 25
245	  0	170.0	37.2	 25
246	  0	16772.0	2730.2	 25
247	  0	160.0	24.8	 25
248	  0	17362.3	4705.6	 30
249	  0	208.0	44.4	 25
250	  0	17641.0	3754.1	 25
251	  0	180.0	35.3	 25
252	  0	18075.0	2012.1	 25
253	  0	190.5	40.3	 30
254	  0	17361.0	4165.0	 25
255	  0	164.0	30.2	 25
256	  0	16718.0	2664.1	 25
257	  0	192.8	39.3	 30
258	  0	15296.5	5372.2	 36
259	  0	198.3	41.2	 30
260	  0	15563.8	4930.6	 30
261	  0	163.3	32.5	 30
262	  0	16241.8	4367.3	 30
263	  0	182.8	39.1	 30
264	  0	17674.0	5188.0	 25
265	  0	144.0	29.7	 25
266	  0	16703.0	4704.4	 25
267	  0	187.0	50.2	 25
268	  0	14784.8	4949.7	 30
269	  0	172.0	34.2	 25
270	  0	14270.0	4311.9	 25
271	  0	200.0	44.9	 25
272	  0	14033.0	3322.9	 25
273	  0	188.5	51.2	 30
274	  0	15178.0	3942.6	 25
275	  0	210.0	61.7	 25
276	  0	16867.0	3868.4	 25
277	  0	214.0	37.2	 25
278	  0	16571.8	4510.4	 30
279	  0	178.0	28.4	 25
280	  0	17538.0	4505.0	 25
281	  0	238.0	50.8	 25
282	  0	18156.0	2920.5	 25
283	  0	206.0	50.6	 30
284	  0	18821.0	4574.6	 25
285	  0	214.0	36.1	 25
286	  0	19665.0	3666.0	 25
287	  0	201.0	44.9	 25
288	  0	19269.5	6903.8	 36
289	  0	192.8	34.7	 30
290	  0	18473.8	5974.2	 30
291	  0	190.8	33.9	 30
292	  0	16055.0	4532.1	 30
293	  0	182.3	36.3	 36
294	  0	14816.0	4966.3	 25
295	  0	184.0	39.1	 25
296	  0	14555.0	4327.1	 25
297	  0	166.0	36.3	 25
298	  0	14485.3	4812.0	 30
299	  0	177.0	32.3	 25
300	  0	15384.0	4604.1	 25
301	  0	191.0	35.1	 25
302	  0	16969.0	4088.2	 25
303	  0	208.0	39.4	 30
304	  0	18012.0	5081.1	 25
305	  0	208.0	59.3	 25
306	  0	18553.0	4583.6	 25
307	  0	180.0	36.3	 25
308	  0	18714.0	5360.4	 30
309	  0	191.0	44.4	 25
310	  0	19205.0	4585.4	 25
311	  0	193.0	43.1	 25
312	  0	18383.0	3942.5	 25
313	  0	200.5	44.1	 30
314	  0	18899.0	4622.5	 25
315	  0	191.0	39.3	 25
316	  0	19454.0	3797.9	 25
317	  0	186.0	37.1	 25
318	  0	18430.0	4825.8	 30
319	  0	204.5	41.2	 30
320	  0	17309.5	5698.9	 30
321	  0	177.0	40.0	 30
322	  0	17739.3	5456.9	 30
323	  0	201.8	45.3	 36
324	  0	17369.3	5716.9	 30
325	  0	168.0	32.5	 25
326	  0	16490.0	5343.0	 25
327	  0	207.0	33.1	 25
328	  0	16677.3	5672.0	 30
329	  0	201.0	36.9	 25
330	  0	17010.0	4968.1	 25
331	  0	222.0	55.4	 25
332	  0	18215.0	4792.7	 25
333	  0	212.3	37.8	 30
334	  0	17948.0	5405.8	 25
335	  0	165.0	37.7	 25
336	  0	17013.0	4628.1	 25
337	  0	173.0	29.3	 25
338	  0	16237.3	5277.2	 30
339	  0	190.0	32.2	 25
340	  0	16386.0	4144.1	 25
341	  0	180.0	24.3	 25
342	  0	16101.0	3685.7	 25
343	  0	189.5	37.7	 30
344	  0	15939.0	4400.8	 25
345	  0	178.0	47.4	 25
346	  0	15557.0	2848.1	 25
347	  0	171.0	28.9	 25
348	  0	15806.3	4531.5	 30
349	  0	167.0	36.0	 25
350	  0	16431.3	5240.5	 30
351	  0	189.8	33.5	 30
352	  0	17674.0	5072.6	 30
353	  0	210.5	50.5	 36
354	  0	18528.8	6234.0	 30
355	  0	177.0	36.6	 30
356	  0	18704.0	5607.7	 25
357	  0	199.0	38.2	 25
358	  0	19845.0	6297.7	 30
359	  0	184.0	38.2	 25
360	  0	20170.0	5743.7	 25
361	  0	206.0	37.0	 25
362	  0	20975.0	5717.3	 25
363	  0	183.0	31.2	 30
364	  0	20702.0	6274.1	 25
365	  0	188.0	27.2	 25
366	  0	20542.0	5222.9	 25
367	  0	185.0	34.4	 25
368	  0	19568.3	5805.5	 30
369	  0	226.0	42.9	 25
370	  0	19742.0	4936.9	 25
371	  0	226.0	44.2	 25
372	  0	20061.0	4380.7	 25
373	  0	179.8	33.2	 30
374	  0	20396.0	4909.3	 25
375	  0	192.0	35.4	 25
376	  0	19889.0	4194.8	 25
377	  0	205.0	24.7	 25
378	  0	20687.5	5302.6	 30
379	  0	171.0	28.7	 25
380	  0	21681.0	3605.9	 25
381	  0	202.8	34.2	 30
382	  0	21827.8	6593.9	 30
383	  0	218.8	103.3	 36
384	  0	23416.8	7088.5	 30
385	  0	218.5	50.7	 30
386	  0	23465.5	6287.1	 30
387	  0	184.0	35.0	 25
388	  0	22117.0	7220.1	 30
389	  0	203.0	27.6	 25
390	  0	22931.0	5762.9	 25
391	  0	206.0	34.6	 25
392	  0	22542.0	6258.7	 25
393	  0	219.5	31.8	 30
394	  0	21707.0	5954.9	 25
395	  0	233.0	47.1	 25
396	  0	21472.0	5339.4	 25
397	  0	221.0	47.3	 25
398	  0	20264.0	5920.5	 30
399	  0	224.0	40.3	 25
400	  0	20242.0	4901.7	 25
401	  0	211.0	33.4	 25
402	  0	20548.0	4350.5	 25
403	  0	185.3	27.9	 30
404	  0	19335.0	4514.6	 25
405	  0	177.0	25.7	 25
406	  0	17547.0	3657.5	 25
407	  0	200.0	27.7	 25
408	  0	16569.8	4417.2	 30
409	  0	177.0	24.1	 25
410	  0	15877.0	3352.1	 25
411	  0	174.0	29.3	 25
412	  0	15911.0	4685.1	 30
413	  0	179.0	34.7	 36
414	  0	17936.3	5095.9	 30
415	  0	176.3	32.1	 30
416	  0	18172.8	4706.8	 30
417	  0	169.8	32.5	 30
418	  0	16959.8	5773.1	 30
419	  0	178.0	30.1	 25
420	  0	18209.0	4899.1	 25
421	  0	187.0	28.6	 25
422	  0	18266.0	5168.1	 25
423	  0	171.3	23.8	 30
424	  0	18701.0	5425.3	 25
425	  0	196.0	32.1	 25
426	  0	19222.0	5134.9	 25
427	  0	214.0	38.6	 25
428	  0	20215.0	5973.3	 30
429	  0	212.0	35.6	 25
430	  0	21738.0	5127.7	 25
431	  0	192.0	34.8	 25
432	  0	21854.0	4983.0	 25
433	  0	257.0	72.3	 30
434	  0	20775.0	4801.9	 25
435	  0	183.0	23.6	 25
436	  0	21308.0	4057.5	 25
437	  0	208.0	26.3	 25
438	  0	21673.5	5857.1	 30
439	  0	171.0	19.7	 25
440	  0	21224.0	4311.8	 25
441	  0	189.0	26.9	 25
442	  0	20914.0	2841.2	 25
443	  0	198.0	52.7	 36
444	  0	20104.3	6110.5	 30
445	  0	191.8	45.5	 30
446	  0	20396.3	5365.8	 30
447	  0	191.3	28.8	 30
448	  0	19609.0	6403.2	 36
449	  0	172.0	30.6	 25
450	  0	20535.0	5449.6	 25
451	  0	200.0	26.5	 25
452	  0	20017.0	4626.1	 25
453	  0	187.5	39.5	 30
454	  0	20154.0	5811.8	 25
455	  0	202.0	34.1	 25
456	  0	19376.0	4066.8	 25
457	  0	177.0	34.2	 25
458	  0	18196.8	5161.2	 30
459	  0	229.0	46.5	 25
460	  0	18799.0	4827.4	 25
461	  0	212.0	34.9	 25
462	  0	19369.0	3350.7	 25
463	  0	189.8	45.6	 30
464	  0	19308.0	5364.3	 25
465	  0	197.0	35.7	 25
466	  0	20048.0	4080.8	 25
467	  0	178.0	27.7	 25
468	  0	21034.0	6245.2	 30
469	  0	193.0	35.8	 25
470	  0	21475.0	4519.7	 25
471	  0	169.0	21.8	 25
472	  0	111.0	16.4	 25
473	  0	14568.5	4017.7	 30
474	  0	116.5	21.8	 30
475	  0	126.8	29.4	 30
476	  0	83.5	16.9	 30
477	  0	158.8	30.5	 30
478	  0	20610.5	6520.4	 36
479	  0	187.0	27.0	 30
480	  0	20858.0	5720.9	 25
481	  0	185.0	26.1	 25
482	  0	19300.0	5110.3	 25
483	  0	175.0	54.8	 30
484	  0	21559.0	6115.6	 25
485	  0	204.0	25.3	 25
486	  0	22025.0	5257.3	 25
487	  0	204.0	32.9	 25
488	  0	22333.8	6349.0	 30
489	  0	219.0	33.4	 25
490	  0	21103.0	5335.5	 25
491	  0	186.0	37.0	 25
492	  0	20693.0	3835.6	 25
493	  0	218.8	46.9	 30
494	  0	21224.0	5503.2	 25
495	  0	202.0	36.6	 25
496	  0	21831.0	4525.4	 25
497	  0	271.0	558.2	 25
498	  0	22146.0	3593.7	 25
499	  0	181.8	53.4	 30
500	  0	22535.0	5050.6	 25
501	  0	195.0	21.6	 25
502	  0	20014.0	3675.9	 25
503	  0	185.0	21.9	 25
504	  0	19067.0	5366.9	 30
505	  0	172.8	40.8	 30
506	  0	19517.5	5763.9	 30
507	  0	183.3	31.0	 30
508	  0	19045.5	4807.4	 30
509	  0	203.3	87.9	 36
510	  0	18819.0	5146.1	 30
511	  0	210.0	43.8	 25
512	  0	19551.0	4948.2	 25
513	  0	189.0	31.9	 25
514	  0	18582.5	5612.3	 30
515	  0	194.0	39.5	 25
516	  0	18888.0	5210.2	 25
517	  0	207.0	48.3	 25
518	  0	19246.0	4279.8	 25
519	  0	200.0	48.9	 30
520	  0	20430.0	5233.7	 25
521	  0	194.0	34.1	 25
522	  0	20378.0	4563.4	 25
523	  0	202.0	33.8	 25
524	  0	20139.5	5700.6	 30
525	  0	186.0	23.7	 25
526	  0	21686.0	4714.5	 25
527	  0	186.0	39.2	 25
528	  0	20409.0	2853.1	 25
529	  0	201.5	33.1	 30
530	  0	20087.0	4803.7	 25
531	  0	201.0	33.2	 25
532	  0	19757.0	3496.3	 25
533	  0	199.0	31.9	 25
534	  0	18681.8	4990.1	 30
535	  0	169.0	24.1	 25
536	  0	18346.5	5543.9	 30
537	  0	208.8	46.9	 30
538	  0	18047.3	5382.1	 30
539	  0	214.3	49.8	 36
540	  0	18024.3	5556.7	 30
541	  0	187.8	38.1	 30
542	  0	18489.0	4727.3	 25
543	  0	194.0	34.6	 25
544	  0	19682.5	6284.7	 30
545	  0	184.0	57.2	 25
546	  0	20841.0	6071.3	 25
547	  0	207.0	35.9	 25
548	  0	19987.0	4930.0	 25
549	  0	215.0	42.2	 30
550	  0	20582.0	6004.1	 25
551	  0	208.0	39.3	 25
552	  0	22334.0	4804.6	 25
553	  0	232.0	34.8	 25
554	  0	21988.3	6103.4	 30
555	  0	207.0	29.1	 25
556	  0	21542.0	4747.6	 25
557	  0	217.0	34.8	 25
558	  0	21736.0	3433.5	 25
559	  0	212.8	57.6	 30
560	  0	20979.0	5072.2	 25
561	  0	220.0	45.1	 25
562	  0	18708.0	2990.8	 25
563	  0	206.0	51.9	 25
564	  0	18960.0	5327.0	 30
565	  0	208.0	32.4	 25
566	  0	19174.0	3981.1	 25
567	  0	189.8	33.6	 30
568	  0	17973.5	5360.2	 30
569	  0	189.8	48.2	 36
570	  0	18798.0	5962.5	 30
571	  0	173.8	34.8	 30
572	  0	17865.8	4984.5	 30
573	  0	217.0	43.2	 25
574	  0	18563.5	6320.9	 30
575	  0	237.0	45.3	 25
576	  0	19879.0	6035.7	 25
577	  0	208.0	40.0	 25
578	  0	19468.0	4846.5	 25
579	  0	205.0	44.1	 30
580	  0	19053.0	5807.4	 25
581	  0	191.0	43.4	 25
582	  0	19292.0	4832.1	 25
583	  0	207.0	36.6	 25
584	  0	19573.5	5927.2	 30
585	  0	205.0	34.8	 25
586	  0	19630.0	4594.6	 25
587	  0	210.0	29.3	 25
588	  0	19391.0	3478.5	 25
589	  0	208.3	45.4	 30
590	  0	19429.0	4176.3	 25
591	  0	199.0	44.5	 25
592	  0	19090.0	3269.0	 25
593	  0	199.0	32.0	 25
594	  0	20136.5	4783.2	 30
595	  0	194.0	30.9	 25
596	  0	21949.0	3474.7	 25
597	  0	196.0	28.8	 25
598	  0	22897.5	7057.4	 30
599	  0	247.3	49.0	 36
600	  0	23607.8	7503.2	 30
601	  0	230.0	42.2	 30
602	  0	23412.5	6868.9	 30
603	  0	207.3	37.9	 30
604	  0	23266.5	7745.6	 30
605	  0	185.0	32.9	 25
606	  0	23905.0	6854.2	 25
607	  0	256.0	44.7	 25
608	  0	24314.0	6869.5	 25
609	  0	251.0	56.2	 30
610	  0	23033.0	6602.9	 25
611	  0	226.0	32.4	 25
612	  0	23747.0	5900.8	 25
613	  0	208.0	36.2	 25
614	  0	23657.5	6927.4	 30
615	  0	201.0	36.6	 25
616	  0	25588.0	5660.6	 25
617	  0	205.0	34.1	 25
618	  0	25270.0	4454.8	 25
619	  0	230.5	61.2	 30
620	  0	25058.0	5775.2	 25
621	  0	224.0	31.4	 25
622	  0	25230.0	4504.3	 25
623	  0	248.0	36.6	 25
624	  0	25026.3	5828.2	 30
625	  0	242.0	33.8	 25
626	  0	25647.0	3941.6	 25
627	  0	205.0	24.6	 25
628	  0	26313.0	3001.3	 25
629	  0	271.3	65.1	 36
630	  0	25171.0	8650.5	 30
631	  0	225.5	45.5	 30
632	  0	24988.8	7451.0	 30
633	  0	210.5	28.4	 30
634	  0	24413.0	7828.1	 36
635	  0	225.0	48.3	 25
636	  0	26274.0	7855.6	 25
637	  0	218.0	46.6	 25
638	  0	27010.0	7581.7	 25
639	  0	220.5	56.8	 30
640	  0	26189.0	7713.5	 25
641	  0	266.0	50.9	 25
642	  0	26141.0	6701.0	 25
643	  0	253.0	51.2	 25
644	  0	26517.0	8087.4	 30
645	  0	234.0	41.8	 25
646	  0	27135.0	5942.3	 25
647	  0	269.0	71.7	 25
648	  0	26142.0	5453.9	 25
649	  0	218.8	32.7	 30
650	  0	25736.0	6869.4	 25
651	  0	237.0	41.3	 25
652	  0	27088.0	4845.6	 25
653	  0	259.0	46.9	 25
654	  0	26920.3	6539.3	 30
655	  0	246.0	48.9	 25
656	  0	27423.0	5000.6	 25
657	  0	241.0	45.4	 25
658	  0	27367.0	3593.7	 25
659	  0	249.3	42.1	 30
660	  0	27468.8	8700.9	 30
661	  0	247.5	52.2	 30
662	  0	27697.8	8439.1	 30
663	  0	247.8	56.2	 30
664	  0	27457.5	8761.0	 36
665	  0	263.5	54.3	 30
666	  0	28620.0	7707.6	 25
667	  0	262.0	43.0	 25
668	  0	29540.0	8114.9	 25
669	  0	221.8	51.2	 30
670	  0	29689.0	8908.9	 25
671	  0	246.0	43.2	 25
672	  0	28574.0	7086.8	 25
673	  0	244.0	50.1	 25
674	  0	28247.3	8600.7	 30
675	  0	289.0	47.8	 25
676	  0	30293.0	6800.5	 25
677	  0	277.0	63.4	 25
678	  0	29129.0	5712.5	 25
679	  0	295.8	71.0	 30
680	  0	29612.0	7044.1	 25
681	  0	266.0	48.5	 25
682	  0	29779.0	5135.3	 25
683	  0	327.0	59.8	 25
684	  0	29690.3	6917.1	 30
685	  0	277.0	43.5	 25
686	  0	29433.0	4849.2	 25
687	  0	277.0	55.9	 25
688	  0	29721.0	3263.8	 25
689	  0	301.5	59.6	 30
690	  0	30249.0	9228.8	 30
691	  0	260.5	54.4	 30
692	  0	28973.3	8169.4	 30
693	  0	281.3	67.2	 30
694	  0	27686.3	9359.7	 36
695	  0	281.3	48.2	 30
696	  0	29033.8	8324.3	 30
697	  0	279.0	49.6	 25
698	  0	29898.0	8297.9	 25
699	  0	290.0	61.1	 30
700	  0	29541.0	8507.1	 25
701	  0	247.0	29.7	 25
702	  0	31058.0	7143.3	 25
703	  0	253.0	62.4	 25
704	  0	31638.3	9566.9	 30
705	  0	262.0	40.5	 25
706	  0	33936.0	7506.8	 25
707	  0	135.0	22.1	 25
708	  0	274.0	55.3	 25
709	  0	34616.5	9306.8	 30
710	  0	297.0	41.2	 25
711	  0	34905.0	7375.8	 25
  0	  1	27167.0	3362.4	 25
  1	  1	287.0	33.3	 25
  2	  1	25428.8	5208.8	 30
  3	  1	288.0	297.4	 30
  4	  1	118.5	25.3	 30
  5	  1	1082.0	146.7	 30
  6	  1	140.5	30.3	 30
  7	  1	198.8	33.9	 36
  8	  1	306.0	51.1	 30
  9	  1	172.0	30.6	 25
 10	  1	1237.0	169.7	 25
 11	  1	2651.0	370.9	 25
 12	  1	763.8	172.6	 30
 13	  1	531.0	71.6	 25
 14	  1	667.0	112.9	 25
 15	  1	123.0	14.6	 25
 16	  1	138.0	20.4	 25
 17	  1	134.0	29.1	 30
 18	  1	156.0	29.9	 25
 19	  1	111.0	19.4	 25
 20	  1	982.0	147.4	 25
 21	  1	236.0	38.9	 25
 22	  1	4456.8	863.9	 30
 23	  1	1731.0	336.5	 25
 24	  1	296.0	48.8	 25
 25	  1	196.0	35.0	 25
 26	  1	164.0	25.4	 25
 27	  1	216.0	30.7	 30
 28	  1	798.0	128.1	 25
 29	  1	521.0	74.0	 25
 30	  1	863.0	77.9	 25
 31	  1	221.0	39.9	 25
 32	  1	920.3	216.8	 30
 33	  1	206.0	29.4	 25
 34	  1	442.8	87.0	 30
 35	  1	371.8	62.5	 30
 36	  1	167.3	35.0	 30
 37	  1	234.5	30.7	 36
 38	  1	241.8	40.5	 30
 39	  1	214.8	36.9	 30
 40	  1	137.0	30.0	 25
 41	  1	215.0	28.6	 25
 42	  1	297.0	56.8	 30
 43	  1	491.0	97.1	 25
 44	  1	136.0	25.2	 25
 45	  1	184.0	47.5	 25
 46	  1	210.0	23.6	 25
 47	  1	315.3	40.2	 30
 48	  1	323.0	48.5	 25
 49	  1	130.0	23.2	 25
 50	  1	127.0	27.7	 25
 51	  1	276.0	29.7	 25
 52	  1	293.5	67.8	 30
 53	  1	379.0	45.0	 25
 54	  1	238.0	45.6	 25
 55	  1	588.0	77.8	 25
 56	  1	17782.0	1919.8	 25
 57	  1	166.8	46.4	 30
 58	  1	300.0	57.4	 25
 59	  1	15013.0	3121.6	 25
 60	  1	339.0	52.5	 25
 61	  1	529.0	87.5	 25
 62	  1	152.8	27.1	 30
 63	  1	162.0	29.2	 25
 64	  1	190.0	37.0	 25
 65	  1	155.8	41.1	 30
 66	  1	926.0	184.0	 30
 67	  1	188.3	35.2	 36
 68	  1	14311.0	3454.6	 30
 69	  1	172.5	35.0	 30
 70	  1	353.5	52.7	 30
 71	  1	227.0	31.2	 25
 72	  1	173.0	38.8	 25
 73	  1	166.0	32.3	 30
 74	  1	874.0	114.7	 25
 75	  1	136.0	35.4	 25
 76	  1	2765.0	324.0	 25
 77	  1	153.0	28.7	 25
 78	  1	194.0	43.4	 30
 79	  1	237.0	41.0	 25
 80	  1	4701.0	474.9	 25
 81	  1	733.0	96.6	 25
 82	  1	434.0	72.5	 25
 83	  1	200.0	34.6	 30
 84	  1	126.0	27.1	 25
 85	  1	1055.0	168.5	 25
 86	  1	353.0	40.8	 25
 87	  1	162.0	43.0	 25
 88	  1	2362.5	443.2	 30
 89	  1	599.0	113.6	 25
 90	  1	247.0	36.3	 25
 91	  1	388.0	48.1	 25
 92	  1	815.0	106.3	 25
 93	  1	783.0	194.2	 30
 94	  1	177.0	24.6	 25
 95	  1	2781.0	375.9	 25
 96	  1	553.8	87.0	 30
 97	  1	148.8	31.1	 30
 98	  1	313.3	64.4	 36
 99	  1	166.8	19.1	 30
100	  1	328.3	61.4	 30
101	  1	107.8	20.8	 30
102	  1	120.0	23.7	 25
103	  1	207.8	52.4	 30
104	  1	142.0	30.3	 25
105	  1	230.0	37.6	 25
106	  1	141.0	32.1	 25
107	  1	900.0	159.2	 25
108	  1	166.3	42.8	 30
109	  1	163.0	33.9	 25
110	  1	262.0	51.2	 25
111	  1	195.0	31.3	 25
112	  1	1238.0	129.0	 25
113	  1	136.8	38.4	 30
114	  1	214.0	39.0	 25
115	  1	250.0	53.5	 25
116	  1	554.0	78.8	 25
117	  1	1339.0	181.5	 25
118	  1	236.0	36.3	 30
119	  1	159.0	43.6	 25
120	  1	895.0	118.9	 25
121	  1	320.0	49.4	 25
122	  1	189.0	39.4	 25
123	  1	480.3	86.8	 30
124	  1	637.0	124.7	 25
125	  1	722.0	94.6	 25
126	  1	1107.0	126.1	 25
127	  1	506.0	72.4	 30
128	  1	805.8	177.9	 36
129	  1	268.5	42.4	 30
130	  1	2286.8	418.1	 30
131	  1	315.0	55.7	 30
132	  1	3831.8	706.5	 30
133	  1	399.5	65.1	 30
134	  1	286.0	52.4	 25
135	  1	3245.0	500.5	 25
136	  1	320.0	50.8	 25
137	  1	263.0	52.0	 25
138	  1	135.0	30.9	 30
139	  1	277.0	50.5	 25
140	  1	151.0	43.8	 25
141	  1	127.0	24.7	 25
142	  1	2914.0	584.3	 25
143	  1	315.8	54.8	 30
144	  1	207.0	51.8	 25
145	  1	209.0	52.5	 25
146	  1	17267.0	2498.7	 25
147	  1	425.0	62.8	 25
148	  1	159.8	43.5	 30
149	  1	126.0	25.4	 25
150	  1	197.0	50.9	 25
151	  1	120.0	26.8	 25
152	  1	266.0	46.3	 25
153	  1	140.5	31.8	 30
154	  1	183.0	54.5	 25
155	  1	176.0	35.8	 25
156	  1	1648.0	217.0	 25
157	  1	190.0	51.2	 25
158	  1	397.5	72.5	 36
159	  1	203.5	46.8	 30
160	  1	346.5	63.3	 30
161	  1	250.8	51.8	 30
162	  1	233.8	50.2	 30
163	  1	426.0	113.0	 36
164	  1	110.0	24.2	 25
165	  1	281.0	57.2	 25
166	  1	287.0	49.6	 25
167	  1	12625.0	2284.9	 25
168	  1	383.8	80.2	 30
169	  1	572.0	95.9	 25
170	  1	819.0	138.3	 25
171	  1	903.0	106.8	 25
172	  1	269.0	57.6	 25
173	  1	595.3	113.0	 30
174	  1	193.0	41.3	 25
175	  1	106.0	40.8	 25
176	  1	196.0	38.4	 25
177	  1	144.0	32.4	 25
178	  1	182.0	34.5	 30
179	  1	1098.0	110.3	 25
180	  1	156.0	33.4	 25
181	  1	166.0	34.4	 25
182	  1	1679.0	170.7	 25
183	  1	454.8	112.8	 30
184	  1	5894.0	878.0	 25
185	  1	225.0	52.5	 25
186	  1	426.0	72.2	 25
187	  1	2688.0	318.6	 25
188	  1	195.3	36.7	 30
189	  1	125.3	23.3	 30
190	  1	202.3	39.9	 30
191	  1	120.8	23.7	 30
192	  1	146.8	51.0	 30
193	  1	218.5	55.5	 36
194	  1	229.8	44.2	 30
195	  1	244.0	96.6	 25
196	  1	3817.0	496.0	 25
197	  1	276.0	53.2	 25
198	  1	170.8	40.1	 30
199	  1	274.0	51.7	 25
200	  1	355.0	63.4	 25
201	  1	337.0	58.2	 25
202	  1	372.0	52.9	 25
203	  1	174.8	35.5	 30
204	  1	2198.0	371.5	 25
205	  1	421.0	61.5	 25
206	  1	339.0	151.7	 25
207	  1	188.0	41.1	 25
208	  1	162.3	51.6	 30
209	  1	1530.0	247.4	 25
210	  1	465.0	85.6	 25
211	  1	138.0	35.8	 25
212	  1	510.0	100.8	 25
213	  1	643.3	129.4	 30
214	  1	395.0	68.5	 25
215	  1	722.0	112.3	 25
216	  1	514.0	84.5	 25
217	  1	313.0	52.3	 25
218	  1	257.5	47.9	 30
219	  1	229.0	44.7	 25
220	  1	1005.8	190.0	 30
221	  1	220.3	49.6	 30
222	  1	137.0	42.7	 30
223	  1	165.5	36.3	 36
224	  1	479.5	86.6	 30
225	  1	172.5	35.6	 30
226	  1	228.0	43.4	 25
227	  1	522.0	65.5	 25
228	  1	2840.0	723.6	 30
229	  1	318.0	51.3	 25
230	  1	1684.0	405.6	 25
231	  1	179.0	36.3	 25
232	  1	124.0	34.8	 25
233	  1	905.3	201.2	 30
234	  1	205.0	38.2	 25
235	  1	108.0	21.9	 25
236	  1	2602.0	393.9	 25
237	  1	105.0	23.8	 25
238	  1	133.8	29.1	 30
239	  1	127.0	28.4	 25
240	  1	543.0	104.8	 25
241	  1	860.0	138.5	 25
242	  1	209.0	31.5	 25
243	  1	257.8	49.5	 30
244	  1	224.0	40.1	 25
245	  1	187.0	35.6	 25
246	  1	238.0	39.5	 25
247	  1	350.0	62.6	 25
248	  1	737.5	196.5	 30
249	  1	138.0	25.2	 25
250	  1	151.0	22.0	 25
251	  1	104.8	19.3	 30
252	  1	209.3	41.0	 30
253	  1	220.0	37.9	 36
254	  1	572.3	84.4	 30
255	  1	701.3	89.0	 30
256	  1	161.0	45.3	 30
257	  1	2562.0	406.0	 25
258	  1	256.0	54.2	 30
259	  1	1673.0	412.8	 25
260	  1	316.0	44.4	 25
261	  1	167.0	25.7	 25
262	  1	184.0	25.1	 25
263	  1	132.8	25.1	 30
264	  1	129.0	26.4	 25
265	  1	117.0	30.2	 25
266	  1	120.0	27.9	 25
267	  1	125.0	25.8	 25
268	  1	161.8	26.4	 30
269	  1	391.0	76.5	 25
270	  1	304.0	47.1	 25
271	  1	510.0	75.4	 25
272	  1	356.0	71.7	 25
273	  1	131.8	32.2	 30
274	  1	342.0	46.4	 25
275	  1	266.0	37.9	 25
276	  1	2088.0	342.9	 25
277	  1	6524.0	697.4	 25
278	  1	1347.0	332.6	 30
279	  1	86.0	17.6	 25
280	  1	683.0	124.9	 25
281	  1	223.0	41.7	 25
282	  1	473.0	65.3	 30
283	  1	477.8	84.2	 36
284	  1	190.3	34.5	 30
285	  1	739.8	139.5	 30
286	  1	164.3	35.6	 30
287	  1	126.8	23.3	 30
288	  1	153.8	32.1	 30
289	  1	179.0	35.8	 25
290	  1	156.0	22.6	 25
291	  1	374.0	69.4	 25
292	  1	1116.0	148.2	 25
293	  1	176.3	28.0	 30
294	  1	248.0	46.0	 25
295	  1	158.0	39.2	 25
296	  1	214.0	36.4	 25
297	  1	181.0	39.8	 25
298	  1	145.0	22.6	 30
299	  1	281.0	91.9	 25
300	  1	404.0	61.4	 25
301	  1	365.0	48.2	 25
302	  1	353.0	41.4	 25
303	  1	896.3	136.2	 30
304	  1	730.0	121.5	 25
305	  1	268.0	61.0	 25
306	  1	130.0	36.1	 25
307	  1	329.0	39.9	 25
308	  1	868.3	192.9	 30
309	  1	235.0	34.2	 25
310	  1	331.0	42.0	 25
311	  1	341.0	51.5	 25
312	  1	765.0	106.0	 25
313	  1	1193.5	338.8	 36
314	  1	141.8	29.6	 30
315	  1	231.8	52.7	 30
316	  1	196.0	31.0	 30
317	  1	141.8	25.2	 30
318	  1	156.5	33.3	 36
319	  1	2529.0	604.3	 25
320	  1	907.0	172.2	 25
321	  1	149.0	41.3	 25
322	  1	134.0	29.2	 25
323	  1	129.0	18.8	 30
324	  1	148.0	23.0	 25
325	  1	158.0	32.0	 25
326	  1	140.0	30.9	 25
327	  1	142.0	33.8	 25
328	  1	159.3	34.3	 30
329	  1	142.0	27.4	 25
330	  1	146.0	24.1	 25
331	  1	610.0	85.3	 25
332	  1	475.0	78.8	 25
333	  1	167.8	38.4	 30
334	  1	128.0	29.0	 25
335	  1	126.0	25.8	 25
336	  1	292.0	40.6	 25
337	  1	144.0	36.1	 25
338	  1	130.8	33.6	 30
339	  1	235.0	43.7	 25
340	  1	8690.0	1193.1	 25
341	  1	747.0	106.2	 25
342	  1	174.0	28.8	 25
343	  1	948.3	231.6	 30
344	  1	152.0	34.9	 30
345	  1	171.8	28.4	 30
346	  1	167.3	28.3	 30
347	  1	538.8	94.7	 30
348	  1	576.3	146.5	 36
349	  1	146.0	18.6	 30
350	  1	134.0	25.2	 25
351	  1	221.0	39.4	 25
352	  1	201.0	41.4	 25
353	  1	137.8	21.4	 30
354	  1	178.0	23.9	 25
355	  1	176.0	34.7	 25
356	  1	1705.0	299.7	 25
357	  1	128.0	24.3	 25
358	  1	2574.0	703.5	 30
359	  1	119.0	20.6	 25
360	  1	212.0	46.6	 25
361	  1	113.0	18.2	 25
362	  1	183.0	26.9	 25
363	  1	259.3	48.1	 30
364	  1	179.0	24.3	 25
365	  1	199.0	29.9	 25
366	  1	144.0	19.6	 25
367	  1	138.0	15.8	 25
368	  1	307.5	64.5	 30
369	  1	226.0	38.1	 25
370	  1	128.0	16.3	 25
371	  1	599.0	108.8	 25
372	  1	151.0	19.6	 25
373	  1	329.3	47.2	 30
374	  1	183.0	33.0	 25
375	  1	239.3	48.3	 30
376	  1	167.5	29.7	 30
377	  1	182.3	35.2	 30
378	  1	536.3	91.8	 36
379	  1	492.0	99.1	 30
380	  1	495.8	73.5	 30
381	  1	1638.0	270.8	 25
382	  1	158.0	35.5	 25
383	  1	217.0	61.7	 30
384	  1	156.0	34.8	 25
385	  1	166.0	30.6	 25
386	  1	161.0	22.9	 25
387	  1	133.0	14.5	 25
388	  1	190.8	32.1	 30
389	  1	304.0	49.1	 25
390	  1	11335.0	1445.9	 25
391	  1	135.0	27.6	 25
392	  1	139.0	29.3	 25
393	  1	118.8	21.4	 30
394	  1	216.0	44.8	 25
395	  1	1285.0	209.6	 25
396	  1	169.0	33.6	 25
397	  1	168.0	23.4	 25
398	  1	185.0	45.6	 30
399	  1	157.0	30.2	 25
400	  1	212.0	30.1	 25
401	  1	2029.0	235.5	 25
402	  1	164.0	33.6	 25
403	  1	380.3	69.0	 30
404	  1	301.0	44.6	 25
405	  1	453.0	82.8	 25
406	  1	179.8	44.3	 30
407	  1	175.8	22.7	 30
408	  1	308.8	44.0	 36
409	  1	159.0	29.7	 30
410	  1	122.5	29.2	 30
411	  1	155.0	21.4	 30
412	  1	105.0	22.5	 25
413	  1	146.0	32.4	 30
414	  1	133.0	26.8	 25
415	  1	173.0	34.5	 25
416	  1	2203.0	364.6	 25
417	  1	513.0	92.7	 25
418	  1	235.0	42.0	 30
419	  1	227.0	28.2	 25
420	  1	278.0	48.2	 25
421	  1	192.0	34.2	 25
422	  1	222.0	41.1	 25
423	  1	143.3	27.7	 30
424	  1	829.0	142.1	 25
425	  1	243.0	40.6	 25
426	  1	252.0	41.2	 25
427	  1	292.0	51.0	 25
428	  1	594.0	66.4	 25
429	  1	697.3	129.0	 30
430	  1	1105.0	154.2	 25
431	  1	403.0	55.2	 25
432	  1	174.0	29.8	 25
433	  1	139.0	22.8	 25
434	  1	121.5	25.6	 30
435	  1	146.0	24.6	 25
436	  1	547.0	66.2	 25
437	  1	1726.5	245.9	 30
438	  1	194.0	34.5	 30
439	  1	157.8	28.5	 36
440	  1	191.3	33.3	 30
441	  1	193.0	26.3	 30
442	  1	294.0	52.0	 30
443	  1	843.0	89.7	 25
444	  1	3655.0	871.3	 30
445	  1	194.0	32.4	 25
446	  1	194.0	39.5	 25
447	  1	246.0	40.4	 25
448	  1	267.0	47.6	 25
449	  1	353.3	76.8	 30
450	  1	403.0	69.3	 25
451	  1	301.0	52.2	 25
452	  1	3302.0	419.1	 25
453	  1	943.0	107.4	 25
454	  1	176.3	26.3	 30
455	  1	143.0	25.7	 25
456	  1	350.0	54.4	 25
457	  1	174.0	28.9	 25
458	  1	141.0	25.3	 25
459	  1	134.5	30.0	 30
460	  1	130.0	27.4	 25
461	  1	139.0	30.7	 25
462	  1	249.0	69.9	 25
463	  1	398.0	55.3	 25
464	  1	155.3	29.3	 30
465	  1	176.0	25.6	 25
466	  1	398.0	85.3	 25
467	  1	136.0	31.4	 25
468	  1	293.8	51.4	 30
469	  1	2535.5	597.3	 36
470	  1	223.0	37.8	 30
471	  1	203.0	39.9	 30
472	  1	115.0	31.4	 30
473	  1	3698.8	549.4	 30
474	  1	120.8	25.3	 30
475	  1	115.0	31.0	 25
476	  1	85.0	19.2	 25
477	  1	203.0	38.1	 25
478	  1	381.0	51.9	 25
479	  1	511.3	109.1	 30
480	  1	126.0	28.5	 25
481	  1	116.0	26.9	 25
482	  1	189.0	52.2	 25
483	  1	202.0	46.5	 25
484	  1	145.5	33.8	 30
485	  1	274.0	47.0	 25
486	  1	191.0	33.9	 25
487	  1	188.0	44.7	 25
488	  1	169.0	40.2	 25
489	  1	2378.8	514.9	 30
490	  1	198.0	38.4	 25
491	  1	223.0	43.4	 25
492	  1	442.0	63.9	 25
493	  1	246.0	58.5	 25
494	  1	188.0	31.0	 30
495	  1	779.0	145.6	 25
496	  1	258.0	41.4	 25
497	  1	529.0	87.1	 25
498	  1	860.0	102.2	 25
499	  1	202.0	36.9	 36
500	  1	329.5	54.8	 30
501	  1	1213.0	228.2	 30
502	  1	2060.0	292.1	 30
503	  1	148.8	30.0	 30
504	  1	158.5	30.3	 36
505	  1	187.0	41.8	 25
506	  1	154.0	28.0	 25
507	  1	139.0	38.4	 25
508	  1	411.0	92.6	 25
509	  1	129.0	115.0	 30
510	  1	184.0	32.0	 25
511	  1	113.0	32.4	 25
512	  1	168.0	38.3	 25
513	  1	140.0	32.3	 25
514	  1	229.8	40.8	 30
515	  1	146.0	29.7	 25
516	  1	127.0	27.4	 25
517	  1	1674.0	247.8	 25
518	  1	168.0	31.4	 25
519	  1	1145.5	304.6	 30
520	  1	148.0	33.4	 25
521	  1	151.0	29.2	 25
522	  1	142.0	33.9	 25
523	  1	557.0	94.7	 25
524	  1	301.5	65.1	 30
525	  1	204.0	38.6	 25
526	  1	147.0	30.0	 25
527	  1	275.0	49.9	 25
528	  1	220.0	47.7	 25
529	  1	208.8	48.3	 30
530	  1	228.8	45.1	 30
531	  1	376.8	83.2	 30
532	  1	247.3	54.7	 30
533	  1	118.0	30.1	 30
534	  1	106.0	23.1	 36
535	  1	88.8	27.8	 30
536	  1	98.0	22.7	 25
537	  1	156.0	46.5	 25
538	  1	245.0	38.2	 25
539	  1	159.5	35.8	 30
540	  1	227.0	41.3	 25
541	  1	308.0	73.1	 25
542	  1	212.0	32.2	 25
543	  1	234.0	51.1	 25
544	  1	267.0	52.3	 30
545	  1	234.0	44.6	 25
546	  1	278.0	41.7	 25
547	  1	158.0	33.5	 25
548	  1	205.0	35.8	 25
549	  1	10577.0	2668.4	 30
550	  1	403.0	78.0	 25
551	  1	263.0	49.4	 25
552	  1	3256.0	433.5	 25
553	  1	1325.0	164.6	 25
554	  1	253.5	51.8	 30
555	  1	307.0	59.5	 25
556	  1	212.0	62.7	 25
557	  1	817.0	120.5	 25
558	  1	356.0	67.4	 25
559	  1	154.8	42.1	 30
560	  1	148.0	29.2	 25
561	  1	317.0	63.5	 30
562	  1	207.5	39.8	 30
563	  1	242.8	68.6	 30
564	  1	252.0	54.9	 36
565	  1	294.8	54.8	 30
566	  1	227.0	37.3	 30
567	  1	264.0	55.7	 25
568	  1	6531.0	1196.6	 25
569	  1	311.5	68.1	 30
570	  1	447.0	58.8	 25
571	  1	483.0	105.4	 25
572	  1	305.0	67.8	 25
573	  1	122.0	28.1	 25
574	  1	144.8	42.8	 30
575	  1	307.0	68.1	 25
576	  1	272.0	49.3	 25
577	  1	160.0	38.8	 25
578	  1	130.0	40.2	 25
579	  1	118.5	31.6	 30
580	  1	168.0	40.7	 25
581	  1	183.0	40.7	 25
582	  1	480.0	83.1	 25
583	  1	100.0	26.8	 25
584	  1	239.8	49.9	 30
585	  1	194.0	48.7	 25
586	  1	186.0	38.5	 25
587	  1	650.0	82.6	 25
588	  1	186.0	33.5	 25
589	  1	178.3	37.8	 30
590	  1	217.0	43.2	 25
591	  1	169.0	27.7	 25
592	  1	156.0	29.1	 30
593	  1	382.8	56.5	 30
594	  1	228.0	46.4	 36
595	  1	380.0	55.0	 30
596	  1	7398.0	1399.6	 30
597	  1	360.3	61.1	 30
598	  1	192.0	36.1	 25
599	  1	118.0	25.7	 30
600	  1	280.0	64.2	 25
601	  1	297.0	59.3	 25
602	  1	263.0	42.6	 25
603	  1	3640.0	624.2	 25
604	  1	185.8	29.5	 30
605	  1	122.0	23.5	 25
606	  1	193.0	37.3	 25
607	  1	377.0	52.2	 25
608	  1	157.0	21.7	 25
609	  1	160.3	31.6	 30
610	  1	520.0	65.3	 25
611	  1	182.0	41.3	 25
612	  1	249.0	50.2	 25
613	  1	317.0	56.6	 25
614	  1	373.3	63.4	 30
615	  1	6855.0	1634.8	 25
616	  1	150.0	26.0	 25
617	  1	149.0	37.7	 25
618	  1	4210.0	471.5	 25
619	  1	149.0	38.2	 30
620	  1	120.0	22.7	 25
621	  1	124.0	28.9	 25
622	  1	152.0	22.2	 25
623	  1	1725.0	310.3	 30
624	  1	603.5	89.2	 36
625	  1	481.3	78.2	 30
626	  1	278.0	29.3	 30
627	  1	3083.0	589.7	 30
628	  1	687.8	110.7	 30
629	  1	1363.0	315.5	 30
630	  1	210.0	34.7	 25
631	  1	157.0	34.4	 25
632	  1	153.0	31.1	 25
633	  1	525.0	124.7	 25
634	  1	327.5	62.1	 30
635	  1	4047.0	681.2	 25
636	  1	183.0	38.2	 25
637	  1	764.0	158.7	 25
638	  1	152.0	33.2	 25
639	  1	348.8	78.8	 30
640	  1	143.0	21.0	 25
641	  1	697.0	91.7	 25
642	  1	199.0	40.3	 25
643	  1	312.0	39.9	 25
644	  1	305.8	72.8	 30
645	  1	135.0	27.3	 25
646	  1	135.0	25.9	 25
647	  1	294.0	34.4	 25
648	  1	2396.0	278.2	 25
649	  1	166.5	24.7	 30
650	  1	164.0	42.3	 25
651	  1	768.0	127.4	 25
652	  1	3288.0	344.2	 25
653	  1	1292.0	241.4	 30
654	  1	720.5	151.9	 36
655	  1	284.0	40.1	 30
656	  1	255.8	33.1	 30
657	  1	311.5	43.9	 30
658	  1	261.5	50.3	 30
659	  1	170.0	41.6	 36
660	  1	1474.0	346.3	 25
661	  1	880.0	123.8	 25
662	  1	8499.0	1336.7	 25
663	  1	3686.0	520.2	 25
664	  1	392.8	59.9	 30
665	  1	362.0	52.0	 25
666	  1	208.0	41.6	 25
667	  1	1447.0	175.5	 25
668	  1	481.0	50.6	 25
669	  1	232.5	30.7	 30
670	  1	1090.0	238.6	 25
671	  1	475.0	49.5	 25
672	  1	9613.0	1339.0	 25
673	  1	547.0	70.6	 25
674	  1	2748.0	577.4	 30
675	  1	9576.0	1864.5	 25
676	  1	400.0	45.5	 25
677	  1	442.0	48.3	 25
678	  1	424.0	70.1	 25
679	  1	1357.5	273.6	 30
680	  1	1009.0	154.2	 25
681	  1	213.0	42.2	 25
682	  1	406.0	39.3	 25
683	  1	222.0	43.4	 25
684	  1	263.5	54.6	 36
685	  1	272.8	52.5	 30
686	  1	136.5	29.3	 30
687	  1	504.0	62.7	 30
688	  1	322.5	57.4	 30
689	  1	8715.5	2383.6	 36
690	  1	1094.0	234.4	 25
691	  1	150.0	26.3	 25
692	  1	365.0	50.2	 25
693	  1	179.0	30.8	 25
694	  1	182.3	25.8	 30
695	  1	353.0	54.7	 25
696	  1	216.0	32.3	 25
697	  1	118.0	18.3	 25
698	  1	258.0	54.6	 25
699	  1	156.3	30.5	 30
700	  1	207.0	24.8	 25
701	  1	124.0	23.6	 25
702	  1	776.0	112.5	 25
703	  1	817.0	132.7	 25
704	  1	361.5	42.4	 30
705	  1	1817.0	334.5	 25
706	  1	206.0	36.3	 25
707	  1	133.0	23.3	 25
708	  1	32990.0	4513.6	 25
709	  1	338.8	99.8	 30
710	  1	32402.0	7799.2	 25
711	  1	271.0	42.2	 25
  0	  2	280.3	53.2	 30
  1	  2	25550.8	5719.1	 30
  2	  2	307.3	51.3	 30
  3	  2	26125.3	7160.1	 30
  4	  2	108.0	23.6	 25
  5	  2	719.0	112.1	 25
  6	  2	143.0	33.8	 25
  7	  2	200.0	46.7	 25
  8	  2	481.5	125.8	 30
  9	  2	167.0	37.0	 25
 10	  2	325.0	74.2	 25
 11	  2	1283.0	266.7	 25
 12	  2	167.0	32.7	 25
 13	  2	222.3	42.0	 30
 14	  2	270.0	61.1	 25
 15	  2	88.0	17.9	 25
 16	  2	98.0	24.3	 25
 17	  2	105.0	26.5	 25
 18	  2	114.8	44.4	 30
 19	  2	106.0	28.8	 25
 20	  2	263.0	57.2	 25
 21	  2	438.0	86.0	 25
 22	  2	1054.0	190.0	 25
 23	  2	497.3	122.2	 30
 24	  2	169.0	47.8	 25
 25	  2	181.0	33.7	 25
 26	  2	170.0	49.0	 25
 27	  2	200.0	52.9	 25
 28	  2	201.5	47.7	 36
 29	  2	468.0	90.9	 30
 30	  2	587.8	106.1	 30
 31	  2	138.8	33.4	 30
 32	  2	225.3	44.1	 30
 33	  2	297.5	63.3	 36
 34	  2	678.0	107.6	 25
 35	  2	234.0	44.3	 25
 36	  2	199.0	37.9	 25
 37	  2	135.0	35.2	 25
 38	  2	203.3	131.2	 30
 39	  2	111.0	23.0	 25
 40	  2	118.0	29.6	 25
 41	  2	205.0	66.7	 25
 42	  2	91.0	24.5	 25
 43	  2	121.0	28.3	 30
 44	  2	103.0	29.7	 25
 45	  2	231.0	51.0	 25
 46	  2	402.0	627.6	 25
 47	  2	319.0	61.1	 25
 48	  2	212.5	45.4	 30
 49	  2	93.0	26.5	 25
 50	  2	140.0	25.0	 25
 51	  2	116.0	36.9	 25
 52	  2	134.0	33.9	 25
 53	  2	137.5	42.6	 30
 54	  2	189.0	38.2	 25
 55	  2	1180.0	140.5	 25
 56	  2	5878.0	1171.3	 25
 57	  2	162.0	44.2	 25
 58	  2	124.3	26.8	 30
 59	  2	2549.8	765.4	 30
 60	  2	367.5	85.4	 30
 61	  2	150.3	33.2	 30
 62	  2	120.3	26.8	 30
 63	  2	124.5	30.7	 36
 64	  2	141.0	31.5	 30
 65	  2	174.0	33.5	 25
 66	  2	326.0	99.5	 25
 67	  2	131.0	28.9	 25
 68	  2	2477.3	876.9	 30
 69	  2	168.0	40.0	 25
 70	  2	216.0	38.8	 25
 71	  2	166.0	28.2	 25
 72	  2	164.0	41.1	 25
 73	  2	142.0	32.7	 30
 74	  2	274.0	59.2	 25
 75	  2	102.0	27.9	 25
 76	  2	1096.0	243.4	 25
 77	  2	179.0	48.9	 25
 78	  2	170.0	37.7	 30
 79	  2	118.0	29.8	 25
 80	  2	660.0	150.0	 25
 81	  2	431.0	90.0	 25
 82	  2	236.0	36.8	 25
 83	  2	172.8	41.2	 30
 84	  2	130.0	28.0	 25
 85	  2	247.0	63.9	 25
 86	  2	182.0	42.3	 25
 87	  2	147.0	42.5	 25
 88	  2	671.0	161.2	 30
 89	  2	215.0	41.5	 25
 90	  2	185.0	34.6	 30
 91	  2	201.0	39.2	 30
 92	  2	211.0	54.0	 30
 93	  2	151.3	41.3	 36
 94	  2	127.3	30.3	 30
 95	  2	872.0	232.9	 30
 96	  2	305.0	53.4	 25
 97	  2	245.0	58.5	 25
 98	  2	210.5	48.6	 30
 99	  2	118.0	29.6	 25
100	  2	210.0	48.8	 25
101	  2	95.0	31.8	 25
102	  2	103.0	33.9	 25
103	  2	113.3	26.1	 30
104	  2	116.0	22.1	 25
105	  2	157.0	40.9	 25
106	  2	137.0	33.5	 25
107	  2	262.0	70.0	 25
108	  2	311.8	64.8	 30
109	  2	110.0	22.1	 25
110	  2	187.0	40.5	 25
111	  2	187.0	38.4	 25
112	  2	813.0	176.5	 25
113	  2	97.5	30.8	 30
114	  2	117.0	27.1	 25
115	  2	245.0	48.3	 25
116	  2	155.0	35.1	 25
117	  2	382.0	85.7	 25
118	  2	189.0	35.1	 30
119	  2	160.0	40.2	 25
120	  2	369.0	73.3	 25
121	  2	233.5	42.0	 30
122	  2	299.0	54.9	 30
123	  2	177.0	51.5	 36
124	  2	297.0	42.8	 30
125	  2	386.8	94.3	 30
126	  2	336.0	66.1	 30
127	  2	445.0	94.4	 25
128	  2	297.0	73.9	 30
129	  2	299.0	67.1	 25
130	  2	502.0	118.2	 25
131	  2	233.0	31.2	 25
132	  2	506.0	120.1	 25
133	  2	402.0	80.6	 30
134	  2	299.0	56.3	 25
135	  2	778.0	197.5	 25
136	  2	171.0	34.5	 25
137	  2	187.0	30.7	 25
138	  2	107.0	21.9	 30
139	  2	515.0	56.9	 25
140	  2	155.0	31.9	 25
141	  2	93.0	20.9	 25
142	  2	698.0	164.8	 25
143	  2	151.3	24.2	 30
144	  2	173.0	34.9	 25
145	  2	155.0	26.0	 25
146	  2	3342.0	846.9	 25
147	  2	169.0	40.8	 25
148	  2	132.3	29.0	 30
149	  2	104.0	27.0	 25
150	  2	162.0	26.4	 25
151	  2	111.0	20.6	 25
152	  2	129.0	30.0	 30
153	  2	141.3	23.4	 36
154	  2	152.0	35.4	 30
155	  2	119.8	23.5	 30
156	  2	445.8	102.4	 30
157	  2	171.8	33.7	 30
158	  2	163.8	36.0	 30
159	  2	181.0	44.3	 25
160	  2	295.0	44.0	 25
161	  2	892.0	214.3	 25
162	  2	176.0	33.6	 25
163	  2	149.8	29.8	 30
164	  2	109.0	24.7	 25
165	  2	153.0	30.4	 25
166	  2	263.0	59.6	 25
167	  2	3805.0	1004.0	 25
168	  2	205.8	34.6	 30
169	  2	235.0	54.5	 25
170	  2	292.0	66.3	 25
171	  2	636.0	60.7	 25
172	  2	126.0	17.8	 25
173	  2	204.3	46.1	 30
174	  2	210.0	39.0	 25
175	  2	111.0	28.1	 25
176	  2	158.0	31.6	 25
177	  2	106.0	21.4	 25
178	  2	114.0	18.0	 30
179	  2	325.0	72.5	 25
180	  2	131.0	27.5	 25
181	  2	188.0	30.9	 25
182	  2	549.0	111.2	 25
183	  2	193.8	46.9	 36
184	  2	838.5	247.1	 30
185	  2	125.8	39.0	 30
186	  2	200.5	43.4	 30
187	  2	460.8	143.4	 30
188	  2	194.0	34.5	 36
189	  2	158.0	45.8	 25
190	  2	247.0	47.2	 25
191	  2	110.0	18.3	 25
192	  2	101.0	19.9	 25
193	  2	160.8	34.9	 30
194	  2	198.0	29.7	 25
195	  2	212.0	25.9	 25
196	  2	677.0	148.8	 25
197	  2	147.0	21.1	 25
198	  2	149.5	42.5	 30
199	  2	188.0	34.0	 25
200	  2	216.0	37.8	 25
201	  2	203.0	39.3	 25
202	  2	216.0	47.5	 25
203	  2	102.5	23.8	 30
204	  2	404.0	86.9	 25
205	  2	188.0	39.3	 25
206	  2	135.0	30.0	 25
207	  2	121.0	23.0	 25
208	  2	117.5	32.2	 30
209	  2	278.0	68.7	 25
210	  2	238.0	42.1	 25
211	  2	118.0	14.8	 25
212	  2	188.0	24.6	 25
213	  2	329.0	49.0	 30
214	  2	304.0	40.2	 30
215	  2	202.5	36.0	 30
216	  2	458.8	65.3	 30
217	  2	225.8	33.4	 30
218	  2	191.3	42.1	 36
219	  2	228.5	36.2	 30
220	  2	408.0	62.0	 25
221	  2	140.0	26.2	 25
222	  2	93.0	21.1	 25
223	  2	136.5	24.1	 30
224	  2	596.0	111.6	 25
225	  2	276.0	56.2	 25
226	  2	206.0	40.5	 25
227	  2	489.0	62.4	 25
228	  2	1206.8	296.2	 30
229	  2	245.0	34.3	 25
230	  2	424.0	74.8	 25
231	  2	328.0	57.4	 25
232	  2	85.0	17.5	 25
233	  2	182.5	37.2	 30
234	  2	130.0	22.5	 25
235	  2	93.0	19.2	 25
236	  2	731.0	97.6	 25
237	  2	85.0	20.3	 25
238	  2	106.0	23.0	 30
239	  2	109.0	20.9	 25
240	  2	291.0	47.1	 25
241	  2	142.0	25.6	 25
242	  2	157.0	88.2	 25
243	  2	209.3	42.1	 30
244	  2	214.0	31.1	 25
245	  2	286.8	43.8	 30
246	  2	245.5	41.6	 30
247	  2	325.0	54.1	 30
248	  2	204.0	41.2	 36
249	  2	110.8	22.9	 30
250	  2	110.5	19.9	 30
251	  2	110.0	20.9	 25
252	  2	137.0	28.9	 25
253	  2	228.8	45.0	 30
254	  2	313.0	36.5	 25
255	  2	387.0	45.0	 25
256	  2	141.0	34.0	 25
257	  2	304.0	63.1	 25
258	  2	173.5	44.5	 30
259	  2	455.0	101.7	 25
260	  2	172.0	27.1	 25
261	  2	120.0	16.7	 25
262	  2	117.0	25.0	 25
263	  2	138.8	24.8	 30
264	  2	98.0	19.4	 25
265	  2	97.0	23.5	 25
266	  2	122.0	25.5	 25
267	  2	113.0	27.3	 25
268	  2	98.3	22.2	 30
269	  2	163.0	31.7	 25
270	  2	254.0	40.2	 25
271	  2	185.0	39.1	 25
272	  2	140.0	26.2	 25
273	  2	166.5	27.2	 30
274	  2	233.0	32.4	 25
275	  2	213.0	38.6	 25
276	  2	421.8	91.4	 30
277	  2	1485.8	418.0	 30
278	  2	355.3	66.7	 36
279	  2	116.3	28.7	 30
280	  2	145.0	26.8	 30
281	  2	169.5	25.8	 30
282	  2	289.0	48.1	 25
283	  2	353.8	54.5	 30
284	  2	170.0	26.4	 25
285	  2	206.0	27.6	 25
286	  2	161.0	29.4	 25
287	  2	126.0	23.5	 25
288	  2	134.5	19.6	 30
289	  2	160.0	41.2	 25
290	  2	215.0	27.8	 25
291	  2	137.0	29.0	 25
292	  2	287.0	45.8	 25
293	  2	167.0	35.2	 30
294	  2	273.0	44.4	 25
295	  2	120.0	21.9	 25
296	  2	183.0	37.5	 25
297	  2	185.0	31.1	 25
298	  2	150.8	39.5	 30
299	  2	248.0	34.7	 25
300	  2	478.0	61.6	 25
301	  2	222.0	32.7	 25
302	  2	625.0	92.7	 25
303	  2	520.8	91.1	 30
304	  2	294.0	74.0	 25
305	  2	203.0	45.1	 25
306	  2	109.0	24.7	 25
307	  2	166.3	43.6	 30
308	  2	194.5	43.5	 36
309	  2	199.0	42.7	 30
310	  2	147.8	30.3	 30
311	  2	168.3	32.3	 30
312	  2	174.5	28.0	 30
313	  2	213.8	48.4	 30
314	  2	130.0	34.1	 25
315	  2	177.0	34.4	 25
316	  2	171.0	40.6	 25
317	  2	112.0	24.7	 25
318	  2	111.3	28.0	 30
319	  2	145.0	44.0	 25
320	  2	321.0	65.4	 25
321	  2	176.0	41.1	 25
322	  2	135.0	23.8	 25
323	  2	124.0	31.2	 30
324	  2	125.0	21.7	 25
325	  2	101.0	26.6	 25
326	  2	113.0	22.8	 25
327	  2	230.0	48.1	 25
328	  2	110.5	28.0	 30
329	  2	129.0	34.9	 25
330	  2	109.0	15.3	 25
331	  2	314.0	34.5	 25
332	  2	133.0	27.0	 25
333	  2	154.0	37.9	 30
334	  2	101.0	18.4	 25
335	  2	156.0	34.9	 25
336	  2	102.0	24.3	 25
337	  2	112.0	27.1	 25
338	  2	148.0	45.8	 36
339	  2	202.5	43.0	 30
340	  2	1949.0	596.6	 30
341	  2	205.3	30.0	 30
342	  2	208.3	31.3	 30
343	  2	161.0	42.1	 36
344	  2	108.0	22.4	 25
345	  2	146.0	38.5	 25
346	  2	144.0	26.0	 25
347	  2	214.0	35.5	 25
348	  2	215.5	57.3	 30
349	  2	205.0	90.8	 25
350	  2	166.0	34.9	 25
351	  2	95.0	21.2	 25
352	  2	110.0	30.1	 25
353	  2	127.0	22.0	 30
354	  2	169.0	30.8	 25
355	  2	236.0	44.6	 25
356	  2	302.0	52.3	 25
357	  2	125.0	21.8	 25
358	  2	251.0	52.2	 25
359	  2	105.0	28.8	 30
360	  2	114.0	27.3	 25
361	  2	118.0	24.6	 25
362	  2	125.0	33.5	 25
363	  2	294.0	48.2	 25
364	  2	148.5	38.1	 30
365	  2	175.0	35.5	 25
366	  2	141.0	35.5	 25
367	  2	133.0	35.0	 25
368	  2	153.0	30.8	 25
369	  2	154.3	33.4	 36
370	  2	87.0	26.6	 30
371	  2	163.8	28.0	 30
372	  2	197.8	48.1	 30
373	  2	328.3	46.4	 30
374	  2	150.3	27.9	 36
375	  2	324.0	87.5	 25
376	  2	353.0	44.5	 25
377	  2	141.0	30.7	 25
378	  2	238.0	37.9	 25
379	  2	171.0	44.0	 30
380	  2	166.0	60.4	 25
381	  2	300.0	65.1	 25
382	  2	146.0	28.1	 25
383	  2	158.0	45.0	 25
384	  2	112.3	25.3	 30
385	  2	153.0	35.2	 25
386	  2	157.0	24.4	 25
387	  2	120.0	28.0	 25
388	  2	108.0	20.5	 25
389	  2	205.3	37.0	 30
390	  2	1589.0	434.4	 25
391	  2	131.0	23.9	 25
392	  2	110.0	25.0	 25
393	  2	90.0	25.7	 25
394	  2	142.8	36.0	 30
395	  2	181.0	25.1	 25
396	  2	127.0	25.6	 25
397	  2	118.0	19.2	 25
398	  2	139.0	29.1	 25
399	  2	210.3	32.8	 30
400	  2	174.0	40.3	 30
401	  2	276.5	68.0	 30
402	  2	154.0	32.6	 30
403	  2	173.3	37.4	 30
404	  2	290.3	52.5	 36
405	  2	650.8	127.8	 30
406	  2	212.0	54.8	 25
407	  2	222.0	45.5	 25
408	  2	318.0	44.5	 25
409	  2	139.3	43.0	 30
410	  2	123.0	30.3	 25
411	  2	121.0	28.1	 25
412	  2	107.0	25.6	 25
413	  2	95.0	20.2	 25
414	  2	122.8	39.6	 30
415	  2	133.0	29.7	 25
416	  2	209.0	58.8	 25
417	  2	238.0	45.7	 25
418	  2	217.0	50.4	 25
419	  2	143.3	30.6	 30
420	  2	153.0	35.5	 25
421	  2	154.0	31.3	 25
422	  2	134.0	34.7	 25
423	  2	141.0	51.9	 25
424	  2	226.0	52.9	 30
425	  2	241.0	55.9	 25
426	  2	218.0	49.9	 25
427	  2	316.0	49.2	 25
428	  2	251.0	37.6	 25
429	  2	266.0	41.8	 30
430	  2	1596.0	298.3	 25
431	  2	396.8	87.7	 30
432	  2	150.8	28.6	 30
433	  2	115.8	25.0	 30
434	  2	96.3	23.7	 36
435	  2	132.5	28.9	 30
436	  2	214.8	55.5	 30
437	  2	391.0	86.7	 25
438	  2	220.0	36.9	 25
439	  2	137.8	35.4	 30
440	  2	163.0	38.6	 25
441	  2	227.0	54.9	 25
442	  2	384.0	59.0	 25
443	  2	1607.0	302.8	 25
444	  2	613.0	201.1	 30
445	  2	250.0	50.4	 25
446	  2	219.0	43.9	 25
447	  2	118.0	29.0	 25
448	  2	130.0	41.8	 25
449	  2	162.8	28.6	 30
450	  2	403.0	72.6	 25
451	  2	188.0	49.5	 25
452	  2	711.0	98.7	 25
453	  2	202.0	49.3	 25
454	  2	182.8	40.1	 30
455	  2	128.0	27.6	 25
456	  2	165.0	34.9	 25
457	  2	258.0	59.7	 25
458	  2	140.0	23.4	 25
459	  2	140.0	23.5	 30
460	  2	112.0	42.9	 25
461	  2	126.0	32.8	 25
462	  2	175.8	44.8	 30
463	  2	230.3	46.2	 30
464	  2	138.8	37.3	 36
465	  2	180.8	44.7	 30
466	  2	162.0	40.4	 30
467	  2	132.0	30.5	 30
468	  2	224.0	30.1	 25
469	  2	1198.3	356.0	 30
470	  2	117.0	29.5	 25
471	  2	228.0	55.7	 25
472	  2	79.0	18.5	 25
473	  2	1271.0	309.3	 25
474	  2	85.8	16.7	 30
475	  2	102.0	21.3	 25
476	  2	93.0	33.0	 25
477	  2	219.0	51.0	 25
478	  2	190.0	56.0	 25
479	  2	141.5	35.3	 30
480	  2	76.0	30.9	 25
481	  2	97.0	27.7	 25
482	  2	87.0	22.0	 25
483	  2	387.0	84.7	 25
484	  2	143.0	28.3	 30
485	  2	277.0	76.4	 25
486	  2	146.0	25.7	 25
487	  2	133.0	28.0	 25
488	  2	150.0	28.6	 25
489	  2	611.5	130.4	 30
490	  2	160.0	34.6	 25
491	  2	133.0	26.6	 25
492	  2	599.0	79.5	 25
493	  2	134.5	54.6	 30
494	  2	175.0	34.0	 36
495	  2	199.3	38.6	 30
496	  2	149.8	32.7	 30
497	  2	231.5	45.9	 30
498	  2	1195.8	274.3	 30
499	  2	201.5	43.2	 30
500	  2	348.0	71.9	 25
501	  2	387.0	94.6	 25
502	  2	288.0	46.5	 25
503	  2	106.0	22.3	 25
504	  2	143.5	32.0	 30
505	  2	141.0	27.0	 25
506	  2	139.0	28.6	 25
507	  2	113.0	28.6	 25
508	  2	119.0	35.1	 25
509	  2	113.8	22.9	 30
510	  2	149.0	27.1	 25
511	  2	105.0	20.8	 25
512	  2	113.0	31.8	 25
513	  2	131.0	32.4	 25
514	  2	196.0	30.9	 30
515	  2	137.0	26.8	 25
516	  2	126.0	25.4	 25
517	  2	371.0	84.6	 25
518	  2	149.0	36.7	 25
519	  2	193.5	35.9	 30
520	  2	127.0	32.5	 25
521	  2	161.0	28.0	 25
522	  2	131.0	25.0	 25
523	  2	193.0	33.5	 25
524	  2	259.5	49.6	 36
525	  2	186.8	27.2	 30
526	  2	97.8	22.6	 30
527	  2	147.8	27.3	 30
528	  2	385.8	103.9	 30
529	  2	154.3	26.3	 36
530	  2	158.0	31.7	 25
531	  2	195.0	40.6	 25
532	  2	131.0	32.6	 25
533	  2	112.0	21.6	 25
534	  2	100.3	26.4	 30
535	  2	98.0	27.5	 25
536	  2	103.0	17.2	 25
537	  2	122.0	19.4	 25
538	  2	200.0	34.3	 25
539	  2	131.5	26.4	 30
540	  2	149.0	43.2	 25
541	  2	183.0	37.5	 25
542	  2	204.0	37.3	 25
543	  2	119.0	27.1	 25
544	  2	160.5	33.5	 30
545	  2	221.0	39.9	 25
546	  2	154.0	27.8	 25
547	  2	148.0	27.8	 25
548	  2	184.0	34.5	 25
549	  2	2729.8	870.0	 30
550	  2	533.0	81.1	 25
551	  2	291.0	37.1	 25
552	  2	748.0	141.1	 25
553	  2	331.0	60.1	 25
554	  2	147.5	33.9	 30
555	  2	150.8	33.2	 30
556	  2	161.8	29.1	 30
557	  2	431.8	79.5	 30
558	  2	204.3	35.2	 30
559	  2	139.3	24.6	 36
560	  2	119.8	22.9	 30
561	  2	158.0	33.9	 25
562	  2	195.0	37.3	 25
563	  2	133.0	39.4	 25
564	  2	190.3	28.9	 30
565	  2	197.0	29.7	 25
566	  2	239.0	70.8	 25
567	  2	467.0	74.8	 25
568	  2	748.0	239.3	 25
569	  2	210.0	48.3	 30
570	  2	439.0	62.3	 25
571	  2	883.0	171.9	 25
572	  2	133.0	26.9	 25
573	  2	139.0	21.0	 25
574	  2	125.8	27.8	 30
575	  2	270.0	40.3	 25
576	  2	295.0	61.9	 25
577	  2	132.0	22.0	 25
578	  2	110.0	21.6	 25
579	  2	117.5	22.1	 30
580	  2	205.0	34.4	 25
581	  2	358.0	55.5	 25
582	  2	327.0	59.0	 25
583	  2	104.0	15.6	 25
584	  2	141.0	25.3	 30
585	  2	160.0	33.4	 25
586	  2	221.0	48.2	 30
587	  2	255.0	41.8	 30
588	  2	103.8	22.3	 30
589	  2	135.3	30.0	 36
590	  2	248.8	41.4	 30
591	  2	106.8	16.8	 30
592	  2	94.0	16.1	 25
593	  2	147.0	31.2	 25
594	  2	105.0	18.4	 30
595	  2	220.0	85.1	 25
596	  2	693.0	142.1	 25
597	  2	156.0	21.7	 25
598	  2	171.0	32.4	 25
599	  2	131.5	28.2	 30
600	  2	165.0	35.7	 25
601	  2	331.0	70.1	 25
602	  2	258.0	44.8	 25
603	  2	481.0	95.4	 25
604	  2	273.0	48.2	 30
605	  2	142.0	29.7	 25
606	  2	178.0	28.5	 25
607	  2	182.0	29.1	 25
608	  2	92.0	16.4	 25
609	  2	103.5	23.1	 30
610	  2	179.0	35.8	 25
611	  2	136.0	39.8	 25
612	  2	161.0	32.0	 25
613	  2	335.0	50.6	 25
614	  2	299.3	42.3	 30
615	  2	1534.0	399.0	 25
616	  2	177.8	44.2	 30
617	  2	271.5	159.1	 30
618	  2	1058.3	299.8	 30
619	  2	144.3	26.0	 36
620	  2	118.0	32.9	 30
621	  2	110.0	29.6	 30
622	  2	149.5	147.1	 30
623	  2	367.0	45.0	 25
624	  2	327.5	60.4	 30
625	  2	357.0	43.5	 25
626	  2	172.0	25.8	 25
627	  2	693.0	114.0	 25
628	  2	295.0	41.3	 25
629	  2	214.8	27.1	 30
630	  2	163.0	33.7	 25
631	  2	123.0	24.2	 25
632	  2	124.0	43.3	 25
633	  2	189.0	28.3	 25
634	  2	135.3	30.8	 30
635	  2	1027.0	279.9	 25
636	  2	148.0	35.3	 25
637	  2	126.0	20.9	 25
638	  2	128.0	22.0	 25
639	  2	144.8	33.7	 30
640	  2	96.0	16.9	 25
641	  2	367.0	54.3	 25
642	  2	215.0	37.9	 25
643	  2	248.0	31.6	 25
644	  2	180.0	26.2	 30
645	  2	103.0	19.0	 25
646	  2	86.0	20.3	 25
647	  2	330.8	56.6	 30
648	  2	697.0	129.4	 30
649	  2	110.0	28.4	 36
650	  2	214.8	31.0	 30
651	  2	371.0	94.0	 30
652	  2	1365.3	201.2	 30
653	  2	604.0	124.5	 25
654	  2	264.0	45.1	 30
655	  2	229.0	41.5	 25
656	  2	174.0	25.0	 25
657	  2	211.0	42.1	 25
658	  2	466.0	66.2	 25
659	  2	179.0	57.6	 30
660	  2	139.0	26.9	 25
661	  2	177.0	26.4	 25
662	  2	1539.0	238.1	 25
663	  2	970.0	106.7	 25
664	  2	391.8	59.2	 30
665	  2	319.0	68.8	 25
666	  2	177.0	42.4	 25
667	  2	519.0	77.3	 25
668	  2	364.0	54.4	 25
669	  2	214.0	34.0	 30
670	  2	688.0	70.2	 25
671	  2	529.0	55.1	 25
672	  2	783.0	69.3	 25
673	  2	341.0	46.4	 25
674	  2	1332.8	220.8	 30
675	  2	1252.0	299.5	 25
676	  2	1006.0	114.4	 25
677	  2	546.0	57.6	 25
678	  2	225.8	34.5	 30
679	  2	534.0	93.1	 36
680	  2	390.5	101.5	 30
681	  2	112.3	26.6	 30
682	  2	538.8	56.6	 30
683	  2	183.0	26.3	 30
684	  2	159.0	35.2	 30
685	  2	186.0	47.8	 25
686	  2	105.0	22.2	 25
687	  2	413.0	84.8	 25
688	  2	944.0	160.0	 25
689	  2	1198.0	388.2	 30
690	  2	345.0	86.6	 25
691	  2	144.0	29.0	 25
692	  2	130.0	20.4	 25
693	  2	132.0	28.8	 25
694	  2	217.0	48.2	 30
695	  2	299.0	48.0	 25
696	  2	180.0	26.8	 25
697	  2	132.0	31.7	 25
698	  2	224.0	48.9	 25
699	  2	126.8	28.4	 30
700	  2	147.0	28.4	 25
701	  2	157.0	30.6	 25
702	  2	294.0	61.9	 25
703	  2	244.0	40.0	 25
704	  2	227.8	41.4	 30
705	  2	735.0	139.4	 25
706	  2	170.0	47.0	 25
707	  2	109.0	22.0	 25
708	  2	294.0	43.2	 25
709	  2	31846.5	7932.0	 30
710	  2	398.3	416.5	 36
711	  2	32764.5	9091.3	 30
  0	  3	27386.0	6912.7	 25
  1	  3	217.0	29.9	 25
  2	  3	24849.0	5402.0	 25
  3	  3	245.0	59.6	 30
  4	  3	85.0	17.5	 25
  5	  3	727.0	125.4	 25
  6	  3	360.0	57.1	 25
  7	  3	97.0	24.8	 25
  8	  3	129.5	34.5	 30
  9	  3	460.0	72.8	 25
 10	  3	188.0	34.5	 25
 11	  3	100.0	25.3	 25
 12	  3	158.0	33.3	 25
 13	  3	132.3	33.8	 30
 14	  3	373.0	63.3	 25
 15	  3	169.0	44.4	 25
 16	  3	85.0	21.3	 25
 17	  3	111.0	24.7	 25
 18	  3	525.8	112.1	 30
 19	  3	91.0	24.1	 25
 20	  3	154.0	34.2	 25
 21	  3	133.0	21.5	 25
 22	  3	234.8	42.7	 30
 23	  3	1647.0	410.0	 36
 24	  3	470.5	78.4	 30
 25	  3	323.8	48.7	 30
 26	  3	244.8	41.9	 30
 27	  3	280.5	31.2	 30
 28	  3	187.5	36.6	 30
 29	  3	236.0	23.8	 25
 30	  3	394.0	58.3	 25
 31	  3	94.0	22.5	 25
 32	  3	290.0	42.6	 25
 33	  3	186.8	35.7	 30
 34	  3	466.0	58.5	 25
 35	  3	2520.0	248.3	 25
 36	  3	1073.0	111.1	 25
 37	  3	295.0	41.4	 25
 38	  3	198.3	30.9	 30
 39	  3	193.0	46.0	 25
 40	  3	2061.0	311.4	 25
 41	  3	538.0	63.8	 25
 42	  3	559.0	63.3	 25
 43	  3	791.0	160.1	 30
 44	  3	98.0	22.2	 25
 45	  3	274.0	47.9	 25
 46	  3	339.0	67.9	 25
 47	  3	353.0	66.9	 25
 48	  3	163.8	30.1	 30
 49	  3	257.0	42.7	 25
 50	  3	94.0	14.8	 25
 51	  3	113.0	21.1	 25
 52	  3	106.0	25.1	 25
 53	  3	154.3	31.9	 36
 54	  3	156.8	34.2	 30
 55	  3	4140.8	852.1	 30
 56	  3	205.0	32.5	 30
 57	  3	315.0	39.2	 30
 58	  3	531.3	102.3	 36
 59	  3	419.0	63.3	 25
 60	  3	252.0	29.6	 25
 61	  3	137.0	24.6	 25
 62	  3	203.0	29.5	 25
 63	  3	120.0	24.8	 30
 64	  3	81.0	24.6	 25
 65	  3	178.0	30.4	 25
 66	  3	209.0	24.4	 25
 67	  3	5221.0	675.9	 25
 68	  3	447.8	73.0	 30
 69	  3	151.0	27.4	 25
 70	  3	164.0	53.4	 25
 71	  3	141.0	23.0	 25
 72	  3	217.0	35.2	 25
 73	  3	91.0	16.6	 30
 74	  3	225.0	41.4	 25
 75	  3	138.0	23.1	 25
 76	  3	347.0	49.2	 25
 77	  3	326.0	52.9	 25
 78	  3	1146.8	211.1	 30
 79	  3	2396.0	409.6	 25
 80	  3	775.0	88.8	 25
 81	  3	5755.0	551.1	 25
 82	  3	2096.0	273.6	 25
 83	  3	238.5	44.6	 30
 84	  3	299.3	59.9	 30
 85	  3	528.8	92.6	 30
 86	  3	192.3	42.2	 30
 87	  3	494.3	55.7	 30
 88	  3	153.8	23.8	 36
 89	  3	188.3	34.4	 30
 90	  3	500.0	59.6	 25
 91	  3	565.0	66.9	 25
 92	  3	135.0	27.3	 25
 93	  3	4851.0	951.1	 30
 94	  3	479.0	65.7	 25
 95	  3	307.0	50.5	 25
 96	  3	261.0	38.1	 25
 97	  3	739.0	88.7	 25
 98	  3	7682.8	1589.3	 30
 99	  3	447.0	69.5	 25
100	  3	1584.0	196.8	 25
101	  3	255.0	39.2	 25
102	  3	231.0	34.0	 25
103	  3	448.3	101.2	 30
104	  3	87.0	19.4	 25
105	  3	497.0	104.4	 25
106	  3	112.0	25.5	 25
107	  3	224.0	38.1	 25
108	  3	252.8	46.7	 30
109	  3	105.0	20.6	 25
110	  3	142.0	24.4	 25
111	  3	233.0	40.3	 25
112	  3	353.0	52.3	 25
113	  3	153.5	28.1	 30
114	  3	391.0	69.6	 25
115	  3	1955.8	408.9	 30
116	  3	4500.0	659.1	 30
117	  3	4166.0	615.0	 30
118	  3	633.5	71.2	 36
119	  3	1235.5	155.1	 30
120	  3	164.0	28.5	 30
121	  3	497.0	81.1	 25
122	  3	226.0	51.0	 25
123	  3	277.8	44.5	 30
124	  3	387.0	79.2	 25
125	  3	96.0	15.7	 25
126	  3	114.0	21.6	 25
127	  3	126.0	21.8	 25
128	  3	301.5	66.3	 30
129	  3	253.0	44.1	 25
130	  3	615.0	95.4	 25
131	  3	395.0	66.2	 25
132	  3	790.0	83.2	 25
133	  3	180.3	51.0	 30
134	  3	558.0	59.3	 25
135	  3	201.0	37.5	 25
136	  3	304.0	56.1	 25
137	  3	8972.0	831.1	 25
138	  3	488.5	47.4	 30
139	  3	531.0	79.3	 25
140	  3	386.0	35.7	 25
141	  3	294.0	75.1	 25
142	  3	1535.0	237.2	 25
143	  3	994.0	143.1	 30
144	  3	302.0	40.1	 25
145	  3	206.0	32.7	 25
146	  3	380.5	58.3	 30
147	  3	279.8	43.9	 30
148	  3	288.0	55.1	 36
149	  3	121.5	19.4	 30
150	  3	147.0	34.0	 30
151	  3	338.8	39.2	 30
152	  3	462.0	61.8	 25
153	  3	186.5	42.6	 30
154	  3	1178.0	166.8	 25
155	  3	147.0	21.9	 25
156	  3	1725.0	256.2	 25
157	  3	510.0	43.9	 25
158	  3	223.3	44.8	 30
159	  3	251.0	30.8	 25
160	  3	255.0	32.3	 25
161	  3	130.0	32.0	 25
162	  3	98.0	22.5	 25
163	  3	189.0	30.9	 30
164	  3	143.0	22.8	 25
165	  3	504.0	75.0	 25
166	  3	131.0	22.7	 25
167	  3	645.0	92.8	 25
168	  3	470.3	72.6	 30
169	  3	4733.0	613.1	 25
170	  3	157.0	30.3	 25
171	  3	284.0	47.8	 25
172	  3	939.0	146.3	 25
173	  3	443.0	86.3	 30
174	  3	216.0	43.5	 25
175	  3	1719.0	207.0	 25
176	  3	1052.0	118.4	 25
177	  3	1545.3	316.6	 30
178	  3	554.8	145.9	 36
179	  3	519.5	80.4	 30
180	  3	536.0	59.5	 30
181	  3	206.8	28.2	 30
182	  3	430.0	90.3	 30
183	  3	1685.3	344.0	 30
184	  3	411.0	66.9	 25
185	  3	911.0	184.8	 25
186	  3	94.0	18.4	 25
187	  3	126.0	26.8	 25
188	  3	262.8	49.5	 30
189	  3	185.0	42.9	 25
190	  3	137.0	27.5	 25
191	  3	138.0	26.4	 25
192	  3	109.0	19.4	 25
193	  3	174.8	25.6	 30
194	  3	212.0	22.9	 25
195	  3	234.0	43.0	 25
196	  3	445.0	55.7	 25
197	  3	362.0	71.9	 25
198	  3	6314.8	1343.8	 30
199	  3	175.0	24.3	 25
200	  3	615.0	82.1	 25
201	  3	183.0	41.4	 25
202	  3	234.0	31.9	 25
203	  3	2692.5	545.0	 30
204	  3	202.0	31.0	 25
205	  3	352.0	58.4	 25
206	  3	351.0	42.7	 25
207	  3	143.0	26.3	 25
208	  3	195.8	25.9	 36
209	  3	744.3	125.0	 30
210	  3	139.0	23.0	 30
211	  3	158.8	27.0	 30
212	  3	159.3	29.7	 30
213	  3	360.5	68.0	 36
214	  3	755.0	103.7	 25
215	  3	324.0	47.4	 25
216	  3	469.0	83.7	 25
217	  3	335.0	60.8	 25
218	  3	176.8	31.7	 30
219	  3	615.0	81.9	 25
220	  3	5417.0	841.9	 25
221	  3	1286.0	156.2	 25
222	  3	417.0	75.9	 25
223	  3	143.0	29.5	 30
224	  3	126.0	29.9	 25
225	  3	225.0	41.7	 25
226	  3	234.0	44.9	 25
227	  3	325.0	59.3	 25
228	  3	646.0	155.4	 30
229	  3	279.0	41.2	 25
230	  3	776.0	107.3	 25
231	  3	1131.0	215.3	 25
232	  3	105.0	30.1	 25
233	  3	175.5	40.3	 30
234	  3	261.0	49.0	 25
235	  3	79.0	24.8	 25
236	  3	93.0	22.5	 25
237	  3	84.0	15.6	 25
238	  3	97.3	21.3	 30
239	  3	95.0	23.1	 30
240	  3	114.3	23.4	 30
241	  3	90.3	32.4	 30
242	  3	105.8	19.1	 30
243	  3	129.5	31.5	 36
244	  3	628.5	102.7	 30
245	  3	2023.0	298.6	 25
246	  3	707.0	86.1	 25
247	  3	143.0	29.1	 25
248	  3	742.0	148.3	 30
249	  3	218.0	41.6	 25
250	  3	394.0	85.3	 25
251	  3	259.0	47.1	 25
252	  3	213.0	34.7	 25
253	  3	443.3	62.2	 30
254	  3	941.0	122.1	 25
255	  3	709.0	146.7	 25
256	  3	226.0	56.6	 25
257	  3	138.0	35.7	 25
258	  3	118.5	25.4	 30
259	  3	375.0	70.3	 25
260	  3	416.0	91.4	 25
261	  3	127.0	32.3	 25
262	  3	770.0	112.2	 25
263	  3	145.3	30.9	 30
264	  3	1333.0	325.1	 25
265	  3	186.0	35.0	 25
266	  3	101.0	26.2	 25
267	  3	1258.0	179.7	 25
268	  3	410.5	64.1	 30
269	  3	220.0	53.4	 25
270	  3	176.3	38.4	 30
271	  3	146.8	40.5	 30
272	  3	434.3	76.0	 30
273	  3	265.5	69.0	 36
274	  3	142.3	34.9	 30
275	  3	135.0	31.5	 30
276	  3	113.0	33.7	 25
277	  3	319.0	44.3	 25
278	  3	265.8	65.0	 30
279	  3	634.0	95.8	 25
280	  3	203.0	33.0	 25
281	  3	261.0	50.2	 25
282	  3	139.0	31.0	 25
283	  3	408.8	76.7	 30
284	  3	313.0	64.1	 25
285	  3	177.0	31.2	 25
286	  3	173.0	45.2	 25
287	  3	1518.0	194.9	 25
288	  3	187.0	28.3	 25
289	  3	139.8	33.2	 30
290	  3	670.0	144.6	 25
291	  3	214.0	35.0	 25
292	  3	232.0	39.3	 25
293	  3	202.0	43.0	 25
294	  3	379.0	62.4	 30
295	  3	893.0	146.7	 25
296	  3	472.0	70.5	 25
297	  3	311.0	63.3	 25
298	  3	795.0	129.2	 25
299	  3	2103.5	407.8	 30
300	  3	1689.0	246.4	 25
301	  3	2897.3	418.1	 30
302	  3	198.0	38.8	 30
303	  3	304.8	63.0	 30
304	  3	2798.3	701.2	 36
305	  3	572.8	78.0	 30
306	  3	850.8	152.4	 30
307	  3	463.0	75.2	 25
308	  3	168.0	37.0	 25
309	  3	186.0	84.3	 30
310	  3	160.0	46.0	 25
311	  3	352.0	61.6	 25
312	  3	406.0	69.5	 25
313	  3	2747.0	487.4	 25
314	  3	246.3	54.4	 30
315	  3	140.0	32.7	 25
316	  3	126.0	25.5	 25
317	  3	151.0	30.4	 25
318	  3	200.0	49.2	 25
319	  3	323.0	54.1	 30
320	  3	641.0	109.6	 25
321	  3	154.0	40.2	 25
322	  3	388.0	60.5	 25
323	  3	134.0	30.1	 25
324	  3	261.8	51.0	 30
325	  3	4745.0	825.2	 25
326	  3	286.0	48.1	 25
327	  3	7664.0	865.2	 25
328	  3	196.0	39.9	 25
329	  3	156.0	53.2	 30
330	  3	146.0	36.7	 25
331	  3	1506.0	309.3	 25
332	  3	144.0	37.1	 30
333	  3	112.5	31.5	 30
334	  3	158.3	45.5	 36
335	  3	114.5	30.1	 30
336	  3	203.8	36.9	 30
337	  3	142.0	34.8	 30
338	  3	1623.0	325.6	 25
339	  3	2320.3	542.7	 30
340	  3	259.0	61.1	 25
341	  3	147.0	29.7	 25
342	  3	242.0	44.3	 25
343	  3	161.0	39.2	 25
344	  3	138.0	33.9	 30
345	  3	1034.0	205.1	 25
346	  3	538.0	102.1	 25
347	  3	268.0	59.2	 25
348	  3	212.0	48.5	 25
349	  3	12224.0	2514.6	 30
350	  3	414.0	81.7	 25
351	  3	123.0	42.1	 25
352	  3	1994.0	254.6	 25
353	  3	117.0	29.5	 25
354	  3	2917.3	597.4	 30
355	  3	429.0	84.7	 25
356	  3	699.0	142.9	 25
357	  3	765.0	122.1	 25
358	  3	204.0	49.3	 25
359	  3	154.3	37.9	 30
360	  3	4476.0	997.4	 25
361	  3	162.0	31.8	 25
362	  3	691.0	106.9	 25
363	  3	450.0	64.3	 30
364	  3	640.5	122.9	 36
365	  3	147.0	33.0	 30
366	  3	252.0	57.8	 30
367	  3	130.8	31.6	 30
368	  3	160.0	32.5	 30
369	  3	139.0	31.4	 30
370	  3	162.0	35.7	 25
371	  3	203.0	66.9	 25
372	  3	529.0	77.9	 25
373	  3	240.0	46.4	 25
374	  3	681.5	135.0	 30
375	  3	2313.0	461.6	 25
376	  3	397.0	50.3	 25
377	  3	536.0	78.2	 25
378	  3	175.0	39.4	 25
379	  3	106.3	22.6	 30
380	  3	159.0	26.8	 25
381	  3	5064.0	733.9	 25
382	  3	152.0	39.8	 25
383	  3	168.0	44.3	 25
384	  3	3443.5	737.0	 30
385	  3	327.0	47.7	 25
386	  3	337.0	45.8	 25
387	  3	269.0	55.2	 25
388	  3	206.0	40.8	 25
389	  3	147.5	31.5	 30
390	  3	185.0	50.3	 25
391	  3	451.0	82.9	 25
392	  3	279.0	67.4	 25
393	  3	397.0	86.1	 25
394	  3	314.3	63.4	 36
395	  3	97.0	20.4	 30
396	  3	159.0	46.1	 30
397	  3	894.5	162.5	 30
398	  3	230.8	54.5	 30
399	  3	182.3	52.6	 36
400	  3	1039.0	221.9	 25
401	  3	318.0	55.8	 25
402	  3	101.0	21.0	 25
403	  3	133.0	20.7	 25
404	  3	383.5	69.5	 30
405	  3	167.0	30.7	 25
406	  3	1779.0	344.7	 25
407	  3	285.0	47.1	 25
408	  3	211.0	39.0	 25
409	  3	115.5	38.3	 30
410	  3	208.0	34.6	 25
411	  3	940.0	149.5	 25
412	  3	201.0	45.8	 25
413	  3	150.0	31.5	 25
414	  3	169.8	33.6	 30
415	  3	757.0	134.2	 25
416	  3	202.0	37.2	 25
417	  3	328.0	41.2	 25
418	  3	147.0	29.7	 25
419	  3	8151.0	1770.1	 30
420	  3	127.0	30.6	 25
421	  3	567.0	67.0	 25
422	  3	486.0	73.6	 25
423	  3	812.0	76.7	 25
424	  3	172.0	34.7	 30
425	  3	119.8	25.6	 30
426	  3	129.5	34.9	 30
427	  3	186.5	43.0	 30
428	  3	575.8	66.0	 30
429	  3	150.8	24.1	 36
430	  3	141.0	39.7	 30
431	  3	358.0	54.1	 25
432	  3	652.0	169.0	 25
433	  3	308.0	73.6	 25
434	  3	183.8	55.3	 30
435	  3	183.0	24.5	 25
436	  3	130.0	27.9	 25
437	  3	239.0	44.2	 25
438	  3	306.0	54.5	 25
439	  3	2066.3	364.3	 30
440	  3	211.0	31.7	 25
441	  3	198.0	32.6	 25
442	  3	532.0	81.1	 25
443	  3	3415.0	375.6	 25
444	  3	174.0	36.6	 30
445	  3	213.0	42.7	 25
446	  3	184.0	27.7	 25
447	  3	120.0	26.0	 25
448	  3	87.0	19.5	 25
449	  3	106.8	21.0	 30
450	  3	320.0	57.9	 25
451	  3	2059.0	311.5	 25
452	  3	1405.0	182.6	 25
453	  3	273.0	56.1	 25
454	  3	258.8	51.6	 30
455	  3	457.0	93.1	 25
456	  3	168.8	36.7	 30
457	  3	226.5	41.9	 30
458	  3	214.0	60.0	 30
459	  3	188.8	43.6	 36
460	  3	1072.0	234.0	 30
461	  3	181.8	45.1	 30
462	  3	263.0	90.6	 25
463	  3	1328.0	176.3	 25
464	  3	599.8	108.9	 30
465	  3	507.0	84.4	 25
466	  3	486.0	72.0	 25
467	  3	2701.0	381.1	 25
468	  3	150.0	24.7	 25
469	  3	118.8	28.9	 30
470	  3	309.0	59.3	 25
471	  3	254.0	45.5	 25
472	  3	105.0	24.5	 25
473	  3	100.0	23.1	 25
474	  3	119.5	25.5	 30
475	  3	88.0	24.7	 25
476	  3	98.0	22.9	 25
477	  3	114.0	29.8	 25
478	  3	273.0	45.6	 25
479	  3	298.8	52.1	 30
480	  3	625.0	120.0	 25
481	  3	269.0	48.7	 25
482	  3	683.0	118.0	 25
483	  3	114.0	26.7	 25
484	  3	419.5	98.0	 30
485	  3	137.0	19.9	 25
486	  3	144.0	24.4	 25
487	  3	120.5	15.0	 30
488	  3	210.0	39.7	 30
489	  3	468.8	76.8	 36
490	  3	6884.0	1278.4	 30
491	  3	795.3	166.7	 30
492	  3	254.5	63.3	 30
493	  3	8652.0	1091.7	 25
494	  3	165.5	34.3	 30
495	  3	121.0	28.9	 25
496	  3	132.0	22.2	 25
497	  3	165.0	26.5	 25
498	  3	181.0	22.9	 25
499	  3	103.5	15.7	 30
500	  3	151.0	28.2	 25
501	  3	229.0	42.2	 25
502	  3	158.0	41.8	 25
503	  3	113.0	21.1	 25
504	  3	399.8	38.7	 30
505	  3	9502.0	2425.4	 25
506	  3	277.0	49.0	 25
507	  3	179.0	33.5	 25
508	  3	137.0	18.0	 25
509	  3	893.0	228.2	 30
510	  3	139.0	26.4	 25
511	  3	212.0	47.4	 25
512	  3	208.0	36.1	 25
513	  3	1853.0	136.9	 25
514	  3	290.8	46.3	 30
515	  3	138.0	24.3	 25
516	  3	292.0	42.6	 25
517	  3	209.0	40.6	 25
518	  3	1332.0	129.2	 30
519	  3	674.5	146.2	 36
520	  3	289.5	63.6	 30
521	  3	142.8	24.1	 30
522	  3	669.8	89.8	 30
523	  3	357.5	53.4	 30
524	  3	114.5	19.2	 30
525	  3	208.0	41.0	 25
526	  3	129.0	27.0	 25
527	  3	263.0	35.2	 25
528	  3	112.0	24.1	 25
529	  3	163.8	37.1	 30
530	  3	862.0	148.3	 25
531	  3	405.0	67.9	 25
532	  3	217.0	48.0	 25
533	  3	108.0	26.5	 25
534	  3	570.5	140.2	 30
535	  3	161.0	40.9	 25
536	  3	129.0	32.8	 25
537	  3	160.0	29.1	 25
538	  3	163.0	37.4	 25
539	  3	11661.8	2681.5	 30
540	  3	408.0	50.2	 25
541	  3	215.0	40.6	 25
542	  3	141.0	23.5	 25
543	  3	235.0	40.6	 25
544	  3	341.8	62.0	 30
545	  3	151.0	31.1	 25
546	  3	174.0	35.0	 25
547	  3	167.0	39.7	 25
548	  3	488.0	60.5	 25
549	  3	134.3	29.4	 36
550	  3	478.3	98.8	 30
551	  3	189.5	35.2	 30
552	  3	854.8	135.5	 30
553	  3	163.3	27.8	 30
554	  3	163.5	40.6	 36
555	  3	115.0	29.2	 25
556	  3	143.0	26.7	 25
557	  3	1822.0	208.9	 25
558	  3	245.0	42.8	 25
559	  3	176.3	40.4	 30
560	  3	100.0	23.7	 25
561	  3	144.0	25.5	 25
562	  3	158.0	30.3	 25
563	  3	322.0	84.4	 25
564	  3	914.0	160.1	 30
565	  3	1845.0	288.9	 25
566	  3	27036.0	4918.4	 25
567	  3	1150.0	101.0	 25
568	  3	777.0	89.7	 25
569	  3	329.3	69.4	 30
570	  3	266.0	45.1	 25
571	  3	196.0	29.6	 25
572	  3	383.0	76.7	 25
573	  3	167.0	37.0	 25
574	  3	451.8	58.1	 30
575	  3	626.0	123.6	 25
576	  3	919.0	163.1	 25
577	  3	353.0	53.2	 25
578	  3	703.0	133.6	 25
579	  3	139.3	30.9	 36
580	  3	3516.8	951.1	 30
581	  3	178.0	30.5	 30
582	  3	1111.3	256.4	 30
583	  3	163.5	34.6	 30
584	  3	1953.8	577.7	 36
585	  3	410.8	111.4	 30
586	  3	2386.0	496.3	 25
587	  3	182.0	46.7	 25
588	  3	147.0	31.4	 25
589	  3	445.0	96.7	 30
590	  3	227.0	46.5	 25
591	  3	1163.0	168.1	 25
592	  3	456.0	67.8	 25
593	  3	336.0	49.2	 25
594	  3	115.0	23.5	 30
595	  3	153.0	47.5	 25
596	  3	217.0	40.8	 25
597	  3	2003.0	267.4	 25
598	  3	1216.0	157.0	 25
599	  3	147.8	32.6	 30
600	  3	550.0	98.7	 25
601	  3	188.0	42.1	 25
602	  3	180.0	44.1	 25
603	  3	146.0	33.8	 25
604	  3	169.3	42.1	 30
605	  3	268.0	49.2	 25
606	  3	294.0	69.9	 25
607	  3	194.0	36.0	 25
608	  3	801.0	122.6	 25
609	  3	135.0	35.8	 30
610	  3	1424.0	297.1	 30
611	  3	3956.3	586.5	 30
612	  3	337.5	64.9	 30
613	  3	317.0	66.3	 30
614	  3	132.8	38.2	 36
615	  3	1250.0	222.9	 30
616	  3	866.0	156.6	 25
617	  3	11697.0	1790.0	 25
618	  3	297.0	47.1	 25
619	  3	226.8	42.6	 30
620	  3	723.0	77.3	 25
621	  3	341.0	61.5	 25
622	  3	16770.0	1562.9	 25
623	  3	3175.0	311.5	 25
624	  3	871.0	128.9	 30
625	  3	231.0	41.8	 25
626	  3	211.0	48.8	 25
627	  3	351.0	60.2	 25
628	  3	6662.0	630.4	 25
629	  3	1155.5	108.7	 30
630	  3	2064.0	351.9	 25
631	  3	570.0	139.4	 25
632	  3	4065.0	368.9	 25
633	  3	1127.0	144.9	 25
634	  3	120.3	26.5	 30
635	  3	120.0	25.1	 25
636	  3	756.0	133.4	 25
637	  3	284.0	54.2	 25
638	  3	203.0	46.1	 25
639	  3	244.0	32.7	 25
640	  3	3367.0	614.8	 30
641	  3	513.3	72.5	 30
642	  3	138.5	45.8	 30
643	  3	1996.0	324.9	 30
644	  3	1442.5	224.7	 30
645	  3	1356.3	280.4	 36
646	  3	1419.3	198.2	 30
647	  3	412.0	79.9	 25
648	  3	257.0	40.5	 25
649	  3	330.0	39.5	 25
650	  3	397.0	81.9	 30
651	  3	126.0	39.0	 25
652	  3	1071.0	150.2	 25
653	  3	211.0	38.9	 25
654	  3	730.0	94.5	 25
655	  3	254.8	46.6	 30
656	  3	1065.0	175.8	 25
657	  3	196.0	42.8	 25
658	  3	141.0	26.1	 25
659	  3	2077.0	245.9	 25
660	  3	876.0	379.3	 30
661	  3	134.0	30.2	 25
662	  3	613.0	76.1	 25
663	  3	4970.0	409.0	 25
664	  3	4047.0	258.2	 25
665	  3	1037.3	210.6	 30
666	  3	174.0	37.1	 25
667	  3	441.0	47.4	 25
668	  3	936.0	95.6	 25
669	  3	2584.0	273.9	 25
670	  3	830.5	100.5	 30
671	  3	1565.0	203.5	 25
672	  3	1126.8	132.2	 30
673	  3	1053.8	114.5	 30
674	  3	654.8	117.4	 30
675	  3	1328.0	130.1	 36
676	  3	6434.5	943.2	 30
677	  3	2590.0	375.0	 30
678	  3	178.0	43.9	 25
679	  3	2702.0	295.5	 25
680	  3	1165.8	207.1	 30
681	  3	279.0	50.7	 25
682	  3	414.0	77.6	 25
683	  3	366.0	63.1	 25
684	  3	2298.0	213.0	 25
685	  3	130.8	23.4	 30
686	  3	250.0	61.0	 25
687	  3	109.0	28.1	 25
688	  3	298.0	61.8	 25
689	  3	658.0	79.8	 25
690	  3	229.8	45.7	 30
691	  3	218.0	41.9	 25
692	  3	431.0	88.0	 25
693	  3	231.0	38.8	 25
694	  3	221.0	46.8	 25
695	  3	110.3	23.0	 30
696	  3	713.0	101.8	 25
697	  3	303.0	68.5	 25
698	  3	100.0	44.5	 25
699	  3	191.0	37.8	 25
700	  3	787.0	144.9	 30
701	  3	4977.0	723.5	 25
702	  3	912.0	95.3	 25
703	  3	158.8	37.3	 30
704	  3	105.8	25.1	 30
705	  3	136.5	40.0	 36
706	  3	164.3	38.7	 30
707	  3	138.8	32.8	 30
708	  3	30735.5	8155.6	 30
709	  3	299.0	62.9	 25
710	  3	32048.5	10027.0	 30
711	  3	248.0	46.3	 25
  0	  4	113.0	21.0	 25
  1	  4	105.0	15.4	 25
  2	  4	123.0	22.5	 25
  3	  4	111.3	28.8	 30
  4	  4	83.0	15.1	 25
  5	  4	271.0	43.0	 25
  6	  4	252.0	41.5	 25
  7	  4	85.0	17.5	 25
  8	  4	93.0	25.7	 30
  9	  4	254.0	45.5	 25
 10	  4	116.0	24.0	 25
 11	  4	96.0	16.3	 25
 12	  4	83.0	15.7	 25
 13	  4	143.5	33.1	 30
 14	  4	186.0	35.3	 25
 15	  4	216.0	42.4	 25
 16	  4	160.5	47.7	 30
 17	  4	111.0	23.5	 30
 18	  4	171.5	32.3	 36
 19	  4	91.8	21.6	 30
 20	  4	170.8	40.6	 30
 21	  4	114.8	17.8	 30
 22	  4	257.0	56.9	 25
 23	  4	475.5	132.2	 30
 24	  4	144.0	19.7	 25
 25	  4	257.0	48.8	 25
 26	  4	248.0	47.9	 25
 27	  4	173.0	28.1	 25
 28	  4	321.0	59.0	 30
 29	  4	195.0	30.1	 25
 30	  4	283.0	36.4	 25
 31	  4	91.0	15.6	 25
 32	  4	378.0	64.8	 25
 33	  4	153.8	36.3	 30
 34	  4	748.0	116.5	 25
 35	  4	749.0	149.5	 25
 36	  4	355.0	50.4	 25
 37	  4	304.0	52.0	 25
 38	  4	256.8	54.0	 30
 39	  4	156.0	37.9	 25
 40	  4	569.0	97.3	 25
 41	  4	238.0	42.8	 25
 42	  4	290.0	46.7	 25
 43	  4	199.8	39.7	 30
 44	  4	134.0	18.9	 25
 45	  4	333.0	51.7	 25
 46	  4	221.0	27.9	 25
 47	  4	271.0	55.7	 30
 48	  4	207.8	44.3	 36
 49	  4	116.3	26.5	 30
 50	  4	116.3	18.9	 30
 51	  4	115.3	29.3	 30
 52	  4	105.3	30.5	 30
 53	  4	117.8	26.1	 30
 54	  4	89.0	25.8	 25
 55	  4	584.0	124.9	 25
 56	  4	192.0	45.7	 25
 57	  4	778.0	156.1	 25
 58	  4	241.5	39.5	 30
 59	  4	167.0	38.6	 25
 60	  4	290.0	69.8	 25
 61	  4	122.0	22.2	 25
 62	  4	134.0	31.0	 25
 63	  4	125.0	27.1	 30
 64	  4	136.0	39.5	 25
 65	  4	176.0	34.8	 25
 66	  4	199.0	41.4	 25
 67	  4	1230.0	213.1	 25
 68	  4	106.8	20.3	 30
 69	  4	116.0	24.8	 25
 70	  4	158.0	32.7	 25
 71	  4	122.0	27.4	 25
 72	  4	151.0	31.4	 25
 73	  4	119.8	20.0	 30
 74	  4	129.0	26.9	 25
 75	  4	121.0	17.7	 25
 76	  4	194.0	32.8	 25
 77	  4	365.0	60.6	 25
 78	  4	357.8	83.6	 36
 79	  4	551.5	152.3	 30
 80	  4	467.5	80.2	 30
 81	  4	771.3	159.2	 30
 82	  4	411.0	99.3	 30
 83	  4	157.5	53.6	 36
 84	  4	180.0	40.7	 25
 85	  4	107.0	29.3	 25
 86	  4	185.0	38.6	 25
 87	  4	343.0	46.6	 25
 88	  4	185.0	278.4	 30
 89	  4	176.0	31.7	 25
 90	  4	277.0	51.8	 25
 91	  4	231.0	59.5	 25
 92	  4	133.0	25.3	 25
 93	  4	896.5	157.8	 30
 94	  4	173.0	47.1	 25
 95	  4	200.0	36.0	 25
 96	  4	153.0	26.4	 25
 97	  4	202.0	38.1	 25
 98	  4	6576.0	1568.3	 30
 99	  4	239.0	38.2	 25
100	  4	259.0	47.4	 25
101	  4	99.0	15.6	 25
102	  4	133.0	27.0	 25
103	  4	190.0	34.6	 30
104	  4	76.0	16.0	 25
105	  4	181.0	43.4	 25
106	  4	109.0	17.0	 25
107	  4	184.0	36.0	 25
108	  4	179.8	35.0	 30
109	  4	106.5	28.4	 30
110	  4	151.8	33.1	 30
111	  4	153.3	32.5	 30
112	  4	538.8	124.3	 30
113	  4	121.0	30.8	 36
114	  4	293.8	64.4	 30
115	  4	318.0	87.6	 25
116	  4	1106.0	228.7	 25
117	  4	1391.0	368.0	 25
118	  4	365.8	54.0	 30
119	  4	594.0	120.9	 25
120	  4	179.0	47.1	 25
121	  4	182.0	48.7	 25
122	  4	151.0	29.4	 25
123	  4	166.5	42.0	 30
124	  4	218.0	51.8	 25
125	  4	103.0	20.1	 25
126	  4	144.0	29.4	 25
127	  4	142.0	31.1	 25
128	  4	102.0	23.4	 30
129	  4	309.0	74.3	 25
130	  4	266.0	58.8	 25
131	  4	322.0	48.4	 25
132	  4	305.0	43.4	 25
133	  4	171.5	38.2	 30
134	  4	318.0	70.8	 25
135	  4	178.0	42.4	 25
136	  4	280.0	62.7	 25
137	  4	653.0	192.6	 25
138	  4	310.5	66.0	 30
139	  4	577.0	104.2	 25
140	  4	551.8	66.8	 30
141	  4	167.5	50.9	 30
142	  4	310.3	65.4	 30
143	  4	922.3	248.1	 36
144	  4	422.8	47.3	 30
145	  4	157.3	34.8	 30
146	  4	201.0	39.5	 25
147	  4	191.0	37.3	 25
148	  4	383.8	58.6	 30
149	  4	172.0	34.7	 25
150	  4	152.0	34.2	 25
151	  4	263.0	30.3	 25
152	  4	383.0	52.5	 25
153	  4	192.5	38.7	 30
154	  4	252.0	49.8	 25
155	  4	117.0	32.8	 25
156	  4	472.0	107.8	 25
157	  4	456.0	65.6	 25
158	  4	256.0	56.6	 30
159	  4	234.0	49.7	 25
160	  4	294.0	69.1	 25
161	  4	129.0	28.3	 25
162	  4	96.0	27.2	 25
163	  4	114.8	27.5	 30
164	  4	128.0	27.9	 25
165	  4	275.0	50.9	 25
166	  4	125.0	25.7	 25
167	  4	271.0	45.2	 25
168	  4	320.0	52.2	 30
169	  4	999.0	182.0	 25
170	  4	140.0	31.1	 25
171	  4	172.8	39.8	 30
172	  4	148.0	32.9	 30
173	  4	160.0	39.5	 36
174	  4	202.0	54.8	 30
175	  4	343.8	90.9	 30
176	  4	249.3	49.6	 30
177	  4	427.0	86.3	 25
178	  4	175.5	47.7	 30
179	  4	146.0	36.1	 25
180	  4	242.0	63.2	 25
181	  4	250.0	40.2	 25
182	  4	147.0	35.2	 25
183	  4	803.5	246.8	 30
184	  4	926.0	255.7	 25
185	  4	171.0	42.5	 25
186	  4	100.0	22.7	 25
187	  4	137.0	32.1	 25
188	  4	232.3	46.0	 30
189	  4	206.0	43.4	 25
190	  4	132.0	23.3	 25
191	  4	112.0	28.5	 25
192	  4	98.0	19.8	 25
193	  4	204.8	29.1	 30
194	  4	281.0	39.8	 25
195	  4	208.0	52.0	 25
196	  4	209.0	33.1	 25
197	  4	234.0	41.2	 25
198	  4	1034.5	313.1	 30
199	  4	99.0	26.0	 25
200	  4	142.0	24.8	 25
201	  4	99.0	24.8	 25
202	  4	176.8	48.5	 30
203	  4	574.0	170.1	 36
204	  4	222.8	54.6	 30
205	  4	237.0	54.6	 30
206	  4	174.5	40.9	 30
207	  4	129.8	32.9	 30
208	  4	202.8	53.8	 30
209	  4	265.0	76.4	 25
210	  4	133.0	26.9	 25
211	  4	264.0	58.4	 25
212	  4	134.0	41.5	 25
213	  4	181.8	46.0	 30
214	  4	332.0	94.5	 25
215	  4	366.0	55.7	 25
216	  4	219.0	47.8	 25
217	  4	179.0	39.0	 25
218	  4	158.0	38.6	 25
219	  4	731.0	117.0	 30
220	  4	1338.0	282.3	 25
221	  4	364.0	49.7	 25
222	  4	183.0	41.8	 25
223	  4	191.0	42.7	 25
224	  4	148.8	45.4	 30
225	  4	144.0	32.2	 25
226	  4	429.0	60.1	 25
227	  4	130.0	29.1	 25
228	  4	246.0	57.7	 25
229	  4	211.0	40.1	 30
230	  4	288.0	80.6	 25
231	  4	275.0	52.5	 25
232	  4	109.0	31.6	 25
233	  4	150.8	38.8	 30
234	  4	145.8	32.7	 36
235	  4	106.0	26.7	 30
236	  4	97.3	21.7	 30
237	  4	83.8	20.7	 30
238	  4	90.8	25.5	 30
239	  4	103.3	38.2	 30
240	  4	123.0	25.0	 25
241	  4	130.0	46.7	 25
242	  4	104.0	38.3	 25
243	  4	122.0	31.7	 25
244	  4	185.5	39.7	 30
245	  4	337.0	81.8	 25
246	  4	614.0	100.0	 25
247	  4	179.0	39.9	 25
248	  4	406.0	87.3	 25
249	  4	323.3	59.7	 30
250	  4	256.0	50.2	 25
251	  4	201.0	37.2	 25
252	  4	198.0	44.4	 25
253	  4	281.0	48.4	 25
254	  4	456.5	69.5	 30
255	  4	318.0	69.1	 25
256	  4	147.0	43.2	 25
257	  4	105.0	19.8	 25
258	  4	105.0	23.8	 25
259	  4	254.8	57.0	 30
260	  4	171.0	48.3	 25
261	  4	129.0	29.8	 25
262	  4	301.0	64.3	 25
263	  4	170.0	37.6	 25
264	  4	933.5	244.4	 36
265	  4	127.5	24.2	 30
266	  4	102.8	32.6	 30
267	  4	154.0	28.2	 30
268	  4	408.0	107.1	 30
269	  4	210.0	121.9	 36
270	  4	217.0	51.8	 25
271	  4	145.0	26.6	 25
272	  4	210.0	48.8	 25
273	  4	238.0	33.6	 25
274	  4	129.8	33.2	 30
275	  4	124.0	149.2	 25
276	  4	122.0	28.6	 25
277	  4	225.0	45.7	 25
278	  4	196.0	32.7	 25
279	  4	750.8	111.1	 30
280	  4	229.0	31.9	 25
281	  4	171.0	28.0	 25
282	  4	100.0	19.2	 25
283	  4	241.0	53.4	 25
284	  4	268.3	42.7	 30
285	  4	146.0	27.6	 25
286	  4	193.0	37.3	 25
287	  4	304.0	81.1	 25
288	  4	103.0	23.4	 25
289	  4	126.3	27.9	 30
290	  4	189.0	48.2	 25
291	  4	110.0	22.9	 25
292	  4	175.0	30.0	 25
293	  4	99.0	29.8	 25
294	  4	217.3	41.6	 30
295	  4	339.8	79.4	 30
296	  4	179.8	35.1	 30
297	  4	186.8	34.7	 30
298	  4	469.5	100.1	 30
299	  4	507.5	109.0	 36
300	  4	1216.0	278.0	 30
301	  4	1835.0	507.5	 25
302	  4	311.0	45.1	 25
303	  4	457.0	73.2	 25
304	  4	281.5	63.8	 30
305	  4	225.0	52.9	 25
306	  4	292.0	31.2	 25
307	  4	315.0	39.9	 25
308	  4	213.0	32.1	 25
309	  4	260.5	41.9	 30
310	  4	190.0	44.6	 25
311	  4	164.0	33.9	 25
312	  4	132.0	27.7	 25
313	  4	295.0	76.4	 25
314	  4	145.0	23.3	 30
315	  4	125.0	34.8	 25
316	  4	99.0	19.9	 25
317	  4	123.0	24.5	 25
318	  4	144.0	35.7	 25
319	  4	214.5	37.3	 30
320	  4	243.0	45.1	 25
321	  4	187.0	37.4	 25
322	  4	160.0	22.4	 25
323	  4	91.0	21.5	 25
324	  4	138.5	28.9	 30
325	  4	551.0	120.8	 25
326	  4	136.3	31.1	 30
327	  4	1081.8	309.0	 30
328	  4	239.8	35.6	 30
329	  4	139.0	23.0	 36
330	  4	125.8	36.5	 30
331	  4	224.3	34.9	 30
332	  4	113.0	19.4	 25
333	  4	100.0	21.6	 25
334	  4	170.5	27.0	 30
335	  4	110.0	25.2	 25
336	  4	229.0	47.3	 25
337	  4	179.0	54.3	 25
338	  4	443.0	81.7	 25
339	  4	596.3	130.3	 30
340	  4	170.0	36.5	 25
341	  4	108.0	20.9	 25
342	  4	185.0	40.9	 25
343	  4	120.0	30.5	 25
344	  4	174.8	32.8	 30
345	  4	254.0	51.6	 25
346	  4	335.0	51.0	 25
347	  4	180.0	25.9	 25
348	  4	166.0	30.6	 25
349	  4	2751.0	824.2	 30
350	  4	199.0	41.6	 25
351	  4	81.0	24.4	 25
352	  4	175.0	28.8	 25
353	  4	106.0	16.9	 25
354	  4	609.3	146.8	 30
355	  4	244.0	58.0	 25
356	  4	177.0	31.8	 25
357	  4	590.8	94.9	 30
358	  4	161.0	39.0	 30
359	  4	123.3	23.9	 36
360	  4	258.3	64.1	 30
361	  4	243.5	32.0	 30
362	  4	214.5	37.8	 30
363	  4	332.0	87.9	 25
364	  4	147.8	31.8	 30
365	  4	203.0	34.9	 25
366	  4	168.0	28.3	 25
367	  4	118.0	20.6	 25
368	  4	121.0	21.5	 25
369	  4	233.8	46.5	 30
370	  4	175.0	31.2	 25
371	  4	163.0	33.4	 25
372	  4	256.0	31.1	 25
373	  4	195.0	40.5	 25
374	  4	168.5	32.9	 30
375	  4	414.0	71.0	 25
376	  4	543.0	128.1	 25
377	  4	244.0	25.2	 25
378	  4	110.0	22.7	 25
379	  4	165.3	33.4	 30
380	  4	113.0	23.6	 25
381	  4	862.0	187.2	 25
382	  4	106.0	14.1	 25
383	  4	132.0	28.9	 25
384	  4	335.8	75.0	 30
385	  4	184.0	38.8	 25
386	  4	359.0	44.5	 25
387	  4	139.0	22.1	 25
388	  4	117.3	21.1	 30
389	  4	149.0	25.1	 36
390	  4	114.8	28.8	 30
391	  4	114.8	32.5	 30
392	  4	291.0	51.1	 30
393	  4	358.0	69.3	 30
394	  4	145.3	54.5	 30
395	  4	129.0	19.0	 25
396	  4	109.0	19.4	 25
397	  4	216.0	47.6	 25
398	  4	134.0	23.4	 25
399	  4	154.5	24.2	 30
400	  4	163.0	27.7	 25
401	  4	181.0	25.2	 25
402	  4	117.0	17.6	 25
403	  4	143.0	28.9	 25
404	  4	248.5	33.4	 30
405	  4	137.0	22.0	 25
406	  4	362.0	83.2	 25
407	  4	135.0	20.0	 25
408	  4	199.0	39.3	 25
409	  4	137.5	27.0	 30
410	  4	178.0	25.7	 25
411	  4	304.0	39.0	 25
412	  4	154.0	33.4	 25
413	  4	167.0	29.1	 25
414	  4	214.5	43.9	 30
415	  4	364.0	42.4	 25
416	  4	154.0	40.3	 25
417	  4	167.0	21.0	 25
418	  4	144.0	37.9	 25
419	  4	1011.8	282.1	 36
420	  4	144.0	23.7	 30
421	  4	273.8	47.1	 30
422	  4	203.8	25.4	 30
423	  4	446.3	107.3	 30
424	  4	171.5	42.0	 36
425	  4	150.0	38.0	 25
426	  4	116.0	22.0	 25
427	  4	161.0	32.7	 25
428	  4	186.0	34.9	 25
429	  4	132.5	24.0	 30
430	  4	136.0	38.2	 25
431	  4	160.0	41.8	 25
432	  4	118.0	25.3	 25
433	  4	155.0	33.2	 25
434	  4	123.0	37.6	 30
435	  4	162.0	27.1	 25
436	  4	124.0	19.2	 25
437	  4	350.0	63.0	 25
438	  4	145.0	23.6	 25
439	  4	363.0	78.2	 30
440	  4	214.0	46.4	 25
441	  4	249.0	34.0	 25
442	  4	310.0	39.1	 25
443	  4	1208.0	157.3	 25
444	  4	177.8	32.8	 30
445	  4	112.0	31.9	 25
446	  4	152.0	32.6	 25
447	  4	115.0	19.4	 25
448	  4	86.0	13.6	 25
449	  4	108.5	16.9	 30
450	  4	193.3	39.1	 30
451	  4	678.0	140.2	 30
452	  4	380.5	66.5	 30
453	  4	318.8	50.2	 30
454	  4	134.0	22.8	 36
455	  4	198.0	34.6	 30
456	  4	154.0	28.8	 25
457	  4	200.0	36.2	 25
458	  4	139.0	25.1	 25
459	  4	179.5	37.5	 30
460	  4	627.0	110.6	 25
461	  4	273.0	50.4	 25
462	  4	275.0	45.9	 25
463	  4	294.0	53.4	 25
464	  4	305.8	51.4	 30
465	  4	225.0	37.3	 25
466	  4	291.0	34.8	 25
467	  4	739.0	162.8	 25
468	  4	132.0	26.3	 25
469	  4	130.0	18.9	 30
470	  4	253.0	42.4	 25
471	  4	234.0	28.4	 25
472	  4	98.0	22.8	 25
473	  4	92.0	18.2	 25
474	  4	83.0	19.5	 30
475	  4	85.0	18.2	 25
476	  4	96.0	20.1	 25
477	  4	161.0	28.2	 25
478	  4	253.0	43.8	 25
479	  4	223.8	49.9	 30
480	  4	190.0	40.9	 25
481	  4	203.8	35.0	 30
482	  4	181.5	39.9	 30
483	  4	74.0	14.9	 30
484	  4	141.0	36.7	 36
485	  4	96.3	22.7	 30
486	  4	87.5	21.1	 30
487	  4	185.0	43.8	 25
488	  4	162.0	34.0	 25
489	  4	258.3	58.2	 30
490	  4	1762.0	476.0	 25
491	  4	234.0	46.8	 25
492	  4	135.0	26.8	 25
493	  4	2356.0	607.8	 25
494	  4	108.5	18.9	 30
495	  4	94.0	19.1	 25
496	  4	110.0	28.6	 25
497	  4	159.0	31.0	 25
498	  4	179.0	33.7	 25
499	  4	148.8	35.6	 30
500	  4	143.0	24.2	 25
501	  4	199.0	41.0	 25
502	  4	217.0	50.8	 25
503	  4	168.0	36.7	 25
504	  4	284.0	51.4	 30
505	  4	1923.0	496.8	 25
506	  4	123.0	26.7	 25
507	  4	156.0	26.1	 25
508	  4	134.0	53.4	 25
509	  4	185.5	36.8	 30
510	  4	150.0	33.7	 25
511	  4	113.0	32.5	 25
512	  4	142.8	24.1	 30
513	  4	931.5	233.5	 30
514	  4	167.8	35.2	 36
515	  4	129.5	42.8	 30
516	  4	161.0	29.8	 30
517	  4	178.5	47.2	 30
518	  4	1030.0	137.4	 25
519	  4	605.0	111.0	 30
520	  4	676.0	162.9	 25
521	  4	269.0	61.6	 25
522	  4	161.0	22.8	 25
523	  4	407.0	71.0	 25
524	  4	114.0	35.1	 30
525	  4	119.0	31.2	 25
526	  4	121.0	25.8	 25
527	  4	167.0	37.2	 25
528	  4	105.0	27.1	 25
529	  4	191.3	52.0	 30
530	  4	1812.0	372.9	 25
531	  4	179.0	39.8	 25
532	  4	185.0	45.8	 25
533	  4	139.0	28.7	 25
534	  4	234.0	56.1	 30
535	  4	219.0	37.0	 25
536	  4	100.0	19.3	 25
537	  4	203.0	37.9	 25
538	  4	200.0	47.6	 25
539	  4	1210.5	243.9	 30
540	  4	365.0	56.5	 25
541	  4	168.0	31.2	 25
542	  4	133.3	29.2	 30
543	  4	134.0	32.0	 30
544	  4	230.3	57.1	 36
545	  4	128.5	22.2	 30
546	  4	127.8	32.8	 30
547	  4	146.3	29.4	 30
548	  4	138.8	30.7	 30
549	  4	114.0	29.2	 30
550	  4	182.0	49.9	 25
551	  4	188.0	40.4	 25
552	  4	425.0	74.3	 25
553	  4	340.0	67.1	 25
554	  4	152.3	42.6	 30
555	  4	125.0	35.3	 25
556	  4	132.0	24.3	 25
557	  4	567.0	139.5	 25
558	  4	296.0	67.3	 25
559	  4	337.0	90.4	 30
560	  4	124.0	39.2	 25
561	  4	166.0	39.0	 25
562	  4	143.0	66.4	 25
563	  4	520.0	103.1	 25
564	  4	280.8	45.2	 30
565	  4	720.0	113.7	 25
566	  4	13697.0	3665.1	 25
567	  4	567.0	59.8	 25
568	  4	227.0	23.0	 25
569	  4	239.0	25.2	 25
570	  4	149.8	36.8	 30
571	  4	115.0	30.1	 25
572	  4	170.0	51.8	 25
573	  4	125.3	37.3	 30
574	  4	298.3	48.7	 30
575	  4	267.3	55.4	 36
576	  4	483.0	135.0	 30
577	  4	369.0	80.3	 30
578	  4	196.8	48.4	 30
579	  4	118.0	34.2	 25
580	  4	259.3	78.6	 30
581	  4	137.0	28.8	 25
582	  4	218.0	47.6	 25
583	  4	112.0	35.3	 25
584	  4	240.0	60.2	 25
585	  4	354.8	77.1	 30
586	  4	523.0	150.7	 25
587	  4	201.0	55.1	 25
588	  4	126.0	28.4	 25
589	  4	133.0	34.5	 25
590	  4	171.5	50.8	 30
591	  4	189.0	30.1	 25
592	  4	189.0	40.1	 25
593	  4	168.0	30.7	 25
594	  4	137.0	43.7	 25
595	  4	196.8	53.4	 30
596	  4	351.0	57.2	 25
597	  4	211.0	56.6	 25
598	  4	274.0	60.0	 25
599	  4	146.0	37.0	 25
600	  4	250.8	80.9	 30
601	  4	187.0	26.5	 25
602	  4	159.0	44.6	 25
603	  4	136.0	33.0	 25
604	  4	120.0	31.4	 30
605	  4	184.3	41.0	 36
606	  4	196.5	53.3	 30
607	  4	218.0	44.3	 30
608	  4	536.0	138.4	 30
609	  4	138.3	36.7	 30
610	  4	538.0	133.0	 30
611	  4	639.0	164.4	 25
612	  4	216.0	59.9	 25
613	  4	337.0	52.4	 25
614	  4	139.0	44.6	 25
615	  4	631.3	114.1	 30
616	  4	314.0	74.9	 25
617	  4	2484.0	669.5	 25
618	  4	161.0	35.4	 25
619	  4	154.0	40.7	 25
620	  4	280.8	76.7	 30
621	  4	156.0	38.5	 25
622	  4	3653.0	995.5	 25
623	  4	498.0	114.1	 25
624	  4	297.0	65.8	 25
625	  4	178.0	43.9	 30
626	  4	141.0	42.4	 25
627	  4	1721.0	293.2	 25
628	  4	2186.0	416.0	 25
629	  4	769.0	123.2	 25
630	  4	569.3	105.4	 30
631	  4	970.0	91.3	 25
632	  4	1859.0	305.0	 25
633	  4	338.0	61.0	 25
634	  4	124.0	27.1	 25
635	  4	152.3	47.3	 36
636	  4	280.5	83.1	 30
637	  4	290.8	40.3	 30
638	  4	189.8	48.5	 30
639	  4	195.0	44.2	 30
640	  4	1454.3	441.5	 36
641	  4	560.0	120.8	 25
642	  4	241.0	62.5	 25
643	  4	354.0	68.2	 25
644	  4	1386.0	328.7	 25
645	  4	380.0	80.7	 30
646	  4	920.0	200.7	 25
647	  4	231.0	32.5	 25
648	  4	124.0	49.4	 25
649	  4	203.0	52.6	 25
650	  4	117.8	31.8	 30
651	  4	139.0	31.5	 25
652	  4	346.0	56.5	 25
653	  4	346.0	54.9	 25
654	  4	548.0	91.5	 25
655	  4	244.5	47.8	 30
656	  4	235.0	44.0	 25
657	  4	125.0	22.5	 25
658	  4	199.0	67.1	 25
659	  4	625.0	97.8	 25
660	  4	798.0	99.2	 30
661	  4	154.0	30.1	 25
662	  4	414.0	72.4	 25
663	  4	2169.0	416.5	 25
664	  4	758.0	148.9	 25
665	  4	689.5	137.1	 30
666	  4	198.5	38.1	 30
667	  4	266.3	58.8	 30
668	  4	1176.0	165.6	 30
669	  4	471.0	53.8	 30
670	  4	322.3	52.7	 36
671	  4	635.5	110.0	 30
672	  4	1303.0	213.6	 25
673	  4	452.0	83.7	 25
674	  4	400.0	48.3	 25
675	  4	1487.3	226.8	 30
676	  4	1941.0	456.6	 25
677	  4	1118.0	182.8	 25
678	  4	198.0	50.8	 25
679	  4	958.0	198.0	 25
680	  4	424.5	96.0	 30
681	  4	233.0	46.6	 25
682	  4	205.0	42.4	 25
683	  4	163.0	29.8	 25
684	  4	694.0	133.2	 25
685	  4	117.8	25.2	 30
686	  4	97.0	14.3	 25
687	  4	131.0	25.7	 25
688	  4	169.0	28.7	 25
689	  4	231.0	43.0	 25
690	  4	301.0	54.9	 30
691	  4	503.0	55.7	 25
692	  4	575.0	118.1	 25
693	  4	270.0	38.2	 25
694	  4	139.0	18.6	 25
695	  4	119.0	29.9	 30
696	  4	368.0	66.5	 25
697	  4	180.8	39.5	 30
698	  4	139.8	39.5	 30
699	  4	286.8	110.2	 30
700	  4	337.8	43.4	 36
701	  4	1003.5	138.2	 30
702	  4	2568.0	488.8	 30
703	  4	156.0	72.2	 25
704	  4	157.0	32.7	 25
705	  4	108.3	28.5	 30
706	  4	141.0	25.5	 25
707	  4	114.0	20.9	 25
708	  4	166.0	48.7	 25
709	  4	125.0	27.9	 25
710	  4	115.3	23.4	 30
711	  4	91.0	19.2	 25
  0	  5	255.0	53.9	 25
  1	  5	1487.0	101.6	 25
  2	  5	218.0	45.1	 25
  3	  5	153.0	42.0	 30
  4	  5	435.0	61.6	 25
  5	  5	167.0	45.8	 25
  6	  5	575.0	76.6	 25
  7	  5	202.0	37.6	 25
  8	  5	742.8	108.0	 30
  9	  5	301.0	54.0	 25
 10	  5	131.0	30.1	 30
 11	  5	95.3	26.3	 30
 12	  5	246.8	72.6	 30
 13	  5	22017.5	5089.3	 36
 14	  5	22309.5	5078.4	 30
 15	  5	21565.3	5230.7	 30
 16	  5	220.0	43.1	 25
 17	  5	117.0	31.8	 25
 18	  5	159.0	36.6	 30
 19	  5	176.0	44.6	 25
 20	  5	178.0	34.2	 25
 21	  5	141.0	33.7	 25
 22	  5	190.0	42.5	 25
 23	  5	91.5	19.8	 30
 24	  5	168.0	37.1	 25
 25	  5	158.0	30.4	 25
 26	  5	197.0	47.9	 25
 27	  5	163.0	36.8	 25
 28	  5	170.3	39.0	 30
 29	  5	88.0	19.3	 25
 30	  5	163.0	32.7	 25
 31	  5	210.0	52.8	 25
 32	  5	157.0	34.1	 25
 33	  5	160.3	39.1	 30
 34	  5	151.0	37.3	 25
 35	  5	102.0	25.4	 25
 36	  5	209.0	27.6	 25
 37	  5	25533.0	2329.1	 25
 38	  5	25061.0	1961.0	 30
 39	  5	24098.0	4801.1	 25
 40	  5	226.0	45.6	 25
 41	  5	149.0	26.6	 30
 42	  5	26326.5	2481.8	 30
 43	  5	215.0	41.9	 36
 44	  5	174.0	44.4	 30
 45	  5	168.3	31.4	 30
 46	  5	182.8	31.4	 30
 47	  5	95.0	27.0	 25
 48	  5	184.3	42.2	 30
 49	  5	222.0	34.5	 25
 50	  5	174.0	32.6	 25
 51	  5	197.0	51.2	 25
 52	  5	179.0	36.9	 25
 53	  5	78.5	19.6	 30
 54	  5	215.0	50.9	 25
 55	  5	166.0	48.6	 25
 56	  5	153.0	36.2	 25
 57	  5	205.0	44.7	 25
 58	  5	164.8	35.5	 30
 59	  5	94.0	21.4	 25
 60	  5	86.0	23.6	 25
 61	  5	69.0	26.5	 25
 62	  5	183.0	38.7	 25
 63	  5	209.0	70.4	 30
 64	  5	22974.0	5206.2	 25
 65	  5	209.0	39.0	 25
 66	  5	214.0	96.6	 25
 67	  5	84.0	28.3	 25
 68	  5	162.5	36.6	 30
 69	  5	179.0	29.2	 25
 70	  5	200.0	45.9	 25
 71	  5	180.0	36.4	 25
 72	  5	146.5	26.9	 30
 73	  5	136.5	30.0	 36
 74	  5	24636.8	4295.0	 30
 75	  5	216.8	52.9	 30
 76	  5	200.3	46.8	 30
 77	  5	167.5	29.7	 30
 78	  5	150.5	33.3	 30
 79	  5	93.0	27.4	 25
 80	  5	165.0	37.7	 25
 81	  5	178.0	33.6	 25
 82	  5	217.0	39.0	 25
 83	  5	180.0	37.6	 30
 84	  5	179.0	35.8	 25
 85	  5	92.0	23.1	 25
 86	  5	172.0	37.2	 25
 87	  5	247.0	49.2	 25
 88	  5	25597.8	5929.6	 30
 89	  5	216.0	55.6	 25
 90	  5	165.0	57.6	 25
 91	  5	109.0	26.0	 25
 92	  5	79.0	22.0	 25
 93	  5	111.8	22.2	 30
 94	  5	304.0	73.1	 25
 95	  5	135.0	36.6	 25
 96	  5	275.0	56.2	 25
 97	  5	1739.0	218.7	 25
 98	  5	946.0	154.6	 30
 99	  5	540.0	68.2	 25
100	  5	344.0	59.8	 25
101	  5	173.0	45.5	 25
102	  5	159.0	31.7	 25
103	  5	209.5	59.9	 36
104	  5	106.0	26.3	 30
105	  5	226.8	44.4	 30
106	  5	1101.3	213.4	 30
107	  5	247.3	47.6	 30
108	  5	213.5	47.3	 36
109	  5	285.0	54.1	 25
110	  5	243.0	43.8	 25
111	  5	147.0	52.5	 25
112	  5	204.0	35.7	 25
113	  5	133.0	32.6	 30
114	  5	129.0	34.9	 25
115	  5	144.0	28.2	 25
116	  5	128.0	34.1	 25
117	  5	654.0	103.0	 25
118	  5	284.8	50.9	 30
119	  5	207.0	65.3	 25
120	  5	179.0	37.7	 25
121	  5	1020.0	145.5	 25
122	  5	86.0	28.5	 25
123	  5	158.8	44.8	 30
124	  5	193.0	38.5	 25
125	  5	177.0	32.9	 25
126	  5	147.0	40.9	 25
127	  5	84.0	21.6	 25
128	  5	161.0	47.2	 30
129	  5	201.0	51.4	 25
130	  5	301.0	54.4	 25
131	  5	2067.0	202.7	 25
132	  5	710.0	112.4	 25
133	  5	1861.3	324.3	 30
134	  5	3158.3	524.9	 30
135	  5	2640.5	378.4	 30
136	  5	133.8	29.3	 30
137	  5	436.5	57.9	 30
138	  5	4797.8	851.3	 36
139	  5	480.3	90.0	 30
140	  5	686.0	72.1	 25
141	  5	1771.0	160.0	 25
142	  5	743.0	77.7	 25
143	  5	192.8	41.6	 30
144	  5	324.0	57.3	 25
145	  5	621.0	138.0	 25
146	  5	1098.0	203.9	 25
147	  5	310.0	51.6	 25
148	  5	156.0	33.4	 25
149	  5	264.8	57.9	 30
150	  5	277.0	38.2	 25
151	  5	314.0	52.3	 25
152	  5	2107.0	178.6	 25
153	  5	441.0	61.2	 25
154	  5	151.8	31.2	 30
155	  5	456.0	78.0	 25
156	  5	863.0	134.2	 25
157	  5	352.0	66.6	 25
158	  5	1979.0	350.3	 25
159	  5	248.0	46.1	 30
160	  5	306.0	55.0	 25
161	  5	274.0	57.9	 25
162	  5	125.0	39.0	 25
163	  5	369.0	34.8	 25
164	  5	202.3	45.9	 30
165	  5	580.5	95.4	 30
166	  5	864.3	134.5	 30
167	  5	5982.3	1180.4	 30
168	  5	484.5	105.1	 30
169	  5	167.8	36.6	 36
170	  5	213.8	48.6	 30
171	  5	105.0	27.5	 25
172	  5	303.0	51.8	 25
173	  5	1502.0	252.1	 25
174	  5	1253.8	266.6	 30
175	  5	209.0	40.5	 25
176	  5	7791.0	1176.0	 25
177	  5	560.0	90.3	 25
178	  5	163.0	29.8	 25
179	  5	127.8	33.7	 30
180	  5	840.0	186.4	 25
181	  5	3393.0	402.4	 25
182	  5	171.0	42.6	 25
183	  5	368.0	57.5	 25
184	  5	175.3	28.2	 30
185	  5	95.0	21.3	 25
186	  5	99.0	14.4	 25
187	  5	127.0	24.9	 25
188	  5	215.0	59.2	 25
189	  5	456.0	104.8	 30
190	  5	295.0	47.8	 25
191	  5	427.0	45.9	 25
192	  5	685.0	72.9	 25
193	  5	2818.0	336.8	 25
194	  5	720.3	80.4	 30
195	  5	561.0	90.3	 25
196	  5	927.0	91.3	 30
197	  5	805.5	139.9	 30
198	  5	310.8	61.5	 30
199	  5	220.5	37.8	 36
200	  5	144.5	26.0	 30
201	  5	1187.3	218.5	 30
202	  5	104.0	19.5	 25
203	  5	284.0	76.3	 25
204	  5	265.3	41.8	 30
205	  5	584.0	113.3	 25
206	  5	125.0	27.3	 25
207	  5	281.0	52.0	 25
208	  5	272.0	64.5	 25
209	  5	247.8	51.4	 30
210	  5	346.0	56.7	 25
211	  5	447.0	79.2	 25
212	  5	297.0	55.9	 25
213	  5	715.0	86.1	 25
214	  5	140.3	24.9	 30
215	  5	643.0	83.5	 25
216	  5	385.0	51.0	 25
217	  5	308.0	52.1	 25
218	  5	372.0	56.4	 25
219	  5	121.3	26.0	 30
220	  5	143.0	26.1	 25
221	  5	270.0	38.1	 25
222	  5	112.0	27.0	 25
223	  5	146.0	26.9	 25
224	  5	112.0	22.9	 30
225	  5	112.0	19.3	 25
226	  5	158.0	40.8	 25
227	  5	1858.3	301.4	 30
228	  5	148.5	36.2	 30
229	  5	214.3	27.8	 36
230	  5	136.8	22.6	 30
231	  5	996.8	159.5	 30
232	  5	105.5	21.6	 30
233	  5	229.0	58.3	 25
234	  5	234.3	36.5	 30
235	  5	1712.0	396.7	 25
236	  5	1483.0	200.0	 25
237	  5	175.0	25.1	 25
238	  5	1276.0	184.7	 25
239	  5	363.0	88.5	 30
240	  5	1766.0	404.5	 25
241	  5	11094.0	1687.7	 25
242	  5	142.0	22.6	 25
243	  5	217.0	65.7	 25
244	  5	642.5	113.3	 30
245	  5	2228.0	433.3	 25
246	  5	324.0	59.7	 25
247	  5	550.0	72.3	 25
248	  5	897.0	124.6	 25
249	  5	454.3	37.7	 30
250	  5	197.0	36.2	 25
251	  5	1062.0	210.3	 25
252	  5	102.0	16.1	 25
253	  5	970.0	137.3	 25
254	  5	346.3	46.0	 30
255	  5	295.0	50.4	 25
256	  5	1084.0	209.3	 25
257	  5	176.0	41.2	 25
258	  5	138.0	25.6	 30
259	  5	118.5	22.2	 36
260	  5	213.8	38.1	 30
261	  5	90.8	16.4	 30
262	  5	115.5	26.2	 30
263	  5	195.8	55.3	 30
264	  5	2751.8	696.3	 30
265	  5	294.0	46.6	 25
266	  5	379.0	59.4	 25
267	  5	359.0	36.1	 25
268	  5	865.0	87.7	 25
269	  5	2744.3	623.7	 30
270	  5	936.0	152.9	 25
271	  5	145.0	28.1	 25
272	  5	182.0	45.0	 25
273	  5	1345.0	178.1	 25
274	  5	711.0	149.9	 30
275	  5	228.0	44.1	 25
276	  5	96.0	18.1	 25
277	  5	145.0	30.0	 25
278	  5	1221.0	139.1	 25
279	  5	165.0	26.1	 30
280	  5	294.0	64.8	 25
281	  5	136.0	25.9	 25
282	  5	170.0	50.2	 25
283	  5	544.0	50.6	 25
284	  5	358.8	62.8	 30
285	  5	367.0	72.4	 25
286	  5	953.0	175.7	 25
287	  5	740.0	105.8	 25
288	  5	480.0	64.6	 25
289	  5	165.5	30.7	 36
290	  5	366.8	69.3	 30
291	  5	584.3	111.4	 30
292	  5	1517.3	262.2	 30
293	  5	301.3	34.1	 30
294	  5	1011.5	277.1	 36
295	  5	194.0	26.4	 25
296	  5	169.0	24.9	 25
297	  5	815.0	118.1	 25
298	  5	270.0	36.2	 25
299	  5	877.0	168.9	 30
300	  5	1892.0	277.4	 25
301	  5	132.0	21.1	 25
302	  5	550.0	72.8	 25
303	  5	2532.0	318.2	 25
304	  5	169.5	25.9	 30
305	  5	94.0	16.2	 25
306	  5	386.0	51.3	 25
307	  5	352.0	75.7	 25
308	  5	139.0	28.9	 25
309	  5	170.0	30.2	 30
310	  5	142.0	26.5	 25
311	  5	118.0	22.9	 25
312	  5	136.0	29.0	 25
313	  5	250.0	33.8	 25
314	  5	104.8	22.1	 30
315	  5	158.0	23.6	 25
316	  5	136.0	24.4	 25
317	  5	109.0	18.1	 25
318	  5	772.0	185.1	 25
319	  5	222.3	45.2	 30
320	  5	397.0	65.4	 30
321	  5	478.3	66.2	 30
322	  5	3509.8	667.7	 30
323	  5	451.8	62.6	 30
324	  5	157.8	31.2	 36
325	  5	201.0	29.3	 30
326	  5	202.0	49.1	 25
327	  5	724.0	112.8	 25
328	  5	236.0	34.8	 25
329	  5	186.5	27.8	 30
330	  5	119.0	29.1	 25
331	  5	416.0	59.7	 25
332	  5	273.0	52.0	 25
333	  5	424.0	40.4	 25
334	  5	633.5	145.6	 30
335	  5	127.0	28.0	 25
336	  5	249.0	40.6	 25
337	  5	1882.0	185.7	 25
338	  5	296.0	45.9	 25
339	  5	198.5	44.4	 30
340	  5	990.0	184.4	 25
341	  5	233.0	41.9	 25
342	  5	179.0	27.2	 25
343	  5	181.0	34.0	 25
344	  5	115.8	21.3	 30
345	  5	137.0	27.9	 25
346	  5	507.0	62.6	 25
347	  5	128.0	35.0	 25
348	  5	152.0	23.4	 25
349	  5	491.0	67.1	 30
350	  5	192.0	34.2	 25
351	  5	226.3	61.8	 30
352	  5	288.0	55.0	 30
353	  5	413.5	57.2	 30
354	  5	588.3	137.6	 36
355	  5	119.8	27.5	 30
356	  5	724.0	164.3	 30
357	  5	2937.0	487.4	 25
358	  5	127.0	33.4	 25
359	  5	147.5	38.9	 30
360	  5	161.0	38.4	 25
361	  5	337.0	52.4	 25
362	  5	269.0	46.0	 25
363	  5	283.0	49.5	 25
364	  5	592.0	169.0	 30
365	  5	101.0	19.2	 25
366	  5	3145.0	364.8	 25
367	  5	119.0	26.9	 25
368	  5	1310.0	138.6	 25
369	  5	1458.8	248.3	 30
370	  5	169.0	37.3	 25
371	  5	150.0	25.6	 25
372	  5	172.0	27.1	 25
373	  5	1080.0	124.8	 25
374	  5	159.3	30.4	 30
375	  5	197.0	37.6	 25
376	  5	172.0	39.0	 25
377	  5	224.0	43.1	 25
378	  5	269.0	42.0	 25
379	  5	178.8	41.2	 30
380	  5	110.0	42.5	 25
381	  5	148.0	19.0	 25
382	  5	145.8	34.7	 30
383	  5	162.0	32.1	 30
384	  5	180.0	39.2	 36
385	  5	120.8	37.1	 30
386	  5	596.5	119.9	 30
387	  5	247.5	46.5	 30
388	  5	262.0	32.7	 25
389	  5	152.3	29.3	 30
390	  5	132.0	31.5	 25
391	  5	136.0	22.1	 25
392	  5	967.0	134.9	 25
393	  5	1639.0	254.6	 25
394	  5	672.0	161.0	 30
395	  5	1078.0	196.8	 25
396	  5	209.0	86.8	 25
397	  5	149.0	25.2	 25
398	  5	195.0	36.0	 25
399	  5	349.5	61.6	 30
400	  5	173.0	41.6	 25
401	  5	285.0	52.1	 25
402	  5	131.0	34.0	 25
403	  5	174.0	28.5	 25
404	  5	868.8	207.7	 30
405	  5	2845.0	525.2	 25
406	  5	155.0	33.1	 25
407	  5	227.0	46.7	 25
408	  5	181.0	43.5	 25
409	  5	412.0	70.6	 30
410	  5	277.0	59.8	 25
411	  5	647.0	92.3	 25
412	  5	221.0	49.0	 25
413	  5	180.8	31.2	 30
414	  5	474.8	103.5	 36
415	  5	145.8	35.8	 30
416	  5	665.8	111.8	 30
417	  5	268.5	50.5	 30
418	  5	110.3	30.5	 30
419	  5	155.5	30.8	 30
420	  5	352.0	65.6	 25
421	  5	597.0	100.6	 25
422	  5	149.0	41.8	 25
423	  5	224.0	41.8	 25
424	  5	367.0	75.1	 30
425	  5	139.0	36.2	 25
426	  5	447.0	73.7	 25
427	  5	100.0	22.2	 25
428	  5	154.0	40.7	 25
429	  5	151.5	30.9	 30
430	  5	161.0	42.9	 25
431	  5	157.0	30.4	 25
432	  5	155.0	39.4	 25
433	  5	139.0	38.2	 25
434	  5	486.5	117.2	 30
435	  5	134.0	31.7	 25
436	  5	173.0	36.9	 25
437	  5	772.0	121.0	 25
438	  5	162.0	28.1	 25
439	  5	238.5	40.2	 30
440	  5	405.0	75.2	 25
441	  5	174.0	36.2	 25
442	  5	134.0	30.5	 25
443	  5	328.0	54.8	 25
444	  5	178.8	42.1	 36
445	  5	559.5	147.8	 30
446	  5	423.5	104.1	 30
447	  5	228.8	45.1	 30
448	  5	131.3	35.5	 30
449	  5	227.0	51.3	 36
450	  5	232.0	50.0	 25
451	  5	196.0	36.7	 25
452	  5	1187.0	196.6	 25
453	  5	285.0	53.0	 25
454	  5	182.5	45.9	 30
455	  5	120.0	47.0	 25
456	  5	161.0	37.7	 25
457	  5	335.0	79.4	 25
458	  5	1356.0	219.3	 25
459	  5	117.8	20.2	 30
460	  5	125.0	32.2	 25
461	  5	198.0	50.7	 25
462	  5	148.0	25.8	 25
463	  5	110.0	24.5	 25
464	  5	128.3	35.5	 30
465	  5	115.0	27.2	 25
466	  5	183.0	42.4	 25
467	  5	198.0	50.7	 25
468	  5	180.0	32.3	 25
469	  5	301.0	61.6	 30
470	  5	128.0	39.0	 25
471	  5	204.0	35.1	 25
472	  5	350.0	57.4	 25
473	  5	133.0	35.2	 25
474	  5	200.3	51.1	 30
475	  5	199.5	41.4	 30
476	  5	393.5	96.0	 30
477	  5	500.5	94.3	 30
478	  5	212.8	36.4	 30
479	  5	148.5	31.9	 36
480	  5	147.0	36.3	 30
481	  5	383.0	100.3	 25
482	  5	123.0	30.8	 25
483	  5	103.0	29.0	 25
484	  5	128.8	28.2	 30
485	  5	657.0	183.5	 25
486	  5	87.0	17.7	 25
487	  5	180.0	42.1	 25
488	  5	181.0	44.0	 25
489	  5	157.0	51.1	 30
490	  5	93.0	38.5	 25
491	  5	123.0	41.6	 25
492	  5	209.0	55.0	 25
493	  5	197.0	45.5	 25
494	  5	111.0	26.6	 30
495	  5	157.0	46.5	 25
496	  5	112.0	26.8	 25
497	  5	277.0	68.4	 25
498	  5	121.0	36.0	 25
499	  5	176.0	40.9	 25
500	  5	825.3	158.5	 30
501	  5	97.0	24.1	 25
502	  5	176.0	33.3	 25
503	  5	372.0	64.2	 25
504	  5	366.0	58.3	 25
505	  5	119.8	24.8	 36
506	  5	125.8	24.8	 30
507	  5	581.3	145.6	 30
508	  5	1319.8	281.2	 30
509	  5	388.5	66.5	 30
510	  5	13220.5	3417.0	 36
511	  5	410.0	84.7	 30
512	  5	226.0	54.8	 25
513	  5	130.0	28.1	 25
514	  5	370.0	58.6	 25
515	  5	127.0	30.7	 30
516	  5	311.0	57.7	 25
517	  5	212.0	37.7	 25
518	  5	244.0	50.6	 25
519	  5	295.0	39.6	 25
520	  5	124.5	29.5	 30
521	  5	649.0	127.9	 25
522	  5	3304.0	596.7	 25
523	  5	176.0	26.8	 25
524	  5	151.0	39.5	 25
525	  5	1827.0	473.3	 30
526	  5	148.0	30.7	 25
527	  5	102.0	27.9	 25
528	  5	195.0	28.0	 25
529	  5	226.0	38.9	 25
530	  5	538.5	116.3	 30
531	  5	495.0	92.8	 25
532	  5	246.0	45.2	 25
533	  5	151.0	28.2	 25
534	  5	153.0	26.9	 25
535	  5	142.8	31.1	 30
536	  5	307.5	67.6	 30
537	  5	128.8	24.6	 30
538	  5	187.8	27.2	 30
539	  5	236.3	43.7	 30
540	  5	511.8	127.3	 36
541	  5	491.3	72.1	 30
542	  5	751.0	99.7	 25
543	  5	1238.0	205.3	 25
544	  5	477.0	69.6	 25
545	  5	156.5	28.8	 30
546	  5	723.0	159.3	 25
547	  5	119.0	26.6	 25
548	  5	1073.0	193.9	 25
549	  5	212.0	40.2	 25
550	  5	165.8	31.6	 30
551	  5	1778.0	386.4	 25
552	  5	259.0	43.8	 25
553	  5	587.0	79.4	 25
554	  5	2014.0	298.8	 25
555	  5	229.8	55.1	 30
556	  5	1595.0	282.8	 25
557	  5	248.0	47.3	 25
558	  5	539.0	60.4	 25
559	  5	124.0	18.6	 25
560	  5	295.5	45.2	 30
561	  5	745.0	181.8	 25
562	  5	295.0	48.4	 25
563	  5	130.0	22.5	 25
564	  5	122.0	18.4	 25
565	  5	2951.8	656.7	 30
566	  5	491.0	65.6	 25
567	  5	885.5	171.7	 30
568	  5	252.5	32.4	 30
569	  5	148.8	39.0	 30
570	  5	139.3	32.3	 36
571	  5	5624.5	1314.7	 30
572	  5	356.0	66.1	 30
573	  5	468.0	79.9	 25
574	  5	1724.0	345.2	 25
575	  5	213.3	39.3	 30
576	  5	693.0	137.8	 25
577	  5	291.0	56.9	 25
578	  5	133.0	27.5	 25
579	  5	121.0	21.7	 25
580	  5	309.0	54.6	 30
581	  5	369.0	57.8	 25
582	  5	343.0	60.5	 25
583	  5	182.0	36.2	 25
584	  5	572.0	72.2	 25
585	  5	227.3	59.8	 30
586	  5	308.0	48.9	 25
587	  5	253.0	51.5	 25
588	  5	126.0	31.9	 25
589	  5	107.0	16.6	 25
590	  5	195.8	30.9	 30
591	  5	134.0	18.4	 25
592	  5	146.0	29.9	 25
593	  5	296.0	34.9	 25
594	  5	494.0	65.9	 25
595	  5	2959.3	680.4	 30
596	  5	287.0	39.0	 25
597	  5	211.0	35.4	 25
598	  5	173.8	31.8	 30
599	  5	253.8	41.9	 30
600	  5	134.0	28.1	 36
601	  5	244.8	45.7	 30
602	  5	201.8	60.7	 30
603	  5	244.3	37.7	 30
604	  5	191.0	37.2	 25
605	  5	107.8	22.0	 30
606	  5	124.0	21.8	 25
607	  5	135.0	23.4	 25
608	  5	766.0	133.6	 25
609	  5	1699.0	304.1	 25
610	  5	362.5	38.5	 30
611	  5	3524.0	624.3	 25
612	  5	330.0	49.1	 25
613	  5	881.0	100.9	 25
614	  5	2089.0	173.5	 25
615	  5	1829.5	341.3	 30
616	  5	253.0	53.4	 25
617	  5	353.0	63.9	 25
618	  5	457.0	68.0	 25
619	  5	181.0	32.2	 25
620	  5	212.5	46.7	 30
621	  5	89.0	21.5	 25
622	  5	1060.0	145.6	 25
623	  5	143.0	25.1	 25
624	  5	134.0	25.9	 25
625	  5	223.8	42.0	 30
626	  5	1174.0	159.3	 25
627	  5	12731.0	1055.6	 25
628	  5	1492.0	97.9	 25
629	  5	538.0	77.2	 30
630	  5	2527.8	599.1	 36
631	  5	290.8	51.0	 30
632	  5	1829.8	311.2	 30
633	  5	140.0	31.2	 30
634	  5	104.8	15.3	 30
635	  5	1341.0	294.6	 30
636	  5	6727.0	1349.4	 25
637	  5	261.0	32.9	 25
638	  5	546.0	61.8	 25
639	  5	489.0	77.6	 25
640	  5	152.8	29.0	 30
641	  5	736.0	146.4	 25
642	  5	307.0	38.9	 25
643	  5	521.0	63.4	 25
644	  5	14806.0	1706.5	 25
645	  5	392.0	69.1	 30
646	  5	361.0	53.6	 25
647	  5	505.0	82.4	 25
648	  5	138.0	26.1	 25
649	  5	116.0	25.8	 25
650	  5	108.5	20.3	 30
651	  5	187.0	30.7	 25
652	  5	165.0	21.9	 25
653	  5	388.0	37.1	 25
654	  5	406.0	54.6	 25
655	  5	461.8	83.4	 30
656	  5	128.0	31.5	 25
657	  5	117.0	24.9	 25
658	  5	631.0	85.0	 25
659	  5	156.0	24.8	 25
660	  5	473.5	100.2	 36
661	  5	225.8	53.6	 30
662	  5	1633.0	185.4	 30
663	  5	488.0	78.8	 30
664	  5	144.8	26.3	 30
665	  5	3978.8	886.7	 36
666	  5	219.0	35.7	 25
667	  5	184.0	27.0	 25
668	  5	23903.0	2708.2	 25
669	  5	851.0	57.1	 25
670	  5	7027.5	1632.0	 30
671	  5	311.0	37.0	 25
672	  5	754.0	77.7	 25
673	  5	260.0	40.6	 25
674	  5	259.0	38.8	 25
675	  5	215.0	33.2	 30
676	  5	1112.0	174.3	 25
677	  5	364.0	51.2	 25
678	  5	512.0	80.6	 25
679	  5	235.0	40.6	 25
680	  5	286.0	47.3	 30
681	  5	123.0	27.0	 25
682	  5	932.0	158.1	 25
683	  5	124.0	20.0	 25
684	  5	185.0	34.5	 25
685	  5	398.8	81.1	 30
686	  5	140.0	22.2	 25
687	  5	179.0	43.5	 25
688	  5	2263.0	242.0	 25
689	  5	159.0	28.7	 25
690	  5	2011.8	472.8	 30
691	  5	273.5	52.6	 30
692	  5	279.8	46.5	 30
693	  5	173.3	31.1	 30
694	  5	211.5	41.6	 30
695	  5	461.5	83.0	 36
696	  5	223.0	43.0	 30
697	  5	270.0	57.8	 25
698	  5	892.0	89.1	 25
699	  5	14230.0	1534.0	 25
700	  5	321.0	58.4	 30
701	  5	1033.0	164.4	 25
702	  5	328.0	60.0	 25
703	  5	5976.0	758.1	 25
704	  5	541.0	427.6	 25
705	  5	243.5	43.5	 30
706	  5	939.0	174.8	 25
707	  5	421.0	62.3	 25
708	  5	24855.0	2388.7	 25
709	  5	661.0	93.3	 25
710	  5	304.5	64.6	 30
711	  5	238.0	67.3	 25
  0	  6	26009.0	4357.7	 25
  1	  6	384.0	54.8	 25
  2	  6	423.0	70.2	 25
  3	  6	177.3	37.2	 30
  4	  6	183.5	40.2	 30
  5	  6	161.8	44.9	 30
  6	  6	187.0	34.5	 30
  7	  6	131.0	27.4	 30
  8	  6	223.3	50.3	 36
  9	  6	126.8	30.9	 30
 10	  6	112.0	25.2	 25
 11	  6	135.0	39.3	 25
 12	  6	24339.0	1611.7	 25
 13	  6	255.5	35.5	 30
 14	  6	259.0	53.2	 25
 15	  6	245.0	45.9	 25
 16	  6	23206.0	5800.4	 25
 17	  6	100.0	32.0	 25
 18	  6	219.3	43.5	 30
 19	  6	257.0	56.5	 25
 20	  6	194.0	39.7	 25
 21	  6	191.0	36.1	 25
 22	  6	148.0	41.2	 25
 23	  6	98.5	24.3	 30
 24	  6	166.0	48.9	 25
 25	  6	184.0	31.9	 25
 26	  6	199.0	37.7	 25
 27	  6	221.0	47.6	 25
 28	  6	171.0	34.7	 30
 29	  6	92.0	27.1	 25
 30	  6	199.0	36.5	 25
 31	  6	231.0	47.7	 25
 32	  6	226.0	47.8	 25
 33	  6	223.0	44.5	 30
 34	  6	170.0	32.2	 25
 35	  6	138.0	33.2	 30
 36	  6	27028.3	3036.1	 30
 37	  6	270.5	44.7	 30
 38	  6	227.3	54.9	 36
 39	  6	270.0	52.4	 30
 40	  6	23614.0	6014.2	 30
 41	  6	208.0	46.1	 25
 42	  6	28675.0	2409.6	 25
 43	  6	221.8	36.9	 30
 44	  6	284.0	72.1	 25
 45	  6	247.0	60.1	 25
 46	  6	170.0	24.7	 25
 47	  6	94.0	16.8	 25
 48	  6	178.8	32.5	 30
 49	  6	191.0	28.3	 25
 50	  6	195.0	45.8	 25
 51	  6	191.0	38.5	 25
 52	  6	150.0	26.0	 25
 53	  6	94.3	31.2	 30
 54	  6	241.0	46.1	 25
 55	  6	236.0	37.9	 25
 56	  6	197.0	31.9	 25
 57	  6	153.0	25.3	 25
 58	  6	153.3	25.1	 30
 59	  6	94.0	20.1	 25
 60	  6	75.0	13.9	 25
 61	  6	95.0	31.4	 25
 62	  6	186.0	35.5	 25
 63	  6	25343.5	6607.2	 30
 64	  6	259.0	32.5	 25
 65	  6	24661.0	4629.2	 25
 66	  6	180.8	36.5	 30
 67	  6	81.8	14.8	 30
 68	  6	166.0	31.7	 36
 69	  6	283.0	164.0	 30
 70	  6	23478.0	4192.9	 30
 71	  6	242.5	178.0	 30
 72	  6	175.0	33.5	 25
 73	  6	163.3	35.8	 30
 74	  6	26824.0	4693.0	 25
 75	  6	235.0	36.9	 25
 76	  6	256.0	80.3	 25
 77	  6	253.0	79.7	 25
 78	  6	176.0	33.7	 25
 79	  6	99.5	23.2	 30
 80	  6	186.0	28.9	 25
 81	  6	221.0	100.0	 25
 82	  6	244.0	47.2	 25
 83	  6	197.0	28.4	 25
 84	  6	205.8	46.0	 30
 85	  6	104.0	20.4	 25
 86	  6	204.0	46.1	 25
 87	  6	246.0	34.5	 25
 88	  6	25607.0	1982.3	 25
 89	  6	212.8	34.7	 30
 90	  6	176.0	33.2	 25
 91	  6	93.0	23.8	 25
 92	  6	96.0	21.3	 25
 93	  6	100.0	19.4	 25
 94	  6	149.3	32.1	 30
 95	  6	123.0	30.6	 25
 96	  6	104.0	16.2	 25
 97	  6	298.8	61.1	 30
 98	  6	223.5	36.7	 30
 99	  6	237.5	47.4	 36
100	  6	176.0	29.5	 30
101	  6	294.5	51.4	 30
102	  6	122.5	24.6	 30
103	  6	141.0	30.2	 25
104	  6	118.0	22.7	 30
105	  6	135.0	29.1	 25
106	  6	277.0	180.7	 25
107	  6	230.0	35.8	 25
108	  6	117.0	25.1	 25
109	  6	97.8	17.2	 30
110	  6	191.0	40.9	 25
111	  6	111.0	17.1	 25
112	  6	141.0	29.6	 25
113	  6	100.0	14.6	 25
114	  6	170.3	26.0	 30
115	  6	145.0	28.3	 25
116	  6	202.0	23.2	 25
117	  6	390.0	60.5	 25
118	  6	165.0	36.4	 25
119	  6	257.3	38.9	 30
120	  6	178.0	30.3	 25
121	  6	323.0	56.3	 25
122	  6	105.0	21.2	 25
123	  6	187.0	24.4	 25
124	  6	134.5	27.2	 30
125	  6	116.0	20.5	 25
126	  6	151.0	32.7	 25
127	  6	91.0	23.3	 25
128	  6	150.8	37.9	 30
129	  6	251.5	49.0	 36
130	  6	204.8	37.5	 30
131	  6	873.8	228.3	 30
132	  6	188.3	35.9	 30
133	  6	541.8	135.5	 30
134	  6	896.0	253.7	 30
135	  6	745.0	167.7	 25
136	  6	157.0	28.9	 25
137	  6	280.0	53.4	 25
138	  6	1828.0	480.7	 25
139	  6	348.5	65.9	 30
140	  6	659.0	111.4	 25
141	  6	1033.0	185.8	 25
142	  6	343.0	53.6	 25
143	  6	201.0	35.2	 25
144	  6	331.3	53.2	 30
145	  6	894.0	190.5	 25
146	  6	203.0	30.1	 25
147	  6	144.0	17.1	 25
148	  6	144.0	29.5	 25
149	  6	279.3	44.9	 30
150	  6	224.0	38.4	 25
151	  6	177.0	32.4	 25
152	  6	807.0	140.9	 25
153	  6	432.0	73.7	 25
154	  6	206.8	36.2	 30
155	  6	314.0	42.3	 25
156	  6	426.0	54.7	 25
157	  6	219.0	32.2	 25
158	  6	258.0	50.8	 25
159	  6	124.3	21.6	 36
160	  6	171.0	31.0	 30
161	  6	135.3	27.9	 30
162	  6	119.5	29.9	 30
163	  6	254.3	36.1	 30
164	  6	145.0	23.5	 36
165	  6	497.0	109.4	 25
166	  6	434.0	89.6	 25
167	  6	503.0	118.4	 25
168	  6	247.0	31.9	 25
169	  6	208.0	58.6	 30
170	  6	158.0	34.0	 25
171	  6	103.0	23.2	 25
172	  6	169.0	26.5	 25
173	  6	240.0	52.3	 25
174	  6	245.0	53.8	 30
175	  6	140.0	24.7	 25
176	  6	2379.0	554.8	 25
177	  6	293.0	46.9	 25
178	  6	129.0	36.2	 25
179	  6	118.3	28.9	 30
180	  6	157.0	31.5	 25
181	  6	737.0	132.6	 25
182	  6	131.0	20.7	 25
183	  6	170.0	42.4	 25
184	  6	125.8	26.1	 30
185	  6	106.0	28.1	 25
186	  6	321.0	74.6	 25
187	  6	102.0	20.2	 25
188	  6	96.0	21.0	 25
189	  6	191.5	24.9	 30
190	  6	208.8	37.8	 30
191	  6	281.0	58.3	 30
192	  6	186.3	39.8	 30
193	  6	551.3	140.4	 30
194	  6	352.0	154.6	 36
195	  6	462.3	88.2	 30
196	  6	673.0	62.1	 25
197	  6	275.0	112.2	 25
198	  6	399.0	72.4	 25
199	  6	240.8	53.1	 30
200	  6	146.0	29.4	 25
201	  6	206.0	26.5	 25
202	  6	102.0	21.4	 25
203	  6	166.0	37.4	 25
204	  6	177.5	29.9	 30
205	  6	252.0	54.4	 25
206	  6	126.0	22.3	 25
207	  6	176.0	24.8	 25
208	  6	141.0	26.6	 25
209	  6	104.0	19.2	 30
210	  6	188.0	30.1	 25
211	  6	410.0	78.7	 25
212	  6	260.0	48.2	 25
213	  6	347.0	60.4	 25
214	  6	125.8	31.7	 30
215	  6	513.0	75.6	 25
216	  6	171.0	29.2	 25
217	  6	229.0	28.3	 25
218	  6	456.0	48.8	 25
219	  6	125.3	35.2	 30
220	  6	135.0	27.9	 25
221	  6	146.8	104.6	 30
222	  6	116.8	34.2	 30
223	  6	124.3	33.1	 30
224	  6	97.0	21.2	 36
225	  6	110.8	24.7	 30
226	  6	177.8	31.6	 30
227	  6	384.0	92.1	 25
228	  6	172.0	46.4	 25
229	  6	254.5	50.8	 30
230	  6	183.0	41.5	 25
231	  6	437.0	118.3	 25
232	  6	117.0	27.9	 25
233	  6	200.0	39.2	 25
234	  6	200.3	33.6	 30
235	  6	248.0	56.8	 25
236	  6	357.0	44.9	 25
237	  6	133.0	35.4	 25
238	  6	265.0	43.9	 25
239	  6	157.3	27.5	 30
240	  6	411.0	79.9	 25
241	  6	1787.0	288.5	 25
242	  6	118.0	21.5	 25
243	  6	236.0	51.2	 25
244	  6	338.3	58.6	 30
245	  6	531.0	92.2	 25
246	  6	251.0	46.2	 25
247	  6	404.0	46.1	 25
248	  6	359.0	57.2	 25
249	  6	326.5	58.4	 30
250	  6	291.0	46.0	 25
251	  6	237.0	56.9	 25
252	  6	142.8	34.7	 30
253	  6	270.5	49.3	 30
254	  6	821.5	181.6	 36
255	  6	456.5	81.0	 30
256	  6	1379.5	308.9	 30
257	  6	131.8	35.0	 30
258	  6	137.0	36.0	 25
259	  6	104.8	20.4	 30
260	  6	127.0	27.3	 25
261	  6	118.0	31.3	 25
262	  6	106.0	29.9	 25
263	  6	118.0	28.2	 25
264	  6	840.3	234.4	 30
265	  6	293.0	56.2	 25
266	  6	521.0	85.5	 25
267	  6	579.0	104.7	 25
268	  6	750.0	120.9	 25
269	  6	1147.0	273.0	 30
270	  6	224.0	50.7	 25
271	  6	168.0	33.2	 25
272	  6	173.0	42.0	 25
273	  6	365.0	52.0	 25
274	  6	335.8	63.5	 30
275	  6	179.0	43.6	 25
276	  6	154.0	40.2	 25
277	  6	169.0	46.0	 25
278	  6	345.0	56.7	 25
279	  6	138.5	47.1	 30
280	  6	183.0	35.4	 25
281	  6	114.0	23.3	 25
282	  6	194.0	36.6	 25
283	  6	325.8	76.9	 30
284	  6	324.5	69.3	 36
285	  6	290.8	68.4	 30
286	  6	345.0	52.5	 30
287	  6	220.3	61.9	 30
288	  6	231.0	55.7	 30
289	  6	170.3	37.0	 30
290	  6	177.0	41.6	 25
291	  6	141.0	38.8	 25
292	  6	244.0	45.7	 25
293	  6	162.0	356.1	 25
294	  6	196.0	39.1	 30
295	  6	172.0	38.5	 25
296	  6	170.0	37.9	 25
297	  6	123.0	31.8	 25
298	  6	256.0	45.0	 25
299	  6	287.8	60.5	 30
300	  6	592.0	148.2	 25
301	  6	179.0	37.5	 25
302	  6	276.0	62.4	 25
303	  6	1054.0	233.9	 25
304	  6	153.8	37.8	 30
305	  6	97.0	22.2	 25
306	  6	311.0	55.2	 25
307	  6	172.0	34.5	 25
308	  6	147.0	40.4	 25
309	  6	125.3	27.0	 30
310	  6	103.0	27.4	 25
311	  6	102.0	30.3	 25
312	  6	133.0	31.4	 25
313	  6	181.0	46.2	 25
314	  6	108.3	34.6	 36
315	  6	161.3	42.1	 30
316	  6	147.8	27.0	 30
317	  6	112.3	27.8	 30
318	  6	276.8	63.7	 30
319	  6	151.0	29.1	 36
320	  6	240.0	43.4	 25
321	  6	289.0	81.2	 25
322	  6	421.0	99.3	 25
323	  6	212.0	47.8	 25
324	  6	173.3	39.7	 30
325	  6	190.0	33.2	 25
326	  6	243.0	48.4	 25
327	  6	609.0	148.8	 25
328	  6	191.0	35.1	 25
329	  6	159.0	45.9	 30
330	  6	105.0	25.1	 25
331	  6	215.0	50.4	 25
332	  6	128.0	30.6	 25
333	  6	364.0	64.3	 25
334	  6	228.3	41.8	 30
335	  6	133.0	27.5	 25
336	  6	209.0	47.2	 25
337	  6	435.0	81.9	 25
338	  6	246.0	46.6	 25
339	  6	291.0	43.4	 30
340	  6	321.0	50.7	 25
341	  6	160.0	25.8	 25
342	  6	127.0	27.0	 25
343	  6	113.0	45.8	 25
344	  6	132.5	33.0	 30
345	  6	113.5	28.2	 30
346	  6	136.5	35.1	 30
347	  6	127.0	36.7	 30
348	  6	139.0	30.8	 30
349	  6	422.5	119.0	 36
350	  6	150.8	28.5	 30
351	  6	158.0	35.3	 25
352	  6	191.0	48.3	 25
353	  6	196.0	42.9	 25
354	  6	304.0	71.9	 30
355	  6	137.0	33.9	 25
356	  6	245.0	54.9	 25
357	  6	1191.0	361.8	 25
358	  6	119.0	39.7	 25
359	  6	159.0	39.0	 30
360	  6	130.0	33.9	 25
361	  6	397.0	103.7	 25
362	  6	173.0	38.1	 25
363	  6	250.0	52.7	 25
364	  6	134.5	30.9	 30
365	  6	111.0	25.8	 25
366	  6	1354.0	285.7	 25
367	  6	204.0	57.4	 25
368	  6	326.0	71.8	 25
369	  6	457.5	115.1	 30
370	  6	115.0	33.8	 25
371	  6	115.0	24.2	 25
372	  6	121.0	34.9	 25
373	  6	402.0	55.5	 25
374	  6	147.0	32.0	 30
375	  6	130.0	24.3	 25
376	  6	135.8	39.3	 30
377	  6	303.0	66.8	 30
378	  6	167.3	44.1	 30
379	  6	153.8	37.6	 36
380	  6	124.5	25.7	 30
381	  6	172.5	51.3	 30
382	  6	167.0	29.1	 25
383	  6	158.0	36.8	 25
384	  6	149.5	30.9	 30
385	  6	109.0	25.0	 25
386	  6	193.0	48.1	 25
387	  6	172.0	49.9	 25
388	  6	262.0	62.5	 25
389	  6	145.0	32.5	 30
390	  6	149.0	38.0	 25
391	  6	271.0	65.0	 25
392	  6	356.0	66.9	 25
393	  6	220.0	39.6	 25
394	  6	187.3	41.4	 30
395	  6	291.0	63.1	 25
396	  6	153.0	33.6	 25
397	  6	174.0	51.2	 25
398	  6	254.0	38.6	 25
399	  6	175.0	39.5	 30
400	  6	164.0	39.7	 25
401	  6	162.0	36.7	 25
402	  6	144.0	32.6	 25
403	  6	191.0	36.1	 25
404	  6	180.5	34.7	 30
405	  6	447.0	127.4	 25
406	  6	182.0	33.9	 25
407	  6	226.8	35.5	 30
408	  6	115.8	21.6	 30
409	  6	216.8	42.9	 36
410	  6	107.3	22.0	 30
411	  6	198.3	48.1	 30
412	  6	232.8	40.8	 30
413	  6	235.0	32.9	 25
414	  6	193.0	53.9	 30
415	  6	173.0	40.8	 25
416	  6	569.0	112.0	 25
417	  6	132.0	30.7	 25
418	  6	122.0	30.2	 25
419	  6	117.0	29.3	 30
420	  6	217.0	40.6	 25
421	  6	182.0	41.7	 25
422	  6	161.0	27.8	 25
423	  6	196.0	35.9	 25
424	  6	232.0	61.3	 30
425	  6	187.0	54.6	 25
426	  6	149.0	30.3	 25
427	  6	133.0	25.1	 25
428	  6	156.0	28.6	 25
429	  6	186.0	41.9	 25
430	  6	129.3	28.1	 30
431	  6	142.0	38.2	 25
432	  6	135.0	31.9	 25
433	  6	113.0	17.6	 25
434	  6	188.0	44.1	 25
435	  6	132.8	25.5	 30
436	  6	131.0	29.5	 25
437	  6	433.0	73.7	 25
438	  6	132.3	25.9	 30
439	  6	201.3	51.7	 30
440	  6	158.3	31.5	 36
441	  6	260.5	48.2	 30
442	  6	141.8	31.5	 30
443	  6	227.5	49.2	 30
444	  6	115.0	19.8	 25
445	  6	131.8	25.1	 30
446	  6	239.0	51.9	 25
447	  6	219.0	37.3	 25
448	  6	116.0	24.2	 25
449	  6	157.0	26.9	 25
450	  6	210.0	29.6	 30
451	  6	203.0	45.1	 25
452	  6	415.0	65.2	 25
453	  6	175.0	34.4	 25
454	  6	135.0	27.9	 25
455	  6	120.8	34.5	 30
456	  6	158.0	29.8	 25
457	  6	143.0	25.1	 25
458	  6	239.0	63.0	 25
459	  6	128.0	33.8	 25
460	  6	103.8	22.5	 30
461	  6	144.0	26.7	 25
462	  6	120.0	18.0	 25
463	  6	152.0	23.4	 25
464	  6	154.0	43.4	 25
465	  6	122.0	29.1	 30
466	  6	191.0	38.8	 25
467	  6	255.0	56.5	 25
468	  6	135.5	20.9	 30
469	  6	134.8	38.7	 30
470	  6	125.0	23.4	 36
471	  6	142.5	22.0	 30
472	  6	192.8	34.8	 30
473	  6	121.5	21.9	 30
474	  6	150.8	29.8	 30
475	  6	142.5	31.8	 30
476	  6	144.0	30.5	 25
477	  6	214.0	30.0	 25
478	  6	228.0	44.2	 25
479	  6	169.0	32.8	 25
480	  6	131.0	28.5	 30
481	  6	157.0	25.3	 25
482	  6	131.0	29.0	 25
483	  6	248.0	53.1	 25
484	  6	142.0	17.6	 25
485	  6	440.8	106.7	 30
486	  6	120.0	29.0	 25
487	  6	113.0	27.0	 25
488	  6	146.0	30.6	 25
489	  6	167.0	31.5	 25
490	  6	125.8	24.9	 30
491	  6	122.0	26.9	 25
492	  6	140.0	32.4	 25
493	  6	158.0	33.4	 25
494	  6	131.0	31.3	 25
495	  6	109.8	16.9	 30
496	  6	138.0	37.8	 25
497	  6	118.0	22.6	 25
498	  6	126.0	28.4	 25
499	  6	108.0	22.8	 30
500	  6	265.5	63.2	 36
501	  6	123.5	26.0	 30
502	  6	133.0	28.1	 30
503	  6	167.8	35.9	 30
504	  6	139.3	28.7	 30
505	  6	130.3	28.3	 30
506	  6	143.0	27.1	 25
507	  6	149.0	30.6	 25
508	  6	236.0	55.2	 25
509	  6	230.0	43.6	 25
510	  6	2189.3	718.3	 30
511	  6	185.0	37.4	 25
512	  6	175.0	39.7	 25
513	  6	109.0	21.2	 25
514	  6	183.0	32.5	 25
515	  6	127.8	24.5	 30
516	  6	384.0	77.3	 25
517	  6	141.0	25.9	 25
518	  6	280.0	44.8	 25
519	  6	154.0	40.9	 25
520	  6	128.5	31.3	 30
521	  6	261.0	45.5	 25
522	  6	782.0	166.4	 25
523	  6	163.0	33.5	 25
524	  6	100.0	20.5	 25
525	  6	1296.8	329.1	 30
526	  6	126.0	22.9	 25
527	  6	109.0	19.2	 25
528	  6	213.0	29.6	 25
529	  6	161.0	39.3	 25
530	  6	149.3	22.6	 36
531	  6	159.0	28.6	 30
532	  6	188.0	40.6	 30
533	  6	149.5	29.4	 30
534	  6	155.0	30.1	 30
535	  6	139.3	28.0	 36
536	  6	146.0	27.6	 25
537	  6	126.0	27.3	 25
538	  6	181.0	39.7	 25
539	  6	279.0	38.6	 25
540	  6	294.0	55.8	 30
541	  6	174.0	31.1	 25
542	  6	240.0	53.3	 25
543	  6	247.0	60.4	 25
544	  6	214.0	38.2	 25
545	  6	104.8	20.8	 30
546	  6	213.0	28.2	 25
547	  6	142.0	29.6	 25
548	  6	231.0	45.6	 25
549	  6	165.0	30.0	 25
550	  6	223.8	43.6	 30
551	  6	401.0	108.3	 25
552	  6	134.0	30.4	 25
553	  6	244.0	53.0	 25
554	  6	548.0	99.8	 25
555	  6	368.8	53.7	 30
556	  6	4647.0	1141.9	 25
557	  6	167.0	22.0	 25
558	  6	246.0	48.1	 25
559	  6	153.0	22.9	 25
560	  6	313.8	41.5	 30
561	  6	234.8	40.4	 30
562	  6	130.5	19.1	 30
563	  6	130.0	34.6	 30
564	  6	125.3	26.0	 30
565	  6	1445.8	408.7	 36
566	  6	220.5	33.1	 30
567	  6	299.0	58.3	 25
568	  6	203.0	48.3	 25
569	  6	123.0	26.6	 25
570	  6	126.8	27.7	 30
571	  6	380.0	88.8	 25
572	  6	215.0	47.7	 25
573	  6	325.0	51.2	 25
574	  6	251.0	42.5	 25
575	  6	206.5	34.4	 30
576	  6	240.0	38.5	 25
577	  6	232.0	40.0	 25
578	  6	128.0	19.9	 25
579	  6	133.0	18.0	 25
580	  6	188.3	31.6	 30
581	  6	153.0	30.0	 25
582	  6	138.0	32.3	 25
583	  6	157.0	30.7	 25
584	  6	203.0	33.4	 25
585	  6	113.8	25.9	 30
586	  6	122.0	26.3	 25
587	  6	153.0	23.9	 25
588	  6	93.0	19.2	 25
589	  6	120.0	22.6	 25
590	  6	190.3	37.1	 30
591	  6	218.0	47.0	 25
592	  6	160.8	26.1	 30
593	  6	291.0	63.3	 30
594	  6	221.0	48.1	 30
595	  6	222.8	53.4	 36
596	  6	149.8	31.9	 30
597	  6	180.0	32.1	 30
598	  6	212.0	29.1	 25
599	  6	209.0	36.6	 25
600	  6	131.0	21.2	 30
601	  6	211.0	39.4	 25
602	  6	168.0	36.3	 25
603	  6	391.0	67.3	 25
604	  6	111.0	27.7	 25
605	  6	99.8	28.1	 30
606	  6	105.0	23.3	 25
607	  6	157.0	39.4	 25
608	  6	208.0	43.4	 25
609	  6	253.0	54.6	 25
610	  6	443.5	83.6	 30
611	  6	637.0	59.6	 25
612	  6	231.0	43.1	 25
613	  6	618.0	89.5	 25
614	  6	652.0	84.6	 25
615	  6	955.0	163.1	 30
616	  6	582.0	98.5	 25
617	  6	323.0	49.7	 25
618	  6	248.0	48.7	 25
619	  6	110.0	20.5	 25
620	  6	180.8	34.2	 30
621	  6	106.0	23.8	 25
622	  6	516.0	96.6	 25
623	  6	180.0	41.2	 30
624	  6	124.5	21.7	 30
625	  6	376.5	83.8	 36
626	  6	582.8	85.3	 30
627	  6	2915.5	565.2	 30
628	  6	1148.0	111.3	 30
629	  6	296.0	72.4	 25
630	  6	335.5	58.7	 30
631	  6	221.0	46.1	 25
632	  6	379.0	64.5	 25
633	  6	163.0	229.7	 25
634	  6	121.0	37.0	 25
635	  6	298.0	65.1	 30
636	  6	1756.0	419.2	 25
637	  6	247.0	51.6	 25
638	  6	373.0	91.0	 25
639	  6	126.0	27.6	 25
640	  6	131.8	28.7	 30
641	  6	241.0	54.8	 25
642	  6	239.0	45.8	 25
643	  6	269.0	44.5	 25
644	  6	2859.0	480.5	 25
645	  6	322.3	62.4	 30
646	  6	236.0	42.8	 25
647	  6	178.0	28.4	 25
648	  6	173.0	49.8	 25
649	  6	103.0	24.9	 25
650	  6	118.5	35.8	 30
651	  6	135.0	22.6	 25
652	  6	163.0	35.9	 25
653	  6	214.0	42.8	 25
654	  6	239.5	44.8	 30
655	  6	248.3	226.8	 36
656	  6	125.8	25.7	 30
657	  6	103.8	18.5	 30
658	  6	229.8	48.2	 30
659	  6	185.8	33.8	 30
660	  6	419.0	100.1	 30
661	  6	345.0	68.9	 25
662	  6	1088.0	256.4	 25
663	  6	1381.0	264.1	 25
664	  6	150.0	24.2	 25
665	  6	683.0	175.7	 30
666	  6	101.0	18.0	 25
667	  6	112.0	24.8	 25
668	  6	6219.0	1618.3	 25
669	  6	509.0	87.6	 25
670	  6	1092.8	342.8	 30
671	  6	200.0	41.7	 25
672	  6	260.0	37.0	 25
673	  6	193.0	42.2	 25
674	  6	158.0	31.9	 25
675	  6	275.0	49.9	 30
676	  6	477.0	77.4	 25
677	  6	417.0	69.0	 25
678	  6	414.0	83.4	 25
679	  6	167.0	28.7	 25
680	  6	253.5	49.8	 30
681	  6	99.0	19.7	 25
682	  6	222.0	60.4	 25
683	  6	95.0	19.8	 25
684	  6	207.0	30.6	 25
685	  6	242.0	55.4	 36
686	  6	140.0	27.8	 30
687	  6	159.0	29.7	 30
688	  6	393.5	73.8	 30
689	  6	118.3	29.2	 30
690	  6	200.0	34.0	 36
691	  6	149.0	29.3	 25
692	  6	153.0	30.6	 25
693	  6	223.0	39.6	 25
694	  6	134.0	31.1	 25
695	  6	255.0	67.8	 30
696	  6	278.0	54.7	 25
697	  6	682.0	117.9	 25
698	  6	521.0	74.1	 25
699	  6	4888.0	1208.3	 25
700	  6	348.8	69.0	 30
701	  6	361.0	67.7	 25
702	  6	178.0	35.6	 25
703	  6	1725.0	368.3	 25
704	  6	14970.0	2970.9	 25
705	  6	150.0	29.7	 30
706	  6	147.0	40.7	 25
707	  6	243.0	41.6	 25
708	  6	6115.0	1152.2	 25
709	  6	245.0	44.4	 25
710	  6	242.3	72.7	 30
711	  6	26770.0	6595.3	 25
  0	  7	313.8	257.8	 30
  1	  7	4356.0	595.9	 30
  2	  7	189.8	31.4	 30
  3	  7	488.8	85.1	 36
  4	  7	158.0	25.6	 25
  5	  7	1027.0	177.0	 25
  6	  7	186.0	33.2	 25
  7	  7	150.0	30.8	 25
  8	  7	986.0	171.4	 25
  9	  7	728.5	141.0	 30
 10	  7	244.0	57.8	 25
 11	  7	126.0	18.3	 25
 12	  7	25870.0	2255.0	 25
 13	  7	230.0	25.2	 25
 14	  7	174.0	33.6	 30
 15	  7	210.0	39.6	 25
 16	  7	228.0	38.7	 25
 17	  7	130.0	26.4	 25
 18	  7	250.0	40.7	 25
 19	  7	24948.3	3992.4	 30
 20	  7	24824.0	3600.2	 25
 21	  7	23902.0	3522.9	 25
 22	  7	257.0	46.0	 25
 23	  7	153.0	36.2	 25
 24	  7	27146.5	5845.2	 30
 25	  7	264.0	36.5	 25
 26	  7	24048.0	2510.8	 25
 27	  7	23400.0	2828.0	 25
 28	  7	232.0	31.8	 25
 29	  7	114.3	19.2	 36
 30	  7	253.8	418.8	 30
 31	  7	25483.5	5962.9	 30
 32	  7	25474.0	5982.4	 30
 33	  7	24838.0	5548.0	 30
 34	  7	224.5	220.8	 36
 35	  7	181.0	39.6	 25
 36	  7	28550.0	3094.9	 25
 37	  7	231.0	39.4	 25
 38	  7	192.0	48.4	 25
 39	  7	156.3	21.2	 30
 40	  7	199.0	30.8	 25
 41	  7	172.0	20.3	 25
 42	  7	29491.0	2753.7	 25
 43	  7	307.0	109.8	 25
 44	  7	24859.5	4088.2	 30
 45	  7	23907.0	4529.1	 25
 46	  7	237.0	58.8	 25
 47	  7	99.0	33.4	 25
 48	  7	182.0	34.9	 25
 49	  7	182.8	34.9	 30
 50	  7	20326.0	4270.7	 25
 51	  7	157.0	28.9	 25
 52	  7	155.0	30.8	 25
 53	  7	154.0	23.1	 25
 54	  7	28063.3	3086.8	 30
 55	  7	26912.0	2599.1	 25
 56	  7	25233.0	4158.9	 25
 57	  7	227.0	35.9	 25
 58	  7	151.0	26.1	 25
 59	  7	100.8	23.5	 30
 60	  7	73.5	15.4	 30
 61	  7	96.5	26.6	 30
 62	  7	245.0	38.4	 30
 63	  7	26847.8	2069.8	 30
 64	  7	359.0	346.1	 36
 65	  7	26032.0	5153.4	 30
 66	  7	203.0	29.3	 25
 67	  7	90.0	24.8	 25
 68	  7	171.0	29.6	 25
 69	  7	23101.5	5013.2	 30
 70	  7	25478.0	932.6	 25
 71	  7	23591.0	5669.0	 25
 72	  7	218.0	47.0	 25
 73	  7	157.0	35.2	 25
 74	  7	28501.3	5607.5	 30
 75	  7	336.0	92.6	 25
 76	  7	24741.0	3986.5	 25
 77	  7	24093.0	4009.4	 25
 78	  7	256.0	55.3	 25
 79	  7	130.5	31.6	 30
 80	  7	265.0	77.6	 25
 81	  7	25277.0	4303.5	 25
 82	  7	24080.0	3787.5	 25
 83	  7	288.0	95.4	 25
 84	  7	27586.3	6198.0	 30
 85	  7	120.0	28.9	 25
 86	  7	160.0	29.4	 25
 87	  7	235.0	31.4	 25
 88	  7	25188.0	1779.9	 25
 89	  7	250.8	55.7	 30
 90	  7	167.0	35.1	 25
 91	  7	71.5	15.0	 30
 92	  7	91.5	57.0	 30
 93	  7	118.5	25.7	 30
 94	  7	137.0	28.7	 36
 95	  7	205.0	44.2	 30
 96	  7	231.0	30.7	 30
 97	  7	218.0	33.3	 25
 98	  7	330.0	63.0	 25
 99	  7	278.8	38.3	 30
100	  7	2487.0	439.5	 25
101	  7	128.0	37.9	 25
102	  7	312.0	52.1	 25
103	  7	68.0	13.6	 25
104	  7	212.5	39.2	 30
105	  7	991.0	139.4	 25
106	  7	22664.0	2907.6	 25
107	  7	1147.0	128.5	 25
108	  7	150.0	38.2	 25
109	  7	83.8	18.7	 30
110	  7	104.0	21.6	 25
111	  7	201.0	32.7	 25
112	  7	229.0	35.9	 25
113	  7	551.0	78.3	 25
114	  7	826.5	107.7	 30
115	  7	1111.0	134.9	 25
116	  7	451.0	47.8	 25
117	  7	2849.0	242.7	 25
118	  7	549.0	53.8	 25
119	  7	178.5	26.2	 30
120	  7	330.0	52.6	 25
121	  7	149.0	32.5	 25
122	  7	515.8	75.0	 30
123	  7	202.0	40.8	 30
124	  7	764.3	157.0	 36
125	  7	143.0	33.8	 30
126	  7	237.0	50.3	 30
127	  7	159.0	36.6	 30
128	  7	199.0	48.0	 25
129	  7	247.3	57.8	 30
130	  7	648.0	68.8	 25
131	  7	948.0	122.2	 25
132	  7	674.0	82.0	 25
133	  7	153.0	31.7	 25
134	  7	172.5	25.9	 30
135	  7	127.0	26.4	 25
136	  7	516.0	91.2	 25
137	  7	468.0	70.7	 25
138	  7	213.0	44.7	 25
139	  7	1839.3	381.0	 30
140	  7	185.0	35.8	 25
141	  7	1904.0	292.1	 25
142	  7	274.0	51.8	 25
143	  7	6383.0	908.3	 25
144	  7	127.3	34.6	 30
145	  7	146.0	25.8	 25
146	  7	125.0	39.3	 25
147	  7	1330.0	176.5	 25
148	  7	259.0	43.6	 25
149	  7	240.5	44.3	 30
150	  7	156.0	34.3	 25
151	  7	294.0	57.3	 25
152	  7	226.0	41.8	 25
153	  7	194.0	44.6	 30
154	  7	275.0	54.7	 36
155	  7	396.5	63.0	 30
156	  7	203.8	45.6	 30
157	  7	3868.5	661.8	 30
158	  7	184.0	41.6	 30
159	  7	188.3	46.3	 30
160	  7	589.0	85.0	 25
161	  7	180.0	42.0	 25
162	  7	242.0	37.1	 25
163	  7	2152.0	376.9	 25
164	  7	236.3	57.8	 30
165	  7	262.0	49.7	 25
166	  7	300.0	51.1	 25
167	  7	1563.0	203.5	 25
168	  7	2288.0	206.7	 25
169	  7	237.8	44.3	 30
170	  7	443.0	92.5	 25
171	  7	1346.0	211.9	 25
172	  7	252.0	72.0	 25
173	  7	143.0	31.5	 25
174	  7	160.5	41.0	 30
175	  7	400.0	68.6	 25
176	  7	918.0	94.5	 25
177	  7	537.0	84.0	 25
178	  7	190.0	31.4	 25
179	  7	110.8	26.3	 30
180	  7	305.0	69.9	 25
181	  7	213.0	28.0	 25
182	  7	249.0	57.8	 25
183	  7	499.0	91.5	 25
184	  7	142.0	41.7	 36
185	  7	678.8	124.6	 30
186	  7	151.5	25.4	 30
187	  7	102.0	26.1	 30
188	  7	181.3	38.7	 30
189	  7	369.0	92.3	 36
190	  7	135.0	40.0	 25
191	  7	306.0	53.3	 25
192	  7	622.0	148.9	 25
193	  7	434.0	78.3	 25
194	  7	13937.8	2589.8	 30
195	  7	2241.0	424.8	 25
196	  7	2492.0	428.5	 25
197	  7	3296.0	421.0	 25
198	  7	268.0	42.0	 25
199	  7	221.5	42.5	 30
200	  7	174.0	36.6	 25
201	  7	1034.0	150.8	 25
202	  7	214.0	46.9	 25
203	  7	127.0	27.6	 25
204	  7	646.5	141.7	 30
205	  7	172.0	37.4	 25
206	  7	149.0	35.3	 25
207	  7	136.0	37.9	 25
208	  7	159.0	44.5	 25
209	  7	113.0	30.5	 30
210	  7	392.0	69.6	 25
211	  7	189.0	41.5	 25
212	  7	177.0	42.3	 25
213	  7	219.0	40.0	 25
214	  7	220.8	47.2	 30
215	  7	652.8	133.3	 30
216	  7	299.5	55.1	 30
217	  7	6744.3	1032.3	 30
218	  7	627.8	123.7	 30
219	  7	176.3	44.9	 36
220	  7	481.3	102.8	 30
221	  7	776.0	86.1	 25
222	  7	382.0	87.2	 25
223	  7	123.0	24.7	 25
224	  7	185.5	39.3	 30
225	  7	2484.0	467.7	 25
226	  7	161.0	44.6	 25
227	  7	172.0	36.5	 25
228	  7	103.0	26.3	 25
229	  7	284.5	82.2	 30
230	  7	160.0	45.3	 25
231	  7	91.0	24.8	 25
232	  7	399.0	64.4	 25
233	  7	546.0	67.6	 25
234	  7	327.5	59.5	 30
235	  7	130.0	40.1	 25
236	  7	341.0	67.3	 25
237	  7	204.0	50.1	 25
238	  7	310.0	55.7	 25
239	  7	609.3	156.0	 30
240	  7	697.0	177.3	 25
241	  7	402.0	86.1	 25
242	  7	365.0	73.4	 25
243	  7	298.0	50.7	 25
244	  7	3465.0	884.1	 30
245	  7	115.0	31.3	 25
246	  7	204.0	48.9	 30
247	  7	1203.5	251.0	 30
248	  7	197.8	42.9	 30
249	  7	265.3	70.1	 36
250	  7	118.5	25.6	 30
251	  7	133.0	31.1	 30
252	  7	416.0	46.5	 25
253	  7	9507.0	1611.5	 25
254	  7	180.8	35.7	 30
255	  7	1155.0	243.7	 25
256	  7	5601.0	1286.6	 25
257	  7	106.0	29.6	 25
258	  7	634.0	163.5	 25
259	  7	116.5	31.9	 30
260	  7	140.0	27.4	 25
261	  7	155.0	37.0	 25
262	  7	216.0	50.6	 25
263	  7	198.0	52.6	 25
264	  7	1931.0	528.2	 30
265	  7	149.0	32.2	 25
266	  7	288.0	70.1	 25
267	  7	313.0	52.5	 25
268	  7	206.0	84.7	 25
269	  7	126.3	31.0	 30
270	  7	3088.0	683.6	 25
271	  7	236.0	42.8	 25
272	  7	285.0	51.0	 25
273	  7	2589.0	297.5	 25
274	  7	142.8	29.4	 30
275	  7	1138.0	234.5	 25
276	  7	174.0	33.6	 25
277	  7	1268.5	287.7	 30
278	  7	121.8	23.5	 30
279	  7	155.8	36.4	 36
280	  7	116.5	26.9	 30
281	  7	506.8	105.6	 30
282	  7	699.8	143.7	 30
283	  7	211.0	38.9	 25
284	  7	225.3	42.8	 30
285	  7	325.0	51.3	 25
286	  7	375.0	62.5	 25
287	  7	116.0	22.4	 25
288	  7	133.0	27.7	 25
289	  7	175.3	44.0	 30
290	  7	154.0	29.4	 25
291	  7	656.0	135.3	 25
292	  7	762.0	145.2	 25
293	  7	146.0	30.6	 25
294	  7	1564.8	429.4	 30
295	  7	174.0	36.7	 25
296	  7	95.0	28.7	 25
297	  7	437.0	81.5	 25
298	  7	290.0	58.8	 25
299	  7	348.5	62.5	 30
300	  7	245.0	55.4	 25
301	  7	313.0	58.9	 25
302	  7	197.0	34.0	 25
303	  7	121.0	24.4	 25
304	  7	162.5	39.9	 30
305	  7	382.0	71.8	 25
306	  7	148.0	46.1	 25
307	  7	4921.0	572.3	 25
308	  7	119.0	23.1	 30
309	  7	209.0	41.6	 36
310	  7	203.5	41.5	 30
311	  7	137.5	32.0	 30
312	  7	229.5	47.6	 30
313	  7	161.0	30.2	 30
314	  7	184.3	60.2	 30
315	  7	462.0	85.7	 25
316	  7	230.0	47.0	 25
317	  7	110.0	27.0	 25
318	  7	353.0	43.1	 25
319	  7	573.5	124.3	 30
320	  7	190.0	32.1	 25
321	  7	158.0	29.5	 25
322	  7	344.0	63.5	 25
323	  7	119.0	20.3	 25
324	  7	201.3	43.0	 30
325	  7	2682.0	605.1	 25
326	  7	1301.0	232.5	 25
327	  7	197.0	33.2	 25
328	  7	203.0	33.9	 25
329	  7	3695.5	860.8	 30
330	  7	659.0	139.9	 25
331	  7	300.0	56.6	 25
332	  7	373.0	58.4	 25
333	  7	193.0	39.2	 25
334	  7	171.5	28.4	 30
335	  7	209.0	49.9	 25
336	  7	962.0	148.7	 25
337	  7	1639.0	209.9	 25
338	  7	152.0	23.9	 25
339	  7	610.8	150.3	 36
340	  7	327.8	54.5	 30
341	  7	579.3	107.0	 30
342	  7	589.3	82.4	 30
343	  7	154.8	30.3	 30
344	  7	127.0	27.4	 36
345	  7	161.0	38.8	 25
346	  7	185.0	37.5	 25
347	  7	269.0	50.8	 25
348	  7	463.0	56.8	 25
349	  7	95.8	17.5	 30
350	  7	298.0	58.8	 25
351	  7	120.0	16.7	 25
352	  7	123.0	27.4	 25
353	  7	190.0	39.7	 25
354	  7	257.8	46.0	 30
355	  7	131.0	24.0	 25
356	  7	129.0	23.2	 25
357	  7	369.0	79.0	 25
358	  7	303.0	54.2	 25
359	  7	137.0	25.5	 25
360	  7	149.3	27.6	 30
361	  7	292.0	49.5	 25
362	  7	109.0	25.1	 25
363	  7	132.0	27.2	 25
364	  7	466.0	86.7	 25
365	  7	113.8	23.8	 30
366	  7	91.0	15.8	 25
367	  7	177.0	32.1	 25
368	  7	269.0	49.4	 25
369	  7	165.0	25.9	 25
370	  7	251.5	41.6	 36
371	  7	237.5	37.7	 30
372	  7	564.8	80.8	 30
373	  7	509.3	79.0	 30
374	  7	148.8	22.0	 30
375	  7	321.5	59.2	 36
376	  7	139.0	18.7	 25
377	  7	2930.0	444.0	 25
378	  7	116.0	18.5	 25
379	  7	476.0	60.9	 25
380	  7	259.0	43.9	 30
381	  7	159.0	25.2	 25
382	  7	103.0	14.7	 25
383	  7	158.0	25.6	 25
384	  7	143.0	22.7	 25
385	  7	586.5	117.2	 30
386	  7	1755.0	208.8	 25
387	  7	203.0	38.5	 25
388	  7	123.0	31.2	 25
389	  7	146.0	35.1	 25
390	  7	143.5	21.2	 30
391	  7	157.0	22.0	 25
392	  7	595.0	87.3	 25
393	  7	159.0	42.0	 25
394	  7	1168.0	175.0	 25
395	  7	115.5	21.7	 30
396	  7	151.0	30.9	 25
397	  7	160.0	41.0	 25
398	  7	150.0	41.9	 25
399	  7	106.0	17.8	 25
400	  7	902.8	181.0	 30
401	  7	393.3	72.3	 30
402	  7	281.8	45.7	 30
403	  7	1043.3	205.2	 30
404	  7	149.8	34.9	 30
405	  7	180.3	30.6	 36
406	  7	162.0	33.3	 30
407	  7	427.0	46.8	 25
408	  7	131.0	28.6	 25
409	  7	108.0	23.1	 25
410	  7	120.5	17.5	 30
411	  7	148.0	27.0	 25
412	  7	148.0	25.9	 25
413	  7	302.0	60.0	 25
414	  7	435.0	75.9	 25
415	  7	281.8	40.1	 30
416	  7	176.0	44.8	 25
417	  7	178.0	38.3	 25
418	  7	1731.0	227.4	 25
419	  7	191.0	33.5	 25
420	  7	320.0	48.1	 30
421	  7	107.0	16.1	 25
422	  7	215.0	38.4	 25
423	  7	921.0	159.4	 25
424	  7	199.0	49.1	 25
425	  7	127.5	25.3	 30
426	  7	527.0	129.7	 25
427	  7	185.0	30.0	 25
428	  7	112.0	20.3	 25
429	  7	229.0	35.5	 25
430	  7	135.0	21.6	 30
431	  7	116.0	19.7	 30
432	  7	302.5	60.1	 30
433	  7	225.3	48.6	 30
434	  7	157.8	32.6	 30
435	  7	674.5	113.0	 36
436	  7	138.8	28.8	 30
437	  7	451.5	67.6	 30
438	  7	259.0	39.9	 25
439	  7	195.0	32.1	 25
440	  7	268.0	56.6	 30
441	  7	236.0	42.7	 25
442	  7	107.0	18.9	 25
443	  7	146.0	32.3	 25
444	  7	282.0	58.1	 25
445	  7	394.8	70.2	 30
446	  7	341.0	50.3	 25
447	  7	174.0	46.9	 25
448	  7	228.0	45.5	 25
449	  7	1157.0	174.1	 25
450	  7	410.8	76.7	 30
451	  7	235.0	36.0	 25
452	  7	161.0	25.4	 25
453	  7	116.0	18.4	 25
454	  7	1688.0	193.8	 25
455	  7	217.0	41.9	 30
456	  7	101.0	22.0	 25
457	  7	166.0	24.0	 25
458	  7	143.0	34.5	 25
459	  7	163.0	33.3	 25
460	  7	147.3	47.4	 30
461	  7	139.0	18.9	 25
462	  7	284.8	43.4	 30
463	  7	112.0	20.7	 30
464	  7	136.5	27.5	 30
465	  7	463.0	90.6	 36
466	  7	669.5	128.6	 30
467	  7	571.8	113.9	 30
468	  7	109.0	23.4	 25
469	  7	192.0	36.5	 25
470	  7	536.5	140.4	 30
471	  7	147.0	28.3	 25
472	  7	842.0	135.0	 25
473	  7	171.0	29.5	 25
474	  7	691.0	102.6	 25
475	  7	197.0	46.6	 30
476	  7	143.0	23.2	 25
477	  7	173.0	26.7	 25
478	  7	992.0	148.6	 25
479	  7	171.0	27.5	 25
480	  7	185.5	37.4	 30
481	  7	166.0	29.6	 25
482	  7	364.0	56.3	 25
483	  7	960.0	123.4	 25
484	  7	1342.0	161.1	 25
485	  7	124.8	24.7	 30
486	  7	828.0	163.9	 25
487	  7	196.0	43.8	 25
488	  7	121.0	25.7	 25
489	  7	260.0	32.6	 25
490	  7	209.5	28.8	 30
491	  7	129.0	22.5	 25
492	  7	151.0	28.1	 25
493	  7	535.8	107.8	 30
494	  7	606.0	91.2	 30
495	  7	330.3	41.0	 36
496	  7	289.8	38.7	 30
497	  7	308.0	50.8	 30
498	  7	214.5	43.9	 30
499	  7	155.0	28.8	 25
500	  7	145.0	27.7	 30
501	  7	352.0	91.4	 25
502	  7	1468.0	240.9	 25
503	  7	137.0	24.3	 25
504	  7	129.0	20.0	 25
505	  7	204.5	41.7	 30
506	  7	172.0	43.2	 25
507	  7	173.0	32.2	 25
508	  7	446.0	75.8	 25
509	  7	105.0	26.9	 25
510	  7	122.0	30.5	 30
511	  7	176.0	43.7	 25
512	  7	252.0	45.3	 25
513	  7	557.0	90.3	 25
514	  7	223.0	44.3	 25
515	  7	208.8	28.4	 30
516	  7	184.0	40.3	 25
517	  7	349.0	73.4	 25
518	  7	225.0	47.5	 25
519	  7	1357.0	189.0	 25
520	  7	231.0	39.3	 30
521	  7	573.0	107.8	 25
522	  7	242.0	50.6	 25
523	  7	8889.0	849.9	 25
524	  7	167.5	31.0	 30
525	  7	137.3	36.4	 36
526	  7	133.3	26.7	 30
527	  7	306.8	71.8	 30
528	  7	3857.8	579.2	 30
529	  7	762.0	96.6	 30
530	  7	121.5	31.1	 30
531	  7	124.0	21.7	 25
532	  7	100.0	26.5	 25
533	  7	123.0	27.0	 25
534	  7	115.0	26.4	 25
535	  7	680.3	164.1	 30
536	  7	1478.0	393.5	 25
537	  7	145.0	29.9	 25
538	  7	556.0	83.4	 25
539	  7	2316.0	255.4	 25
540	  7	308.0	40.9	 30
541	  7	2862.0	708.7	 25
542	  7	276.0	56.3	 25
543	  7	146.0	28.2	 25
544	  7	959.0	157.3	 25
545	  7	164.8	52.9	 30
546	  7	5467.0	1461.3	 25
547	  7	171.0	34.7	 25
548	  7	137.0	25.2	 25
549	  7	487.0	91.7	 25
550	  7	278.3	49.8	 30
551	  7	216.0	42.8	 25
552	  7	176.0	39.7	 25
553	  7	193.0	54.2	 25
554	  7	221.0	43.9	 25
555	  7	190.8	33.4	 36
556	  7	197.3	39.0	 30
557	  7	1558.5	329.6	 30
558	  7	3228.0	511.9	 30
559	  7	528.0	88.9	 30
560	  7	520.0	123.4	 36
561	  7	171.0	38.8	 25
562	  7	182.0	35.6	 25
563	  7	214.0	38.4	 25
564	  7	156.0	32.3	 25
565	  7	8670.5	2511.4	 30
566	  7	802.0	179.9	 25
567	  7	151.0	30.1	 25
568	  7	134.0	34.5	 25
569	  7	189.0	47.1	 25
570	  7	99.0	23.0	 30
571	  7	159.0	39.9	 25
572	  7	414.0	81.8	 25
573	  7	956.0	206.4	 25
574	  7	967.0	109.7	 25
575	  7	865.8	164.2	 30
576	  7	160.0	35.5	 25
577	  7	194.0	42.7	 25
578	  7	230.0	53.1	 25
579	  7	231.0	45.7	 25
580	  7	167.5	46.5	 30
581	  7	424.0	107.6	 25
582	  7	219.0	49.1	 25
583	  7	455.0	78.9	 25
584	  7	1057.0	134.3	 25
585	  7	376.0	83.1	 30
586	  7	133.0	41.1	 30
587	  7	218.5	48.4	 30
588	  7	185.8	35.7	 30
589	  7	121.5	35.8	 30
590	  7	113.8	26.2	 36
591	  7	147.0	28.2	 30
592	  7	245.0	57.8	 25
593	  7	213.0	42.5	 25
594	  7	85.0	18.0	 25
595	  7	101.8	25.1	 30
596	  7	217.0	42.1	 25
597	  7	321.0	68.5	 25
598	  7	243.0	41.5	 25
599	  7	405.0	80.4	 25
600	  7	171.3	34.8	 30
601	  7	273.0	39.3	 25
602	  7	545.0	104.9	 25
603	  7	291.0	55.0	 25
604	  7	203.0	55.0	 25
605	  7	113.8	25.5	 30
606	  7	149.0	30.8	 25
607	  7	116.0	27.1	 25
608	  7	420.0	72.5	 25
609	  7	341.0	64.8	 25
610	  7	284.8	49.3	 30
611	  7	7408.0	1192.8	 25
612	  7	1010.0	149.5	 25
613	  7	597.0	86.9	 25
614	  7	219.0	53.5	 25
615	  7	510.0	94.8	 30
616	  7	197.0	42.4	 25
617	  7	2083.3	406.2	 30
618	  7	197.8	48.7	 30
619	  7	497.8	85.7	 30
620	  7	246.0	54.9	 36
621	  7	315.0	57.8	 30
622	  7	192.8	41.0	 30
623	  7	230.0	68.2	 25
624	  7	111.0	37.5	 25
625	  7	100.8	24.8	 30
626	  7	754.0	129.3	 25
627	  7	979.0	110.0	 25
628	  7	1025.0	171.4	 25
629	  7	1886.0	178.2	 25
630	  7	581.3	121.6	 30
631	  7	833.0	102.7	 25
632	  7	1764.0	267.1	 25
633	  7	13864.0	1881.5	 25
634	  7	786.0	93.7	 25
635	  7	1168.8	283.4	 30
636	  7	3139.0	698.8	 25
637	  7	359.0	64.9	 25
638	  7	196.0	47.4	 25
639	  7	343.0	76.6	 25
640	  7	279.0	65.8	 30
641	  7	401.0	92.5	 25
642	  7	260.0	48.6	 25
643	  7	218.0	46.3	 25
644	  7	181.0	43.3	 25
645	  7	134.8	32.5	 30
646	  7	9097.0	2238.0	 25
647	  7	152.0	45.2	 25
648	  7	443.5	77.7	 30
649	  7	184.3	38.1	 30
650	  7	125.0	30.4	 36
651	  7	303.8	78.6	 30
652	  7	924.0	184.8	 30
653	  7	603.3	98.0	 30
654	  7	267.0	44.2	 25
655	  7	14917.0	3194.6	 30
656	  7	580.0	96.5	 25
657	  7	157.0	33.1	 25
658	  7	748.0	177.3	 25
659	  7	172.0	50.5	 25
660	  7	143.5	27.8	 30
661	  7	351.0	73.6	 25
662	  7	434.0	78.0	 25
663	  7	373.0	115.4	 25
664	  7	329.0	82.6	 25
665	  7	163.0	29.1	 30
666	  7	495.0	96.6	 25
667	  7	126.0	26.7	 25
668	  7	243.0	46.1	 25
669	  7	319.0	39.6	 25
670	  7	780.8	151.0	 30
671	  7	184.0	35.3	 25
672	  7	1622.0	334.4	 25
673	  7	126.0	25.7	 25
674	  7	121.0	31.4	 25
675	  7	151.0	39.1	 30
676	  7	469.0	86.8	 25
677	  7	522.0	127.5	 25
678	  7	2426.0	340.7	 25
679	  7	348.8	71.1	 30
680	  7	1290.0	304.7	 36
681	  7	148.3	28.0	 30
682	  7	1110.3	203.4	 30
683	  7	205.5	56.3	 30
684	  7	294.8	63.4	 30
685	  7	194.0	34.0	 30
686	  7	441.0	77.0	 25
687	  7	174.0	28.5	 25
688	  7	327.0	51.9	 25
689	  7	187.0	35.2	 25
690	  7	298.8	42.8	 30
691	  7	207.0	38.1	 25
692	  7	166.0	21.2	 25
693	  7	566.0	79.6	 25
694	  7	777.0	104.2	 25
695	  7	192.8	27.8	 30
696	  7	241.0	36.6	 25
697	  7	1617.0	232.2	 25
698	  7	490.0	87.6	 25
699	  7	5706.0	607.7	 25
700	  7	858.0	157.3	 30
701	  7	497.0	66.7	 25
702	  7	691.0	81.5	 25
703	  7	313.0	62.3	 25
704	  7	174.0	33.8	 25
705	  7	2173.0	322.1	 25
706	  7	151.5	24.6	 30
707	  7	579.0	84.3	 25
708	  7	251.0	45.0	 25
709	  7	137.0	29.1	 25
710	  7	155.5	39.3	 30
711	  7	309.0	289.7	 36
  0	  8	25404.0	6475.5	 25
  1	  8	829.0	178.0	 25
  2	  8	110.0	20.2	 25
  3	  8	148.0	18.8	 25
  4	  8	113.8	23.3	 30
  5	  8	358.0	51.4	 25
  6	  8	160.0	39.9	 25
  7	  8	124.0	22.9	 25
  8	  8	176.0	26.4	 25
  9	  8	186.5	36.5	 30
 10	  8	123.0	35.7	 25
 11	  8	156.0	30.1	 25
 12	  8	25828.0	2707.7	 25
 13	  8	220.0	34.9	 25
 14	  8	207.3	35.7	 30
 15	  8	22539.0	2752.6	 25
 16	  8	25929.0	3117.8	 25
 17	  8	176.0	23.0	 25
 18	  8	29097.0	2496.7	 25
 19	  8	303.3	46.1	 30
 20	  8	266.0	32.1	 25
 21	  8	263.0	28.2	 25
 22	  8	25602.0	2704.3	 25
 23	  8	180.3	25.3	 30
 24	  8	29768.8	3544.4	 36
 25	  8	25374.0	7597.4	 30
 26	  8	262.0	31.7	 30
 27	  8	286.5	56.3	 30
 28	  8	26875.5	2742.4	 30
 29	  8	220.0	50.3	 30
 30	  8	29694.0	5238.9	 25
 31	  8	348.0	71.2	 25
 32	  8	286.0	71.4	 25
 33	  8	271.0	38.0	 25
 34	  8	25876.5	7174.4	 30
 35	  8	195.0	42.0	 25
 36	  8	28639.0	3168.9	 25
 37	  8	224.0	46.4	 25
 38	  8	154.0	31.2	 25
 39	  8	139.8	45.2	 30
 40	  8	150.0	30.1	 25
 41	  8	167.0	31.2	 25
 42	  8	29879.0	1345.5	 25
 43	  8	27353.0	4337.1	 25
 44	  8	246.8	42.6	 30
 45	  8	257.0	32.1	 25
 46	  8	26369.0	2935.0	 25
 47	  8	136.0	42.4	 25
 48	  8	194.0	38.4	 25
 49	  8	199.3	42.6	 30
 50	  8	214.0	39.4	 25
 51	  8	162.0	31.0	 25
 52	  8	154.0	38.6	 25
 53	  8	145.0	41.2	 25
 54	  8	29205.3	6469.7	 36
 55	  8	401.3	96.2	 30
 56	  8	302.0	74.8	 30
 57	  8	24213.8	7401.0	 30
 58	  8	181.5	46.6	 30
 59	  8	96.5	25.9	 36
 60	  8	85.0	25.8	 25
 61	  8	98.0	25.2	 25
 62	  8	271.0	64.1	 25
 63	  8	26715.0	7817.5	 25
 64	  8	25399.8	7063.2	 30
 65	  8	25260.0	7153.9	 25
 66	  8	233.0	46.4	 25
 67	  8	92.0	24.1	 25
 68	  8	205.0	35.3	 25
 69	  8	303.0	88.5	 30
 70	  8	24083.0	4778.8	 25
 71	  8	252.0	51.4	 25
 72	  8	163.0	40.0	 25
 73	  8	162.0	42.8	 25
 74	  8	28743.8	2547.9	 30
 75	  8	26773.0	5853.3	 25
 76	  8	240.0	59.7	 25
 77	  8	242.0	28.3	 25
 78	  8	26542.0	2149.0	 25
 79	  8	191.0	27.1	 30
 80	  8	29270.0	5375.1	 25
 81	  8	280.0	61.8	 25
 82	  8	262.0	57.9	 25
 83	  8	28035.0	2081.0	 25
 84	  8	30131.5	7102.3	 30
 85	  8	163.8	36.5	 30
 86	  8	184.8	43.5	 30
 87	  8	224.8	41.5	 30
 88	  8	24841.8	1872.7	 30
 89	  8	205.0	49.1	 36
 90	  8	138.5	40.8	 30
 91	  8	88.0	22.4	 25
 92	  8	95.0	36.0	 25
 93	  8	165.0	37.9	 25
 94	  8	194.3	44.8	 30
 95	  8	207.0	45.8	 25
 96	  8	176.0	44.2	 25
 97	  8	278.0	51.3	 25
 98	  8	322.0	68.3	 25
 99	  8	191.3	40.4	 30
100	  8	351.0	88.1	 25
101	  8	123.0	29.8	 25
102	  8	161.0	41.2	 25
103	  8	95.0	23.3	 25
104	  8	146.5	38.2	 30
105	  8	194.0	36.4	 25
106	  8	3994.0	1092.2	 25
107	  8	317.0	71.6	 25
108	  8	183.0	37.5	 25
109	  8	88.5	21.1	 30
110	  8	130.0	33.5	 25
111	  8	173.0	33.5	 25
112	  8	218.0	49.1	 25
113	  8	538.0	121.3	 25
114	  8	439.5	65.5	 30
115	  8	401.0	59.9	 25
116	  8	367.3	56.0	 30
117	  8	1448.3	381.0	 30
118	  8	274.0	39.9	 30
119	  8	371.3	62.6	 36
120	  8	182.8	94.0	 30
121	  8	114.5	24.2	 30
122	  8	266.0	62.2	 25
123	  8	101.0	24.1	 25
124	  8	171.0	42.5	 30
125	  8	113.0	47.9	 25
126	  8	368.0	108.8	 25
127	  8	121.0	25.1	 25
128	  8	179.0	34.3	 25
129	  8	175.8	30.4	 30
130	  8	487.0	102.3	 25
131	  8	634.0	144.6	 25
132	  8	404.0	61.8	 25
133	  8	207.0	37.8	 25
134	  8	267.0	49.7	 30
135	  8	248.0	57.7	 25
136	  8	248.0	51.2	 25
137	  8	271.0	42.1	 25
138	  8	171.0	39.1	 25
139	  8	982.3	227.1	 30
140	  8	115.0	20.2	 25
141	  8	216.0	36.1	 25
142	  8	270.0	39.6	 25
143	  8	952.0	217.9	 25
144	  8	130.0	33.4	 30
145	  8	129.0	27.4	 25
146	  8	124.0	31.9	 25
147	  8	154.5	78.7	 30
148	  8	175.8	40.9	 30
149	  8	228.8	78.6	 36
150	  8	140.0	29.4	 30
151	  8	187.8	30.1	 30
152	  8	167.5	26.2	 30
153	  8	184.0	42.2	 25
154	  8	272.5	58.0	 30
155	  8	252.0	63.5	 25
156	  8	135.0	75.2	 25
157	  8	608.0	155.3	 25
158	  8	158.0	31.5	 25
159	  8	165.3	34.8	 30
160	  8	515.0	111.1	 25
161	  8	199.0	105.5	 25
162	  8	182.0	42.7	 25
163	  8	456.0	97.8	 25
164	  8	172.0	31.7	 30
165	  8	336.0	68.2	 25
166	  8	191.0	39.7	 25
167	  8	528.0	112.0	 25
168	  8	1395.0	278.7	 25
169	  8	202.8	43.7	 30
170	  8	181.0	46.3	 25
171	  8	146.0	36.0	 25
172	  8	136.0	35.2	 25
173	  8	119.0	18.3	 25
174	  8	127.5	34.3	 30
175	  8	292.0	76.0	 25
176	  8	689.0	73.3	 25
177	  8	187.0	35.1	 25
178	  8	180.5	34.2	 30
179	  8	102.0	33.7	 36
180	  8	143.8	27.3	 30
181	  8	183.0	40.0	 30
182	  8	108.8	25.7	 30
183	  8	165.0	106.6	 30
184	  8	121.8	26.6	 30
185	  8	199.0	42.7	 25
186	  8	160.0	45.5	 25
187	  8	90.0	23.8	 25
188	  8	134.0	27.4	 25
189	  8	130.8	21.7	 30
190	  8	97.0	18.8	 25
191	  8	154.0	38.9	 25
192	  8	186.0	35.2	 25
193	  8	319.0	46.9	 25
194	  8	2699.3	696.8	 30
195	  8	525.0	82.5	 25
196	  8	543.0	93.2	 25
197	  8	3134.0	556.5	 25
198	  8	164.0	33.4	 25
199	  8	127.0	26.3	 30
200	  8	264.0	44.1	 25
201	  8	466.0	71.8	 25
202	  8	178.0	33.2	 25
203	  8	178.0	26.5	 25
204	  8	339.0	65.3	 30
205	  8	121.0	28.8	 25
206	  8	231.0	41.3	 25
207	  8	116.0	24.4	 25
208	  8	105.0	30.1	 25
209	  8	102.5	16.4	 36
210	  8	186.3	39.2	 30
211	  8	133.5	25.5	 30
212	  8	160.3	35.1	 30
213	  8	131.5	26.4	 30
214	  8	112.3	22.4	 36
215	  8	208.0	46.0	 25
216	  8	181.0	40.8	 25
217	  8	1549.0	373.9	 25
218	  8	723.0	108.0	 25
219	  8	347.8	71.5	 30
220	  8	208.0	31.3	 25
221	  8	433.0	70.4	 25
222	  8	432.0	47.6	 25
223	  8	119.0	31.4	 25
224	  8	259.3	38.2	 30
225	  8	435.0	112.4	 25
226	  8	122.0	27.4	 25
227	  8	125.0	28.3	 25
228	  8	122.0	27.0	 25
229	  8	126.3	17.6	 30
230	  8	126.0	26.3	 25
231	  8	115.0	22.0	 25
232	  8	190.0	27.6	 25
233	  8	231.0	30.7	 25
234	  8	274.3	46.9	 30
235	  8	135.0	25.3	 25
236	  8	226.0	37.0	 25
237	  8	183.0	27.8	 25
238	  8	185.0	32.4	 25
239	  8	248.8	57.1	 30
240	  8	349.8	76.2	 30
241	  8	252.3	55.5	 30
242	  8	290.3	71.2	 30
243	  8	173.8	34.9	 30
244	  8	739.3	189.4	 36
245	  8	140.8	26.1	 30
246	  8	130.0	22.3	 25
247	  8	342.0	33.1	 25
248	  8	253.0	32.7	 25
249	  8	134.8	24.1	 30
250	  8	96.0	33.3	 25
251	  8	145.0	26.7	 25
252	  8	256.0	29.6	 25
253	  8	979.0	195.9	 25
254	  8	139.0	24.7	 30
255	  8	331.0	70.1	 25
256	  8	827.0	174.3	 25
257	  8	151.0	27.1	 25
258	  8	171.0	22.8	 25
259	  8	129.5	28.8	 30
260	  8	137.0	27.7	 25
261	  8	111.0	25.1	 25
262	  8	137.0	22.5	 25
263	  8	150.0	31.4	 25
264	  8	544.3	151.2	 30
265	  8	126.0	24.4	 25
266	  8	123.0	24.0	 25
267	  8	142.0	28.0	 25
268	  8	120.0	17.2	 25
269	  8	127.0	23.8	 30
270	  8	636.0	125.8	 25
271	  8	200.0	46.3	 30
272	  8	151.8	35.3	 30
273	  8	507.0	113.7	 30
274	  8	118.8	22.1	 36
275	  8	313.8	95.7	 30
276	  8	135.8	20.6	 30
277	  8	220.0	58.9	 25
278	  8	96.0	28.4	 25
279	  8	123.8	31.3	 30
280	  8	126.0	25.1	 25
281	  8	219.0	49.6	 25
282	  8	183.0	42.2	 25
283	  8	190.0	24.4	 25
284	  8	231.8	103.9	 30
285	  8	226.0	35.6	 25
286	  8	352.0	65.1	 25
287	  8	125.0	27.1	 25
288	  8	130.0	29.4	 25
289	  8	175.0	38.3	 25
290	  8	211.3	39.8	 30
291	  8	342.0	39.8	 25
292	  8	177.0	31.1	 25
293	  8	95.0	21.9	 25
294	  8	185.0	29.6	 25
295	  8	123.3	25.6	 30
296	  8	114.0	28.7	 25
297	  8	140.0	27.3	 25
298	  8	287.0	44.9	 25
299	  8	360.0	52.4	 25
300	  8	107.8	22.7	 30
301	  8	130.0	23.3	 25
302	  8	139.3	27.4	 30
303	  8	133.3	35.7	 30
304	  8	140.3	27.2	 30
305	  8	155.3	39.3	 36
306	  8	139.8	32.7	 30
307	  8	886.8	128.8	 30
308	  8	110.0	20.2	 25
309	  8	149.0	28.1	 25
310	  8	160.0	31.8	 30
311	  8	141.0	24.3	 25
312	  8	179.0	29.0	 25
313	  8	142.0	28.1	 25
314	  8	130.0	29.4	 25
315	  8	223.0	46.7	 30
316	  8	196.0	45.9	 25
317	  8	96.0	24.0	 25
318	  8	245.0	62.7	 25
319	  8	159.0	40.4	 25
320	  8	190.3	40.1	 30
321	  8	117.0	29.5	 25
322	  8	231.0	37.7	 25
323	  8	131.0	19.8	 25
324	  8	168.0	26.1	 25
325	  8	358.0	84.6	 30
326	  8	344.0	59.8	 25
327	  8	168.0	26.5	 25
328	  8	219.0	38.6	 25
329	  8	1184.0	195.3	 25
330	  8	1039.5	199.8	 30
331	  8	187.0	22.8	 25
332	  8	170.0	47.0	 25
333	  8	164.0	27.2	 30
334	  8	175.8	34.9	 30
335	  8	114.5	21.0	 36
336	  8	343.3	64.9	 30
337	  8	557.3	133.2	 30
338	  8	157.8	23.4	 30
339	  8	261.0	47.9	 25
340	  8	192.0	32.5	 30
341	  8	358.0	65.7	 25
342	  8	254.0	43.6	 25
343	  8	170.0	40.6	 25
344	  8	121.0	28.0	 25
345	  8	129.5	24.3	 30
346	  8	156.0	35.0	 25
347	  8	175.0	35.6	 25
348	  8	251.0	45.9	 25
349	  8	98.0	16.7	 25
350	  8	163.3	37.1	 30
351	  8	113.0	19.6	 25
352	  8	106.0	24.1	 25
353	  8	152.0	32.3	 25
354	  8	164.0	28.2	 25
355	  8	109.5	24.2	 30
356	  8	160.0	30.0	 25
357	  8	112.0	24.6	 25
358	  8	137.0	21.0	 25
359	  8	145.0	25.5	 25
360	  8	273.3	54.6	 30
361	  8	204.0	36.4	 25
362	  8	116.0	21.8	 25
363	  8	113.0	24.4	 25
364	  8	104.3	25.2	 30
365	  8	129.5	34.9	 36
366	  8	103.8	21.7	 30
367	  8	109.8	16.8	 30
368	  8	164.3	44.4	 30
369	  8	133.8	30.3	 30
370	  8	158.0	34.7	 30
371	  8	208.0	39.8	 25
372	  8	362.0	70.9	 25
373	  8	315.0	52.0	 25
374	  8	121.0	22.9	 25
375	  8	133.3	25.6	 30
376	  8	141.0	24.7	 25
377	  8	719.0	206.4	 25
378	  8	145.0	28.0	 25
379	  8	309.0	50.9	 25
380	  8	151.8	29.0	 30
381	  8	127.0	23.2	 25
382	  8	107.0	19.4	 25
383	  8	118.0	24.5	 25
384	  8	144.0	23.3	 25
385	  8	168.5	48.5	 30
386	  8	1112.0	236.3	 25
387	  8	134.0	19.6	 25
388	  8	108.0	16.4	 25
389	  8	183.0	33.5	 25
390	  8	178.8	42.1	 30
391	  8	173.0	28.9	 25
392	  8	173.0	37.9	 25
393	  8	105.0	21.6	 25
394	  8	250.0	63.5	 30
395	  8	124.0	29.7	 36
396	  8	185.8	39.9	 30
397	  8	115.5	18.8	 30
398	  8	173.5	44.6	 30
399	  8	136.8	33.7	 30
400	  8	152.0	30.5	 36
401	  8	117.0	22.2	 25
402	  8	189.0	36.4	 25
403	  8	238.0	47.5	 25
404	  8	180.0	27.7	 25
405	  8	146.8	41.5	 30
406	  8	157.0	48.8	 25
407	  8	372.0	64.1	 25
408	  8	157.0	36.3	 25
409	  8	103.0	27.1	 25
410	  8	119.5	20.1	 30
411	  8	116.0	31.1	 25
412	  8	155.0	31.3	 25
413	  8	203.0	44.6	 25
414	  8	219.0	50.6	 25
415	  8	156.8	33.3	 30
416	  8	191.0	32.8	 25
417	  8	252.0	57.0	 25
418	  8	432.0	95.8	 25
419	  8	173.0	62.0	 25
420	  8	353.0	57.8	 30
421	  8	125.0	26.1	 25
422	  8	211.0	44.0	 25
423	  8	426.0	71.2	 25
424	  8	112.0	23.8	 25
425	  8	118.5	29.7	 36
426	  8	138.8	46.8	 30
427	  8	174.8	26.2	 30
428	  8	161.8	39.3	 30
429	  8	270.8	78.7	 30
430	  8	150.0	40.2	 36
431	  8	134.0	35.9	 25
432	  8	137.0	36.2	 25
433	  8	122.0	32.3	 25
434	  8	120.0	21.1	 25
435	  8	143.8	40.9	 30
436	  8	102.0	28.1	 25
437	  8	348.0	76.4	 25
438	  8	166.0	34.9	 25
439	  8	161.0	33.9	 25
440	  8	227.0	52.2	 30
441	  8	172.0	35.2	 25
442	  8	113.0	20.6	 25
443	  8	138.0	29.2	 25
444	  8	196.0	43.2	 25
445	  8	395.8	85.5	 30
446	  8	287.0	59.7	 25
447	  8	154.0	37.2	 25
448	  8	151.0	37.2	 25
449	  8	339.0	66.3	 25
450	  8	159.0	31.8	 30
451	  8	175.0	39.4	 25
452	  8	169.0	35.0	 25
453	  8	107.0	27.3	 25
454	  8	482.0	117.6	 25
455	  8	123.3	38.9	 30
456	  8	93.8	28.3	 30
457	  8	130.8	33.2	 30
458	  8	124.8	38.8	 30
459	  8	158.8	32.8	 30
460	  8	137.0	33.2	 36
461	  8	114.0	30.0	 30
462	  8	133.0	34.2	 25
463	  8	102.0	33.1	 25
464	  8	139.0	27.4	 25
465	  8	152.5	44.0	 30
466	  8	182.0	48.6	 25
467	  8	113.0	34.9	 25
468	  8	109.0	40.3	 25
469	  8	128.0	32.3	 25
470	  8	181.5	52.3	 30
471	  8	424.0	82.1	 25
472	  8	278.0	53.6	 25
473	  8	107.0	23.4	 25
474	  8	197.0	40.4	 25
475	  8	224.0	55.0	 30
476	  8	143.0	40.6	 25
477	  8	172.0	37.2	 25
478	  8	358.0	96.7	 25
479	  8	120.0	22.7	 25
480	  8	159.5	44.4	 30
481	  8	184.0	39.9	 25
482	  8	196.0	40.6	 25
483	  8	197.0	51.6	 25
484	  8	250.0	63.7	 25
485	  8	118.8	30.8	 30
486	  8	421.0	87.0	 25
487	  8	118.0	41.8	 30
488	  8	95.5	20.6	 30
489	  8	166.0	38.8	 30
490	  8	334.3	63.1	 36
491	  8	195.8	35.7	 30
492	  8	324.5	76.7	 30
493	  8	183.0	39.5	 25
494	  8	203.0	36.9	 25
495	  8	234.8	49.1	 30
496	  8	277.0	64.3	 25
497	  8	408.0	55.5	 25
498	  8	240.0	58.4	 25
499	  8	144.0	31.9	 25
500	  8	107.8	27.7	 30
501	  8	110.0	24.6	 25
502	  8	287.0	85.6	 25
503	  8	120.0	26.6	 25
504	  8	113.0	38.4	 25
505	  8	227.0	49.5	 30
506	  8	189.0	52.5	 25
507	  8	107.0	21.6	 25
508	  8	137.0	35.8	 25
509	  8	137.0	38.8	 25
510	  8	116.5	30.3	 30
511	  8	141.0	26.6	 25
512	  8	198.0	45.4	 25
513	  8	153.0	38.6	 25
514	  8	203.0	29.6	 25
515	  8	147.0	43.6	 30
516	  8	131.0	32.9	 25
517	  8	198.0	37.6	 25
518	  8	136.8	39.7	 30
519	  8	170.8	38.4	 30
520	  8	166.3	30.8	 36
521	  8	229.5	51.5	 30
522	  8	296.8	52.6	 30
523	  8	1799.0	565.1	 30
524	  8	171.0	36.3	 25
525	  8	111.0	91.2	 30
526	  8	134.0	33.3	 25
527	  8	141.0	29.0	 25
528	  8	834.0	260.9	 25
529	  8	222.0	55.0	 25
530	  8	157.8	34.4	 30
531	  8	122.0	27.5	 25
532	  8	87.0	21.9	 25
533	  8	90.0	19.1	 25
534	  8	113.0	22.2	 25
535	  8	311.3	70.5	 30
536	  8	548.0	147.5	 25
537	  8	150.0	33.2	 25
538	  8	355.0	67.1	 25
539	  8	920.0	138.7	 25
540	  8	301.5	49.2	 30
541	  8	915.0	250.5	 25
542	  8	163.0	31.3	 25
543	  8	129.0	32.2	 25
544	  8	237.0	73.2	 25
545	  8	124.8	25.0	 30
546	  8	1160.0	359.2	 25
547	  8	161.0	129.9	 25
548	  8	161.0	30.0	 25
549	  8	188.5	72.7	 30
550	  8	147.8	32.9	 36
551	  8	116.5	25.0	 30
552	  8	120.8	25.5	 30
553	  8	141.5	26.7	 30
554	  8	175.5	38.1	 30
555	  8	125.5	27.0	 30
556	  8	143.0	30.0	 25
557	  8	479.0	89.4	 25
558	  8	689.0	135.6	 25
559	  8	804.0	98.9	 25
560	  8	183.0	42.7	 30
561	  8	135.0	26.7	 25
562	  8	151.0	29.2	 25
563	  8	183.0	35.9	 25
564	  8	139.0	27.8	 25
565	  8	507.8	138.7	 30
566	  8	712.0	191.4	 25
567	  8	121.0	22.2	 25
568	  8	142.0	34.0	 25
569	  8	125.0	27.4	 25
570	  8	121.0	24.5	 30
571	  8	155.0	35.2	 25
572	  8	142.0	29.3	 25
573	  8	285.0	56.5	 25
574	  8	367.0	63.2	 25
575	  8	635.3	113.5	 30
576	  8	155.0	31.3	 25
577	  8	131.0	33.6	 25
578	  8	154.0	32.3	 25
579	  8	115.0	26.1	 25
580	  8	149.0	32.0	 36
581	  8	163.5	32.1	 30
582	  8	138.5	29.8	 30
583	  8	139.8	23.2	 30
584	  8	250.8	71.5	 30
585	  8	184.5	36.2	 36
586	  8	139.0	32.1	 25
587	  8	172.0	33.9	 25
588	  8	134.0	29.7	 25
589	  8	75.0	20.9	 25
590	  8	111.8	19.4	 30
591	  8	144.0	25.2	 25
592	  8	185.0	34.3	 25
593	  8	107.0	21.4	 25
594	  8	84.0	16.2	 25
595	  8	104.5	23.6	 30
596	  8	179.0	22.6	 25
597	  8	142.0	21.8	 25
598	  8	199.0	37.7	 25
599	  8	218.0	24.7	 25
600	  8	159.8	23.0	 30
601	  8	238.0	39.5	 25
602	  8	1366.0	209.9	 25
603	  8	201.0	35.7	 25
604	  8	366.0	59.3	 25
605	  8	120.0	30.4	 30
606	  8	162.0	37.0	 25
607	  8	109.0	29.8	 25
608	  8	224.0	34.3	 25
609	  8	337.0	40.6	 25
610	  8	242.3	39.1	 30
611	  8	2410.8	644.5	 30
612	  8	470.0	61.0	 30
613	  8	213.0	35.5	 30
614	  8	179.8	29.1	 30
615	  8	422.5	88.0	 36
616	  8	126.8	20.7	 30
617	  8	381.0	92.4	 25
618	  8	119.0	18.1	 25
619	  8	296.0	42.3	 25
620	  8	253.8	60.8	 30
621	  8	326.0	57.2	 25
622	  8	210.0	34.0	 25
623	  8	152.0	38.9	 25
624	  8	129.0	50.9	 25
625	  8	110.3	27.3	 30
626	  8	559.0	105.7	 25
627	  8	355.0	62.4	 25
628	  8	1581.0	149.9	 25
629	  8	551.0	87.9	 25
630	  8	338.5	55.3	 30
631	  8	517.0	81.9	 25
632	  8	2854.0	354.6	 25
633	  8	1674.0	287.6	 25
634	  8	427.0	87.6	 25
635	  8	508.0	82.4	 25
636	  8	371.0	73.5	 30
637	  8	138.0	33.2	 25
638	  8	164.0	29.5	 25
639	  8	188.0	42.4	 25
640	  8	379.0	51.5	 25
641	  8	256.0	36.6	 30
642	  8	250.3	49.9	 30
643	  8	190.0	29.3	 30
644	  8	127.5	29.2	 30
645	  8	107.8	31.4	 30
646	  8	1216.3	409.0	 36
647	  8	117.0	22.7	 30
648	  8	297.0	82.6	 25
649	  8	160.0	34.5	 25
650	  8	92.0	26.7	 25
651	  8	156.0	32.5	 30
652	  8	273.0	59.6	 25
653	  8	317.0	68.2	 25
654	  8	288.0	52.7	 25
655	  8	3809.0	1050.8	 25
656	  8	296.0	48.3	 30
657	  8	216.0	50.7	 25
658	  8	138.0	29.7	 25
659	  8	169.0	31.4	 25
660	  8	170.0	32.8	 25
661	  8	148.0	30.9	 30
662	  8	189.0	27.7	 25
663	  8	770.0	101.6	 25
664	  8	504.0	58.1	 25
665	  8	139.0	23.3	 25
666	  8	137.0	32.3	 30
667	  8	118.0	32.2	 25
668	  8	112.0	18.0	 25
669	  8	328.0	45.4	 25
670	  8	577.0	73.3	 25
671	  8	440.0	57.6	 30
672	  8	330.0	48.7	 25
673	  8	150.3	29.0	 30
674	  8	104.5	21.2	 30
675	  8	125.8	25.8	 30
676	  8	285.5	48.9	 36
677	  8	193.8	37.0	 30
678	  8	541.8	106.7	 30
679	  8	185.0	32.1	 25
680	  8	534.0	110.6	 25
681	  8	165.3	31.5	 30
682	  8	232.0	55.1	 25
683	  8	157.0	26.3	 25
684	  8	186.0	33.9	 25
685	  8	181.0	34.5	 25
686	  8	118.8	22.3	 30
687	  8	181.0	33.8	 25
688	  8	211.0	39.8	 25
689	  8	246.0	44.9	 25
690	  8	193.0	28.7	 25
691	  8	221.8	39.2	 30
692	  8	184.0	37.4	 25
693	  8	333.0	56.6	 25
694	  8	467.0	75.8	 25
695	  8	193.0	43.8	 25
696	  8	172.5	28.7	 30
697	  8	269.0	36.0	 25
698	  8	1308.0	220.3	 25
699	  8	751.0	134.9	 25
700	  8	2112.0	355.2	 25
701	  8	955.0	76.8	 30
702	  8	479.0	41.0	 25
703	  8	597.0	128.5	 25
704	  8	161.5	34.1	 30
705	  8	606.0	172.5	 30
706	  8	146.8	26.1	 36
707	  8	180.5	23.5	 30
708	  8	127.5	29.2	 30
709	  8	95.3	23.4	 30
710	  8	193.0	41.8	 25
711	  8	25214.5	7430.8	 30
  0	  9	230.0	56.1	 25
  1	  9	758.0	76.3	 25
  2	  9	162.0	45.6	 25
  3	  9	151.0	35.2	 25
  4	  9	156.5	35.9	 30
  5	  9	1390.0	224.5	 25
  6	  9	120.0	31.0	 25
  7	  9	127.0	29.2	 25
  8	  9	175.0	31.4	 25
  9	  9	170.8	36.7	 30
 10	  9	487.0	68.8	 25
 11	  9	146.0	35.1	 25
 12	  9	25773.0	2638.3	 25
 13	  9	229.0	37.9	 25
 14	  9	167.8	30.5	 30
 15	  9	272.0	48.3	 25
 16	  9	26963.0	3630.3	 25
 17	  9	223.0	33.7	 30
 18	  9	30547.3	2182.6	 30
 19	  9	28270.5	8084.9	 36
 20	  9	27139.0	7724.8	 30
 21	  9	26082.0	7060.8	 30
 22	  9	227.5	49.4	 30
 23	  9	191.0	39.4	 25
 24	  9	29343.5	6246.8	 30
 25	  9	263.0	48.5	 25
 26	  9	173.0	42.0	 25
 27	  9	268.0	58.1	 25
 28	  9	26916.0	2355.0	 25
 29	  9	219.0	40.9	 30
 30	  9	31360.0	1657.6	 25
 31	  9	29051.0	6184.8	 25
 32	  9	27904.0	5879.5	 25
 33	  9	26533.0	5509.4	 25
 34	  9	247.0	53.5	 30
 35	  9	169.0	25.8	 25
 36	  9	28937.0	3458.7	 25
 37	  9	258.0	46.4	 25
 38	  9	161.0	32.2	 25
 39	  9	162.3	39.4	 30
 40	  9	194.0	44.2	 25
 41	  9	195.0	38.2	 25
 42	  9	29205.0	3197.3	 25
 43	  9	336.0	59.5	 25
 44	  9	158.8	25.9	 30
 45	  9	235.0	39.5	 25
 46	  9	26862.0	3862.0	 25
 47	  9	161.0	37.8	 25
 48	  9	213.5	48.0	 30
 49	  9	217.5	48.2	 36
 50	  9	23652.0	4986.7	 30
 51	  9	192.5	29.9	 30
 52	  9	166.0	27.1	 30
 53	  9	161.0	54.0	 30
 54	  9	30052.0	3002.0	 30
 55	  9	28121.0	7662.4	 25
 56	  9	25215.0	7214.0	 25
 57	  9	254.0	37.0	 25
 58	  9	191.0	43.9	 25
 59	  9	83.0	23.5	 30
 60	  9	103.0	24.5	 25
 61	  9	153.0	29.6	 25
 62	  9	29013.0	4238.0	 25
 63	  9	249.0	50.5	 25
 64	  9	207.0	34.3	 30
 65	  9	258.0	43.7	 25
 66	  9	25026.0	3402.2	 25
 67	  9	115.0	36.8	 25
 68	  9	178.0	36.4	 25
 69	  9	230.8	47.0	 30
 70	  9	24062.0	5069.7	 25
 71	  9	172.0	49.8	 25
 72	  9	149.0	24.9	 25
 73	  9	172.0	37.9	 25
 74	  9	28030.3	5345.2	 30
 75	  9	286.0	51.4	 25
 76	  9	193.0	31.7	 25
 77	  9	234.0	36.0	 25
 78	  9	28001.0	2216.2	 25
 79	  9	245.5	35.2	 36
 80	  9	29956.8	5759.6	 30
 81	  9	223.0	48.4	 30
 82	  9	251.5	34.2	 30
 83	  9	29072.0	2052.0	 30
 84	  9	30703.8	6990.6	 36
 85	  9	145.0	42.1	 25
 86	  9	187.0	37.1	 25
 87	  9	259.0	42.4	 25
 88	  9	25346.0	2180.8	 25
 89	  9	270.0	58.4	 30
 90	  9	182.0	33.9	 25
 91	  9	97.0	20.7	 25
 92	  9	76.0	19.7	 25
 93	  9	3133.0	495.7	 25
 94	  9	2123.5	402.7	 30
 95	  9	541.0	95.6	 25
 96	  9	97.0	14.4	 25
 97	  9	229.0	33.0	 25
 98	  9	1228.0	225.0	 25
 99	  9	221.0	34.1	 30
100	  9	324.0	65.5	 25
101	  9	106.0	17.4	 25
102	  9	520.0	102.4	 25
103	  9	657.0	184.5	 25
104	  9	446.0	90.6	 30
105	  9	140.0	20.1	 25
106	  9	354.0	45.5	 25
107	  9	170.0	35.6	 25
108	  9	811.0	118.3	 25
109	  9	600.8	101.9	 30
110	  9	234.5	39.9	 30
111	  9	3360.3	599.8	 30
112	  9	141.8	30.8	 30
113	  9	102.3	21.1	 30
114	  9	156.3	33.8	 36
115	  9	126.3	19.5	 30
116	  9	159.0	38.1	 25
117	  9	324.0	53.8	 25
118	  9	300.0	28.2	 25
119	  9	380.3	53.4	 30
120	  9	281.0	42.7	 25
121	  9	144.0	30.5	 25
122	  9	116.0	20.7	 25
123	  9	1496.0	192.7	 25
124	  9	550.5	118.5	 30
125	  9	118.0	25.8	 25
126	  9	122.0	30.0	 25
127	  9	184.0	29.3	 25
128	  9	414.0	58.8	 25
129	  9	4460.3	966.3	 30
130	  9	318.0	60.3	 25
131	  9	96.0	19.2	 25
132	  9	534.0	64.0	 25
133	  9	298.0	43.9	 25
134	  9	129.8	26.5	 30
135	  9	162.0	27.4	 25
136	  9	2177.0	299.6	 25
137	  9	589.0	62.3	 25
138	  9	1821.0	120.5	 25
139	  9	710.0	125.1	 30
140	  9	569.0	57.7	 25
141	  9	583.3	97.8	 30
142	  9	469.0	67.2	 30
143	  9	611.5	83.1	 30
144	  9	1284.3	280.1	 36
145	  9	1076.8	217.4	 30
146	  9	189.0	34.5	 30
147	  9	3481.0	641.7	 25
148	  9	313.0	53.4	 25
149	  9	4969.3	1147.0	 30
150	  9	142.0	16.9	 25
151	  9	3132.0	412.1	 25
152	  9	538.0	88.9	 25
153	  9	157.0	24.4	 25
154	  9	431.3	83.9	 30
155	  9	117.0	19.3	 25
156	  9	188.0	34.3	 25
157	  9	155.0	31.6	 25
158	  9	204.0	42.5	 25
159	  9	237.0	32.9	 30
160	  9	317.0	40.0	 25
161	  9	181.0	27.9	 25
162	  9	194.0	30.3	 25
163	  9	505.0	64.7	 25
164	  9	363.8	57.0	 30
165	  9	331.0	41.3	 25
166	  9	746.0	119.2	 25
167	  9	235.0	53.4	 25
168	  9	398.0	61.0	 25
169	  9	218.5	27.9	 30
170	  9	406.0	65.5	 25
171	  9	242.0	30.6	 25
172	  9	771.5	90.3	 30
173	  9	559.8	70.6	 30
174	  9	1173.0	120.3	 36
175	  9	1026.0	121.3	 30
176	  9	3699.3	259.7	 30
177	  9	1437.3	153.3	 30
178	  9	650.0	113.8	 25
179	  9	144.0	34.3	 30
180	  9	137.0	22.8	 25
181	  9	836.0	101.3	 25
182	  9	266.0	54.9	 25
183	  9	157.0	24.9	 25
184	  9	401.3	99.3	 30
185	  9	111.0	28.7	 25
186	  9	132.0	28.4	 25
187	  9	447.0	69.1	 25
188	  9	254.0	36.8	 25
189	  9	101.5	33.2	 30
190	  9	104.0	25.7	 25
191	  9	302.0	49.2	 25
192	  9	128.0	28.2	 25
193	  9	601.0	104.1	 25
194	  9	181.8	33.7	 30
195	  9	258.0	53.8	 25
196	  9	271.0	45.9	 25
197	  9	145.0	23.6	 25
198	  9	190.0	46.1	 25
199	  9	598.3	89.7	 30
200	  9	325.0	48.8	 25
201	  9	237.0	43.1	 25
202	  9	149.0	25.7	 25
203	  9	533.8	70.6	 30
204	  9	197.0	37.0	 36
205	  9	210.3	67.6	 30
206	  9	594.8	90.9	 30
207	  9	158.3	36.5	 30
208	  9	2624.0	336.2	 30
209	  9	137.0	33.1	 30
210	  9	469.0	101.3	 25
211	  9	628.0	102.4	 25
212	  9	663.0	91.5	 25
213	  9	99.0	23.7	 25
214	  9	129.3	31.1	 30
215	  9	197.0	32.9	 25
216	  9	189.0	27.3	 25
217	  9	1290.0	154.8	 25
218	  9	785.0	95.9	 25
219	  9	206.0	31.6	 25
220	  9	215.8	49.3	 30
221	  9	619.0	104.0	 25
222	  9	491.0	58.7	 25
223	  9	3143.0	332.9	 25
224	  9	566.0	52.6	 25
225	  9	217.5	53.7	 30
226	  9	278.0	50.1	 25
227	  9	106.0	26.2	 25
228	  9	278.0	53.3	 25
229	  9	112.0	26.3	 25
230	  9	7332.5	1533.6	 30
231	  9	458.0	96.3	 25
232	  9	168.0	35.2	 25
233	  9	157.0	26.1	 25
234	  9	471.8	84.2	 30
235	  9	235.3	46.7	 36
236	  9	150.3	25.8	 30
237	  9	131.8	28.1	 30
238	  9	217.0	42.7	 30
239	  9	127.8	27.6	 30
240	  9	204.0	36.0	 30
241	  9	219.0	56.6	 25
242	  9	1900.0	340.1	 25
243	  9	169.0	30.7	 25
244	  9	232.0	41.3	 25
245	  9	154.8	30.7	 30
246	  9	277.0	48.9	 25
247	  9	1013.0	96.9	 25
248	  9	343.0	56.2	 25
249	  9	160.0	36.2	 25
250	  9	280.8	51.1	 30
251	  9	725.0	149.8	 25
252	  9	216.0	39.0	 25
253	  9	759.0	125.4	 25
254	  9	115.0	20.4	 25
255	  9	942.5	196.1	 30
256	  9	1085.0	209.7	 25
257	  9	127.0	25.1	 25
258	  9	210.0	37.7	 25
259	  9	127.0	38.8	 25
260	  9	174.0	39.3	 30
261	  9	191.0	33.2	 25
262	  9	134.0	21.9	 25
263	  9	150.0	29.8	 25
264	  9	339.0	71.3	 25
265	  9	3695.0	887.6	 36
266	  9	113.3	27.5	 30
267	  9	282.5	67.7	 30
268	  9	157.8	35.7	 30
269	  9	140.0	26.8	 30
270	  9	1137.3	213.4	 36
271	  9	252.0	46.0	 25
272	  9	176.0	27.8	 25
273	  9	428.0	90.9	 25
274	  9	151.0	32.1	 25
275	  9	142.5	31.0	 30
276	  9	125.0	37.3	 25
277	  9	634.0	101.9	 25
278	  9	661.0	115.5	 25
279	  9	138.0	42.6	 25
280	  9	399.0	71.8	 30
281	  9	126.0	28.5	 25
282	  9	156.0	31.8	 25
283	  9	158.0	29.8	 25
284	  9	149.0	38.0	 25
285	  9	834.0	157.4	 30
286	  9	1589.0	293.5	 25
287	  9	525.0	65.0	 25
288	  9	365.0	51.5	 25
289	  9	2033.0	231.0	 25
290	  9	1185.5	181.4	 30
291	  9	1730.0	262.9	 25
292	  9	292.0	46.0	 25
293	  9	308.0	48.5	 25
294	  9	162.0	34.7	 25
295	  9	390.5	74.3	 30
296	  9	135.8	34.1	 30
297	  9	165.3	35.0	 30
298	  9	379.3	65.4	 30
299	  9	1294.0	251.2	 30
300	  9	190.5	37.6	 36
301	  9	218.5	49.1	 30
302	  9	332.0	54.8	 25
303	  9	333.0	60.0	 25
304	  9	389.0	52.1	 25
305	  9	429.8	89.6	 30
306	  9	727.0	124.3	 25
307	  9	8866.0	1207.5	 25
308	  9	197.0	37.7	 25
309	  9	293.0	54.0	 25
310	  9	100.8	24.2	 30
311	  9	191.0	41.4	 25
312	  9	337.0	65.8	 25
313	  9	135.0	32.9	 25
314	  9	190.0	42.0	 25
315	  9	379.3	67.9	 30
316	  9	758.0	166.8	 25
317	  9	192.0	34.3	 25
318	  9	411.0	76.2	 25
319	  9	188.0	48.6	 25
320	  9	111.0	31.0	 30
321	  9	159.0	35.0	 25
322	  9	1949.0	230.0	 25
323	  9	112.0	22.1	 25
324	  9	95.0	34.2	 25
325	  9	211.5	46.4	 30
326	  9	700.0	134.9	 25
327	  9	352.3	80.7	 30
328	  9	195.8	44.3	 30
329	  9	189.8	51.7	 30
330	  9	152.8	43.1	 36
331	  9	180.8	27.9	 30
332	  9	140.0	27.8	 30
333	  9	211.0	50.2	 25
334	  9	181.0	56.0	 25
335	  9	125.3	27.4	 30
336	  9	323.0	57.1	 25
337	  9	142.0	32.0	 25
338	  9	123.0	26.5	 25
339	  9	149.0	45.7	 25
340	  9	146.3	28.9	 30
341	  9	222.0	50.8	 25
342	  9	184.0	28.8	 25
343	  9	182.0	24.8	 25
344	  9	959.0	81.7	 25
345	  9	164.5	30.3	 30
346	  9	1012.0	153.8	 25
347	  9	142.0	40.1	 25
348	  9	160.0	35.9	 25
349	  9	340.0	81.4	 25
350	  9	124.8	34.1	 30
351	  9	158.0	29.4	 25
352	  9	436.0	66.9	 25
353	  9	174.0	34.3	 25
354	  9	190.0	26.7	 25
355	  9	159.8	35.2	 30
356	  9	137.0	30.1	 25
357	  9	95.0	30.8	 30
358	  9	187.5	42.6	 30
359	  9	321.8	77.7	 30
360	  9	619.0	138.1	 36
361	  9	157.0	26.1	 30
362	  9	234.3	36.3	 30
363	  9	114.0	26.5	 30
364	  9	163.0	34.4	 25
365	  9	1272.0	361.0	 30
366	  9	120.0	19.5	 25
367	  9	157.0	48.5	 25
368	  9	124.0	29.1	 25
369	  9	245.0	53.1	 25
370	  9	147.0	40.6	 30
371	  9	153.0	34.1	 25
372	  9	165.0	33.9	 25
373	  9	245.0	33.9	 25
374	  9	245.0	53.0	 25
375	  9	129.3	32.5	 30
376	  9	124.0	33.5	 25
377	  9	107.0	32.2	 25
378	  9	180.0	33.7	 25
379	  9	107.0	25.5	 25
380	  9	120.8	25.0	 30
381	  9	2018.0	284.5	 25
382	  9	123.0	21.0	 25
383	  9	344.0	55.4	 25
384	  9	174.0	44.4	 25
385	  9	310.3	66.3	 30
386	  9	258.0	44.2	 25
387	  9	260.0	40.1	 25
388	  9	151.5	48.5	 30
389	  9	252.8	49.5	 30
390	  9	247.0	52.2	 36
391	  9	240.0	46.8	 30
392	  9	146.8	38.4	 30
393	  9	133.0	37.5	 30
394	  9	120.0	24.5	 25
395	  9	105.5	24.5	 30
396	  9	197.0	40.0	 25
397	  9	446.0	84.1	 25
398	  9	133.0	31.6	 25
399	  9	97.0	18.1	 25
400	  9	117.8	28.9	 30
401	  9	583.0	129.0	 25
402	  9	347.0	56.6	 25
403	  9	550.0	93.1	 25
404	  9	204.0	47.8	 25
405	  9	387.0	62.2	 30
406	  9	115.0	44.4	 25
407	  9	124.0	26.6	 25
408	  9	629.0	67.2	 25
409	  9	216.0	47.8	 25
410	  9	1123.0	221.0	 30
411	  9	116.0	25.2	 25
412	  9	128.0	27.2	 25
413	  9	208.0	52.2	 25
414	  9	630.0	108.0	 25
415	  9	208.0	27.1	 30
416	  9	134.0	28.9	 25
417	  9	142.0	31.8	 25
418	  9	254.0	49.8	 25
419	  9	371.8	72.5	 30
420	  9	120.8	25.5	 36
421	  9	221.8	41.5	 30
422	  9	144.3	36.5	 30
423	  9	136.3	29.6	 30
424	  9	447.8	95.3	 30
425	  9	236.5	50.1	 30
426	  9	167.0	40.4	 25
427	  9	482.0	89.8	 25
428	  9	624.0	136.3	 25
429	  9	259.0	47.8	 25
430	  9	197.0	43.7	 30
431	  9	160.0	37.6	 25
432	  9	167.0	28.9	 25
433	  9	108.0	22.4	 25
434	  9	112.0	24.7	 25
435	  9	123.8	24.6	 30
436	  9	218.0	37.0	 25
437	  9	128.0	32.0	 25
438	  9	119.0	23.4	 25
439	  9	127.0	33.4	 25
440	  9	328.0	65.9	 30
441	  9	1190.0	181.3	 25
442	  9	202.0	28.9	 25
443	  9	928.0	146.0	 25
444	  9	1576.0	214.7	 25
445	  9	296.5	58.3	 30
446	  9	203.0	33.9	 25
447	  9	118.0	36.1	 25
448	  9	3236.0	369.5	 25
449	  9	250.0	50.1	 25
450	  9	726.3	141.8	 36
451	  9	751.5	186.2	 30
452	  9	140.3	34.5	 30
453	  9	142.8	30.7	 30
454	  9	124.0	34.0	 30
455	  9	188.3	35.4	 36
456	  9	117.0	26.7	 25
457	  9	200.0	37.9	 25
458	  9	279.0	43.7	 25
459	  9	104.0	18.2	 25
460	  9	170.5	31.6	 30
461	  9	3966.0	830.2	 25
462	  9	220.0	34.6	 25
463	  9	130.0	31.9	 25
464	  9	1176.0	187.4	 25
465	  9	888.8	216.5	 30
466	  9	142.0	26.0	 25
467	  9	1791.0	334.4	 25
468	  9	1246.0	187.3	 25
469	  9	142.0	23.8	 25
470	  9	132.8	23.0	 30
471	  9	123.0	25.8	 25
472	  9	685.0	108.9	 25
473	  9	1105.0	187.3	 25
474	  9	125.0	24.0	 25
475	  9	808.5	155.4	 30
476	  9	171.0	32.5	 25
477	  9	222.0	31.6	 25
478	  9	294.0	53.9	 25
479	  9	216.0	29.0	 25
480	  9	132.0	27.4	 30
481	  9	124.5	22.8	 30
482	  9	743.8	114.0	 30
483	  9	519.3	91.8	 30
484	  9	222.5	35.3	 30
485	  9	150.3	349.3	 36
486	  9	1003.5	210.0	 30
487	  9	273.0	56.2	 25
488	  9	1047.0	154.1	 25
489	  9	189.0	34.3	 25
490	  9	4070.5	899.3	 30
491	  9	541.0	103.8	 25
492	  9	116.0	21.0	 25
493	  9	164.0	27.8	 25
494	  9	261.0	45.3	 25
495	  9	319.3	54.1	 30
496	  9	14387.0	3139.6	 25
497	  9	9879.0	1982.9	 25
498	  9	199.0	29.0	 25
499	  9	172.0	29.3	 25
500	  9	207.8	42.3	 30
501	  9	224.0	41.5	 25
502	  9	131.0	33.2	 25
503	  9	121.0	26.9	 25
504	  9	782.0	93.4	 25
505	  9	185.8	29.7	 30
506	  9	205.0	48.1	 25
507	  9	113.0	27.4	 25
508	  9	376.0	93.7	 25
509	  9	315.0	60.8	 25
510	  9	331.8	87.2	 30
511	  9	168.0	26.6	 25
512	  9	448.8	65.7	 30
513	  9	220.3	39.7	 30
514	  9	260.5	37.0	 30
515	  9	1071.5	321.2	 36
516	  9	111.0	25.7	 30
517	  9	273.5	62.4	 30
518	  9	213.0	44.0	 25
519	  9	174.0	33.5	 25
520	  9	140.8	28.8	 30
521	  9	199.0	36.2	 25
522	  9	513.0	121.5	 25
523	  9	206.0	59.0	 25
524	  9	212.0	42.5	 25
525	  9	537.0	130.9	 30
526	  9	148.0	20.2	 25
527	  9	152.0	26.3	 25
528	  9	149.0	29.0	 25
529	  9	100.0	18.0	 25
530	  9	1182.5	268.9	 30
531	  9	192.0	30.6	 25
532	  9	262.0	45.4	 25
533	  9	935.0	105.6	 25
534	  9	318.0	50.1	 25
535	  9	151.0	31.1	 30
536	  9	188.0	34.5	 25
537	  9	1574.0	234.1	 25
538	  9	317.0	41.8	 25
539	  9	493.0	76.6	 25
540	  9	380.8	47.2	 30
541	  9	210.0	35.2	 25
542	  9	121.0	23.5	 25
543	  9	145.5	23.3	 30
544	  9	151.0	21.4	 30
545	  9	182.5	41.8	 36
546	  9	259.0	56.0	 30
547	  9	170.0	36.5	 30
548	  9	156.5	30.3	 30
549	  9	5825.0	1001.6	 25
550	  9	1136.3	246.1	 30
551	  9	209.0	34.2	 25
552	  9	131.0	34.2	 25
553	  9	224.0	41.7	 25
554	  9	131.0	25.5	 25
555	  9	126.8	25.7	 30
556	  9	160.0	25.3	 25
557	  9	652.0	60.9	 25
558	  9	940.0	56.3	 25
559	  9	4899.0	532.2	 25
560	  9	145.5	27.4	 30
561	  9	176.0	38.4	 25
562	  9	96.0	17.3	 25
563	  9	112.0	19.2	 25
564	  9	207.0	41.7	 25
565	  9	133.0	27.3	 25
566	  9	923.0	234.5	 30
567	  9	245.0	49.0	 25
568	  9	497.0	62.3	 25
569	  9	1477.0	195.2	 25
570	  9	5190.0	588.3	 25
571	  9	131.8	26.7	 30
572	  9	343.0	52.7	 25
573	  9	423.0	46.7	 25
574	  9	253.0	39.0	 30
575	  9	1284.3	181.3	 30
576	  9	200.0	38.5	 36
577	  9	237.0	44.6	 30
578	  9	481.0	84.5	 30
579	  9	1813.5	332.5	 30
580	  9	105.0	19.4	 25
581	  9	558.5	154.9	 30
582	  9	104.0	18.6	 25
583	  9	155.0	30.5	 25
584	  9	122.0	27.2	 25
585	  9	3817.0	817.3	 25
586	  9	1282.8	282.3	 30
587	  9	878.0	141.7	 25
588	  9	273.0	40.9	 25
589	  9	322.0	35.7	 25
590	  9	1648.0	290.7	 25
591	  9	476.8	90.2	 30
592	  9	251.0	46.6	 25
593	  9	114.0	24.1	 25
594	  9	130.0	31.5	 25
595	  9	107.0	22.5	 25
596	  9	162.0	27.4	 30
597	  9	136.0	58.7	 25
598	  9	118.0	24.9	 25
599	  9	2132.0	252.7	 25
600	  9	1457.0	193.5	 25
601	  9	308.0	55.2	 30
602	  9	183.0	39.1	 25
603	  9	365.0	59.0	 25
604	  9	272.0	45.1	 25
605	  9	134.0	42.0	 30
606	  9	263.0	43.4	 36
607	  9	272.8	40.5	 30
608	  9	125.5	23.4	 30
609	  9	879.5	114.7	 30
610	  9	939.0	85.7	 30
611	  9	557.3	86.0	 30
612	  9	423.0	58.5	 25
613	  9	202.0	34.5	 25
614	  9	255.0	32.2	 25
615	  9	427.0	46.0	 25
616	  9	125.3	33.7	 30
617	  9	206.0	49.5	 25
618	  9	484.0	93.1	 25
619	  9	650.0	112.9	 25
620	  9	904.0	140.8	 25
621	  9	201.8	39.2	 30
622	  9	265.0	49.9	 25
623	  9	513.0	77.7	 25
624	  9	930.0	79.1	 25
625	  9	463.0	63.9	 25
626	  9	242.3	55.4	 30
627	  9	577.0	69.6	 25
628	  9	2047.0	205.1	 25
629	  9	657.0	77.7	 25
630	  9	632.0	90.8	 25
631	  9	490.0	68.0	 30
632	  9	314.0	48.6	 25
633	  9	170.0	36.0	 25
634	  9	513.0	67.3	 25
635	  9	170.0	33.9	 25
636	  9	183.0	41.6	 36
637	  9	448.3	102.1	 30
638	  9	241.5	75.6	 30
639	  9	273.5	37.7	 30
640	  9	375.5	76.3	 30
641	  9	160.3	30.0	 36
642	  9	1136.0	220.2	 25
643	  9	409.0	85.4	 25
644	  9	259.0	46.7	 25
645	  9	115.0	45.8	 25
646	  9	132.0	25.5	 30
647	  9	138.0	40.1	 25
648	  9	145.0	31.3	 25
649	  9	138.0	22.4	 25
650	  9	284.0	43.7	 25
651	  9	127.3	36.6	 30
652	  9	147.0	33.7	 25
653	  9	145.0	33.4	 25
654	  9	248.0	45.7	 25
655	  9	180.0	36.9	 25
656	  9	187.0	38.7	 30
657	  9	366.0	53.7	 25
658	  9	236.0	52.4	 25
659	  9	125.0	20.7	 25
660	  9	788.0	95.9	 25
661	  9	470.8	72.0	 30
662	  9	228.0	38.9	 25
663	  9	120.0	27.4	 25
664	  9	601.0	61.2	 25
665	  9	343.0	63.3	 25
666	  9	229.3	39.3	 30
667	  9	282.5	55.5	 30
668	  9	247.3	36.9	 30
669	  9	283.8	59.8	 30
670	  9	632.3	119.0	 30
671	  9	199.8	43.6	 36
672	  9	1154.5	253.8	 30
673	  9	502.0	102.3	 25
674	  9	520.0	79.5	 25
675	  9	197.0	43.3	 25
676	  9	303.8	63.5	 30
677	  9	201.0	44.9	 25
678	  9	772.0	131.2	 25
679	  9	388.0	95.8	 25
680	  9	211.0	33.2	 25
681	  9	1505.5	287.5	 30
682	  9	6935.0	1242.8	 25
683	  9	246.0	45.8	 25
684	  9	194.0	40.1	 25
685	  9	112.0	27.2	 25
686	  9	103.0	22.1	 30
687	  9	196.0	59.1	 25
688	  9	123.0	32.8	 25
689	  9	905.0	86.7	 25
690	  9	196.0	35.4	 25
691	  9	372.3	68.0	 30
692	  9	175.0	66.8	 25
693	  9	5732.0	869.0	 25
694	  9	253.0	44.0	 25
695	  9	164.0	49.1	 25
696	  9	491.5	81.9	 30
697	  9	229.0	41.7	 25
698	  9	205.8	48.8	 30
699	  9	439.5	74.5	 30
700	  9	257.3	73.6	 30
701	  9	1438.8	330.7	 36
702	  9	176.8	36.8	 30
703	  9	246.8	46.5	 30
704	  9	1486.0	198.3	 25
705	  9	146.0	36.3	 25
706	  9	269.5	70.0	 30
707	  9	1004.0	200.9	 25
708	  9	286.0	55.0	 25
709	  9	270.0	52.5	 25
710	  9	409.0	64.9	 25
711	  9	340.8	44.6	 30
  0	 10	25103.0	5093.5	 25
  1	 10	347.0	53.6	 25
  2	 10	118.0	19.9	 25
  3	 10	198.0	30.2	 25
  4	 10	115.8	32.1	 30
  5	 10	292.0	56.9	 25
  6	 10	109.0	21.8	 25
  7	 10	109.0	27.8	 25
  8	 10	127.0	21.5	 25
  9	 10	228.5	48.8	 30
 10	 10	158.0	38.6	 25
 11	 10	132.3	26.2	 30
 12	 10	25428.3	6493.1	 30
 13	 10	276.3	328.5	 30
 14	 10	259.3	206.5	 36
 15	 10	273.3	190.4	 30
 16	 10	26792.3	6597.5	 30
 17	 10	180.0	32.3	 25
 18	 10	28636.0	6934.7	 25
 19	 10	412.8	208.7	 30
 20	 10	341.0	149.8	 25
 21	 10	245.0	111.0	 25
 22	 10	190.0	28.1	 25
 23	 10	160.0	37.0	 25
 24	 10	28564.3	6121.2	 30
 25	 10	231.0	34.7	 25
 26	 10	144.0	31.1	 25
 27	 10	231.0	49.4	 25
 28	 10	27445.0	2515.9	 25
 29	 10	191.8	33.9	 30
 30	 10	30332.0	6410.2	 25
 31	 10	338.0	32.8	 25
 32	 10	305.0	45.5	 25
 33	 10	245.0	36.4	 25
 34	 10	147.3	31.0	 30
 35	 10	145.0	26.4	 25
 36	 10	28465.0	4639.3	 25
 37	 10	283.0	35.2	 25
 38	 10	228.0	38.0	 25
 39	 10	252.8	44.1	 30
 40	 10	25393.0	5021.6	 25
 41	 10	196.0	31.8	 25
 42	 10	29472.5	3044.0	 30
 43	 10	254.5	48.5	 30
 44	 10	165.0	30.7	 36
 45	 10	236.3	53.1	 30
 46	 10	27336.0	3716.5	 30
 47	 10	161.3	40.9	 30
 48	 10	120.0	21.9	 25
 49	 10	230.3	59.7	 30
 50	 10	25628.0	4879.2	 25
 51	 10	206.0	28.7	 25
 52	 10	161.0	34.3	 25
 53	 10	179.0	28.0	 25
 54	 10	29080.3	6565.4	 30
 55	 10	285.0	45.9	 25
 56	 10	208.0	43.3	 25
 57	 10	169.0	36.3	 25
 58	 10	167.0	27.2	 25
 59	 10	86.3	22.3	 30
 60	 10	81.0	21.2	 25
 61	 10	168.0	44.1	 25
 62	 10	29324.0	3977.7	 25
 63	 10	216.0	52.6	 25
 64	 10	174.8	29.1	 30
 65	 10	225.0	49.6	 25
 66	 10	25693.0	3833.5	 25
 67	 10	164.0	38.2	 25
 68	 10	171.0	27.0	 25
 69	 10	234.8	59.0	 30
 70	 10	24559.0	4787.6	 25
 71	 10	217.0	41.7	 25
 72	 10	166.0	21.2	 25
 73	 10	142.8	27.1	 30
 74	 10	27793.3	6776.1	 36
 75	 10	246.0	43.1	 30
 76	 10	160.0	30.7	 30
 77	 10	204.3	33.3	 30
 78	 10	27893.3	1987.8	 30
 79	 10	209.8	50.7	 30
 80	 10	29395.0	8758.8	 25
 81	 10	296.0	321.8	 25
 82	 10	294.0	432.5	 25
 83	 10	29093.0	7218.7	 25
 84	 10	31230.8	7866.3	 30
 85	 10	142.0	39.7	 25
 86	 10	165.0	23.5	 25
 87	 10	222.0	39.8	 25
 88	 10	26456.0	1813.2	 25
 89	 10	206.0	38.9	 30
 90	 10	185.0	48.1	 25
 91	 10	82.0	12.7	 25
 92	 10	99.0	20.0	 25
 93	 10	742.0	179.4	 25
 94	 10	513.3	99.4	 30
 95	 10	229.0	37.4	 25
 96	 10	100.0	22.4	 25
 97	 10	157.0	22.0	 25
 98	 10	177.0	43.9	 25
 99	 10	234.5	38.9	 30
100	 10	194.0	33.4	 25
101	 10	131.0	31.2	 25
102	 10	193.0	42.8	 25
103	 10	191.0	41.7	 25
104	 10	142.5	25.4	 36
105	 10	107.8	28.7	 30
106	 10	212.5	44.2	 30
107	 10	241.8	42.3	 30
108	 10	144.3	41.1	 30
109	 10	249.3	56.1	 36
110	 10	113.0	25.7	 25
111	 10	669.0	215.6	 25
112	 10	116.0	18.9	 25
113	 10	117.0	16.1	 25
114	 10	150.8	33.1	 30
115	 10	119.0	17.9	 25
116	 10	144.0	32.1	 25
117	 10	268.0	53.7	 25
118	 10	264.0	34.6	 25
119	 10	244.5	34.0	 30
120	 10	519.0	113.4	 25
121	 10	131.0	34.3	 25
122	 10	126.0	36.7	 25
123	 10	339.0	73.4	 25
124	 10	152.5	29.1	 30
125	 10	121.0	20.2	 25
126	 10	151.0	40.1	 25
127	 10	161.0	27.9	 25
128	 10	272.0	40.7	 25
129	 10	2909.8	699.1	 30
130	 10	134.0	36.5	 25
131	 10	129.0	39.2	 25
132	 10	625.0	86.9	 25
133	 10	200.0	45.4	 25
134	 10	130.5	29.8	 30
135	 10	131.8	26.6	 30
136	 10	516.3	75.8	 30
137	 10	279.8	60.7	 30
138	 10	1235.3	325.8	 30
139	 10	539.3	109.1	 36
140	 10	231.8	49.1	 30
141	 10	215.0	48.0	 25
142	 10	164.0	30.1	 25
143	 10	476.0	137.7	 25
144	 10	481.5	125.7	 30
145	 10	148.0	25.4	 25
146	 10	148.0	37.1	 25
147	 10	995.0	254.8	 25
148	 10	163.0	47.9	 25
149	 10	506.0	134.9	 25
150	 10	117.0	23.1	 30
151	 10	966.0	217.5	 25
152	 10	188.0	25.2	 25
153	 10	150.0	34.5	 25
154	 10	147.0	43.0	 25
155	 10	100.8	23.7	 30
156	 10	115.0	21.1	 25
157	 10	102.0	26.9	 25
158	 10	189.0	38.6	 25
159	 10	220.0	41.4	 25
160	 10	162.0	29.1	 30
161	 10	151.0	33.4	 25
162	 10	199.0	48.4	 25
163	 10	585.0	83.4	 25
164	 10	521.0	68.8	 25
165	 10	719.0	104.4	 30
166	 10	270.0	47.5	 30
167	 10	257.3	61.2	 30
168	 10	298.8	64.5	 30
169	 10	148.5	25.1	 30
170	 10	172.5	37.5	 36
171	 10	110.5	37.4	 30
172	 10	160.0	39.3	 25
173	 10	177.0	38.1	 25
174	 10	363.0	83.3	 25
175	 10	372.8	76.4	 30
176	 10	1185.0	302.1	 25
177	 10	344.0	67.8	 25
178	 10	195.0	42.6	 25
179	 10	146.0	22.1	 25
180	 10	97.5	30.4	 30
181	 10	275.0	62.4	 25
182	 10	119.0	33.6	 25
183	 10	95.0	24.2	 25
184	 10	118.0	23.9	 25
185	 10	113.0	30.4	 30
186	 10	128.0	30.8	 25
187	 10	145.0	35.1	 25
188	 10	128.0	25.8	 25
189	 10	117.0	29.3	 25
190	 10	126.0	27.2	 30
191	 10	220.0	44.9	 25
192	 10	120.0	30.0	 25
193	 10	205.0	45.3	 25
194	 10	135.0	27.8	 25
195	 10	148.3	34.3	 30
196	 10	177.0	35.2	 25
197	 10	178.0	38.4	 30
198	 10	200.3	72.2	 30
199	 10	881.3	127.6	 30
200	 10	377.5	73.6	 36
201	 10	182.8	39.4	 30
202	 10	126.5	32.0	 30
203	 10	312.0	64.7	 25
204	 10	206.0	46.8	 25
205	 10	312.0	82.2	 30
206	 10	402.0	106.8	 25
207	 10	104.0	28.3	 25
208	 10	634.0	140.0	 25
209	 10	127.0	35.9	 25
210	 10	139.8	32.7	 30
211	 10	208.0	42.7	 25
212	 10	331.0	77.7	 25
213	 10	120.0	31.5	 25
214	 10	145.0	50.6	 25
215	 10	115.3	29.3	 30
216	 10	171.0	41.0	 25
217	 10	183.0	40.1	 25
218	 10	1202.0	239.0	 25
219	 10	177.0	45.9	 25
220	 10	294.3	69.1	 30
221	 10	1503.0	185.6	 25
222	 10	801.0	85.3	 25
223	 10	798.0	100.4	 25
224	 10	655.0	96.6	 25
225	 10	309.0	57.0	 30
226	 10	170.0	35.2	 25
227	 10	107.0	30.2	 25
228	 10	126.5	29.2	 30
229	 10	117.8	32.4	 30
230	 10	1833.3	588.4	 36
231	 10	148.5	40.1	 30
232	 10	171.0	47.7	 30
233	 10	179.5	46.4	 30
234	 10	210.0	48.0	 25
235	 10	133.0	22.7	 30
236	 10	141.0	34.2	 25
237	 10	125.0	45.5	 25
238	 10	248.0	65.3	 25
239	 10	121.0	26.1	 25
240	 10	242.5	60.5	 30
241	 10	228.0	45.9	 25
242	 10	555.0	130.6	 25
243	 10	157.0	33.2	 25
244	 10	183.0	35.6	 25
245	 10	147.8	38.3	 30
246	 10	279.0	44.3	 25
247	 10	657.0	74.4	 25
248	 10	377.0	60.1	 25
249	 10	166.0	35.3	 25
250	 10	143.0	23.8	 30
251	 10	165.0	34.0	 25
252	 10	179.0	41.4	 25
253	 10	167.0	36.5	 25
254	 10	129.0	33.7	 25
255	 10	702.3	138.0	 30
256	 10	384.0	70.3	 25
257	 10	171.0	31.6	 25
258	 10	191.0	36.0	 25
259	 10	126.5	31.1	 30
260	 10	122.0	32.3	 36
261	 10	104.8	23.0	 30
262	 10	114.8	33.1	 30
263	 10	125.8	30.2	 30
264	 10	139.3	26.5	 30
265	 10	569.5	184.5	 30
266	 10	97.0	25.7	 25
267	 10	136.0	27.0	 25
268	 10	115.0	24.0	 25
269	 10	117.0	25.9	 25
270	 10	195.8	35.6	 30
271	 10	151.0	26.7	 25
272	 10	207.0	46.5	 25
273	 10	154.0	31.5	 25
274	 10	133.0	35.7	 25
275	 10	92.8	16.3	 30
276	 10	123.0	28.7	 25
277	 10	179.0	36.3	 25
278	 10	157.0	40.2	 25
279	 10	123.0	29.7	 25
280	 10	273.3	56.4	 30
281	 10	128.0	23.4	 25
282	 10	167.0	27.4	 25
283	 10	143.0	35.3	 25
284	 10	122.0	20.5	 25
285	 10	465.3	86.2	 30
286	 10	412.0	71.9	 25
287	 10	552.0	98.3	 25
288	 10	557.0	49.6	 25
289	 10	494.0	82.6	 25
290	 10	538.0	116.1	 36
291	 10	714.0	154.4	 30
292	 10	360.3	64.0	 30
293	 10	133.0	25.5	 30
294	 10	128.8	28.6	 30
295	 10	220.3	47.9	 36
296	 10	210.0	45.3	 25
297	 10	244.0	73.8	 25
298	 10	205.0	47.6	 25
299	 10	197.0	37.8	 25
300	 10	181.0	40.1	 30
301	 10	177.0	41.6	 25
302	 10	128.0	29.4	 25
303	 10	188.0	39.7	 25
304	 10	108.0	17.3	 25
305	 10	137.0	25.1	 30
306	 10	181.0	36.3	 25
307	 10	2246.0	535.4	 25
308	 10	137.0	30.6	 25
309	 10	235.0	50.9	 25
310	 10	108.5	25.6	 30
311	 10	134.0	23.5	 25
312	 10	154.0	31.9	 25
313	 10	113.0	28.0	 25
314	 10	149.0	31.1	 25
315	 10	223.3	30.5	 30
316	 10	390.0	61.2	 25
317	 10	288.0	43.0	 25
318	 10	357.0	56.5	 25
319	 10	158.0	36.9	 25
320	 10	149.0	32.4	 36
321	 10	250.3	41.9	 30
322	 10	1220.3	339.3	 30
323	 10	102.8	22.3	 30
324	 10	122.8	24.3	 30
325	 10	174.0	31.7	 36
326	 10	315.3	71.0	 30
327	 10	150.0	27.3	 25
328	 10	128.0	28.3	 25
329	 10	122.0	28.2	 25
330	 10	123.0	30.9	 30
331	 10	97.0	13.6	 25
332	 10	143.0	40.2	 25
333	 10	133.0	46.8	 25
334	 10	185.0	30.4	 25
335	 10	139.5	26.0	 30
336	 10	203.0	42.4	 25
337	 10	146.0	30.0	 25
338	 10	135.0	30.3	 25
339	 10	125.0	27.1	 25
340	 10	160.3	34.9	 30
341	 10	317.0	50.2	 25
342	 10	129.0	22.0	 25
343	 10	185.0	35.1	 25
344	 10	946.0	187.9	 25
345	 10	155.5	30.9	 30
346	 10	962.0	187.7	 25
347	 10	109.0	22.6	 25
348	 10	130.0	37.1	 25
349	 10	120.0	29.3	 25
350	 10	97.8	24.3	 30
351	 10	140.8	28.6	 30
352	 10	415.8	207.2	 30
353	 10	154.8	31.7	 30
354	 10	139.0	33.6	 30
355	 10	169.8	32.7	 36
356	 10	118.5	29.1	 30
357	 10	117.0	24.4	 25
358	 10	142.0	26.3	 25
359	 10	158.0	32.0	 25
360	 10	175.5	43.1	 30
361	 10	177.0	28.5	 25
362	 10	329.0	64.2	 25
363	 10	143.0	34.2	 25
364	 10	113.0	25.5	 25
365	 10	186.0	46.2	 30
366	 10	119.0	20.0	 25
367	 10	111.0	21.6	 25
368	 10	109.0	33.1	 25
369	 10	120.0	18.2	 25
370	 10	175.8	38.1	 30
371	 10	279.0	60.5	 25
372	 10	157.0	20.1	 25
373	 10	158.0	39.0	 25
374	 10	189.0	29.7	 25
375	 10	115.0	14.3	 30
376	 10	135.0	25.3	 25
377	 10	128.0	24.3	 25
378	 10	149.0	25.6	 25
379	 10	94.0	13.5	 25
380	 10	102.8	24.2	 30
381	 10	144.0	26.0	 25
382	 10	101.8	25.4	 30
383	 10	113.0	24.0	 30
384	 10	118.0	29.1	 30
385	 10	143.0	34.1	 36
386	 10	162.8	24.2	 30
387	 10	177.8	30.5	 30
388	 10	229.0	36.9	 25
389	 10	200.0	31.5	 25
390	 10	166.5	17.3	 30
391	 10	136.0	21.8	 25
392	 10	136.0	25.3	 25
393	 10	104.0	22.6	 25
394	 10	117.0	25.9	 25
395	 10	118.5	21.3	 30
396	 10	173.0	28.3	 25
397	 10	150.0	34.7	 25
398	 10	161.0	36.4	 25
399	 10	115.0	23.4	 25
400	 10	102.3	27.2	 30
401	 10	107.0	15.4	 25
402	 10	189.0	35.5	 25
403	 10	226.0	33.8	 25
404	 10	184.0	27.7	 25
405	 10	329.8	76.8	 30
406	 10	105.0	16.7	 25
407	 10	148.0	24.7	 25
408	 10	264.0	30.2	 25
409	 10	542.0	100.2	 25
410	 10	229.3	50.2	 30
411	 10	136.0	27.4	 25
412	 10	119.0	19.0	 25
413	 10	136.5	31.2	 30
414	 10	329.0	72.2	 30
415	 10	140.0	22.3	 36
416	 10	168.8	26.7	 30
417	 10	155.8	39.6	 30
418	 10	190.3	36.8	 30
419	 10	180.0	35.6	 25
420	 10	148.3	31.9	 30
421	 10	198.0	38.4	 25
422	 10	151.0	38.3	 25
423	 10	121.0	28.5	 25
424	 10	156.0	44.0	 25
425	 10	134.5	24.1	 30
426	 10	180.0	24.3	 25
427	 10	228.0	45.0	 25
428	 10	133.0	22.6	 25
429	 10	237.0	50.8	 25
430	 10	141.3	30.2	 30
431	 10	146.0	22.6	 25
432	 10	151.0	27.8	 25
433	 10	129.0	32.7	 25
434	 10	112.0	16.8	 25
435	 10	120.8	25.3	 30
436	 10	127.0	28.5	 25
437	 10	114.0	24.3	 25
438	 10	115.0	15.9	 25
439	 10	134.0	26.4	 25
440	 10	212.3	41.6	 30
441	 10	378.0	70.6	 25
442	 10	194.0	40.3	 25
443	 10	305.0	44.8	 25
444	 10	295.3	61.4	 30
445	 10	244.3	42.8	 36
446	 10	143.5	27.5	 30
447	 10	180.0	38.4	 30
448	 10	487.5	97.7	 30
449	 10	117.8	22.5	 30
450	 10	460.5	86.6	 30
451	 10	346.0	76.1	 25
452	 10	105.0	19.8	 25
453	 10	112.0	22.1	 25
454	 10	109.0	21.0	 25
455	 10	150.5	55.8	 30
456	 10	104.0	22.0	 25
457	 10	182.0	32.3	 25
458	 10	112.0	21.8	 25
459	 10	123.0	19.7	 25
460	 10	163.3	28.2	 30
461	 10	505.0	129.9	 25
462	 10	194.0	34.0	 25
463	 10	169.0	25.4	 25
464	 10	1723.0	232.8	 25
465	 10	332.0	58.9	 30
466	 10	125.0	24.3	 25
467	 10	209.0	29.9	 25
468	 10	215.0	29.8	 25
469	 10	134.0	23.2	 25
470	 10	116.8	30.6	 30
471	 10	85.0	26.1	 25
472	 10	159.0	24.7	 25
473	 10	216.0	56.2	 25
474	 10	115.0	30.8	 25
475	 10	188.5	42.3	 36
476	 10	161.3	27.8	 30
477	 10	168.3	26.0	 30
478	 10	233.8	49.0	 30
479	 10	155.8	31.2	 30
480	 10	144.3	57.8	 36
481	 10	96.0	28.6	 25
482	 10	348.0	73.2	 25
483	 10	198.0	44.4	 25
484	 10	137.0	29.6	 25
485	 10	103.0	22.7	 30
486	 10	197.0	41.8	 25
487	 10	104.0	40.7	 25
488	 10	341.0	50.8	 25
489	 10	180.0	60.0	 25
490	 10	945.3	244.0	 30
491	 10	510.0	78.9	 25
492	 10	115.0	22.7	 25
493	 10	122.0	32.3	 25
494	 10	202.0	29.2	 25
495	 10	151.0	31.5	 25
496	 10	4493.0	1078.8	 30
497	 10	2926.0	729.2	 25
498	 10	243.0	31.3	 25
499	 10	153.0	36.3	 25
500	 10	138.0	25.1	 25
501	 10	192.0	42.7	 30
502	 10	150.0	33.3	 25
503	 10	106.0	22.6	 25
504	 10	185.0	22.5	 25
505	 10	188.0	49.3	 25
506	 10	183.8	44.6	 36
507	 10	113.0	20.6	 30
508	 10	261.3	40.0	 30
509	 10	240.8	106.7	 30
510	 10	191.5	42.6	 30
511	 10	235.3	43.9	 36
512	 10	274.0	66.5	 25
513	 10	275.0	41.1	 25
514	 10	261.0	42.9	 25
515	 10	184.0	49.0	 25
516	 10	117.0	25.7	 30
517	 10	208.0	33.6	 25
518	 10	158.0	26.9	 25
519	 10	109.0	35.9	 25
520	 10	121.0	24.9	 25
521	 10	133.0	30.8	 30
522	 10	175.0	31.7	 25
523	 10	586.0	149.0	 25
524	 10	174.0	41.5	 25
525	 10	180.0	53.3	 25
526	 10	160.8	38.7	 30
527	 10	150.0	28.7	 25
528	 10	149.0	37.0	 25
529	 10	114.0	26.5	 25
530	 10	231.0	59.5	 25
531	 10	151.5	31.4	 30
532	 10	241.0	31.3	 25
533	 10	374.0	58.2	 25
534	 10	192.0	35.4	 25
535	 10	145.0	40.7	 25
536	 10	160.5	29.1	 30
537	 10	284.5	72.4	 30
538	 10	399.0	93.2	 30
539	 10	396.0	88.6	 30
540	 10	276.0	51.6	 30
541	 10	145.8	26.5	 36
542	 10	177.3	40.4	 30
543	 10	134.0	32.9	 25
544	 10	126.0	33.7	 25
545	 10	170.0	43.2	 25
546	 10	171.8	43.9	 30
547	 10	188.0	44.5	 25
548	 10	158.0	38.6	 25
549	 10	950.0	272.3	 25
550	 10	524.0	81.1	 25
551	 10	154.5	40.0	 30
552	 10	118.0	26.5	 25
553	 10	107.0	22.4	 25
554	 10	104.0	29.2	 25
555	 10	138.0	27.9	 25
556	 10	213.0	44.3	 30
557	 10	238.0	48.7	 25
558	 10	714.0	113.9	 25
559	 10	1535.0	248.9	 25
560	 10	122.0	32.7	 25
561	 10	149.8	32.7	 30
562	 10	106.0	23.4	 25
563	 10	96.0	33.8	 25
564	 10	227.0	51.5	 25
565	 10	94.0	22.9	 25
566	 10	125.8	25.1	 30
567	 10	171.0	37.0	 25
568	 10	293.3	63.5	 30
569	 10	466.8	146.1	 30
570	 10	426.8	136.4	 30
571	 10	142.3	36.4	 36
572	 10	268.3	53.9	 30
573	 10	278.5	50.8	 30
574	 10	169.0	36.6	 25
575	 10	250.0	50.5	 25
576	 10	135.8	35.0	 30
577	 10	165.0	34.9	 25
578	 10	216.0	46.1	 25
579	 10	825.0	198.5	 25
580	 10	153.0	32.2	 25
581	 10	136.3	37.3	 30
582	 10	100.0	25.9	 25
583	 10	156.0	40.6	 25
584	 10	119.0	35.1	 25
585	 10	575.0	134.2	 25
586	 10	319.3	71.9	 30
587	 10	258.0	50.8	 25
588	 10	257.0	52.7	 25
589	 10	213.0	50.8	 25
590	 10	258.0	63.3	 25
591	 10	337.8	53.4	 30
592	 10	208.0	36.1	 25
593	 10	161.0	39.4	 25
594	 10	108.0	28.7	 25
595	 10	120.0	32.7	 25
596	 10	147.8	48.5	 30
597	 10	136.0	27.1	 25
598	 10	132.0	28.8	 25
599	 10	500.3	115.9	 30
600	 10	244.3	71.1	 30
601	 10	228.0	62.1	 36
602	 10	136.0	35.5	 30
603	 10	118.3	23.6	 30
604	 10	122.5	31.3	 30
605	 10	143.0	36.7	 25
606	 10	275.5	69.6	 30
607	 10	432.0	76.8	 25
608	 10	231.0	54.3	 25
609	 10	272.0	47.4	 25
610	 10	1213.0	273.4	 25
611	 10	823.5	173.5	 30
612	 10	364.0	80.6	 25
613	 10	178.0	47.3	 25
614	 10	201.0	37.2	 25
615	 10	380.0	66.0	 25
616	 10	128.3	27.2	 30
617	 10	157.0	24.1	 25
618	 10	147.0	30.5	 25
619	 10	231.0	55.2	 25
620	 10	216.0	49.3	 25
621	 10	163.0	43.2	 30
622	 10	177.0	43.1	 25
623	 10	153.0	40.7	 25
624	 10	698.0	87.9	 25
625	 10	1953.0	304.5	 25
626	 10	337.5	53.2	 30
627	 10	249.0	64.8	 25
628	 10	667.0	67.3	 25
629	 10	414.0	78.2	 25
630	 10	515.5	66.1	 30
631	 10	272.8	50.5	 36
632	 10	151.3	33.7	 30
633	 10	291.5	60.2	 30
634	 10	246.0	55.0	 30
635	 10	133.8	32.6	 30
636	 10	156.8	38.7	 30
637	 10	248.0	66.4	 25
638	 10	164.0	29.7	 25
639	 10	279.0	85.4	 25
640	 10	254.0	62.1	 25
641	 10	141.8	32.4	 30
642	 10	430.0	131.1	 25
643	 10	237.0	44.3	 25
644	 10	142.0	42.1	 25
645	 10	175.0	34.6	 25
646	 10	147.8	44.2	 30
647	 10	114.0	32.0	 25
648	 10	135.0	37.1	 25
649	 10	152.0	76.5	 25
650	 10	168.0	39.1	 25
651	 10	123.5	38.8	 30
652	 10	140.0	29.5	 25
653	 10	122.0	28.5	 25
654	 10	211.0	48.2	 25
655	 10	261.0	48.2	 25
656	 10	156.3	31.1	 30
657	 10	255.0	41.3	 25
658	 10	184.0	37.3	 25
659	 10	125.0	29.0	 25
660	 10	302.0	60.7	 25
661	 10	326.0	67.6	 36
662	 10	135.0	30.7	 30
663	 10	158.8	40.4	 30
664	 10	203.0	53.6	 30
665	 10	156.3	28.4	 30
666	 10	230.5	57.4	 36
667	 10	350.0	67.3	 25
668	 10	299.0	43.7	 25
669	 10	177.0	39.5	 25
670	 10	261.0	57.5	 25
671	 10	243.5	59.6	 30
672	 10	446.0	97.1	 25
673	 10	152.0	26.9	 25
674	 10	266.0	69.0	 25
675	 10	261.0	61.0	 25
676	 10	624.5	114.3	 30
677	 10	166.0	31.8	 25
678	 10	265.0	45.9	 25
679	 10	127.0	34.7	 25
680	 10	187.0	39.6	 25
681	 10	484.5	60.9	 30
682	 10	1614.0	318.9	 25
683	 10	164.0	36.4	 25
684	 10	130.0	25.2	 25
685	 10	123.0	31.7	 25
686	 10	170.5	38.8	 30
687	 10	134.0	27.7	 25
688	 10	110.0	21.0	 25
689	 10	172.0	39.2	 25
690	 10	285.0	42.2	 25
691	 10	275.0	62.7	 30
692	 10	143.8	35.0	 30
693	 10	752.5	230.2	 30
694	 10	141.0	44.2	 30
695	 10	212.8	33.3	 30
696	 10	230.5	51.1	 36
697	 10	147.8	34.2	 30
698	 10	162.0	35.3	 25
699	 10	204.0	46.3	 25
700	 10	293.0	58.9	 25
701	 10	533.3	141.9	 30
702	 10	344.0	70.4	 25
703	 10	139.0	44.7	 25
704	 10	323.0	76.1	 25
705	 10	166.0	36.9	 25
706	 10	224.0	47.6	 30
707	 10	374.0	115.6	 25
708	 10	201.0	35.6	 25
709	 10	138.0	32.2	 25
710	 10	240.0	45.8	 25
711	 10	25669.0	7501.1	 30
  0	 11	256.0	34.8	 25
  1	 11	385.0	50.5	 25
  2	 11	375.0	70.0	 25
  3	 11	417.0	66.1	 25
  4	 11	189.5	43.4	 30
  5	 11	1158.5	173.0	 30
  6	 11	191.5	38.4	 30
  7	 11	455.0	62.5	 30
  8	 11	234.5	55.4	 30
  9	 11	242.3	42.5	 36
 10	 11	116.3	25.4	 30
 11	 11	107.0	23.8	 25
 12	 11	234.0	47.3	 25
 13	 11	25513.0	6867.8	 25
 14	 11	26512.3	6578.7	 30
 15	 11	25737.0	6902.3	 25
 16	 11	237.0	58.3	 25
 17	 11	97.0	29.0	 25
 18	 11	252.0	53.9	 25
 19	 11	27558.8	6051.7	 30
 20	 11	27437.0	5806.7	 25
 21	 11	26404.0	6018.5	 25
 22	 11	173.0	53.3	 25
 23	 11	152.0	39.1	 25
 24	 11	27750.5	6896.1	 30
 25	 11	209.0	51.6	 25
 26	 11	180.0	44.6	 25
 27	 11	225.0	46.0	 25
 28	 11	26403.0	3912.8	 25
 29	 11	156.3	33.8	 30
 30	 11	265.0	47.3	 25
 31	 11	28906.0	2560.8	 25
 32	 11	28678.0	2326.8	 25
 33	 11	27479.0	3052.6	 25
 34	 11	198.0	59.3	 30
 35	 11	118.0	32.1	 25
 36	 11	232.0	45.6	 30
 37	 11	27156.5	8327.2	 30
 38	 11	26894.5	8163.1	 30
 39	 11	26095.3	8681.5	 36
 40	 11	220.0	56.5	 30
 41	 11	153.8	28.8	 30
 42	 11	28595.0	8495.4	 25
 43	 11	224.0	53.4	 25
 44	 11	169.8	39.2	 30
 45	 11	251.0	61.4	 25
 46	 11	26742.0	7498.7	 25
 47	 11	135.0	33.4	 25
 48	 11	129.0	40.9	 25
 49	 11	241.5	55.3	 30
 50	 11	26274.0	7213.3	 25
 51	 11	205.0	34.6	 25
 52	 11	171.0	45.6	 25
 53	 11	129.0	25.3	 25
 54	 11	27957.0	8302.8	 30
 55	 11	204.0	49.3	 25
 56	 11	147.0	36.8	 25
 57	 11	169.0	47.3	 25
 58	 11	183.0	41.4	 25
 59	 11	77.8	18.5	 30
 60	 11	80.0	28.6	 25
 61	 11	144.0	21.5	 25
 62	 11	27525.0	5543.3	 25
 63	 11	219.0	41.7	 25
 64	 11	198.0	46.2	 30
 65	 11	207.0	45.4	 25
 66	 11	25114.0	4701.5	 25
 67	 11	133.5	39.9	 30
 68	 11	154.8	41.5	 30
 69	 11	220.8	63.9	 36
 70	 11	25086.8	8564.4	 30
 71	 11	194.5	40.5	 30
 72	 11	192.8	49.6	 30
 73	 11	136.0	32.2	 25
 74	 11	27130.5	9851.9	 30
 75	 11	210.0	40.9	 25
 76	 11	163.0	50.8	 25
 77	 11	196.0	41.1	 25
 78	 11	27011.0	8062.1	 25
 79	 11	144.0	30.0	 30
 80	 11	258.0	62.5	 25
 81	 11	28709.0	8180.1	 25
 82	 11	28851.0	8814.1	 25
 83	 11	267.0	44.4	 25
 84	 11	29697.0	8391.4	 25
 85	 11	165.5	40.9	 30
 86	 11	161.0	41.9	 25
 87	 11	198.0	40.7	 25
 88	 11	26830.0	6922.9	 25
 89	 11	229.0	56.5	 25
 90	 11	176.5	39.9	 30
 91	 11	98.0	28.4	 25
 92	 11	94.0	30.9	 25
 93	 11	141.0	30.3	 25
 94	 11	1159.0	137.9	 25
 95	 11	147.8	41.1	 30
 96	 11	122.0	53.2	 25
 97	 11	6165.0	675.2	 25
 98	 11	180.3	36.5	 30
 99	 11	156.0	35.3	 30
100	 11	441.3	69.5	 36
101	 11	3381.5	401.2	 30
102	 11	732.8	115.5	 30
103	 11	162.0	38.5	 30
104	 11	175.0	39.7	 25
105	 11	233.3	47.0	 30
106	 11	1302.0	247.8	 25
107	 11	374.0	70.7	 25
108	 11	131.0	29.2	 25
109	 11	199.0	40.9	 25
110	 11	424.5	72.3	 30
111	 11	464.0	85.3	 25
112	 11	279.0	68.6	 25
113	 11	201.0	41.3	 25
114	 11	193.0	39.7	 25
115	 11	178.3	47.0	 30
116	 11	435.0	68.8	 25
117	 11	379.0	88.3	 25
118	 11	968.0	155.8	 25
119	 11	1707.0	198.7	 25
120	 11	294.3	53.7	 30
121	 11	432.0	92.8	 25
122	 11	589.0	90.4	 25
123	 11	113.0	32.3	 25
124	 11	191.0	57.6	 25
125	 11	137.0	33.8	 30
126	 11	1203.0	169.1	 25
127	 11	379.0	73.1	 25
128	 11	303.0	48.2	 25
129	 11	137.8	26.8	 30
130	 11	1410.5	351.1	 36
131	 11	1054.0	193.9	 30
132	 11	524.3	90.4	 30
133	 11	214.8	53.2	 30
134	 11	127.3	41.7	 30
135	 11	205.8	42.5	 30
136	 11	4076.0	613.3	 25
137	 11	2246.0	318.3	 25
138	 11	151.0	38.9	 25
139	 11	307.0	45.8	 25
140	 11	263.5	49.8	 30
141	 11	315.0	58.6	 25
142	 11	356.0	74.9	 25
143	 11	4311.0	785.0	 25
144	 11	219.0	36.2	 25
145	 11	494.8	108.3	 30
146	 11	194.0	58.2	 25
147	 11	2498.0	439.4	 25
148	 11	125.0	26.1	 25
149	 11	148.0	37.2	 25
150	 11	157.5	48.2	 30
151	 11	2278.0	280.0	 25
152	 11	122.0	28.5	 25
153	 11	818.0	161.1	 25
154	 11	123.0	28.4	 25
155	 11	245.5	44.0	 30
156	 11	173.0	40.7	 25
157	 11	321.0	43.2	 25
158	 11	767.0	129.8	 25
159	 11	114.0	24.3	 25
160	 11	110.0	30.9	 36
161	 11	341.0	64.3	 30
162	 11	301.5	67.6	 30
163	 11	941.0	169.7	 30
164	 11	305.3	67.2	 30
165	 11	513.8	74.2	 36
166	 11	1173.0	199.8	 25
167	 11	173.0	45.3	 25
168	 11	292.0	62.1	 25
169	 11	1110.0	241.8	 25
170	 11	285.3	52.3	 30
171	 11	557.0	66.1	 25
172	 11	290.0	131.2	 25
173	 11	131.0	30.0	 25
174	 11	131.0	37.6	 25
175	 11	132.8	28.7	 30
176	 11	104.0	22.7	 25
177	 11	119.0	20.6	 25
178	 11	560.0	100.6	 25
179	 11	211.0	40.3	 25
180	 11	1140.3	206.6	 30
181	 11	287.0	63.2	 25
182	 11	4627.0	434.0	 25
183	 11	512.0	92.5	 25
184	 11	249.0	48.6	 25
185	 11	144.5	24.4	 30
186	 11	124.0	25.5	 25
187	 11	114.0	22.2	 25
188	 11	168.0	31.1	 25
189	 11	154.0	30.5	 25
190	 11	204.0	36.2	 30
191	 11	106.5	26.6	 30
192	 11	343.0	61.6	 30
193	 11	208.8	31.9	 30
194	 11	384.3	49.3	 30
195	 11	177.0	32.3	 36
196	 11	3003.5	469.3	 30
197	 11	174.0	32.0	 25
198	 11	302.0	50.1	 25
199	 11	1664.0	227.9	 25
200	 11	574.0	57.7	 30
201	 11	316.0	52.6	 25
202	 11	363.0	57.0	 25
203	 11	1626.0	223.1	 25
204	 11	1019.0	143.8	 25
205	 11	579.8	137.0	 30
206	 11	193.0	43.2	 25
207	 11	388.0	55.2	 25
208	 11	270.0	39.1	 25
209	 11	276.0	54.6	 25
210	 11	1636.0	299.4	 30
211	 11	744.0	110.1	 25
212	 11	3313.0	525.7	 25
213	 11	109.0	23.5	 25
214	 11	286.0	61.3	 25
215	 11	194.5	31.9	 30
216	 11	1126.0	190.1	 25
217	 11	363.0	40.4	 25
218	 11	235.0	49.0	 25
219	 11	120.0	20.2	 25
220	 11	1185.3	247.7	 30
221	 11	547.0	96.8	 25
222	 11	481.8	89.2	 30
223	 11	374.3	56.3	 30
224	 11	323.3	54.7	 30
225	 11	2664.0	519.2	 36
226	 11	391.5	49.1	 30
227	 11	133.5	21.3	 30
228	 11	224.0	37.4	 25
229	 11	111.0	22.9	 25
230	 11	401.8	101.7	 30
231	 11	172.0	30.0	 25
232	 11	680.0	167.9	 25
233	 11	123.0	17.6	 25
234	 11	157.0	41.3	 25
235	 11	620.3	178.6	 30
236	 11	277.0	45.5	 25
237	 11	150.0	34.5	 25
238	 11	171.0	36.2	 25
239	 11	109.0	25.6	 25
240	 11	133.5	25.3	 30
241	 11	2601.0	534.8	 25
242	 11	470.0	72.9	 25
243	 11	195.0	34.3	 25
244	 11	161.0	26.9	 25
245	 11	206.8	37.7	 30
246	 11	228.0	50.3	 25
247	 11	351.0	81.2	 25
248	 11	383.0	54.3	 25
249	 11	373.0	61.3	 25
250	 11	200.0	32.3	 30
251	 11	169.0	26.9	 25
252	 11	258.0	21.3	 25
253	 11	1136.8	204.6	 30
254	 11	134.3	30.2	 30
255	 11	130.3	23.7	 36
256	 11	138.8	22.7	 30
257	 11	134.5	27.0	 30
258	 11	154.8	25.8	 30
259	 11	499.0	64.1	 25
260	 11	134.0	30.1	 30
261	 11	95.0	13.8	 25
262	 11	164.0	27.4	 25
263	 11	125.0	23.2	 25
264	 11	134.0	34.0	 25
265	 11	127.0	18.6	 30
266	 11	149.0	43.2	 25
267	 11	164.0	32.3	 25
268	 11	830.0	109.0	 25
269	 11	167.0	25.8	 25
270	 11	612.5	144.5	 30
271	 11	110.0	17.4	 25
272	 11	2430.0	505.9	 25
273	 11	217.0	28.9	 25
274	 11	5297.0	667.3	 25
275	 11	164.0	29.2	 30
276	 11	826.0	171.8	 25
277	 11	169.0	25.6	 25
278	 11	166.0	24.6	 25
279	 11	103.0	19.6	 25
280	 11	113.5	22.6	 30
281	 11	304.0	55.3	 25
282	 11	812.0	133.8	 25
283	 11	129.0	30.9	 30
284	 11	105.5	20.9	 30
285	 11	158.5	37.2	 36
286	 11	122.0	21.7	 30
287	 11	112.0	22.7	 30
288	 11	223.0	42.4	 30
289	 11	6198.5	899.6	 30
290	 11	676.8	163.7	 30
291	 11	184.0	37.2	 25
292	 11	125.0	26.8	 25
293	 11	368.0	73.6	 25
294	 11	160.0	33.4	 25
295	 11	129.0	23.1	 30
296	 11	296.0	40.6	 25
297	 11	4557.0	831.1	 25
298	 11	197.0	41.9	 25
299	 11	576.0	59.4	 25
300	 11	350.5	58.0	 30
301	 11	185.0	41.1	 25
302	 11	144.0	29.6	 25
303	 11	110.0	26.4	 25
304	 11	138.0	20.5	 25
305	 11	224.5	33.3	 30
306	 11	433.0	51.3	 25
307	 11	305.0	42.4	 25
308	 11	426.0	72.1	 25
309	 11	301.0	54.4	 25
310	 11	795.8	176.1	 30
311	 11	663.0	124.8	 25
312	 11	144.0	37.3	 25
313	 11	119.0	19.2	 25
314	 11	1164.3	225.9	 30
315	 11	236.5	43.1	 36
316	 11	585.3	123.1	 30
317	 11	301.0	41.9	 30
318	 11	118.8	29.9	 30
319	 11	182.3	40.4	 30
320	 11	206.0	48.8	 30
321	 11	230.0	34.3	 25
322	 11	198.0	20.8	 25
323	 11	108.0	22.0	 25
324	 11	106.0	23.1	 25
325	 11	234.8	38.1	 30
326	 11	136.0	23.3	 25
327	 11	294.0	34.1	 25
328	 11	208.0	46.5	 25
329	 11	129.0	25.7	 25
330	 11	207.8	43.9	 30
331	 11	132.0	28.8	 25
332	 11	130.0	28.4	 25
333	 11	430.0	74.8	 25
334	 11	119.0	20.9	 25
335	 11	261.0	51.2	 30
336	 11	294.0	56.4	 25
337	 11	152.0	27.7	 25
338	 11	895.0	143.1	 25
339	 11	221.0	27.3	 25
340	 11	347.0	62.6	 30
341	 11	554.0	87.6	 25
342	 11	137.0	26.0	 25
343	 11	186.0	30.5	 25
344	 11	325.0	43.9	 25
345	 11	112.3	20.1	 36
346	 11	286.3	53.4	 30
347	 11	182.0	36.2	 30
348	 11	178.5	34.3	 30
349	 11	102.5	20.2	 30
350	 11	184.0	40.7	 36
351	 11	1222.0	298.8	 25
352	 11	131.0	22.4	 25
353	 11	218.0	46.5	 25
354	 11	367.0	47.3	 25
355	 11	1052.0	242.4	 30
356	 11	365.0	86.9	 25
357	 11	347.0	91.3	 25
358	 11	149.0	39.8	 25
359	 11	134.0	24.1	 25
360	 11	198.5	35.3	 30
361	 11	232.0	45.0	 25
362	 11	173.0	35.9	 25
363	 11	433.0	75.1	 25
364	 11	192.0	28.7	 25
365	 11	133.8	35.7	 30
366	 11	121.0	32.4	 25
367	 11	192.0	35.0	 25
368	 11	101.0	23.8	 25
369	 11	155.0	34.0	 25
370	 11	248.3	48.4	 30
371	 11	396.0	54.6	 25
372	 11	1797.0	292.9	 25
373	 11	318.0	63.8	 25
374	 11	117.0	24.4	 25
375	 11	398.5	83.1	 30
376	 11	1257.5	252.1	 30
377	 11	5334.3	1260.3	 30
378	 11	1951.0	312.0	 30
379	 11	232.8	43.4	 30
380	 11	111.0	30.1	 36
381	 11	164.5	36.6	 30
382	 11	105.0	24.2	 25
383	 11	161.0	40.2	 25
384	 11	108.0	27.2	 25
385	 11	389.5	78.3	 30
386	 11	731.0	152.5	 25
387	 11	217.0	39.6	 25
388	 11	107.0	23.5	 25
389	 11	188.0	42.1	 25
390	 11	233.3	37.6	 30
391	 11	145.0	21.4	 25
392	 11	230.0	30.3	 25
393	 11	443.0	72.3	 25
394	 11	155.0	31.8	 25
395	 11	132.3	35.6	 30
396	 11	125.0	30.8	 25
397	 11	127.0	23.7	 25
398	 11	5419.0	825.4	 25
399	 11	139.0	19.3	 25
400	 11	120.5	25.9	 30
401	 11	185.0	41.3	 25
402	 11	144.0	33.6	 25
403	 11	203.0	41.3	 25
404	 11	132.0	36.0	 25
405	 11	384.8	72.6	 30
406	 11	311.0	49.7	 25
407	 11	243.0	51.8	 30
408	 11	137.8	40.0	 30
409	 11	145.8	34.4	 30
410	 11	129.0	24.9	 36
411	 11	94.8	16.7	 30
412	 11	100.0	22.0	 30
413	 11	707.0	165.9	 25
414	 11	201.0	42.9	 25
415	 11	120.5	24.7	 30
416	 11	170.0	80.4	 25
417	 11	400.0	55.8	 25
418	 11	356.0	53.7	 25
419	 11	152.0	34.3	 25
420	 11	106.0	21.2	 30
421	 11	175.0	34.7	 25
422	 11	700.0	114.8	 25
423	 11	166.0	34.9	 25
424	 11	595.0	111.7	 25
425	 11	143.0	38.8	 25
426	 11	348.5	54.4	 30
427	 11	307.0	66.5	 25
428	 11	292.0	47.7	 25
429	 11	423.0	84.7	 25
430	 11	303.0	86.7	 25
431	 11	291.8	38.1	 30
432	 11	154.0	37.0	 25
433	 11	445.0	64.7	 25
434	 11	121.0	23.7	 25
435	 11	425.0	60.3	 25
436	 11	162.8	35.2	 30
437	 11	329.0	57.0	 25
438	 11	159.3	32.7	 30
439	 11	3152.0	605.7	 30
440	 11	143.0	34.6	 30
441	 11	565.3	134.1	 36
442	 11	111.0	33.0	 30
443	 11	155.3	31.3	 30
444	 11	174.0	43.0	 25
445	 11	755.0	95.6	 25
446	 11	207.5	32.4	 30
447	 11	106.0	32.2	 25
448	 11	296.0	62.3	 25
449	 11	199.0	40.9	 25
450	 11	285.0	56.6	 25
451	 11	1514.3	345.5	 30
452	 11	127.0	34.1	 25
453	 11	122.0	23.2	 25
454	 11	1889.0	222.2	 25
455	 11	11394.0	858.2	 25
456	 11	111.0	30.5	 30
457	 11	104.0	26.4	 25
458	 11	192.0	34.4	 25
459	 11	151.0	41.3	 25
460	 11	150.0	50.9	 25
461	 11	162.0	34.8	 30
462	 11	408.0	81.2	 25
463	 11	2342.0	338.4	 25
464	 11	384.0	58.5	 25
465	 11	209.0	37.7	 25
466	 11	212.8	35.5	 30
467	 11	166.0	40.7	 25
468	 11	156.0	41.1	 25
469	 11	208.0	42.4	 30
470	 11	115.8	31.5	 30
471	 11	342.3	74.4	 36
472	 11	325.5	117.9	 30
473	 11	118.8	30.6	 30
474	 11	122.0	34.0	 30
475	 11	126.0	29.0	 25
476	 11	723.5	187.4	 30
477	 11	230.0	46.0	 25
478	 11	159.0	39.7	 25
479	 11	158.0	31.7	 25
480	 11	955.0	119.3	 25
481	 11	1190.3	270.4	 30
482	 11	157.0	45.1	 25
483	 11	366.0	53.1	 25
484	 11	463.0	92.1	 25
485	 11	280.0	50.3	 25
486	 11	156.8	38.4	 30
487	 11	144.0	40.8	 25
488	 11	5338.0	627.1	 25
489	 11	608.0	73.0	 25
490	 11	2314.0	261.9	 25
491	 11	286.0	59.9	 30
492	 11	143.0	34.4	 25
493	 11	503.0	105.0	 25
494	 11	153.0	37.0	 25
495	 11	592.0	68.9	 25
496	 11	174.8	45.9	 30
497	 11	502.0	107.5	 25
498	 11	382.0	61.4	 25
499	 11	2135.0	277.5	 25
500	 11	278.8	60.1	 30
501	 11	2949.8	822.8	 36
502	 11	171.3	37.1	 30
503	 11	303.5	41.1	 30
504	 11	16019.5	3204.8	 30
505	 11	725.0	113.7	 30
506	 11	166.3	37.3	 30
507	 11	198.0	24.9	 25
508	 11	150.0	36.1	 25
509	 11	320.0	59.5	 25
510	 11	171.0	41.8	 25
511	 11	7265.0	1917.3	 30
512	 11	129.0	30.5	 25
513	 11	538.0	122.0	 25
514	 11	251.0	53.0	 25
515	 11	3238.0	372.3	 25
516	 11	176.3	29.0	 30
517	 11	142.0	31.4	 25
518	 11	154.0	35.0	 25
519	 11	455.0	69.5	 25
520	 11	264.0	50.8	 25
521	 11	150.0	33.7	 30
522	 11	105.0	21.0	 25
523	 11	101.0	24.4	 25
524	 11	114.0	28.5	 25
525	 11	603.0	121.1	 25
526	 11	227.3	41.8	 30
527	 11	161.0	24.7	 25
528	 11	172.0	42.2	 25
529	 11	103.0	18.2	 25
530	 11	271.0	71.7	 25
531	 11	282.8	74.1	 36
532	 11	191.0	39.0	 30
533	 11	627.3	106.0	 30
534	 11	232.3	59.3	 30
535	 11	809.5	90.4	 30
536	 11	125.5	40.4	 36
537	 11	156.0	31.0	 25
538	 11	95.0	21.8	 25
539	 11	218.0	33.5	 25
540	 11	804.0	121.8	 25
541	 11	286.8	58.3	 30
542	 11	433.0	121.3	 25
543	 11	1637.0	307.6	 25
544	 11	134.0	21.5	 25
545	 11	137.0	27.2	 25
546	 11	157.8	41.5	 30
547	 11	139.0	27.7	 25
548	 11	253.0	47.0	 25
549	 11	215.0	44.2	 25
550	 11	2307.0	380.5	 25
551	 11	238.5	35.9	 30
552	 11	1165.0	206.5	 25
553	 11	212.0	48.5	 25
554	 11	217.0	47.2	 25
555	 11	218.0	42.9	 25
556	 11	408.8	65.2	 30
557	 11	343.0	74.5	 25
558	 11	275.0	43.7	 25
559	 11	125.0	17.8	 25
560	 11	112.0	25.3	 25
561	 11	115.5	25.8	 30
562	 11	226.0	60.6	 30
563	 11	158.5	31.3	 30
564	 11	165.0	40.3	 30
565	 11	187.0	36.3	 30
566	 11	2621.3	722.2	 36
567	 11	253.5	47.2	 30
568	 11	253.0	51.9	 25
569	 11	523.0	117.2	 25
570	 11	235.0	50.1	 25
571	 11	607.8	145.4	 30
572	 11	2784.0	645.4	 25
573	 11	267.0	43.1	 25
574	 11	383.0	53.1	 25
575	 11	1759.0	143.6	 25
576	 11	517.8	124.8	 30
577	 11	267.0	53.6	 25
578	 11	309.0	56.5	 25
579	 11	1143.0	158.1	 25
580	 11	15238.0	2082.8	 25
581	 11	129.5	32.6	 30
582	 11	118.0	27.0	 25
583	 11	113.0	29.4	 25
584	 11	132.0	23.6	 25
585	 11	3449.0	502.5	 25
586	 11	313.3	78.8	 30
587	 11	132.0	34.2	 25
588	 11	97.0	21.0	 25
589	 11	101.0	24.7	 25
590	 11	373.0	58.1	 25
591	 11	453.5	105.4	 30
592	 11	358.0	82.9	 25
593	 11	351.0	53.8	 30
594	 11	98.0	26.8	 30
595	 11	129.5	25.0	 30
596	 11	180.3	39.2	 36
597	 11	543.0	99.5	 30
598	 11	314.5	44.5	 30
599	 11	2601.0	302.6	 25
600	 11	569.0	78.3	 25
601	 11	281.0	55.5	 30
602	 11	215.0	49.7	 25
603	 11	220.0	36.8	 25
604	 11	304.0	33.7	 25
605	 11	685.0	95.9	 25
606	 11	631.0	142.6	 30
607	 11	1213.0	203.3	 25
608	 11	192.0	30.0	 25
609	 11	129.0	35.0	 25
610	 11	235.0	32.8	 25
611	 11	243.8	35.4	 30
612	 11	291.0	37.0	 25
613	 11	375.0	62.2	 25
614	 11	252.0	43.0	 25
615	 11	415.0	58.3	 25
616	 11	1025.0	191.0	 30
617	 11	1305.0	276.9	 25
618	 11	237.0	29.3	 25
619	 11	268.0	54.2	 25
620	 11	160.0	23.5	 25
621	 11	302.3	60.3	 30
622	 11	310.0	64.3	 25
623	 11	2646.0	387.8	 25
624	 11	1329.5	105.7	 30
625	 11	385.3	63.2	 30
626	 11	264.5	46.8	 36
627	 11	557.0	76.1	 30
628	 11	332.5	39.8	 30
629	 11	668.0	104.7	 30
630	 11	483.0	49.9	 25
631	 11	164.0	28.2	 30
632	 11	143.0	24.0	 25
633	 11	2027.0	343.8	 25
634	 11	548.0	99.4	 25
635	 11	158.0	35.8	 25
636	 11	334.0	69.0	 30
637	 11	397.0	75.6	 25
638	 11	352.0	55.7	 25
639	 11	588.0	126.5	 25
640	 11	180.0	33.0	 25
641	 11	161.5	31.7	 30
642	 11	127.0	23.0	 25
643	 11	527.0	53.8	 25
644	 11	478.0	73.1	 25
645	 11	731.0	87.8	 25
646	 11	144.0	18.1	 30
647	 11	153.0	20.2	 25
648	 11	128.0	28.9	 25
649	 11	1662.0	176.0	 25
650	 11	115.0	24.8	 25
651	 11	123.8	15.5	 30
652	 11	121.0	32.9	 25
653	 11	211.0	34.9	 25
654	 11	129.0	22.1	 25
655	 11	94.8	19.3	 30
656	 11	133.8	31.7	 36
657	 11	99.3	18.6	 30
658	 11	433.5	68.8	 30
659	 11	255.5	31.7	 30
660	 11	918.5	144.8	 30
661	 11	695.8	126.4	 30
662	 11	273.0	41.7	 25
663	 11	196.0	33.3	 25
664	 11	242.0	40.5	 25
665	 11	238.0	33.0	 25
666	 11	1583.3	284.9	 30
667	 11	214.0	32.9	 25
668	 11	1051.0	151.6	 25
669	 11	482.0	60.4	 25
670	 11	163.0	32.6	 25
671	 11	160.5	34.6	 30
672	 11	446.0	100.7	 25
673	 11	766.0	90.6	 25
674	 11	104.0	22.6	 25
675	 11	144.0	23.4	 25
676	 11	579.3	94.8	 30
677	 11	832.0	196.5	 25
678	 11	487.0	50.6	 25
679	 11	682.0	78.9	 25
680	 11	412.0	64.5	 25
681	 11	875.5	177.2	 30
682	 11	477.0	83.9	 25
683	 11	1488.0	263.7	 25
684	 11	193.0	32.7	 25
685	 11	6175.0	478.0	 25
686	 11	2368.0	495.5	 36
687	 11	278.8	48.7	 30
688	 11	1921.8	290.6	 30
689	 11	146.0	34.7	 30
690	 11	173.5	38.3	 30
691	 11	167.5	35.9	 36
692	 11	276.0	45.8	 25
693	 11	777.0	152.3	 25
694	 11	196.0	42.7	 25
695	 11	285.0	46.8	 25
696	 11	595.5	105.8	 30
697	 11	989.0	162.0	 25
698	 11	2227.0	343.7	 25
699	 11	108.0	18.6	 25
700	 11	408.0	49.2	 25
701	 11	284.3	39.9	 30
702	 11	1031.0	153.3	 25
703	 11	249.0	40.7	 25
704	 11	275.0	57.8	 25
705	 11	249.0	40.7	 25
706	 11	1243.5	230.4	 30
707	 11	212.0	52.7	 25
708	 11	297.0	63.0	 25
709	 11	246.0	34.6	 25
710	 11	228.0	35.4	 25
711	 11	290.5	47.7	 30
  0	 12	25258.5	8161.6	 30
  1	 12	138.0	29.6	 30
  2	 12	233.5	46.3	 30
  3	 12	254.5	54.5	 30
  4	 12	310.3	91.6	 36
  5	 12	346.0	91.1	 25
  6	 12	141.0	25.9	 25
  7	 12	455.0	89.3	 25
  8	 12	177.0	43.7	 25
  9	 12	193.3	68.2	 30
 10	 12	139.0	32.5	 25
 11	 12	69.0	21.7	 25
 12	 12	94.0	19.8	 25
 13	 12	116.0	27.9	 25
 14	 12	125.0	22.2	 25
 15	 12	136.0	31.2	 30
 16	 12	95.0	23.2	 25
 17	 12	87.0	20.7	 25
 18	 12	127.0	29.9	 25
 19	 12	148.0	28.5	 25
 20	 12	168.0	31.1	 30
 21	 12	123.0	20.9	 25
 22	 12	113.0	31.6	 25
 23	 12	82.0	26.8	 25
 24	 12	120.0	31.1	 25
 25	 12	79.8	17.1	 30
 26	 12	84.0	16.6	 25
 27	 12	102.0	30.0	 25
 28	 12	128.0	26.5	 25
 29	 12	96.0	19.3	 25
 30	 12	93.5	24.5	 36
 31	 12	131.8	31.5	 30
 32	 12	157.5	29.1	 30
 33	 12	141.5	44.8	 30
 34	 12	101.0	15.8	 30
 35	 12	87.3	31.9	 36
 36	 12	102.0	25.1	 25
 37	 12	163.0	36.7	 25
 38	 12	168.0	33.5	 25
 39	 12	135.0	27.4	 25
 40	 12	110.5	26.7	 30
 41	 12	95.0	31.5	 25
 42	 12	111.0	33.4	 25
 43	 12	101.0	19.5	 25
 44	 12	87.0	25.2	 25
 45	 12	103.8	30.3	 30
 46	 12	115.0	27.6	 25
 47	 12	88.0	30.4	 25
 48	 12	71.0	34.0	 25
 49	 12	107.0	23.9	 25
 50	 12	117.8	24.1	 30
 51	 12	113.0	23.1	 25
 52	 12	89.0	18.1	 25
 53	 12	121.0	28.5	 25
 54	 12	134.0	28.9	 25
 55	 12	117.8	29.1	 30
 56	 12	89.0	28.7	 25
 57	 12	94.0	21.6	 25
 58	 12	66.0	11.0	 25
 59	 12	91.0	22.9	 25
 60	 12	97.8	23.6	 30
 61	 12	108.5	20.7	 30
 62	 12	106.3	17.5	 30
 63	 12	82.8	29.2	 30
 64	 12	81.0	16.0	 30
 65	 12	96.5	21.4	 36
 66	 12	129.8	25.5	 30
 67	 12	107.0	24.5	 25
 68	 12	86.0	18.8	 25
 69	 12	97.0	23.2	 25
 70	 12	101.3	18.8	 30
 71	 12	92.0	23.0	 25
 72	 12	107.0	28.4	 25
 73	 12	107.0	23.3	 25
 74	 12	125.0	26.9	 25
 75	 12	90.0	27.7	 30
 76	 12	97.0	26.6	 25
 77	 12	106.0	22.3	 25
 78	 12	114.0	22.8	 25
 79	 12	105.0	25.0	 25
 80	 12	99.0	23.5	 30
 81	 12	131.0	20.2	 25
 82	 12	133.0	24.9	 25
 83	 12	107.0	18.0	 25
 84	 12	130.0	28.2	 25
 85	 12	98.8	20.6	 30
 86	 12	102.0	21.6	 25
 87	 12	98.0	22.4	 25
 88	 12	130.0	21.9	 25
 89	 12	112.0	19.9	 25
 90	 12	95.3	19.8	 30
 91	 12	120.0	25.4	 25
 92	 12	71.8	20.1	 30
 93	 12	186.3	88.8	 30
 94	 12	521.8	108.0	 30
 95	 12	141.8	29.6	 36
 96	 12	100.8	25.1	 30
 97	 12	908.3	259.3	 30
 98	 12	139.0	37.9	 25
 99	 12	148.0	30.5	 25
100	 12	364.5	78.7	 30
101	 12	2633.0	574.9	 25
102	 12	588.0	65.3	 25
103	 12	187.0	34.8	 25
104	 12	132.0	30.3	 25
105	 12	171.8	26.6	 30
106	 12	181.0	39.1	 25
107	 12	199.0	35.7	 25
108	 12	164.0	24.7	 25
109	 12	351.0	104.6	 25
110	 12	353.8	39.6	 30
111	 12	307.0	55.9	 25
112	 12	124.0	31.4	 25
113	 12	237.0	38.2	 25
114	 12	126.0	20.0	 25
115	 12	220.5	40.0	 30
116	 12	132.0	21.6	 25
117	 12	180.0	29.2	 25
118	 12	418.0	51.4	 25
119	 12	314.0	58.3	 25
120	 12	232.5	33.7	 30
121	 12	257.0	39.5	 25
122	 12	309.0	59.1	 25
123	 12	114.5	24.4	 30
124	 12	138.8	28.4	 30
125	 12	126.0	39.8	 36
126	 12	174.5	34.3	 30
127	 12	263.3	55.2	 30
128	 12	161.8	36.6	 30
129	 12	170.0	36.9	 25
130	 12	225.0	48.8	 30
131	 12	365.0	39.4	 25
132	 12	336.0	66.7	 25
133	 12	160.0	42.5	 25
134	 12	114.0	22.9	 25
135	 12	137.0	28.7	 30
136	 12	2192.0	493.2	 25
137	 12	613.0	62.7	 25
138	 12	172.0	38.2	 25
139	 12	238.0	46.3	 25
140	 12	108.8	19.5	 30
141	 12	274.0	42.5	 25
142	 12	190.0	47.3	 25
143	 12	147.0	31.1	 25
144	 12	145.0	25.1	 25
145	 12	163.3	35.2	 30
146	 12	133.0	20.1	 25
147	 12	300.0	60.2	 25
148	 12	151.0	24.8	 25
149	 12	197.0	49.0	 25
150	 12	137.0	29.3	 30
151	 12	535.0	113.2	 25
152	 12	119.0	22.0	 25
153	 12	209.0	37.7	 25
154	 12	149.3	33.0	 30
155	 12	170.3	428.9	 36
156	 12	115.0	29.6	 30
157	 12	197.0	67.8	 30
158	 12	233.5	48.6	 30
159	 12	129.5	26.8	 30
160	 12	105.5	25.8	 30
161	 12	118.0	20.7	 25
162	 12	218.0	48.3	 25
163	 12	280.0	60.1	 25
164	 12	133.0	16.5	 25
165	 12	317.0	50.3	 30
166	 12	262.0	28.3	 25
167	 12	274.0	36.1	 25
168	 12	464.0	48.5	 25
169	 12	258.0	47.4	 25
170	 12	238.8	52.1	 30
171	 12	354.0	53.2	 25
172	 12	885.0	120.2	 25
173	 12	130.0	23.9	 25
174	 12	120.0	16.4	 25
175	 12	125.0	19.8	 30
176	 12	116.0	27.4	 25
177	 12	109.0	21.9	 25
178	 12	139.0	26.6	 25
179	 12	117.0	17.3	 25
180	 12	295.0	59.5	 30
181	 12	385.0	58.6	 25
182	 12	2050.0	404.1	 25
183	 12	180.0	31.0	 25
184	 12	149.0	37.9	 25
185	 12	149.0	22.4	 36
186	 12	127.5	29.9	 30
187	 12	104.5	25.8	 30
188	 12	116.8	18.7	 30
189	 12	135.5	22.8	 30
190	 12	152.5	26.1	 36
191	 12	161.0	41.1	 25
192	 12	146.0	28.5	 25
193	 12	131.0	28.2	 25
194	 12	225.0	58.7	 25
195	 12	164.5	20.9	 30
196	 12	505.0	110.6	 25
197	 12	139.0	28.9	 25
198	 12	310.0	75.3	 25
199	 12	482.0	73.7	 25
200	 12	457.8	94.3	 30
201	 12	220.0	28.5	 25
202	 12	496.0	50.4	 25
203	 12	704.0	88.1	 25
204	 12	368.0	62.5	 25
205	 12	287.8	51.0	 30
206	 12	173.0	25.3	 25
207	 12	286.0	58.0	 25
208	 12	167.0	45.6	 25
209	 12	148.0	27.5	 25
210	 12	289.5	86.0	 30
211	 12	189.0	31.8	 25
212	 12	292.0	51.1	 25
213	 12	92.0	12.4	 25
214	 12	162.0	36.3	 25
215	 12	138.0	36.9	 30
216	 12	164.3	51.8	 30
217	 12	432.0	59.2	 30
218	 12	174.8	31.0	 30
219	 12	114.0	26.3	 30
220	 12	287.5	66.9	 36
221	 12	161.3	40.0	 30
222	 12	136.0	29.9	 25
223	 12	151.0	34.9	 25
224	 12	249.0	48.0	 25
225	 12	1702.3	389.8	 30
226	 12	235.0	49.7	 25
227	 12	125.0	24.3	 25
228	 12	136.0	30.4	 25
229	 12	87.0	16.7	 25
230	 12	155.5	31.0	 30
231	 12	170.0	36.0	 25
232	 12	237.0	53.1	 25
233	 12	156.0	32.1	 25
234	 12	165.0	34.8	 25
235	 12	153.5	28.1	 30
236	 12	160.0	37.0	 25
237	 12	121.0	25.0	 25
238	 12	146.0	32.0	 25
239	 12	111.0	19.6	 25
240	 12	123.0	19.0	 30
241	 12	219.0	44.5	 25
242	 12	442.0	48.2	 25
243	 12	202.0	35.3	 25
244	 12	156.0	38.6	 25
245	 12	226.0	44.4	 30
246	 12	157.8	36.2	 30
247	 12	157.3	36.9	 30
248	 12	332.3	83.6	 30
249	 12	241.0	57.4	 30
250	 12	244.3	45.7	 36
251	 12	180.5	54.0	 30
252	 12	210.3	46.1	 30
253	 12	244.0	39.0	 25
254	 12	137.0	33.2	 25
255	 12	142.0	29.1	 30
256	 12	108.0	26.5	 25
257	 12	138.0	33.3	 25
258	 12	215.0	46.1	 25
259	 12	247.0	45.5	 25
260	 12	129.8	33.6	 30
261	 12	105.0	21.7	 25
262	 12	129.0	26.8	 25
263	 12	128.0	23.3	 25
264	 12	129.0	28.3	 25
265	 12	134.5	35.3	 30
266	 12	146.0	34.3	 25
267	 12	212.0	46.5	 25
268	 12	247.0	52.0	 25
269	 12	140.0	28.7	 25
270	 12	243.5	61.4	 30
271	 12	150.0	34.0	 25
272	 12	307.0	70.6	 25
273	 12	173.0	32.0	 25
274	 12	585.0	121.5	 25
275	 12	110.0	23.9	 30
276	 12	213.0	38.2	 25
277	 12	114.5	24.6	 30
278	 12	129.3	21.5	 30
279	 12	124.3	29.9	 30
280	 12	109.0	20.3	 36
281	 12	160.8	31.6	 30
282	 12	287.3	75.4	 30
283	 12	130.0	32.1	 25
284	 12	130.0	20.9	 25
285	 12	173.0	30.8	 30
286	 12	129.0	31.7	 25
287	 12	104.0	24.6	 25
288	 12	193.0	39.2	 25
289	 12	1243.0	343.5	 25
290	 12	307.5	62.6	 30
291	 12	127.0	28.9	 25
292	 12	108.0	22.8	 25
293	 12	220.0	45.0	 25
294	 12	144.0	34.1	 25
295	 12	114.0	17.2	 30
296	 12	207.0	44.0	 25
297	 12	780.0	158.8	 25
298	 12	205.0	44.2	 25
299	 12	589.0	80.9	 25
300	 12	316.5	58.2	 30
301	 12	156.0	26.3	 25
302	 12	135.0	27.6	 25
303	 12	113.0	25.7	 25
304	 12	141.0	31.1	 25
305	 12	186.5	33.9	 30
306	 12	352.0	64.9	 25
307	 12	201.0	44.6	 25
308	 12	388.0	108.0	 30
309	 12	140.8	32.0	 30
310	 12	278.5	89.4	 36
311	 12	185.0	43.0	 30
312	 12	130.3	29.1	 30
313	 12	175.0	36.6	 30
314	 12	392.0	83.5	 25
315	 12	216.8	44.1	 30
316	 12	232.0	46.4	 25
317	 12	212.0	60.2	 25
318	 12	176.0	58.3	 25
319	 12	141.0	36.2	 25
320	 12	708.3	177.6	 30
321	 12	286.0	52.1	 25
322	 12	148.0	38.0	 25
323	 12	108.0	22.4	 25
324	 12	123.0	35.1	 25
325	 12	201.5	38.0	 30
326	 12	110.0	22.6	 25
327	 12	167.0	39.6	 25
328	 12	162.0	40.1	 25
329	 12	162.0	29.3	 25
330	 12	140.8	32.4	 30
331	 12	104.0	25.9	 25
332	 12	138.0	25.9	 25
333	 12	127.0	24.9	 25
334	 12	155.0	36.1	 25
335	 12	121.8	32.3	 30
336	 12	166.0	33.9	 25
337	 12	155.0	30.7	 25
338	 12	258.0	36.1	 25
339	 12	160.5	28.0	 30
340	 12	283.3	62.7	 36
341	 12	323.0	78.6	 30
342	 12	155.0	32.2	 30
343	 12	153.8	27.9	 30
344	 12	164.5	43.4	 30
345	 12	124.8	34.8	 30
346	 12	230.0	60.7	 25
347	 12	137.0	29.3	 25
348	 12	143.0	39.0	 25
349	 12	113.0	20.8	 25
350	 12	107.0	32.2	 30
351	 12	266.0	51.8	 25
352	 12	150.0	38.7	 25
353	 12	373.0	85.7	 25
354	 12	155.0	46.3	 25
355	 12	249.0	51.8	 25
356	 12	166.5	43.9	 30
357	 12	134.0	33.6	 25
358	 12	114.0	31.9	 25
359	 12	150.0	36.8	 25
360	 12	135.0	35.7	 25
361	 12	140.3	36.9	 30
362	 12	185.0	51.0	 25
363	 12	152.0	43.9	 25
364	 12	160.0	40.8	 25
365	 12	108.0	36.5	 25
366	 12	126.8	38.8	 30
367	 12	149.0	36.5	 25
368	 12	115.0	28.1	 25
369	 12	158.0	30.9	 25
370	 12	214.8	46.4	 30
371	 12	200.0	46.2	 36
372	 12	387.3	103.2	 30
373	 12	383.3	82.7	 30
374	 12	114.0	27.2	 30
375	 12	158.5	42.0	 30
376	 12	429.0	73.5	 30
377	 12	674.0	167.9	 25
378	 12	368.0	92.6	 25
379	 12	200.0	37.3	 25
380	 12	121.0	27.0	 25
381	 12	288.3	63.1	 30
382	 12	126.0	26.6	 25
383	 12	101.0	19.3	 25
384	 12	113.0	29.5	 25
385	 12	149.0	43.4	 25
386	 12	382.5	99.2	 30
387	 12	294.0	60.5	 25
388	 12	121.0	47.6	 25
389	 12	116.0	29.8	 25
390	 12	143.0	36.5	 25
391	 12	170.0	43.3	 30
392	 12	184.0	42.0	 25
393	 12	153.0	41.1	 25
394	 12	151.0	41.3	 25
395	 12	98.0	17.0	 25
396	 12	114.3	26.1	 30
397	 12	109.0	22.5	 25
398	 12	596.0	118.1	 25
399	 12	135.0	31.0	 25
400	 12	146.0	37.2	 25
401	 12	144.5	33.1	 36
402	 12	100.8	33.7	 30
403	 12	189.5	41.5	 30
404	 12	118.0	20.5	 30
405	 12	138.3	38.2	 30
406	 12	156.5	42.9	 36
407	 12	152.0	37.9	 25
408	 12	133.0	31.7	 25
409	 12	127.0	38.5	 25
410	 12	111.0	18.7	 25
411	 12	134.3	29.6	 30
412	 12	129.0	33.1	 25
413	 12	193.0	31.7	 25
414	 12	222.0	50.9	 25
415	 12	133.0	27.8	 25
416	 12	177.8	25.9	 30
417	 12	224.0	34.0	 25
418	 12	206.0	53.9	 25
419	 12	144.0	33.7	 25
420	 12	98.0	23.1	 25
421	 12	109.0	34.8	 30
422	 12	214.0	36.4	 25
423	 12	145.0	32.8	 25
424	 12	89.0	15.5	 25
425	 12	174.0	33.6	 25
426	 12	300.0	56.3	 30
427	 12	248.0	55.4	 25
428	 12	145.0	30.4	 25
429	 12	159.0	26.2	 25
430	 12	402.0	70.1	 25
431	 12	211.8	50.6	 30
432	 12	126.0	26.4	 30
433	 12	158.0	41.5	 30
434	 12	139.8	29.7	 30
435	 12	158.5	36.6	 30
436	 12	168.3	48.8	 36
437	 12	172.5	41.4	 30
438	 12	130.0	22.4	 25
439	 12	809.0	204.7	 25
440	 12	114.0	18.6	 25
441	 12	159.5	32.9	 30
442	 12	130.0	30.9	 25
443	 12	167.0	31.3	 25
444	 12	104.0	33.0	 25
445	 12	248.0	40.4	 25
446	 12	275.8	38.3	 30
447	 12	115.0	24.4	 25
448	 12	178.0	40.0	 25
449	 12	210.0	30.4	 25
450	 12	265.0	42.5	 25
451	 12	387.3	84.8	 30
452	 12	188.0	36.3	 25
453	 12	264.0	46.7	 25
454	 12	386.0	71.2	 25
455	 12	3590.0	778.7	 25
456	 12	123.8	21.2	 30
457	 12	117.0	32.7	 25
458	 12	103.0	30.9	 25
459	 12	144.0	28.8	 25
460	 12	261.0	49.4	 25
461	 12	123.5	20.3	 30
462	 12	238.0	39.8	 25
463	 12	2310.5	448.5	 30
464	 12	307.8	59.8	 30
465	 12	169.5	36.6	 30
466	 12	132.5	25.2	 36
467	 12	144.8	34.3	 30
468	 12	178.8	36.1	 30
469	 12	136.0	33.7	 25
470	 12	122.0	32.4	 25
471	 12	475.3	91.7	 30
472	 12	160.0	42.8	 25
473	 12	121.0	28.7	 25
474	 12	90.0	19.9	 25
475	 12	88.0	16.6	 25
476	 12	133.3	28.6	 30
477	 12	189.0	46.9	 25
478	 12	134.0	33.6	 25
479	 12	111.0	11.4	 25
480	 12	473.0	67.8	 25
481	 12	298.0	56.6	 30
482	 12	126.0	21.0	 25
483	 12	184.0	39.2	 25
484	 12	517.0	73.0	 25
485	 12	277.0	51.4	 25
486	 12	143.5	39.0	 30
487	 12	184.0	36.3	 25
488	 12	883.0	163.3	 25
489	 12	313.0	45.7	 25
490	 12	844.0	106.6	 25
491	 12	180.0	44.0	 30
492	 12	120.0	29.0	 25
493	 12	116.0	25.3	 25
494	 12	170.8	32.2	 30
495	 12	300.8	62.3	 30
496	 12	125.8	21.4	 36
497	 12	252.8	52.7	 30
498	 12	140.0	22.2	 30
499	 12	438.5	108.5	 30
500	 12	191.0	28.9	 25
501	 12	382.3	94.7	 30
502	 12	124.0	29.9	 25
503	 12	167.0	29.1	 25
504	 12	1005.0	191.3	 25
505	 12	241.0	47.2	 25
506	 12	126.8	23.1	 30
507	 12	169.0	26.9	 25
508	 12	106.0	20.7	 25
509	 12	227.0	38.2	 25
510	 12	173.0	25.8	 25
511	 12	1516.5	418.0	 30
512	 12	105.0	19.2	 25
513	 12	174.0	38.5	 25
514	 12	213.0	27.9	 25
515	 12	834.0	132.1	 25
516	 12	141.0	22.0	 30
517	 12	120.0	29.5	 25
518	 12	108.0	19.0	 25
519	 12	192.0	32.0	 25
520	 12	219.0	34.1	 25
521	 12	272.0	51.2	 30
522	 12	86.0	20.1	 25
523	 12	118.0	22.3	 25
524	 12	110.0	14.0	 25
525	 12	208.3	37.2	 30
526	 12	150.0	28.8	 36
527	 12	164.3	32.5	 30
528	 12	155.8	28.1	 30
529	 12	146.3	23.8	 30
530	 12	276.0	56.2	 30
531	 12	181.0	29.6	 30
532	 12	227.0	41.8	 25
533	 12	328.0	55.6	 25
534	 12	200.0	36.2	 25
535	 12	745.0	116.5	 25
536	 12	100.8	22.5	 30
537	 12	123.0	24.3	 25
538	 12	111.0	34.6	 25
539	 12	225.0	33.1	 25
540	 12	381.0	53.9	 25
541	 12	400.3	75.8	 30
542	 12	168.0	33.2	 25
543	 12	269.0	39.4	 25
544	 12	111.0	19.5	 25
545	 12	125.0	29.1	 25
546	 12	153.8	21.5	 30
547	 12	135.0	27.3	 25
548	 12	226.0	50.4	 25
549	 12	152.0	19.5	 25
550	 12	462.0	70.8	 25
551	 12	249.8	39.7	 30
552	 12	586.0	89.7	 25
553	 12	241.0	36.0	 25
554	 12	183.0	33.5	 25
555	 12	180.0	30.2	 25
556	 12	349.0	58.9	 36
557	 12	141.3	21.0	 30
558	 12	243.8	45.1	 30
559	 12	190.0	42.1	 30
560	 12	135.0	32.9	 30
561	 12	111.5	21.9	 36
562	 12	102.0	17.3	 25
563	 12	139.0	22.4	 25
564	 12	135.0	22.8	 25
565	 12	150.0	32.6	 25
566	 12	159.0	37.6	 30
567	 12	143.0	30.3	 25
568	 12	146.0	28.4	 25
569	 12	155.0	38.9	 25
570	 12	152.0	33.7	 25
571	 12	201.0	40.8	 30
572	 12	337.0	70.4	 25
573	 12	203.0	51.4	 25
574	 12	466.0	74.4	 25
575	 12	698.0	120.6	 25
576	 12	502.3	118.6	 30
577	 12	215.0	42.0	 25
578	 12	143.0	34.1	 25
579	 12	299.0	51.5	 25
580	 12	2522.0	600.6	 25
581	 12	111.5	22.6	 30
582	 12	115.0	32.7	 25
583	 12	100.0	15.3	 25
584	 12	186.0	31.9	 25
585	 12	189.0	45.6	 25
586	 12	161.3	29.6	 30
587	 12	110.5	22.0	 30
588	 12	94.0	18.9	 30
589	 12	80.5	16.6	 30
590	 12	161.0	31.9	 30
591	 12	160.0	29.2	 36
592	 12	233.0	48.2	 30
593	 12	157.0	33.1	 25
594	 12	117.0	28.0	 25
595	 12	97.0	19.6	 25
596	 12	119.8	25.0	 30
597	 12	226.0	48.7	 25
598	 12	177.0	29.9	 25
599	 12	1109.0	252.2	 25
600	 12	207.0	39.4	 25
601	 12	160.8	23.5	 30
602	 12	174.0	30.5	 25
603	 12	113.0	26.0	 25
604	 12	268.0	42.7	 25
605	 12	216.0	56.3	 25
606	 12	169.0	46.9	 30
607	 12	381.0	60.6	 25
608	 12	207.0	30.0	 25
609	 12	99.0	21.2	 25
610	 12	273.0	57.5	 25
611	 12	152.8	31.5	 30
612	 12	567.0	118.8	 25
613	 12	263.0	47.7	 25
614	 12	166.0	31.3	 25
615	 12	221.0	43.7	 25
616	 12	453.0	97.4	 30
617	 12	302.0	46.7	 25
618	 12	172.8	35.3	 30
619	 12	151.0	33.6	 30
620	 12	127.0	25.5	 30
621	 12	135.5	29.5	 36
622	 12	140.3	21.6	 30
623	 12	411.5	92.7	 30
624	 12	1070.0	227.2	 25
625	 12	222.0	36.2	 25
626	 12	189.0	41.1	 30
627	 12	228.0	44.1	 25
628	 12	195.0	43.9	 25
629	 12	300.0	49.9	 25
630	 12	552.0	90.7	 25
631	 12	180.8	49.3	 30
632	 12	227.0	69.9	 25
633	 12	513.0	99.9	 25
634	 12	361.0	71.5	 25
635	 12	211.0	38.7	 25
636	 12	642.0	152.9	 30
637	 12	183.0	50.6	 25
638	 12	167.0	38.3	 25
639	 12	110.0	25.6	 25
640	 12	108.0	32.2	 25
641	 12	152.0	27.3	 30
642	 12	91.0	21.7	 25
643	 12	261.0	86.3	 25
644	 12	224.0	53.1	 25
645	 12	279.0	57.4	 25
646	 12	136.8	26.7	 30
647	 12	117.0	28.2	 25
648	 12	152.0	37.1	 25
649	 12	374.0	121.4	 30
650	 12	128.8	27.2	 30
651	 12	166.3	35.7	 36
652	 12	103.8	22.7	 30
653	 12	103.0	23.7	 30
654	 12	192.8	40.3	 30
655	 12	125.0	32.2	 25
656	 12	115.0	22.3	 30
657	 12	97.0	25.6	 25
658	 12	259.0	59.7	 25
659	 12	142.0	28.1	 25
660	 12	365.0	82.0	 25
661	 12	464.0	98.3	 30
662	 12	154.0	40.7	 25
663	 12	147.0	34.1	 25
664	 12	225.0	53.0	 25
665	 12	187.0	38.5	 25
666	 12	971.5	189.8	 30
667	 12	128.0	24.2	 25
668	 12	369.0	73.6	 25
669	 12	284.0	48.7	 25
670	 12	519.0	73.4	 25
671	 12	208.5	46.5	 30
672	 12	253.0	44.8	 25
673	 12	623.0	121.4	 25
674	 12	111.0	26.2	 25
675	 12	175.0	35.4	 25
676	 12	386.5	49.1	 30
677	 12	473.0	82.5	 25
678	 12	520.0	77.6	 25
679	 12	381.0	46.9	 25
680	 12	218.3	44.4	 30
681	 12	331.0	87.4	 36
682	 12	181.5	46.3	 30
683	 12	371.3	98.1	 30
684	 12	140.8	36.1	 30
685	 12	1407.5	397.5	 30
686	 12	790.0	211.7	 30
687	 12	234.0	49.9	 25
688	 12	498.0	129.3	 25
689	 12	123.0	31.5	 25
690	 12	150.0	32.4	 25
691	 12	250.8	45.1	 30
692	 12	356.0	69.1	 25
693	 12	184.0	29.9	 25
694	 12	145.0	27.2	 25
695	 12	197.0	47.1	 25
696	 12	216.0	48.9	 25
697	 12	392.8	103.9	 30
698	 12	318.0	73.3	 25
699	 12	90.0	30.1	 25
700	 12	194.0	58.9	 25
701	 12	259.0	60.6	 25
702	 12	649.0	100.4	 30
703	 12	199.0	38.2	 25
704	 12	1129.0	195.5	 25
705	 12	191.0	35.2	 25
706	 12	447.0	75.2	 25
707	 12	596.5	107.4	 30
708	 12	146.0	37.3	 25
709	 12	176.0	42.2	 25
710	 12	195.0	39.4	 25
711	 12	26530.3	7825.4	 30
  0	 13	272.5	427.6	 30
  1	 13	151.0	31.7	 25
  2	 13	298.0	49.2	 25
  3	 13	318.0	34.5	 25
  4	 13	16796.0	2301.1	 25
  5	 13	212.0	47.7	 30
  6	 13	116.0	28.2	 25
  7	 13	814.0	124.1	 25
  8	 13	141.0	24.7	 25
  9	 13	514.0	68.5	 25
 10	 13	422.3	86.1	 30
 11	 13	168.0	27.7	 25
 12	 13	255.0	29.0	 25
 13	 13	211.0	26.6	 25
 14	 13	188.0	44.2	 25
 15	 13	228.5	37.4	 30
 16	 13	220.0	39.7	 25
 17	 13	329.0	53.8	 25
 18	 13	1599.0	174.6	 25
 19	 13	390.0	50.1	 25
 20	 13	593.5	85.8	 30
 21	 13	405.0	75.4	 25
 22	 13	235.0	50.8	 25
 23	 13	321.0	60.6	 25
 24	 13	117.3	24.0	 30
 25	 13	249.3	44.3	 36
 26	 13	108.8	21.3	 30
 27	 13	392.3	71.1	 30
 28	 13	351.8	49.5	 30
 29	 13	168.5	29.4	 30
 30	 13	152.5	38.1	 30
 31	 13	122.0	27.6	 25
 32	 13	3656.0	488.7	 25
 33	 13	182.0	22.0	 25
 34	 13	112.0	17.6	 25
 35	 13	146.3	30.4	 30
 36	 13	277.0	60.4	 25
 37	 13	1845.0	210.5	 25
 38	 13	2882.0	401.6	 25
 39	 13	443.0	77.7	 25
 40	 13	144.0	24.4	 30
 41	 13	149.0	19.6	 25
 42	 13	334.0	52.5	 25
 43	 13	107.0	14.7	 25
 44	 13	1870.0	235.6	 25
 45	 13	229.8	52.6	 30
 46	 13	144.0	23.7	 25
 47	 13	186.0	38.6	 25
 48	 13	114.0	23.3	 25
 49	 13	246.0	28.0	 25
 50	 13	214.5	35.2	 30
 51	 13	198.0	29.2	 25
 52	 13	156.0	43.5	 25
 53	 13	151.0	24.6	 25
 54	 13	164.0	31.9	 25
 55	 13	287.8	50.0	 36
 56	 13	254.5	47.9	 30
 57	 13	242.3	41.6	 30
 58	 13	205.0	32.8	 30
 59	 13	190.5	29.4	 30
 60	 13	1057.3	211.6	 36
 61	 13	166.0	31.6	 25
 62	 13	177.0	31.3	 25
 63	 13	174.0	29.5	 25
 64	 13	121.0	24.4	 25
 65	 13	211.3	33.1	 30
 66	 13	3000.0	522.0	 25
 67	 13	530.0	55.1	 25
 68	 13	439.0	48.6	 25
 69	 13	269.0	52.4	 25
 70	 13	1507.5	331.5	 30
 71	 13	1898.0	246.4	 25
 72	 13	204.0	29.7	 25
 73	 13	3273.0	442.8	 25
 74	 13	753.0	94.4	 25
 75	 13	295.8	38.0	 30
 76	 13	348.0	55.1	 25
 77	 13	168.0	29.8	 25
 78	 13	210.0	45.7	 25
 79	 13	283.0	34.2	 25
 80	 13	549.0	86.7	 30
 81	 13	1958.0	301.8	 25
 82	 13	343.0	38.0	 25
 83	 13	2063.0	156.0	 25
 84	 13	1738.0	112.4	 25
 85	 13	219.0	46.6	 30
 86	 13	4538.8	1251.7	 30
 87	 13	122.0	23.1	 30
 88	 13	825.0	131.3	 30
 89	 13	4964.8	749.9	 30
 90	 13	3470.5	700.9	 36
 91	 13	125.0	28.9	 30
 92	 13	420.0	59.7	 25
 93	 13	3208.0	299.6	 25
 94	 13	1371.0	253.9	 25
 95	 13	351.8	68.4	 30
 96	 13	1185.0	198.9	 25
 97	 13	490.0	66.4	 25
 98	 13	404.0	52.8	 25
 99	 13	201.0	57.7	 25
100	 13	106.8	22.9	 30
101	 13	254.0	48.4	 25
102	 13	625.0	142.2	 25
103	 13	826.0	75.1	 25
104	 13	216.0	32.7	 25
105	 13	390.0	51.5	 30
106	 13	372.0	203.6	 25
107	 13	182.0	32.4	 25
108	 13	286.0	47.3	 25
109	 13	6511.0	850.7	 25
110	 13	1288.0	224.0	 30
111	 13	171.0	29.2	 25
112	 13	138.0	26.4	 25
113	 13	434.0	32.0	 25
114	 13	265.0	41.4	 25
115	 13	164.8	36.5	 30
116	 13	248.0	42.0	 25
117	 13	220.8	37.3	 30
118	 13	1205.5	82.9	 30
119	 13	408.0	86.7	 30
120	 13	255.0	48.4	 36
121	 13	144.0	30.1	 30
122	 13	456.8	92.2	 30
123	 13	128.0	26.2	 25
124	 13	247.0	30.3	 25
125	 13	657.8	158.0	 30
126	 13	1035.0	152.4	 25
127	 13	119.0	26.3	 25
128	 13	127.0	32.0	 25
129	 13	145.0	25.5	 25
130	 13	595.0	107.7	 30
131	 13	874.0	79.0	 25
132	 13	446.0	62.3	 25
133	 13	1257.0	116.6	 25
134	 13	243.0	59.3	 25
135	 13	289.0	46.3	 30
136	 13	1219.0	156.5	 25
137	 13	404.0	64.2	 25
138	 13	1283.0	133.4	 25
139	 13	497.0	85.8	 25
140	 13	266.8	59.6	 30
141	 13	598.0	76.2	 25
142	 13	988.0	149.6	 25
143	 13	146.0	31.1	 25
144	 13	116.0	23.4	 25
145	 13	172.5	69.2	 30
146	 13	179.0	35.9	 25
147	 13	113.0	25.5	 25
148	 13	6704.8	1345.7	 30
149	 13	1022.5	202.0	 30
150	 13	216.3	36.0	 36
151	 13	662.5	168.3	 30
152	 13	518.3	104.5	 30
153	 13	1340.5	253.6	 30
154	 13	579.0	119.8	 25
155	 13	13049.8	2709.6	 30
156	 13	413.0	73.7	 25
157	 13	2417.0	345.0	 25
158	 13	2666.0	450.8	 25
159	 13	197.0	48.6	 25
160	 13	452.5	81.6	 30
161	 13	513.0	98.3	 25
162	 13	131.0	29.7	 25
163	 13	409.0	90.7	 25
164	 13	189.0	31.3	 25
165	 13	3819.5	743.2	 30
166	 13	254.0	43.6	 25
167	 13	728.0	85.3	 25
168	 13	447.0	53.9	 25
169	 13	1454.0	148.6	 25
170	 13	316.3	76.4	 30
171	 13	3603.0	439.5	 25
172	 13	2490.0	207.8	 25
173	 13	499.0	54.3	 25
174	 13	2960.0	461.4	 25
175	 13	410.8	84.0	 30
176	 13	231.0	48.2	 25
177	 13	263.0	36.4	 25
178	 13	215.0	48.0	 25
179	 13	138.8	26.4	 30
180	 13	145.0	34.6	 36
181	 13	197.0	43.8	 30
182	 13	335.3	62.5	 30
183	 13	182.0	37.3	 30
184	 13	137.5	40.5	 30
185	 13	177.0	39.6	 30
186	 13	210.0	41.0	 25
187	 13	182.0	45.6	 25
188	 13	368.0	66.2	 25
189	 13	291.0	55.0	 25
190	 13	134.0	29.4	 30
191	 13	1587.0	210.5	 25
192	 13	219.0	47.1	 25
193	 13	377.0	67.6	 25
194	 13	101.0	30.2	 25
195	 13	367.3	72.7	 30
196	 13	183.0	36.4	 25
197	 13	748.0	89.0	 25
198	 13	109.0	29.2	 25
199	 13	114.0	23.1	 25
200	 13	287.0	67.7	 30
201	 13	4194.0	751.5	 25
202	 13	304.0	65.4	 25
203	 13	487.0	62.6	 25
204	 13	2440.0	331.9	 25
205	 13	266.8	45.2	 30
206	 13	224.0	36.1	 25
207	 13	480.0	77.2	 25
208	 13	328.0	68.0	 25
209	 13	260.8	57.2	 30
210	 13	160.8	44.3	 36
211	 13	118.3	29.4	 30
212	 13	128.5	28.3	 30
213	 13	137.0	29.5	 30
214	 13	95.0	35.9	 30
215	 13	95.5	30.8	 36
216	 13	2125.0	450.8	 25
217	 13	198.0	30.4	 25
218	 13	575.0	99.0	 25
219	 13	686.0	134.1	 25
220	 13	275.8	62.2	 30
221	 13	251.0	52.2	 25
222	 13	470.0	81.4	 25
223	 13	622.0	108.5	 25
224	 13	2706.0	328.6	 25
225	 13	443.5	76.7	 30
226	 13	273.0	59.8	 25
227	 13	193.0	39.1	 25
228	 13	123.0	31.4	 25
229	 13	696.0	71.9	 25
230	 13	176.5	47.4	 30
231	 13	136.0	34.3	 25
232	 13	176.0	46.1	 25
233	 13	103.0	24.4	 25
234	 13	179.0	37.3	 25
235	 13	186.5	48.8	 30
236	 13	204.0	43.0	 25
237	 13	352.0	80.2	 25
238	 13	205.0	40.1	 25
239	 13	106.0	34.5	 25
240	 13	110.5	30.6	 36
241	 13	160.8	38.6	 30
242	 13	1340.0	268.4	 30
243	 13	642.0	113.0	 30
244	 13	203.5	49.7	 30
245	 13	886.5	221.3	 36
246	 13	151.0	35.0	 25
247	 13	310.0	67.2	 25
248	 13	362.0	74.7	 25
249	 13	233.0	41.1	 25
250	 13	262.8	50.3	 30
251	 13	273.0	48.7	 25
252	 13	173.0	33.8	 25
253	 13	457.0	80.1	 25
254	 13	319.0	70.2	 25
255	 13	189.5	46.1	 30
256	 13	115.0	29.9	 25
257	 13	183.0	33.1	 25
258	 13	758.0	117.6	 25
259	 13	258.0	43.2	 25
260	 13	341.0	86.8	 30
261	 13	231.0	51.6	 25
262	 13	288.0	72.5	 25
263	 13	107.0	28.5	 25
264	 13	480.0	56.1	 25
265	 13	322.8	64.4	 30
266	 13	393.0	80.6	 25
267	 13	347.0	73.2	 25
268	 13	201.0	44.5	 25
269	 13	196.0	46.2	 25
270	 13	168.5	34.5	 30
271	 13	165.5	46.3	 30
272	 13	663.8	128.7	 30
273	 13	429.3	110.3	 30
274	 13	146.0	24.0	 30
275	 13	1835.0	494.2	 36
276	 13	181.3	27.4	 30
277	 13	453.0	92.0	 25
278	 13	3763.0	803.1	 25
279	 13	191.0	32.8	 25
280	 13	178.3	37.1	 30
281	 13	314.0	54.3	 25
282	 13	178.0	47.3	 25
283	 13	122.0	29.6	 25
284	 13	147.0	26.6	 25
285	 13	334.0	98.3	 30
286	 13	133.0	32.4	 25
287	 13	202.0	41.2	 25
288	 13	151.0	30.8	 25
289	 13	147.0	23.6	 25
290	 13	438.0	66.1	 25
291	 13	419.0	72.3	 30
292	 13	207.0	55.9	 25
293	 13	192.0	34.8	 25
294	 13	180.0	25.5	 25
295	 13	152.0	35.3	 25
296	 13	101.0	23.6	 30
297	 13	3555.0	519.2	 25
298	 13	552.0	87.5	 25
299	 13	689.0	69.6	 25
300	 13	4869.0	513.4	 25
301	 13	203.3	38.8	 30
302	 13	129.8	30.6	 30
303	 13	757.0	171.5	 30
304	 13	123.8	20.1	 30
305	 13	107.8	23.2	 30
306	 13	138.5	26.7	 36
307	 13	104.3	24.5	 30
308	 13	89.0	18.5	 25
309	 13	161.0	35.7	 25
310	 13	119.0	25.9	 25
311	 13	165.0	36.8	 30
312	 13	307.0	45.6	 25
313	 13	120.0	34.5	 25
314	 13	298.0	53.9	 25
315	 13	150.0	21.8	 25
316	 13	496.8	113.5	 30
317	 13	360.0	53.4	 25
318	 13	3147.0	548.3	 25
319	 13	247.0	40.1	 25
320	 13	173.0	38.9	 25
321	 13	293.3	39.9	 30
322	 13	395.0	56.6	 25
323	 13	130.0	25.0	 25
324	 13	113.0	25.8	 25
325	 13	232.0	33.9	 25
326	 13	105.0	22.5	 30
327	 13	382.0	73.1	 25
328	 13	144.0	28.2	 25
329	 13	108.0	22.7	 25
330	 13	685.0	98.0	 25
331	 13	171.3	34.8	 30
332	 13	157.0	60.4	 25
333	 13	220.5	45.8	 30
334	 13	1353.0	276.4	 30
335	 13	115.3	24.8	 30
336	 13	192.0	37.8	 36
337	 13	108.3	20.6	 30
338	 13	188.8	39.0	 30
339	 13	120.0	30.0	 25
340	 13	1177.0	218.1	 25
341	 13	150.8	23.8	 30
342	 13	349.0	76.4	 25
343	 13	175.0	34.5	 25
344	 13	232.0	56.2	 25
345	 13	922.0	170.3	 25
346	 13	327.8	65.1	 30
347	 13	361.0	54.9	 25
348	 13	163.0	29.9	 25
349	 13	155.0	36.0	 25
350	 13	149.0	45.7	 25
351	 13	188.0	33.1	 30
352	 13	96.0	16.4	 25
353	 13	199.0	36.4	 25
354	 13	131.0	30.4	 25
355	 13	276.0	34.7	 25
356	 13	156.3	30.6	 30
357	 13	257.0	54.4	 25
358	 13	942.0	153.4	 25
359	 13	301.0	53.6	 25
360	 13	628.0	93.7	 25
361	 13	570.0	97.0	 30
362	 13	226.0	44.1	 25
363	 13	138.0	34.6	 25
364	 13	98.5	20.4	 30
365	 13	175.8	35.3	 30
366	 13	144.5	34.2	 36
367	 13	410.5	71.3	 30
368	 13	221.3	53.4	 30
369	 13	4364.8	509.4	 30
370	 13	201.0	45.9	 25
371	 13	262.5	64.1	 30
372	 13	170.0	25.8	 25
373	 13	1758.0	253.3	 25
374	 13	230.0	40.1	 25
375	 13	141.0	27.6	 25
376	 13	567.3	97.9	 30
377	 13	1397.0	229.0	 25
378	 13	185.0	42.4	 25
379	 13	358.0	41.2	 25
380	 13	120.0	26.0	 25
381	 13	125.8	29.3	 30
382	 13	211.0	29.2	 25
383	 13	150.0	30.1	 25
384	 13	181.0	46.5	 25
385	 13	155.0	34.5	 25
386	 13	109.5	20.5	 30
387	 13	254.0	36.7	 25
388	 13	529.0	59.7	 25
389	 13	1347.0	105.2	 25
390	 13	239.0	48.8	 25
391	 13	114.8	24.3	 30
392	 13	376.0	46.4	 25
393	 13	451.0	42.7	 25
394	 13	490.0	38.4	 25
395	 13	617.3	116.3	 30
396	 13	312.3	67.4	 36
397	 13	107.8	18.9	 30
398	 13	162.3	26.5	 30
399	 13	170.8	31.5	 30
400	 13	373.8	70.6	 30
401	 13	357.0	68.8	 30
402	 13	218.0	36.8	 25
403	 13	262.0	35.7	 25
404	 13	736.0	90.9	 25
405	 13	230.0	36.4	 25
406	 13	164.8	28.8	 30
407	 13	131.0	25.8	 25
408	 13	223.0	39.7	 25
409	 13	140.0	20.3	 25
410	 13	244.0	47.6	 25
411	 13	114.5	23.8	 30
412	 13	126.0	30.0	 25
413	 13	215.0	40.2	 25
414	 13	2082.0	335.9	 25
415	 13	456.0	72.0	 25
416	 13	137.0	28.2	 30
417	 13	355.0	53.4	 25
418	 13	537.0	62.9	 25
419	 13	119.0	15.5	 25
420	 13	191.0	33.2	 25
421	 13	712.0	121.1	 30
422	 13	672.0	87.4	 25
423	 13	422.0	65.9	 25
424	 13	276.0	32.7	 25
425	 13	483.0	287.8	 25
426	 13	811.3	154.4	 36
427	 13	810.3	175.9	 30
428	 13	238.8	42.1	 30
429	 13	113.8	22.2	 30
430	 13	169.5	44.5	 30
431	 13	119.8	27.7	 36
432	 13	99.0	17.5	 25
433	 13	151.0	21.5	 25
434	 13	252.0	53.4	 25
435	 13	172.0	32.0	 25
436	 13	319.0	33.2	 30
437	 13	243.0	52.8	 25
438	 13	240.0	38.8	 25
439	 13	1342.0	135.5	 25
440	 13	699.0	86.2	 25
441	 13	3052.5	604.4	 30
442	 13	846.0	118.7	 25
443	 13	122.0	22.1	 25
444	 13	726.0	100.4	 25
445	 13	523.0	76.0	 25
446	 13	373.8	84.3	 30
447	 13	108.0	22.0	 25
448	 13	139.0	20.8	 25
449	 13	145.0	25.4	 25
450	 13	3126.0	413.0	 25
451	 13	155.8	25.7	 30
452	 13	2809.0	290.4	 25
453	 13	10314.0	1773.5	 25
454	 13	135.0	21.6	 25
455	 13	1449.0	189.4	 25
456	 13	176.5	30.1	 30
457	 13	440.8	98.8	 30
458	 13	165.0	32.2	 30
459	 13	249.5	40.2	 30
460	 13	1130.8	168.7	 30
461	 13	316.0	66.9	 36
462	 13	607.5	119.1	 30
463	 13	2111.0	322.4	 25
464	 13	108.0	24.2	 25
465	 13	155.0	27.2	 25
466	 13	136.8	29.1	 30
467	 13	337.0	65.2	 25
468	 13	1145.0	164.4	 25
469	 13	534.0	93.9	 25
470	 13	139.0	25.0	 25
471	 13	171.0	23.1	 30
472	 13	171.0	49.8	 25
473	 13	146.0	26.9	 25
474	 13	155.0	29.5	 25
475	 13	121.0	25.6	 25
476	 13	208.3	45.9	 30
477	 13	265.0	52.7	 25
478	 13	194.0	31.9	 25
479	 13	194.0	30.6	 25
480	 13	175.0	34.9	 25
481	 13	129.8	27.4	 30
482	 13	119.0	25.8	 25
483	 13	170.0	40.4	 25
484	 13	609.0	70.8	 25
485	 13	1478.0	185.6	 25
486	 13	330.3	79.8	 30
487	 13	670.0	89.2	 25
488	 13	795.3	121.2	 30
489	 13	10112.8	1823.9	 30
490	 13	550.8	81.5	 30
491	 13	1151.8	300.8	 36
492	 13	227.0	50.8	 30
493	 13	1121.5	170.4	 30
494	 13	146.0	32.4	 25
495	 13	484.0	84.9	 25
496	 13	171.8	35.9	 30
497	 13	145.0	34.6	 25
498	 13	142.0	36.6	 25
499	 13	129.0	36.5	 25
500	 13	127.0	24.5	 25
501	 13	190.5	41.2	 30
502	 13	171.0	48.1	 25
503	 13	142.0	25.6	 25
504	 13	241.0	44.6	 25
505	 13	494.0	90.5	 25
506	 13	255.5	61.3	 30
507	 13	277.0	54.2	 25
508	 13	267.0	53.7	 25
509	 13	321.0	63.7	 25
510	 13	756.0	136.3	 25
511	 13	237.0	53.7	 30
512	 13	140.0	33.8	 25
513	 13	121.0	34.2	 25
514	 13	530.0	111.3	 25
515	 13	419.0	89.1	 25
516	 13	322.8	61.1	 30
517	 13	208.0	41.8	 25
518	 13	128.0	27.7	 25
519	 13	229.0	46.7	 30
520	 13	1136.8	210.8	 30
521	 13	176.8	35.3	 36
522	 13	144.3	57.2	 30
523	 13	139.0	43.0	 30
524	 13	111.8	27.7	 30
525	 13	97.0	21.0	 25
526	 13	175.8	49.6	 30
527	 13	118.0	35.0	 25
528	 13	132.0	28.9	 25
529	 13	175.0	29.7	 25
530	 13	166.0	36.3	 25
531	 13	300.5	67.1	 30
532	 13	421.0	77.1	 25
533	 13	175.0	42.0	 25
534	 13	323.0	68.5	 25
535	 13	155.0	44.2	 25
536	 13	159.0	37.6	 30
537	 13	550.0	92.6	 25
538	 13	224.0	49.8	 25
539	 13	249.0	43.7	 25
540	 13	167.0	24.8	 25
541	 13	6151.5	1507.4	 30
542	 13	122.0	36.3	 25
543	 13	479.0	95.4	 25
544	 13	111.0	35.2	 25
545	 13	308.0	49.3	 25
546	 13	133.5	27.2	 30
547	 13	141.0	36.5	 25
548	 13	161.0	52.2	 25
549	 13	167.0	43.9	 25
550	 13	174.3	33.7	 30
551	 13	190.0	37.3	 36
552	 13	177.8	44.7	 30
553	 13	184.8	45.6	 30
554	 13	255.8	47.5	 30
555	 13	199.3	34.4	 30
556	 13	174.3	45.8	 30
557	 13	457.0	78.1	 25
558	 13	458.0	83.1	 25
559	 13	337.0	56.0	 25
560	 13	892.0	119.3	 25
561	 13	333.0	98.7	 30
562	 13	205.0	50.1	 25
563	 13	1097.0	243.2	 25
564	 13	701.0	129.8	 25
565	 13	1106.0	175.6	 25
566	 13	429.0	76.4	 30
567	 13	327.0	97.1	 25
568	 13	219.0	33.2	 25
569	 13	107.0	30.2	 25
570	 13	174.0	38.8	 25
571	 13	261.8	60.2	 30
572	 13	413.0	80.6	 25
573	 13	1457.0	158.9	 25
574	 13	3010.0	401.4	 25
575	 13	336.0	50.4	 25
576	 13	159.8	36.2	 30
577	 13	210.0	67.0	 25
578	 13	189.0	38.7	 25
579	 13	8033.0	1364.3	 25
580	 13	161.0	35.4	 25
581	 13	8770.0	2786.1	 36
582	 13	363.0	76.2	 30
583	 13	182.0	42.8	 30
584	 13	857.5	145.0	 30
585	 13	323.5	52.5	 30
586	 13	903.5	229.1	 36
587	 13	460.0	111.7	 25
588	 13	289.0	56.6	 25
589	 13	250.0	75.9	 25
590	 13	135.0	42.0	 25
591	 13	636.0	161.8	 30
592	 13	471.0	69.1	 25
593	 13	175.0	49.0	 25
594	 13	126.0	32.8	 25
595	 13	398.0	84.0	 25
596	 13	127.8	36.5	 30
597	 13	117.0	30.1	 25
598	 13	267.0	70.4	 25
599	 13	396.0	77.9	 25
600	 13	4541.0	421.7	 25
601	 13	277.5	46.7	 30
602	 13	728.0	110.8	 25
603	 13	319.0	58.2	 25
604	 13	170.0	42.9	 25
605	 13	167.0	41.7	 25
606	 13	176.0	35.7	 30
607	 13	658.0	128.7	 25
608	 13	560.0	116.7	 25
609	 13	185.0	40.1	 25
610	 13	244.0	39.5	 25
611	 13	326.8	74.4	 30
612	 13	1475.0	426.5	 30
613	 13	329.8	60.3	 30
614	 13	1110.8	195.4	 30
615	 13	199.5	60.7	 30
616	 13	277.0	49.2	 36
617	 13	835.5	170.3	 30
618	 13	107.0	26.0	 25
619	 13	173.0	43.0	 25
620	 13	476.0	80.3	 25
621	 13	894.0	254.8	 30
622	 13	91.0	28.2	 25
623	 13	224.0	62.6	 25
624	 13	204.0	40.5	 25
625	 13	132.0	30.7	 25
626	 13	160.8	36.2	 30
627	 13	176.0	39.8	 25
628	 13	613.0	86.1	 25
629	 13	106.0	31.1	 25
630	 13	160.0	39.9	 25
631	 13	830.0	97.0	 25
632	 13	862.0	187.5	 30
633	 13	2978.0	580.7	 25
634	 13	98.0	27.7	 25
635	 13	190.0	58.6	 25
636	 13	253.0	67.9	 25
637	 13	1743.3	335.2	 30
638	 13	210.0	37.8	 25
639	 13	326.0	56.3	 25
640	 13	204.0	34.8	 25
641	 13	301.0	50.9	 25
642	 13	235.3	53.1	 30
643	 13	408.8	73.2	 30
644	 13	455.8	78.4	 30
645	 13	142.3	39.3	 30
646	 13	1028.8	206.1	 30
647	 13	164.3	34.4	 36
648	 13	310.8	58.3	 30
649	 13	442.0	89.6	 25
650	 13	1916.0	252.3	 25
651	 13	244.0	56.4	 25
652	 13	112.3	29.7	 30
653	 13	283.0	60.2	 25
654	 13	129.0	28.6	 25
655	 13	294.0	58.2	 25
656	 13	1816.0	297.6	 25
657	 13	153.0	36.1	 30
658	 13	119.0	21.6	 25
659	 13	384.0	72.7	 25
660	 13	654.0	135.3	 25
661	 13	719.0	111.7	 25
662	 13	165.3	31.0	 30
663	 13	15567.0	2676.2	 25
664	 13	4097.0	596.0	 25
665	 13	730.0	85.6	 25
666	 13	1011.0	90.5	 25
667	 13	145.0	34.0	 30
668	 13	107.0	27.7	 25
669	 13	142.0	28.1	 25
670	 13	1731.0	136.8	 25
671	 13	2740.0	359.0	 25
672	 13	290.5	70.5	 30
673	 13	421.0	71.7	 25
674	 13	314.8	67.7	 30
675	 13	425.0	65.5	 30
676	 13	1141.0	140.4	 30
677	 13	128.8	31.7	 36
678	 13	126.0	32.4	 30
679	 13	217.8	34.2	 30
680	 13	2829.0	556.7	 25
681	 13	201.0	37.7	 25
682	 13	187.8	39.0	 30
683	 13	1795.0	341.1	 25
684	 13	216.0	47.2	 25
685	 13	114.0	28.4	 25
686	 13	1448.0	223.5	 25
687	 13	1530.8	298.2	 30
688	 13	1292.0	157.9	 25
689	 13	275.0	56.5	 25
690	 13	185.0	28.8	 25
691	 13	208.0	33.0	 25
692	 13	355.5	69.5	 30
693	 13	464.0	73.7	 25
694	 13	148.0	26.6	 25
695	 13	2724.0	362.3	 25
696	 13	148.0	31.8	 25
697	 13	160.5	34.4	 30
698	 13	166.0	37.3	 25
699	 13	118.0	24.1	 25
700	 13	362.0	45.6	 25
701	 13	623.0	98.8	 25
702	 13	931.3	100.4	 30
703	 13	15868.0	2246.0	 25
704	 13	464.0	83.2	 25
705	 13	197.8	38.0	 30
706	 13	2159.5	249.5	 30
707	 13	448.8	67.9	 36
708	 13	133.8	26.7	 30
709	 13	224.0	32.9	 30
710	 13	871.5	109.6	 30
711	 13	287.0	211.6	 25
  0	 14	24524.8	7162.2	 30
  1	 14	145.0	32.3	 25
  2	 14	333.0	59.0	 25
  3	 14	262.0	48.0	 25
  4	 14	3614.0	842.1	 25
  5	 14	195.3	38.5	 30
  6	 14	143.0	26.5	 25
  7	 14	129.0	35.0	 25
  8	 14	219.0	45.2	 25
  9	 14	434.0	85.4	 25
 10	 14	184.5	48.7	 30
 11	 14	148.0	33.9	 25
 12	 14	226.0	41.7	 25
 13	 14	380.0	67.4	 25
 14	 14	173.0	36.8	 25
 15	 14	271.3	58.4	 30
 16	 14	113.0	30.4	 25
 17	 14	578.0	68.4	 25
 18	 14	1764.0	400.4	 30
 19	 14	383.0	66.0	 30
 20	 14	167.3	38.3	 36
 21	 14	243.0	40.4	 30
 22	 14	232.5	46.7	 30
 23	 14	202.8	36.7	 30
 24	 14	99.0	23.7	 25
 25	 14	141.5	31.0	 30
 26	 14	87.0	19.6	 25
 27	 14	244.0	54.1	 25
 28	 14	202.0	43.6	 25
 29	 14	161.0	31.9	 25
 30	 14	130.8	29.5	 30
 31	 14	106.0	24.9	 25
 32	 14	806.0	188.4	 25
 33	 14	210.0	36.3	 25
 34	 14	72.0	16.8	 25
 35	 14	150.3	48.6	 30
 36	 14	286.0	51.0	 25
 37	 14	784.0	110.0	 25
 38	 14	1058.0	175.6	 25
 39	 14	200.0	47.9	 25
 40	 14	124.8	37.3	 30
 41	 14	143.0	39.0	 25
 42	 14	122.0	32.9	 25
 43	 14	148.0	30.0	 25
 44	 14	701.0	112.4	 25
 45	 14	157.5	45.3	 30
 46	 14	86.0	37.2	 25
 47	 14	87.0	23.4	 25
 48	 14	136.0	497.3	 25
 49	 14	212.8	35.1	 30
 50	 14	152.3	37.8	 36
 51	 14	155.0	59.3	 30
 52	 14	133.5	36.6	 30
 53	 14	220.0	44.6	 30
 54	 14	117.8	41.2	 30
 55	 14	192.8	42.7	 30
 56	 14	125.0	33.4	 25
 57	 14	151.0	29.1	 25
 58	 14	449.0	109.6	 25
 59	 14	254.0	61.3	 25
 60	 14	453.8	99.5	 30
 61	 14	189.0	49.0	 25
 62	 14	180.0	46.8	 25
 63	 14	266.0	49.3	 25
 64	 14	163.0	44.5	 25
 65	 14	146.0	29.0	 30
 66	 14	727.0	193.9	 25
 67	 14	197.0	51.4	 25
 68	 14	377.0	72.3	 25
 69	 14	206.0	33.6	 25
 70	 14	466.8	99.2	 30
 71	 14	902.0	174.3	 25
 72	 14	131.0	34.8	 25
 73	 14	1065.0	211.6	 25
 74	 14	251.0	61.8	 25
 75	 14	168.8	46.7	 30
 76	 14	349.0	57.3	 25
 77	 14	177.0	48.5	 25
 78	 14	161.0	40.9	 25
 79	 14	415.0	76.3	 25
 80	 14	304.3	87.7	 36
 81	 14	491.5	140.4	 30
 82	 14	154.5	35.9	 30
 83	 14	630.5	170.6	 30
 84	 14	562.3	91.6	 30
 85	 14	344.0	136.2	 36
 86	 14	269.0	40.7	 25
 87	 14	201.0	40.9	 25
 88	 14	448.0	102.4	 25
 89	 14	1143.0	362.9	 25
 90	 14	613.3	197.3	 30
 91	 14	128.0	34.7	 25
 92	 14	189.0	41.5	 25
 93	 14	1588.0	424.8	 25
 94	 14	214.0	45.6	 25
 95	 14	171.0	48.3	 30
 96	 14	322.0	85.7	 25
 97	 14	209.0	46.6	 25
 98	 14	224.0	64.3	 25
 99	 14	294.0	69.1	 25
100	 14	107.8	36.9	 30
101	 14	287.0	53.8	 25
102	 14	385.0	103.3	 25
103	 14	568.0	109.4	 25
104	 14	325.0	53.5	 25
105	 14	297.0	50.3	 30
106	 14	198.0	39.8	 25
107	 14	194.0	44.8	 25
108	 14	273.0	57.1	 25
109	 14	1695.0	334.6	 25
110	 14	329.0	71.4	 30
111	 14	252.0	82.3	 30
112	 14	329.0	64.7	 30
113	 14	190.8	34.3	 30
114	 14	204.3	71.6	 30
115	 14	302.5	82.8	 36
116	 14	269.5	88.0	 30
117	 14	173.0	39.0	 25
118	 14	1122.0	241.5	 25
119	 14	200.0	61.3	 25
120	 14	174.5	41.8	 30
121	 14	113.0	25.7	 25
122	 14	167.0	56.9	 25
123	 14	180.0	46.3	 25
124	 14	235.0	68.5	 25
125	 14	263.5	43.8	 30
126	 14	247.0	54.3	 25
127	 14	137.0	38.3	 25
128	 14	225.0	56.6	 25
129	 14	110.0	26.4	 25
130	 14	449.3	109.2	 30
131	 14	379.0	55.0	 25
132	 14	222.0	54.5	 25
133	 14	947.0	178.7	 25
134	 14	155.0	30.3	 25
135	 14	242.0	55.7	 30
136	 14	652.0	103.7	 25
137	 14	419.0	53.2	 25
138	 14	463.0	71.5	 25
139	 14	209.0	53.3	 25
140	 14	262.3	56.7	 30
141	 14	181.0	36.6	 25
142	 14	221.0	71.1	 30
143	 14	174.3	35.3	 30
144	 14	169.8	54.5	 30
145	 14	162.5	53.3	 36
146	 14	149.8	31.2	 30
147	 14	121.8	34.7	 30
148	 14	518.0	109.3	 25
149	 14	400.0	67.2	 25
150	 14	141.8	42.4	 30
151	 14	176.0	50.7	 25
152	 14	173.0	29.0	 25
153	 14	246.0	75.5	 25
154	 14	204.0	40.9	 25
155	 14	3878.5	997.2	 30
156	 14	155.0	44.1	 25
157	 14	202.0	46.5	 25
158	 14	327.0	48.1	 25
159	 14	206.0	61.0	 25
160	 14	198.0	41.9	 30
161	 14	153.0	40.2	 25
162	 14	118.0	20.9	 25
163	 14	178.0	40.7	 25
164	 14	152.0	28.1	 25
165	 14	648.3	150.2	 30
166	 14	198.0	46.8	 25
167	 14	479.0	80.6	 25
168	 14	1113.0	210.2	 25
169	 14	359.0	48.9	 25
170	 14	606.5	113.9	 30
171	 14	1218.0	209.7	 25
172	 14	837.0	246.1	 30
173	 14	346.5	63.3	 30
174	 14	1222.3	362.3	 30
175	 14	161.0	27.9	 36
176	 14	117.8	28.7	 30
177	 14	180.0	34.7	 30
178	 14	154.5	39.9	 30
179	 14	163.0	47.6	 25
180	 14	172.8	32.4	 30
181	 14	334.0	49.8	 25
182	 14	161.0	38.2	 25
183	 14	141.0	37.5	 25
184	 14	93.0	17.9	 25
185	 14	135.0	35.4	 30
186	 14	150.0	27.0	 25
187	 14	124.0	16.1	 25
188	 14	217.0	47.0	 25
189	 14	227.0	45.3	 25
190	 14	123.0	17.6	 30
191	 14	759.0	155.9	 25
192	 14	208.0	44.9	 25
193	 14	98.0	27.2	 25
194	 14	86.0	19.5	 25
195	 14	203.3	39.9	 30
196	 14	244.0	34.3	 25
197	 14	332.0	62.5	 25
198	 14	131.0	24.1	 25
199	 14	135.0	38.9	 25
200	 14	158.5	26.4	 30
201	 14	803.0	154.2	 25
202	 14	170.0	31.8	 25
203	 14	306.0	67.7	 30
204	 14	534.0	133.0	 30
205	 14	133.5	29.9	 36
206	 14	148.8	26.5	 30
207	 14	281.3	244.4	 30
208	 14	139.3	28.0	 30
209	 14	190.0	27.9	 25
210	 14	149.3	31.6	 30
211	 14	111.0	24.6	 25
212	 14	129.0	25.7	 25
213	 14	159.0	39.5	 25
214	 14	97.0	20.8	 25
215	 14	112.0	22.8	 30
216	 14	368.0	94.5	 25
217	 14	140.0	31.5	 25
218	 14	285.0	69.6	 25
219	 14	119.0	21.4	 25
220	 14	165.0	29.5	 25
221	 14	161.0	22.5	 30
222	 14	312.0	41.6	 25
223	 14	273.0	54.9	 25
224	 14	679.0	160.5	 25
225	 14	250.0	35.4	 25
226	 14	166.5	28.0	 30
227	 14	233.0	41.9	 25
228	 14	165.0	34.8	 25
229	 14	345.0	45.8	 25
230	 14	174.0	37.2	 25
231	 14	101.8	20.4	 30
232	 14	171.0	35.0	 25
233	 14	120.0	23.4	 25
234	 14	121.0	22.8	 30
235	 14	130.3	23.7	 30
236	 14	185.8	37.9	 36
237	 14	272.0	56.2	 30
238	 14	203.0	44.2	 30
239	 14	93.0	16.6	 30
240	 14	90.0	18.5	 25
241	 14	183.3	39.1	 30
242	 14	472.0	92.6	 25
243	 14	437.0	72.6	 25
244	 14	150.0	29.7	 25
245	 14	317.0	51.6	 25
246	 14	145.8	23.6	 30
247	 14	291.0	57.7	 25
248	 14	215.0	68.1	 25
249	 14	282.0	41.1	 25
250	 14	344.0	46.4	 25
251	 14	237.0	55.1	 30
252	 14	155.0	33.5	 25
253	 14	213.0	33.7	 25
254	 14	170.0	34.2	 25
255	 14	170.0	35.7	 25
256	 14	121.8	19.0	 30
257	 14	157.0	27.7	 25
258	 14	383.0	53.6	 25
259	 14	311.0	53.8	 25
260	 14	198.0	39.1	 25
261	 14	108.8	20.0	 30
262	 14	163.0	25.4	 25
263	 14	122.0	18.4	 25
264	 14	348.0	47.7	 25
265	 14	293.8	54.9	 30
266	 14	286.5	52.0	 36
267	 14	255.8	36.8	 30
268	 14	131.0	33.3	 30
269	 14	142.8	34.4	 30
270	 14	118.8	26.9	 30
271	 14	117.0	27.7	 30
272	 14	192.0	45.5	 25
273	 14	235.0	38.0	 25
274	 14	128.0	24.3	 25
275	 14	339.0	87.2	 25
276	 14	193.5	34.4	 30
277	 14	146.0	30.5	 25
278	 14	573.0	142.2	 25
279	 14	137.0	26.1	 25
280	 14	177.0	24.7	 25
281	 14	141.8	37.4	 30
282	 14	134.0	26.2	 25
283	 14	117.0	25.1	 25
284	 14	124.0	19.4	 25
285	 14	150.0	26.5	 25
286	 14	114.5	24.4	 30
287	 14	145.0	22.7	 25
288	 14	128.0	27.0	 25
289	 14	153.0	25.8	 25
290	 14	191.0	36.3	 25
291	 14	179.3	28.1	 30
292	 14	192.0	48.5	 25
293	 14	154.0	26.4	 25
294	 14	117.0	42.0	 25
295	 14	147.0	24.4	 25
296	 14	126.3	27.1	 36
297	 14	415.8	106.9	 30
298	 14	207.3	41.6	 30
299	 14	439.3	89.2	 30
300	 14	1749.3	514.4	 30
301	 14	213.0	49.8	 36
302	 14	101.0	27.3	 25
303	 14	202.0	31.6	 25
304	 14	119.0	21.7	 25
305	 14	119.0	25.8	 25
306	 14	148.5	28.9	 30
307	 14	137.0	25.5	 25
308	 14	126.0	19.4	 25
309	 14	115.0	21.8	 25
310	 14	119.0	20.6	 25
311	 14	188.5	49.0	 30
312	 14	180.0	39.7	 25
313	 14	98.0	20.3	 25
314	 14	340.0	55.8	 25
315	 14	208.0	39.5	 25
316	 14	228.3	37.2	 30
317	 14	172.0	32.8	 25
318	 14	648.0	117.8	 25
319	 14	154.0	26.1	 25
320	 14	188.0	34.4	 25
321	 14	289.0	44.9	 30
322	 14	344.0	51.9	 25
323	 14	146.0	33.7	 25
324	 14	181.0	43.4	 25
325	 14	233.0	44.6	 25
326	 14	124.0	33.4	 30
327	 14	171.3	43.3	 30
328	 14	123.5	51.9	 30
329	 14	173.8	53.0	 30
330	 14	175.5	33.9	 30
331	 14	166.0	28.8	 36
332	 14	105.3	22.9	 30
333	 14	126.0	29.0	 25
334	 14	296.0	82.1	 25
335	 14	103.0	21.0	 25
336	 14	126.3	22.7	 30
337	 14	104.0	25.3	 25
338	 14	118.0	21.2	 25
339	 14	95.0	18.7	 25
340	 14	214.0	51.9	 25
341	 14	230.0	40.0	 30
342	 14	180.0	27.1	 25
343	 14	116.0	21.8	 25
344	 14	227.0	38.0	 25
345	 14	255.0	60.9	 25
346	 14	137.3	24.9	 30
347	 14	176.0	49.3	 25
348	 14	132.0	28.6	 25
349	 14	131.0	28.2	 25
350	 14	122.0	23.5	 25
351	 14	197.5	44.7	 30
352	 14	117.0	21.9	 25
353	 14	156.0	38.7	 25
354	 14	101.0	18.6	 25
355	 14	169.0	37.1	 25
356	 14	162.0	26.9	 30
357	 14	109.0	17.5	 25
358	 14	149.3	36.4	 30
359	 14	161.8	52.8	 30
360	 14	316.0	85.2	 30
361	 14	409.5	95.9	 36
362	 14	184.5	47.9	 30
363	 14	136.0	31.7	 30
364	 14	106.0	24.0	 25
365	 14	165.0	31.0	 25
366	 14	180.5	48.9	 30
367	 14	264.0	36.6	 25
368	 14	170.0	100.4	 25
369	 14	771.0	176.7	 25
370	 14	180.0	44.1	 25
371	 14	162.3	37.1	 30
372	 14	312.0	104.6	 25
373	 14	344.0	75.9	 25
374	 14	142.0	31.4	 25
375	 14	119.0	18.5	 25
376	 14	280.8	70.2	 30
377	 14	250.0	64.3	 25
378	 14	161.0	32.3	 25
379	 14	137.0	28.8	 25
380	 14	137.0	33.7	 25
381	 14	123.8	28.7	 30
382	 14	146.0	41.9	 25
383	 14	127.0	32.6	 25
384	 14	149.0	31.0	 25
385	 14	140.0	20.4	 25
386	 14	148.0	34.7	 30
387	 14	267.0	57.2	 25
388	 14	180.0	32.0	 25
389	 14	311.8	65.0	 30
390	 14	185.8	42.7	 30
391	 14	105.8	25.6	 36
392	 14	137.8	29.8	 30
393	 14	240.0	57.6	 30
394	 14	275.0	39.4	 30
395	 14	185.0	41.2	 25
396	 14	158.5	34.6	 30
397	 14	105.0	28.5	 25
398	 14	159.0	36.1	 25
399	 14	174.0	44.5	 25
400	 14	181.0	35.7	 25
401	 14	153.0	22.3	 30
402	 14	198.0	37.1	 25
403	 14	175.0	29.4	 25
404	 14	184.0	36.0	 25
405	 14	168.0	59.9	 25
406	 14	150.8	29.6	 30
407	 14	153.0	35.4	 25
408	 14	218.0	34.5	 25
409	 14	121.0	26.4	 25
410	 14	145.0	30.8	 25
411	 14	112.3	36.0	 30
412	 14	118.0	25.3	 25
413	 14	172.0	40.1	 25
414	 14	281.0	75.2	 25
415	 14	144.0	36.4	 25
416	 14	113.8	23.0	 30
417	 14	216.0	32.9	 25
418	 14	305.0	64.9	 25
419	 14	126.0	32.5	 25
420	 14	471.5	118.1	 30
421	 14	168.3	40.9	 36
422	 14	381.0	99.9	 30
423	 14	143.5	29.5	 30
424	 14	124.8	30.8	 30
425	 14	204.8	36.5	 30
426	 14	270.3	81.7	 30
427	 14	195.0	37.6	 25
428	 14	132.0	29.3	 25
429	 14	89.0	25.2	 25
430	 14	133.0	25.3	 25
431	 14	137.8	53.6	 30
432	 14	210.0	96.1	 25
433	 14	167.0	35.2	 25
434	 14	94.0	18.8	 25
435	 14	224.0	60.0	 25
436	 14	261.8	46.4	 30
437	 14	138.0	29.1	 25
438	 14	145.0	35.3	 25
439	 14	529.0	94.4	 25
440	 14	558.0	101.8	 25
441	 14	416.8	100.9	 30
442	 14	1436.0	316.5	 25
443	 14	133.0	33.0	 25
444	 14	498.0	87.7	 25
445	 14	209.0	40.3	 25
446	 14	118.3	24.4	 30
447	 14	86.0	24.4	 25
448	 14	106.0	41.3	 25
449	 14	118.0	25.2	 25
450	 14	835.0	127.1	 25
451	 14	139.8	35.7	 36
452	 14	386.3	112.3	 30
453	 14	1653.0	520.1	 30
454	 14	117.5	28.6	 30
455	 14	435.0	128.4	 30
456	 14	193.0	54.0	 36
457	 14	981.0	274.8	 25
458	 14	123.0	28.5	 25
459	 14	177.0	37.1	 25
460	 14	618.0	113.8	 25
461	 14	146.8	27.5	 30
462	 14	149.0	32.8	 25
463	 14	346.0	87.2	 25
464	 14	105.0	25.9	 25
465	 14	126.0	25.0	 25
466	 14	122.5	27.6	 30
467	 14	315.0	62.2	 25
468	 14	220.0	61.4	 25
469	 14	153.0	33.2	 25
470	 14	192.0	38.6	 25
471	 14	144.5	40.9	 30
472	 14	115.0	39.4	 25
473	 14	236.0	65.4	 25
474	 14	124.0	29.0	 25
475	 14	117.0	33.2	 25
476	 14	148.8	29.9	 30
477	 14	212.0	44.6	 25
478	 14	397.0	77.7	 25
479	 14	118.0	26.8	 25
480	 14	167.0	30.2	 25
481	 14	144.8	43.3	 30
482	 14	115.8	31.8	 30
483	 14	122.8	24.4	 30
484	 14	206.3	40.1	 30
485	 14	275.3	77.7	 30
486	 14	171.0	41.1	 36
487	 14	397.8	81.3	 30
488	 14	614.0	135.7	 25
489	 14	1984.0	554.7	 25
490	 14	205.0	39.5	 25
491	 14	244.5	56.5	 30
492	 14	277.0	50.7	 25
493	 14	324.0	75.6	 25
494	 14	146.0	30.9	 25
495	 14	209.0	36.1	 25
496	 14	167.3	46.1	 30
497	 14	134.0	45.9	 25
498	 14	107.0	33.4	 25
499	 14	130.0	42.6	 25
500	 14	127.0	31.4	 25
501	 14	168.3	42.2	 30
502	 14	161.0	37.9	 25
503	 14	111.0	27.4	 25
504	 14	134.0	29.6	 25
505	 14	208.0	51.7	 25
506	 14	143.3	38.0	 30
507	 14	118.0	26.1	 25
508	 14	109.0	33.7	 25
509	 14	182.0	42.5	 25
510	 14	219.0	67.2	 25
511	 14	168.0	38.2	 30
512	 14	143.0	39.9	 25
513	 14	126.8	27.6	 30
514	 14	153.5	28.2	 30
515	 14	422.0	95.7	 30
516	 14	909.0	279.6	 36
517	 14	154.3	35.4	 30
518	 14	104.0	37.4	 30
519	 14	228.0	41.6	 25
520	 14	378.0	75.1	 25
521	 14	178.0	39.7	 30
522	 14	121.0	21.8	 25
523	 14	134.0	27.8	 25
524	 14	132.0	21.0	 25
525	 14	136.0	27.5	 25
526	 14	155.8	45.9	 30
527	 14	122.0	40.9	 25
528	 14	161.0	37.7	 25
529	 14	135.0	27.7	 25
530	 14	172.0	41.0	 25
531	 14	154.5	43.0	 30
532	 14	341.0	62.2	 25
533	 14	124.0	27.7	 25
534	 14	455.0	104.6	 25
535	 14	184.0	37.4	 25
536	 14	103.0	21.4	 30
537	 14	193.0	51.5	 25
538	 14	137.0	33.3	 25
539	 14	129.0	30.8	 25
540	 14	114.0	23.9	 25
541	 14	625.5	180.4	 30
542	 14	130.0	30.0	 25
543	 14	160.0	34.3	 25
544	 14	109.3	47.3	 30
545	 14	192.8	46.2	 30
546	 14	132.0	33.4	 36
547	 14	93.3	23.0	 30
548	 14	159.5	45.5	 30
549	 14	263.5	79.6	 30
550	 14	202.0	37.8	 25
551	 14	165.8	34.5	 30
552	 14	297.0	67.8	 25
553	 14	152.0	31.2	 25
554	 14	213.0	37.4	 25
555	 14	137.0	30.5	 25
556	 14	206.5	34.2	 30
557	 14	195.0	43.1	 25
558	 14	186.0	41.0	 25
559	 14	192.0	30.8	 25
560	 14	386.0	64.6	 25
561	 14	222.0	52.1	 25
562	 14	212.8	79.7	 30
563	 14	343.0	94.8	 25
564	 14	271.0	40.8	 25
565	 14	249.0	36.7	 25
566	 14	235.0	46.2	 25
567	 14	479.8	96.0	 30
568	 14	149.0	27.0	 25
569	 14	125.0	25.6	 25
570	 14	367.0	61.3	 25
571	 14	753.0	117.4	 25
572	 14	207.8	35.1	 30
573	 14	883.0	177.2	 25
574	 14	857.0	146.2	 25
575	 14	260.5	80.3	 30
576	 14	145.3	32.9	 30
577	 14	132.3	38.8	 36
578	 14	149.5	45.8	 30
579	 14	805.5	214.7	 30
580	 14	144.8	40.2	 30
581	 14	825.0	214.9	 25
582	 14	237.5	56.0	 30
583	 14	221.0	47.0	 25
584	 14	423.0	83.7	 25
585	 14	320.0	62.3	 25
586	 14	326.0	55.0	 25
587	 14	204.5	36.6	 30
588	 14	141.0	31.8	 25
589	 14	134.0	29.7	 25
590	 14	120.0	28.7	 25
591	 14	221.0	41.0	 25
592	 14	703.5	152.0	 30
593	 14	113.0	20.2	 25
594	 14	126.0	26.9	 25
595	 14	204.0	42.0	 25
596	 14	109.0	19.9	 25
597	 14	119.5	22.7	 30
598	 14	147.0	30.1	 25
599	 14	179.0	35.1	 25
600	 14	1152.0	281.0	 25
601	 14	393.0	62.1	 25
602	 14	240.8	44.0	 30
603	 14	185.0	34.5	 25
604	 14	150.0	24.7	 25
605	 14	111.0	18.0	 25
606	 14	181.8	48.8	 30
607	 14	164.0	35.5	 36
608	 14	184.0	43.8	 30
609	 14	139.5	20.0	 30
610	 14	395.0	68.5	 30
611	 14	265.5	56.5	 30
612	 14	138.5	28.1	 30
613	 14	185.0	36.7	 25
614	 14	277.0	68.9	 25
615	 14	359.0	109.8	 25
616	 14	207.0	37.6	 25
617	 14	167.8	42.4	 30
618	 14	100.0	23.9	 25
619	 14	126.0	29.0	 25
620	 14	307.0	59.5	 25
621	 14	346.0	73.7	 25
622	 14	99.8	18.3	 30
623	 14	183.0	30.7	 25
624	 14	183.0	35.1	 25
625	 14	114.0	18.5	 25
626	 14	208.0	35.7	 25
627	 14	176.3	27.6	 30
628	 14	422.0	82.7	 25
629	 14	108.0	22.1	 25
630	 14	122.0	28.7	 25
631	 14	224.0	47.8	 25
632	 14	264.0	46.5	 30
633	 14	926.0	213.3	 25
634	 14	117.0	27.8	 25
635	 14	224.0	45.0	 25
636	 14	230.0	28.9	 25
637	 14	390.0	84.4	 36
638	 14	291.5	62.7	 30
639	 14	387.3	51.3	 30
640	 14	134.0	24.5	 30
641	 14	520.8	76.2	 30
642	 14	442.5	106.9	 36
643	 14	502.0	91.0	 25
644	 14	198.0	45.4	 25
645	 14	107.0	28.8	 25
646	 14	336.0	72.0	 25
647	 14	151.3	47.1	 30
648	 14	134.0	21.9	 25
649	 14	109.0	25.0	 25
650	 14	616.0	145.2	 25
651	 14	228.0	38.4	 25
652	 14	104.8	23.9	 30
653	 14	147.0	30.4	 25
654	 14	131.0	85.2	 25
655	 14	167.0	29.4	 25
656	 14	403.0	47.8	 25
657	 14	97.8	27.9	 30
658	 14	93.0	16.7	 25
659	 14	287.0	47.1	 25
660	 14	104.0	19.0	 25
661	 14	225.0	35.1	 25
662	 14	122.0	24.8	 30
663	 14	2414.0	524.1	 25
664	 14	484.0	74.2	 25
665	 14	724.0	88.5	 25
666	 14	624.0	98.4	 25
667	 14	182.5	33.0	 30
668	 14	123.0	30.1	 30
669	 14	202.0	35.0	 30
670	 14	892.0	186.3	 30
671	 14	276.5	61.0	 30
672	 14	194.8	44.6	 36
673	 14	299.0	58.2	 30
674	 14	181.0	33.1	 25
675	 14	244.0	69.3	 25
676	 14	403.0	87.7	 25
677	 14	151.5	42.6	 30
678	 14	153.0	54.1	 25
679	 14	126.0	21.3	 25
680	 14	561.0	137.0	 25
681	 14	151.0	29.4	 25
682	 14	150.0	27.1	 30
683	 14	707.0	141.8	 25
684	 14	146.0	20.2	 25
685	 14	91.0	21.0	 25
686	 14	383.0	45.5	 25
687	 14	363.5	59.5	 30
688	 14	563.0	85.9	 25
689	 14	152.0	32.1	 25
690	 14	233.0	43.8	 25
691	 14	142.0	30.1	 25
692	 14	147.0	27.3	 30
693	 14	465.0	40.1	 25
694	 14	140.0	22.1	 25
695	 14	386.0	74.5	 25
696	 14	120.0	21.9	 25
697	 14	137.3	23.0	 30
698	 14	117.0	30.7	 25
699	 14	145.3	67.7	 30
700	 14	235.8	48.8	 30
701	 14	273.8	53.8	 30
702	 14	1855.8	448.7	 36
703	 14	3011.0	871.5	 30
704	 14	379.3	62.5	 30
705	 14	255.0	296.6	 25
706	 14	661.0	73.3	 25
707	 14	311.3	50.8	 30
708	 14	202.0	34.3	 25
709	 14	206.0	29.5	 25
710	 14	278.0	60.9	 25
711	 14	26228.0	6177.0	 25
  0	 15	255.0	46.1	 30
  1	 15	468.0	87.7	 25
  2	 15	531.0	58.3	 25
  3	 15	193.0	37.8	 25
  4	 15	333.0	45.0	 25
  5	 15	4706.0	704.5	 30
  6	 15	317.0	52.0	 25
  7	 15	223.0	43.2	 25
  8	 15	107.0	32.0	 25
  9	 15	826.0	93.4	 25
 10	 15	163.5	40.1	 30
 11	 15	129.0	22.1	 25
 12	 15	234.3	41.6	 30
 13	 15	187.5	44.8	 30
 14	 15	229.0	33.2	 30
 15	 15	484.0	74.0	 36
 16	 15	492.0	74.9	 30
 17	 15	1033.0	162.2	 30
 18	 15	1002.0	144.1	 25
 19	 15	2309.0	293.0	 25
 20	 15	251.8	38.4	 30
 21	 15	235.0	48.3	 25
 22	 15	493.0	97.3	 25
 23	 15	380.0	39.6	 25
 24	 15	104.0	19.8	 25
 25	 15	141.0	40.4	 30
 26	 15	323.0	67.1	 25
 27	 15	616.0	75.5	 25
 28	 15	1269.0	138.2	 25
 29	 15	173.0	35.2	 25
 30	 15	6828.5	1480.8	 30
 31	 15	380.0	68.1	 25
 32	 15	410.0	81.2	 25
 33	 15	216.0	39.4	 25
 34	 15	115.0	29.1	 25
 35	 15	210.8	36.3	 30
 36	 15	1993.0	258.0	 25
 37	 15	1223.0	111.6	 25
 38	 15	1042.0	85.7	 25
 39	 15	960.0	105.2	 25
 40	 15	160.0	46.7	 30
 41	 15	227.0	45.3	 25
 42	 15	1359.0	152.9	 25
 43	 15	155.0	30.7	 30
 44	 15	320.0	64.3	 30
 45	 15	704.5	136.1	 36
 46	 15	995.8	116.4	 30
 47	 15	423.5	74.1	 30
 48	 15	350.8	38.6	 30
 49	 15	284.0	54.7	 25
 50	 15	1995.0	372.5	 30
 51	 15	1139.0	146.0	 25
 52	 15	181.0	42.6	 25
 53	 15	337.0	47.5	 25
 54	 15	237.0	55.8	 25
 55	 15	241.5	52.5	 30
 56	 15	598.0	125.5	 25
 57	 15	440.0	65.5	 25
 58	 15	875.0	116.2	 25
 59	 15	115.0	30.2	 25
 60	 15	230.3	35.8	 30
 61	 15	171.0	22.6	 25
 62	 15	196.0	28.6	 25
 63	 15	903.0	123.5	 25
 64	 15	346.0	57.0	 25
 65	 15	130.8	24.8	 30
 66	 15	11253.0	2179.5	 25
 67	 15	270.0	44.6	 25
 68	 15	739.0	94.0	 25
 69	 15	2655.0	242.1	 25
 70	 15	159.5	24.3	 30
 71	 15	800.0	159.6	 25
 72	 15	221.0	42.5	 25
 73	 15	345.0	30.2	 25
 74	 15	1296.3	205.6	 30
 75	 15	460.0	77.5	 36
 76	 15	182.3	295.8	 30
 77	 15	484.5	82.9	 30
 78	 15	226.5	28.0	 30
 79	 15	1019.5	174.8	 30
 80	 15	145.8	39.3	 30
 81	 15	284.0	52.1	 25
 82	 15	178.0	28.1	 25
 83	 15	160.0	24.4	 25
 84	 15	7331.0	1138.4	 25
 85	 15	13368.5	3084.9	 30
 86	 15	849.0	128.6	 25
 87	 15	386.0	54.2	 25
 88	 15	1803.0	269.1	 25
 89	 15	644.0	91.5	 25
 90	 15	216.8	36.1	 30
 91	 15	198.0	35.4	 25
 92	 15	154.0	29.5	 25
 93	 15	340.0	57.1	 25
 94	 15	224.0	41.3	 25
 95	 15	215.0	50.3	 30
 96	 15	130.0	26.3	 25
 97	 15	131.0	25.2	 25
 98	 15	421.0	81.8	 25
 99	 15	378.0	81.0	 25
100	 15	209.0	45.3	 30
101	 15	157.0	25.4	 25
102	 15	2531.0	328.4	 25
103	 15	1275.0	144.1	 25
104	 15	2033.0	221.9	 25
105	 15	223.3	28.7	 36
106	 15	643.3	95.0	 30
107	 15	4066.8	663.1	 30
108	 15	22192.5	3084.5	 30
109	 15	791.8	88.2	 30
110	 15	366.5	52.9	 36
111	 15	5866.0	1217.1	 25
112	 15	539.0	105.3	 25
113	 15	212.0	31.8	 25
114	 15	846.0	102.1	 25
115	 15	184.0	34.8	 30
116	 15	529.0	57.7	 25
117	 15	1040.0	170.6	 25
118	 15	401.0	35.0	 25
119	 15	155.0	32.9	 25
120	 15	2023.5	408.5	 30
121	 15	2321.0	398.8	 25
122	 15	111.0	15.0	 25
123	 15	487.0	73.6	 25
124	 15	129.0	14.9	 25
125	 15	1138.0	303.9	 30
126	 15	110.0	19.6	 25
127	 15	639.0	91.3	 25
128	 15	2134.0	219.2	 25
129	 15	296.0	40.3	 25
130	 15	179.8	26.2	 30
131	 15	187.0	35.6	 25
132	 15	176.0	35.2	 25
133	 15	265.0	48.2	 25
134	 15	222.0	25.9	 25
135	 15	274.5	39.5	 36
136	 15	400.5	49.6	 30
137	 15	1037.5	118.0	 30
138	 15	469.5	86.2	 30
139	 15	234.0	50.2	 30
140	 15	781.3	160.4	 36
141	 15	2389.8	478.8	 30
142	 15	5664.0	1160.9	 25
143	 15	853.0	95.9	 25
144	 15	900.0	115.0	 25
145	 15	2337.5	492.7	 30
146	 15	196.0	29.3	 25
147	 15	234.0	51.3	 25
148	 15	714.0	80.2	 25
149	 15	307.0	72.4	 25
150	 15	343.8	35.9	 30
151	 15	677.0	107.9	 25
152	 15	319.0	47.8	 25
153	 15	93.0	17.1	 25
154	 15	135.0	24.5	 25
155	 15	1295.0	150.0	 25
156	 15	532.5	62.8	 30
157	 15	320.0	48.1	 25
158	 15	303.0	48.9	 25
159	 15	397.0	51.1	 25
160	 15	158.0	26.2	 25
161	 15	440.3	84.4	 30
162	 15	1249.0	119.3	 25
163	 15	2042.0	186.6	 25
164	 15	337.0	52.3	 25
165	 15	830.0	162.3	 25
166	 15	267.0	45.8	 36
167	 15	150.5	41.9	 30
168	 15	369.8	51.9	 30
169	 15	491.3	82.3	 30
170	 15	528.5	84.5	 30
171	 15	462.3	65.7	 36
172	 15	7285.0	894.4	 25
173	 15	848.0	207.8	 25
174	 15	275.0	52.7	 25
175	 15	212.0	51.0	 25
176	 15	411.3	93.1	 30
177	 15	474.0	85.3	 25
178	 15	226.0	33.5	 25
179	 15	155.0	33.2	 25
180	 15	304.0	56.3	 25
181	 15	119.0	23.6	 30
182	 15	155.0	23.5	 25
183	 15	421.0	52.2	 25
184	 15	347.0	65.4	 25
185	 15	136.0	30.1	 25
186	 15	226.0	35.4	 30
187	 15	234.0	37.7	 25
188	 15	365.0	59.7	 25
189	 15	477.0	75.6	 25
190	 15	132.0	23.3	 25
191	 15	152.8	37.6	 30
192	 15	587.0	67.6	 25
193	 15	504.0	76.6	 25
194	 15	120.0	22.3	 25
195	 15	243.0	44.4	 25
196	 15	210.5	34.1	 30
197	 15	295.0	52.4	 30
198	 15	137.0	31.7	 30
199	 15	103.5	24.8	 30
200	 15	1038.0	139.3	 30
201	 15	121.8	20.1	 36
202	 15	109.3	23.6	 30
203	 15	178.0	30.2	 25
204	 15	1279.0	162.5	 25
205	 15	153.0	26.8	 25
206	 15	314.8	39.1	 30
207	 15	3276.0	520.7	 25
208	 15	157.0	24.5	 25
209	 15	900.0	106.9	 25
210	 15	360.0	56.4	 25
211	 15	849.0	129.0	 30
212	 15	120.0	24.5	 25
213	 15	119.0	26.2	 25
214	 15	175.0	26.3	 25
215	 15	105.0	25.5	 25
216	 15	3077.0	613.4	 30
217	 15	128.0	33.8	 25
218	 15	251.0	39.1	 25
219	 15	226.0	37.0	 25
220	 15	205.0	51.1	 25
221	 15	187.3	29.7	 30
222	 15	8183.0	1203.1	 25
223	 15	3305.0	530.1	 25
224	 15	275.0	42.7	 25
225	 15	314.0	42.1	 25
226	 15	269.3	48.4	 30
227	 15	1385.0	230.2	 25
228	 15	137.8	23.1	 30
229	 15	335.0	80.9	 30
230	 15	295.5	63.0	 30
231	 15	824.5	197.9	 36
232	 15	168.8	26.8	 30
233	 15	675.0	120.9	 30
234	 15	97.0	24.0	 25
235	 15	125.0	17.1	 25
236	 15	117.0	26.1	 30
237	 15	137.0	28.7	 25
238	 15	103.0	19.2	 25
239	 15	111.0	19.7	 25
240	 15	303.0	49.3	 25
241	 15	175.8	29.9	 30
242	 15	148.0	30.4	 25
243	 15	233.0	33.2	 25
244	 15	302.0	42.1	 25
245	 15	134.0	25.4	 25
246	 15	438.5	73.7	 30
247	 15	1188.0	133.0	 25
248	 15	1269.0	77.0	 25
249	 15	630.0	93.4	 25
250	 15	3952.0	491.2	 25
251	 15	139.5	30.8	 30
252	 15	317.0	47.1	 25
253	 15	117.0	26.5	 25
254	 15	186.0	26.5	 25
255	 15	414.0	60.5	 25
256	 15	428.8	89.4	 30
257	 15	127.0	28.3	 25
258	 15	1925.0	237.7	 25
259	 15	179.5	33.6	 30
260	 15	322.5	39.6	 30
261	 15	842.8	226.4	 36
262	 15	1547.5	356.9	 30
263	 15	245.8	50.0	 30
264	 15	1399.0	286.1	 30
265	 15	156.0	37.2	 25
266	 15	825.0	199.5	 30
267	 15	249.0	38.4	 25
268	 15	373.0	54.9	 25
269	 15	108.0	32.7	 25
270	 15	97.0	20.4	 25
271	 15	131.3	27.1	 30
272	 15	112.0	31.3	 25
273	 15	571.0	101.4	 25
274	 15	140.0	26.7	 25
275	 15	124.0	27.9	 25
276	 15	687.5	134.7	 30
277	 15	228.0	50.1	 25
278	 15	123.0	31.2	 25
279	 15	793.0	89.6	 25
280	 15	138.0	29.6	 25
281	 15	139.5	30.4	 30
282	 15	125.0	26.7	 25
283	 15	99.0	20.1	 25
284	 15	133.0	34.9	 25
285	 15	171.0	44.4	 25
286	 15	235.0	62.7	 30
287	 15	156.0	34.7	 25
288	 15	2258.0	319.6	 25
289	 15	329.0	47.8	 25
290	 15	3939.0	851.5	 30
291	 15	271.0	56.8	 36
292	 15	347.3	93.3	 30
293	 15	181.5	41.6	 30
294	 15	1425.0	223.3	 30
295	 15	140.5	37.0	 30
296	 15	124.8	34.8	 30
297	 15	394.0	85.3	 25
298	 15	521.0	112.5	 25
299	 15	142.0	35.9	 25
300	 15	762.0	147.0	 25
301	 15	108.8	26.8	 30
302	 15	174.0	35.5	 25
303	 15	141.0	43.8	 25
304	 15	151.0	31.4	 25
305	 15	829.0	132.6	 25
306	 15	231.5	49.8	 30
307	 15	207.0	54.2	 25
308	 15	142.0	35.8	 25
309	 15	180.0	44.5	 25
310	 15	335.0	52.6	 25
311	 15	355.8	93.0	 30
312	 15	1313.0	263.2	 25
313	 15	193.0	36.2	 25
314	 15	293.0	51.8	 25
315	 15	286.0	56.5	 25
316	 15	223.8	56.0	 30
317	 15	125.0	35.3	 25
318	 15	404.0	74.1	 25
319	 15	185.0	49.1	 25
320	 15	2391.0	282.3	 25
321	 15	202.5	50.5	 36
322	 15	144.8	42.8	 30
323	 15	3161.3	623.0	 30
324	 15	322.0	74.8	 30
325	 15	124.0	32.3	 30
326	 15	213.3	59.5	 36
327	 15	290.0	61.9	 25
328	 15	1865.0	469.5	 25
329	 15	1625.0	256.1	 25
330	 15	154.0	27.7	 25
331	 15	183.0	39.1	 30
332	 15	131.0	24.8	 25
333	 15	136.0	27.1	 25
334	 15	267.0	57.3	 25
335	 15	137.0	29.0	 25
336	 15	426.5	71.6	 30
337	 15	166.0	47.2	 25
338	 15	115.0	30.4	 25
339	 15	337.0	63.4	 25
340	 15	109.0	32.2	 25
341	 15	283.8	64.9	 30
342	 15	212.0	385.2	 25
343	 15	144.0	30.9	 25
344	 15	185.0	36.7	 25
345	 15	259.0	52.1	 25
346	 15	333.8	67.4	 30
347	 15	113.0	20.2	 25
348	 15	156.0	37.5	 25
349	 15	632.0	103.7	 25
350	 15	114.0	26.0	 25
351	 15	551.8	119.1	 30
352	 15	147.3	27.4	 30
353	 15	108.8	33.0	 30
354	 15	194.3	36.3	 30
355	 15	387.5	60.7	 30
356	 15	215.0	39.9	 36
357	 15	415.8	87.2	 30
358	 15	139.0	25.8	 25
359	 15	1544.0	362.3	 25
360	 15	158.0	34.5	 25
361	 15	237.3	51.8	 30
362	 15	230.0	49.3	 25
363	 15	144.0	42.8	 25
364	 15	173.0	46.8	 25
365	 15	154.0	40.3	 25
366	 15	181.8	31.1	 30
367	 15	237.0	50.0	 25
368	 15	875.0	106.8	 25
369	 15	280.0	56.0	 25
370	 15	221.0	46.7	 25
371	 15	259.5	56.9	 30
372	 15	10940.0	2285.5	 25
373	 15	179.0	36.7	 25
374	 15	354.0	55.1	 25
375	 15	225.0	41.4	 25
376	 15	1048.5	177.4	 30
377	 15	113.0	28.2	 25
378	 15	127.0	22.0	 25
379	 15	162.0	36.1	 25
380	 15	106.0	30.4	 25
381	 15	96.8	41.0	 30
382	 15	187.0	29.5	 25
383	 15	665.8	158.2	 30
384	 15	185.3	44.6	 30
385	 15	267.0	54.3	 30
386	 15	1784.3	341.1	 36
387	 15	138.0	32.0	 30
388	 15	135.5	36.2	 30
389	 15	2271.0	346.6	 25
390	 15	164.0	38.8	 25
391	 15	509.0	131.6	 30
392	 15	131.0	30.0	 25
393	 15	170.0	35.5	 25
394	 15	133.0	27.3	 25
395	 15	319.0	65.0	 25
396	 15	254.3	58.0	 30
397	 15	145.0	58.3	 25
398	 15	2189.0	378.4	 25
399	 15	2789.0	441.8	 25
400	 15	224.0	49.6	 25
401	 15	600.0	142.0	 30
402	 15	379.0	56.3	 25
403	 15	129.0	36.5	 25
404	 15	1551.0	279.5	 25
405	 15	6083.0	664.3	 25
406	 15	228.8	45.7	 30
407	 15	295.0	44.0	 25
408	 15	1158.0	192.8	 25
409	 15	338.0	55.6	 25
410	 15	3841.0	352.8	 25
411	 15	141.8	46.5	 30
412	 15	176.0	38.8	 25
413	 15	633.0	131.0	 25
414	 15	149.8	30.7	 30
415	 15	279.5	41.4	 30
416	 15	416.8	83.1	 36
417	 15	225.8	35.2	 30
418	 15	1167.8	209.0	 30
419	 15	531.3	79.4	 30
420	 15	530.0	74.8	 25
421	 15	502.0	118.2	 30
422	 15	350.0	53.0	 25
423	 15	703.0	152.2	 25
424	 15	127.0	30.3	 25
425	 15	213.0	41.2	 25
426	 15	175.5	33.3	 30
427	 15	191.0	34.3	 25
428	 15	161.0	37.8	 25
429	 15	121.0	20.4	 25
430	 15	279.0	33.8	 25
431	 15	3788.0	908.7	 30
432	 15	2214.0	380.7	 25
433	 15	817.0	124.3	 25
434	 15	97.0	20.7	 25
435	 15	264.0	53.2	 25
436	 15	358.0	74.7	 30
437	 15	208.0	46.1	 25
438	 15	141.0	34.4	 25
439	 15	174.0	34.7	 25
440	 15	482.0	55.6	 25
441	 15	242.8	42.7	 30
442	 15	268.0	53.5	 25
443	 15	225.0	41.6	 25
444	 15	1282.0	154.4	 25
445	 15	239.0	33.9	 30
446	 15	320.5	93.2	 36
447	 15	164.8	31.5	 30
448	 15	128.8	27.5	 30
449	 15	148.5	33.3	 30
450	 15	165.0	39.3	 30
451	 15	175.5	28.6	 30
452	 15	424.0	75.3	 25
453	 15	144.0	27.0	 25
454	 15	337.0	39.7	 25
455	 15	128.0	24.6	 25
456	 15	667.0	113.6	 30
457	 15	198.0	37.8	 25
458	 15	106.0	17.7	 25
459	 15	110.0	19.9	 25
460	 15	2807.0	371.9	 25
461	 15	1929.5	446.5	 30
462	 15	722.0	108.1	 25
463	 15	203.0	45.2	 25
464	 15	829.0	151.8	 25
465	 15	114.0	17.5	 25
466	 15	356.3	46.1	 30
467	 15	626.0	91.9	 25
468	 15	693.0	127.5	 25
469	 15	106.0	26.1	 25
470	 15	178.0	37.7	 25
471	 15	266.0	51.8	 30
472	 15	113.0	26.4	 25
473	 15	195.0	27.7	 25
474	 15	2663.0	391.9	 25
475	 15	278.0	25.3	 25
476	 15	131.0	30.2	 36
477	 15	710.8	125.5	 30
478	 15	207.5	39.8	 30
479	 15	160.5	30.0	 30
480	 15	159.8	26.6	 30
481	 15	187.5	38.7	 36
482	 15	169.0	15.1	 25
483	 15	173.0	32.9	 25
484	 15	692.0	103.9	 25
485	 15	156.0	22.0	 25
486	 15	193.8	39.8	 30
487	 15	124.0	25.5	 25
488	 15	303.0	44.1	 25
489	 15	831.0	100.5	 25
490	 15	586.0	57.4	 25
491	 15	2898.0	404.6	 25
492	 15	5328.3	1221.9	 30
493	 15	206.0	45.0	 25
494	 15	158.0	23.5	 25
495	 15	276.0	43.4	 25
496	 15	1165.0	126.7	 25
497	 15	270.5	48.2	 30
498	 15	179.0	34.7	 25
499	 15	189.0	29.0	 25
500	 15	263.0	48.4	 25
501	 15	429.0	80.8	 25
502	 15	113.5	25.2	 30
503	 15	99.0	20.0	 25
504	 15	178.0	21.8	 25
505	 15	350.0	51.3	 25
506	 15	135.0	17.4	 25
507	 15	240.8	54.0	 36
508	 15	251.5	33.9	 30
509	 15	171.8	36.4	 30
510	 15	183.5	27.1	 30
511	 15	210.3	41.1	 30
512	 15	252.8	50.7	 36
513	 15	1152.0	266.4	 25
514	 15	154.0	34.3	 25
515	 15	145.0	24.9	 25
516	 15	1317.0	231.2	 25
517	 15	106.8	24.7	 30
518	 15	252.0	27.8	 25
519	 15	775.0	138.5	 25
520	 15	6829.0	1033.2	 25
521	 15	445.0	57.4	 25
522	 15	430.8	83.6	 30
523	 15	306.0	45.5	 25
524	 15	280.0	36.9	 25
525	 15	215.0	36.2	 25
526	 15	157.0	32.7	 25
527	 15	1161.8	229.3	 30
528	 15	234.0	53.3	 25
529	 15	175.0	57.5	 25
530	 15	262.0	58.1	 25
531	 15	151.0	24.7	 25
532	 15	125.8	25.8	 30
533	 15	119.0	22.3	 25
534	 15	314.0	66.1	 25
535	 15	515.0	82.4	 25
536	 15	188.0	33.5	 25
537	 15	404.0	81.8	 30
538	 15	216.3	37.0	 30
539	 15	2572.0	519.9	 30
540	 15	515.3	72.0	 30
541	 15	237.5	34.7	 30
542	 15	368.5	65.1	 36
543	 15	424.3	97.6	 30
544	 15	264.0	35.9	 25
545	 15	322.0	57.0	 25
546	 15	177.0	32.4	 25
547	 15	109.8	21.9	 30
548	 15	205.0	37.9	 25
549	 15	4694.0	821.3	 25
550	 15	125.0	25.6	 25
551	 15	109.0	27.1	 25
552	 15	188.8	42.8	 30
553	 15	408.0	68.4	 25
554	 15	170.0	23.7	 25
555	 15	208.0	37.7	 25
556	 15	1287.0	231.7	 25
557	 15	175.0	31.8	 30
558	 15	182.0	33.6	 25
559	 15	327.0	54.7	 25
560	 15	252.0	32.2	 25
561	 15	229.0	41.5	 25
562	 15	140.0	32.1	 30
563	 15	917.0	188.3	 25
564	 15	237.0	31.1	 25
565	 15	423.0	53.6	 25
566	 15	3358.0	458.7	 25
567	 15	1015.5	244.4	 30
568	 15	272.0	43.7	 25
569	 15	255.8	33.4	 30
570	 15	356.5	70.7	 30
571	 15	468.0	99.5	 30
572	 15	733.0	124.6	 36
573	 15	384.0	56.9	 30
574	 15	1302.0	222.0	 30
575	 15	2821.0	420.9	 25
576	 15	196.0	44.6	 25
577	 15	144.8	55.5	 30
578	 15	1549.0	343.2	 25
579	 15	1225.0	126.2	 25
580	 15	884.0	134.4	 25
581	 15	478.0	75.7	 25
582	 15	493.0	112.0	 30
583	 15	122.0	25.4	 25
584	 15	135.0	20.4	 25
585	 15	1313.0	191.7	 25
586	 15	417.0	33.8	 25
587	 15	388.8	190.1	 30
588	 15	137.0	28.7	 25
589	 15	145.0	31.0	 25
590	 15	2165.0	291.3	 25
591	 15	1968.0	280.8	 25
592	 15	753.8	167.3	 30
593	 15	178.0	33.3	 25
594	 15	3342.0	450.3	 25
595	 15	253.0	41.4	 25
596	 15	141.0	28.2	 25
597	 15	4887.3	1042.6	 30
598	 15	339.0	47.1	 25
599	 15	333.0	51.0	 25
600	 15	218.5	26.0	 30
601	 15	238.0	43.7	 30
602	 15	553.8	110.8	 36
603	 15	170.0	38.0	 30
604	 15	159.8	31.8	 30
605	 15	126.8	17.6	 30
606	 15	92.0	23.9	 25
607	 15	123.8	25.1	 30
608	 15	272.0	54.0	 25
609	 15	249.0	47.3	 25
610	 15	1351.0	191.8	 25
611	 15	482.0	66.0	 25
612	 15	295.3	51.8	 30
613	 15	167.0	44.6	 25
614	 15	247.0	47.1	 25
615	 15	5107.0	613.9	 25
616	 15	313.0	40.1	 25
617	 15	310.8	63.8	 30
618	 15	103.0	19.4	 25
619	 15	164.0	27.9	 25
620	 15	180.0	35.4	 25
621	 15	1044.0	117.8	 25
622	 15	154.8	42.5	 30
623	 15	164.0	36.3	 25
624	 15	1137.0	160.3	 25
625	 15	124.0	27.7	 25
626	 15	113.0	25.3	 25
627	 15	1469.0	255.4	 30
628	 15	1684.0	261.8	 25
629	 15	170.0	28.8	 25
630	 15	1054.0	138.1	 25
631	 15	118.8	26.2	 30
632	 15	138.0	28.9	 36
633	 15	6077.3	1475.9	 30
634	 15	1688.3	246.9	 30
635	 15	146.0	35.5	 30
636	 15	553.5	103.4	 30
637	 15	369.8	77.7	 30
638	 15	329.0	50.4	 25
639	 15	1507.0	285.1	 25
640	 15	661.0	60.6	 25
641	 15	206.0	33.7	 25
642	 15	226.0	48.8	 30
643	 15	354.0	76.2	 25
644	 15	780.0	77.5	 25
645	 15	329.0	52.8	 25
646	 15	273.0	44.5	 25
647	 15	1585.5	265.9	 30
648	 15	232.0	36.4	 25
649	 15	1424.0	218.9	 25
650	 15	106.0	27.0	 25
651	 15	567.0	93.6	 25
652	 15	1386.0	263.3	 30
653	 15	211.0	40.1	 25
654	 15	7118.0	1011.8	 25
655	 15	292.0	44.9	 25
656	 15	16435.0	1733.4	 25
657	 15	157.5	28.3	 30
658	 15	94.0	32.3	 25
659	 15	128.0	21.5	 25
660	 15	135.0	58.3	 25
661	 15	107.0	20.0	 25
662	 15	118.0	34.4	 36
663	 15	413.8	80.2	 30
664	 15	462.5	62.7	 30
665	 15	330.0	33.2	 30
666	 15	375.3	66.7	 30
667	 15	191.3	38.1	 36
668	 15	155.0	34.9	 25
669	 15	188.0	42.9	 25
670	 15	248.0	54.8	 25
671	 15	530.0	97.9	 25
672	 15	1174.5	159.8	 30
673	 15	916.0	153.9	 25
674	 15	176.0	30.6	 25
675	 15	146.0	28.0	 25
676	 15	204.0	42.3	 25
677	 15	3571.3	585.0	 30
678	 15	2526.0	488.3	 25
679	 15	791.0	128.8	 25
680	 15	164.0	26.2	 25
681	 15	498.0	72.8	 25
682	 15	303.5	46.9	 30
683	 15	688.0	127.2	 25
684	 15	261.0	54.0	 25
685	 15	179.0	46.3	 25
686	 15	144.0	39.2	 25
687	 15	437.3	65.3	 30
688	 15	288.0	39.5	 25
689	 15	273.0	52.6	 25
690	 15	1159.0	120.6	 25
691	 15	254.0	50.3	 25
692	 15	456.5	69.8	 30
693	 15	656.0	75.9	 30
694	 15	141.0	26.7	 30
695	 15	124.5	35.2	 30
696	 15	239.0	45.6	 30
697	 15	11925.0	2967.5	 36
698	 15	155.5	33.9	 30
699	 15	3012.0	535.6	 25
700	 15	129.0	34.9	 25
701	 15	192.0	32.2	 25
702	 15	253.5	70.6	 30
703	 15	133.0	32.4	 25
704	 15	413.0	78.4	 25
705	 15	15708.0	2315.7	 25
706	 15	1059.0	103.5	 25
707	 15	453.8	87.3	 30
708	 15	196.0	31.8	 25
709	 15	202.0	47.3	 25
710	 15	272.0	34.7	 25
711	 15	261.0	64.6	 25
  0	 16	23998.0	6230.1	 30
  1	 16	215.0	46.0	 25
  2	 16	248.0	40.8	 25
  3	 16	159.0	26.5	 25
  4	 16	256.0	59.3	 25
  5	 16	1110.5	210.0	 30
  6	 16	231.0	186.7	 30
  7	 16	189.5	29.2	 30
  8	 16	108.5	25.2	 30
  9	 16	299.5	45.5	 30
 10	 16	157.3	28.4	 36
 11	 16	135.0	31.2	 30
 12	 16	302.0	73.4	 25
 13	 16	155.0	26.5	 25
 14	 16	293.0	49.7	 25
 15	 16	290.5	48.3	 30
 16	 16	337.0	69.0	 25
 17	 16	399.0	51.9	 25
 18	 16	248.0	36.1	 25
 19	 16	415.0	82.2	 25
 20	 16	219.0	32.9	 30
 21	 16	288.0	45.9	 25
 22	 16	157.0	31.6	 25
 23	 16	168.0	31.0	 25
 24	 16	88.0	16.1	 25
 25	 16	131.5	25.6	 30
 26	 16	135.0	33.7	 25
 27	 16	355.0	64.1	 25
 28	 16	656.0	123.3	 25
 29	 16	130.0	26.7	 25
 30	 16	1406.0	396.4	 30
 31	 16	230.0	34.7	 25
 32	 16	359.0	44.1	 25
 33	 16	139.0	25.1	 25
 34	 16	79.0	32.8	 25
 35	 16	261.8	50.7	 30
 36	 16	756.0	99.7	 25
 37	 16	806.8	169.3	 30
 38	 16	566.3	129.5	 30
 39	 16	249.5	38.5	 30
 40	 16	180.8	27.1	 36
 41	 16	117.5	19.3	 30
 42	 16	187.5	36.4	 30
 43	 16	170.0	32.3	 25
 44	 16	450.0	67.5	 25
 45	 16	333.8	58.8	 30
 46	 16	710.0	148.4	 25
 47	 16	163.0	32.9	 25
 48	 16	194.0	39.4	 25
 49	 16	248.0	40.8	 25
 50	 16	703.5	167.8	 30
 51	 16	858.0	84.7	 25
 52	 16	220.0	38.5	 25
 53	 16	166.0	38.0	 25
 54	 16	134.0	35.3	 25
 55	 16	250.0	41.5	 30
 56	 16	221.0	30.3	 25
 57	 16	239.0	41.1	 25
 58	 16	221.0	41.0	 25
 59	 16	120.0	23.4	 25
 60	 16	212.5	38.0	 30
 61	 16	157.0	37.2	 25
 62	 16	131.0	32.0	 25
 63	 16	138.0	35.5	 25
 64	 16	275.0	41.2	 25
 65	 16	123.0	30.1	 30
 66	 16	1949.0	394.7	 25
 67	 16	164.0	24.7	 25
 68	 16	478.0	95.5	 30
 69	 16	1795.0	383.6	 30
 70	 16	156.0	27.6	 36
 71	 16	209.3	33.5	 30
 72	 16	344.5	66.0	 30
 73	 16	495.0	115.9	 30
 74	 16	295.0	64.9	 25
 75	 16	510.8	122.1	 30
 76	 16	4527.0	1340.1	 25
 77	 16	173.0	32.7	 25
 78	 16	168.0	42.9	 25
 79	 16	172.0	29.2	 25
 80	 16	117.8	34.5	 30
 81	 16	247.0	49.1	 25
 82	 16	179.0	37.0	 25
 83	 16	233.0	40.0	 25
 84	 16	1928.0	470.7	 25
 85	 16	847.8	218.1	 30
 86	 16	300.0	56.9	 25
 87	 16	533.0	75.5	 25
 88	 16	314.0	50.4	 25
 89	 16	249.0	48.7	 25
 90	 16	146.0	30.4	 25
 91	 16	238.5	48.9	 30
 92	 16	135.0	29.5	 25
 93	 16	138.0	35.9	 25
 94	 16	321.0	50.1	 25
 95	 16	105.0	22.3	 25
 96	 16	97.8	24.2	 30
 97	 16	113.0	20.4	 25
 98	 16	134.5	31.2	 30
 99	 16	135.3	31.9	 30
100	 16	123.0	18.3	 30
101	 16	124.0	22.8	 36
102	 16	835.3	248.7	 30
103	 16	328.5	84.9	 30
104	 16	455.3	119.2	 30
105	 16	199.0	33.4	 25
106	 16	304.8	59.7	 30
107	 16	1046.0	295.4	 25
108	 16	6499.0	2165.0	 25
109	 16	718.0	150.7	 25
110	 16	240.0	51.0	 25
111	 16	728.8	218.6	 30
112	 16	167.0	35.0	 25
113	 16	196.0	37.7	 25
114	 16	357.0	73.0	 25
115	 16	148.0	25.6	 25
116	 16	489.8	60.5	 30
117	 16	403.0	61.7	 25
118	 16	445.0	70.7	 25
119	 16	132.0	24.7	 25
120	 16	427.0	101.3	 25
121	 16	366.5	67.7	 30
122	 16	119.0	24.9	 25
123	 16	196.0	51.7	 25
124	 16	92.0	17.0	 25
125	 16	335.0	66.1	 25
126	 16	103.3	19.5	 30
127	 16	266.0	43.3	 25
128	 16	466.0	92.5	 25
129	 16	190.8	38.4	 30
130	 16	153.5	31.7	 30
131	 16	340.5	85.9	 36
132	 16	156.5	26.9	 30
133	 16	178.3	25.3	 30
134	 16	176.3	50.3	 30
135	 16	232.0	49.8	 25
136	 16	195.0	44.4	 30
137	 16	755.0	197.7	 25
138	 16	590.0	122.1	 25
139	 16	115.0	19.8	 25
140	 16	204.0	63.3	 25
141	 16	506.3	134.6	 30
142	 16	535.0	89.0	 25
143	 16	368.0	64.9	 25
144	 16	956.0	139.4	 25
145	 16	740.0	181.4	 25
146	 16	193.0	39.4	 30
147	 16	335.0	61.6	 25
148	 16	453.0	89.5	 25
149	 16	952.0	204.3	 25
150	 16	191.0	48.1	 25
151	 16	314.0	75.0	 30
152	 16	195.0	41.6	 25
153	 16	89.0	21.7	 25
154	 16	163.0	29.9	 25
155	 16	413.0	75.9	 25
156	 16	501.0	68.7	 30
157	 16	268.0	41.5	 25
158	 16	212.0	32.9	 25
159	 16	287.0	46.7	 25
160	 16	145.5	26.7	 30
161	 16	276.3	110.6	 36
162	 16	456.8	129.3	 30
163	 16	759.3	218.2	 30
164	 16	280.8	52.0	 30
165	 16	283.0	59.6	 30
166	 16	128.3	25.8	 30
167	 16	119.0	29.8	 25
168	 16	200.0	59.0	 25
169	 16	348.0	64.9	 25
170	 16	439.0	105.6	 25
171	 16	240.5	39.1	 30
172	 16	1892.0	403.9	 25
173	 16	2135.0	579.3	 25
174	 16	224.0	59.5	 25
175	 16	150.0	49.0	 25
176	 16	163.3	54.5	 30
177	 16	229.0	54.2	 25
178	 16	180.0	35.3	 25
179	 16	133.0	18.0	 25
180	 16	122.0	24.4	 25
181	 16	109.5	26.8	 30
182	 16	114.0	28.0	 25
183	 16	219.0	40.7	 25
184	 16	174.0	35.4	 25
185	 16	105.0	29.2	 25
186	 16	211.8	48.9	 30
187	 16	205.0	47.3	 25
188	 16	257.0	44.6	 25
189	 16	244.0	54.3	 25
190	 16	122.0	25.3	 25
191	 16	110.8	33.1	 36
192	 16	163.5	37.5	 30
193	 16	159.8	44.2	 30
194	 16	125.3	24.6	 30
195	 16	154.0	47.2	 30
196	 16	177.8	50.9	 36
197	 16	259.0	75.1	 25
198	 16	149.0	52.0	 25
199	 16	138.0	36.3	 25
200	 16	489.0	132.9	 25
201	 16	149.5	33.6	 30
202	 16	99.0	30.3	 25
203	 16	154.0	28.3	 25
204	 16	372.0	79.9	 25
205	 16	144.0	33.1	 25
206	 16	197.0	50.3	 30
207	 16	1305.0	422.3	 25
208	 16	152.0	36.1	 25
209	 16	328.0	73.3	 25
210	 16	221.0	65.7	 25
211	 16	388.0	105.4	 30
212	 16	120.0	30.6	 25
213	 16	133.0	32.2	 25
214	 16	126.0	38.3	 25
215	 16	127.0	28.7	 25
216	 16	463.3	111.4	 30
217	 16	118.0	33.2	 25
218	 16	156.0	33.5	 25
219	 16	211.0	39.7	 25
220	 16	307.0	64.9	 25
221	 16	167.3	42.2	 30
222	 16	2024.0	641.2	 30
223	 16	245.0	79.2	 30
224	 16	123.8	34.9	 30
225	 16	240.0	46.2	 30
226	 16	202.0	47.0	 36
227	 16	384.3	98.3	 30
228	 16	123.0	21.7	 25
229	 16	315.0	61.2	 25
230	 16	235.0	52.8	 25
231	 16	216.8	46.7	 30
232	 16	125.0	42.0	 25
233	 16	313.0	63.3	 25
234	 16	90.0	27.1	 25
235	 16	102.0	16.4	 25
236	 16	116.5	28.2	 30
237	 16	130.0	26.1	 25
238	 16	105.0	34.7	 25
239	 16	121.0	23.8	 25
240	 16	140.0	33.1	 25
241	 16	227.0	40.4	 30
242	 16	122.0	29.0	 25
243	 16	212.0	44.9	 25
244	 16	138.0	40.9	 25
245	 16	112.0	39.1	 25
246	 16	508.8	88.4	 30
247	 16	313.0	102.7	 25
248	 16	1180.0	117.2	 25
249	 16	407.0	56.9	 25
250	 16	828.0	126.8	 25
251	 16	148.5	32.1	 30
252	 16	328.0	55.3	 25
253	 16	128.3	35.7	 30
254	 16	114.3	24.6	 30
255	 16	164.8	26.8	 30
256	 16	200.3	41.2	 36
257	 16	115.3	27.4	 30
258	 16	514.8	111.0	 30
259	 16	157.0	34.8	 25
260	 16	172.0	33.9	 25
261	 16	271.3	83.6	 30
262	 16	333.0	121.5	 25
263	 16	150.0	36.7	 25
264	 16	159.0	25.8	 25
265	 16	141.0	28.6	 25
266	 16	179.5	34.7	 30
267	 16	233.0	49.2	 25
268	 16	241.0	58.5	 25
269	 16	113.0	21.2	 25
270	 16	117.0	29.9	 25
271	 16	80.0	23.1	 30
272	 16	99.0	19.2	 25
273	 16	182.0	38.6	 25
274	 16	134.0	33.3	 25
275	 16	113.0	24.0	 25
276	 16	168.5	40.0	 30
277	 16	108.0	23.8	 25
278	 16	106.0	31.3	 25
279	 16	217.0	43.5	 25
280	 16	144.0	35.8	 25
281	 16	124.8	44.6	 30
282	 16	86.0	17.1	 25
283	 16	103.0	29.1	 25
284	 16	112.8	20.8	 30
285	 16	130.8	22.5	 30
286	 16	179.5	43.5	 36
287	 16	129.0	30.0	 30
288	 16	468.3	115.3	 30
289	 16	240.0	49.7	 30
290	 16	321.0	62.3	 25
291	 16	208.8	48.2	 30
292	 16	151.0	36.4	 25
293	 16	100.0	17.8	 25
294	 16	637.0	147.6	 25
295	 16	127.0	35.6	 25
296	 16	115.0	25.1	 30
297	 16	177.0	37.5	 25
298	 16	122.0	28.9	 25
299	 16	164.0	28.0	 25
300	 16	235.0	51.1	 25
301	 16	111.8	41.4	 30
302	 16	164.0	31.7	 25
303	 16	159.0	37.6	 25
304	 16	154.0	20.0	 25
305	 16	186.0	41.6	 25
306	 16	174.3	44.2	 30
307	 16	194.0	27.2	 25
308	 16	138.0	24.8	 25
309	 16	232.0	45.8	 25
310	 16	179.0	37.0	 25
311	 16	262.8	71.8	 30
312	 16	201.0	43.9	 25
313	 16	182.0	31.9	 25
314	 16	266.0	57.7	 25
315	 16	171.3	43.2	 30
316	 16	216.5	57.6	 36
317	 16	128.3	51.0	 30
318	 16	563.0	169.8	 30
319	 16	164.8	31.5	 30
320	 16	467.0	141.8	 30
321	 16	140.0	35.2	 30
322	 16	114.0	19.7	 25
323	 16	753.0	200.3	 25
324	 16	129.0	27.8	 25
325	 16	108.0	24.0	 25
326	 16	129.5	24.0	 30
327	 16	221.0	43.5	 25
328	 16	417.0	93.6	 25
329	 16	573.0	146.9	 25
330	 16	141.0	23.4	 25
331	 16	124.0	22.8	 30
332	 16	132.0	29.0	 25
333	 16	158.0	28.2	 25
334	 16	185.0	32.1	 25
335	 16	103.0	28.0	 25
336	 16	331.8	73.9	 30
337	 16	192.0	30.2	 25
338	 16	113.0	19.9	 25
339	 16	189.0	43.5	 25
340	 16	126.0	67.1	 25
341	 16	136.5	22.8	 30
342	 16	134.0	26.4	 25
343	 16	108.0	21.9	 25
344	 16	178.0	24.9	 25
345	 16	318.0	36.2	 25
346	 16	693.0	175.3	 36
347	 16	157.8	20.3	 30
348	 16	126.3	25.6	 30
349	 16	173.3	39.3	 30
350	 16	105.0	20.7	 30
351	 16	351.0	71.9	 36
352	 16	154.0	52.4	 25
353	 16	93.0	20.9	 25
354	 16	200.0	48.0	 25
355	 16	442.0	99.7	 25
356	 16	138.3	21.1	 30
357	 16	207.0	51.0	 25
358	 16	136.0	29.1	 25
359	 16	644.0	155.3	 25
360	 16	158.0	23.2	 25
361	 16	220.5	42.5	 30
362	 16	126.0	15.9	 25
363	 16	153.0	40.9	 25
364	 16	136.0	24.1	 25
365	 16	143.0	22.9	 25
366	 16	203.5	32.6	 30
367	 16	338.0	114.1	 25
368	 16	1483.0	282.3	 25
369	 16	203.0	31.4	 25
370	 16	272.0	46.0	 25
371	 16	276.3	45.0	 30
372	 16	1553.0	372.7	 25
373	 16	186.0	29.3	 25
374	 16	307.0	48.9	 25
375	 16	152.0	27.5	 25
376	 16	331.3	69.0	 30
377	 16	103.5	14.0	 30
378	 16	108.8	16.5	 30
379	 16	158.8	28.7	 30
380	 16	110.8	28.3	 30
381	 16	108.5	12.9	 36
382	 16	173.8	28.8	 30
383	 16	262.0	52.5	 25
384	 16	188.0	37.4	 25
385	 16	135.0	27.5	 25
386	 16	781.3	226.0	 30
387	 16	152.0	26.6	 25
388	 16	158.0	26.8	 25
389	 16	469.0	94.7	 25
390	 16	128.0	54.5	 25
391	 16	210.3	35.8	 30
392	 16	156.0	33.0	 25
393	 16	149.0	34.7	 25
394	 16	149.0	41.3	 25
395	 16	137.0	33.7	 25
396	 16	220.8	59.4	 30
397	 16	179.0	43.4	 25
398	 16	444.0	88.0	 25
399	 16	405.0	98.2	 25
400	 16	183.0	37.8	 25
401	 16	172.0	30.2	 30
402	 16	312.0	43.4	 25
403	 16	131.0	18.1	 25
404	 16	274.0	52.1	 25
405	 16	548.0	119.4	 25
406	 16	157.0	26.5	 30
407	 16	272.0	53.4	 25
408	 16	473.8	125.8	 30
409	 16	176.0	35.7	 30
410	 16	834.8	256.3	 30
411	 16	237.3	53.2	 36
412	 16	135.8	21.7	 30
413	 16	252.5	55.7	 30
414	 16	123.0	32.4	 25
415	 16	329.0	78.5	 25
416	 16	222.0	53.6	 30
417	 16	204.0	37.6	 25
418	 16	249.0	35.3	 25
419	 16	312.0	65.6	 25
420	 16	294.0	55.1	 25
421	 16	158.5	27.6	 30
422	 16	245.0	47.3	 25
423	 16	301.0	42.1	 25
424	 16	125.0	24.7	 25
425	 16	227.0	44.2	 25
426	 16	127.0	26.1	 25
427	 16	107.3	33.8	 30
428	 16	119.0	33.4	 25
429	 16	88.0	20.8	 25
430	 16	258.0	37.8	 25
431	 16	266.0	52.8	 25
432	 16	244.3	32.2	 30
433	 16	176.0	34.2	 25
434	 16	126.0	27.8	 25
435	 16	320.0	58.5	 25
436	 16	179.0	49.5	 25
437	 16	176.0	34.0	 30
438	 16	120.0	21.8	 25
439	 16	164.5	33.7	 30
440	 16	182.8	36.8	 30
441	 16	143.5	36.7	 30
442	 16	171.8	40.5	 36
443	 16	156.3	33.0	 30
444	 16	230.0	25.8	 30
445	 16	190.0	39.7	 25
446	 16	150.0	33.4	 25
447	 16	123.5	25.6	 30
448	 16	106.0	25.8	 25
449	 16	135.0	32.1	 25
450	 16	97.0	28.3	 25
451	 16	110.0	16.2	 25
452	 16	157.0	34.7	 30
453	 16	158.0	32.4	 25
454	 16	252.0	40.1	 25
455	 16	126.0	26.9	 25
456	 16	389.0	63.5	 25
457	 16	123.8	23.1	 30
458	 16	102.0	27.6	 25
459	 16	109.0	19.7	 25
460	 16	578.0	113.1	 25
461	 16	272.0	48.3	 25
462	 16	616.8	89.3	 30
463	 16	242.0	40.5	 25
464	 16	261.0	71.2	 25
465	 16	115.0	21.4	 25
466	 16	528.0	93.8	 25
467	 16	544.8	71.0	 30
468	 16	247.0	42.5	 25
469	 16	119.0	25.8	 25
470	 16	132.5	22.9	 30
471	 16	155.5	39.1	 30
472	 16	119.0	27.8	 36
473	 16	311.8	62.9	 30
474	 16	569.5	175.8	 30
475	 16	138.8	21.8	 30
476	 16	129.0	29.7	 25
477	 16	278.5	44.7	 30
478	 16	112.0	23.5	 25
479	 16	113.0	21.0	 25
480	 16	136.0	29.0	 25
481	 16	170.0	34.2	 25
482	 16	114.8	27.9	 30
483	 16	118.0	18.2	 25
484	 16	294.0	53.0	 25
485	 16	149.0	26.1	 25
486	 16	132.0	27.5	 25
487	 16	128.3	21.9	 30
488	 16	170.0	32.0	 25
489	 16	741.0	95.2	 25
490	 16	206.0	32.0	 25
491	 16	376.0	124.5	 25
492	 16	521.8	116.4	 30
493	 16	150.0	30.9	 25
494	 16	205.0	37.8	 25
495	 16	368.0	70.7	 25
496	 16	441.0	65.3	 25
497	 16	157.3	46.1	 30
498	 16	167.0	30.9	 25
499	 16	271.0	41.2	 25
500	 16	375.0	68.2	 25
501	 16	127.8	26.6	 30
502	 16	105.3	22.8	 36
503	 16	141.3	33.6	 30
504	 16	153.8	36.7	 30
505	 16	219.3	43.1	 30
506	 16	154.0	24.0	 30
507	 16	199.3	47.2	 30
508	 16	294.0	77.0	 25
509	 16	209.0	39.1	 25
510	 16	250.0	44.4	 25
511	 16	215.0	39.4	 25
512	 16	200.3	47.1	 30
513	 16	217.0	56.5	 25
514	 16	119.0	40.0	 25
515	 16	177.0	29.9	 25
516	 16	347.0	80.2	 25
517	 16	103.8	24.9	 30
518	 16	195.0	53.0	 25
519	 16	187.0	42.2	 25
520	 16	1149.0	214.8	 25
521	 16	240.0	45.0	 25
522	 16	197.0	43.6	 30
523	 16	169.0	40.4	 25
524	 16	203.0	51.0	 25
525	 16	126.0	23.8	 25
526	 16	174.0	33.2	 25
527	 16	313.8	67.9	 30
528	 16	157.0	39.4	 25
529	 16	145.0	25.6	 25
530	 16	292.0	69.1	 25
531	 16	274.0	62.9	 25
532	 16	116.5	25.6	 36
533	 16	117.0	21.1	 30
534	 16	139.8	38.3	 30
535	 16	229.8	44.0	 30
536	 16	129.0	28.1	 30
537	 16	253.5	74.6	 36
538	 16	161.0	36.2	 25
539	 16	231.0	49.4	 25
540	 16	187.0	39.4	 25
541	 16	192.0	33.4	 25
542	 16	282.3	58.6	 30
543	 16	233.0	43.4	 25
544	 16	147.0	43.4	 25
545	 16	201.0	54.3	 25
546	 16	141.0	32.1	 25
547	 16	113.8	37.0	 30
548	 16	189.0	41.9	 25
549	 16	1475.0	382.2	 25
550	 16	106.0	22.9	 25
551	 16	135.0	37.8	 25
552	 16	127.0	25.6	 30
553	 16	172.0	29.9	 25
554	 16	131.0	33.1	 25
555	 16	120.0	17.3	 25
556	 16	312.0	70.0	 25
557	 16	138.3	38.4	 30
558	 16	140.0	33.8	 25
559	 16	199.0	47.7	 25
560	 16	131.0	27.1	 25
561	 16	276.0	53.3	 25
562	 16	181.0	45.5	 30
563	 16	381.0	104.3	 30
564	 16	167.5	40.4	 30
565	 16	278.8	64.6	 30
566	 16	234.8	55.0	 30
567	 16	161.8	39.5	 36
568	 16	158.8	40.0	 30
569	 16	290.0	57.2	 25
570	 16	318.0	70.4	 25
571	 16	219.0	45.8	 25
572	 16	335.5	61.2	 30
573	 16	394.0	72.1	 25
574	 16	545.0	64.8	 25
575	 16	1088.0	276.3	 25
576	 16	109.0	28.3	 25
577	 16	123.8	23.6	 30
578	 16	358.0	88.7	 25
579	 16	570.0	125.0	 25
580	 16	751.0	161.3	 25
581	 16	382.0	74.9	 25
582	 16	340.0	80.2	 30
583	 16	132.0	31.0	 25
584	 16	96.0	23.7	 25
585	 16	367.0	69.3	 25
586	 16	384.0	53.1	 25
587	 16	459.0	101.0	 30
588	 16	412.0	121.7	 25
589	 16	92.0	22.4	 25
590	 16	285.0	65.2	 25
591	 16	303.0	61.5	 25
592	 16	221.8	56.7	 30
593	 16	115.0	24.3	 25
594	 16	1240.0	418.3	 30
595	 16	152.0	27.4	 30
596	 16	209.3	46.3	 30
597	 16	592.0	193.8	 36
598	 16	217.8	54.1	 30
599	 16	192.0	53.2	 30
600	 16	182.0	47.9	 25
601	 16	109.0	35.0	 25
602	 16	146.0	46.1	 30
603	 16	198.0	61.8	 25
604	 16	139.0	38.1	 25
605	 16	163.0	33.7	 25
606	 16	120.0	22.2	 25
607	 16	132.3	35.3	 30
608	 16	209.0	54.2	 25
609	 16	159.0	42.9	 25
610	 16	190.0	34.4	 25
611	 16	179.0	42.3	 25
612	 16	201.0	37.7	 30
613	 16	121.0	21.7	 25
614	 16	199.0	45.0	 25
615	 16	597.0	144.2	 25
616	 16	214.0	40.1	 25
617	 16	184.0	48.2	 30
618	 16	93.0	24.1	 25
619	 16	159.0	32.9	 25
620	 16	139.0	29.5	 25
621	 16	370.0	82.0	 25
622	 16	109.8	28.2	 30
623	 16	127.0	30.8	 25
624	 16	504.0	111.5	 25
625	 16	128.8	31.2	 30
626	 16	123.0	28.4	 30
627	 16	332.5	92.3	 36
628	 16	819.3	200.4	 30
629	 16	262.0	69.0	 30
630	 16	554.0	111.8	 30
631	 16	126.0	36.3	 25
632	 16	125.3	33.6	 30
633	 16	2167.0	780.0	 25
634	 16	464.0	88.4	 25
635	 16	160.0	120.7	 25
636	 16	186.0	44.4	 25
637	 16	204.3	51.0	 30
638	 16	316.0	72.6	 25
639	 16	265.0	41.7	 25
640	 16	229.0	40.4	 25
641	 16	331.0	58.3	 25
642	 16	188.5	38.2	 30
643	 16	287.0	53.3	 25
644	 16	315.0	56.5	 25
645	 16	194.0	49.1	 25
646	 16	106.0	25.8	 25
647	 16	624.3	146.4	 30
648	 16	523.0	112.1	 25
649	 16	292.0	78.5	 25
650	 16	126.0	28.5	 25
651	 16	212.0	45.8	 25
652	 16	379.0	96.6	 30
653	 16	164.0	30.3	 25
654	 16	854.0	208.8	 25
655	 16	223.0	52.7	 25
656	 16	2153.0	660.0	 30
657	 16	133.8	33.1	 36
658	 16	140.5	53.0	 30
659	 16	161.3	48.4	 30
660	 16	133.0	31.7	 30
661	 16	129.0	47.4	 30
662	 16	111.0	35.9	 30
663	 16	157.0	42.7	 25
664	 16	223.0	67.3	 25
665	 16	180.0	45.0	 25
666	 16	180.0	34.9	 25
667	 16	130.5	35.9	 30
668	 16	191.0	39.3	 25
669	 16	234.0	46.4	 25
670	 16	515.0	113.6	 25
671	 16	414.0	93.3	 25
672	 16	882.3	263.9	 30
673	 16	340.0	71.2	 25
674	 16	130.0	28.9	 25
675	 16	154.0	205.5	 25
676	 16	119.0	29.5	 25
677	 16	805.8	172.9	 30
678	 16	1507.0	411.1	 25
679	 16	601.0	139.5	 25
680	 16	246.0	48.7	 25
681	 16	372.0	86.4	 25
682	 16	187.0	53.6	 30
683	 16	195.0	42.9	 25
684	 16	153.0	30.1	 25
685	 16	143.0	38.4	 25
686	 16	140.0	38.6	 25
687	 16	224.8	59.4	 36
688	 16	166.3	57.9	 30
689	 16	315.5	73.0	 30
690	 16	197.0	38.1	 30
691	 16	287.5	56.7	 30
692	 16	421.8	105.3	 36
693	 16	537.0	84.0	 25
694	 16	111.0	33.8	 25
695	 16	96.0	19.1	 25
696	 16	213.0	37.3	 25
697	 16	1851.3	550.5	 30
698	 16	148.0	29.1	 25
699	 16	1235.0	330.3	 25
700	 16	136.0	35.3	 25
701	 16	126.0	22.8	 25
702	 16	125.3	35.5	 30
703	 16	132.0	40.1	 25
704	 16	202.0	33.3	 25
705	 16	4830.0	1192.2	 25
706	 16	446.0	75.3	 25
707	 16	301.8	54.1	 30
708	 16	370.0	72.5	 25
709	 16	312.0	39.3	 25
710	 16	306.0	39.9	 25
711	 16	25060.0	4497.9	 25
  0	 17	291.0	114.0	 36
  1	 17	1867.3	472.8	 30
  2	 17	193.3	36.1	 30
  3	 17	1206.5	216.1	 30
  4	 17	207.0	37.3	 30
  5	 17	194.3	40.3	 36
  6	 17	167.0	30.5	 25
  7	 17	189.0	43.4	 25
  8	 17	141.0	31.3	 25
  9	 17	627.0	103.8	 25
 10	 17	278.5	74.7	 30
 11	 17	886.0	170.9	 25
 12	 17	365.0	57.7	 25
 13	 17	871.0	128.1	 25
 14	 17	5866.0	600.1	 25
 15	 17	581.3	95.6	 30
 16	 17	296.0	59.2	 25
 17	 17	264.0	44.0	 25
 18	 17	612.0	57.3	 25
 19	 17	282.0	54.0	 25
 20	 17	317.0	63.1	 25
 21	 17	207.5	49.7	 30
 22	 17	227.0	45.6	 25
 23	 17	103.0	20.1	 25
 24	 17	128.0	27.2	 25
 25	 17	141.0	46.1	 25
 26	 17	243.0	55.1	 30
 27	 17	184.0	39.2	 25
 28	 17	944.0	93.5	 25
 29	 17	351.0	51.6	 25
 30	 17	109.0	37.3	 25
 31	 17	705.0	130.3	 36
 32	 17	185.8	52.1	 30
 33	 17	3013.3	524.0	 30
 34	 17	925.3	114.4	 30
 35	 17	570.0	76.4	 30
 36	 17	4826.8	1007.0	 36
 37	 17	116.0	34.5	 25
 38	 17	773.0	119.7	 25
 39	 17	1122.0	145.5	 25
 40	 17	167.0	44.1	 25
 41	 17	196.0	49.6	 30
 42	 17	1268.0	199.8	 25
 43	 17	1325.0	162.2	 25
 44	 17	405.0	73.9	 25
 45	 17	206.0	36.9	 25
 46	 17	138.5	32.7	 30
 47	 17	177.0	38.2	 25
 48	 17	211.0	49.8	 25
 49	 17	679.0	105.2	 25
 50	 17	1847.0	313.3	 25
 51	 17	435.3	63.2	 30
 52	 17	1583.0	194.0	 25
 53	 17	1364.0	220.6	 25
 54	 17	7092.0	677.1	 25
 55	 17	290.0	55.5	 25
 56	 17	254.0	48.8	 30
 57	 17	188.0	42.6	 25
 58	 17	751.0	87.0	 25
 59	 17	408.0	75.2	 25
 60	 17	866.0	103.2	 25
 61	 17	209.5	53.0	 36
 62	 17	310.3	66.0	 30
 63	 17	993.8	164.0	 30
 64	 17	149.3	44.2	 30
 65	 17	3473.3	601.3	 30
 66	 17	171.5	41.2	 36
 67	 17	433.5	70.8	 30
 68	 17	403.0	70.3	 25
 69	 17	908.0	148.8	 25
 70	 17	330.0	85.8	 25
 71	 17	140.3	32.7	 30
 72	 17	233.0	43.3	 25
 73	 17	99.0	27.7	 25
 74	 17	158.0	40.2	 25
 75	 17	116.0	32.0	 25
 76	 17	148.5	33.6	 30
 77	 17	655.0	95.7	 25
 78	 17	198.0	42.6	 25
 79	 17	116.0	28.7	 25
 80	 17	142.0	22.9	 25
 81	 17	752.0	143.8	 30
 82	 17	386.0	64.8	 25
 83	 17	150.0	31.9	 25
 84	 17	143.0	48.8	 25
 85	 17	143.0	38.5	 25
 86	 17	3427.8	559.2	 30
 87	 17	1648.0	298.8	 25
 88	 17	180.0	28.5	 25
 89	 17	215.0	49.3	 25
 90	 17	733.0	140.3	 25
 91	 17	196.0	56.1	 30
 92	 17	2410.8	516.4	 30
 93	 17	635.8	128.0	 30
 94	 17	1761.0	354.3	 30
 95	 17	222.3	60.2	 30
 96	 17	105.3	31.6	 36
 97	 17	222.5	43.3	 30
 98	 17	967.0	183.5	 25
 99	 17	140.0	33.2	 25
100	 17	124.0	27.5	 25
101	 17	337.8	85.3	 30
102	 17	212.0	64.2	 25
103	 17	848.0	159.7	 25
104	 17	139.0	28.2	 25
105	 17	461.0	66.4	 25
106	 17	237.8	36.5	 30
107	 17	190.0	46.8	 25
108	 17	616.0	126.8	 25
109	 17	300.0	32.0	 25
110	 17	227.0	43.3	 25
111	 17	532.0	92.3	 30
112	 17	302.0	56.4	 25
113	 17	115.0	26.8	 25
114	 17	123.0	28.0	 25
115	 17	291.0	45.6	 25
116	 17	327.8	44.6	 30
117	 17	953.0	158.4	 25
118	 17	546.0	78.9	 25
119	 17	95.0	24.2	 25
120	 17	116.0	30.7	 25
121	 17	205.0	36.2	 30
122	 17	4522.0	672.2	 25
123	 17	2503.8	477.0	 30
124	 17	140.5	29.7	 30
125	 17	249.3	58.3	 30
126	 17	114.0	27.3	 36
127	 17	3757.8	717.0	 30
128	 17	219.8	54.6	 30
129	 17	270.0	49.4	 25
130	 17	323.0	73.5	 25
131	 17	9405.3	2386.8	 30
132	 17	438.0	90.0	 25
133	 17	333.0	48.7	 25
134	 17	578.0	62.5	 25
135	 17	1870.0	339.2	 25
136	 17	158.8	36.0	 30
137	 17	117.0	23.2	 25
138	 17	128.0	24.9	 25
139	 17	1106.0	163.9	 25
140	 17	895.0	154.1	 25
141	 17	149.8	30.6	 30
142	 17	527.0	88.0	 25
143	 17	924.0	102.9	 25
144	 17	301.0	66.3	 25
145	 17	482.0	75.1	 25
146	 17	236.8	43.4	 30
147	 17	239.0	47.2	 25
148	 17	197.0	28.2	 25
149	 17	181.0	42.5	 25
150	 17	742.0	137.0	 25
151	 17	1467.3	311.4	 30
152	 17	389.0	65.9	 25
153	 17	619.0	84.2	 25
154	 17	179.0	33.9	 30
155	 17	155.0	38.8	 30
156	 17	237.8	42.5	 36
157	 17	145.0	26.9	 30
158	 17	202.8	44.4	 30
159	 17	164.3	35.7	 30
160	 17	178.0	37.8	 25
161	 17	21610.5	4121.4	 30
162	 17	378.0	73.9	 25
163	 17	123.0	27.4	 25
164	 17	758.0	143.9	 25
165	 17	226.0	47.7	 25
166	 17	223.0	54.4	 30
167	 17	115.0	23.6	 25
168	 17	101.0	22.6	 25
169	 17	145.0	28.7	 25
170	 17	181.0	36.5	 25
171	 17	613.0	148.1	 30
172	 17	912.0	129.6	 25
173	 17	153.0	33.8	 25
174	 17	169.0	49.4	 25
175	 17	150.0	36.7	 25
176	 17	139.5	30.6	 30
177	 17	118.0	26.0	 25
178	 17	334.0	56.2	 25
179	 17	107.0	24.6	 25
180	 17	100.0	24.5	 25
181	 17	155.3	31.2	 30
182	 17	170.0	39.0	 25
183	 17	244.0	39.0	 25
184	 17	142.0	46.5	 25
185	 17	124.3	37.9	 30
186	 17	153.5	48.0	 36
187	 17	1280.0	272.3	 30
188	 17	543.8	108.0	 30
189	 17	154.8	37.2	 30
190	 17	123.8	33.0	 30
191	 17	335.0	51.8	 30
192	 17	347.0	55.8	 25
193	 17	98.0	23.5	 25
194	 17	209.0	42.0	 25
195	 17	97.0	17.0	 25
196	 17	111.0	25.8	 30
197	 17	422.0	66.4	 25
198	 17	200.0	30.5	 25
199	 17	128.0	25.7	 25
200	 17	806.0	122.8	 25
201	 17	208.3	42.0	 30
202	 17	354.0	72.5	 25
203	 17	103.0	21.0	 25
204	 17	100.0	27.4	 25
205	 17	362.0	49.9	 25
206	 17	124.8	30.9	 30
207	 17	222.0	55.2	 25
208	 17	570.0	71.2	 25
209	 17	128.0	38.1	 25
210	 17	197.0	33.7	 25
211	 17	91.3	36.9	 30
212	 17	300.0	53.9	 25
213	 17	96.0	21.3	 25
214	 17	218.0	48.4	 25
215	 17	122.0	25.5	 25
216	 17	215.5	52.1	 36
217	 17	239.5	56.4	 30
218	 17	122.8	24.1	 30
219	 17	209.5	43.1	 30
220	 17	176.8	26.1	 30
221	 17	142.5	25.7	 36
222	 17	136.0	47.3	 25
223	 17	409.0	60.0	 25
224	 17	602.0	76.9	 25
225	 17	184.0	35.7	 25
226	 17	509.8	123.9	 30
227	 17	1015.0	197.7	 25
228	 17	1603.0	280.3	 25
229	 17	1330.0	234.5	 25
230	 17	170.0	33.5	 25
231	 17	175.3	36.3	 30
232	 17	220.0	35.2	 25
233	 17	388.0	79.2	 25
234	 17	174.0	25.4	 25
235	 17	124.0	15.7	 25
236	 17	163.0	36.0	 30
237	 17	119.0	22.7	 25
238	 17	199.0	40.9	 25
239	 17	408.0	49.2	 25
240	 17	322.0	50.5	 25
241	 17	172.5	34.5	 30
242	 17	92.0	14.4	 25
243	 17	129.0	31.5	 25
244	 17	137.0	16.9	 25
245	 17	159.0	33.0	 25
246	 17	3659.5	990.4	 30
247	 17	3490.5	885.0	 30
248	 17	1100.5	95.7	 30
249	 17	1948.8	166.8	 30
250	 17	609.0	65.1	 30
251	 17	2418.5	641.4	 36
252	 17	563.3	63.2	 30
253	 17	780.0	167.5	 25
254	 17	676.0	126.0	 25
255	 17	511.0	81.5	 25
256	 17	122.8	31.6	 30
257	 17	133.0	26.9	 25
258	 17	1373.0	164.0	 25
259	 17	398.0	60.5	 25
260	 17	170.0	35.4	 25
261	 17	104.3	20.5	 30
262	 17	227.0	41.5	 25
263	 17	402.0	79.7	 25
264	 17	102.0	19.9	 25
265	 17	362.0	49.1	 25
266	 17	129.8	28.9	 30
267	 17	128.0	21.5	 25
268	 17	166.0	27.2	 25
269	 17	296.0	52.5	 25
270	 17	264.0	45.9	 25
271	 17	154.5	28.1	 30
272	 17	179.0	33.0	 25
273	 17	96.0	14.5	 25
274	 17	261.0	39.9	 25
275	 17	107.0	21.0	 25
276	 17	158.3	36.1	 30
277	 17	124.0	18.7	 25
278	 17	113.0	19.2	 30
279	 17	276.8	56.1	 30
280	 17	151.0	21.4	 30
281	 17	135.8	18.2	 36
282	 17	557.8	121.7	 30
283	 17	166.5	33.3	 30
284	 17	261.0	50.7	 25
285	 17	857.0	121.2	 25
286	 17	130.5	19.6	 30
287	 17	117.0	18.0	 25
288	 17	2281.0	454.7	 25
289	 17	2135.0	283.9	 25
290	 17	223.0	35.9	 25
291	 17	116.5	22.4	 30
292	 17	140.0	34.2	 25
293	 17	205.0	33.6	 25
294	 17	110.0	19.5	 25
295	 17	140.0	28.6	 25
296	 17	125.3	39.6	 30
297	 17	361.0	59.3	 25
298	 17	608.0	113.3	 25
299	 17	165.0	40.0	 25
300	 17	381.0	59.4	 25
301	 17	146.8	35.4	 30
302	 17	157.0	26.8	 25
303	 17	322.0	67.0	 25
304	 17	217.0	39.0	 25
305	 17	284.0	52.3	 25
306	 17	202.0	36.7	 30
307	 17	613.0	96.2	 25
308	 17	1603.0	216.7	 25
309	 17	383.3	61.0	 30
310	 17	109.8	17.6	 30
311	 17	119.5	26.1	 36
312	 17	205.0	41.6	 30
313	 17	99.5	19.7	 30
314	 17	131.5	25.0	 30
315	 17	109.0	20.6	 25
316	 17	132.5	27.2	 30
317	 17	185.0	32.0	 25
318	 17	253.0	34.2	 25
319	 17	197.0	32.3	 25
320	 17	189.0	31.0	 25
321	 17	162.8	30.0	 30
322	 17	139.0	28.3	 25
323	 17	241.0	31.0	 25
324	 17	158.0	31.0	 25
325	 17	179.0	43.4	 25
326	 17	364.8	69.7	 30
327	 17	8598.0	1466.8	 25
328	 17	872.0	158.4	 25
329	 17	2680.0	361.6	 25
330	 17	165.0	35.6	 25
331	 17	164.8	29.5	 30
332	 17	2981.0	603.7	 25
333	 17	160.0	25.4	 25
334	 17	1186.0	165.9	 25
335	 17	268.0	49.9	 25
336	 17	228.0	39.1	 30
337	 17	140.0	18.3	 25
338	 17	278.0	51.8	 25
339	 17	222.0	36.2	 25
340	 17	162.8	25.5	 30
341	 17	112.3	25.0	 36
342	 17	277.0	81.6	 30
343	 17	86.8	13.7	 30
344	 17	309.8	54.8	 30
345	 17	399.0	76.8	 30
346	 17	219.8	41.9	 30
347	 17	149.0	33.1	 25
348	 17	138.0	29.7	 25
349	 17	154.0	32.9	 25
350	 17	149.0	473.1	 25
351	 17	161.5	31.2	 30
352	 17	1469.0	312.6	 25
353	 17	209.0	45.4	 25
354	 17	104.0	22.4	 25
355	 17	107.0	25.7	 25
356	 17	192.0	33.2	 25
357	 17	268.3	60.3	 30
358	 17	171.0	31.9	 25
359	 17	221.0	28.7	 25
360	 17	256.0	45.8	 25
361	 17	179.0	27.6	 25
362	 17	1418.3	266.0	 30
363	 17	332.0	59.1	 25
364	 17	189.0	40.1	 25
365	 17	165.0	24.8	 25
366	 17	184.0	32.9	 25
367	 17	7140.8	1618.8	 30
368	 17	1840.0	302.7	 25
369	 17	122.0	24.3	 25
370	 17	112.0	31.1	 25
371	 17	162.0	37.5	 30
372	 17	151.5	23.4	 36
373	 17	157.8	21.4	 30
374	 17	187.0	26.3	 30
375	 17	222.3	37.7	 30
376	 17	280.5	44.9	 30
377	 17	179.0	26.7	 30
378	 17	124.0	29.4	 25
379	 17	762.0	150.9	 25
380	 17	127.0	27.5	 25
381	 17	159.0	31.2	 25
382	 17	193.8	34.5	 30
383	 17	146.0	29.0	 25
384	 17	204.0	35.5	 25
385	 17	159.0	44.3	 25
386	 17	229.0	50.2	 25
387	 17	395.8	103.0	 30
388	 17	267.0	37.1	 25
389	 17	845.0	94.9	 25
390	 17	5607.0	646.5	 25
391	 17	179.0	37.3	 25
392	 17	129.3	32.8	 30
393	 17	120.0	26.5	 25
394	 17	102.0	21.6	 25
395	 17	267.0	54.4	 25
396	 17	311.0	54.8	 25
397	 17	151.5	31.9	 30
398	 17	138.0	28.5	 25
399	 17	108.0	21.4	 25
400	 17	264.0	35.1	 25
401	 17	1201.0	144.2	 25
402	 17	128.3	24.2	 36
403	 17	1724.8	257.6	 30
404	 17	144.0	34.0	 30
405	 17	280.0	51.9	 30
406	 17	676.3	119.8	 30
407	 17	426.3	82.9	 36
408	 17	135.0	29.1	 25
409	 17	247.0	48.2	 25
410	 17	188.0	29.6	 25
411	 17	743.0	135.4	 25
412	 17	199.5	35.8	 30
413	 17	166.0	41.2	 25
414	 17	201.0	38.3	 25
415	 17	130.0	27.1	 25
416	 17	516.0	78.8	 25
417	 17	291.0	58.8	 30
418	 17	218.0	45.3	 25
419	 17	537.0	61.0	 25
420	 17	337.0	45.7	 25
421	 17	182.0	39.0	 25
422	 17	169.8	45.1	 30
423	 17	287.0	50.2	 25
424	 17	866.0	125.0	 25
425	 17	772.0	147.3	 25
426	 17	122.0	18.9	 25
427	 17	174.0	47.5	 30
428	 17	197.0	28.0	 25
429	 17	265.0	40.6	 25
430	 17	127.0	30.0	 25
431	 17	975.0	135.3	 25
432	 17	129.0	39.2	 30
433	 17	124.8	26.3	 30
434	 17	206.8	43.1	 30
435	 17	171.5	32.8	 30
436	 17	216.5	43.2	 30
437	 17	261.8	52.0	 36
438	 17	764.3	158.8	 30
439	 17	1158.0	141.6	 25
440	 17	155.0	32.2	 25
441	 17	90.0	23.9	 25
442	 17	809.5	206.1	 30
443	 17	393.0	84.2	 25
444	 17	1803.0	323.5	 25
445	 17	1656.0	227.4	 25
446	 17	316.0	50.8	 25
447	 17	210.0	48.5	 30
448	 17	98.0	36.8	 25
449	 17	100.0	22.8	 25
450	 17	139.0	21.2	 25
451	 17	228.0	35.4	 25
452	 17	252.5	65.2	 30
453	 17	139.0	40.2	 25
454	 17	200.0	39.9	 25
455	 17	2085.0	291.4	 25
456	 17	431.0	61.2	 25
457	 17	212.8	42.0	 30
458	 17	256.0	43.6	 25
459	 17	111.0	26.2	 25
460	 17	185.0	43.9	 25
461	 17	89.0	27.6	 25
462	 17	183.5	39.8	 30
463	 17	172.0	40.4	 25
464	 17	612.0	144.3	 30
465	 17	1557.5	348.4	 30
466	 17	1910.8	220.1	 30
467	 17	341.5	55.8	 36
468	 17	229.0	63.5	 30
469	 17	699.5	109.8	 30
470	 17	277.0	47.8	 25
471	 17	204.0	45.1	 25
472	 17	161.0	43.5	 30
473	 17	204.0	54.3	 25
474	 17	111.0	28.4	 25
475	 17	628.0	123.7	 25
476	 17	207.0	57.4	 25
477	 17	207.5	45.7	 30
478	 17	441.0	86.6	 25
479	 17	121.0	35.5	 25
480	 17	156.0	43.6	 25
481	 17	179.0	42.5	 25
482	 17	133.0	38.0	 30
483	 17	220.0	43.5	 25
484	 17	356.0	64.9	 25
485	 17	213.0	46.2	 25
486	 17	178.0	33.8	 25
487	 17	407.3	89.5	 30
488	 17	448.0	114.4	 25
489	 17	992.0	149.2	 25
490	 17	1207.0	172.8	 25
491	 17	1657.0	164.6	 25
492	 17	138.5	36.3	 30
493	 17	1596.0	286.1	 25
494	 17	4976.0	973.4	 25
495	 17	350.3	56.3	 30
496	 17	201.0	36.6	 30
497	 17	229.0	43.7	 36
498	 17	189.3	44.6	 30
499	 17	155.8	22.8	 30
500	 17	174.5	38.9	 30
501	 17	309.0	65.2	 25
502	 17	272.8	60.3	 30
503	 17	134.0	27.7	 25
504	 17	150.0	36.4	 25
505	 17	493.0	133.9	 25
506	 17	133.0	24.8	 25
507	 17	3174.0	872.1	 30
508	 17	274.0	58.9	 25
509	 17	381.0	93.0	 25
510	 17	321.0	58.8	 25
511	 17	1338.0	227.6	 25
512	 17	260.8	61.0	 30
513	 17	984.0	223.5	 25
514	 17	109.0	24.5	 25
515	 17	272.0	54.5	 25
516	 17	113.0	24.9	 25
517	 17	143.8	23.8	 30
518	 17	1386.0	271.9	 25
519	 17	180.0	32.0	 25
520	 17	1583.0	277.1	 25
521	 17	611.0	94.3	 25
522	 17	669.3	164.3	 30
523	 17	1661.0	409.7	 25
524	 17	219.0	52.0	 25
525	 17	159.0	40.7	 25
526	 17	824.8	159.6	 30
527	 17	153.5	31.1	 36
528	 17	232.5	50.8	 30
529	 17	1028.8	206.2	 30
530	 17	404.8	60.7	 30
531	 17	734.5	124.5	 30
532	 17	224.5	36.0	 30
533	 17	118.0	21.0	 25
534	 17	112.0	19.6	 25
535	 17	474.0	83.7	 25
536	 17	164.0	35.4	 25
537	 17	144.8	31.8	 30
538	 17	175.0	43.9	 25
539	 17	252.0	66.2	 25
540	 17	256.0	48.3	 25
541	 17	196.0	38.2	 25
542	 17	157.8	36.2	 30
543	 17	145.0	25.9	 25
544	 17	2015.0	486.6	 25
545	 17	146.0	43.0	 25
546	 17	949.0	132.0	 25
547	 17	135.8	35.6	 30
548	 17	367.0	74.8	 25
549	 17	263.0	41.9	 25
550	 17	92.0	21.3	 25
551	 17	115.0	30.1	 25
552	 17	273.8	29.8	 30
553	 17	1392.0	212.0	 25
554	 17	564.0	94.6	 25
555	 17	189.0	35.2	 25
556	 17	175.0	47.6	 25
557	 17	181.8	39.8	 36
558	 17	539.5	122.2	 30
559	 17	430.3	94.3	 30
560	 17	137.5	33.7	 30
561	 17	184.0	39.3	 30
562	 17	131.5	36.7	 36
563	 17	177.0	43.4	 25
564	 17	127.0	30.7	 25
565	 17	437.0	90.3	 25
566	 17	1763.0	267.4	 25
567	 17	202.0	56.4	 30
568	 17	237.0	48.4	 25
569	 17	712.0	123.7	 25
570	 17	1129.0	216.4	 25
571	 17	1202.0	217.0	 25
572	 17	252.3	55.9	 30
573	 17	200.0	47.3	 25
574	 17	369.0	52.9	 25
575	 17	591.0	111.7	 25
576	 17	147.0	30.3	 25
577	 17	176.0	31.8	 30
578	 17	587.0	133.2	 25
579	 17	140.0	29.2	 25
580	 17	1874.0	255.3	 25
581	 17	715.0	99.2	 25
582	 17	220.0	57.9	 30
583	 17	248.0	41.5	 25
584	 17	2890.0	409.7	 25
585	 17	359.0	68.8	 25
586	 17	355.0	47.8	 25
587	 17	1058.0	283.0	 30
588	 17	124.3	32.8	 30
589	 17	130.3	25.7	 30
590	 17	708.5	134.7	 30
591	 17	243.3	55.2	 30
592	 17	247.3	48.4	 36
593	 17	196.8	36.4	 30
594	 17	212.0	29.1	 25
595	 17	90.0	19.5	 25
596	 17	262.0	36.5	 25
597	 17	616.5	133.9	 30
598	 17	192.0	46.3	 25
599	 17	449.0	59.1	 25
600	 17	435.0	67.7	 25
601	 17	192.0	33.4	 25
602	 17	171.8	27.4	 30
603	 17	202.0	40.9	 25
604	 17	747.0	108.1	 25
605	 17	121.0	22.7	 25
606	 17	121.0	25.1	 25
607	 17	185.5	30.7	 30
608	 17	111.0	28.0	 25
609	 17	342.0	41.0	 25
610	 17	113.0	22.4	 25
611	 17	406.0	46.5	 25
612	 17	213.8	47.0	 30
613	 17	98.0	20.9	 25
614	 17	167.0	40.6	 25
615	 17	275.0	44.5	 25
616	 17	176.0	34.6	 25
617	 17	166.3	31.5	 30
618	 17	135.0	26.7	 25
619	 17	150.0	29.0	 30
620	 17	418.5	75.3	 30
621	 17	143.0	33.2	 30
622	 17	249.5	53.0	 36
623	 17	669.3	137.5	 30
624	 17	101.3	21.3	 30
625	 17	115.0	20.6	 25
626	 17	175.0	25.9	 25
627	 17	454.5	78.6	 30
628	 17	547.0	92.2	 25
629	 17	4684.0	740.8	 25
630	 17	914.0	107.0	 25
631	 17	1979.0	284.9	 25
632	 17	284.3	56.6	 30
633	 17	242.0	28.5	 25
634	 17	284.0	59.7	 25
635	 17	701.0	75.8	 25
636	 17	131.0	23.4	 25
637	 17	131.0	33.5	 30
638	 17	232.0	29.4	 25
639	 17	172.0	29.2	 25
640	 17	128.0	25.3	 25
641	 17	107.0	26.5	 25
642	 17	539.8	99.3	 30
643	 17	771.0	97.8	 25
644	 17	500.0	80.9	 25
645	 17	663.0	89.9	 25
646	 17	128.0	28.6	 25
647	 17	172.8	27.8	 30
648	 17	205.0	30.4	 25
649	 17	5380.0	721.2	 25
650	 17	199.0	37.7	 30
651	 17	162.8	23.0	 30
652	 17	501.5	133.2	 36
653	 17	228.3	43.6	 30
654	 17	247.8	39.6	 30
655	 17	1108.0	148.3	 30
656	 17	683.0	90.1	 25
657	 17	235.8	41.2	 30
658	 17	2421.0	526.5	 25
659	 17	677.0	99.9	 25
660	 17	1165.0	150.0	 25
661	 17	1767.0	262.5	 25
662	 17	225.5	48.6	 30
663	 17	318.0	49.5	 25
664	 17	160.0	34.0	 25
665	 17	750.0	105.9	 25
666	 17	210.0	35.7	 25
667	 17	269.0	50.2	 30
668	 17	540.0	97.2	 25
669	 17	235.0	39.6	 25
670	 17	160.0	37.4	 25
671	 17	336.0	69.2	 25
672	 17	384.0	67.0	 30
673	 17	162.0	33.2	 25
674	 17	403.0	71.2	 25
675	 17	299.0	60.9	 25
676	 17	100.0	20.0	 25
677	 17	112.8	20.8	 30
678	 17	249.0	44.9	 25
679	 17	126.0	31.4	 25
680	 17	170.0	26.9	 25
681	 17	155.0	24.7	 30
682	 17	1340.8	295.0	 36
683	 17	138.5	28.1	 30
684	 17	196.0	43.1	 30
685	 17	210.5	45.0	 30
686	 17	208.3	45.3	 30
687	 17	141.5	26.5	 30
688	 17	123.0	22.9	 25
689	 17	311.0	51.8	 25
690	 17	1332.0	159.8	 25
691	 17	964.0	125.2	 25
692	 17	933.0	158.6	 25
693	 17	3337.8	773.7	 30
694	 17	181.0	35.2	 25
695	 17	165.0	39.1	 25
696	 17	185.0	47.0	 25
697	 17	168.0	30.9	 25
698	 17	313.3	44.5	 30
699	 17	224.0	28.9	 25
700	 17	616.0	83.4	 25
701	 17	105.0	24.7	 25
702	 17	148.0	30.3	 25
703	 17	117.0	19.2	 30
704	 17	312.0	50.0	 25
705	 17	685.0	101.8	 25
706	 17	580.0	48.9	 25
707	 17	1925.0	141.0	 25
708	 17	567.8	80.6	 30
709	 17	287.0	46.0	 25
710	 17	897.0	94.9	 25
711	 17	237.0	31.2	 25
  0	 18	24096.0	7237.5	 25
  1	 18	336.8	76.0	 30
  2	 18	177.0	36.1	 25
  3	 18	385.0	66.6	 25
  4	 18	125.0	34.7	 25
  5	 18	197.0	37.4	 25
  6	 18	249.8	53.7	 30
  7	 18	145.0	28.7	 25
  8	 18	132.0	24.8	 25
  9	 18	282.0	49.4	 25
 10	 18	287.0	47.2	 25
 11	 18	141.0	29.4	 30
 12	 18	170.0	32.5	 25
 13	 18	408.0	68.3	 25
 14	 18	1121.0	229.4	 25
 15	 18	343.0	71.8	 25
 16	 18	192.3	35.8	 30
 17	 18	211.0	46.0	 25
 18	 18	580.0	74.6	 25
 19	 18	261.0	36.1	 25
 20	 18	655.0	119.0	 25
 21	 18	204.0	51.7	 30
 22	 18	177.0	32.7	 25
 23	 18	166.0	44.2	 25
 24	 18	176.5	35.4	 30
 25	 18	177.3	38.2	 30
 26	 18	167.8	34.0	 36
 27	 18	131.3	41.2	 30
 28	 18	1018.5	293.6	 30
 29	 18	149.5	41.8	 30
 30	 18	116.8	31.2	 30
 31	 18	394.3	118.3	 30
 32	 18	145.0	33.7	 25
 33	 18	471.0	119.9	 25
 34	 18	316.0	80.0	 25
 35	 18	732.0	115.2	 25
 36	 18	937.0	220.5	 30
 37	 18	114.0	25.1	 25
 38	 18	202.0	44.9	 25
 39	 18	672.0	168.0	 25
 40	 18	140.0	25.7	 25
 41	 18	147.8	32.1	 30
 42	 18	352.0	55.4	 25
 43	 18	405.0	71.9	 25
 44	 18	854.0	119.8	 25
 45	 18	130.0	31.6	 25
 46	 18	197.3	45.0	 30
 47	 18	158.0	30.5	 25
 48	 18	117.0	32.9	 25
 49	 18	486.0	76.5	 25
 50	 18	574.0	92.5	 25
 51	 18	254.5	50.8	 30
 52	 18	325.0	41.4	 25
 53	 18	549.0	108.5	 25
 54	 18	3229.0	650.7	 25
 55	 18	420.3	52.3	 30
 56	 18	359.0	77.6	 36
 57	 18	151.3	41.4	 30
 58	 18	195.8	33.8	 30
 59	 18	184.3	40.0	 30
 60	 18	261.3	62.3	 30
 61	 18	159.3	33.0	 30
 62	 18	266.0	52.3	 25
 63	 18	308.0	70.5	 25
 64	 18	192.0	47.2	 25
 65	 18	493.0	113.3	 25
 66	 18	129.3	31.3	 30
 67	 18	152.0	46.1	 25
 68	 18	187.0	43.5	 25
 69	 18	318.0	47.8	 25
 70	 18	178.0	36.5	 25
 71	 18	203.3	80.3	 30
 72	 18	174.0	40.4	 25
 73	 18	82.0	20.7	 25
 74	 18	147.0	31.6	 25
 75	 18	102.0	24.8	 25
 76	 18	164.8	29.8	 30
 77	 18	221.0	31.9	 25
 78	 18	120.0	20.9	 25
 79	 18	112.0	25.9	 25
 80	 18	244.0	38.5	 25
 81	 18	342.0	88.1	 30
 82	 18	245.0	75.1	 25
 83	 18	179.0	67.2	 25
 84	 18	288.0	42.8	 25
 85	 18	162.0	37.7	 25
 86	 18	885.5	197.9	 36
 87	 18	538.8	91.2	 30
 88	 18	122.8	40.2	 30
 89	 18	202.0	34.5	 30
 90	 18	352.0	95.7	 30
 91	 18	191.8	38.4	 36
 92	 18	380.0	75.4	 25
 93	 18	166.0	38.8	 25
 94	 18	566.0	164.0	 25
 95	 18	133.0	33.0	 25
 96	 18	116.3	36.7	 30
 97	 18	201.0	26.7	 25
 98	 18	544.0	117.2	 25
 99	 18	124.0	26.7	 25
100	 18	155.0	25.7	 25
101	 18	184.5	41.9	 30
102	 18	222.0	65.9	 25
103	 18	258.0	80.8	 25
104	 18	144.0	29.2	 25
105	 18	436.0	60.3	 25
106	 18	196.0	43.4	 30
107	 18	182.0	36.0	 25
108	 18	181.0	42.1	 25
109	 18	256.0	39.1	 25
110	 18	160.0	32.2	 25
111	 18	231.8	43.5	 30
112	 18	275.0	50.1	 25
113	 18	120.0	23.9	 25
114	 18	118.0	22.8	 25
115	 18	149.0	36.5	 25
116	 18	194.8	46.9	 30
117	 18	1026.3	190.4	 30
118	 18	278.8	88.5	 30
119	 18	113.8	22.6	 30
120	 18	122.3	24.8	 30
121	 18	159.8	31.7	 36
122	 18	565.3	127.1	 30
123	 18	481.0	129.4	 25
124	 18	138.0	39.9	 25
125	 18	204.0	33.6	 25
126	 18	132.8	32.6	 30
127	 18	1346.0	385.3	 25
128	 18	249.0	52.5	 25
129	 18	164.0	34.6	 25
130	 18	124.0	19.0	 25
131	 18	992.0	258.2	 30
132	 18	165.0	36.1	 25
133	 18	221.0	28.0	 25
134	 18	568.0	70.1	 25
135	 18	497.0	102.3	 25
136	 18	691.5	144.4	 30
137	 18	124.0	24.3	 25
138	 18	106.0	21.4	 25
139	 18	300.0	72.1	 25
140	 18	168.0	44.7	 25
141	 18	151.3	43.6	 30
142	 18	307.0	40.3	 25
143	 18	821.0	103.6	 25
144	 18	214.0	39.7	 25
145	 18	193.0	34.6	 25
146	 18	189.0	35.1	 30
147	 18	148.0	31.1	 25
148	 18	129.5	31.9	 30
149	 18	131.5	21.5	 30
150	 18	129.8	41.6	 30
151	 18	265.0	68.5	 36
152	 18	163.8	38.0	 30
153	 18	283.8	75.4	 30
154	 18	138.0	22.0	 25
155	 18	139.0	29.9	 25
156	 18	259.0	66.6	 30
157	 18	141.0	243.9	 25
158	 18	141.0	26.4	 25
159	 18	140.0	31.2	 25
160	 18	155.0	25.5	 25
161	 18	8275.5	2425.0	 30
162	 18	171.0	37.4	 25
163	 18	130.0	14.3	 25
164	 18	213.0	38.6	 25
165	 18	188.0	26.9	 25
166	 18	158.0	27.3	 30
167	 18	98.0	21.2	 25
168	 18	117.0	24.2	 25
169	 18	106.0	24.4	 25
170	 18	129.0	27.0	 25
171	 18	213.3	41.4	 30
172	 18	330.0	51.8	 25
173	 18	215.0	30.3	 25
174	 18	137.0	28.0	 25
175	 18	140.0	25.9	 25
176	 18	112.8	22.3	 30
177	 18	181.0	43.3	 25
178	 18	196.0	29.0	 25
179	 18	109.8	22.9	 30
180	 18	104.5	25.3	 30
181	 18	150.5	27.5	 36
182	 18	266.8	66.7	 30
183	 18	332.0	65.5	 30
184	 18	136.8	26.8	 30
185	 18	141.0	21.2	 25
186	 18	126.8	27.1	 30
187	 18	201.0	46.9	 25
188	 18	148.0	34.7	 25
189	 18	129.0	31.5	 25
190	 18	115.0	21.3	 25
191	 18	198.5	42.6	 30
192	 18	328.0	59.2	 25
193	 18	108.0	20.5	 25
194	 18	105.0	28.9	 25
195	 18	98.0	21.5	 25
196	 18	100.5	47.1	 30
197	 18	161.0	34.7	 25
198	 18	140.0	21.7	 25
199	 18	119.0	20.5	 25
200	 18	464.0	87.9	 25
201	 18	209.3	34.3	 30
202	 18	129.0	28.8	 25
203	 18	97.0	21.3	 25
204	 18	119.0	34.1	 25
205	 18	267.0	41.6	 25
206	 18	155.5	41.5	 30
207	 18	121.0	19.4	 25
208	 18	189.0	38.3	 25
209	 18	185.0	35.3	 25
210	 18	179.8	40.1	 30
211	 18	79.3	23.3	 36
212	 18	117.0	21.3	 30
213	 18	116.5	37.6	 30
214	 18	165.5	34.2	 30
215	 18	101.8	24.4	 30
216	 18	229.0	82.9	 30
217	 18	112.0	22.8	 25
218	 18	140.0	30.6	 25
219	 18	137.0	42.1	 25
220	 18	192.0	52.7	 25
221	 18	264.0	60.0	 30
222	 18	106.0	20.1	 25
223	 18	163.0	40.0	 25
224	 18	227.0	51.6	 25
225	 18	157.0	37.0	 25
226	 18	207.5	41.7	 30
227	 18	206.0	39.8	 25
228	 18	363.0	60.2	 25
229	 18	265.0	54.6	 25
230	 18	190.0	54.3	 25
231	 18	140.0	22.0	 30
232	 18	283.0	66.5	 25
233	 18	160.0	28.9	 25
234	 18	138.0	26.3	 25
235	 18	170.0	29.5	 25
236	 18	121.5	26.3	 30
237	 18	129.0	28.5	 25
238	 18	108.0	22.4	 25
239	 18	211.0	45.3	 25
240	 18	193.0	35.0	 25
241	 18	96.5	23.9	 36
242	 18	139.5	111.4	 30
243	 18	125.0	26.8	 30
244	 18	96.0	22.9	 30
245	 18	198.8	33.3	 30
246	 18	357.3	97.8	 36
247	 18	1073.0	362.1	 25
248	 18	465.0	79.1	 25
249	 18	678.0	158.8	 25
250	 18	432.0	72.4	 25
251	 18	849.5	242.8	 30
252	 18	336.0	46.6	 25
253	 18	366.0	53.7	 25
254	 18	271.0	63.1	 25
255	 18	249.0	52.6	 25
256	 18	145.0	33.7	 30
257	 18	165.0	28.4	 25
258	 18	434.0	59.5	 25
259	 18	190.0	46.8	 25
260	 18	120.0	23.3	 25
261	 18	121.8	27.4	 30
262	 18	133.0	27.2	 25
263	 18	204.0	37.1	 25
264	 18	111.0	20.6	 25
265	 18	121.0	34.0	 25
266	 18	123.5	25.9	 30
267	 18	149.0	35.9	 25
268	 18	114.0	20.2	 25
269	 18	144.0	35.7	 25
270	 18	149.0	31.9	 25
271	 18	214.3	42.9	 30
272	 18	169.5	54.0	 30
273	 18	125.3	34.0	 30
274	 18	141.8	40.9	 30
275	 18	125.5	31.4	 30
276	 18	130.0	29.9	 36
277	 18	110.0	30.2	 30
278	 18	89.0	17.2	 25
279	 18	97.0	19.7	 25
280	 18	117.0	25.9	 25
281	 18	138.5	26.8	 30
282	 18	195.0	43.4	 25
283	 18	171.0	27.8	 25
284	 18	163.0	21.7	 25
285	 18	325.0	61.4	 25
286	 18	114.8	24.5	 30
287	 18	139.0	50.1	 25
288	 18	1071.0	266.9	 25
289	 18	562.0	147.9	 25
290	 18	273.0	43.8	 25
291	 18	120.0	21.8	 25
292	 18	155.5	27.9	 30
293	 18	159.0	38.1	 25
294	 18	137.0	32.8	 25
295	 18	123.0	31.2	 25
296	 18	106.0	25.2	 25
297	 18	127.3	19.4	 30
298	 18	179.0	37.7	 25
299	 18	134.0	29.4	 25
300	 18	230.0	34.7	 25
301	 18	123.0	116.6	 25
302	 18	125.8	29.2	 30
303	 18	171.5	38.2	 30
304	 18	204.8	51.1	 30
305	 18	147.8	40.7	 30
306	 18	149.3	43.2	 30
307	 18	299.5	69.6	 36
308	 18	326.0	71.1	 30
309	 18	235.0	39.5	 25
310	 18	128.0	39.7	 25
311	 18	135.0	35.9	 25
312	 18	134.0	34.4	 30
313	 18	149.0	36.9	 25
314	 18	112.0	28.1	 25
315	 18	95.0	17.7	 25
316	 18	123.0	32.9	 25
317	 18	171.0	39.1	 30
318	 18	168.0	38.3	 25
319	 18	153.0	31.0	 25
320	 18	112.0	30.9	 25
321	 18	160.0	57.7	 25
322	 18	234.0	74.6	 30
323	 18	220.0	41.6	 25
324	 18	187.0	44.9	 25
325	 18	110.0	29.6	 25
326	 18	161.0	40.1	 25
327	 18	1867.8	476.8	 30
328	 18	324.0	57.0	 25
329	 18	517.0	104.3	 25
330	 18	149.0	28.4	 25
331	 18	129.0	33.3	 25
332	 18	510.5	129.1	 30
333	 18	188.0	38.3	 25
334	 18	509.3	156.3	 30
335	 18	128.0	30.6	 30
336	 18	165.3	44.9	 30
337	 18	143.8	31.0	 36
338	 18	156.8	30.4	 30
339	 18	135.0	33.3	 30
340	 18	156.0	34.9	 25
341	 18	102.0	24.6	 25
342	 18	150.0	29.3	 30
343	 18	118.0	21.9	 25
344	 18	179.0	50.1	 25
345	 18	180.0	37.8	 25
346	 18	190.0	49.1	 25
347	 18	142.5	42.8	 30
348	 18	111.0	25.9	 25
349	 18	109.0	31.7	 25
350	 18	98.0	30.5	 25
351	 18	145.0	37.7	 25
352	 18	214.0	46.8	 30
353	 18	204.0	42.4	 25
354	 18	142.0	36.9	 25
355	 18	118.0	43.1	 25
356	 18	151.0	38.2	 25
357	 18	186.3	34.4	 30
358	 18	171.0	47.0	 25
359	 18	158.0	29.6	 25
360	 18	148.0	36.6	 25
361	 18	169.0	46.8	 25
362	 18	319.8	47.1	 30
363	 18	321.0	77.3	 25
364	 18	174.0	35.7	 25
365	 18	142.0	39.6	 30
366	 18	152.3	41.7	 30
367	 18	1754.5	615.4	 36
368	 18	539.3	147.6	 30
369	 18	145.5	28.3	 30
370	 18	115.8	33.6	 30
371	 18	135.0	27.4	 25
372	 18	207.0	34.6	 30
373	 18	229.0	56.4	 25
374	 18	129.0	37.5	 25
375	 18	130.0	38.9	 25
376	 18	147.0	34.9	 25
377	 18	115.0	26.9	 30
378	 18	131.0	41.3	 25
379	 18	264.0	63.8	 25
380	 18	133.0	31.9	 25
381	 18	160.0	32.3	 25
382	 18	158.3	31.3	 30
383	 18	114.0	22.8	 25
384	 18	179.0	74.3	 25
385	 18	115.0	26.3	 25
386	 18	130.0	38.7	 25
387	 18	200.0	49.7	 30
388	 18	140.0	38.8	 25
389	 18	1243.0	258.6	 25
390	 18	908.0	156.4	 25
391	 18	144.0	28.9	 25
392	 18	117.8	27.6	 30
393	 18	124.0	25.9	 25
394	 18	97.0	25.6	 25
395	 18	208.0	569.9	 25
396	 18	208.3	44.6	 30
397	 18	198.5	52.1	 36
398	 18	167.8	35.4	 30
399	 18	146.8	38.9	 30
400	 18	154.8	38.2	 30
401	 18	240.8	64.2	 30
402	 18	147.8	39.6	 30
403	 18	459.0	122.5	 25
404	 18	135.0	33.3	 25
405	 18	138.0	29.1	 25
406	 18	243.0	53.8	 25
407	 18	136.5	25.1	 30
408	 18	126.0	26.2	 25
409	 18	146.0	30.1	 25
410	 18	124.0	24.0	 25
411	 18	328.0	70.4	 25
412	 18	284.0	80.0	 30
413	 18	172.0	28.3	 25
414	 18	178.0	37.8	 25
415	 18	123.0	31.9	 25
416	 18	166.0	37.3	 25
417	 18	202.5	41.9	 30
418	 18	275.0	44.1	 25
419	 18	246.0	49.8	 25
420	 18	165.0	28.1	 25
421	 18	118.0	25.1	 25
422	 18	114.0	23.2	 30
423	 18	224.0	34.2	 25
424	 18	206.0	45.7	 25
425	 18	139.0	30.5	 25
426	 18	111.0	23.8	 25
427	 18	181.5	161.3	 36
428	 18	144.0	35.0	 30
429	 18	204.8	76.8	 30
430	 18	111.8	24.3	 30
431	 18	240.8	52.4	 30
432	 18	130.3	31.6	 36
433	 18	148.0	31.3	 25
434	 18	147.0	25.8	 25
435	 18	177.0	53.0	 25
436	 18	129.0	27.9	 25
437	 18	188.0	38.0	 30
438	 18	238.0	59.1	 25
439	 18	438.0	115.4	 25
440	 18	151.0	27.9	 25
441	 18	122.0	26.6	 25
442	 18	206.3	50.8	 30
443	 18	235.0	49.9	 25
444	 18	242.0	72.3	 25
445	 18	250.0	51.2	 25
446	 18	162.0	78.4	 25
447	 18	178.5	28.3	 30
448	 18	89.0	30.1	 25
449	 18	127.0	30.9	 25
450	 18	125.0	26.6	 25
451	 18	180.0	43.5	 25
452	 18	180.5	39.6	 30
453	 18	164.0	34.2	 25
454	 18	216.0	36.6	 25
455	 18	272.0	46.8	 25
456	 18	238.0	43.4	 25
457	 18	235.8	58.0	 30
458	 18	246.8	54.2	 30
459	 18	117.0	21.9	 30
460	 18	126.0	35.5	 30
461	 18	110.8	30.8	 30
462	 18	124.8	29.1	 36
463	 18	100.5	21.6	 30
464	 18	132.0	25.1	 25
465	 18	280.0	73.4	 25
466	 18	569.0	129.9	 25
467	 18	377.5	64.7	 30
468	 18	155.0	28.9	 25
469	 18	290.0	46.2	 25
470	 18	251.0	45.1	 25
471	 18	156.0	32.5	 25
472	 18	115.3	25.4	 30
473	 18	119.0	25.9	 25
474	 18	110.0	19.4	 25
475	 18	261.0	33.5	 25
476	 18	183.0	49.1	 25
477	 18	266.5	55.8	 30
478	 18	159.0	30.5	 25
479	 18	134.0	31.1	 25
480	 18	154.0	25.4	 25
481	 18	126.0	29.3	 25
482	 18	114.8	29.4	 30
483	 18	217.0	41.6	 25
484	 18	172.0	28.0	 25
485	 18	126.0	28.3	 25
486	 18	152.0	24.1	 25
487	 18	171.3	30.3	 30
488	 18	166.0	36.6	 25
489	 18	1146.5	293.4	 30
490	 18	282.8	61.1	 30
491	 18	447.8	68.0	 30
492	 18	130.0	28.2	 36
493	 18	280.3	53.8	 30
494	 18	1887.0	500.5	 30
495	 18	414.0	46.3	 25
496	 18	288.0	36.8	 25
497	 18	149.0	33.0	 30
498	 18	154.0	36.7	 25
499	 18	146.0	29.3	 25
500	 18	160.0	40.6	 25
501	 18	106.0	18.1	 25
502	 18	268.0	47.6	 30
503	 18	116.0	23.7	 25
504	 18	159.0	26.0	 25
505	 18	163.0	23.0	 25
506	 18	173.0	33.0	 25
507	 18	559.0	139.6	 30
508	 18	181.0	34.0	 25
509	 18	331.0	71.0	 25
510	 18	134.0	21.5	 25
511	 18	154.0	26.2	 25
512	 18	164.5	22.6	 30
513	 18	339.0	86.5	 25
514	 18	113.0	16.1	 25
515	 18	143.0	26.7	 25
516	 18	92.0	15.0	 25
517	 18	115.8	18.3	 30
518	 18	173.0	27.4	 25
519	 18	168.0	49.9	 25
520	 18	638.0	123.3	 30
521	 18	208.0	39.0	 30
522	 18	270.8	31.5	 36
523	 18	436.8	102.0	 30
524	 18	177.8	35.1	 30
525	 18	150.5	28.7	 30
526	 18	262.0	62.2	 25
527	 18	127.8	20.7	 30
528	 18	185.0	38.6	 25
529	 18	385.0	85.9	 25
530	 18	199.0	39.1	 25
531	 18	188.0	41.7	 25
532	 18	192.5	30.1	 30
533	 18	113.0	19.1	 25
534	 18	112.0	24.3	 25
535	 18	99.0	18.2	 25
536	 18	146.0	35.1	 25
537	 18	91.3	15.8	 30
538	 18	117.0	28.6	 25
539	 18	317.0	69.3	 25
540	 18	139.0	24.2	 25
541	 18	92.0	20.3	 25
542	 18	105.5	18.6	 30
543	 18	134.0	26.3	 25
544	 18	266.0	64.0	 25
545	 18	114.0	34.8	 25
546	 18	332.0	74.2	 25
547	 18	122.8	30.2	 30
548	 18	334.0	58.2	 25
549	 18	214.0	30.3	 25
550	 18	126.0	26.0	 25
551	 18	113.0	16.1	 30
552	 18	318.3	78.2	 36
553	 18	446.3	95.8	 30
554	 18	467.8	107.7	 30
555	 18	166.0	33.2	 30
556	 18	181.5	40.7	 30
557	 18	162.0	25.3	 30
558	 18	185.0	25.4	 25
559	 18	169.0	38.9	 25
560	 18	214.0	38.1	 25
561	 18	151.0	31.1	 25
562	 18	151.8	29.7	 30
563	 18	162.0	32.0	 25
564	 18	125.0	25.7	 25
565	 18	114.0	23.3	 25
566	 18	992.0	248.3	 25
567	 18	496.3	66.5	 30
568	 18	117.0	28.4	 25
569	 18	394.0	81.0	 25
570	 18	263.0	47.8	 25
571	 18	266.0	50.4	 25
572	 18	417.0	97.3	 30
573	 18	180.0	27.6	 25
574	 18	429.0	72.8	 25
575	 18	287.0	43.1	 25
576	 18	170.0	28.8	 25
577	 18	151.3	22.1	 30
578	 18	124.0	27.8	 25
579	 18	194.0	40.6	 25
580	 18	378.0	54.9	 25
581	 18	380.0	36.9	 25
582	 18	211.8	62.6	 36
583	 18	197.0	40.2	 30
584	 18	686.8	165.2	 30
585	 18	266.3	46.5	 30
586	 18	167.3	40.8	 30
587	 18	393.0	90.9	 36
588	 18	115.0	18.9	 25
589	 18	105.0	26.4	 25
590	 18	241.0	50.9	 25
591	 18	138.0	32.0	 25
592	 18	353.8	64.0	 30
593	 18	246.0	54.6	 25
594	 18	213.0	41.7	 25
595	 18	114.0	19.3	 25
596	 18	286.0	31.2	 25
597	 18	270.0	57.2	 30
598	 18	121.0	30.5	 25
599	 18	254.0	41.7	 25
600	 18	220.0	29.6	 25
601	 18	395.0	70.9	 25
602	 18	155.5	33.7	 30
603	 18	154.0	31.0	 25
604	 18	343.0	72.6	 25
605	 18	114.0	36.0	 25
606	 18	102.0	20.9	 25
607	 18	98.8	16.8	 30
608	 18	126.0	21.1	 25
609	 18	388.0	48.1	 25
610	 18	120.0	24.9	 25
611	 18	209.0	51.0	 25
612	 18	161.3	30.3	 30
613	 18	146.5	221.5	 30
614	 18	205.8	37.1	 30
615	 18	131.5	28.0	 30
616	 18	187.3	34.1	 30
617	 18	131.0	45.1	 36
618	 18	113.0	22.5	 30
619	 18	97.0	20.4	 25
620	 18	152.0	38.2	 25
621	 18	112.0	17.5	 25
622	 18	179.0	34.4	 25
623	 18	231.0	56.9	 30
624	 18	92.0	19.2	 25
625	 18	136.0	25.3	 25
626	 18	123.0	22.0	 25
627	 18	238.0	47.1	 25
628	 18	293.0	48.4	 30
629	 18	1081.0	255.8	 25
630	 18	592.0	68.3	 25
631	 18	740.0	145.6	 25
632	 18	154.0	23.0	 25
633	 18	189.8	24.9	 30
634	 18	161.0	36.6	 25
635	 18	949.0	90.0	 25
636	 18	160.0	34.6	 25
637	 18	125.0	31.6	 25
638	 18	211.8	33.4	 30
639	 18	127.0	37.0	 25
640	 18	137.0	30.3	 25
641	 18	137.0	29.4	 25
642	 18	234.0	42.6	 25
643	 18	550.5	91.4	 30
644	 18	307.8	71.8	 30
645	 18	211.8	32.0	 30
646	 18	121.0	28.4	 30
647	 18	123.8	32.5	 30
648	 18	192.0	41.0	 36
649	 18	1297.8	411.6	 30
650	 18	217.0	65.8	 25
651	 18	126.0	17.5	 25
652	 18	153.0	42.0	 25
653	 18	221.0	48.8	 30
654	 18	277.0	56.1	 25
655	 18	669.0	149.0	 25
656	 18	518.0	108.3	 25
657	 18	225.0	45.1	 25
658	 18	399.0	76.3	 30
659	 18	643.0	66.3	 25
660	 18	448.0	51.1	 25
661	 18	486.0	102.5	 25
662	 18	154.0	30.6	 25
663	 18	159.5	34.1	 30
664	 18	137.0	31.2	 25
665	 18	308.0	50.2	 25
666	 18	171.0	31.0	 25
667	 18	162.0	30.9	 25
668	 18	226.8	60.4	 30
669	 18	137.0	27.8	 25
670	 18	163.0	35.2	 25
671	 18	320.0	77.1	 25
672	 18	405.0	69.0	 25
673	 18	191.3	30.4	 30
674	 18	301.0	81.5	 25
675	 18	144.0	39.1	 30
676	 18	172.0	49.1	 30
677	 18	109.8	28.9	 30
678	 18	137.0	33.9	 36
679	 18	135.0	32.4	 30
680	 18	341.5	59.5	 30
681	 18	164.0	32.3	 25
682	 18	534.0	81.9	 25
683	 18	137.0	39.5	 30
684	 18	207.0	63.2	 25
685	 18	133.0	36.4	 25
686	 18	166.0	52.3	 25
687	 18	138.0	27.9	 25
688	 18	112.0	28.4	 30
689	 18	167.0	38.6	 25
690	 18	336.0	54.6	 25
691	 18	273.0	71.4	 25
692	 18	195.0	46.2	 25
693	 18	590.3	141.4	 30
694	 18	135.0	27.9	 25
695	 18	126.0	34.4	 25
696	 18	138.0	33.6	 25
697	 18	184.0	30.3	 25
698	 18	327.3	62.4	 30
699	 18	547.0	132.2	 25
700	 18	131.0	32.5	 25
701	 18	129.0	32.2	 25
702	 18	158.0	39.9	 25
703	 18	108.8	28.3	 30
704	 18	186.0	48.6	 25
705	 18	202.0	37.4	 25
706	 18	776.5	202.4	 30
707	 18	1378.8	317.5	 30
708	 18	553.5	98.0	 36
709	 18	195.0	54.5	 30
710	 18	228.0	47.0	 30
711	 18	23655.8	6898.5	 30
  0	 19	349.0	241.1	 25
  1	 19	2792.5	615.9	 30
  2	 19	154.0	42.3	 25
  3	 19	752.0	109.6	 25
  4	 19	148.0	25.3	 25
  5	 19	108.0	21.5	 25
  6	 19	229.8	41.0	 30
  7	 19	395.0	49.4	 25
  8	 19	276.0	25.9	 25
  9	 19	123.0	21.5	 25
 10	 19	726.0	79.2	 25
 11	 19	562.5	90.4	 30
 12	 19	387.0	52.9	 25
 13	 19	216.0	39.9	 25
 14	 19	341.0	47.5	 25
 15	 19	113.0	18.9	 25
 16	 19	569.5	86.8	 30
 17	 19	196.0	33.5	 25
 18	 19	513.8	69.4	 30
 19	 19	155.3	28.9	 30
 20	 19	371.5	45.8	 30
 21	 19	153.3	37.2	 36
 22	 19	273.0	52.9	 30
 23	 19	174.3	37.1	 30
 24	 19	421.0	245.3	 25
 25	 19	1060.0	164.9	 25
 26	 19	355.0	41.4	 30
 27	 19	273.0	47.2	 25
 28	 19	473.0	78.9	 25
 29	 19	692.0	103.7	 25
 30	 19	290.0	38.6	 25
 31	 19	689.0	126.8	 30
 32	 19	275.0	45.8	 25
 33	 19	243.0	39.0	 25
 34	 19	132.0	23.7	 25
 35	 19	283.0	50.0	 25
 36	 19	747.0	159.5	 30
 37	 19	88.0	15.7	 25
 38	 19	387.0	53.5	 25
 39	 19	422.0	48.3	 25
 40	 19	1020.0	101.1	 25
 41	 19	1129.0	214.3	 30
 42	 19	639.0	99.6	 25
 43	 19	1254.0	208.4	 25
 44	 19	942.0	89.4	 25
 45	 19	229.0	22.5	 25
 46	 19	166.8	29.7	 30
 47	 19	1050.0	167.9	 25
 48	 19	2197.0	248.4	 25
 49	 19	994.0	209.7	 30
 50	 19	128.0	24.3	 30
 51	 19	1412.3	300.5	 36
 52	 19	262.5	44.7	 30
 53	 19	326.0	53.9	 30
 54	 19	310.0	50.7	 30
 55	 19	1718.0	213.5	 25
 56	 19	1014.0	221.9	 30
 57	 19	920.0	168.0	 25
 58	 19	1294.0	175.9	 25
 59	 19	771.0	115.0	 25
 60	 19	212.0	56.0	 25
 61	 19	433.5	94.0	 30
 62	 19	225.0	33.2	 25
 63	 19	120.0	36.6	 25
 64	 19	98.0	23.4	 25
 65	 19	96.0	24.2	 25
 66	 19	222.5	44.7	 30
 67	 19	249.0	45.9	 25
 68	 19	198.0	35.9	 25
 69	 19	188.0	33.4	 25
 70	 19	1129.0	139.5	 25
 71	 19	118.0	23.0	 30
 72	 19	1752.0	271.7	 25
 73	 19	222.0	34.0	 25
 74	 19	355.0	38.7	 25
 75	 19	277.0	56.7	 25
 76	 19	220.8	54.5	 30
 77	 19	638.0	88.4	 25
 78	 19	529.0	74.2	 25
 79	 19	163.0	25.3	 25
 80	 19	142.8	27.8	 30
 81	 19	262.8	63.7	 36
 82	 19	500.0	79.5	 30
 83	 19	475.3	57.8	 30
 84	 19	636.8	92.5	 30
 85	 19	176.3	37.8	 30
 86	 19	215.5	38.6	 30
 87	 19	3905.0	723.8	 25
 88	 19	1054.0	157.7	 25
 89	 19	556.0	81.6	 25
 90	 19	143.0	28.2	 25
 91	 19	180.8	37.4	 30
 92	 19	1994.0	326.3	 25
 93	 19	93.0	20.0	 25
 94	 19	160.0	30.4	 25
 95	 19	228.0	34.6	 25
 96	 19	210.5	35.0	 30
 97	 19	975.0	139.3	 25
 98	 19	344.0	54.6	 25
 99	 19	607.0	76.5	 25
100	 19	209.0	43.0	 25
101	 19	187.5	48.7	 30
102	 19	4926.0	764.9	 25
103	 19	265.0	51.0	 25
104	 19	131.0	30.0	 25
105	 19	3707.0	617.0	 25
106	 19	324.5	55.3	 30
107	 19	248.0	50.8	 25
108	 19	205.0	57.6	 25
109	 19	191.0	39.6	 25
110	 19	121.0	33.3	 25
111	 19	2967.8	766.4	 36
112	 19	965.0	185.1	 30
113	 19	1926.0	449.2	 30
114	 19	222.8	37.0	 30
115	 19	187.0	42.3	 30
116	 19	358.8	59.9	 36
117	 19	2697.0	487.7	 25
118	 19	261.0	47.7	 25
119	 19	184.0	43.8	 25
120	 19	198.0	55.6	 25
121	 19	408.8	79.0	 30
122	 19	954.0	199.2	 25
123	 19	112.0	26.5	 25
124	 19	233.0	36.5	 25
125	 19	376.0	57.0	 25
126	 19	152.0	32.9	 30
127	 19	172.0	38.2	 25
128	 19	433.0	82.1	 25
129	 19	1578.0	205.5	 25
130	 19	122.0	23.7	 25
131	 19	976.3	210.0	 30
132	 19	266.0	59.0	 25
133	 19	517.0	78.7	 25
134	 19	201.0	30.8	 25
135	 19	469.0	58.7	 25
136	 19	1482.0	302.0	 30
137	 19	1853.0	174.3	 25
138	 19	153.0	32.8	 25
139	 19	399.0	65.5	 25
140	 19	139.0	32.7	 25
141	 19	821.5	104.8	 30
142	 19	435.0	77.5	 30
143	 19	387.8	68.3	 30
144	 19	2201.0	416.9	 30
145	 19	280.0	45.3	 30
146	 19	802.5	154.4	 36
147	 19	366.0	66.5	 30
148	 19	292.0	43.3	 25
149	 19	174.0	42.9	 25
150	 19	771.0	417.5	 25
151	 19	194.0	39.7	 30
152	 19	116.0	31.3	 25
153	 19	179.0	31.4	 25
154	 19	110.0	27.4	 25
155	 19	144.0	26.2	 25
156	 19	137.0	31.6	 30
157	 19	7908.0	1038.3	 25
158	 19	155.0	131.1	 25
159	 19	145.0	27.2	 25
160	 19	121.0	24.6	 25
161	 19	119.5	27.0	 30
162	 19	945.0	147.1	 25
163	 19	570.0	73.2	 25
164	 19	645.0	127.0	 25
165	 19	186.0	38.1	 25
166	 19	106.8	26.2	 30
167	 19	161.0	32.5	 25
168	 19	148.0	30.6	 25
169	 19	150.0	45.0	 25
170	 19	232.0	35.7	 25
171	 19	373.8	68.7	 30
172	 19	276.0	46.5	 25
173	 19	777.8	109.9	 30
174	 19	389.5	72.7	 30
175	 19	158.3	29.1	 30
176	 19	357.3	95.9	 36
177	 19	141.5	32.0	 30
178	 19	228.5	45.2	 30
179	 19	116.0	37.4	 25
180	 19	156.0	44.8	 25
181	 19	320.0	61.9	 30
182	 19	278.0	53.7	 25
183	 19	122.0	27.6	 25
184	 19	261.0	48.0	 25
185	 19	234.0	38.0	 25
186	 19	137.8	34.9	 30
187	 19	388.0	57.8	 25
188	 19	178.0	29.0	 25
189	 19	317.0	52.2	 25
190	 19	405.0	96.3	 25
191	 19	182.0	48.7	 30
192	 19	2403.0	364.6	 25
193	 19	257.0	51.2	 25
194	 19	450.0	52.4	 25
195	 19	196.0	46.9	 25
196	 19	197.0	47.9	 30
197	 19	195.0	41.5	 25
198	 19	154.0	36.0	 25
199	 19	130.0	41.5	 25
200	 19	490.0	73.5	 25
201	 19	463.5	112.1	 30
202	 19	1328.0	180.9	 25
203	 19	401.0	51.6	 25
204	 19	979.3	215.1	 30
205	 19	308.3	65.6	 30
206	 19	1060.3	200.6	 36
207	 19	223.8	48.1	 30
208	 19	207.3	30.9	 30
209	 19	242.5	58.3	 30
210	 19	267.0	50.6	 25
211	 19	176.0	56.1	 30
212	 19	202.0	46.3	 25
213	 19	821.0	119.8	 25
214	 19	201.0	42.7	 25
215	 19	161.0	38.2	 25
216	 19	2114.8	568.2	 30
217	 19	387.0	69.9	 25
218	 19	237.0	48.5	 25
219	 19	353.0	52.0	 25
220	 19	2908.0	422.9	 25
221	 19	251.0	49.2	 25
222	 19	280.3	65.4	 30
223	 19	188.0	40.2	 25
224	 19	4775.0	437.7	 25
225	 19	736.0	102.5	 25
226	 19	181.0	44.3	 25
227	 19	172.0	39.5	 30
228	 19	2761.0	441.0	 25
229	 19	170.0	30.7	 25
230	 19	12718.0	1356.3	 25
231	 19	180.0	37.4	 25
232	 19	160.8	35.4	 30
233	 19	304.0	69.6	 25
234	 19	162.0	47.0	 25
235	 19	128.3	32.6	 30
236	 19	164.5	35.5	 30
237	 19	240.3	53.5	 36
238	 19	104.8	31.8	 30
239	 19	696.3	128.2	 30
240	 19	100.0	18.4	 30
241	 19	111.0	29.3	 25
242	 19	257.8	50.2	 30
243	 19	128.0	28.8	 25
244	 19	228.0	54.1	 25
245	 19	3440.0	514.8	 25
246	 19	166.0	29.5	 25
247	 19	156.8	37.1	 30
248	 19	155.0	33.5	 25
249	 19	369.0	62.7	 25
250	 19	139.0	37.9	 25
251	 19	1103.0	109.6	 25
252	 19	468.5	113.7	 30
253	 19	497.0	121.0	 25
254	 19	314.0	52.8	 25
255	 19	161.0	41.4	 25
256	 19	368.0	62.3	 25
257	 19	421.0	58.0	 30
258	 19	463.0	74.1	 25
259	 19	317.0	51.9	 25
260	 19	91.0	28.8	 25
261	 19	157.0	36.9	 25
262	 19	639.3	167.0	 30
263	 19	114.0	34.5	 25
264	 19	186.0	46.1	 25
265	 19	654.0	107.0	 25
266	 19	190.8	45.4	 30
267	 19	11804.3	2881.3	 36
268	 19	257.3	50.0	 30
269	 19	1045.5	251.8	 30
270	 19	111.3	39.7	 30
271	 19	140.5	26.9	 30
272	 19	3670.0	1022.4	 30
273	 19	1148.0	309.7	 25
274	 19	83.0	18.1	 25
275	 19	127.0	30.9	 25
276	 19	102.0	24.2	 25
277	 19	259.0	66.4	 30
278	 19	113.0	25.9	 25
279	 19	131.0	25.2	 25
280	 19	389.0	60.3	 25
281	 19	3660.0	572.0	 25
282	 19	137.0	29.8	 30
283	 19	163.0	29.1	 25
284	 19	2560.0	426.6	 25
285	 19	6084.0	833.2	 25
286	 19	210.0	40.6	 25
287	 19	124.8	23.7	 30
288	 19	150.0	33.7	 25
289	 19	171.0	34.8	 25
290	 19	158.0	31.2	 25
291	 19	1068.0	157.3	 25
292	 19	200.8	47.5	 30
293	 19	543.0	107.0	 25
294	 19	380.0	71.9	 25
295	 19	108.0	27.7	 25
296	 19	408.0	85.3	 25
297	 19	104.3	31.6	 36
298	 19	263.8	49.1	 30
299	 19	199.0	49.0	 30
300	 19	215.0	43.9	 30
301	 19	251.3	51.2	 30
302	 19	123.8	23.7	 36
303	 19	269.0	44.9	 25
304	 19	142.0	29.6	 25
305	 19	140.0	28.1	 25
306	 19	5313.0	773.7	 25
307	 19	148.8	30.4	 30
308	 19	381.0	58.6	 25
309	 19	202.0	40.3	 25
310	 19	231.0	52.8	 25
311	 19	332.0	54.1	 25
312	 19	146.0	30.3	 30
313	 19	917.0	158.9	 25
314	 19	250.0	44.6	 25
315	 19	199.0	37.6	 25
316	 19	153.0	23.3	 25
317	 19	267.0	41.5	 30
318	 19	1899.0	310.4	 25
319	 19	420.0	92.6	 25
320	 19	166.0	34.5	 25
321	 19	216.0	34.0	 25
322	 19	131.0	20.8	 30
323	 19	355.0	48.4	 25
324	 19	210.0	44.1	 25
325	 19	130.0	30.6	 25
326	 19	145.0	28.4	 25
327	 19	170.8	47.5	 30
328	 19	186.8	40.3	 30
329	 19	263.0	46.5	 30
330	 19	164.3	27.3	 30
331	 19	241.5	47.2	 30
332	 19	245.5	61.9	 36
333	 19	370.3	87.4	 30
334	 19	130.0	25.4	 25
335	 19	139.0	20.7	 25
336	 19	125.0	27.8	 25
337	 19	575.8	123.9	 30
338	 19	545.0	64.3	 25
339	 19	2148.0	302.7	 25
340	 19	973.0	168.8	 25
341	 19	159.0	28.1	 25
342	 19	800.8	202.3	 30
343	 19	131.0	17.6	 25
344	 19	195.0	33.5	 25
345	 19	433.0	53.1	 25
346	 19	1990.0	295.8	 25
347	 19	166.0	37.8	 30
348	 19	126.0	15.7	 25
349	 19	123.0	24.7	 25
350	 19	152.0	27.1	 25
351	 19	225.0	34.8	 25
352	 19	133.0	31.3	 30
353	 19	753.0	159.0	 25
354	 19	196.0	41.8	 25
355	 19	107.0	25.9	 25
356	 19	239.0	59.8	 25
357	 19	227.5	30.3	 30
358	 19	164.0	42.1	 25
359	 19	439.8	47.2	 30
360	 19	628.5	163.8	 30
361	 19	322.5	54.9	 30
362	 19	292.0	62.6	 36
363	 19	322.3	57.4	 30
364	 19	132.0	24.5	 30
365	 19	1979.0	282.0	 25
366	 19	991.0	138.9	 25
367	 19	198.8	33.9	 30
368	 19	349.0	74.4	 25
369	 19	281.0	52.9	 25
370	 19	1129.0	216.1	 25
371	 19	598.0	111.5	 25
372	 19	300.5	67.1	 30
373	 19	162.0	38.0	 25
374	 19	290.0	41.9	 25
375	 19	106.0	21.8	 25
376	 19	357.0	54.6	 25
377	 19	183.5	36.4	 30
378	 19	472.0	72.2	 25
379	 19	128.0	23.3	 25
380	 19	200.0	45.6	 25
381	 19	165.0	23.9	 25
382	 19	559.8	122.7	 30
383	 19	183.0	24.1	 25
384	 19	212.0	35.2	 25
385	 19	137.0	30.5	 25
386	 19	1754.0	265.8	 25
387	 19	151.8	35.0	 30
388	 19	569.0	94.3	 25
389	 19	132.0	25.3	 25
390	 19	842.0	471.8	 30
391	 19	526.3	68.3	 30
392	 19	395.3	83.8	 36
393	 19	161.3	36.2	 30
394	 19	115.0	22.6	 30
395	 19	152.0	25.6	 30
396	 19	272.0	36.1	 25
397	 19	196.5	26.6	 30
398	 19	213.0	40.2	 25
399	 19	396.0	58.5	 25
400	 19	209.0	36.2	 25
401	 19	114.0	19.1	 25
402	 19	106.5	24.3	 30
403	 19	293.0	58.4	 25
404	 19	587.0	81.8	 25
405	 19	182.0	36.8	 25
406	 19	151.0	79.3	 25
407	 19	113.8	29.7	 30
408	 19	90.0	28.7	 25
409	 19	127.0	64.7	 25
410	 19	127.0	21.9	 25
411	 19	167.0	30.7	 25
412	 19	386.3	87.6	 30
413	 19	831.0	150.5	 25
414	 19	4116.0	518.7	 25
415	 19	297.0	33.5	 25
416	 19	127.0	39.1	 25
417	 19	146.5	24.0	 30
418	 19	147.0	28.0	 25
419	 19	107.0	21.7	 25
420	 19	106.0	25.9	 25
421	 19	150.8	28.8	 30
422	 19	172.3	37.9	 36
423	 19	132.8	27.1	 30
424	 19	176.8	37.2	 30
425	 19	171.8	34.3	 30
426	 19	1061.0	188.0	 30
427	 19	6906.3	1763.1	 30
428	 19	162.0	36.5	 25
429	 19	2912.0	532.2	 25
430	 19	164.0	25.0	 25
431	 19	399.0	65.6	 25
432	 19	203.8	35.6	 30
433	 19	242.0	49.9	 25
434	 19	144.0	30.2	 25
435	 19	855.0	110.9	 25
436	 19	133.0	26.6	 25
437	 19	2941.5	540.9	 30
438	 19	146.0	24.3	 25
439	 19	116.0	25.4	 25
440	 19	266.0	27.3	 25
441	 19	748.0	149.5	 25
442	 19	186.5	24.1	 30
443	 19	945.0	163.1	 25
444	 19	427.0	59.5	 25
445	 19	263.0	63.9	 25
446	 19	247.0	45.6	 25
447	 19	130.8	27.1	 30
448	 19	145.0	32.6	 25
449	 19	113.0	19.6	 25
450	 19	383.0	58.2	 25
451	 19	151.0	23.7	 25
452	 19	172.8	27.8	 36
453	 19	368.0	59.5	 30
454	 19	122.8	22.6	 30
455	 19	226.0	35.9	 30
456	 19	174.0	28.5	 30
457	 19	296.3	44.6	 36
458	 19	276.0	50.2	 25
459	 19	95.0	16.1	 25
460	 19	238.0	43.5	 25
461	 19	158.0	25.6	 25
462	 19	125.0	25.8	 30
463	 19	213.0	46.4	 25
464	 19	105.0	22.1	 25
465	 19	104.0	21.8	 25
466	 19	333.0	51.2	 25
467	 19	182.8	34.0	 30
468	 19	180.0	39.7	 25
469	 19	272.0	35.2	 25
470	 19	172.0	42.7	 25
471	 19	195.0	27.8	 25
472	 19	279.3	34.5	 30
473	 19	945.0	149.9	 25
474	 19	145.0	30.3	 25
475	 19	225.0	34.9	 25
476	 19	161.0	33.2	 25
477	 19	135.3	30.9	 30
478	 19	130.0	21.2	 25
479	 19	145.0	21.8	 25
480	 19	707.0	124.2	 25
481	 19	1029.0	126.2	 25
482	 19	152.0	27.7	 30
483	 19	124.5	28.9	 30
484	 19	161.0	28.8	 30
485	 19	3612.5	750.0	 30
486	 19	195.0	35.3	 30
487	 19	143.5	26.0	 36
488	 19	670.5	120.2	 30
489	 19	164.0	34.2	 25
490	 19	480.0	74.6	 25
491	 19	2873.0	284.2	 25
492	 19	516.8	112.1	 30
493	 19	661.0	126.0	 25
494	 19	326.0	53.2	 25
495	 19	432.0	64.1	 25
496	 19	350.0	47.3	 25
497	 19	544.0	128.9	 30
498	 19	886.0	211.1	 25
499	 19	469.0	108.2	 25
500	 19	84.0	21.6	 25
501	 19	156.0	39.5	 25
502	 19	105.3	16.5	 30
503	 19	177.0	39.1	 25
504	 19	220.0	44.0	 25
505	 19	266.0	48.1	 25
506	 19	696.0	80.4	 25
507	 19	209.0	38.6	 30
508	 19	178.0	32.9	 25
509	 19	141.0	40.1	 25
510	 19	146.0	29.9	 25
511	 19	1030.0	191.8	 25
512	 19	148.8	28.1	 30
513	 19	124.0	27.0	 25
514	 19	510.3	117.0	 30
515	 19	106.3	28.0	 30
516	 19	125.0	30.9	 30
517	 19	149.0	41.8	 36
518	 19	166.3	27.5	 30
519	 19	323.5	60.2	 30
520	 19	180.0	37.7	 25
521	 19	347.0	55.4	 25
522	 19	455.0	63.8	 30
523	 19	5301.0	1454.6	 25
524	 19	249.0	34.1	 25
525	 19	405.0	79.3	 25
526	 19	96.0	25.5	 25
527	 19	238.5	51.7	 30
528	 19	1793.0	444.6	 25
529	 19	688.0	135.0	 25
530	 19	3651.0	685.9	 25
531	 19	295.0	54.9	 25
532	 19	2212.3	533.8	 30
533	 19	289.0	66.2	 25
534	 19	174.0	38.5	 25
535	 19	426.0	64.6	 25
536	 19	187.0	22.0	 25
537	 19	342.8	88.4	 30
538	 19	120.0	30.1	 25
539	 19	139.0	29.3	 25
540	 19	159.0	44.4	 25
541	 19	167.0	25.6	 25
542	 19	148.3	34.0	 30
543	 19	105.0	29.2	 25
544	 19	126.0	24.0	 25
545	 19	348.5	71.6	 30
546	 19	167.0	29.7	 30
547	 19	535.0	140.2	 36
548	 19	703.3	181.6	 30
549	 19	119.5	38.5	 30
550	 19	1795.5	475.5	 30
551	 19	129.0	34.3	 25
552	 19	154.0	43.7	 30
553	 19	178.0	37.7	 25
554	 19	117.0	31.3	 25
555	 19	1402.0	258.4	 25
556	 19	1851.0	304.6	 25
557	 19	622.0	124.8	 25
558	 19	496.0	116.9	 30
559	 19	329.0	75.0	 25
560	 19	146.0	36.6	 25
561	 19	175.0	35.3	 25
562	 19	299.0	53.7	 25
563	 19	188.8	31.7	 30
564	 19	1546.0	319.5	 25
565	 19	183.0	48.1	 25
566	 19	150.0	36.2	 25
567	 19	5645.0	683.3	 25
568	 19	312.8	61.9	 30
569	 19	398.0	61.2	 25
570	 19	192.0	32.4	 25
571	 19	168.0	56.1	 25
572	 19	365.0	48.3	 25
573	 19	237.5	68.2	 30
574	 19	109.0	28.1	 25
575	 19	358.0	57.4	 25
576	 19	201.0	33.5	 30
577	 19	250.0	63.8	 30
578	 19	316.0	72.6	 36
579	 19	816.5	219.0	 30
580	 19	142.0	37.2	 30
581	 19	384.8	71.2	 30
582	 19	779.0	141.9	 25
583	 19	333.8	52.6	 30
584	 19	371.0	76.2	 25
585	 19	453.0	77.2	 25
586	 19	272.0	53.7	 25
587	 19	1008.0	151.1	 25
588	 19	266.8	59.7	 30
589	 19	220.0	39.2	 25
590	 19	243.0	59.1	 25
591	 19	503.0	107.5	 25
592	 19	771.0	126.9	 25
593	 19	124.8	36.3	 30
594	 19	450.0	102.3	 25
595	 19	168.0	35.2	 25
596	 19	2295.0	274.5	 25
597	 19	174.0	28.6	 25
598	 19	120.5	35.5	 30
599	 19	194.0	59.1	 25
600	 19	273.0	54.3	 25
601	 19	129.0	30.6	 25
602	 19	151.0	40.8	 25
603	 19	246.5	39.9	 30
604	 19	177.0	32.9	 25
605	 19	660.0	95.8	 25
606	 19	93.0	20.6	 25
607	 19	275.8	68.9	 30
608	 19	206.8	54.2	 36
609	 19	134.8	33.9	 30
610	 19	89.0	23.1	 30
611	 19	2133.5	493.3	 30
612	 19	1120.8	214.7	 30
613	 19	12262.8	3182.1	 30
614	 19	925.0	182.9	 25
615	 19	202.0	47.1	 25
616	 19	475.0	82.7	 25
617	 19	2643.0	565.5	 25
618	 19	87.8	23.5	 30
619	 19	137.0	34.0	 25
620	 19	159.0	33.6	 25
621	 19	134.0	37.5	 25
622	 19	217.0	48.4	 25
623	 19	176.0	37.0	 30
624	 19	170.0	33.9	 25
625	 19	346.0	64.5	 25
626	 19	211.0	46.7	 25
627	 19	211.0	45.3	 25
628	 19	158.5	30.7	 30
629	 19	247.0	50.6	 25
630	 19	494.0	74.3	 25
631	 19	181.0	39.8	 25
632	 19	179.0	49.5	 25
633	 19	908.8	137.6	 30
634	 19	202.0	47.8	 25
635	 19	401.0	90.5	 25
636	 19	955.0	123.7	 25
637	 19	162.0	46.0	 25
638	 19	133.5	35.8	 36
639	 19	180.3	34.9	 30
640	 19	215.3	50.6	 30
641	 19	457.5	74.7	 30
642	 19	392.3	56.9	 30
643	 19	608.8	92.3	 36
644	 19	574.0	82.4	 25
645	 19	772.0	110.6	 25
646	 19	260.0	52.4	 25
647	 19	827.0	136.4	 25
648	 19	144.3	35.9	 30
649	 19	149.0	31.3	 25
650	 19	7079.0	1615.8	 25
651	 19	226.0	54.5	 25
652	 19	340.0	65.4	 25
653	 19	126.0	29.4	 30
654	 19	2278.0	393.7	 25
655	 19	145.0	28.9	 25
656	 19	294.0	50.1	 25
657	 19	191.0	44.1	 25
658	 19	253.3	40.6	 30
659	 19	963.0	95.6	 25
660	 19	418.0	49.3	 25
661	 19	562.0	97.2	 25
662	 19	225.0	42.4	 25
663	 19	191.8	41.1	 30
664	 19	165.0	33.6	 25
665	 19	1273.0	93.3	 25
666	 19	177.0	30.9	 25
667	 19	163.0	36.5	 25
668	 19	430.0	82.1	 30
669	 19	177.5	27.1	 30
670	 19	4008.8	670.8	 30
671	 19	231.0	37.5	 30
672	 19	201.0	46.1	 30
673	 19	335.3	65.8	 36
674	 19	1219.3	227.2	 30
675	 19	193.0	45.6	 25
676	 19	93.0	18.7	 25
677	 19	108.0	23.9	 25
678	 19	247.3	42.1	 30
679	 19	220.0	43.0	 25
680	 19	740.0	183.7	 25
681	 19	3601.0	539.2	 25
682	 19	7736.0	1254.3	 25
683	 19	1089.8	178.0	 30
684	 19	794.0	154.0	 25
685	 19	530.0	88.8	 25
686	 19	223.0	36.0	 25
687	 19	241.0	49.1	 25
688	 19	107.3	19.5	 30
689	 19	118.0	25.1	 25
690	 19	1690.0	145.3	 25
691	 19	259.0	44.1	 25
692	 19	93.0	16.6	 25
693	 19	461.3	114.5	 30
694	 19	4429.0	904.3	 25
695	 19	2329.0	268.1	 25
696	 19	218.0	35.0	 25
697	 19	529.0	73.0	 25
698	 19	153.3	32.8	 30
699	 19	558.8	155.8	 30
700	 19	146.5	35.1	 30
701	 19	335.5	56.3	 30
702	 19	4398.8	727.7	 30
703	 19	175.3	36.9	 36
704	 19	307.3	54.8	 30
705	 19	295.3	57.5	 30
706	 19	244.0	51.7	 25
707	 19	322.0	66.5	 25
708	 19	12620.3	3298.4	 30
709	 19	215.0	44.3	 25
710	 19	187.0	39.2	 25
711	 19	249.0	87.3	 25
  0	 20	23119.0	5354.5	 25
  1	 20	550.5	144.3	 30
  2	 20	188.0	42.2	 25
  3	 20	258.0	55.1	 25
  4	 20	157.0	33.0	 25
  5	 20	116.0	24.5	 25
  6	 20	262.5	46.6	 30
  7	 20	181.0	36.4	 25
  8	 20	197.0	54.1	 25
  9	 20	113.0	31.5	 25
 10	 20	160.0	34.5	 25
 11	 20	199.8	38.5	 30
 12	 20	190.3	40.6	 30
 13	 20	211.8	48.3	 30
 14	 20	184.8	34.0	 30
 15	 20	137.0	30.4	 30
 16	 20	267.3	69.1	 36
 17	 20	208.8	45.4	 30
 18	 20	229.0	56.9	 25
 19	 20	195.0	60.4	 25
 20	 20	352.0	72.0	 25
 21	 20	122.5	35.0	 30
 22	 20	248.0	46.6	 25
 23	 20	140.0	36.1	 25
 24	 20	226.0	54.1	 25
 25	 20	233.0	56.9	 25
 26	 20	291.0	73.4	 30
 27	 20	249.0	52.8	 25
 28	 20	231.0	34.2	 25
 29	 20	400.0	67.4	 25
 30	 20	287.0	65.4	 25
 31	 20	386.8	81.2	 30
 32	 20	153.0	29.8	 25
 33	 20	131.0	36.4	 25
 34	 20	137.0	39.5	 25
 35	 20	139.0	33.2	 25
 36	 20	1204.5	319.1	 30
 37	 20	93.0	27.4	 25
 38	 20	135.0	37.3	 25
 39	 20	154.0	33.4	 25
 40	 20	406.0	71.1	 25
 41	 20	221.0	47.8	 30
 42	 20	398.0	75.4	 25
 43	 20	273.3	53.0	 30
 44	 20	425.3	78.2	 30
 45	 20	306.8	57.6	 30
 46	 20	130.3	28.0	 36
 47	 20	167.8	45.0	 30
 48	 20	641.0	198.0	 30
 49	 20	251.0	73.6	 25
 50	 20	126.0	34.2	 25
 51	 20	469.0	114.2	 30
 52	 20	197.0	39.7	 25
 53	 20	249.0	55.6	 25
 54	 20	356.0	73.8	 25
 55	 20	687.0	181.6	 25
 56	 20	275.3	62.8	 30
 57	 20	405.0	102.3	 25
 58	 20	262.0	56.6	 25
 59	 20	168.0	29.9	 25
 60	 20	193.0	42.5	 25
 61	 20	152.8	47.2	 30
 62	 20	344.0	65.4	 25
 63	 20	95.0	28.5	 25
 64	 20	93.0	18.8	 25
 65	 20	98.0	24.3	 25
 66	 20	203.8	40.6	 30
 67	 20	272.0	71.8	 25
 68	 20	220.0	40.4	 25
 69	 20	131.0	33.2	 25
 70	 20	249.0	45.9	 25
 71	 20	125.5	25.1	 30
 72	 20	542.0	106.2	 25
 73	 20	133.0	35.2	 25
 74	 20	139.0	34.0	 30
 75	 20	136.3	36.0	 30
 76	 20	216.0	43.5	 36
 77	 20	556.8	101.6	 30
 78	 20	248.0	52.1	 30
 79	 20	168.8	47.3	 30
 80	 20	94.0	24.6	 25
 81	 20	421.0	107.8	 30
 82	 20	260.0	71.2	 25
 83	 20	656.0	168.9	 25
 84	 20	221.0	52.0	 25
 85	 20	205.0	49.2	 25
 86	 20	152.0	30.9	 30
 87	 20	744.0	211.9	 25
 88	 20	268.0	56.0	 25
 89	 20	192.0	61.1	 25
 90	 20	169.0	31.7	 25
 91	 20	163.8	43.0	 30
 92	 20	2172.0	653.5	 25
 93	 20	110.0	26.6	 25
 94	 20	101.0	27.7	 25
 95	 20	164.0	27.5	 25
 96	 20	121.8	34.2	 30
 97	 20	182.0	48.9	 25
 98	 20	490.0	75.4	 25
 99	 20	267.0	57.0	 25
100	 20	157.0	36.5	 25
101	 20	205.5	48.6	 30
102	 20	527.0	126.2	 25
103	 20	168.0	36.4	 25
104	 20	110.0	26.0	 25
105	 20	268.5	65.7	 30
106	 20	124.5	36.3	 36
107	 20	133.5	44.0	 30
108	 20	147.8	27.8	 30
109	 20	190.0	37.3	 30
110	 20	121.0	35.3	 30
111	 20	625.3	196.3	 30
112	 20	394.0	72.3	 25
113	 20	229.0	43.7	 25
114	 20	270.0	48.4	 25
115	 20	244.0	57.9	 25
116	 20	195.5	71.0	 30
117	 20	948.0	265.8	 25
118	 20	329.0	52.7	 25
119	 20	111.0	28.9	 25
120	 20	125.0	34.4	 25
121	 20	153.8	31.2	 30
122	 20	208.0	49.1	 25
123	 20	125.0	31.1	 25
124	 20	172.0	53.7	 25
125	 20	244.0	41.7	 25
126	 20	184.0	40.6	 30
127	 20	168.0	41.2	 25
128	 20	151.0	31.6	 25
129	 20	319.0	89.0	 25
130	 20	116.0	23.9	 25
131	 20	184.0	42.7	 30
132	 20	141.0	27.9	 25
133	 20	149.0	38.5	 25
134	 20	211.0	37.6	 25
135	 20	296.0	55.6	 25
136	 20	539.0	155.2	 36
137	 20	507.3	130.5	 30
138	 20	120.5	27.7	 30
139	 20	158.0	40.8	 30
140	 20	104.5	25.9	 30
141	 20	250.3	47.0	 36
142	 20	159.0	46.2	 25
143	 20	350.0	37.4	 25
144	 20	354.0	68.0	 25
145	 20	284.0	48.0	 25
146	 20	227.8	55.3	 30
147	 20	206.0	36.1	 25
148	 20	256.0	42.8	 25
149	 20	121.0	39.7	 25
150	 20	180.0	35.4	 25
151	 20	209.8	47.3	 30
152	 20	96.0	27.1	 25
153	 20	142.0	34.3	 25
154	 20	111.0	22.6	 25
155	 20	119.0	32.8	 25
156	 20	109.0	23.1	 25
157	 20	1179.8	331.1	 30
158	 20	134.0	37.1	 25
159	 20	144.0	52.6	 25
160	 20	125.0	30.8	 25
161	 20	122.0	31.6	 25
162	 20	231.0	54.3	 30
163	 20	167.0	29.7	 25
164	 20	140.0	29.7	 25
165	 20	116.0	19.7	 25
166	 20	90.0	22.3	 25
167	 20	141.8	58.7	 36
168	 20	109.8	19.2	 30
169	 20	206.5	48.3	 30
170	 20	219.5	46.0	 30
171	 20	187.5	39.9	 30
172	 20	301.0	79.6	 36
173	 20	436.0	105.8	 25
174	 20	371.0	92.5	 25
175	 20	96.0	16.6	 25
176	 20	182.0	54.9	 25
177	 20	124.0	25.1	 30
178	 20	164.0	35.7	 25
179	 20	160.0	32.1	 25
180	 20	115.0	19.1	 25
181	 20	172.0	32.6	 25
182	 20	198.5	45.7	 30
183	 20	143.0	26.1	 25
184	 20	151.0	21.8	 25
185	 20	122.0	27.2	 25
186	 20	125.0	26.4	 25
187	 20	134.3	26.1	 30
188	 20	161.0	27.6	 25
189	 20	249.0	42.3	 25
190	 20	108.0	22.1	 25
191	 20	120.0	23.4	 25
192	 20	715.5	727.0	 30
193	 20	99.0	39.9	 25
194	 20	238.0	46.4	 25
195	 20	175.0	27.9	 25
196	 20	149.0	24.4	 25
197	 20	186.5	38.5	 30
198	 20	117.0	21.3	 30
199	 20	178.5	38.3	 30
200	 20	433.3	99.4	 30
201	 20	149.5	27.3	 30
202	 20	1497.3	393.1	 36
203	 20	183.0	40.8	 30
204	 20	202.0	42.1	 25
205	 20	141.0	40.1	 25
206	 20	315.0	59.3	 25
207	 20	181.3	73.6	 30
208	 20	240.0	49.8	 25
209	 20	204.0	31.6	 25
210	 20	159.0	26.4	 25
211	 20	160.0	48.8	 25
212	 20	123.0	21.6	 30
213	 20	329.0	56.5	 25
214	 20	136.0	20.1	 25
215	 20	134.0	37.0	 25
216	 20	165.0	28.8	 25
217	 20	247.0	37.4	 30
218	 20	107.0	15.5	 25
219	 20	252.0	48.8	 25
220	 20	550.0	120.1	 25
221	 20	136.0	26.8	 25
222	 20	157.3	26.1	 30
223	 20	211.0	32.1	 25
224	 20	1748.0	261.6	 25
225	 20	302.0	33.6	 25
226	 20	135.0	26.8	 25
227	 20	211.0	27.6	 30
228	 20	756.0	154.4	 25
229	 20	154.8	20.4	 30
230	 20	2862.0	899.6	 30
231	 20	144.0	24.5	 30
232	 20	152.5	37.0	 36
233	 20	277.5	39.6	 30
234	 20	141.3	23.6	 30
235	 20	99.0	24.9	 25
236	 20	129.0	24.1	 25
237	 20	126.3	18.4	 30
238	 20	108.0	17.1	 25
239	 20	186.0	29.7	 25
240	 20	96.0	19.2	 25
241	 20	166.0	24.3	 25
242	 20	148.3	35.3	 30
243	 20	97.0	13.4	 25
244	 20	118.0	19.6	 25
245	 20	535.0	114.0	 25
246	 20	151.0	24.1	 25
247	 20	123.3	23.7	 30
248	 20	102.0	21.6	 25
249	 20	177.0	43.8	 25
250	 20	115.0	28.5	 25
251	 20	368.0	56.5	 25
252	 20	173.8	31.4	 30
253	 20	249.0	54.2	 25
254	 20	187.0	42.6	 25
255	 20	195.0	45.9	 25
256	 20	219.0	40.5	 25
257	 20	271.3	56.5	 30
258	 20	166.0	21.9	 25
259	 20	132.0	20.7	 25
260	 20	122.3	29.3	 30
261	 20	155.5	30.3	 30
262	 20	190.3	27.8	 36
263	 20	105.5	25.5	 30
264	 20	154.5	25.9	 30
265	 20	161.0	31.8	 30
266	 20	126.0	26.0	 25
267	 20	1226.8	345.8	 30
268	 20	224.0	48.5	 25
269	 20	152.0	42.8	 25
270	 20	120.0	24.1	 25
271	 20	116.0	24.1	 25
272	 20	326.8	63.9	 30
273	 20	242.0	37.8	 25
274	 20	109.0	21.9	 25
275	 20	115.0	31.2	 25
276	 20	93.0	15.1	 25
277	 20	192.3	36.7	 30
278	 20	135.0	30.4	 25
279	 20	145.0	31.6	 25
280	 20	181.0	36.3	 25
281	 20	511.0	126.3	 25
282	 20	107.0	18.4	 30
283	 20	211.0	41.4	 25
284	 20	926.0	153.1	 25
285	 20	1059.0	187.6	 25
286	 20	157.0	35.6	 25
287	 20	135.8	24.7	 30
288	 20	170.0	40.1	 25
289	 20	144.0	19.1	 25
290	 20	157.0	25.4	 25
291	 20	373.5	61.4	 30
292	 20	158.0	27.2	 36
293	 20	279.8	73.9	 30
294	 20	156.0	33.4	 30
295	 20	113.0	20.1	 30
296	 20	170.0	32.8	 30
297	 20	115.5	27.2	 30
298	 20	127.0	23.4	 25
299	 20	123.0	24.9	 25
300	 20	108.0	18.3	 25
301	 20	168.0	24.7	 25
302	 20	125.8	46.5	 30
303	 20	167.0	30.1	 25
304	 20	149.0	25.5	 25
305	 20	110.0	19.2	 25
306	 20	937.0	238.5	 25
307	 20	147.0	38.0	 30
308	 20	407.0	62.2	 25
309	 20	159.0	26.9	 25
310	 20	345.0	38.8	 25
311	 20	132.0	26.6	 25
312	 20	137.8	26.0	 30
313	 20	292.0	54.0	 25
314	 20	166.0	29.4	 25
315	 20	232.0	45.4	 25
316	 20	282.0	47.2	 25
317	 20	246.8	37.1	 30
318	 20	1253.0	303.4	 25
319	 20	163.0	22.3	 25
320	 20	177.0	41.0	 25
321	 20	139.0	23.8	 25
322	 20	143.3	28.6	 36
323	 20	234.5	48.8	 30
324	 20	110.8	19.6	 30
325	 20	114.0	23.3	 30
326	 20	127.3	30.2	 30
327	 20	138.3	29.2	 36
328	 20	158.0	30.3	 25
329	 20	180.0	35.5	 25
330	 20	135.0	30.8	 25
331	 20	125.0	21.6	 25
332	 20	232.3	38.6	 30
333	 20	136.0	31.4	 25
334	 20	125.0	26.7	 25
335	 20	156.0	36.8	 25
336	 20	156.0	38.2	 25
337	 20	370.3	65.2	 30
338	 20	385.0	65.6	 25
339	 20	636.0	91.3	 25
340	 20	312.0	42.3	 25
341	 20	132.0	23.7	 25
342	 20	181.5	38.8	 30
343	 20	136.0	23.5	 25
344	 20	140.0	28.3	 25
345	 20	436.0	78.8	 25
346	 20	289.0	37.3	 25
347	 20	135.8	28.7	 30
348	 20	113.0	21.7	 25
349	 20	118.0	20.0	 25
350	 20	109.0	28.6	 25
351	 20	204.0	29.8	 25
352	 20	112.0	22.5	 30
353	 20	178.8	30.2	 30
354	 20	134.3	22.3	 30
355	 20	114.8	23.7	 30
356	 20	117.5	22.8	 30
357	 20	117.0	25.0	 36
358	 20	125.8	33.3	 30
359	 20	528.0	106.3	 25
360	 20	1594.0	413.2	 25
361	 20	216.0	48.3	 25
362	 20	153.8	27.9	 30
363	 20	234.0	39.6	 25
364	 20	173.0	31.2	 25
365	 20	355.0	81.8	 25
366	 20	262.0	51.8	 25
367	 20	208.8	35.4	 30
368	 20	179.0	40.1	 25
369	 20	184.0	41.4	 25
370	 20	216.0	50.3	 25
371	 20	156.0	26.8	 25
372	 20	132.5	26.9	 30
373	 20	110.0	29.2	 25
374	 20	156.0	35.1	 25
375	 20	101.0	25.5	 25
376	 20	166.0	37.8	 25
377	 20	202.5	35.6	 30
378	 20	238.0	41.2	 25
379	 20	192.0	32.3	 25
380	 20	131.0	39.3	 25
381	 20	252.0	44.3	 25
382	 20	174.5	41.4	 30
383	 20	125.0	33.9	 25
384	 20	127.0	30.9	 30
385	 20	128.0	39.4	 30
386	 20	329.8	86.9	 30
387	 20	136.5	36.0	 36
388	 20	197.3	46.8	 30
389	 20	125.5	25.9	 30
390	 20	355.0	93.2	 25
391	 20	291.0	53.0	 25
392	 20	228.3	46.6	 30
393	 20	137.0	30.9	 25
394	 20	120.0	29.4	 25
395	 20	107.0	27.2	 25
396	 20	218.0	35.6	 25
397	 20	205.0	39.9	 30
398	 20	168.0	25.2	 25
399	 20	517.0	80.9	 25
400	 20	233.0	51.8	 25
401	 20	110.0	19.1	 25
402	 20	124.5	25.6	 30
403	 20	237.0	45.8	 25
404	 20	184.0	37.0	 25
405	 20	200.0	39.6	 25
406	 20	120.0	31.0	 25
407	 20	103.8	22.7	 30
408	 20	102.0	26.6	 25
409	 20	121.0	34.7	 25
410	 20	160.0	26.4	 25
411	 20	162.0	25.8	 25
412	 20	166.8	30.8	 30
413	 20	287.0	59.5	 25
414	 20	580.0	105.3	 25
415	 20	261.3	58.5	 30
416	 20	144.0	40.1	 30
417	 20	269.3	52.7	 36
418	 20	109.3	34.9	 30
419	 20	120.8	38.4	 30
420	 20	120.5	32.0	 30
421	 20	143.0	43.0	 25
422	 20	183.5	42.9	 30
423	 20	187.0	41.1	 25
424	 20	130.0	26.0	 25
425	 20	116.0	27.8	 25
426	 20	336.0	70.1	 25
427	 20	998.3	282.3	 30
428	 20	141.0	30.0	 25
429	 20	233.0	52.6	 25
430	 20	135.0	33.0	 25
431	 20	246.0	48.3	 25
432	 20	122.5	24.1	 30
433	 20	211.0	35.3	 25
434	 20	174.0	25.8	 25
435	 20	359.0	62.0	 25
436	 20	131.0	30.0	 25
437	 20	655.5	160.9	 30
438	 20	114.0	26.7	 25
439	 20	125.0	26.1	 25
440	 20	138.0	28.5	 25
441	 20	138.0	36.8	 25
442	 20	256.8	58.7	 30
443	 20	217.0	44.1	 25
444	 20	265.0	39.7	 25
445	 20	318.0	63.4	 25
446	 20	130.0	44.7	 30
447	 20	137.3	29.8	 36
448	 20	143.0	32.5	 30
449	 20	95.5	21.7	 30
450	 20	189.8	43.2	 30
451	 20	101.8	20.7	 30
452	 20	216.0	56.0	 30
453	 20	170.0	47.5	 25
454	 20	124.0	30.6	 25
455	 20	304.0	52.1	 25
456	 20	159.0	40.6	 25
457	 20	309.5	83.4	 30
458	 20	134.0	32.8	 25
459	 20	102.0	30.7	 25
460	 20	125.0	28.4	 25
461	 20	109.0	31.4	 25
462	 20	90.8	22.2	 30
463	 20	111.0	35.8	 25
464	 20	117.0	28.1	 25
465	 20	101.0	25.2	 25
466	 20	186.0	42.5	 25
467	 20	164.3	38.5	 30
468	 20	184.0	46.6	 25
469	 20	220.0	52.7	 25
470	 20	192.0	36.2	 25
471	 20	177.0	35.1	 25
472	 20	155.8	40.2	 30
473	 20	552.0	89.1	 25
474	 20	149.0	23.8	 25
475	 20	176.0	34.5	 25
476	 20	156.0	32.9	 25
477	 20	173.0	42.8	 36
478	 20	159.3	50.8	 30
479	 20	132.5	35.7	 30
480	 20	267.8	84.9	 30
481	 20	348.5	79.7	 30
482	 20	150.5	38.8	 36
483	 20	108.0	25.0	 25
484	 20	134.0	40.6	 25
485	 20	405.0	107.2	 25
486	 20	151.0	27.6	 25
487	 20	113.0	25.4	 25
488	 20	495.0	89.5	 30
489	 20	175.0	37.2	 25
490	 20	184.0	32.1	 25
491	 20	778.0	168.1	 25
492	 20	226.0	43.7	 25
493	 20	441.5	120.9	 30
494	 20	252.0	64.0	 25
495	 20	232.0	53.5	 25
496	 20	140.0	31.6	 25
497	 20	207.0	40.3	 25
498	 20	132.3	37.9	 30
499	 20	163.0	41.2	 25
500	 20	122.0	24.6	 25
501	 20	113.0	42.6	 25
502	 20	121.0	22.1	 25
503	 20	167.0	41.0	 30
504	 20	181.0	37.2	 25
505	 20	118.0	22.4	 25
506	 20	206.0	40.5	 25
507	 20	183.0	36.6	 25
508	 20	146.5	42.5	 36
509	 20	149.3	44.3	 30
510	 20	195.0	40.5	 30
511	 20	365.8	87.1	 30
512	 20	118.8	23.2	 30
513	 20	118.0	25.3	 36
514	 20	263.0	68.8	 25
515	 20	97.0	28.7	 25
516	 20	115.0	26.0	 25
517	 20	155.0	35.9	 25
518	 20	157.3	38.8	 30
519	 20	276.0	56.8	 25
520	 20	222.0	48.4	 25
521	 20	182.0	29.5	 25
522	 20	206.0	55.6	 25
523	 20	1370.0	368.5	 30
524	 20	303.0	44.4	 25
525	 20	209.0	37.8	 25
526	 20	130.0	20.7	 25
527	 20	173.0	44.2	 25
528	 20	239.0	70.4	 30
529	 20	234.0	44.1	 25
530	 20	285.0	70.4	 25
531	 20	165.0	27.6	 25
532	 20	470.0	93.0	 25
533	 20	130.5	26.7	 30
534	 20	152.0	41.3	 25
535	 20	178.0	36.2	 25
536	 20	167.0	29.2	 25
537	 20	153.0	25.8	 25
538	 20	95.3	20.3	 30
539	 20	127.5	27.5	 30
540	 20	150.3	70.2	 30
541	 20	191.8	46.4	 30
542	 20	193.8	38.2	 30
543	 20	99.0	22.4	 36
544	 20	120.5	26.7	 30
545	 20	115.0	25.4	 25
546	 20	146.0	33.2	 25
547	 20	168.0	34.2	 25
548	 20	141.8	32.4	 30
549	 20	105.0	24.9	 25
550	 20	155.0	36.7	 25
551	 20	98.0	21.4	 25
552	 20	113.0	21.8	 25
553	 20	191.3	36.8	 30
554	 20	99.0	20.7	 25
555	 20	193.0	56.3	 25
556	 20	466.0	105.2	 25
557	 20	190.0	29.9	 25
558	 20	114.0	25.5	 30
559	 20	154.0	28.1	 25
560	 20	172.0	34.0	 25
561	 20	152.0	28.5	 25
562	 20	460.0	72.5	 25
563	 20	176.8	45.4	 30
564	 20	170.0	40.9	 25
565	 20	164.0	29.0	 25
566	 20	236.0	47.4	 25
567	 20	1086.0	182.5	 25
568	 20	212.0	46.5	 30
569	 20	371.0	54.8	 25
570	 20	174.5	31.4	 30
571	 20	199.5	41.4	 30
572	 20	485.8	90.4	 30
573	 20	130.0	29.1	 36
574	 20	115.8	25.4	 30
575	 20	162.3	32.5	 30
576	 20	135.0	18.3	 25
577	 20	197.0	34.5	 25
578	 20	169.8	33.2	 30
579	 20	127.0	29.9	 25
580	 20	171.0	27.4	 25
581	 20	339.0	41.3	 25
582	 20	213.0	38.7	 25
583	 20	188.5	35.0	 30
584	 20	457.0	90.4	 25
585	 20	151.0	35.4	 25
586	 20	133.0	21.4	 25
587	 20	364.0	59.4	 25
588	 20	155.8	40.6	 30
589	 20	183.0	34.3	 25
590	 20	117.0	34.0	 25
591	 20	115.0	27.7	 25
592	 20	162.0	33.4	 25
593	 20	147.0	28.2	 30
594	 20	146.0	35.2	 25
595	 20	151.0	25.5	 25
596	 20	537.0	90.8	 25
597	 20	224.0	31.7	 25
598	 20	299.5	59.3	 30
599	 20	184.0	29.0	 25
600	 20	177.0	24.3	 25
601	 20	137.8	26.6	 30
602	 20	128.0	28.6	 30
603	 20	317.0	49.3	 36
604	 20	172.5	29.9	 30
605	 20	238.0	77.6	 30
606	 20	135.3	44.1	 30
607	 20	160.0	33.8	 25
608	 20	282.0	44.5	 30
609	 20	159.0	41.7	 25
610	 20	117.0	26.0	 25
611	 20	570.0	117.3	 25
612	 20	330.0	79.2	 25
613	 20	1379.8	453.4	 30
614	 20	290.0	53.3	 25
615	 20	319.0	61.9	 25
616	 20	234.0	45.0	 25
617	 20	301.0	68.2	 25
618	 20	123.5	19.3	 30
619	 20	103.0	20.6	 25
620	 20	123.0	23.7	 25
621	 20	138.0	33.8	 25
622	 20	117.0	25.8	 25
623	 20	204.8	36.6	 30
624	 20	135.0	21.6	 25
625	 20	187.0	43.1	 25
626	 20	125.0	21.3	 25
627	 20	211.0	41.3	 25
628	 20	201.8	41.5	 30
629	 20	148.0	25.1	 25
630	 20	264.0	34.9	 25
631	 20	113.0	16.5	 25
632	 20	154.3	55.9	 30
633	 20	645.0	133.7	 36
634	 20	358.0	73.8	 30
635	 20	226.5	42.7	 30
636	 20	219.5	44.0	 30
637	 20	233.0	38.6	 30
638	 20	156.3	31.1	 30
639	 20	124.0	38.9	 25
640	 20	251.0	39.1	 25
641	 20	330.0	30.7	 25
642	 20	249.0	38.4	 25
643	 20	476.0	119.7	 30
644	 20	314.0	51.8	 25
645	 20	302.0	27.3	 25
646	 20	132.0	30.9	 25
647	 20	207.0	32.2	 25
648	 20	147.0	23.0	 30
649	 20	118.0	24.4	 25
650	 20	393.0	92.1	 25
651	 20	270.0	54.0	 25
652	 20	287.0	34.7	 25
653	 20	131.0	38.8	 30
654	 20	376.0	91.8	 25
655	 20	111.0	25.5	 25
656	 20	178.0	29.0	 25
657	 20	141.0	18.1	 25
658	 20	141.0	23.4	 30
659	 20	546.0	58.7	 25
660	 20	234.0	37.6	 25
661	 20	193.0	33.0	 25
662	 20	188.3	35.8	 30
663	 20	182.3	47.8	 36
664	 20	125.0	27.9	 30
665	 20	890.3	216.1	 30
666	 20	173.8	31.0	 30
667	 20	182.0	34.2	 30
668	 20	207.0	46.7	 36
669	 20	215.0	35.1	 25
670	 20	858.0	182.0	 25
671	 20	157.0	29.9	 25
672	 20	155.0	32.2	 25
673	 20	147.8	21.1	 30
674	 20	321.0	62.9	 25
675	 20	122.0	21.5	 25
676	 20	77.0	11.9	 25
677	 20	86.0	20.3	 25
678	 20	214.8	46.6	 30
679	 20	147.0	26.2	 25
680	 20	117.0	22.8	 25
681	 20	429.0	78.6	 25
682	 20	932.0	193.0	 25
683	 20	433.0	62.2	 30
684	 20	309.0	59.4	 25
685	 20	213.0	47.9	 25
686	 20	148.0	25.6	 25
687	 20	153.0	15.9	 25
688	 20	116.3	23.7	 30
689	 20	127.0	20.0	 25
690	 20	558.0	76.3	 25
691	 20	140.0	18.7	 25
692	 20	113.0	27.5	 25
693	 20	124.3	33.7	 36
694	 20	222.3	46.4	 30
695	 20	519.8	77.5	 30
696	 20	146.8	53.9	 30
697	 20	211.0	45.8	 30
698	 20	122.0	45.9	 36
699	 20	105.0	27.5	 25
700	 20	102.0	25.5	 25
701	 20	144.0	45.2	 25
702	 20	729.0	182.2	 25
703	 20	123.5	28.6	 30
704	 20	126.0	22.5	 25
705	 20	164.0	32.0	 25
706	 20	156.0	38.3	 25
707	 20	231.0	30.1	 25
708	 20	824.3	213.4	 30
709	 20	135.0	31.1	 25
710	 20	146.0	25.2	 25
711	 20	24568.0	5011.3	 25
  0	 21	311.0	48.3	 25
  1	 21	154.8	41.2	 30
  2	 21	147.0	26.1	 25
  3	 21	192.0	39.1	 25
  4	 21	132.0	25.7	 25
  5	 21	197.0	36.4	 25
  6	 21	7874.5	1868.9	 36
  7	 21	600.5	111.7	 30
  8	 21	4021.8	758.9	 30
  9	 21	449.3	80.7	 30
 10	 21	145.8	31.6	 30
 11	 21	440.8	81.4	 36
 12	 21	3648.0	694.4	 25
 13	 21	228.0	39.3	 25
 14	 21	670.0	112.7	 25
 15	 21	150.0	27.0	 25
 16	 21	784.5	181.7	 30
 17	 21	128.0	25.7	 25
 18	 21	153.0	28.2	 25
 19	 21	3385.0	525.8	 25
 20	 21	397.0	44.7	 25
 21	 21	182.5	34.6	 30
 22	 21	145.0	36.8	 25
 23	 21	168.0	45.7	 25
 24	 21	500.0	72.4	 25
 25	 21	294.0	49.2	 25
 26	 21	146.8	32.7	 30
 27	 21	1273.0	186.6	 25
 28	 21	1270.0	176.0	 25
 29	 21	206.0	37.5	 25
 30	 21	223.0	48.2	 25
 31	 21	250.5	51.0	 30
 32	 21	677.0	128.4	 25
 33	 21	153.0	29.7	 25
 34	 21	2577.0	264.8	 25
 35	 21	272.0	38.6	 25
 36	 21	132.5	31.0	 30
 37	 21	1117.3	247.5	 30
 38	 21	303.0	49.8	 30
 39	 21	360.8	71.0	 30
 40	 21	427.0	83.5	 30
 41	 21	506.3	113.8	 36
 42	 21	155.3	37.3	 30
 43	 21	221.0	38.1	 25
 44	 21	293.0	55.3	 25
 45	 21	283.0	40.9	 25
 46	 21	180.5	36.5	 30
 47	 21	313.0	69.4	 25
 48	 21	113.0	22.3	 25
 49	 21	94.0	23.4	 25
 50	 21	246.0	26.0	 25
 51	 21	16666.8	3982.0	 30
 52	 21	160.0	28.2	 25
 53	 21	456.0	97.9	 25
 54	 21	1038.0	147.9	 25
 55	 21	787.0	111.6	 25
 56	 21	173.8	30.8	 30
 57	 21	107.0	25.8	 25
 58	 21	1021.0	192.4	 25
 59	 21	431.0	57.0	 25
 60	 21	400.0	62.2	 25
 61	 21	358.5	79.9	 30
 62	 21	3587.0	790.7	 25
 63	 21	465.0	84.0	 25
 64	 21	140.0	28.5	 25
 65	 21	257.0	43.4	 25
 66	 21	185.5	26.9	 30
 67	 21	109.0	27.3	 25
 68	 21	1444.5	286.7	 30
 69	 21	2487.3	404.4	 30
 70	 21	505.8	61.1	 30
 71	 21	199.3	42.7	 36
 72	 21	178.5	39.2	 30
 73	 21	161.0	44.3	 30
 74	 21	96.0	17.8	 25
 75	 21	1075.0	174.2	 25
 76	 21	191.0	38.0	 30
 77	 21	235.0	34.7	 25
 78	 21	5969.0	1173.7	 25
 79	 21	118.0	28.7	 25
 80	 21	88.0	18.7	 25
 81	 21	94.8	21.1	 30
 82	 21	121.0	18.3	 25
 83	 21	305.0	47.1	 25
 84	 21	110.0	23.9	 25
 85	 21	117.0	17.8	 25
 86	 21	353.0	62.2	 30
 87	 21	527.0	87.2	 25
 88	 21	305.0	38.6	 25
 89	 21	568.0	53.3	 25
 90	 21	218.0	33.9	 25
 91	 21	127.0	25.5	 25
 92	 21	127.0	24.5	 30
 93	 21	130.0	27.2	 25
 94	 21	604.0	58.6	 25
 95	 21	82.0	19.2	 25
 96	 21	131.0	26.6	 25
 97	 21	182.8	36.6	 30
 98	 21	524.0	78.0	 25
 99	 21	175.0	36.1	 30
100	 21	670.8	130.1	 30
101	 21	159.0	19.1	 30
102	 21	152.0	26.2	 36
103	 21	129.5	38.0	 30
104	 21	691.5	110.7	 30
105	 21	146.0	22.7	 25
106	 21	848.0	150.9	 25
107	 21	1279.3	275.8	 30
108	 21	354.0	75.1	 25
109	 21	100.0	21.9	 25
110	 21	111.0	23.6	 25
111	 21	366.0	89.2	 25
112	 21	1913.3	433.3	 30
113	 21	175.0	30.9	 25
114	 21	1840.0	267.6	 25
115	 21	304.0	50.1	 25
116	 21	326.0	44.1	 25
117	 21	282.8	50.0	 30
118	 21	420.0	61.2	 25
119	 21	124.0	27.9	 25
120	 21	2391.0	368.0	 25
121	 21	5206.0	785.5	 25
122	 21	140.0	38.0	 30
123	 21	142.0	27.6	 25
124	 21	1010.0	143.1	 25
125	 21	157.0	36.7	 25
126	 21	124.0	24.8	 25
127	 21	159.0	34.6	 30
128	 21	2118.0	235.5	 25
129	 21	117.0	23.2	 25
130	 21	162.0	29.5	 30
131	 21	417.3	69.4	 30
132	 21	145.0	30.7	 36
133	 21	376.3	58.1	 30
134	 21	110.0	24.4	 30
135	 21	134.8	24.2	 30
136	 21	154.0	41.0	 25
137	 21	167.5	32.0	 30
138	 21	423.0	74.2	 25
139	 21	517.0	69.2	 25
140	 21	239.0	48.8	 25
141	 21	298.0	43.6	 25
142	 21	207.8	27.3	 30
143	 21	213.0	53.2	 25
144	 21	168.0	29.6	 25
145	 21	100.0	18.2	 25
146	 21	764.0	99.4	 25
147	 21	145.3	28.4	 30
148	 21	125.0	25.5	 25
149	 21	96.0	16.3	 25
150	 21	246.0	62.2	 25
151	 21	315.0	44.2	 25
152	 21	127.8	27.2	 30
153	 21	215.0	34.8	 25
154	 21	143.0	28.0	 25
155	 21	475.0	66.8	 25
156	 21	1891.0	304.7	 25
157	 21	620.8	96.2	 30
158	 21	142.0	28.4	 25
159	 21	441.0	60.5	 25
160	 21	673.0	87.7	 25
161	 21	341.5	58.7	 30
162	 21	123.0	20.7	 36
163	 21	8175.0	1452.7	 30
164	 21	119.0	18.4	 30
165	 21	91.0	28.4	 30
166	 21	251.0	56.6	 30
167	 21	926.0	192.7	 30
168	 21	142.0	33.6	 25
169	 21	108.0	14.8	 25
170	 21	148.0	29.4	 25
171	 21	147.0	27.6	 25
172	 21	143.3	29.4	 30
173	 21	271.0	45.7	 25
174	 21	148.0	35.7	 25
175	 21	176.0	28.3	 25
176	 21	155.0	32.1	 25
177	 21	161.3	33.4	 30
178	 21	173.0	27.5	 25
179	 21	136.0	27.6	 25
180	 21	471.0	82.7	 25
181	 21	164.0	32.1	 25
182	 21	120.0	34.0	 30
183	 21	392.0	55.6	 25
184	 21	268.0	51.7	 25
185	 21	1187.0	140.8	 25
186	 21	137.0	35.5	 25
187	 21	756.3	157.8	 30
188	 21	332.0	39.5	 25
189	 21	328.0	49.9	 25
190	 21	306.0	49.2	 25
191	 21	182.0	34.1	 25
192	 21	522.3	118.7	 36
193	 21	177.8	40.6	 30
194	 21	405.3	190.2	 30
195	 21	943.8	143.6	 30
196	 21	104.8	20.9	 30
197	 21	362.0	47.9	 36
198	 21	214.0	26.9	 25
199	 21	429.0	76.4	 25
200	 21	274.0	52.4	 25
201	 21	408.0	64.9	 25
202	 21	310.3	71.4	 30
203	 21	689.0	111.7	 25
204	 21	1620.0	311.2	 25
205	 21	191.0	33.2	 25
206	 21	613.0	87.2	 25
207	 21	4499.8	958.2	 30
208	 21	291.0	30.5	 25
209	 21	127.0	20.7	 25
210	 21	121.0	20.8	 25
211	 21	2056.0	217.1	 25
212	 21	293.5	53.1	 30
213	 21	212.0	42.2	 25
214	 21	1380.0	303.9	 25
215	 21	423.0	51.6	 25
216	 21	253.0	45.1	 25
217	 21	266.5	52.8	 30
218	 21	173.0	27.1	 25
219	 21	183.0	41.6	 25
220	 21	318.0	56.4	 25
221	 21	149.0	37.6	 25
222	 21	158.0	34.7	 30
223	 21	134.0	24.5	 30
224	 21	455.5	66.4	 30
225	 21	212.8	34.8	 30
226	 21	154.0	33.6	 30
227	 21	346.5	53.0	 36
228	 21	273.0	39.5	 30
229	 21	328.0	69.6	 25
230	 21	135.0	18.4	 25
231	 21	166.0	36.7	 25
232	 21	169.0	32.3	 30
233	 21	1899.0	381.4	 25
234	 21	162.0	26.5	 25
235	 21	520.0	112.0	 25
236	 21	539.0	64.9	 25
237	 21	147.0	38.4	 30
238	 21	266.0	50.2	 25
239	 21	122.0	33.6	 25
240	 21	952.0	132.2	 25
241	 21	708.0	99.5	 25
242	 21	197.0	38.4	 30
243	 21	116.0	23.4	 25
244	 21	915.0	148.5	 25
245	 21	352.0	46.0	 25
246	 21	425.0	67.2	 25
247	 21	196.8	46.0	 30
248	 21	175.0	37.4	 25
249	 21	161.0	32.4	 25
250	 21	143.0	26.4	 25
251	 21	147.0	28.5	 25
252	 21	109.8	26.1	 30
253	 21	373.0	71.2	 25
254	 21	495.0	95.9	 30
255	 21	487.5	91.5	 30
256	 21	485.0	109.4	 30
257	 21	572.3	140.4	 36
258	 21	165.5	39.2	 30
259	 21	134.8	32.2	 30
260	 21	1231.0	214.3	 25
261	 21	642.0	97.5	 25
262	 21	721.0	174.5	 30
263	 21	196.0	39.5	 25
264	 21	434.0	73.1	 25
265	 21	183.0	53.7	 25
266	 21	300.0	53.2	 25
267	 21	107.8	32.7	 30
268	 21	253.0	53.8	 25
269	 21	90.0	21.7	 25
270	 21	167.0	47.6	 25
271	 21	118.0	34.1	 25
272	 21	138.0	32.6	 30
273	 21	140.0	36.3	 25
274	 21	139.0	41.5	 25
275	 21	138.0	31.6	 25
276	 21	154.0	45.4	 25
277	 21	177.0	39.1	 30
278	 21	232.0	45.6	 25
279	 21	181.0	40.8	 25
280	 21	124.0	29.1	 25
281	 21	326.0	45.9	 25
282	 21	151.5	34.3	 30
283	 21	109.0	22.9	 25
284	 21	326.0	68.1	 25
285	 21	196.3	43.1	 30
286	 21	206.3	43.8	 30
287	 21	525.8	111.1	 36
288	 21	402.0	84.6	 30
289	 21	1577.3	349.9	 30
290	 21	118.8	27.2	 30
291	 21	209.0	50.9	 25
292	 21	609.5	166.8	 30
293	 21	122.0	33.4	 25
294	 21	131.0	33.7	 25
295	 21	142.0	36.5	 25
296	 21	242.0	48.6	 25
297	 21	126.3	26.7	 30
298	 21	260.0	49.4	 25
299	 21	1178.0	217.8	 25
300	 21	127.0	25.6	 25
301	 21	152.0	34.3	 25
302	 21	832.0	162.7	 30
303	 21	263.0	52.6	 25
304	 21	135.0	32.3	 25
305	 21	126.0	33.3	 25
306	 21	106.0	32.0	 25
307	 21	2498.3	526.2	 30
308	 21	128.0	33.1	 25
309	 21	187.0	44.1	 25
310	 21	1756.0	238.6	 25
311	 21	568.0	88.0	 25
312	 21	172.8	33.6	 30
313	 21	593.0	109.9	 25
314	 21	132.0	33.4	 25
315	 21	157.0	41.1	 25
316	 21	141.0	34.2	 30
317	 21	208.5	37.6	 36
318	 21	223.0	47.0	 30
319	 21	171.0	37.4	 30
320	 21	139.3	33.9	 30
321	 21	134.5	34.1	 30
322	 21	191.0	37.8	 30
323	 21	359.0	160.1	 25
324	 21	188.0	75.9	 25
325	 21	182.0	34.5	 25
326	 21	186.0	60.2	 25
327	 21	111.8	28.5	 30
328	 21	110.0	24.7	 25
329	 21	157.0	33.8	 25
330	 21	1615.0	293.3	 25
331	 21	340.0	88.3	 25
332	 21	168.5	39.0	 30
333	 21	407.0	62.6	 25
334	 21	356.0	72.6	 25
335	 21	158.0	30.9	 25
336	 21	142.0	28.8	 25
337	 21	138.0	23.9	 30
338	 21	232.0	48.9	 25
339	 21	223.0	52.7	 25
340	 21	555.0	76.7	 25
341	 21	202.0	40.6	 25
342	 21	206.0	44.4	 30
343	 21	137.0	37.9	 25
344	 21	118.0	23.0	 25
345	 21	146.0	32.4	 25
346	 21	219.0	36.7	 25
347	 21	139.3	28.2	 36
348	 21	110.5	20.2	 30
349	 21	134.8	32.1	 30
350	 21	191.3	51.7	 30
351	 21	140.0	28.0	 30
352	 21	163.5	40.0	 36
353	 21	168.0	32.0	 25
354	 21	170.0	33.5	 25
355	 21	295.0	51.6	 25
356	 21	150.0	29.6	 25
357	 21	178.5	32.4	 30
358	 21	726.0	160.9	 25
359	 21	123.0	35.8	 25
360	 21	833.0	106.1	 25
361	 21	109.0	38.5	 25
362	 21	133.5	31.7	 30
363	 21	109.0	24.2	 25
364	 21	836.0	148.4	 25
365	 21	461.0	72.2	 25
366	 21	451.0	81.2	 25
367	 21	539.8	101.3	 30
368	 21	143.0	34.5	 25
369	 21	159.0	42.8	 25
370	 21	160.0	40.9	 25
371	 21	136.0	30.3	 25
372	 21	312.5	55.9	 30
373	 21	128.0	37.1	 25
374	 21	521.0	130.4	 25
375	 21	116.0	26.7	 25
376	 21	2203.0	352.9	 25
377	 21	323.0	59.0	 30
378	 21	106.8	23.9	 30
379	 21	188.5	33.7	 30
380	 21	164.0	48.9	 30
381	 21	206.8	38.8	 30
382	 21	260.5	41.4	 36
383	 21	3533.0	777.8	 30
384	 21	152.0	29.4	 25
385	 21	110.0	28.6	 25
386	 21	379.0	58.9	 25
387	 21	107.3	23.9	 30
388	 21	181.0	42.4	 25
389	 21	801.0	134.1	 25
390	 21	246.0	46.5	 25
391	 21	650.0	137.9	 25
392	 21	182.5	31.0	 30
393	 21	477.0	72.6	 25
394	 21	153.0	31.7	 25
395	 21	108.0	27.7	 25
396	 21	143.0	23.7	 25
397	 21	235.8	51.2	 30
398	 21	508.0	123.1	 25
399	 21	370.0	49.9	 25
400	 21	148.0	29.3	 25
401	 21	125.0	26.7	 25
402	 21	167.0	20.1	 30
403	 21	160.0	50.2	 25
404	 21	226.0	39.7	 25
405	 21	149.0	27.0	 25
406	 21	286.0	58.2	 25
407	 21	417.0	85.2	 30
408	 21	126.0	22.7	 25
409	 21	112.8	24.9	 30
410	 21	155.8	28.6	 30
411	 21	326.3	51.3	 30
412	 21	208.0	41.3	 36
413	 21	554.3	125.9	 30
414	 21	278.0	52.1	 30
415	 21	760.0	106.8	 25
416	 21	2248.0	432.3	 25
417	 21	363.0	58.2	 30
418	 21	417.0	57.8	 25
419	 21	760.0	97.3	 25
420	 21	107.0	20.9	 25
421	 21	351.0	62.7	 25
422	 21	275.0	51.9	 25
423	 21	900.3	183.0	 30
424	 21	213.0	33.8	 25
425	 21	229.0	28.3	 25
426	 21	391.0	75.5	 25
427	 21	110.0	34.7	 25
428	 21	244.3	43.7	 30
429	 21	324.0	56.6	 25
430	 21	147.0	38.5	 25
431	 21	542.0	72.7	 25
432	 21	157.0	32.6	 25
433	 21	133.5	26.6	 30
434	 21	174.0	30.8	 25
435	 21	1184.0	132.9	 25
436	 21	223.0	45.8	 25
437	 21	134.0	31.0	 25
438	 21	140.8	24.1	 30
439	 21	178.0	31.0	 25
440	 21	819.3	154.0	 30
441	 21	800.8	176.9	 30
442	 21	1291.8	252.4	 30
443	 21	162.3	27.8	 36
444	 21	157.3	28.6	 30
445	 21	162.8	36.0	 30
446	 21	147.0	26.9	 25
447	 21	282.0	58.5	 25
448	 21	221.3	36.8	 30
449	 21	130.0	28.2	 25
450	 21	121.0	29.1	 25
451	 21	155.0	26.5	 25
452	 21	962.0	149.2	 25
453	 21	280.3	49.2	 30
454	 21	4172.0	922.1	 25
455	 21	438.0	88.3	 25
456	 21	183.0	31.0	 25
457	 21	230.0	42.2	 25
458	 21	343.5	72.0	 30
459	 21	135.0	26.6	 25
460	 21	2330.0	384.0	 25
461	 21	165.0	29.0	 25
462	 21	123.0	20.2	 25
463	 21	239.5	39.3	 30
464	 21	124.0	20.2	 25
465	 21	647.0	93.1	 25
466	 21	113.0	16.5	 25
467	 21	133.0	23.5	 25
468	 21	157.8	25.4	 30
469	 21	385.0	45.8	 25
470	 21	659.0	92.8	 25
471	 21	116.3	24.2	 30
472	 21	358.0	48.3	 30
473	 21	446.3	42.7	 36
474	 21	386.0	43.9	 30
475	 21	2096.3	286.9	 30
476	 21	223.0	30.4	 30
477	 21	222.0	32.9	 25
478	 21	110.3	17.3	 30
479	 21	333.0	62.9	 25
480	 21	128.0	24.5	 25
481	 21	427.0	50.3	 25
482	 21	14563.0	2223.3	 25
483	 21	434.5	81.7	 30
484	 21	224.0	58.0	 25
485	 21	102.0	18.7	 25
486	 21	138.0	20.5	 25
487	 21	130.0	28.3	 25
488	 21	133.0	33.0	 30
489	 21	125.0	25.8	 25
490	 21	192.0	36.2	 25
491	 21	1892.0	179.1	 25
492	 21	100.0	19.2	 25
493	 21	488.8	95.9	 30
494	 21	275.0	65.4	 25
495	 21	214.0	43.2	 25
496	 21	302.0	56.6	 25
497	 21	186.0	23.4	 25
498	 21	251.0	54.7	 30
499	 21	153.0	25.3	 25
500	 21	947.0	125.7	 25
501	 21	251.0	34.2	 25
502	 21	155.0	19.5	 30
503	 21	210.3	30.8	 36
504	 21	515.3	94.9	 30
505	 21	194.8	27.6	 30
506	 21	158.0	28.6	 30
507	 21	264.8	54.3	 30
508	 21	439.0	89.1	 30
509	 21	1245.0	268.8	 25
510	 21	207.0	31.6	 25
511	 21	810.0	112.6	 25
512	 21	923.0	112.7	 25
513	 21	158.3	34.0	 30
514	 21	347.0	72.7	 25
515	 21	163.0	31.7	 25
516	 21	472.0	72.3	 25
517	 21	184.0	40.8	 25
518	 21	324.0	54.8	 30
519	 21	327.0	33.1	 25
520	 21	12077.0	2060.5	 25
521	 21	762.0	132.6	 25
522	 21	238.0	22.6	 25
523	 21	239.8	36.8	 30
524	 21	171.0	39.0	 25
525	 21	172.0	39.1	 25
526	 21	600.0	70.3	 25
527	 21	205.0	38.6	 25
528	 21	197.5	22.2	 30
529	 21	1865.0	359.4	 25
530	 21	229.0	43.9	 25
531	 21	217.0	26.0	 25
532	 21	224.0	25.8	 25
533	 21	138.3	25.4	 36
534	 21	130.0	32.9	 30
535	 21	385.8	80.8	 30
536	 21	141.8	27.9	 30
537	 21	150.3	29.9	 30
538	 21	111.0	21.6	 36
539	 21	704.0	153.9	 25
540	 21	1615.0	329.8	 25
541	 21	171.0	27.4	 25
542	 21	282.0	43.5	 25
543	 21	108.3	18.9	 30
544	 21	88.0	19.6	 25
545	 21	116.0	26.1	 25
546	 21	181.0	36.6	 25
547	 21	117.0	28.9	 25
548	 21	316.5	53.5	 30
549	 21	563.0	125.2	 25
550	 21	233.0	48.4	 25
551	 21	106.0	21.7	 25
552	 21	173.0	34.1	 25
553	 21	123.8	27.9	 30
554	 21	269.0	63.9	 25
555	 21	623.0	124.9	 25
556	 21	159.0	31.1	 25
557	 21	212.0	31.8	 25
558	 21	144.8	32.1	 30
559	 21	306.0	36.7	 25
560	 21	696.0	114.4	 25
561	 21	220.0	37.4	 25
562	 21	186.0	32.3	 25
563	 21	778.3	157.3	 30
564	 21	114.0	21.1	 30
565	 21	479.0	85.3	 30
566	 21	125.5	29.0	 30
567	 21	1459.0	167.7	 30
568	 21	462.5	83.4	 36
569	 21	967.3	232.5	 30
570	 21	185.0	47.3	 25
571	 21	1432.0	266.0	 25
572	 21	126.0	25.9	 25
573	 21	115.8	30.3	 30
574	 21	679.0	184.0	 25
575	 21	569.0	86.2	 25
576	 21	114.0	32.6	 25
577	 21	213.0	28.5	 25
578	 21	127.8	22.2	 30
579	 21	161.0	39.8	 25
580	 21	194.0	45.5	 25
581	 21	1573.0	210.9	 25
582	 21	251.0	52.3	 25
583	 21	208.5	37.9	 30
584	 21	12499.0	3297.8	 25
585	 21	347.0	71.2	 25
586	 21	427.0	61.2	 25
587	 21	992.0	157.1	 25
588	 21	204.8	53.2	 30
589	 21	124.0	24.4	 25
590	 21	349.0	52.2	 25
591	 21	135.0	23.2	 25
592	 21	109.0	26.2	 25
593	 21	446.8	86.8	 30
594	 21	100.0	25.9	 25
595	 21	155.0	28.5	 30
596	 21	213.8	38.5	 30
597	 21	104.3	12.0	 30
598	 21	149.3	26.3	 36
599	 21	176.5	34.6	 30
600	 21	175.8	37.6	 30
601	 21	107.0	19.8	 25
602	 21	206.0	34.4	 25
603	 21	601.3	119.1	 30
604	 21	910.0	208.8	 25
605	 21	9595.0	1898.0	 25
606	 21	1581.0	281.6	 25
607	 21	138.0	35.9	 25
608	 21	496.3	91.5	 30
609	 21	286.0	77.7	 25
610	 21	450.0	69.6	 25
611	 21	306.0	52.2	 25
612	 21	156.0	35.7	 25
613	 21	163.8	40.0	 30
614	 21	170.0	34.3	 25
615	 21	737.0	86.5	 25
616	 21	466.0	63.4	 25
617	 21	271.0	50.8	 25
618	 21	157.8	32.4	 30
619	 21	126.0	25.9	 25
620	 21	221.0	37.0	 25
621	 21	1089.0	88.0	 25
622	 21	1130.0	102.0	 25
623	 21	159.0	37.0	 30
624	 21	383.0	45.8	 25
625	 21	419.3	76.1	 30
626	 21	188.8	45.3	 30
627	 21	123.0	26.4	 30
628	 21	116.8	29.5	 36
629	 21	1116.3	175.6	 30
630	 21	1477.5	321.5	 30
631	 21	233.0	39.2	 30
632	 21	1477.0	171.3	 25
633	 21	508.8	42.9	 30
634	 21	1444.0	252.2	 25
635	 21	712.0	62.6	 25
636	 21	1528.0	166.9	 25
637	 21	1988.0	377.8	 25
638	 21	1849.3	435.5	 30
639	 21	1053.0	134.1	 25
640	 21	245.0	41.7	 25
641	 21	364.0	46.8	 25
642	 21	1402.0	249.1	 25
643	 21	8048.0	1740.4	 30
644	 21	650.0	74.0	 25
645	 21	985.0	181.7	 25
646	 21	615.0	89.4	 25
647	 21	2614.0	264.0	 25
648	 21	117.3	29.4	 30
649	 21	386.0	60.8	 25
650	 21	180.0	27.5	 25
651	 21	4373.0	538.7	 25
652	 21	149.0	22.8	 25
653	 21	304.0	45.5	 30
654	 21	331.0	66.4	 25
655	 21	398.0	91.2	 25
656	 21	614.5	125.1	 30
657	 21	400.8	72.6	 30
658	 21	154.5	36.2	 36
659	 21	217.3	37.4	 30
660	 21	159.3	31.5	 30
661	 21	220.3	53.7	 30
662	 21	325.0	67.3	 25
663	 21	2041.0	468.2	 30
664	 21	159.0	35.6	 25
665	 21	145.0	36.9	 25
666	 21	161.0	30.4	 25
667	 21	705.0	101.8	 25
668	 21	400.3	58.1	 30
669	 21	666.0	89.0	 25
670	 21	1384.0	239.6	 25
671	 21	120.0	32.8	 25
672	 21	196.0	38.3	 25
673	 21	148.0	32.3	 30
674	 21	502.0	119.4	 25
675	 21	194.0	32.0	 25
676	 21	175.0	32.1	 25
677	 21	158.0	37.9	 25
678	 21	425.0	61.8	 30
679	 21	266.0	35.1	 25
680	 21	602.0	120.0	 25
681	 21	364.0	47.5	 25
682	 21	233.0	43.3	 25
683	 21	210.3	42.7	 30
684	 21	282.0	64.6	 25
685	 21	254.0	46.0	 25
686	 21	2165.0	227.8	 25
687	 21	264.5	50.2	 30
688	 21	902.0	181.5	 36
689	 21	150.0	35.7	 30
690	 21	260.0	44.6	 30
691	 21	198.5	35.9	 30
692	 21	117.5	29.1	 30
693	 21	1280.8	259.6	 30
694	 21	114.0	25.7	 25
695	 21	731.0	156.6	 25
696	 21	1059.0	89.1	 25
697	 21	460.0	70.9	 25
698	 21	1497.5	315.6	 30
699	 21	104.0	22.1	 25
700	 21	95.0	17.0	 25
701	 21	99.0	32.6	 25
702	 21	103.0	37.2	 25
703	 21	230.0	54.2	 30
704	 21	349.0	119.3	 25
705	 21	127.0	29.0	 25
706	 21	431.0	80.9	 25
707	 21	313.0	47.2	 25
708	 21	376.3	80.7	 30
709	 21	168.0	32.6	 25
710	 21	166.0	32.4	 25
711	 21	256.0	54.3	 25
  0	 22	24012.5	7287.2	 30
  1	 22	190.0	149.5	 36
  2	 22	132.3	26.7	 30
  3	 22	108.0	18.8	 30
  4	 22	131.8	25.9	 30
  5	 22	296.5	358.7	 30
  6	 22	712.3	153.4	 30
  7	 22	1013.0	223.8	 25
  8	 22	481.0	110.7	 25
  9	 22	211.0	36.7	 25
 10	 22	108.0	18.5	 25
 11	 22	188.8	28.0	 30
 12	 22	749.0	145.8	 25
 13	 22	188.0	31.5	 25
 14	 22	137.0	20.7	 25
 15	 22	141.0	24.4	 25
 16	 22	203.8	40.7	 30
 17	 22	112.0	18.1	 25
 18	 22	149.0	28.4	 25
 19	 22	554.0	55.7	 25
 20	 22	485.0	76.8	 25
 21	 22	195.0	28.0	 30
 22	 22	137.0	22.3	 25
 23	 22	146.0	33.5	 25
 24	 22	109.0	13.8	 25
 25	 22	176.0	30.9	 25
 26	 22	294.0	50.6	 25
 27	 22	351.0	64.1	 30
 28	 22	169.0	40.5	 25
 29	 22	147.0	22.2	 25
 30	 22	126.0	21.3	 25
 31	 22	182.8	22.7	 30
 32	 22	280.0	72.0	 36
 33	 22	186.8	39.1	 30
 34	 22	1058.8	174.7	 30
 35	 22	314.8	55.7	 30
 36	 22	125.0	27.6	 30
 37	 22	602.5	119.7	 30
 38	 22	178.0	29.8	 25
 39	 22	152.0	29.1	 25
 40	 22	125.0	23.9	 25
 41	 22	127.0	25.3	 25
 42	 22	162.8	37.3	 30
 43	 22	154.0	34.2	 25
 44	 22	158.0	43.0	 25
 45	 22	200.0	55.8	 25
 46	 22	213.0	34.7	 25
 47	 22	217.0	59.2	 30
 48	 22	92.0	22.7	 25
 49	 22	130.0	24.6	 25
 50	 22	202.0	36.4	 25
 51	 22	1562.0	304.6	 25
 52	 22	135.8	27.5	 30
 53	 22	166.0	30.7	 25
 54	 22	407.0	67.5	 25
 55	 22	202.0	42.9	 25
 56	 22	186.0	36.7	 25
 57	 22	107.3	23.5	 30
 58	 22	200.0	37.4	 25
 59	 22	266.0	42.1	 25
 60	 22	267.0	39.4	 25
 61	 22	314.0	63.2	 25
 62	 22	657.0	168.5	 36
 63	 22	214.8	51.1	 30
 64	 22	277.8	55.4	 30
 65	 22	124.3	23.5	 30
 66	 22	121.5	62.3	 30
 67	 22	94.3	19.7	 36
 68	 22	132.0	26.7	 25
 69	 22	664.0	181.9	 25
 70	 22	346.0	45.1	 25
 71	 22	140.0	30.8	 25
 72	 22	81.8	17.1	 30
 73	 22	122.0	27.5	 25
 74	 22	97.0	25.1	 25
 75	 22	214.0	49.5	 25
 76	 22	149.0	35.4	 25
 77	 22	271.8	45.8	 30
 78	 22	594.0	134.9	 25
 79	 22	97.0	25.5	 25
 80	 22	122.0	20.0	 25
 81	 22	126.0	29.1	 25
 82	 22	225.3	49.2	 30
 83	 22	182.0	30.5	 25
 84	 22	103.0	26.3	 25
 85	 22	100.0	27.7	 25
 86	 22	154.0	32.7	 25
 87	 22	796.5	138.2	 30
 88	 22	210.0	55.0	 25
 89	 22	211.0	39.8	 25
 90	 22	315.0	57.0	 25
 91	 22	123.0	25.8	 25
 92	 22	129.0	23.6	 30
 93	 22	120.0	26.0	 30
 94	 22	205.5	57.4	 30
 95	 22	87.3	22.8	 30
 96	 22	160.5	33.7	 30
 97	 22	180.8	37.3	 36
 98	 22	218.8	49.9	 30
 99	 22	169.0	36.7	 25
100	 22	149.0	32.6	 25
101	 22	139.0	30.9	 25
102	 22	110.8	23.7	 30
103	 22	95.0	24.2	 25
104	 22	200.0	57.2	 25
105	 22	144.0	26.7	 25
106	 22	218.0	62.1	 25
107	 22	392.5	87.8	 30
108	 22	182.0	167.8	 25
109	 22	112.0	25.0	 25
110	 22	112.0	30.4	 25
111	 22	107.0	20.5	 25
112	 22	248.8	47.9	 30
113	 22	116.0	25.3	 25
114	 22	673.0	162.0	 25
115	 22	242.0	51.5	 25
116	 22	205.0	29.6	 25
117	 22	128.0	32.6	 30
118	 22	125.0	44.0	 25
119	 22	144.0	27.5	 25
120	 22	180.0	42.8	 25
121	 22	620.0	126.7	 25
122	 22	102.5	25.3	 30
123	 22	111.0	23.4	 25
124	 22	246.3	88.5	 30
125	 22	118.3	21.3	 30
126	 22	99.3	21.1	 30
127	 22	126.0	50.3	 36
128	 22	367.8	114.5	 30
129	 22	129.3	28.0	 30
130	 22	164.0	31.6	 25
131	 22	246.0	65.5	 25
132	 22	177.8	37.2	 30
133	 22	202.0	41.3	 25
134	 22	134.0	38.8	 25
135	 22	172.0	30.1	 25
136	 22	182.0	28.7	 25
137	 22	270.3	53.1	 30
138	 22	239.0	37.8	 25
139	 22	253.0	51.8	 25
140	 22	133.0	35.6	 25
141	 22	166.0	44.6	 25
142	 22	185.5	33.4	 30
143	 22	172.0	32.7	 25
144	 22	138.0	38.0	 25
145	 22	91.0	17.8	 25
146	 22	422.0	68.7	 25
147	 22	121.5	32.0	 30
148	 22	133.0	26.7	 25
149	 22	110.0	17.6	 25
150	 22	146.0	30.7	 25
151	 22	189.0	48.6	 25
152	 22	113.8	23.5	 30
153	 22	178.0	39.7	 25
154	 22	253.0	45.6	 25
155	 22	286.5	81.9	 30
156	 22	340.3	86.7	 30
157	 22	224.3	50.4	 36
158	 22	146.0	32.6	 30
159	 22	294.8	52.8	 30
160	 22	256.0	67.4	 30
161	 22	149.0	44.6	 25
162	 22	147.5	32.8	 30
163	 22	760.0	273.7	 25
164	 22	113.0	46.2	 25
165	 22	94.0	24.8	 25
166	 22	132.0	33.8	 25
167	 22	245.3	64.7	 30
168	 22	122.0	36.4	 25
169	 22	106.0	30.5	 25
170	 22	112.0	31.0	 25
171	 22	116.0	27.3	 25
172	 22	142.8	30.7	 30
173	 22	117.0	25.7	 25
174	 22	161.0	41.5	 25
175	 22	106.0	23.4	 25
176	 22	103.0	21.9	 25
177	 22	214.3	52.9	 30
178	 22	154.0	33.1	 25
179	 22	134.0	36.4	 25
180	 22	201.0	36.9	 25
181	 22	108.0	31.5	 25
182	 22	155.8	37.0	 30
183	 22	207.0	39.2	 25
184	 22	198.0	52.0	 25
185	 22	219.0	46.8	 25
186	 22	110.5	30.9	 30
187	 22	149.0	38.0	 36
188	 22	183.8	41.4	 30
189	 22	198.8	42.8	 30
190	 22	241.8	54.3	 30
191	 22	132.3	34.8	 30
192	 22	116.0	36.4	 30
193	 22	141.0	33.1	 25
194	 22	956.0	251.4	 25
195	 22	428.0	75.6	 25
196	 22	145.0	32.7	 25
197	 22	504.3	105.2	 30
198	 22	222.0	46.0	 25
199	 22	255.0	50.2	 25
200	 22	137.0	29.2	 25
201	 22	183.0	30.1	 25
202	 22	113.8	28.2	 30
203	 22	331.0	86.1	 25
204	 22	503.0	112.7	 25
205	 22	308.0	53.9	 25
206	 22	559.0	137.0	 25
207	 22	613.0	125.9	 30
208	 22	204.0	28.3	 25
209	 22	125.0	29.7	 25
210	 22	104.0	24.5	 25
211	 22	504.0	116.3	 25
212	 22	298.8	46.9	 30
213	 22	215.0	30.3	 25
214	 22	145.0	41.9	 25
215	 22	151.0	37.2	 25
216	 22	133.0	44.4	 25
217	 22	126.0	29.7	 36
218	 22	118.8	26.5	 30
219	 22	154.8	31.3	 30
220	 22	141.8	32.5	 30
221	 22	150.0	29.9	 30
222	 22	130.0	35.6	 36
223	 22	117.0	22.4	 25
224	 22	259.0	43.9	 25
225	 22	193.0	49.5	 25
226	 22	198.0	46.9	 25
227	 22	263.8	50.9	 30
228	 22	349.0	63.5	 25
229	 22	165.0	36.7	 25
230	 22	124.0	32.0	 25
231	 22	162.0	49.8	 25
232	 22	185.3	38.6	 30
233	 22	584.0	149.9	 25
234	 22	201.0	38.5	 25
235	 22	197.0	36.0	 25
236	 22	193.0	29.5	 25
237	 22	138.5	25.3	 30
238	 22	177.0	31.3	 25
239	 22	159.0	34.9	 25
240	 22	238.0	45.9	 25
241	 22	166.0	34.9	 25
242	 22	110.3	27.1	 30
243	 22	123.0	33.6	 25
244	 22	402.0	98.3	 25
245	 22	309.0	53.7	 25
246	 22	231.0	40.7	 25
247	 22	170.5	52.8	 30
248	 22	111.8	21.0	 30
249	 22	144.5	31.4	 30
250	 22	210.3	64.1	 30
251	 22	199.0	38.8	 30
252	 22	103.3	20.8	 36
253	 22	193.0	47.5	 30
254	 22	155.0	29.5	 25
255	 22	147.0	38.2	 25
256	 22	152.0	28.4	 25
257	 22	168.8	33.1	 30
258	 22	160.0	34.2	 25
259	 22	148.0	31.5	 25
260	 22	133.0	28.7	 25
261	 22	272.0	62.9	 25
262	 22	227.5	54.0	 30
263	 22	203.0	35.6	 25
264	 22	146.0	28.8	 25
265	 22	157.0	28.8	 25
266	 22	143.0	25.2	 25
267	 22	111.8	27.9	 30
268	 22	144.0	30.4	 25
269	 22	119.0	23.4	 25
270	 22	130.0	34.3	 25
271	 22	128.0	31.6	 25
272	 22	176.5	44.4	 30
273	 22	118.0	30.7	 25
274	 22	219.0	53.2	 25
275	 22	132.0	34.6	 25
276	 22	124.0	33.0	 25
277	 22	162.5	33.9	 30
278	 22	212.0	41.7	 25
279	 22	165.8	36.4	 30
280	 22	133.8	29.1	 30
281	 22	105.0	25.6	 30
282	 22	113.0	28.0	 36
283	 22	117.8	20.5	 30
284	 22	179.8	33.1	 30
285	 22	176.0	33.9	 25
286	 22	185.0	44.6	 25
287	 22	401.8	101.0	 30
288	 22	165.0	28.7	 25
289	 22	608.0	165.9	 25
290	 22	130.0	33.8	 25
291	 22	158.0	27.9	 25
292	 22	177.3	35.7	 30
293	 22	142.0	26.5	 25
294	 22	105.0	17.4	 25
295	 22	226.0	42.1	 25
296	 22	117.0	25.8	 25
297	 22	109.5	23.4	 30
298	 22	183.0	37.4	 25
299	 22	309.0	79.7	 25
300	 22	94.0	23.3	 25
301	 22	116.0	24.0	 25
302	 22	235.3	50.4	 30
303	 22	150.0	44.4	 25
304	 22	136.0	28.8	 25
305	 22	103.0	24.6	 25
306	 22	105.0	21.6	 25
307	 22	597.8	164.6	 30
308	 22	111.0	25.6	 25
309	 22	220.0	44.7	 25
310	 22	826.8	144.7	 30
311	 22	204.3	41.0	 30
312	 22	155.5	42.5	 36
313	 22	404.8	88.4	 30
314	 22	129.8	35.1	 30
315	 22	108.0	21.1	 30
316	 22	127.0	22.1	 25
317	 22	144.8	24.0	 30
318	 22	147.0	27.0	 25
319	 22	141.0	31.5	 25
320	 22	130.0	33.4	 25
321	 22	129.0	35.6	 25
322	 22	134.8	19.1	 30
323	 22	2214.0	480.1	 25
324	 22	983.0	223.5	 25
325	 22	113.0	19.5	 25
326	 22	113.0	25.8	 25
327	 22	152.0	30.0	 30
328	 22	153.0	27.4	 25
329	 22	112.0	21.9	 25
330	 22	448.0	80.5	 25
331	 22	193.0	35.3	 25
332	 22	224.0	30.1	 30
333	 22	174.0	35.6	 25
334	 22	202.0	39.7	 25
335	 22	106.0	30.8	 25
336	 22	123.0	35.7	 25
337	 22	109.0	29.0	 30
338	 22	263.0	48.5	 25
339	 22	161.0	30.8	 25
340	 22	227.0	46.9	 25
341	 22	261.3	48.4	 30
342	 22	160.0	35.9	 36
343	 22	135.3	26.9	 30
344	 22	111.5	19.8	 30
345	 22	146.0	28.3	 30
346	 22	128.8	29.9	 30
347	 22	109.0	25.0	 30
348	 22	116.0	22.4	 25
349	 22	110.0	20.1	 25
350	 22	124.0	26.5	 25
351	 22	148.0	31.0	 25
352	 22	194.0	40.4	 30
353	 22	135.0	30.3	 25
354	 22	165.0	31.9	 25
355	 22	178.0	23.6	 25
356	 22	133.0	34.2	 25
357	 22	164.0	30.0	 25
358	 22	123.0	19.3	 30
359	 22	93.0	19.2	 25
360	 22	148.0	32.5	 25
361	 22	100.0	21.0	 25
362	 22	127.0	23.4	 25
363	 22	104.3	17.7	 30
364	 22	349.0	47.0	 25
365	 22	224.0	36.2	 25
366	 22	263.0	41.1	 25
367	 22	280.0	47.9	 25
368	 22	131.5	28.4	 30
369	 22	152.0	27.5	 25
370	 22	116.0	25.8	 25
371	 22	100.0	21.8	 25
372	 22	130.0	18.4	 30
373	 22	121.3	37.1	 36
374	 22	142.3	25.7	 30
375	 22	141.0	16.9	 30
376	 22	583.0	142.3	 30
377	 22	192.3	41.0	 30
378	 22	108.8	19.7	 30
379	 22	227.0	42.4	 25
380	 22	285.0	42.7	 25
381	 22	139.0	38.2	 25
382	 22	200.0	41.3	 25
383	 22	685.8	175.9	 30
384	 22	139.0	25.3	 25
385	 22	91.0	19.7	 25
386	 22	146.0	23.5	 25
387	 22	125.0	31.7	 25
388	 22	154.3	28.8	 30
389	 22	135.0	19.9	 25
390	 22	184.0	38.7	 25
391	 22	247.0	45.1	 25
392	 22	122.0	24.4	 25
393	 22	158.8	30.1	 30
394	 22	120.0	21.4	 25
395	 22	112.0	20.1	 25
396	 22	95.0	26.7	 25
397	 22	198.0	36.4	 25
398	 22	198.0	35.5	 30
399	 22	314.0	41.7	 25
400	 22	116.0	23.9	 25
401	 22	93.0	25.9	 25
402	 22	144.0	38.5	 25
403	 22	112.0	20.3	 36
404	 22	114.3	25.5	 30
405	 22	120.0	22.0	 30
406	 22	193.5	38.9	 30
407	 22	146.8	30.9	 30
408	 22	120.0	25.7	 36
409	 22	94.0	28.9	 25
410	 22	177.0	45.8	 25
411	 22	301.0	67.1	 25
412	 22	304.0	43.2	 25
413	 22	363.5	48.8	 30
414	 22	192.0	25.9	 25
415	 22	262.0	36.3	 25
416	 22	569.0	134.2	 25
417	 22	253.0	40.2	 25
418	 22	316.0	50.0	 30
419	 22	351.0	76.9	 25
420	 22	131.0	18.1	 25
421	 22	139.0	26.1	 25
422	 22	199.0	50.0	 25
423	 22	365.5	76.1	 30
424	 22	113.0	21.1	 25
425	 22	151.0	30.8	 25
426	 22	154.0	28.4	 25
427	 22	221.0	37.5	 25
428	 22	309.8	50.5	 30
429	 22	172.0	42.4	 25
430	 22	121.0	24.3	 25
431	 22	199.0	23.0	 25
432	 22	156.0	27.9	 25
433	 22	110.5	19.3	 30
434	 22	444.0	111.2	 30
435	 22	255.3	58.5	 30
436	 22	129.8	23.3	 30
437	 22	112.5	27.8	 30
438	 22	164.8	31.5	 36
439	 22	167.5	24.7	 30
440	 22	197.0	60.4	 25
441	 22	135.0	17.2	 25
442	 22	226.0	61.1	 25
443	 22	156.3	33.2	 30
444	 22	158.0	32.5	 25
445	 22	149.0	28.7	 25
446	 22	187.0	29.0	 25
447	 22	154.0	39.1	 25
448	 22	156.8	35.0	 30
449	 22	169.0	36.2	 25
450	 22	111.0	25.0	 25
451	 22	172.0	30.3	 25
452	 22	159.0	35.0	 25
453	 22	136.5	32.6	 30
454	 22	900.0	225.1	 25
455	 22	193.0	32.2	 25
456	 22	148.0	33.8	 25
457	 22	279.0	30.2	 25
458	 22	217.8	37.1	 30
459	 22	133.0	23.1	 25
460	 22	263.0	35.7	 25
461	 22	120.0	31.6	 25
462	 22	113.0	35.3	 25
463	 22	125.8	22.6	 30
464	 22	101.0	37.8	 25
465	 22	488.8	96.3	 30
466	 22	107.5	19.9	 30
467	 22	136.5	30.5	 30
468	 22	214.0	35.1	 36
469	 22	241.5	40.1	 30
470	 22	312.8	67.7	 30
471	 22	102.0	29.0	 25
472	 22	231.0	29.7	 25
473	 22	343.8	52.8	 30
474	 22	360.0	67.9	 25
475	 22	353.0	92.7	 25
476	 22	292.0	41.7	 25
477	 22	149.0	45.1	 25
478	 22	114.8	17.4	 30
479	 22	165.0	27.1	 25
480	 22	146.0	35.0	 25
481	 22	189.0	35.2	 25
482	 22	2132.0	528.3	 25
483	 22	259.8	48.0	 30
484	 22	206.0	31.9	 25
485	 22	119.0	29.0	 25
486	 22	98.0	19.2	 25
487	 22	107.0	20.1	 25
488	 22	120.8	30.3	 30
489	 22	118.0	20.9	 25
490	 22	240.0	46.5	 25
491	 22	627.0	106.2	 25
492	 22	118.0	23.2	 25
493	 22	136.3	33.4	 30
494	 22	199.0	39.9	 25
495	 22	153.0	39.6	 25
496	 22	202.0	38.7	 30
497	 22	177.3	34.1	 30
498	 22	154.0	27.7	 36
499	 22	131.8	36.5	 30
500	 22	220.8	33.3	 30
501	 22	285.8	61.7	 30
502	 22	212.0	61.3	 25
503	 22	140.3	34.5	 30
504	 22	182.0	49.4	 25
505	 22	159.0	36.4	 25
506	 22	187.0	36.7	 25
507	 22	132.0	27.6	 25
508	 22	188.5	32.8	 30
509	 22	188.0	42.3	 25
510	 22	191.0	37.6	 25
511	 22	273.0	56.8	 25
512	 22	315.0	70.6	 25
513	 22	146.0	30.3	 30
514	 22	257.0	53.4	 25
515	 22	144.0	28.2	 25
516	 22	170.0	35.5	 25
517	 22	258.0	52.7	 25
518	 22	255.5	32.8	 30
519	 22	210.0	39.1	 25
520	 22	4845.0	964.7	 25
521	 22	268.0	42.7	 25
522	 22	345.0	50.7	 25
523	 22	227.0	40.9	 30
524	 22	123.0	16.8	 25
525	 22	166.0	36.6	 25
526	 22	344.0	45.0	 25
527	 22	190.5	36.4	 30
528	 22	147.0	35.8	 36
529	 22	256.5	55.4	 30
530	 22	162.0	36.0	 30
531	 22	152.0	32.1	 30
532	 22	190.8	42.5	 30
533	 22	104.8	29.3	 30
534	 22	132.0	29.3	 25
535	 22	131.0	28.3	 25
536	 22	147.0	26.5	 25
537	 22	120.0	26.6	 25
538	 22	126.5	30.8	 30
539	 22	237.0	60.6	 25
540	 22	344.0	103.0	 25
541	 22	224.0	26.2	 25
542	 22	147.0	32.8	 25
543	 22	129.3	25.5	 30
544	 22	98.0	24.4	 25
545	 22	121.0	29.7	 25
546	 22	124.0	24.2	 25
547	 22	124.0	32.7	 25
548	 22	344.0	63.5	 30
549	 22	136.0	31.4	 25
550	 22	145.0	18.1	 25
551	 22	121.0	28.4	 25
552	 22	122.0	31.8	 25
553	 22	107.5	28.3	 30
554	 22	145.0	31.6	 25
555	 22	213.0	31.7	 25
556	 22	149.0	38.7	 25
557	 22	206.0	45.7	 25
558	 22	137.5	28.6	 36
559	 22	169.5	37.6	 30
560	 22	306.8	46.5	 30
561	 22	176.5	57.0	 30
562	 22	157.0	29.7	 30
563	 22	287.5	89.2	 36
564	 22	130.0	28.2	 25
565	 22	201.0	49.3	 25
566	 22	195.0	45.4	 25
567	 22	977.0	257.3	 25
568	 22	259.0	57.3	 30
569	 22	250.0	68.6	 25
570	 22	325.0	86.7	 25
571	 22	366.0	117.0	 25
572	 22	145.0	29.0	 25
573	 22	96.3	33.1	 30
574	 22	171.0	46.1	 25
575	 22	232.0	54.5	 25
576	 22	136.0	30.0	 25
577	 22	147.0	33.1	 25
578	 22	127.8	34.8	 30
579	 22	144.0	39.9	 25
580	 22	149.0	30.9	 25
581	 22	495.0	100.2	 25
582	 22	388.0	78.3	 25
583	 22	189.3	40.5	 30
584	 22	1470.0	444.1	 25
585	 22	184.0	31.8	 25
586	 22	115.0	28.7	 25
587	 22	275.0	52.7	 25
588	 22	194.5	43.2	 36
589	 22	125.0	26.7	 30
590	 22	205.0	52.8	 30
591	 22	123.0	42.1	 30
592	 22	139.0	38.5	 30
593	 22	179.8	45.2	 36
594	 22	149.5	37.5	 30
595	 22	147.0	32.0	 25
596	 22	229.0	57.1	 25
597	 22	117.0	27.7	 25
598	 22	160.0	33.7	 30
599	 22	160.0	38.9	 25
600	 22	131.0	26.6	 25
601	 22	139.0	35.3	 25
602	 22	345.0	66.7	 25
603	 22	168.3	43.9	 30
604	 22	233.0	46.1	 25
605	 22	1412.0	358.8	 25
606	 22	304.0	60.5	 25
607	 22	117.0	28.1	 25
608	 22	354.0	78.0	 30
609	 22	157.0	43.0	 25
610	 22	253.0	46.5	 25
611	 22	151.0	28.0	 25
612	 22	124.0	33.8	 25
613	 22	138.8	37.1	 30
614	 22	115.0	22.7	 25
615	 22	317.0	58.4	 25
616	 22	200.0	41.5	 25
617	 22	168.0	49.0	 25
618	 22	114.5	29.1	 30
619	 22	98.8	22.6	 30
620	 22	261.0	59.1	 30
621	 22	265.0	54.4	 30
622	 22	284.8	81.4	 30
623	 22	176.3	36.3	 36
624	 22	263.0	56.8	 30
625	 22	143.0	29.0	 25
626	 22	152.0	43.2	 25
627	 22	148.0	26.7	 25
628	 22	103.8	38.8	 30
629	 22	438.0	116.8	 25
630	 22	203.0	64.1	 25
631	 22	183.0	41.9	 25
632	 22	619.0	137.9	 25
633	 22	268.3	50.5	 30
634	 22	469.0	111.3	 25
635	 22	603.0	126.8	 25
636	 22	340.0	71.2	 25
637	 22	348.0	98.7	 25
638	 22	471.0	142.8	 30
639	 22	621.0	125.7	 25
640	 22	222.0	48.2	 25
641	 22	152.0	34.9	 25
642	 22	360.0	60.3	 25
643	 22	967.8	263.3	 30
644	 22	247.0	45.0	 25
645	 22	225.0	47.6	 25
646	 22	179.0	29.4	 25
647	 22	357.0	67.7	 25
648	 22	164.0	44.8	 30
649	 22	166.0	37.0	 25
650	 22	203.8	49.6	 30
651	 22	551.3	149.4	 30
652	 22	485.3	98.5	 30
653	 22	179.0	42.7	 36
654	 22	152.8	34.7	 30
655	 22	131.0	30.7	 30
656	 22	149.0	29.9	 25
657	 22	157.0	34.8	 25
658	 22	166.3	38.9	 30
659	 22	130.0	31.7	 25
660	 22	161.0	50.8	 25
661	 22	517.0	114.7	 25
662	 22	194.0	39.8	 25
663	 22	740.8	208.8	 30
664	 22	132.0	49.5	 25
665	 22	108.0	28.1	 25
666	 22	134.0	26.4	 25
667	 22	217.0	39.7	 25
668	 22	162.8	32.6	 30
669	 22	261.0	48.7	 25
670	 22	203.0	52.1	 25
671	 22	103.0	26.3	 25
672	 22	121.0	29.6	 25
673	 22	121.5	21.8	 30
674	 22	187.0	30.3	 25
675	 22	256.0	52.3	 25
676	 22	209.0	38.0	 25
677	 22	173.0	28.5	 25
678	 22	236.3	46.8	 30
679	 22	242.0	60.8	 25
680	 22	495.0	71.5	 25
681	 22	193.0	42.7	 30
682	 22	166.8	24.3	 30
683	 22	342.0	60.1	 36
684	 22	166.5	47.8	 30
685	 22	250.5	33.8	 30
686	 22	1221.8	273.2	 30
687	 22	182.0	33.0	 25
688	 22	258.0	61.9	 25
689	 22	132.0	23.6	 30
690	 22	186.0	34.6	 25
691	 22	150.0	29.5	 25
692	 22	140.0	25.6	 25
693	 22	294.0	61.3	 25
694	 22	117.8	33.6	 30
695	 22	106.0	18.2	 25
696	 22	388.0	57.0	 25
697	 22	504.0	71.7	 25
698	 22	201.0	39.7	 25
699	 22	113.0	29.5	 30
700	 22	104.0	25.9	 25
701	 22	104.0	18.5	 25
702	 22	130.0	33.8	 25
703	 22	337.0	52.9	 25
704	 22	521.8	92.6	 30
705	 22	234.0	48.7	 25
706	 22	165.0	41.1	 25
707	 22	227.0	46.6	 25
708	 22	192.0	31.2	 25
709	 22	154.8	24.8	 30
710	 22	193.0	29.6	 25
711	 22	25173.0	4385.5	 25
  0	 23	295.0	70.2	 25
  1	 23	7293.0	1166.3	 25
  2	 23	706.8	148.5	 30
  3	 23	321.0	56.5	 25
  4	 23	275.0	47.7	 25
  5	 23	21265.0	3623.2	 25
  6	 23	1374.0	169.2	 25
  7	 23	282.0	67.6	 30
  8	 23	371.0	62.5	 25
  9	 23	939.0	136.0	 25
 10	 23	363.0	89.3	 25
 11	 23	251.0	52.8	 25
 12	 23	456.8	81.1	 30
 13	 23	269.0	54.0	 25
 14	 23	2012.0	196.8	 25
 15	 23	450.0	74.6	 25
 16	 23	1491.0	216.8	 25
 17	 23	1561.0	351.1	 30
 18	 23	1845.0	213.6	 25
 19	 23	959.0	136.3	 25
 20	 23	292.0	63.2	 25
 21	 23	1024.0	100.4	 25
 22	 23	234.8	34.9	 30
 23	 23	892.0	96.6	 25
 24	 23	297.0	47.9	 25
 25	 23	169.8	48.2	 30
 26	 23	479.5	97.2	 30
 27	 23	135.8	27.2	 36
 28	 23	198.0	37.4	 30
 29	 23	1025.5	143.2	 30
 30	 23	851.3	90.3	 30
 31	 23	289.0	46.0	 25
 32	 23	215.5	46.3	 30
 33	 23	167.0	40.2	 25
 34	 23	328.0	52.1	 25
 35	 23	147.0	35.6	 25
 36	 23	160.0	30.0	 25
 37	 23	2204.5	447.8	 30
 38	 23	642.0	109.9	 25
 39	 23	1008.0	146.3	 25
 40	 23	205.0	39.2	 25
 41	 23	393.0	56.1	 25
 42	 23	792.0	107.2	 30
 43	 23	314.0	48.4	 25
 44	 23	2803.0	302.4	 25
 45	 23	3607.0	386.2	 25
 46	 23	396.0	54.8	 25
 47	 23	145.3	38.4	 30
 48	 23	234.0	44.1	 25
 49	 23	299.0	43.0	 25
 50	 23	2654.0	280.7	 25
 51	 23	589.0	103.4	 25
 52	 23	228.3	52.5	 30
 53	 23	129.0	27.0	 25
 54	 23	4037.0	436.9	 25
 55	 23	261.0	52.2	 25
 56	 23	245.8	32.3	 30
 57	 23	202.0	44.3	 36
 58	 23	174.8	31.9	 30
 59	 23	114.3	26.0	 30
 60	 23	122.5	31.3	 30
 61	 23	176.8	38.1	 30
 62	 23	155.8	38.0	 30
 63	 23	289.0	67.5	 25
 64	 23	269.0	60.3	 25
 65	 23	212.0	39.9	 25
 66	 23	3579.0	571.3	 25
 67	 23	263.3	58.2	 30
 68	 23	118.0	27.1	 25
 69	 23	95.0	21.0	 25
 70	 23	383.0	60.9	 25
 71	 23	134.0	33.7	 25
 72	 23	149.0	31.3	 30
 73	 23	125.0	24.0	 25
 74	 23	547.0	99.2	 25
 75	 23	157.0	36.1	 25
 76	 23	160.0	37.3	 25
 77	 23	123.3	30.7	 30
 78	 23	321.0	58.4	 25
 79	 23	156.0	44.5	 25
 80	 23	140.0	44.2	 25
 81	 23	135.0	26.6	 25
 82	 23	12491.5	2259.9	 30
 83	 23	380.0	60.7	 25
 84	 23	104.0	21.1	 25
 85	 23	219.0	39.6	 25
 86	 23	164.0	36.3	 25
 87	 23	121.3	40.0	 36
 88	 23	267.3	51.3	 30
 89	 23	649.8	137.4	 30
 90	 23	1865.8	329.7	 30
 91	 23	2047.5	242.9	 30
 92	 23	352.0	79.8	 36
 93	 23	113.0	37.4	 25
 94	 23	91.0	28.6	 25
 95	 23	926.0	233.9	 25
 96	 23	112.0	27.8	 25
 97	 23	483.8	104.4	 30
 98	 23	196.0	45.1	 25
 99	 23	151.0	38.1	 25
100	 23	926.0	162.5	 25
101	 23	288.0	80.7	 25
102	 23	228.3	57.0	 30
103	 23	247.0	41.4	 25
104	 23	86.0	24.0	 25
105	 23	224.0	37.4	 25
106	 23	132.0	26.5	 25
107	 23	596.8	127.0	 30
108	 23	670.0	100.5	 25
109	 23	124.0	34.7	 25
110	 23	125.0	29.1	 25
111	 23	96.0	22.9	 25
112	 23	117.8	25.8	 30
113	 23	449.0	80.4	 25
114	 23	148.0	28.0	 25
115	 23	391.0	50.8	 25
116	 23	128.0	37.5	 25
117	 23	103.0	29.0	 30
118	 23	414.5	89.3	 30
119	 23	187.8	36.6	 30
120	 23	119.5	26.9	 30
121	 23	106.5	28.2	 30
122	 23	147.3	36.8	 36
123	 23	84.8	18.4	 30
124	 23	247.0	55.3	 25
125	 23	141.0	20.1	 25
126	 23	211.0	56.7	 25
127	 23	1537.0	310.6	 30
128	 23	143.0	28.0	 25
129	 23	305.0	57.6	 25
130	 23	102.0	25.0	 25
131	 23	130.0	28.2	 25
132	 23	665.5	155.0	 30
133	 23	268.0	52.8	 25
134	 23	128.0	20.0	 25
135	 23	123.0	22.9	 25
136	 23	4203.0	673.4	 25
137	 23	914.5	146.0	 30
138	 23	442.0	75.5	 25
139	 23	151.0	40.2	 25
140	 23	284.0	37.7	 25
141	 23	2002.0	298.1	 25
142	 23	1017.8	233.7	 30
143	 23	141.0	25.6	 25
144	 23	306.0	54.5	 25
145	 23	250.0	34.3	 25
146	 23	505.0	55.7	 25
147	 23	250.8	39.9	 30
148	 23	138.0	29.4	 25
149	 23	196.0	36.5	 30
150	 23	720.0	68.0	 30
151	 23	382.8	60.7	 30
152	 23	194.0	35.3	 36
153	 23	189.0	44.1	 30
154	 23	1087.5	152.3	 30
155	 23	117.0	26.4	 25
156	 23	254.0	71.4	 25
157	 23	429.8	85.9	 30
158	 23	184.0	50.1	 25
159	 23	2567.0	406.4	 25
160	 23	137.0	18.1	 25
161	 23	120.0	17.0	 25
162	 23	102.3	22.7	 30
163	 23	142.0	28.7	 25
164	 23	182.0	24.7	 25
165	 23	129.0	24.9	 25
166	 23	240.0	44.7	 25
167	 23	131.8	21.1	 30
168	 23	91.0	11.3	 25
169	 23	140.0	29.2	 25
170	 23	160.0	29.5	 25
171	 23	408.0	51.4	 25
172	 23	181.8	29.3	 30
173	 23	126.0	35.4	 25
174	 23	153.0	46.7	 25
175	 23	336.0	52.5	 25
176	 23	158.0	29.8	 25
177	 23	125.0	20.2	 30
178	 23	152.0	34.7	 25
179	 23	126.0	24.7	 25
180	 23	167.3	24.5	 30
181	 23	113.8	24.1	 30
182	 23	341.0	75.1	 36
183	 23	411.3	81.9	 30
184	 23	846.3	125.0	 30
185	 23	173.8	28.2	 30
186	 23	175.0	28.7	 25
187	 23	149.8	30.8	 30
188	 23	705.0	146.2	 25
189	 23	181.0	34.2	 25
190	 23	202.0	33.3	 25
191	 23	134.0	32.3	 25
192	 23	1093.5	238.2	 30
193	 23	159.0	28.9	 25
194	 23	229.0	32.8	 25
195	 23	1524.0	225.0	 25
196	 23	547.0	83.3	 25
197	 23	566.3	97.4	 30
198	 23	285.0	53.5	 25
199	 23	152.0	28.7	 25
200	 23	207.0	43.9	 25
201	 23	126.0	16.1	 25
202	 23	140.5	27.3	 30
203	 23	137.0	31.3	 25
204	 23	347.0	42.3	 25
205	 23	757.0	68.0	 25
206	 23	474.0	85.0	 25
207	 23	387.5	82.5	 30
208	 23	273.0	52.3	 25
209	 23	451.0	62.2	 25
210	 23	164.0	27.6	 25
211	 23	308.3	52.3	 30
212	 23	198.5	34.1	 36
213	 23	137.8	30.9	 30
214	 23	336.5	53.7	 30
215	 23	190.3	38.7	 30
216	 23	140.0	33.7	 30
217	 23	195.8	37.9	 30
218	 23	289.0	48.1	 25
219	 23	185.0	47.9	 25
220	 23	172.0	29.1	 25
221	 23	1479.0	163.2	 25
222	 23	124.3	22.9	 30
223	 23	250.0	43.6	 25
224	 23	121.0	32.7	 25
225	 23	266.0	68.8	 25
226	 23	309.0	52.9	 25
227	 23	1574.0	337.7	 30
228	 23	143.0	25.5	 25
229	 23	150.0	30.3	 25
230	 23	132.0	25.0	 25
231	 23	260.0	39.1	 25
232	 23	138.3	26.5	 30
233	 23	377.0	69.6	 25
234	 23	322.0	86.1	 25
235	 23	110.0	23.1	 25
236	 23	2247.0	319.1	 25
237	 23	189.8	30.2	 30
238	 23	251.0	38.3	 25
239	 23	171.0	28.1	 25
240	 23	262.0	35.0	 25
241	 23	252.0	45.6	 25
242	 23	132.8	23.6	 36
243	 23	2217.5	548.1	 30
244	 23	767.5	82.2	 30
245	 23	156.0	26.1	 30
246	 23	134.0	24.4	 30
247	 23	271.8	62.3	 36
248	 23	175.0	27.2	 25
249	 23	220.0	43.8	 25
250	 23	6473.0	1188.8	 25
251	 23	351.0	64.0	 25
252	 23	145.5	45.1	 30
253	 23	129.0	39.4	 25
254	 23	163.0	30.9	 25
255	 23	8500.0	1270.9	 25
256	 23	503.0	65.0	 25
257	 23	1196.8	270.2	 30
258	 23	330.0	60.2	 25
259	 23	260.0	31.9	 25
260	 23	121.0	20.2	 25
261	 23	318.0	30.8	 25
262	 23	166.5	25.9	 30
263	 23	259.0	47.7	 25
264	 23	131.0	21.4	 25
265	 23	123.0	21.6	 25
266	 23	167.0	36.5	 25
267	 23	1330.3	311.5	 30
268	 23	215.0	28.6	 25
269	 23	187.0	42.7	 25
270	 23	300.0	51.5	 25
271	 23	129.0	28.5	 25
272	 23	799.5	190.3	 30
273	 23	678.8	115.1	 30
274	 23	131.8	28.5	 30
275	 23	177.0	29.0	 30
276	 23	144.0	25.9	 30
277	 23	4754.5	1389.6	 36
278	 23	146.8	24.2	 30
279	 23	255.0	37.2	 25
280	 23	1661.0	290.0	 25
281	 23	114.0	19.8	 25
282	 23	87.0	14.9	 30
283	 23	104.0	28.8	 25
284	 23	420.0	85.8	 25
285	 23	320.0	53.9	 25
286	 23	374.0	49.6	 25
287	 23	122.0	17.2	 30
288	 23	154.0	21.0	 25
289	 23	159.0	23.9	 25
290	 23	1632.0	207.9	 25
291	 23	154.0	25.0	 25
292	 23	303.0	42.1	 25
293	 23	113.0	24.3	 30
294	 23	101.0	15.4	 25
295	 23	104.0	24.0	 25
296	 23	168.0	29.8	 25
297	 23	571.0	76.4	 25
298	 23	282.8	52.0	 30
299	 23	166.0	36.0	 25
300	 23	218.0	35.1	 25
301	 23	160.0	25.0	 25
302	 23	234.0	32.6	 25
303	 23	147.3	25.2	 30
304	 23	96.8	25.3	 30
305	 23	108.3	21.6	 30
306	 23	99.0	13.6	 30
307	 23	117.8	17.7	 30
308	 23	111.3	20.3	 36
309	 23	170.8	37.8	 30
310	 23	165.0	29.7	 25
311	 23	1942.0	229.8	 25
312	 23	621.0	64.8	 25
313	 23	146.8	33.4	 30
314	 23	850.0	162.3	 25
315	 23	128.0	27.1	 25
316	 23	853.0	166.5	 25
317	 23	182.0	32.3	 25
318	 23	179.0	37.6	 30
319	 23	121.0	26.7	 25
320	 23	198.0	41.4	 25
321	 23	289.0	43.3	 25
322	 23	238.0	45.8	 25
323	 23	154.5	34.8	 30
324	 23	981.0	100.7	 25
325	 23	321.0	48.6	 25
326	 23	199.0	29.1	 25
327	 23	129.0	28.9	 25
328	 23	145.8	31.6	 30
329	 23	156.0	26.8	 25
330	 23	136.0	37.3	 25
331	 23	216.0	39.7	 25
332	 23	1218.0	120.7	 25
333	 23	381.3	52.6	 30
334	 23	241.0	46.0	 25
335	 23	225.3	41.0	 30
336	 23	115.8	23.4	 30
337	 23	165.5	32.1	 30
338	 23	203.3	41.1	 36
339	 23	152.3	38.2	 30
340	 23	138.5	25.9	 30
341	 23	316.0	57.0	 25
342	 23	265.0	49.0	 25
343	 23	269.8	68.9	 30
344	 23	153.0	35.5	 25
345	 23	255.0	37.9	 25
346	 23	273.0	81.2	 25
347	 23	125.0	25.1	 25
348	 23	193.0	43.7	 30
349	 23	505.0	87.2	 25
350	 23	772.0	161.3	 25
351	 23	279.0	55.0	 25
352	 23	111.0	28.2	 25
353	 23	214.3	40.2	 30
354	 23	186.0	32.3	 25
355	 23	214.0	34.1	 25
356	 23	353.0	46.5	 25
357	 23	154.0	25.8	 25
358	 23	119.8	27.2	 30
359	 23	884.0	168.2	 25
360	 23	101.0	16.3	 25
361	 23	129.0	32.2	 25
362	 23	659.0	66.1	 25
363	 23	152.8	27.8	 30
364	 23	128.0	29.3	 25
365	 23	655.0	92.3	 25
366	 23	135.0	27.5	 30
367	 23	1597.8	229.2	 30
368	 23	182.3	37.4	 36
369	 23	315.3	52.1	 30
370	 23	2208.5	328.6	 30
371	 23	163.8	20.8	 30
372	 23	143.0	23.2	 25
373	 23	718.0	177.9	 30
374	 23	189.0	37.9	 25
375	 23	176.0	31.7	 25
376	 23	190.0	31.0	 25
377	 23	238.0	45.0	 25
378	 23	447.5	102.0	 30
379	 23	290.0	44.8	 25
380	 23	648.0	95.4	 25
381	 23	443.0	52.5	 25
382	 23	238.0	68.8	 25
383	 23	309.5	57.1	 30
384	 23	289.0	41.7	 25
385	 23	153.0	36.6	 25
386	 23	136.0	20.9	 25
387	 23	650.0	58.9	 25
388	 23	123.0	20.3	 30
389	 23	99.0	35.4	 25
390	 23	237.0	52.8	 25
391	 23	445.0	51.9	 25
392	 23	337.0	68.1	 25
393	 23	295.8	48.5	 30
394	 23	1622.0	278.6	 25
395	 23	227.0	30.7	 25
396	 23	120.0	25.2	 25
397	 23	94.3	22.1	 30
398	 23	789.5	137.6	 36
399	 23	193.5	37.8	 30
400	 23	155.3	25.9	 30
401	 23	350.0	60.5	 30
402	 23	177.8	37.9	 30
403	 23	114.0	36.1	 30
404	 23	120.0	33.8	 25
405	 23	126.0	26.1	 25
406	 23	149.0	36.2	 25
407	 23	673.0	85.5	 25
408	 23	125.3	27.8	 30
409	 23	522.0	77.6	 25
410	 23	169.0	31.2	 25
411	 23	745.0	140.0	 25
412	 23	814.0	77.6	 25
413	 23	436.3	92.0	 30
414	 23	324.0	50.5	 25
415	 23	366.0	75.9	 25
416	 23	123.0	21.2	 25
417	 23	283.0	42.6	 25
418	 23	883.0	138.3	 30
419	 23	766.0	104.0	 25
420	 23	663.0	82.8	 25
421	 23	915.0	111.2	 25
422	 23	365.0	62.9	 25
423	 23	290.8	57.5	 30
424	 23	396.0	71.2	 25
425	 23	193.0	36.0	 25
426	 23	164.0	34.5	 25
427	 23	512.0	54.5	 25
428	 23	887.0	149.9	 36
429	 23	1568.0	307.0	 30
430	 23	128.3	20.5	 30
431	 23	129.8	34.3	 30
432	 23	127.0	31.6	 30
433	 23	146.3	27.0	 36
434	 23	720.0	128.7	 25
435	 23	109.0	31.8	 25
436	 23	174.0	44.1	 25
437	 23	124.0	35.7	 25
438	 23	279.8	57.5	 30
439	 23	345.0	67.8	 25
440	 23	128.0	24.0	 25
441	 23	228.0	42.6	 25
442	 23	193.0	93.3	 25
443	 23	439.5	97.1	 30
444	 23	402.0	75.4	 25
445	 23	300.0	45.7	 25
446	 23	168.0	45.5	 25
447	 23	4217.0	520.5	 25
448	 23	172.5	35.3	 30
449	 23	109.0	34.1	 25
450	 23	1143.0	154.1	 25
451	 23	127.0	28.2	 25
452	 23	202.0	42.7	 25
453	 23	117.5	21.0	 30
454	 23	643.0	134.7	 25
455	 23	210.0	50.7	 25
456	 23	2145.0	201.7	 25
457	 23	185.0	41.8	 25
458	 23	168.3	39.0	 30
459	 23	573.5	126.9	 30
460	 23	674.5	144.4	 30
461	 23	245.8	40.5	 30
462	 23	215.3	58.9	 30
463	 23	121.0	33.0	 36
464	 23	144.3	33.7	 30
465	 23	318.0	69.9	 25
466	 23	141.0	43.6	 25
467	 23	296.0	53.1	 25
468	 23	174.8	43.9	 30
469	 23	242.0	48.5	 25
470	 23	338.0	66.4	 25
471	 23	289.0	50.0	 25
472	 23	185.0	37.5	 25
473	 23	392.3	101.1	 30
474	 23	185.0	40.6	 25
475	 23	185.0	38.0	 25
476	 23	229.0	57.7	 25
477	 23	6603.0	477.0	 25
478	 23	184.0	34.9	 30
479	 23	159.0	28.4	 25
480	 23	124.0	26.4	 25
481	 23	499.0	106.6	 25
482	 23	234.0	47.2	 25
483	 23	290.0	49.4	 30
484	 23	120.0	29.0	 25
485	 23	251.0	59.8	 25
486	 23	250.0	48.4	 25
487	 23	157.0	31.7	 25
488	 23	184.0	30.7	 30
489	 23	232.0	39.0	 25
490	 23	1370.5	214.6	 30
491	 23	191.8	48.6	 30
492	 23	4632.8	771.3	 30
493	 23	123.0	32.5	 36
494	 23	133.3	31.0	 30
495	 23	131.0	31.2	 30
496	 23	332.0	82.3	 25
497	 23	182.0	44.2	 25
498	 23	219.0	32.5	 30
499	 23	143.0	31.5	 25
500	 23	125.0	35.5	 25
501	 23	339.0	53.7	 25
502	 23	175.0	27.8	 25
503	 23	139.5	39.8	 30
504	 23	148.0	36.3	 25
505	 23	162.0	31.7	 25
506	 23	193.0	38.4	 25
507	 23	178.0	35.6	 25
508	 23	152.5	31.6	 30
509	 23	249.0	56.3	 25
510	 23	188.0	34.1	 25
511	 23	226.0	56.4	 25
512	 23	659.0	123.4	 25
513	 23	582.8	126.2	 30
514	 23	158.0	31.7	 25
515	 23	362.0	67.8	 25
516	 23	246.0	64.1	 25
517	 23	401.0	57.5	 25
518	 23	439.5	70.1	 30
519	 23	610.0	64.8	 25
520	 23	272.0	47.0	 25
521	 23	341.0	48.2	 30
522	 23	179.0	27.7	 30
523	 23	164.3	48.2	 36
524	 23	209.8	38.3	 30
525	 23	149.0	34.4	 30
526	 23	213.3	52.3	 30
527	 23	2553.0	483.8	 25
528	 23	136.8	18.7	 30
529	 23	257.0	52.4	 25
530	 23	124.0	34.2	 25
531	 23	110.0	22.4	 25
532	 23	237.0	41.3	 25
533	 23	111.3	24.4	 30
534	 23	146.0	37.4	 25
535	 23	462.0	95.0	 25
536	 23	143.0	26.1	 25
537	 23	405.0	59.0	 25
538	 23	157.0	24.4	 30
539	 23	171.0	39.2	 25
540	 23	204.0	45.0	 25
541	 23	382.0	55.2	 25
542	 23	216.0	33.6	 25
543	 23	272.3	44.2	 30
544	 23	1000.0	238.6	 25
545	 23	208.0	33.3	 25
546	 23	151.0	23.6	 25
547	 23	247.0	29.0	 25
548	 23	442.8	117.3	 30
549	 23	187.0	52.1	 25
550	 23	422.0	86.5	 25
551	 23	202.5	67.8	 30
552	 23	383.5	64.3	 30
553	 23	136.0	33.0	 36
554	 23	169.0	29.2	 30
555	 23	283.0	64.6	 30
556	 23	357.8	57.9	 30
557	 23	402.3	78.1	 30
558	 23	123.0	34.4	 30
559	 23	569.0	111.5	 25
560	 23	661.0	145.6	 25
561	 23	283.0	63.3	 25
562	 23	146.0	36.4	 25
563	 23	109.0	26.7	 30
564	 23	139.0	24.9	 25
565	 23	111.0	17.8	 25
566	 23	83.0	17.2	 25
567	 23	133.0	29.1	 25
568	 23	132.8	34.5	 30
569	 23	94.0	31.2	 25
570	 23	331.0	52.7	 25
571	 23	138.0	29.1	 25
572	 23	349.0	66.3	 25
573	 23	147.0	30.1	 30
574	 23	137.0	23.4	 25
575	 23	133.0	31.8	 25
576	 23	253.0	37.7	 25
577	 23	165.0	34.4	 25
578	 23	162.8	39.2	 30
579	 23	1181.0	276.9	 25
580	 23	460.0	93.1	 25
581	 23	239.0	53.4	 25
582	 23	163.8	33.5	 30
583	 23	655.0	132.2	 36
584	 23	671.8	149.1	 30
585	 23	153.3	21.1	 30
586	 23	142.5	32.8	 30
587	 23	2109.3	373.3	 30
588	 23	164.8	39.6	 30
589	 23	384.0	87.0	 25
590	 23	104.0	25.1	 25
591	 23	222.0	43.5	 25
592	 23	200.0	36.4	 25
593	 23	449.8	75.2	 30
594	 23	151.0	32.2	 25
595	 23	2802.0	390.5	 25
596	 23	189.0	34.5	 25
597	 23	128.0	30.1	 25
598	 23	144.5	25.5	 30
599	 23	164.0	28.9	 25
600	 23	226.0	38.8	 25
601	 23	540.0	52.7	 25
602	 23	231.0	37.2	 25
603	 23	155.3	36.9	 30
604	 23	2419.0	384.3	 25
605	 23	133.0	27.5	 25
606	 23	347.0	51.5	 25
607	 23	176.0	32.0	 25
608	 23	247.0	37.4	 30
609	 23	560.0	93.3	 25
610	 23	373.0	44.1	 25
611	 23	260.0	57.9	 25
612	 23	426.0	73.9	 25
613	 23	144.5	28.3	 36
614	 23	711.8	135.7	 30
615	 23	296.0	52.7	 30
616	 23	327.0	57.0	 30
617	 23	165.8	28.9	 30
618	 23	155.3	26.9	 30
619	 23	112.0	24.1	 30
620	 23	1535.0	253.5	 25
621	 23	279.0	64.3	 25
622	 23	362.0	61.1	 25
623	 23	1184.0	191.0	 25
624	 23	165.3	21.0	 30
625	 23	169.0	25.1	 25
626	 23	153.0	28.3	 25
627	 23	391.0	43.0	 25
628	 23	245.0	44.7	 25
629	 23	924.5	202.0	 30
630	 23	535.0	70.1	 25
631	 23	296.0	62.9	 25
632	 23	185.0	37.4	 25
633	 23	1057.0	111.1	 25
634	 23	205.3	36.4	 30
635	 23	507.0	53.3	 25
636	 23	350.0	58.7	 25
637	 23	225.0	39.5	 25
638	 23	143.0	22.3	 25
639	 23	125.5	24.7	 30
640	 23	188.0	32.1	 25
641	 23	336.0	42.6	 25
642	 23	261.0	43.5	 25
643	 23	344.0	42.0	 25
644	 23	738.8	187.0	 36
645	 23	152.0	24.9	 30
646	 23	147.5	29.4	 30
647	 23	249.3	40.7	 30
648	 23	225.8	38.8	 30
649	 23	254.0	48.0	 36
650	 23	210.0	36.3	 25
651	 23	153.0	23.7	 25
652	 23	200.0	38.0	 25
653	 23	125.0	22.3	 25
654	 23	1887.5	348.0	 30
655	 23	156.0	27.3	 25
656	 23	239.0	32.1	 25
657	 23	911.0	122.0	 25
658	 23	240.0	33.6	 25
659	 23	145.5	21.8	 30
660	 23	198.0	38.7	 25
661	 23	889.0	127.4	 25
662	 23	361.0	50.8	 25
663	 23	280.0	41.4	 25
664	 23	225.5	41.4	 30
665	 23	186.0	42.9	 25
666	 23	823.0	91.9	 25
667	 23	308.0	51.2	 25
668	 23	598.0	72.8	 25
669	 23	158.0	26.7	 30
670	 23	363.0	41.3	 25
671	 23	534.0	59.6	 25
672	 23	392.0	54.0	 25
673	 23	1876.0	236.2	 25
674	 23	1600.3	202.8	 30
675	 23	170.5	38.6	 30
676	 23	259.3	49.0	 30
677	 23	977.5	124.4	 30
678	 23	169.0	36.4	 30
679	 23	273.3	55.7	 36
680	 23	255.0	33.0	 30
681	 23	353.0	47.2	 25
682	 23	364.0	36.8	 25
683	 23	218.0	32.1	 25
684	 23	1833.3	231.2	 30
685	 23	179.0	42.9	 25
686	 23	160.0	29.5	 25
687	 23	466.0	72.7	 25
688	 23	231.0	51.8	 25
689	 23	181.8	37.5	 30
690	 23	680.0	102.0	 25
691	 23	121.0	24.0	 25
692	 23	413.0	54.0	 25
693	 23	1095.0	125.0	 25
694	 23	184.0	27.4	 30
695	 23	160.0	26.5	 25
696	 23	896.0	56.7	 25
697	 23	21393.0	1650.2	 25
698	 23	261.0	30.8	 25
699	 23	1319.8	313.7	 30
700	 23	195.0	28.0	 25
701	 23	380.0	63.2	 25
702	 23	483.0	58.9	 25
703	 23	343.0	60.0	 25
704	 23	349.3	41.8	 30
705	 23	117.0	20.3	 25
706	 23	269.8	53.6	 30
707	 23	459.0	60.3	 30
708	 23	193.3	38.8	 30
709	 23	1369.5	285.4	 36
710	 23	133.0	21.1	 30
711	 23	235.3	257.4	 30
  0	 24	25555.0	6865.1	 25
  1	 24	2491.0	595.1	 25
  2	 24	211.5	40.2	 30
  3	 24	245.0	37.4	 25
  4	 24	254.0	58.4	 25
  5	 24	5221.0	1317.4	 25
  6	 24	422.0	68.6	 25
  7	 24	155.5	32.0	 30
  8	 24	177.0	39.2	 25
  9	 24	498.0	86.4	 25
 10	 24	164.0	28.9	 25
 11	 24	282.0	45.2	 25
 12	 24	179.3	36.5	 30
 13	 24	350.0	59.4	 25
 14	 24	353.0	70.1	 25
 15	 24	607.0	102.4	 25
 16	 24	666.0	111.5	 25
 17	 24	384.0	81.7	 30
 18	 24	1119.0	120.4	 25
 19	 24	565.8	166.2	 30
 20	 24	253.3	226.8	 30
 21	 24	424.8	96.2	 30
 22	 24	153.5	29.2	 36
 23	 24	334.0	62.5	 30
[truncated: 11,397,223 more chars]
