# Supplementary material for: The transcriptome of syncytia induced by the cyst nematode Heterodera schachtii in Arabidopsis roots
Source: Plant J. 2008 Dec 9;57(5):771–84. doi: 10.1111/j.1365-313X.2008.03727.x (PMC2667683; doi:10.1111/j.1365-313X.2008.03727.x)
Supplement: Supporting Information [file supplFullCELdata.zip › Szakasits_S5E.CEL]

[CEL]
Version=3

[HEADER]
Cols=712
Rows=712
TotalX=712
TotalY=712
OffsetX=0
OffsetY=0
GridCornerUL=138 136
GridCornerUR=5263 136
GridCornerLR=5259 5258
GridCornerLL=135 5259
Axis-invertX=0
AxisInvertY=0
swapXY=0
DatHeader=[17..65211]  Szakasits_S5E:CLS=5388 RWS=5388 XIN=2  YIN=2  VE=30        2.0 07/18/06 13:01:20 50206200  M10      ATH1-121501.1sq          570  25422.341797  3.500000  2.5000  6
Algorithm=Percentile
AlgorithmParameters=Percentile:75;CellMargin:2;OutlierHigh:1.500;OutlierLow:1.004;AlgVersion:6.0;FixedCellSize:FALSE;IgnoreOutliersInShiftRows:FALSE;FeatureExtraction:FALSE;UseSubgrids:FALSE;RandomizePixels:FALSE;ErrorBasis:StdvMean;StdMult:1.000000

[INTENSITY]
NumberCells=506944
CellHeader=X	Y	MEAN	STDV	NPIXELS
  0	  0	275.0	34.1	 25
  1	  0	22551.0	3683.7	 25
  2	  0	266.8	39.8	 30
  3	  0	22689.0	2851.6	 25
  4	  0	129.0	22.2	 25
  5	  0	205.0	34.3	 25
  6	  0	20593.0	3090.3	 25
  7	  0	255.8	35.4	 30
  8	  0	19453.0	2647.1	 25
  9	  0	253.0	40.1	 25
 10	  0	18691.0	2223.0	 25
 11	  0	249.0	29.6	 25
 12	  0	18373.3	3621.2	 30
 13	  0	202.0	28.1	 25
 14	  0	19407.0	2045.5	 25
 15	  0	308.0	36.4	 25
 16	  0	18666.0	2522.7	 25
 17	  0	484.3	55.6	 30
 18	  0	17525.0	2270.3	 25
 19	  0	426.0	71.4	 25
 20	  0	17623.0	2028.1	 25
 21	  0	417.0	63.9	 25
 22	  0	16879.3	3095.8	 30
 23	  0	411.0	46.7	 25
 24	  0	16593.0	1927.6	 25
 25	  0	348.0	59.4	 25
 26	  0	17736.0	2216.9	 25
 27	  0	269.5	41.3	 30
 28	  0	18960.0	2737.2	 25
 29	  0	215.0	39.6	 25
 30	  0	19128.0	2374.6	 25
 31	  0	256.0	36.1	 25
 32	  0	18725.0	3530.3	 30
 33	  0	243.0	30.9	 25
 34	  0	19959.0	2281.6	 25
 35	  0	269.0	42.2	 25
 36	  0	20460.0	2699.1	 25
 37	  0	240.5	38.5	 30
 38	  0	19858.0	2971.6	 25
 39	  0	201.0	36.2	 25
 40	  0	19612.0	2149.2	 25
 41	  0	220.0	34.1	 25
 42	  0	18921.5	3448.8	 30
 43	  0	228.0	29.5	 25
 44	  0	19033.0	1901.0	 25
 45	  0	220.0	28.8	 25
 46	  0	20163.0	2571.0	 25
 47	  0	267.5	42.4	 30
 48	  0	20155.0	3360.7	 25
 49	  0	228.0	29.1	 25
 50	  0	19945.0	2259.3	 25
 51	  0	258.0	51.7	 25
 52	  0	19347.5	3917.1	 30
 53	  0	246.0	44.7	 25
 54	  0	19793.0	2320.4	 25
 55	  0	222.0	39.6	 25
 56	  0	20676.0	2717.4	 25
 57	  0	234.8	36.6	 30
 58	  0	21336.0	2646.0	 25
 59	  0	208.0	33.3	 25
 60	  0	19757.0	2296.9	 25
 61	  0	238.0	48.3	 25
 62	  0	19084.8	3498.8	 30
 63	  0	328.0	66.0	 25
 64	  0	19201.0	2118.6	 25
 65	  0	335.0	47.2	 25
 66	  0	18950.0	2531.6	 25
 67	  0	279.5	42.2	 30
 68	  0	18890.0	2591.2	 25
 69	  0	224.0	28.9	 25
 70	  0	19642.0	2469.3	 25
 71	  0	210.0	31.9	 25
 72	  0	20905.3	3823.3	 30
 73	  0	241.0	35.6	 25
 74	  0	20401.0	2667.8	 25
 75	  0	222.0	32.4	 25
 76	  0	19301.0	2670.0	 25
 77	  0	214.3	35.0	 30
 78	  0	19439.0	2910.5	 25
 79	  0	238.0	28.4	 25
 80	  0	19789.0	2198.6	 25
 81	  0	235.0	60.3	 25
 82	  0	19472.5	3605.9	 30
 83	  0	243.0	32.1	 25
 84	  0	19565.0	2028.1	 25
 85	  0	238.0	35.3	 25
 86	  0	20268.0	2709.2	 25
 87	  0	232.5	44.3	 30
 88	  0	20286.0	2802.3	 25
 89	  0	212.0	21.6	 25
 90	  0	19825.0	2162.7	 25
 91	  0	211.0	33.8	 25
 92	  0	19095.5	3726.5	 30
 93	  0	217.0	23.5	 25
 94	  0	18103.0	2176.0	 25
 95	  0	242.0	39.2	 25
 96	  0	18542.0	2529.6	 25
 97	  0	224.8	34.7	 30
 98	  0	19429.0	3030.8	 25
 99	  0	230.0	36.7	 25
100	  0	19655.0	2217.4	 25
101	  0	202.0	29.3	 25
102	  0	18396.8	3575.6	 30
103	  0	199.0	28.1	 25
104	  0	18558.0	2200.9	 25
105	  0	207.0	23.2	 25
106	  0	18943.0	2792.5	 25
107	  0	219.3	38.0	 30
108	  0	19006.0	2795.9	 25
109	  0	246.0	34.8	 25
110	  0	17920.0	2139.8	 25
111	  0	221.0	26.8	 25
112	  0	18214.5	3344.7	 30
113	  0	199.0	23.7	 25
114	  0	18843.0	2128.0	 25
115	  0	204.0	32.1	 25
116	  0	19411.0	2330.8	 25
117	  0	247.0	47.8	 30
118	  0	18878.0	3313.1	 25
119	  0	204.0	36.2	 25
120	  0	19274.0	2540.9	 25
121	  0	219.0	22.9	 25
122	  0	18639.3	3419.8	 30
123	  0	231.0	32.1	 25
124	  0	18845.0	2208.5	 25
125	  0	239.0	37.4	 25
126	  0	19123.0	2796.1	 25
127	  0	233.0	36.1	 30
128	  0	19300.0	2112.7	 25
129	  0	222.0	27.0	 25
130	  0	18980.0	2367.5	 25
131	  0	253.0	50.4	 25
132	  0	18391.3	3400.6	 30
133	  0	227.0	41.8	 25
134	  0	18047.0	1989.3	 25
135	  0	242.0	32.8	 25
136	  0	17916.0	2805.7	 25
137	  0	247.5	43.7	 30
138	  0	17742.0	2292.0	 25
139	  0	235.0	39.4	 25
140	  0	17285.0	2269.1	 25
141	  0	259.0	45.6	 25
142	  0	16744.3	3067.2	 30
143	  0	222.0	35.3	 25
144	  0	18112.0	2123.3	 25
145	  0	218.0	35.9	 25
146	  0	17567.0	2859.2	 25
147	  0	228.5	50.5	 30
148	  0	17613.0	2255.7	 25
149	  0	223.0	26.8	 25
150	  0	17586.0	2199.6	 25
151	  0	233.0	37.0	 25
152	  0	16917.8	2992.8	 30
153	  0	192.0	19.2	 25
154	  0	16742.0	1898.6	 25
155	  0	246.0	41.0	 25
156	  0	16107.0	2839.7	 25
157	  0	250.8	45.0	 30
158	  0	16109.0	2319.0	 25
159	  0	217.0	30.7	 25
160	  0	15645.0	2109.9	 25
161	  0	234.0	41.7	 25
162	  0	15526.5	3169.3	 30
163	  0	233.0	38.4	 25
164	  0	15768.0	1756.2	 25
165	  0	242.0	26.6	 25
166	  0	16490.0	2439.8	 25
167	  0	234.8	37.0	 30
168	  0	16713.0	2087.9	 25
169	  0	204.0	31.1	 25
170	  0	16406.0	2203.2	 25
171	  0	210.0	31.9	 25
172	  0	16454.5	3186.3	 30
173	  0	221.0	23.4	 25
174	  0	16515.0	1731.9	 25
175	  0	204.0	32.1	 25
176	  0	16047.0	2387.6	 25
177	  0	231.0	32.4	 25
178	  0	16228.5	3326.3	 30
179	  0	237.0	42.1	 25
180	  0	16536.0	1929.4	 25
181	  0	193.0	27.9	 25
182	  0	15533.0	2817.4	 25
183	  0	235.3	36.9	 30
184	  0	14450.0	1835.0	 25
185	  0	219.0	31.1	 25
186	  0	14821.0	2180.4	 25
187	  0	212.0	44.0	 25
188	  0	13452.8	3044.9	 30
189	  0	209.0	27.0	 25
190	  0	13616.0	1661.7	 25
191	  0	203.0	27.1	 25
192	  0	14455.0	2423.8	 25
193	  0	231.0	39.9	 30
194	  0	14309.0	1744.1	 25
195	  0	233.0	44.9	 25
196	  0	13340.0	1990.2	 25
197	  0	228.0	32.3	 25
198	  0	13084.5	2620.8	 30
199	  0	212.0	32.4	 25
200	  0	13856.0	1613.6	 25
201	  0	211.0	35.7	 25
202	  0	14906.0	1968.8	 25
203	  0	219.8	26.9	 30
204	  0	15205.0	1813.2	 25
205	  0	230.0	41.7	 25
206	  0	13856.0	1778.9	 25
207	  0	199.0	40.0	 25
208	  0	13395.3	2831.9	 30
209	  0	223.0	28.4	 25
210	  0	13955.0	1695.0	 25
211	  0	207.0	38.7	 25
212	  0	13633.0	2034.3	 25
213	  0	205.5	38.0	 30
214	  0	12897.0	1831.7	 25
215	  0	228.0	24.9	 25
216	  0	12452.0	1657.1	 25
217	  0	222.0	39.6	 25
218	  0	12585.3	2658.5	 30
219	  0	189.0	29.2	 25
220	  0	13064.0	1531.4	 25
221	  0	213.0	28.6	 25
222	  0	13844.0	1994.7	 25
223	  0	185.0	31.2	 30
224	  0	13165.0	2147.6	 25
225	  0	194.0	26.4	 25
226	  0	13875.0	1593.9	 25
227	  0	223.0	48.1	 25
228	  0	13425.8	3094.4	 30
229	  0	229.0	38.9	 25
230	  0	13555.0	1641.3	 25
231	  0	208.0	42.2	 25
232	  0	13401.0	1534.0	 25
233	  0	209.0	33.7	 30
234	  0	14002.0	2360.3	 25
235	  0	119.0	24.5	 25
236	  0	3344.0	496.4	 25
237	  0	96.0	20.1	 25
238	  0	174.8	33.8	 30
239	  0	119.0	19.8	 25
240	  0	15045.0	2140.5	 25
241	  0	216.0	37.1	 25
242	  0	14946.0	1990.9	 25
243	  0	208.3	29.0	 30
244	  0	14365.0	2861.4	 25
245	  0	235.0	50.2	 25
246	  0	13159.0	1855.9	 25
247	  0	195.0	40.1	 25
248	  0	13121.8	2902.5	 30
249	  0	171.0	21.1	 25
250	  0	13736.0	1983.3	 25
251	  0	208.0	41.3	 25
252	  0	14098.0	1763.4	 25
253	  0	193.8	22.5	 30
254	  0	13910.0	2322.8	 25
255	  0	185.0	24.0	 25
256	  0	13310.0	1735.1	 25
257	  0	238.0	51.1	 25
258	  0	12558.5	2783.4	 30
259	  0	235.0	44.3	 25
260	  0	12881.0	1874.4	 25
261	  0	186.0	32.7	 25
262	  0	13374.0	1600.2	 25
263	  0	210.0	36.5	 30
264	  0	13401.0	2454.9	 25
265	  0	205.0	35.4	 25
266	  0	13173.0	1565.3	 25
267	  0	202.0	31.5	 25
268	  0	11977.0	2665.4	 30
269	  0	193.0	32.4	 25
270	  0	11693.0	1932.3	 25
271	  0	213.0	36.8	 25
272	  0	11177.0	1404.3	 25
273	  0	203.0	30.1	 30
274	  0	12044.0	1985.7	 25
275	  0	216.0	48.8	 25
276	  0	13077.0	1438.6	 25
277	  0	212.0	28.0	 25
278	  0	12768.3	2757.3	 30
279	  0	212.0	40.4	 25
280	  0	12783.0	1741.7	 25
281	  0	204.0	33.6	 25
282	  0	13275.0	1486.1	 25
283	  0	186.5	40.2	 30
284	  0	12914.0	1866.3	 25
285	  0	185.0	37.2	 25
286	  0	13464.0	1401.3	 25
287	  0	221.0	29.2	 25
288	  0	13073.3	2959.9	 30
289	  0	190.0	38.6	 25
290	  0	13554.0	1385.7	 25
291	  0	210.0	36.1	 25
292	  0	12839.0	1418.0	 25
293	  0	219.3	40.9	 30
294	  0	12213.0	1619.8	 25
295	  0	199.0	27.0	 25
296	  0	12220.0	1398.2	 25
297	  0	213.0	37.2	 25
298	  0	12713.0	2683.4	 30
299	  0	168.0	29.7	 25
300	  0	13014.0	1801.7	 25
301	  0	183.0	45.1	 25
302	  0	13620.0	1418.3	 25
303	  0	201.8	30.2	 30
304	  0	13729.0	2069.8	 25
305	  0	202.0	42.3	 25
306	  0	12743.0	1494.5	 25
307	  0	199.0	30.2	 25
308	  0	12471.3	2808.2	 30
309	  0	179.0	35.4	 25
310	  0	12830.0	1666.2	 25
311	  0	227.0	50.0	 25
312	  0	12400.0	1644.4	 25
313	  0	182.3	36.2	 30
314	  0	12505.0	2020.4	 25
315	  0	226.0	40.6	 25
316	  0	13316.0	1934.7	 25
317	  0	215.0	31.1	 25
318	  0	13147.5	2811.9	 30
319	  0	213.0	32.1	 25
320	  0	12819.0	1816.6	 25
321	  0	163.0	29.6	 25
322	  0	13801.0	1547.0	 25
323	  0	208.3	29.2	 30
324	  0	13358.0	2127.2	 25
325	  0	209.0	38.7	 25
326	  0	12668.0	1704.7	 25
327	  0	219.0	29.7	 25
328	  0	13307.5	2937.3	 30
329	  0	211.0	36.3	 25
330	  0	12960.0	1767.4	 25
331	  0	180.0	35.2	 25
332	  0	14284.0	1657.1	 25
333	  0	197.8	31.4	 30
334	  0	15885.0	2801.2	 25
335	  0	200.0	31.0	 25
336	  0	15030.0	1949.0	 25
337	  0	195.0	40.8	 25
338	  0	14299.3	3201.6	 30
339	  0	195.0	26.6	 25
340	  0	14436.0	1947.8	 25
341	  0	220.0	39.5	 25
342	  0	14158.0	1718.9	 25
343	  0	186.8	42.2	 30
344	  0	13933.0	2408.1	 25
345	  0	225.0	38.4	 25
346	  0	13789.0	1638.4	 25
347	  0	214.0	44.1	 25
348	  0	14207.8	3093.0	 30
349	  0	218.0	36.9	 25
350	  0	14467.0	1725.4	 25
351	  0	172.0	22.7	 25
352	  0	14514.0	1812.6	 25
353	  0	205.0	31.1	 30
354	  0	14829.0	2186.3	 25
355	  0	208.0	41.9	 25
356	  0	14894.0	1889.8	 25
357	  0	206.0	36.0	 25
358	  0	14499.3	3113.7	 30
359	  0	203.0	35.0	 25
360	  0	14445.0	1535.6	 25
361	  0	224.0	46.4	 25
362	  0	14312.0	1784.0	 25
363	  0	189.8	21.2	 30
364	  0	14301.0	1858.9	 25
365	  0	219.0	39.6	 25
366	  0	15064.0	2024.3	 25
367	  0	218.0	27.1	 25
368	  0	13575.8	2858.5	 30
369	  0	216.0	37.4	 25
370	  0	13909.0	1851.0	 25
371	  0	237.0	48.9	 25
372	  0	14958.0	2255.9	 25
373	  0	227.5	43.4	 30
374	  0	15613.0	2436.0	 25
375	  0	233.0	52.5	 25
376	  0	15498.0	1934.2	 25
377	  0	222.0	40.8	 25
378	  0	15217.5	3107.7	 30
379	  0	242.0	43.5	 25
380	  0	16571.0	2079.2	 25
381	  0	200.0	45.2	 25
382	  0	16222.0	2191.6	 25
383	  0	235.0	55.5	 30
384	  0	16544.0	2246.5	 25
385	  0	211.0	33.7	 25
386	  0	17145.0	1943.8	 25
387	  0	206.0	81.4	 25
388	  0	16568.3	3476.6	 30
389	  0	216.0	35.0	 25
390	  0	16923.0	2062.1	 25
391	  0	219.0	35.9	 25
392	  0	17156.0	2031.7	 25
393	  0	213.5	42.0	 30
394	  0	16998.0	2363.4	 25
395	  0	215.0	44.3	 25
396	  0	17142.0	1694.2	 25
397	  0	236.0	47.1	 25
398	  0	17271.8	4162.6	 30
399	  0	195.0	24.9	 25
400	  0	17071.0	2422.9	 25
401	  0	244.0	44.5	 25
402	  0	17854.0	2374.3	 25
403	  0	261.8	41.6	 30
404	  0	18595.0	2586.1	 25
405	  0	244.0	48.0	 25
406	  0	19018.0	2149.8	 25
407	  0	243.0	33.9	 25
408	  0	18803.5	3790.0	 30
409	  0	221.0	29.3	 25
410	  0	17840.0	2353.1	 25
411	  0	270.0	46.6	 25
412	  0	18126.0	2181.2	 25
413	  0	223.8	47.5	 30
414	  0	18911.0	2760.3	 25
415	  0	241.0	45.2	 25
416	  0	20041.0	2395.8	 25
417	  0	237.0	51.9	 25
418	  0	18627.5	4105.7	 30
419	  0	209.0	25.9	 25
420	  0	18513.0	2311.0	 25
421	  0	255.0	49.8	 25
422	  0	18458.0	2533.2	 25
423	  0	216.3	30.1	 30
424	  0	18293.0	2835.7	 25
425	  0	230.0	51.2	 25
426	  0	18885.0	2434.2	 25
427	  0	234.0	40.2	 25
428	  0	19199.3	3774.6	 30
429	  0	247.0	29.7	 25
430	  0	20960.0	2590.7	 25
431	  0	237.0	53.8	 25
432	  0	21322.0	2482.2	 25
433	  0	219.8	41.5	 30
434	  0	20475.0	3227.6	 25
435	  0	213.0	24.4	 25
436	  0	20155.0	2493.5	 25
437	  0	221.0	33.8	 25
438	  0	20431.0	4377.7	 30
439	  0	222.0	46.1	 25
440	  0	20371.0	2521.3	 25
441	  0	256.0	38.5	 25
442	  0	19567.0	2374.2	 25
443	  0	270.0	35.3	 30
444	  0	19324.0	3064.6	 25
445	  0	218.0	38.2	 25
446	  0	19215.0	2248.7	 25
447	  0	237.0	34.5	 25
448	  0	19768.0	4653.9	 30
449	  0	233.0	39.3	 25
450	  0	20201.0	2740.1	 25
451	  0	205.0	33.7	 25
452	  0	21205.0	1776.5	 25
453	  0	241.3	43.1	 30
454	  0	21651.0	4126.6	 25
455	  0	251.0	44.9	 25
456	  0	21784.0	2275.1	 25
457	  0	233.0	31.5	 25
458	  0	21459.3	5109.8	 30
459	  0	236.0	39.9	 25
460	  0	21387.0	3018.4	 25
461	  0	218.0	48.2	 25
462	  0	22343.0	2016.4	 25
463	  0	227.5	44.2	 30
464	  0	21143.0	3667.9	 25
465	  0	245.0	33.5	 25
466	  0	20989.0	2223.6	 25
467	  0	254.0	35.1	 25
468	  0	21225.8	4703.0	 30
469	  0	222.0	29.0	 25
470	  0	21451.0	3412.2	 25
471	  0	209.0	35.7	 25
472	  0	119.0	26.7	 25
473	  0	12377.5	3092.8	 30
474	  0	120.0	29.7	 25
475	  0	147.0	24.7	 25
476	  0	99.0	22.1	 25
477	  0	197.0	32.8	 25
478	  0	22653.5	5122.5	 30
479	  0	283.0	60.1	 25
480	  0	21949.0	3358.7	 25
481	  0	213.0	25.4	 25
482	  0	20247.0	2365.4	 25
483	  0	236.3	51.0	 30
484	  0	20516.0	3901.2	 25
485	  0	237.0	38.3	 25
486	  0	21891.0	2390.9	 25
487	  0	222.0	33.1	 25
488	  0	21583.5	5238.1	 30
489	  0	254.0	46.0	 25
490	  0	20864.0	3499.2	 25
491	  0	255.0	38.4	 25
492	  0	21190.0	2167.8	 25
493	  0	284.0	53.0	 30
494	  0	21975.0	4174.2	 25
495	  0	278.0	53.4	 25
496	  0	22365.0	2266.1	 25
497	  0	254.0	35.7	 25
498	  0	22149.8	4967.3	 30
499	  0	214.0	43.0	 25
500	  0	22586.0	3723.2	 25
501	  0	247.0	53.0	 25
502	  0	21697.0	2511.5	 25
503	  0	260.0	51.6	 30
504	  0	21129.0	4179.8	 25
505	  0	241.0	37.4	 25
506	  0	21679.0	3029.0	 25
507	  0	259.0	37.3	 25
508	  0	22142.3	5073.9	 30
509	  0	229.0	43.7	 25
510	  0	22841.0	3999.4	 25
511	  0	239.0	47.6	 25
512	  0	23330.0	2241.1	 25
513	  0	276.3	49.0	 30
514	  0	22902.0	4924.7	 25
515	  0	260.0	41.4	 25
516	  0	22341.0	3382.6	 25
517	  0	264.0	53.6	 25
518	  0	22435.8	5540.0	 30
519	  0	233.0	45.7	 25
520	  0	23039.0	3748.3	 25
521	  0	223.0	46.5	 25
522	  0	23251.0	3180.2	 25
523	  0	246.5	47.0	 30
524	  0	22702.0	4736.4	 25
525	  0	235.0	29.0	 25
526	  0	22859.0	3292.2	 25
527	  0	274.0	44.6	 25
528	  0	22002.3	6048.2	 30
529	  0	273.0	50.4	 25
530	  0	22074.0	4151.4	 25
531	  0	243.0	40.9	 25
532	  0	21850.0	3045.1	 25
533	  0	261.0	60.2	 25
534	  0	21128.8	4851.3	 30
535	  0	247.0	47.7	 25
536	  0	21848.0	3796.2	 25
537	  0	227.0	35.9	 25
538	  0	22170.0	3299.8	 25
539	  0	247.0	49.5	 30
540	  0	23064.0	4249.0	 25
541	  0	227.0	40.8	 25
542	  0	23601.0	3232.6	 25
543	  0	257.0	53.2	 25
544	  0	24321.5	5214.5	 30
545	  0	270.0	53.2	 25
546	  0	24962.0	3951.6	 25
547	  0	265.0	53.0	 25
548	  0	23289.0	3236.2	 25
549	  0	295.3	56.7	 30
550	  0	22460.0	4542.2	 25
551	  0	239.0	35.7	 25
552	  0	23192.0	2898.3	 25
553	  0	303.0	47.4	 25
554	  0	23938.5	5659.7	 30
555	  0	274.0	33.0	 25
556	  0	23972.0	4265.6	 25
557	  0	265.0	38.6	 25
558	  0	24675.0	3081.7	 25
559	  0	250.3	52.0	 30
560	  0	24403.0	5526.0	 25
561	  0	243.0	45.4	 25
562	  0	23533.0	3557.0	 25
563	  0	271.0	34.8	 25
564	  0	23245.8	5739.3	 30
565	  0	246.0	39.1	 25
566	  0	23603.0	4498.8	 25
567	  0	266.0	49.1	 25
568	  0	23521.0	3602.5	 25
569	  0	261.5	47.8	 30
570	  0	23610.0	4818.1	 25
571	  0	228.0	35.3	 25
572	  0	23221.0	3430.7	 25
573	  0	242.0	32.6	 25
574	  0	23062.8	4848.8	 30
575	  0	214.0	33.4	 25
576	  0	24280.0	3774.1	 25
577	  0	254.0	55.8	 25
578	  0	24271.0	3554.3	 25
579	  0	240.3	58.1	 30
580	  0	23826.0	4328.9	 25
581	  0	250.0	59.3	 25
582	  0	23644.0	3164.2	 25
583	  0	256.0	51.0	 25
584	  0	23922.5	5225.9	 30
585	  0	236.0	36.5	 25
586	  0	23861.0	3730.3	 25
587	  0	257.0	49.5	 25
588	  0	23893.0	4460.4	 25
589	  0	244.3	36.5	 30
590	  0	24083.0	4526.2	 25
591	  0	236.0	46.3	 25
592	  0	24003.0	4291.8	 25
593	  0	280.0	50.3	 25
594	  0	24110.3	5118.3	 30
595	  0	244.0	55.0	 25
596	  0	24630.0	3719.8	 25
597	  0	257.0	34.4	 25
598	  0	25243.0	4185.2	 25
599	  0	272.8	63.9	 30
600	  0	25309.0	4343.6	 25
601	  0	250.0	54.3	 25
602	  0	24582.0	3270.6	 25
603	  0	272.0	45.3	 25
604	  0	24470.5	5621.1	 30
605	  0	247.0	42.0	 25
606	  0	24626.0	4465.3	 25
607	  0	264.0	51.5	 25
608	  0	24582.0	4242.8	 25
609	  0	272.5	47.8	 30
610	  0	24163.0	5238.7	 25
611	  0	254.0	44.0	 25
612	  0	23692.0	3728.4	 25
613	  0	224.0	41.5	 25
614	  0	24203.8	5762.0	 30
615	  0	270.0	36.1	 25
616	  0	24046.0	4367.7	 25
617	  0	274.0	49.1	 25
618	  0	24530.0	3694.5	 25
619	  0	272.0	46.0	 30
620	  0	23744.0	5557.1	 25
621	  0	272.0	50.3	 25
622	  0	23570.0	3898.7	 25
623	  0	247.0	45.9	 25
624	  0	23027.0	5665.0	 30
625	  0	234.0	35.0	 25
626	  0	23943.0	4414.0	 25
627	  0	307.0	53.8	 25
628	  0	24021.0	4136.6	 25
629	  0	276.5	45.8	 30
630	  0	24403.0	5720.8	 25
631	  0	277.0	59.2	 25
632	  0	23408.0	3998.5	 25
633	  0	272.0	53.0	 25
634	  0	23224.5	5814.7	 30
635	  0	284.0	41.4	 25
636	  0	24424.0	4623.8	 25
637	  0	273.0	49.2	 25
638	  0	24981.0	3611.3	 25
639	  0	267.8	56.1	 30
640	  0	25507.0	5502.1	 25
641	  0	240.0	43.0	 25
642	  0	25108.0	3897.9	 25
643	  0	252.0	45.9	 25
644	  0	25204.0	6117.3	 30
645	  0	237.0	37.1	 25
646	  0	24857.0	5417.3	 25
647	  0	281.0	38.6	 25
648	  0	24324.0	5207.1	 25
649	  0	255.8	53.6	 30
650	  0	24294.0	5159.8	 25
651	  0	280.0	40.9	 25
652	  0	25258.0	4405.7	 25
653	  0	276.0	47.4	 25
654	  0	25939.8	5984.7	 30
655	  0	255.0	38.8	 25
656	  0	25906.0	5466.5	 25
657	  0	273.0	53.8	 25
658	  0	26168.0	4269.8	 25
659	  0	273.3	50.7	 30
660	  0	26645.0	5947.4	 25
661	  0	244.0	54.5	 25
662	  0	26794.0	4800.6	 25
663	  0	263.0	54.7	 25
664	  0	25857.8	6147.4	 30
665	  0	252.0	40.9	 25
666	  0	25656.0	5246.4	 25
667	  0	273.0	54.4	 25
668	  0	26323.0	4918.2	 25
669	  0	264.0	47.2	 30
670	  0	26881.0	6298.4	 25
671	  0	278.0	50.0	 25
672	  0	26616.0	4153.4	 25
673	  0	273.0	55.7	 25
674	  0	25435.3	5804.7	 30
675	  0	269.0	44.5	 25
676	  0	26133.0	4906.4	 25
677	  0	335.0	78.6	 25
678	  0	26411.0	4497.6	 25
679	  0	308.5	74.0	 30
680	  0	25364.0	5636.9	 25
681	  0	264.0	48.2	 25
682	  0	25918.0	4695.3	 25
683	  0	275.0	36.1	 25
684	  0	25640.8	6380.6	 30
685	  0	290.0	53.4	 25
686	  0	26387.0	5129.3	 25
687	  0	299.0	58.3	 25
688	  0	26027.0	4458.9	 25
689	  0	285.3	77.8	 30
690	  0	26410.0	6540.5	 25
691	  0	285.0	37.5	 25
692	  0	25885.0	4876.0	 25
693	  0	273.0	45.0	 25
694	  0	24042.0	6383.5	 30
695	  0	265.0	54.6	 25
696	  0	25011.0	4482.7	 25
697	  0	246.0	44.8	 25
698	  0	26031.0	4750.8	 25
699	  0	308.3	81.3	 30
700	  0	26189.0	6475.2	 25
701	  0	273.0	46.2	 25
702	  0	26055.0	4321.6	 25
703	  0	297.0	41.9	 25
704	  0	27358.3	7277.0	 30
705	  0	285.0	53.0	 25
706	  0	27758.0	5852.3	 25
707	  0	164.0	25.5	 25
708	  0	306.0	59.8	 25
709	  0	29319.0	8227.1	 30
710	  0	309.0	64.2	 25
711	  0	29873.0	6068.3	 25
  0	  1	23343.0	4157.0	 25
  1	  1	303.0	42.1	 25
  2	  1	21421.8	4669.3	 30
  3	  1	257.0	45.7	 25
  4	  1	117.0	24.7	 25
  5	  1	1467.0	294.0	 25
  6	  1	179.0	39.8	 25
  7	  1	202.0	42.7	 30
  8	  1	479.0	58.5	 25
  9	  1	208.0	39.6	 25
 10	  1	1123.0	185.1	 25
 11	  1	1560.0	323.2	 25
 12	  1	519.0	100.0	 30
 13	  1	461.0	74.6	 25
 14	  1	443.0	42.6	 25
 15	  1	157.0	29.3	 25
 16	  1	196.0	63.7	 25
 17	  1	238.0	82.6	 30
 18	  1	350.0	90.2	 25
 19	  1	279.0	62.5	 25
 20	  1	810.0	110.8	 25
 21	  1	371.0	62.2	 25
 22	  1	3038.3	617.5	 30
 23	  1	1753.0	314.3	 25
 24	  1	486.0	77.1	 25
 25	  1	299.0	50.0	 25
 26	  1	257.0	71.3	 25
 27	  1	236.0	40.5	 30
 28	  1	838.0	98.1	 25
 29	  1	501.0	72.6	 25
 30	  1	766.0	100.8	 25
 31	  1	246.0	33.3	 25
 32	  1	1206.8	288.0	 30
 33	  1	240.0	42.8	 25
 34	  1	344.0	53.4	 25
 35	  1	368.0	78.2	 25
 36	  1	204.0	45.6	 25
 37	  1	270.8	39.7	 30
 38	  1	263.0	40.6	 25
 39	  1	164.0	24.3	 25
 40	  1	171.0	38.2	 25
 41	  1	251.0	60.3	 25
 42	  1	272.5	43.3	 30
 43	  1	661.0	140.8	 25
 44	  1	161.0	31.7	 25
 45	  1	225.0	51.4	 25
 46	  1	274.0	58.9	 25
 47	  1	319.0	51.6	 30
 48	  1	337.0	60.7	 25
 49	  1	150.0	36.2	 25
 50	  1	184.0	49.9	 25
 51	  1	187.0	30.2	 25
 52	  1	283.0	48.2	 30
 53	  1	435.0	62.0	 25
 54	  1	234.0	41.3	 25
 55	  1	407.0	52.6	 25
 56	  1	11026.0	2081.4	 25
 57	  1	195.5	29.8	 30
 58	  1	355.0	56.7	 25
 59	  1	12704.0	2121.0	 25
 60	  1	380.0	63.1	 25
 61	  1	460.0	85.8	 25
 62	  1	198.8	38.7	 30
 63	  1	203.0	35.9	 25
 64	  1	321.0	71.6	 25
 65	  1	204.0	39.5	 25
 66	  1	587.0	95.8	 25
 67	  1	204.8	40.7	 30
 68	  1	7607.0	1175.4	 25
 69	  1	163.0	27.3	 25
 70	  1	424.0	59.3	 25
 71	  1	235.0	38.2	 25
 72	  1	190.0	49.4	 30
 73	  1	149.0	29.7	 25
 74	  1	611.0	96.3	 25
 75	  1	155.0	38.2	 25
 76	  1	2442.0	473.3	 25
 77	  1	147.8	32.9	 30
 78	  1	180.0	39.7	 25
 79	  1	179.0	27.9	 25
 80	  1	5515.0	817.2	 25
 81	  1	508.0	90.6	 25
 82	  1	567.8	93.9	 30
 83	  1	221.0	40.1	 25
 84	  1	150.0	37.7	 25
 85	  1	695.0	121.9	 25
 86	  1	381.0	60.7	 25
 87	  1	187.5	41.9	 30
 88	  1	2107.0	348.2	 25
 89	  1	439.0	64.3	 25
 90	  1	296.0	73.2	 25
 91	  1	420.0	55.7	 25
 92	  1	652.8	125.4	 30
 93	  1	750.0	154.4	 25
 94	  1	185.0	29.4	 25
 95	  1	2243.0	425.4	 25
 96	  1	701.0	139.2	 25
 97	  1	168.3	43.0	 30
 98	  1	271.0	40.5	 25
 99	  1	173.0	32.3	 25
100	  1	374.0	53.1	 25
101	  1	131.0	29.5	 25
102	  1	163.3	31.6	 30
103	  1	217.0	28.9	 25
104	  1	185.0	39.3	 25
105	  1	223.0	36.5	 25
106	  1	178.0	31.9	 25
107	  1	462.0	123.0	 30
108	  1	206.0	45.8	 25
109	  1	178.0	75.1	 25
110	  1	294.0	53.5	 25
111	  1	196.0	43.0	 25
112	  1	988.8	201.3	 30
113	  1	132.0	29.7	 25
114	  1	232.0	41.9	 25
115	  1	240.0	35.9	 25
116	  1	636.0	114.0	 25
117	  1	960.3	191.5	 30
118	  1	216.0	35.6	 25
119	  1	209.0	38.9	 25
120	  1	670.0	106.5	 25
121	  1	302.0	53.0	 25
122	  1	252.8	62.5	 30
123	  1	429.0	77.9	 25
124	  1	437.0	64.9	 25
125	  1	739.0	119.0	 25
126	  1	970.0	96.4	 25
127	  1	577.8	119.5	 30
128	  1	612.0	51.3	 25
129	  1	287.0	63.0	 25
130	  1	2364.0	414.8	 25
131	  1	264.0	58.3	 25
132	  1	4456.0	1001.6	 30
133	  1	477.0	80.0	 25
134	  1	278.0	48.9	 25
135	  1	3663.0	617.0	 25
136	  1	838.0	125.2	 25
137	  1	252.0	49.9	 30
138	  1	212.0	43.6	 25
139	  1	242.0	39.6	 25
140	  1	196.0	37.4	 25
141	  1	140.0	25.4	 25
142	  1	2644.0	606.5	 30
143	  1	303.0	44.8	 25
144	  1	223.0	42.1	 25
145	  1	213.0	41.9	 25
146	  1	21295.0	4299.6	 25
147	  1	453.8	70.6	 30
148	  1	175.0	39.4	 25
149	  1	151.0	33.6	 25
150	  1	262.0	36.7	 25
151	  1	161.0	32.1	 25
152	  1	231.5	40.3	 30
153	  1	141.0	33.5	 25
154	  1	188.0	48.7	 25
155	  1	243.0	54.7	 25
156	  1	1465.0	312.9	 25
157	  1	213.3	41.3	 30
158	  1	291.0	53.3	 25
159	  1	183.0	36.4	 25
160	  1	307.0	48.6	 25
161	  1	216.0	31.5	 25
162	  1	252.5	54.2	 30
163	  1	384.0	75.9	 25
164	  1	164.0	35.0	 25
165	  1	229.0	40.7	 25
166	  1	300.0	43.9	 25
167	  1	9851.0	2253.4	 25
168	  1	385.5	74.5	 30
169	  1	530.0	90.0	 25
170	  1	636.0	87.5	 25
171	  1	942.0	134.3	 25
172	  1	279.0	56.5	 25
173	  1	452.0	37.6	 30
174	  1	201.0	53.4	 25
175	  1	160.0	30.9	 25
176	  1	220.0	41.9	 25
177	  1	178.0	38.2	 25
178	  1	203.8	40.1	 30
179	  1	1412.0	202.4	 25
180	  1	168.0	33.2	 25
181	  1	163.0	33.9	 25
182	  1	923.0	152.0	 25
183	  1	383.8	93.0	 30
184	  1	3088.0	438.4	 25
185	  1	231.0	47.4	 25
186	  1	316.0	67.1	 25
187	  1	2987.0	491.0	 25
188	  1	161.5	43.8	 30
189	  1	131.0	24.6	 25
190	  1	282.0	53.1	 25
191	  1	143.0	27.4	 25
192	  1	141.0	34.7	 25
193	  1	220.5	52.4	 30
194	  1	224.0	32.9	 25
195	  1	229.0	45.2	 25
196	  1	3241.0	577.6	 25
197	  1	357.0	54.0	 25
198	  1	176.5	47.4	 30
199	  1	195.0	46.8	 25
200	  1	351.0	58.8	 25
201	  1	445.0	77.4	 25
202	  1	428.0	49.3	 25
203	  1	177.8	37.1	 30
204	  1	1706.0	229.8	 25
205	  1	407.0	67.6	 25
206	  1	260.0	55.8	 25
207	  1	216.0	41.7	 25
208	  1	146.8	33.1	 30
209	  1	1687.0	227.8	 25
210	  1	416.0	82.1	 25
211	  1	146.0	35.0	 25
212	  1	591.0	107.3	 25
213	  1	446.8	84.2	 30
214	  1	396.0	58.8	 25
215	  1	639.0	67.8	 25
216	  1	550.0	61.9	 25
217	  1	305.0	46.1	 25
218	  1	233.0	63.9	 30
219	  1	218.0	39.3	 25
220	  1	612.0	103.5	 25
221	  1	199.0	56.2	 25
222	  1	142.0	28.7	 25
223	  1	166.5	22.1	 30
224	  1	477.0	82.0	 25
225	  1	161.0	33.7	 25
226	  1	199.0	21.4	 25
227	  1	528.0	71.2	 25
228	  1	2425.5	470.1	 30
229	  1	338.0	59.4	 25
230	  1	948.0	159.2	 25
231	  1	204.0	45.8	 25
232	  1	176.0	42.5	 25
233	  1	1181.8	253.2	 30
234	  1	260.0	48.1	 25
235	  1	114.0	25.8	 25
236	  1	850.0	158.1	 25
237	  1	123.0	34.9	 25
238	  1	150.8	27.2	 30
239	  1	88.0	21.0	 25
240	  1	892.0	143.8	 25
241	  1	638.0	128.2	 25
242	  1	271.0	45.7	 25
243	  1	365.8	71.8	 30
244	  1	249.0	36.2	 25
245	  1	194.0	35.8	 25
246	  1	239.0	36.1	 25
247	  1	347.0	65.7	 25
248	  1	740.8	121.5	 30
249	  1	170.0	34.7	 25
250	  1	175.0	35.6	 25
251	  1	187.0	41.5	 25
252	  1	259.0	53.1	 25
253	  1	238.5	46.2	 30
254	  1	516.0	46.8	 25
255	  1	731.0	88.2	 25
256	  1	209.0	49.8	 25
257	  1	2621.0	470.4	 25
258	  1	790.5	153.1	 30
259	  1	2094.0	442.2	 25
260	  1	618.0	82.4	 25
261	  1	230.0	54.5	 25
262	  1	202.0	51.2	 25
263	  1	175.5	33.3	 30
264	  1	164.0	42.0	 25
265	  1	122.0	27.0	 25
266	  1	145.0	33.3	 25
267	  1	105.0	28.2	 25
268	  1	164.8	39.1	 30
269	  1	768.0	90.1	 25
270	  1	341.0	62.3	 25
271	  1	1088.0	207.8	 25
272	  1	544.0	92.9	 25
273	  1	158.8	31.5	 30
274	  1	473.0	50.4	 25
275	  1	321.0	60.7	 25
276	  1	2610.0	354.6	 25
277	  1	11156.0	1840.0	 25
278	  1	1629.0	341.0	 30
279	  1	121.0	21.6	 25
280	  1	334.0	51.8	 25
281	  1	423.0	55.4	 25
282	  1	584.0	82.4	 25
283	  1	718.0	110.0	 30
284	  1	264.0	57.0	 25
285	  1	1590.0	192.0	 25
286	  1	157.0	39.6	 25
287	  1	117.0	27.2	 25
288	  1	186.3	37.6	 30
289	  1	257.0	27.5	 25
290	  1	230.0	47.8	 25
291	  1	263.0	37.7	 25
292	  1	1450.0	221.0	 25
293	  1	186.8	33.6	 30
294	  1	307.0	63.5	 25
295	  1	166.0	27.9	 25
296	  1	223.0	41.4	 25
297	  1	175.0	31.9	 25
298	  1	168.3	38.4	 30
299	  1	257.0	34.8	 25
300	  1	352.0	73.6	 25
301	  1	442.0	84.8	 25
302	  1	457.0	60.8	 25
303	  1	1402.0	209.0	 30
304	  1	935.0	167.0	 25
305	  1	276.0	50.9	 25
306	  1	136.0	30.9	 25
307	  1	356.0	64.4	 25
308	  1	765.8	168.1	 30
309	  1	267.0	52.1	 25
310	  1	579.0	75.1	 25
311	  1	556.0	81.5	 25
312	  1	448.0	67.7	 25
313	  1	979.5	219.6	 30
314	  1	166.0	36.3	 25
315	  1	254.0	52.8	 25
316	  1	234.0	40.8	 25
317	  1	161.0	41.7	 25
318	  1	183.3	52.9	 30
319	  1	2229.0	324.3	 25
320	  1	903.0	99.4	 25
321	  1	166.0	34.0	 25
322	  1	161.0	29.9	 25
323	  1	163.3	38.4	 30
324	  1	165.0	42.3	 25
325	  1	144.0	37.4	 25
326	  1	139.0	26.6	 25
327	  1	235.0	49.9	 25
328	  1	197.0	44.7	 30
329	  1	156.0	32.9	 25
330	  1	181.0	44.8	 25
331	  1	769.0	95.6	 25
332	  1	562.0	91.9	 25
333	  1	188.5	44.6	 30
334	  1	175.0	39.9	 25
335	  1	170.0	35.4	 25
336	  1	255.0	41.6	 25
337	  1	131.0	27.0	 25
338	  1	171.5	40.8	 30
339	  1	312.0	67.9	 25
340	  1	11796.0	1212.0	 25
341	  1	1559.0	135.3	 25
342	  1	228.0	42.8	 25
343	  1	1179.5	253.5	 30
344	  1	215.0	65.9	 25
345	  1	205.0	42.0	 25
346	  1	204.0	42.8	 25
347	  1	1043.0	139.5	 25
348	  1	917.8	171.0	 30
349	  1	191.0	43.0	 25
350	  1	176.0	27.1	 25
351	  1	270.0	47.3	 25
352	  1	225.0	38.2	 25
353	  1	181.3	35.1	 30
354	  1	352.0	54.5	 25
355	  1	197.0	40.0	 25
356	  1	3374.0	318.9	 25
357	  1	152.0	31.2	 25
358	  1	1315.8	336.5	 30
359	  1	131.0	30.1	 25
360	  1	163.0	49.1	 25
361	  1	167.0	46.1	 25
362	  1	200.0	51.1	 25
363	  1	304.8	52.2	 30
364	  1	212.0	68.2	 25
365	  1	343.0	75.7	 25
366	  1	187.0	41.4	 25
367	  1	262.0	47.0	 25
368	  1	380.8	65.3	 30
369	  1	255.0	65.6	 25
370	  1	186.0	45.8	 25
371	  1	1112.0	179.9	 25
372	  1	188.0	43.9	 25
373	  1	386.5	61.9	 30
374	  1	240.0	34.0	 25
375	  1	385.0	72.2	 25
376	  1	176.0	22.8	 25
377	  1	205.0	32.0	 25
378	  1	844.5	101.6	 30
379	  1	782.0	116.4	 25
380	  1	559.0	72.0	 25
381	  1	2155.0	250.1	 25
382	  1	198.0	54.2	 25
383	  1	219.0	35.2	 30
384	  1	137.0	26.0	 25
385	  1	200.0	40.6	 25
386	  1	228.0	36.9	 25
387	  1	176.0	41.3	 25
388	  1	234.0	54.8	 30
389	  1	427.0	90.6	 25
390	  1	12267.0	1165.9	 25
391	  1	151.0	30.9	 25
392	  1	153.0	35.4	 25
393	  1	147.8	32.8	 30
394	  1	223.0	38.3	 25
395	  1	842.0	85.8	 25
396	  1	275.0	55.9	 25
397	  1	212.0	37.4	 25
398	  1	284.3	83.7	 30
399	  1	201.0	46.0	 25
400	  1	318.0	65.8	 25
401	  1	4497.0	440.9	 25
402	  1	268.0	64.5	 25
403	  1	685.5	104.3	 30
404	  1	405.0	50.8	 25
405	  1	454.0	88.2	 25
406	  1	211.0	49.5	 25
407	  1	284.0	52.3	 25
408	  1	356.8	41.2	 30
409	  1	222.0	35.3	 25
410	  1	99.0	31.1	 25
411	  1	240.0	37.2	 25
412	  1	138.0	29.0	 25
413	  1	167.5	40.5	 30
414	  1	128.0	50.8	 25
415	  1	189.0	39.8	 25
416	  1	7360.0	864.9	 25
417	  1	935.0	149.7	 25
418	  1	440.3	74.1	 30
419	  1	442.0	67.8	 25
420	  1	311.0	59.4	 25
421	  1	272.0	39.3	 25
422	  1	272.0	48.4	 25
423	  1	147.3	36.7	 30
424	  1	979.0	120.4	 25
425	  1	261.0	54.9	 25
426	  1	298.0	63.2	 25
427	  1	421.0	69.7	 25
428	  1	1225.0	206.8	 30
429	  1	986.0	95.1	 25
430	  1	1712.0	161.3	 25
431	  1	412.0	70.3	 25
432	  1	219.0	42.9	 25
433	  1	143.3	42.4	 30
434	  1	159.0	35.0	 25
435	  1	152.0	29.2	 25
436	  1	698.0	404.6	 25
437	  1	5505.0	762.2	 25
438	  1	288.5	49.6	 30
439	  1	200.0	30.6	 25
440	  1	302.0	54.1	 25
441	  1	251.0	35.6	 25
442	  1	445.0	71.4	 25
443	  1	1212.0	197.5	 30
444	  1	2722.0	348.9	 25
445	  1	276.0	39.8	 25
446	  1	241.0	39.1	 25
447	  1	279.0	55.4	 25
448	  1	289.8	45.1	 30
449	  1	420.0	36.9	 25
450	  1	680.0	89.5	 25
451	  1	315.0	46.1	 25
452	  1	3907.0	366.3	 25
453	  1	1949.8	372.5	 30
454	  1	277.0	58.2	 25
455	  1	227.0	41.3	 25
456	  1	493.0	63.2	 25
457	  1	189.0	39.5	 25
458	  1	178.0	40.2	 30
459	  1	193.0	39.8	 25
460	  1	170.0	48.2	 25
461	  1	159.0	29.2	 25
462	  1	262.0	56.9	 25
463	  1	511.0	80.1	 30
464	  1	196.0	47.0	 25
465	  1	279.0	50.5	 25
466	  1	650.0	61.9	 25
467	  1	167.0	34.2	 25
468	  1	347.5	44.1	 30
469	  1	1977.0	375.6	 25
470	  1	312.0	75.6	 25
471	  1	248.0	62.4	 25
472	  1	123.0	23.4	 25
473	  1	2562.3	633.9	 30
474	  1	110.0	24.8	 25
475	  1	130.0	24.7	 25
476	  1	116.0	34.4	 25
477	  1	249.0	35.5	 25
478	  1	645.8	91.5	 30
479	  1	564.0	102.8	 25
480	  1	139.0	35.2	 25
481	  1	130.0	30.4	 25
482	  1	206.0	45.3	 25
483	  1	235.8	40.0	 30
484	  1	208.0	39.8	 25
485	  1	342.0	55.4	 25
486	  1	235.0	32.2	 25
487	  1	199.0	27.5	 25
488	  1	194.8	40.3	 30
489	  1	3367.0	618.5	 25
490	  1	276.0	62.4	 25
491	  1	245.0	37.1	 25
492	  1	673.0	80.4	 25
493	  1	422.8	98.1	 30
494	  1	279.0	51.1	 25
495	  1	1702.0	266.5	 25
496	  1	359.0	65.8	 25
497	  1	940.0	144.9	 25
498	  1	1225.3	114.7	 30
499	  1	248.0	35.0	 25
500	  1	386.0	77.9	 25
501	  1	2434.0	259.5	 25
502	  1	2354.0	281.7	 25
503	  1	327.5	58.3	 30
504	  1	193.0	25.1	 25
505	  1	301.0	44.8	 25
506	  1	235.0	46.3	 25
507	  1	156.0	26.8	 25
508	  1	699.3	163.5	 30
509	  1	196.0	57.3	 25
510	  1	275.0	41.6	 25
511	  1	133.0	28.8	 25
512	  1	187.0	42.2	 25
513	  1	163.5	29.2	 30
514	  1	293.0	50.9	 25
515	  1	187.0	31.7	 25
516	  1	189.0	36.7	 25
517	  1	1918.0	213.0	 25
518	  1	193.8	32.3	 30
519	  1	1957.0	404.2	 25
520	  1	190.0	33.0	 25
521	  1	190.0	44.2	 25
522	  1	186.0	41.0	 25
523	  1	1212.0	157.3	 25
524	  1	289.0	59.2	 30
525	  1	255.0	54.4	 25
526	  1	154.0	31.1	 25
527	  1	388.0	61.5	 25
528	  1	195.0	33.0	 25
529	  1	174.8	41.1	 30
530	  1	371.0	60.3	 25
531	  1	355.0	60.2	 25
532	  1	302.0	46.3	 25
533	  1	132.0	25.8	 25
534	  1	158.8	29.4	 30
535	  1	112.0	25.1	 25
536	  1	154.0	43.6	 25
537	  1	203.0	38.3	 25
538	  1	348.0	49.0	 25
539	  1	158.8	35.9	 30
540	  1	429.0	75.0	 25
541	  1	435.0	62.1	 25
542	  1	250.0	60.8	 25
543	  1	346.0	55.4	 25
544	  1	423.3	70.1	 30
545	  1	272.0	36.2	 25
546	  1	274.0	45.8	 25
547	  1	185.0	29.5	 25
548	  1	234.0	56.3	 25
549	  1	8836.5	1793.6	 30
550	  1	632.0	96.5	 25
551	  1	304.0	60.1	 25
552	  1	3049.0	332.8	 25
553	  1	1874.0	200.3	 25
554	  1	363.3	65.3	 30
555	  1	383.0	59.1	 25
556	  1	266.0	46.8	 25
557	  1	1126.0	120.5	 25
558	  1	936.0	121.2	 25
559	  1	167.3	42.5	 30
560	  1	171.0	44.8	 25
561	  1	273.0	27.7	 25
562	  1	222.0	48.5	 25
563	  1	321.0	45.2	 25
564	  1	335.0	66.1	 30
565	  1	331.0	39.0	 25
566	  1	545.0	77.3	 25
567	  1	313.0	55.4	 25
568	  1	9207.0	948.2	 25
569	  1	523.5	107.3	 30
570	  1	578.0	58.5	 25
571	  1	672.0	116.4	 25
572	  1	348.0	55.1	 25
573	  1	142.0	39.7	 25
574	  1	221.0	44.3	 30
575	  1	327.0	51.9	 25
576	  1	318.0	62.7	 25
577	  1	166.0	37.1	 25
578	  1	156.0	33.4	 25
579	  1	166.8	30.6	 30
580	  1	250.0	51.2	 25
581	  1	228.0	33.7	 25
582	  1	610.0	81.0	 25
583	  1	132.0	26.4	 25
584	  1	235.3	37.0	 30
585	  1	183.0	31.8	 25
586	  1	240.0	59.6	 25
587	  1	1100.0	138.4	 25
588	  1	250.0	46.9	 25
589	  1	172.5	33.4	 30
590	  1	239.0	39.4	 25
591	  1	893.0	127.5	 25
592	  1	145.0	31.5	 25
593	  1	538.0	105.0	 25
594	  1	293.8	44.7	 30
595	  1	514.0	75.6	 25
596	  1	7679.0	673.1	 25
597	  1	538.0	88.8	 25
598	  1	189.0	27.9	 25
599	  1	150.0	24.2	 30
600	  1	438.0	61.9	 25
601	  1	329.0	49.0	 25
602	  1	290.0	37.6	 25
603	  1	1960.0	274.5	 25
604	  1	217.8	41.5	 30
605	  1	147.0	30.9	 25
606	  1	232.0	48.8	 25
607	  1	326.0	37.8	 25
608	  1	214.0	43.0	 25
609	  1	161.8	35.0	 30
610	  1	774.0	81.6	 25
611	  1	320.0	56.3	 25
612	  1	262.0	48.9	 25
613	  1	311.0	55.0	 25
614	  1	482.3	92.3	 30
615	  1	5427.0	896.4	 25
616	  1	156.0	30.2	 25
617	  1	251.0	44.2	 25
618	  1	6042.0	651.2	 25
619	  1	151.8	29.3	 30
620	  1	137.0	29.2	 25
621	  1	121.0	22.8	 25
622	  1	182.0	28.9	 25
623	  1	2565.0	337.8	 25
624	  1	498.3	51.4	 30
625	  1	489.0	63.7	 25
626	  1	295.0	40.8	 25
627	  1	2262.0	252.2	 25
628	  1	460.0	47.1	 25
629	  1	1276.3	226.7	 30
630	  1	221.0	42.0	 25
631	  1	173.0	26.3	 25
632	  1	172.0	42.8	 25
633	  1	423.0	67.6	 25
634	  1	2556.5	627.5	 30
635	  1	6394.0	1028.6	 25
636	  1	269.0	43.2	 25
637	  1	434.0	63.8	 25
638	  1	176.0	36.8	 25
639	  1	368.0	57.7	 30
640	  1	144.0	36.1	 25
641	  1	1042.0	113.8	 25
642	  1	267.0	41.7	 25
643	  1	373.0	44.0	 25
644	  1	267.0	40.2	 30
645	  1	169.0	34.0	 25
646	  1	151.0	33.3	 25
647	  1	314.0	44.2	 25
648	  1	2898.0	313.5	 25
649	  1	171.8	41.2	 30
650	  1	219.0	44.8	 25
651	  1	665.0	68.6	 25
652	  1	3498.0	203.2	 25
653	  1	1520.0	140.2	 25
654	  1	876.5	123.3	 30
655	  1	286.0	36.7	 25
656	  1	331.0	70.8	 25
657	  1	424.0	52.5	 25
658	  1	322.0	50.5	 25
659	  1	155.3	24.7	 30
660	  1	862.0	125.2	 25
661	  1	2686.0	328.3	 25
662	  1	3824.0	325.3	 25
663	  1	2912.0	355.2	 25
664	  1	404.5	51.6	 30
665	  1	357.0	38.7	 25
666	  1	224.0	43.5	 25
667	  1	890.0	90.9	 25
668	  1	449.0	53.5	 25
669	  1	207.8	28.2	 30
670	  1	1038.0	168.2	 25
671	  1	400.0	52.1	 25
672	  1	5635.0	480.5	 25
673	  1	418.0	70.9	 25
674	  1	1717.5	271.9	 30
675	  1	4725.0	878.2	 25
676	  1	468.0	50.2	 25
677	  1	584.0	84.6	 25
678	  1	427.0	78.7	 25
679	  1	1411.3	253.2	 30
680	  1	981.0	122.2	 25
681	  1	203.0	23.3	 25
682	  1	528.0	58.3	 25
683	  1	183.0	31.6	 25
684	  1	256.3	42.3	 30
685	  1	293.0	54.0	 25
686	  1	122.0	29.7	 25
687	  1	554.0	74.0	 25
688	  1	337.0	45.6	 25
689	  1	6783.8	1636.8	 30
690	  1	870.0	138.3	 25
691	  1	158.0	30.6	 25
692	  1	376.0	48.6	 25
693	  1	167.0	31.2	 25
694	  1	224.3	45.3	 30
695	  1	307.0	42.3	 25
696	  1	165.0	38.4	 25
697	  1	138.0	34.7	 25
698	  1	303.0	44.8	 25
699	  1	156.3	23.6	 30
700	  1	305.0	42.0	 25
701	  1	129.0	28.0	 25
702	  1	934.0	130.7	 25
703	  1	642.0	105.0	 25
704	  1	409.3	105.7	 30
705	  1	1380.0	276.3	 25
706	  1	287.0	53.2	 25
707	  1	149.0	23.5	 25
708	  1	27549.0	3809.4	 25
709	  1	382.0	133.7	 30
710	  1	28016.0	6617.6	 25
711	  1	290.0	38.0	 25
  0	  2	257.8	44.1	 30
  1	  2	22159.5	4577.3	 30
  2	  2	311.0	42.9	 36
  3	  2	20891.0	3997.6	 30
  4	  2	126.5	34.3	 30
  5	  2	709.8	110.1	 30
  6	  2	164.5	32.8	 30
  7	  2	173.0	38.1	 36
  8	  2	316.0	49.4	 30
  9	  2	225.8	45.7	 30
 10	  2	252.8	53.0	 30
 11	  2	825.0	166.1	 30
 12	  2	165.8	37.6	 36
 13	  2	233.0	44.1	 30
 14	  2	260.5	37.6	 30
 15	  2	115.5	27.8	 30
 16	  2	126.0	28.5	 30
 17	  2	122.5	30.6	 36
 18	  2	118.0	29.7	 30
 19	  2	120.8	24.2	 30
 20	  2	249.5	62.6	 30
 21	  2	461.5	82.8	 30
 22	  2	782.3	179.6	 36
 23	  2	572.5	127.4	 30
 24	  2	225.0	38.7	 30
 25	  2	225.8	43.1	 30
 26	  2	179.0	32.8	 30
 27	  2	195.0	35.6	 36
 28	  2	231.3	53.6	 30
 29	  2	563.5	100.7	 30
 30	  2	621.0	82.0	 30
 31	  2	191.3	35.8	 30
 32	  2	260.5	46.6	 36
 33	  2	334.0	56.8	 30
 34	  2	657.0	102.1	 30
 35	  2	256.8	42.6	 30
 36	  2	220.5	54.1	 30
 37	  2	177.3	35.3	 36
 38	  2	194.8	43.8	 30
 39	  2	132.0	39.9	 30
 40	  2	156.0	36.7	 30
 41	  2	219.0	42.0	 30
 42	  2	105.5	21.1	 36
 43	  2	118.0	24.6	 30
 44	  2	148.3	37.5	 30
 45	  2	179.5	28.4	 30
 46	  2	324.3	90.3	 30
 47	  2	321.5	64.8	 36
 48	  2	221.5	51.8	 30
 49	  2	122.5	30.4	 30
 50	  2	127.0	28.1	 30
 51	  2	105.8	25.6	 30
 52	  2	126.5	27.6	 36
 53	  2	165.8	36.0	 30
 54	  2	184.5	32.8	 30
 55	  2	1114.5	164.3	 30
 56	  2	3558.8	854.4	 30
 57	  2	151.5	35.5	 36
 58	  2	131.8	27.9	 30
 59	  2	2117.3	477.0	 30
 60	  2	334.3	52.5	 30
 61	  2	190.3	51.7	 30
 62	  2	137.0	29.4	 36
 63	  2	153.5	30.4	 30
 64	  2	180.3	34.4	 30
 65	  2	145.3	26.9	 30
 66	  2	228.8	49.9	 30
 67	  2	155.5	30.5	 36
 68	  2	1291.8	354.6	 30
 69	  2	170.3	34.0	 30
 70	  2	219.8	35.0	 30
 71	  2	212.0	52.5	 30
 72	  2	163.3	39.2	 36
 73	  2	147.0	34.4	 30
 74	  2	224.3	39.6	 30
 75	  2	150.0	22.8	 30
 76	  2	994.0	265.3	 30
 77	  2	185.0	43.8	 36
 78	  2	194.0	43.1	 30
 79	  2	137.5	25.1	 30
 80	  2	715.0	166.3	 30
 81	  2	335.5	57.3	 30
 82	  2	282.5	53.1	 36
 83	  2	189.5	33.8	 30
 84	  2	127.8	25.9	 30
 85	  2	236.8	41.4	 30
 86	  2	173.8	43.4	 30
 87	  2	192.0	40.0	 36
 88	  2	606.3	130.5	 30
 89	  2	213.8	44.5	 30
 90	  2	246.3	41.1	 30
 91	  2	207.0	46.0	 30
 92	  2	216.3	32.5	 36
 93	  2	124.5	27.5	 30
 94	  2	131.5	26.9	 30
 95	  2	1183.5	264.9	 30
 96	  2	305.8	59.5	 30
 97	  2	240.3	38.2	 36
 98	  2	187.0	41.4	 30
 99	  2	143.8	35.4	 30
100	  2	272.5	58.7	 30
101	  2	119.8	29.1	 30
102	  2	105.0	37.4	 36
103	  2	123.0	30.1	 30
104	  2	138.0	25.3	 30
105	  2	158.8	37.4	 30
106	  2	180.0	32.9	 30
107	  2	257.5	45.6	 36
108	  2	311.5	52.1	 30
109	  2	111.8	36.0	 30
110	  2	188.8	35.1	 30
111	  2	223.5	46.6	 30
112	  2	566.0	123.1	 36
113	  2	103.3	36.3	 30
114	  2	106.3	31.4	 30
115	  2	292.8	49.5	 30
116	  2	161.8	17.7	 30
117	  2	319.3	55.0	 36
118	  2	211.8	39.1	 30
119	  2	147.8	26.8	 30
120	  2	317.3	64.0	 30
121	  2	246.5	53.6	 30
122	  2	316.5	60.9	 36
123	  2	201.5	54.8	 30
124	  2	280.5	37.1	 30
125	  2	365.5	54.0	 30
126	  2	333.8	63.3	 30
127	  2	492.0	96.2	 36
128	  2	320.8	48.9	 30
129	  2	278.3	60.3	 30
130	  2	533.5	92.2	 30
131	  2	211.5	52.5	 30
132	  2	640.5	175.6	 36
133	  2	388.5	78.7	 30
134	  2	299.0	57.4	 30
135	  2	830.8	177.3	 30
136	  2	237.8	40.2	 30
137	  2	169.5	31.8	 36
138	  2	122.3	27.8	 30
139	  2	680.8	104.3	 30
140	  2	169.8	38.6	 30
141	  2	114.8	25.0	 30
142	  2	579.5	137.0	 36
143	  2	166.8	28.1	 30
144	  2	185.8	28.2	 30
145	  2	188.8	22.7	 30
146	  2	3424.5	1049.0	 30
147	  2	206.8	55.9	 36
148	  2	144.8	30.2	 30
149	  2	123.0	23.3	 30
150	  2	204.0	43.6	 30
151	  2	135.0	32.9	 30
152	  2	133.0	31.3	 36
153	  2	175.0	35.8	 30
154	  2	137.8	24.0	 30
155	  2	140.3	41.0	 30
156	  2	395.8	77.4	 30
157	  2	173.0	30.1	 30
158	  2	175.0	29.2	 36
159	  2	177.3	37.1	 30
160	  2	299.0	53.3	 30
161	  2	1114.8	256.2	 30
162	  2	168.8	32.9	 30
163	  2	149.3	34.5	 36
164	  2	125.8	26.5	 30
165	  2	175.8	39.5	 30
166	  2	283.0	65.9	 30
167	  2	3010.8	799.9	 30
168	  2	245.5	50.8	 36
169	  2	208.5	45.9	 30
170	  2	271.0	43.6	 30
171	  2	684.8	58.1	 30
172	  2	162.5	38.2	 30
173	  2	215.0	44.7	 36
174	  2	269.3	51.3	 30
175	  2	133.8	33.0	 30
176	  2	175.0	41.3	 30
177	  2	153.0	25.7	 30
178	  2	164.8	35.7	 36
179	  2	396.5	89.4	 30
180	  2	157.0	28.2	 30
181	  2	196.5	46.7	 30
182	  2	367.0	68.8	 30
183	  2	182.5	40.0	 36
184	  2	439.3	130.6	 30
185	  2	133.0	26.1	 30
186	  2	187.8	36.6	 30
187	  2	404.0	111.3	 30
188	  2	218.3	38.0	 36
189	  2	143.0	28.2	 30
190	  2	284.3	42.2	 30
191	  2	135.0	36.8	 30
192	  2	127.0	22.2	 30
193	  2	154.3	29.7	 36
194	  2	169.0	32.9	 30
195	  2	229.3	32.9	 30
196	  2	680.5	160.1	 30
197	  2	186.5	35.6	 30
198	  2	166.5	35.2	 36
199	  2	204.3	42.2	 30
200	  2	210.8	51.0	 30
201	  2	255.3	32.9	 30
202	  2	207.0	26.2	 30
203	  2	137.3	112.0	 36
204	  2	365.8	69.4	 30
205	  2	253.5	44.7	 30
206	  2	139.3	35.5	 30
207	  2	133.0	26.6	 30
208	  2	155.0	42.2	 36
209	  2	267.8	55.9	 30
210	  2	211.8	47.1	 30
211	  2	120.0	27.6	 30
212	  2	192.8	38.5	 30
213	  2	322.3	68.9	 36
214	  2	334.8	43.7	 30
215	  2	199.5	32.5	 30
216	  2	453.8	77.1	 30
217	  2	253.0	44.8	 30
218	  2	178.8	33.6	 36
219	  2	199.5	48.3	 30
220	  2	298.0	41.0	 30
221	  2	143.8	32.3	 30
222	  2	129.8	26.6	 30
223	  2	152.3	29.2	 36
224	  2	537.5	119.2	 30
225	  2	291.8	34.9	 30
226	  2	196.8	36.4	 30
227	  2	425.8	62.0	 30
228	  2	1042.3	172.3	 36
229	  2	282.8	24.5	 30
230	  2	392.0	56.8	 30
231	  2	293.3	51.0	 30
232	  2	113.0	24.4	 30
233	  2	202.3	47.5	 36
234	  2	171.8	35.7	 30
235	  2	98.5	31.5	 30
236	  2	362.8	54.6	 30
237	  2	112.5	23.9	 30
238	  2	127.0	30.0	 36
239	  2	85.8	16.1	 30
240	  2	334.5	59.8	 30
241	  2	166.0	45.3	 30
242	  2	145.5	28.7	 30
243	  2	264.3	50.4	 36
244	  2	258.5	48.9	 30
245	  2	257.3	37.3	 30
246	  2	263.3	42.7	 30
247	  2	328.8	40.8	 30
248	  2	251.5	41.8	 36
249	  2	136.0	32.1	 30
250	  2	140.8	30.7	 30
251	  2	150.8	30.0	 30
252	  2	155.8	42.1	 30
253	  2	199.0	30.5	 36
254	  2	259.5	69.0	 30
255	  2	474.5	52.6	 30
256	  2	144.8	25.2	 30
257	  2	290.5	77.1	 30
258	  2	209.8	43.1	 36
259	  2	479.8	130.0	 30
260	  2	233.5	50.2	 30
261	  2	144.0	28.2	 30
262	  2	163.8	44.3	 30
263	  2	139.8	26.7	 36
264	  2	131.3	25.4	 30
265	  2	118.3	28.9	 30
266	  2	102.5	19.5	 30
267	  2	110.8	24.4	 30
268	  2	142.0	35.3	 36
269	  2	200.3	34.3	 30
270	  2	262.5	48.4	 30
271	  2	192.3	40.6	 30
272	  2	170.8	28.5	 30
273	  2	198.0	35.0	 36
274	  2	228.5	36.2	 30
275	  2	202.0	34.7	 30
276	  2	520.0	101.5	 30
277	  2	2533.5	538.4	 30
278	  2	455.5	67.9	 36
279	  2	124.8	26.4	 30
280	  2	133.0	23.0	 30
281	  2	212.3	34.7	 30
282	  2	301.0	41.6	 30
283	  2	509.5	73.3	 36
284	  2	251.8	38.2	 30
285	  2	307.8	69.0	 30
286	  2	224.8	39.6	 30
287	  2	161.8	37.0	 30
288	  2	177.3	32.7	 36
289	  2	192.0	37.4	 30
290	  2	252.5	40.6	 30
291	  2	201.3	34.3	 30
292	  2	394.8	71.0	 30
293	  2	187.3	36.6	 36
294	  2	319.5	52.9	 30
295	  2	127.0	23.0	 30
296	  2	194.8	47.0	 30
297	  2	219.3	43.2	 30
298	  2	139.3	27.5	 36
299	  2	267.8	50.4	 30
300	  2	531.3	68.1	 30
301	  2	255.5	50.9	 30
302	  2	859.8	146.3	 30
303	  2	721.0	136.5	 36
304	  2	268.8	51.1	 30
305	  2	213.8	35.4	 30
306	  2	135.3	17.2	 30
307	  2	177.3	37.9	 30
308	  2	187.8	39.0	 36
309	  2	201.8	31.0	 30
310	  2	194.3	34.1	 30
311	  2	202.0	30.9	 30
312	  2	142.3	26.8	 30
313	  2	151.5	27.1	 36
314	  2	134.0	27.2	 30
315	  2	180.8	32.4	 30
316	  2	178.5	31.9	 30
317	  2	146.5	27.1	 30
318	  2	137.0	27.2	 36
319	  2	160.0	36.7	 30
320	  2	349.5	63.0	 30
321	  2	197.0	51.3	 30
322	  2	151.5	27.2	 30
323	  2	135.3	25.4	 36
324	  2	158.3	26.3	 30
325	  2	170.8	37.4	 30
326	  2	167.3	23.7	 30
327	  2	244.5	36.7	 30
328	  2	140.3	36.8	 36
329	  2	144.0	26.8	 30
330	  2	158.0	32.3	 30
331	  2	466.0	77.6	 30
332	  2	159.8	26.8	 30
333	  2	151.0	28.8	 36
334	  2	132.0	26.1	 30
335	  2	164.8	25.0	 30
336	  2	126.5	26.0	 30
337	  2	121.8	32.8	 30
338	  2	162.0	32.2	 36
339	  2	243.0	48.7	 30
340	  2	2584.5	606.4	 30
341	  2	323.8	47.0	 30
342	  2	300.8	34.1	 30
343	  2	177.8	39.5	 36
344	  2	135.8	26.0	 30
345	  2	137.5	25.1	 30
346	  2	181.0	26.1	 30
347	  2	345.8	73.2	 30
348	  2	318.0	57.6	 36
349	  2	231.5	165.4	 30
350	  2	204.0	30.0	 30
351	  2	172.0	27.3	 30
352	  2	115.3	22.5	 30
353	  2	137.0	25.1	 36
354	  2	243.8	37.4	 30
355	  2	306.8	32.2	 30
356	  2	501.0	69.7	 30
357	  2	158.0	30.8	 30
358	  2	156.3	30.4	 36
359	  2	98.5	19.2	 30
360	  2	114.0	24.7	 30
361	  2	124.8	21.0	 30
362	  2	174.8	34.4	 30
363	  2	309.0	44.1	 36
364	  2	159.8	30.5	 30
365	  2	223.0	40.4	 30
366	  2	130.0	30.4	 30
367	  2	212.5	38.9	 30
368	  2	179.3	28.2	 36
369	  2	172.8	34.1	 30
370	  2	129.3	26.2	 30
371	  2	211.5	28.6	 30
372	  2	221.0	38.2	 30
373	  2	343.5	40.8	 36
374	  2	183.3	30.4	 30
375	  2	494.3	78.3	 30
376	  2	468.8	85.5	 30
377	  2	157.5	30.4	 30
378	  2	318.0	45.4	 36
379	  2	239.8	48.4	 30
380	  2	186.8	38.1	 30
381	  2	428.5	83.3	 30
382	  2	192.3	34.0	 30
383	  2	246.0	43.3	 36
384	  2	132.0	29.2	 30
385	  2	159.5	27.3	 30
386	  2	147.5	28.4	 30
387	  2	122.3	24.7	 30
388	  2	155.0	26.5	 36
389	  2	209.3	34.4	 30
390	  2	1942.8	505.5	 30
391	  2	136.5	24.6	 30
392	  2	113.0	24.1	 30
393	  2	121.0	22.6	 36
394	  2	192.8	30.4	 30
395	  2	192.8	34.2	 30
396	  2	157.5	21.8	 30
397	  2	178.0	31.0	 30
398	  2	152.5	31.6	 36
399	  2	259.3	46.1	 30
400	  2	246.0	50.8	 30
401	  2	434.5	74.0	 30
402	  2	192.5	40.0	 30
403	  2	225.3	37.0	 36
404	  2	425.5	43.9	 30
405	  2	976.8	181.1	 30
406	  2	246.5	37.1	 30
407	  2	403.0	68.0	 30
408	  2	391.8	49.3	 36
409	  2	193.0	44.7	 30
410	  2	128.3	25.4	 30
411	  2	147.0	26.9	 30
412	  2	108.8	30.0	 30
413	  2	115.0	32.4	 36
414	  2	122.0	23.0	 30
415	  2	181.0	35.5	 30
416	  2	571.5	134.7	 30
417	  2	389.5	85.3	 30
418	  2	289.3	49.0	 36
419	  2	157.3	83.2	 30
420	  2	151.8	31.7	 30
421	  2	165.5	28.4	 30
422	  2	150.0	32.5	 30
423	  2	175.3	31.9	 36
424	  2	301.3	65.6	 30
425	  2	209.3	27.7	 30
426	  2	225.8	38.2	 30
427	  2	437.3	61.7	 30
428	  2	386.3	67.2	 36
429	  2	479.3	75.1	 30
430	  2	2786.0	580.7	 30
431	  2	445.3	52.9	 30
432	  2	198.5	34.6	 30
433	  2	111.5	22.8	 36
434	  2	124.5	23.7	 30
435	  2	158.8	39.9	 30
436	  2	222.3	37.8	 30
437	  2	1303.0	311.7	 30
438	  2	393.5	65.2	 36
439	  2	211.5	40.3	 30
440	  2	166.5	20.9	 30
441	  2	231.8	31.0	 30
442	  2	417.0	68.2	 30
443	  2	2164.8	457.9	 36
444	  2	566.5	112.3	 30
445	  2	225.8	33.7	 30
446	  2	215.8	34.9	 30
447	  2	131.0	20.8	 30
448	  2	115.0	22.4	 36
449	  2	206.8	40.9	 30
450	  2	513.0	66.7	 30
451	  2	233.8	37.5	 30
452	  2	892.3	102.4	 30
453	  2	308.0	54.2	 36
454	  2	256.5	46.7	 30
455	  2	192.5	30.4	 30
456	  2	236.3	38.9	 30
457	  2	357.5	55.2	 30
458	  2	148.8	27.1	 36
459	  2	191.5	35.1	 30
460	  2	143.3	28.4	 30
461	  2	127.8	20.0	 30
462	  2	180.8	32.0	 30
463	  2	254.0	45.2	 36
464	  2	143.0	28.4	 30
465	  2	183.5	37.9	 30
466	  2	223.5	36.0	 30
467	  2	154.8	26.9	 30
468	  2	204.5	36.4	 36
469	  2	906.0	167.5	 30
470	  2	124.5	20.9	 30
471	  2	237.5	36.1	 30
472	  2	114.0	21.2	 30
473	  2	778.3	217.3	 36
474	  2	94.8	20.3	 30
475	  2	125.0	23.3	 30
476	  2	110.5	25.9	 30
477	  2	181.0	33.6	 30
478	  2	262.5	51.5	 36
479	  2	260.5	72.4	 30
480	  2	137.3	26.8	 30
481	  2	98.0	22.3	 30
482	  2	114.5	21.7	 30
483	  2	521.0	113.9	 36
484	  2	156.8	20.8	 30
485	  2	348.8	49.7	 30
486	  2	225.3	38.7	 30
487	  2	144.8	18.5	 30
488	  2	155.0	22.7	 36
489	  2	1071.0	247.4	 30
490	  2	194.0	57.1	 30
491	  2	192.0	50.4	 30
492	  2	882.5	86.3	 30
493	  2	174.8	41.9	 36
494	  2	216.0	31.3	 30
495	  2	345.0	68.9	 30
496	  2	241.8	36.1	 30
497	  2	341.8	64.8	 30
498	  2	1355.5	239.0	 36
499	  2	235.0	42.1	 30
500	  2	323.0	40.1	 30
501	  2	739.5	191.2	 30
502	  2	390.3	59.7	 30
503	  2	132.3	26.4	 36
504	  2	169.5	29.8	 30
505	  2	216.3	53.5	 30
506	  2	146.8	26.5	 30
507	  2	130.5	24.2	 30
508	  2	151.0	36.0	 36
509	  2	155.0	30.2	 30
510	  2	187.8	33.0	 30
511	  2	120.5	25.6	 30
512	  2	144.0	31.6	 30
513	  2	169.3	44.1	 30
514	  2	289.5	50.0	 36
515	  2	183.0	34.4	 30
516	  2	138.0	31.7	 30
517	  2	439.0	102.1	 30
518	  2	158.0	65.0	 30
519	  2	276.0	35.9	 36
520	  2	161.5	28.4	 30
521	  2	173.8	30.0	 30
522	  2	130.5	30.0	 30
523	  2	289.5	38.1	 30
524	  2	233.3	51.4	 36
525	  2	217.0	43.4	 30
526	  2	123.8	20.1	 30
527	  2	232.3	44.7	 30
528	  2	432.3	98.3	 30
529	  2	150.0	25.0	 36
530	  2	177.5	31.4	 30
531	  2	198.8	25.9	 30
532	  2	132.8	31.2	 30
533	  2	109.3	20.4	 30
534	  2	111.0	26.1	 36
535	  2	114.3	18.9	 30
536	  2	128.8	23.2	 30
537	  2	167.0	25.3	 30
538	  2	368.8	61.5	 30
539	  2	187.3	191.8	 36
540	  2	218.8	31.6	 30
541	  2	230.8	38.4	 30
542	  2	268.3	40.1	 30
543	  2	160.8	30.4	 30
544	  2	201.5	42.8	 36
545	  2	221.3	50.0	 30
546	  2	201.8	37.9	 30
547	  2	232.3	32.7	 30
548	  2	236.8	35.8	 30
549	  2	2611.5	774.0	 36
550	  2	763.0	119.8	 30
551	  2	326.3	49.0	 30
552	  2	703.3	142.0	 30
553	  2	467.0	95.3	 30
554	  2	163.3	31.0	 36
555	  2	167.0	29.4	 30
556	  2	165.0	33.0	 30
557	  2	631.0	105.8	 30
558	  2	391.0	92.6	 30
559	  2	162.3	28.6	 36
560	  2	181.0	40.8	 30
561	  2	171.3	19.6	 30
562	  2	209.5	37.4	 30
563	  2	151.8	30.9	 30
564	  2	200.8	47.0	 36
565	  2	218.3	40.6	 30
566	  2	240.8	153.0	 30
567	  2	591.8	79.1	 30
568	  2	1418.3	379.3	 30
569	  2	309.0	57.4	 36
570	  2	627.8	105.1	 30
571	  2	1336.3	257.8	 30
572	  2	192.3	37.8	 30
573	  2	145.0	32.7	 30
574	  2	176.3	40.6	 36
575	  2	359.8	57.7	 30
576	  2	389.0	55.5	 30
577	  2	156.8	32.0	 30
578	  2	126.5	17.6	 30
579	  2	146.5	29.9	 36
580	  2	265.8	40.6	 30
581	  2	483.3	80.2	 30
582	  2	442.0	74.0	 30
583	  2	107.5	23.3	 30
584	  2	254.0	49.5	 36
585	  2	169.8	25.5	 30
586	  2	265.8	38.3	 30
587	  2	365.5	79.2	 30
588	  2	182.8	40.4	 30
589	  2	137.3	30.5	 36
590	  2	281.0	60.7	 30
591	  2	202.8	27.7	 30
592	  2	116.5	23.7	 30
593	  2	193.8	36.1	 30
594	  2	124.3	28.4	 36
595	  2	271.8	73.1	 30
596	  2	728.0	108.5	 30
597	  2	177.3	39.3	 30
598	  2	173.0	36.8	 30
599	  2	114.3	17.3	 36
600	  2	221.8	46.0	 30
601	  2	339.0	52.9	 30
602	  2	263.8	36.4	 30
603	  2	365.0	79.5	 30
604	  2	315.3	44.1	 36
605	  2	173.0	40.2	 30
606	  2	228.3	39.5	 30
607	  2	206.0	34.6	 30
608	  2	121.5	20.8	 30
609	  2	125.0	24.4	 36
610	  2	279.0	45.1	 30
611	  2	167.8	46.3	 30
612	  2	176.5	32.7	 30
613	  2	395.8	57.8	 30
614	  2	319.3	48.5	 36
615	  2	1199.3	359.9	 30
616	  2	177.3	35.4	 30
617	  2	269.5	127.7	 30
618	  2	1635.0	385.2	 30
619	  2	180.5	38.8	 36
620	  2	108.5	24.6	 30
621	  2	136.5	30.2	 30
622	  2	312.0	287.7	 30
623	  2	443.3	57.0	 30
624	  2	310.3	34.0	 36
625	  2	373.3	48.9	 30
626	  2	197.3	36.2	 30
627	  2	699.5	106.9	 30
628	  2	257.0	80.8	 30
629	  2	239.3	32.1	 36
630	  2	165.3	45.7	 30
631	  2	159.0	41.7	 30
632	  2	144.0	73.1	 30
633	  2	175.0	32.0	 30
634	  2	314.3	79.1	 36
635	  2	1495.8	396.9	 30
636	  2	166.5	30.1	 30
637	  2	117.5	29.1	 30
638	  2	128.3	24.7	 30
639	  2	168.0	27.3	 36
640	  2	145.8	31.7	 30
641	  2	398.5	84.3	 30
642	  2	229.5	36.0	 30
643	  2	256.0	43.5	 30
644	  2	212.3	43.8	 36
645	  2	130.5	27.5	 30
646	  2	117.0	38.3	 30
647	  2	347.0	67.2	 30
648	  2	801.0	180.1	 30
649	  2	127.8	41.3	 36
650	  2	269.5	45.0	 30
651	  2	393.3	82.1	 30
652	  2	1555.5	282.9	 30
653	  2	813.8	162.8	 30
654	  2	276.3	47.8	 36
655	  2	307.5	41.9	 30
656	  2	169.8	42.5	 30
657	  2	202.5	37.0	 30
658	  2	598.3	136.0	 30
659	  2	161.5	42.6	 36
660	  2	158.0	36.2	 30
661	  2	203.3	44.3	 30
662	  2	1005.8	186.7	 30
663	  2	786.5	92.0	 30
664	  2	409.3	60.1	 36
665	  2	307.0	42.7	 30
666	  2	168.0	34.7	 30
667	  2	455.0	85.7	 30
668	  2	358.5	53.3	 30
669	  2	221.5	64.3	 36
670	  2	731.5	115.4	 30
671	  2	480.0	72.9	 30
672	  2	593.3	77.6	 30
673	  2	325.8	35.5	 30
674	  2	990.8	147.2	 36
675	  2	704.5	127.8	 30
676	  2	942.3	173.8	 30
677	  2	579.0	80.6	 30
678	  2	205.8	43.6	 30
679	  2	503.8	83.3	 36
680	  2	364.5	60.5	 30
681	  2	138.5	22.2	 30
682	  2	606.0	80.8	 30
683	  2	175.8	39.7	 30
684	  2	171.0	39.6	 36
685	  2	174.0	28.3	 30
686	  2	103.8	21.7	 30
687	  2	378.8	62.0	 30
688	  2	1137.5	298.2	 30
689	  2	871.8	283.0	 36
690	  2	310.0	71.3	 30
691	  2	155.5	36.4	 30
692	  2	176.0	31.8	 30
693	  2	154.8	41.5	 30
694	  2	210.3	34.0	 36
695	  2	273.0	53.8	 30
696	  2	147.8	32.5	 30
697	  2	141.5	27.8	 30
698	  2	229.3	53.1	 30
699	  2	149.5	27.0	 36
700	  2	182.5	27.1	 30
701	  2	149.5	47.5	 30
702	  2	310.8	57.2	 30
703	  2	238.0	46.5	 30
704	  2	193.5	41.7	 36
705	  2	525.5	132.4	 30
706	  2	165.5	36.3	 30
707	  2	154.0	28.2	 30
708	  2	333.8	166.5	 30
709	  2	27005.8	8380.8	 36
710	  2	364.8	274.1	 30
711	  2	28424.3	7780.8	 30
  0	  3	23731.0	2853.5	 25
  1	  3	251.0	38.9	 25
  2	  3	21361.0	4203.1	 30
  3	  3	236.0	42.8	 25
  4	  3	119.0	23.0	 25
  5	  3	500.0	60.8	 25
  6	  3	304.0	43.7	 25
  7	  3	99.0	23.1	 30
  8	  3	107.0	18.0	 25
  9	  3	397.0	58.8	 25
 10	  3	269.0	45.4	 25
 11	  3	112.0	21.8	 25
 12	  3	139.0	26.3	 30
 13	  3	131.0	22.0	 25
 14	  3	345.0	34.6	 25
 15	  3	175.0	33.5	 25
 16	  3	118.0	25.2	 25
 17	  3	143.5	23.6	 30
 18	  3	269.0	49.5	 25
 19	  3	125.0	20.5	 25
 20	  3	162.0	31.4	 25
 21	  3	162.0	30.4	 25
 22	  3	231.0	27.4	 30
 23	  3	1416.0	214.0	 25
 24	  3	489.0	75.4	 25
 25	  3	328.0	42.1	 25
 26	  3	243.0	36.7	 25
 27	  3	271.0	52.0	 30
 28	  3	198.0	28.6	 25
 29	  3	225.0	37.3	 25
 30	  3	404.0	62.7	 25
 31	  3	114.0	21.1	 25
 32	  3	264.8	38.1	 30
 33	  3	203.0	23.1	 25
 34	  3	492.0	48.0	 25
 35	  3	2404.0	209.1	 25
 36	  3	1104.0	80.3	 25
 37	  3	290.0	32.3	 30
 38	  3	212.0	45.3	 25
 39	  3	192.0	31.2	 25
 40	  3	1787.0	197.9	 25
 41	  3	341.0	54.9	 25
 42	  3	531.0	68.6	 30
 43	  3	849.0	119.4	 25
 44	  3	112.0	23.4	 25
 45	  3	248.0	47.6	 25
 46	  3	344.0	49.0	 25
 47	  3	348.5	63.4	 30
 48	  3	233.0	42.3	 25
 49	  3	304.0	56.9	 25
 50	  3	152.0	27.1	 25
 51	  3	166.0	38.8	 25
 52	  3	115.8	20.9	 30
 53	  3	153.0	23.2	 25
 54	  3	113.0	26.8	 25
 55	  3	4794.0	502.1	 25
 56	  3	214.0	32.8	 25
 57	  3	359.3	70.4	 30
 58	  3	666.0	85.0	 25
 59	  3	504.0	71.8	 25
 60	  3	322.0	66.9	 25
 61	  3	193.0	34.0	 25
 62	  3	198.3	36.8	 30
 63	  3	158.0	41.1	 25
 64	  3	110.0	30.4	 25
 65	  3	257.0	41.7	 25
 66	  3	229.0	31.7	 25
 67	  3	4333.5	751.4	 30
 68	  3	486.0	67.0	 25
 69	  3	182.0	34.5	 25
 70	  3	212.0	37.6	 25
 71	  3	169.0	33.7	 25
 72	  3	264.8	53.0	 30
 73	  3	110.0	15.7	 25
 74	  3	246.0	38.4	 25
 75	  3	163.0	27.4	 25
 76	  3	361.0	48.0	 25
 77	  3	357.5	46.0	 30
 78	  3	432.0	67.3	 25
 79	  3	1641.0	143.5	 25
 80	  3	532.0	69.2	 25
 81	  3	3130.0	308.6	 25
 82	  3	1514.3	292.9	 30
 83	  3	263.0	49.0	 25
 84	  3	269.0	41.9	 25
 85	  3	368.0	57.4	 25
 86	  3	173.0	32.2	 25
 87	  3	413.3	59.2	 30
 88	  3	152.0	26.1	 25
 89	  3	223.0	35.8	 25
 90	  3	469.0	54.1	 25
 91	  3	686.0	117.6	 25
 92	  3	170.5	40.8	 30
 93	  3	3146.0	313.7	 25
 94	  3	441.0	61.0	 25
 95	  3	286.0	53.9	 25
 96	  3	280.0	51.0	 25
 97	  3	578.8	70.6	 30
 98	  3	5680.0	691.1	 25
 99	  3	511.0	64.6	 25
100	  3	958.0	109.7	 25
101	  3	279.0	48.9	 25
102	  3	256.3	53.2	 30
103	  3	393.0	64.9	 25
104	  3	97.0	20.6	 25
105	  3	579.0	55.9	 25
106	  3	116.0	25.3	 25
107	  3	171.3	32.7	 30
108	  3	253.0	38.3	 25
109	  3	106.0	16.3	 25
110	  3	148.0	27.4	 25
111	  3	241.0	41.3	 25
112	  3	441.0	70.2	 30
113	  3	157.0	46.0	 25
114	  3	367.0	39.4	 25
115	  3	1616.0	165.4	 25
116	  3	4658.0	466.7	 25
117	  3	3324.0	590.9	 30
118	  3	560.0	78.9	 25
119	  3	979.0	96.1	 25
120	  3	158.0	22.7	 25
121	  3	567.0	68.3	 25
122	  3	317.5	48.7	 30
123	  3	386.0	55.6	 25
124	  3	401.0	55.7	 25
125	  3	128.0	26.6	 25
126	  3	160.0	35.4	 25
127	  3	161.3	27.7	 30
128	  3	269.0	38.5	 25
129	  3	288.0	49.4	 25
130	  3	654.0	95.0	 25
131	  3	451.0	89.0	 25
132	  3	683.0	112.7	 30
133	  3	176.0	22.1	 25
134	  3	561.0	51.6	 25
135	  3	179.0	30.8	 25
136	  3	321.0	48.2	 25
137	  3	6340.8	1207.2	 30
138	  3	509.0	82.1	 25
139	  3	516.0	73.1	 25
140	  3	417.0	37.0	 25
141	  3	195.0	24.8	 25
142	  3	1010.0	173.7	 30
143	  3	1314.0	112.8	 25
144	  3	360.0	64.5	 25
145	  3	225.0	28.9	 25
146	  3	353.0	58.2	 25
147	  3	273.5	47.6	 30
148	  3	293.0	47.2	 25
149	  3	161.0	31.0	 25
150	  3	130.0	28.7	 25
151	  3	383.0	59.5	 25
152	  3	369.0	41.8	 25
153	  3	213.5	32.4	 30
154	  3	1609.0	150.3	 25
155	  3	161.0	26.4	 25
156	  3	2616.0	485.2	 25
157	  3	552.0	69.5	 25
158	  3	227.0	45.5	 30
159	  3	273.0	50.6	 25
160	  3	238.0	40.3	 25
161	  3	153.0	36.2	 25
162	  3	124.0	23.8	 25
163	  3	209.5	42.8	 30
164	  3	149.0	26.0	 25
165	  3	333.0	42.6	 25
166	  3	161.0	25.8	 25
167	  3	540.0	82.5	 25
168	  3	495.5	80.7	 30
169	  3	3111.0	294.6	 25
170	  3	187.0	35.4	 25
171	  3	327.0	50.4	 25
172	  3	650.0	133.5	 25
173	  3	451.3	92.1	 30
174	  3	400.0	66.2	 25
175	  3	1262.0	140.1	 25
176	  3	833.0	110.7	 25
177	  3	1679.0	363.7	 25
178	  3	495.3	119.4	 30
179	  3	479.0	63.7	 25
180	  3	269.0	41.3	 25
181	  3	227.0	33.0	 25
182	  3	564.0	115.3	 25
183	  3	1787.8	386.0	 30
184	  3	439.0	80.2	 25
185	  3	777.0	133.0	 25
186	  3	115.0	29.9	 25
187	  3	143.0	21.7	 25
188	  3	244.8	42.9	 30
189	  3	181.0	25.3	 25
190	  3	140.0	25.9	 25
191	  3	132.0	25.9	 25
192	  3	119.0	26.6	 25
193	  3	185.0	37.6	 30
194	  3	264.0	48.1	 25
195	  3	212.0	37.0	 25
196	  3	450.0	56.4	 25
197	  3	418.0	60.7	 25
198	  3	7527.5	1614.2	 30
199	  3	179.0	42.6	 25
200	  3	473.0	90.8	 25
201	  3	201.0	27.3	 25
202	  3	315.0	44.2	 25
203	  3	1818.3	330.9	 30
204	  3	216.0	36.3	 25
205	  3	492.0	81.8	 25
206	  3	438.0	74.6	 25
207	  3	188.0	29.7	 25
208	  3	287.8	42.4	 30
209	  3	655.0	86.6	 25
210	  3	169.0	34.8	 25
211	  3	182.0	32.8	 25
212	  3	173.0	28.2	 25
213	  3	314.5	54.2	 30
214	  3	807.0	72.8	 25
215	  3	393.0	69.8	 25
216	  3	407.0	41.4	 25
217	  3	300.0	26.1	 25
218	  3	197.3	35.5	 30
219	  3	609.0	86.6	 25
220	  3	4465.0	371.3	 25
221	  3	1131.0	101.4	 25
222	  3	338.0	62.9	 25
223	  3	139.8	32.6	 30
224	  3	157.0	24.1	 25
225	  3	297.0	57.4	 25
226	  3	300.0	37.9	 25
227	  3	252.0	34.4	 25
228	  3	606.8	104.3	 30
229	  3	320.0	53.9	 25
230	  3	698.0	87.7	 25
231	  3	957.0	100.0	 25
232	  3	119.0	28.9	 25
233	  3	233.3	38.3	 30
234	  3	268.0	52.6	 25
235	  3	87.0	17.9	 25
236	  3	87.0	25.9	 25
237	  3	105.0	24.0	 25
238	  3	85.0	18.7	 30
239	  3	133.0	26.2	 25
240	  3	124.0	32.6	 25
241	  3	112.0	21.1	 25
242	  3	120.0	25.8	 25
243	  3	123.8	27.3	 30
244	  3	584.0	60.9	 25
245	  3	2226.0	225.1	 25
246	  3	785.0	107.2	 25
247	  3	189.0	37.2	 25
248	  3	645.5	123.5	 30
249	  3	242.0	50.0	 25
250	  3	417.0	51.3	 25
251	  3	275.0	48.9	 25
252	  3	241.0	29.8	 25
253	  3	538.0	73.8	 30
254	  3	853.0	74.8	 25
255	  3	677.0	116.5	 25
256	  3	357.0	51.8	 25
257	  3	107.0	21.5	 25
258	  3	118.8	30.7	 30
259	  3	826.0	114.7	 25
260	  3	580.0	94.4	 25
261	  3	216.0	44.3	 25
262	  3	673.0	92.5	 25
263	  3	213.3	39.7	 30
264	  3	1860.0	204.3	 25
265	  3	267.0	68.3	 25
266	  3	98.0	26.1	 25
267	  3	1072.0	103.8	 25
268	  3	521.0	50.9	 30
269	  3	278.0	46.9	 25
270	  3	175.0	38.4	 25
271	  3	115.0	26.2	 25
272	  3	404.0	61.4	 25
273	  3	315.3	55.3	 30
274	  3	165.0	26.5	 25
275	  3	182.0	41.7	 25
276	  3	138.0	30.4	 25
277	  3	547.0	89.1	 25
278	  3	410.8	82.1	 30
279	  3	779.0	79.8	 25
280	  3	252.0	43.9	 25
281	  3	303.0	46.8	 25
282	  3	165.0	35.8	 25
283	  3	323.0	59.1	 30
284	  3	420.0	64.4	 25
285	  3	183.0	36.2	 25
286	  3	175.0	24.5	 25
287	  3	1814.0	216.3	 25
288	  3	198.8	49.8	 30
289	  3	394.0	68.9	 25
290	  3	1106.0	118.6	 25
291	  3	356.0	58.3	 25
292	  3	282.0	51.2	 25
293	  3	295.5	53.6	 30
294	  3	721.0	90.3	 25
295	  3	1382.0	136.2	 25
296	  3	568.0	86.3	 25
297	  3	252.0	39.9	 25
298	  3	938.3	119.6	 30
299	  3	2651.0	305.1	 25
300	  3	1630.0	94.1	 25
301	  3	1354.0	133.6	 25
302	  3	253.0	39.8	 25
303	  3	300.8	42.2	 30
304	  3	2921.0	338.2	 25
305	  3	606.0	72.1	 25
306	  3	689.0	54.6	 25
307	  3	545.0	74.3	 25
308	  3	187.8	41.4	 30
309	  3	214.0	34.8	 25
310	  3	142.0	27.6	 25
311	  3	669.0	96.6	 25
312	  3	439.0	74.0	 25
313	  3	4187.5	671.9	 30
314	  3	333.0	56.5	 25
315	  3	185.0	34.8	 25
316	  3	183.0	43.6	 25
317	  3	184.0	26.6	 25
318	  3	189.5	42.7	 30
319	  3	506.0	61.6	 25
320	  3	894.0	138.3	 25
321	  3	128.0	29.5	 25
322	  3	477.0	77.6	 25
323	  3	150.3	39.7	 30
324	  3	499.0	68.9	 25
325	  3	7094.0	544.9	 25
326	  3	376.0	58.2	 25
327	  3	10815.0	1251.4	 25
328	  3	317.8	64.4	 30
329	  3	189.0	37.5	 25
330	  3	229.0	47.8	 25
331	  3	2574.0	265.8	 25
332	  3	155.0	37.3	 25
333	  3	109.3	27.6	 30
334	  3	154.0	55.7	 25
335	  3	145.0	30.4	 25
336	  3	248.0	44.8	 25
337	  3	226.0	40.6	 25
338	  3	3565.0	557.8	 30
339	  3	3649.0	467.3	 25
340	  3	296.0	42.1	 25
341	  3	198.0	42.1	 25
342	  3	260.0	55.7	 25
343	  3	328.3	63.8	 30
344	  3	194.0	30.9	 25
345	  3	1936.0	191.4	 25
346	  3	829.0	132.7	 25
347	  3	421.0	70.0	 25
348	  3	274.5	58.2	 30
349	  3	18789.0	1600.7	 25
350	  3	401.0	80.6	 25
351	  3	161.0	44.4	 25
352	  3	2323.0	323.7	 25
353	  3	141.0	23.7	 30
354	  3	4575.0	436.6	 25
355	  3	533.0	58.7	 25
356	  3	1095.0	193.1	 25
357	  3	987.0	143.7	 25
358	  3	261.0	42.3	 30
359	  3	187.0	34.5	 25
360	  3	2791.0	295.8	 25
361	  3	173.0	25.8	 25
362	  3	849.0	115.5	 25
363	  3	1208.5	181.0	 30
364	  3	919.0	109.9	 25
365	  3	159.0	34.8	 25
366	  3	450.0	63.2	 25
367	  3	154.0	41.9	 25
368	  3	249.5	45.1	 30
369	  3	175.0	54.6	 25
370	  3	205.0	42.1	 25
371	  3	111.0	19.5	 25
372	  3	543.0	60.2	 25
373	  3	309.5	48.9	 30
374	  3	1440.0	180.8	 25
375	  3	2537.0	216.0	 25
376	  3	522.0	74.5	 25
377	  3	691.0	98.1	 25
378	  3	179.0	29.5	 30
379	  3	121.0	25.6	 25
380	  3	206.0	43.0	 25
381	  3	4943.0	600.6	 25
382	  3	202.0	46.2	 25
383	  3	185.5	38.3	 30
384	  3	939.0	118.2	 25
385	  3	573.0	83.2	 25
386	  3	397.0	69.6	 25
387	  3	286.0	54.8	 25
388	  3	204.0	47.8	 30
389	  3	182.0	29.7	 25
390	  3	203.0	35.1	 25
391	  3	762.0	133.9	 25
392	  3	567.0	85.0	 25
393	  3	608.8	76.7	 30
394	  3	477.0	72.4	 25
395	  3	151.0	26.5	 25
396	  3	207.0	63.6	 25
397	  3	1184.0	128.8	 25
398	  3	316.3	54.2	 30
399	  3	184.0	38.4	 25
400	  3	1144.0	176.1	 25
401	  3	348.0	42.2	 25
402	  3	145.0	35.6	 25
403	  3	216.0	49.6	 30
404	  3	585.0	80.2	 25
405	  3	222.0	48.7	 25
406	  3	4028.0	325.3	 25
407	  3	682.0	83.9	 25
408	  3	313.5	75.8	 30
409	  3	147.0	30.9	 25
410	  3	691.0	80.9	 25
411	  3	2522.0	211.4	 25
412	  3	230.0	47.2	 25
413	  3	271.8	45.5	 30
414	  3	251.0	49.2	 25
415	  3	1343.0	179.1	 25
416	  3	290.0	50.7	 25
417	  3	423.0	50.9	 25
418	  3	205.8	62.8	 30
419	  3	11878.0	1466.6	 25
420	  3	154.0	26.7	 25
421	  3	866.0	104.5	 25
422	  3	660.0	87.0	 25
423	  3	1383.5	190.4	 30
424	  3	218.0	36.5	 25
425	  3	179.0	31.2	 25
426	  3	116.0	26.8	 25
427	  3	302.0	48.9	 25
428	  3	329.0	46.6	 30
429	  3	159.0	39.4	 25
430	  3	165.0	28.0	 25
431	  3	458.0	58.1	 25
432	  3	575.0	79.1	 25
433	  3	340.8	84.9	 30
434	  3	213.0	35.1	 25
435	  3	216.0	35.6	 25
436	  3	155.0	34.5	 25
437	  3	268.0	35.8	 25
438	  3	424.3	65.9	 30
439	  3	2795.0	301.7	 25
440	  3	391.0	71.2	 25
441	  3	216.0	36.1	 25
442	  3	660.0	84.8	 25
443	  3	3196.3	356.8	 30
444	  3	178.0	35.9	 25
445	  3	285.0	68.2	 25
446	  3	254.0	65.0	 25
447	  3	171.0	29.0	 25
448	  3	99.5	21.8	 30
449	  3	139.0	42.8	 25
450	  3	446.0	75.3	 25
451	  3	3147.0	355.3	 25
452	  3	1833.0	145.4	 25
453	  3	265.5	50.7	 30
454	  3	804.0	174.2	 25
455	  3	877.0	125.7	 25
456	  3	362.0	69.8	 25
457	  3	368.0	59.7	 25
458	  3	336.8	67.4	 30
459	  3	261.0	50.9	 25
460	  3	2042.0	273.6	 25
461	  3	204.0	35.8	 25
462	  3	299.0	46.0	 25
463	  3	1287.3	283.6	 30
464	  3	975.0	105.9	 25
465	  3	933.0	117.6	 25
466	  3	1180.0	169.0	 25
467	  3	10035.0	945.4	 25
468	  3	192.5	41.5	 30
469	  3	158.0	23.8	 25
470	  3	338.0	56.5	 25
471	  3	261.0	47.5	 25
472	  3	125.0	36.5	 25
473	  3	96.5	23.8	 30
474	  3	126.0	32.2	 25
475	  3	111.0	36.0	 25
476	  3	115.0	31.2	 25
477	  3	189.0	37.9	 25
478	  3	427.8	79.7	 30
479	  3	821.0	156.1	 25
480	  3	1307.0	198.1	 25
481	  3	510.0	77.3	 25
482	  3	1903.0	225.2	 25
483	  3	144.8	27.6	 30
484	  3	501.0	96.7	 25
485	  3	150.0	31.0	 25
486	  3	180.0	31.1	 25
487	  3	212.0	41.2	 25
488	  3	238.5	39.2	 30
489	  3	1014.0	137.1	 25
490	  3	8602.0	747.1	 25
491	  3	2044.0	171.0	 25
492	  3	294.0	47.3	 25
493	  3	7775.3	1826.1	 30
494	  3	229.0	37.6	 25
495	  3	149.0	118.6	 25
496	  3	166.0	63.4	 25
497	  3	226.0	46.7	 25
498	  3	246.8	39.2	 30
499	  3	161.0	36.5	 25
500	  3	151.0	41.9	 25
501	  3	299.0	63.7	 25
502	  3	195.0	50.3	 25
503	  3	160.0	44.8	 25
504	  3	479.0	74.2	 30
505	  3	9658.0	1103.7	 25
506	  3	491.0	70.6	 25
507	  3	272.0	67.0	 25
508	  3	232.0	78.7	 25
509	  3	1323.0	201.2	 30
510	  3	188.0	40.3	 25
511	  3	211.0	52.1	 25
512	  3	372.0	45.9	 25
513	  3	2553.0	220.2	 25
514	  3	400.8	67.7	 30
515	  3	185.0	42.5	 25
516	  3	624.0	89.6	 25
517	  3	260.0	44.7	 25
518	  3	1720.0	134.6	 25
519	  3	1172.5	193.2	 30
520	  3	391.0	79.3	 25
521	  3	214.0	44.6	 25
522	  3	1190.0	120.9	 25
523	  3	831.0	147.1	 25
524	  3	160.8	35.4	 30
525	  3	269.0	54.2	 25
526	  3	141.0	30.2	 25
527	  3	437.0	63.4	 25
528	  3	134.0	32.6	 25
529	  3	196.8	35.8	 30
530	  3	1126.0	138.8	 25
531	  3	498.0	71.0	 25
532	  3	194.0	45.4	 25
533	  3	113.0	24.6	 25
534	  3	688.3	102.4	 30
535	  3	225.0	39.5	 25
536	  3	169.0	28.7	 25
537	  3	231.0	37.5	 25
538	  3	186.0	52.1	 25
539	  3	17425.3	3284.9	 30
540	  3	687.0	87.0	 25
541	  3	234.0	46.6	 25
542	  3	147.0	33.6	 25
543	  3	448.0	78.6	 25
544	  3	513.0	95.6	 30
545	  3	217.0	43.3	 25
546	  3	199.0	35.8	 25
547	  3	168.0	47.6	 25
548	  3	723.0	116.6	 25
549	  3	157.8	43.3	 30
550	  3	628.0	121.4	 25
551	  3	197.0	37.9	 25
552	  3	1059.0	135.1	 25
553	  3	182.0	35.3	 25
554	  3	180.3	51.7	 30
555	  3	215.0	47.4	 25
556	  3	175.0	47.1	 25
557	  3	2804.0	288.5	 25
558	  3	251.0	46.4	 25
559	  3	196.3	46.2	 30
560	  3	149.0	30.0	 25
561	  3	204.0	49.5	 25
562	  3	204.0	73.8	 25
563	  3	459.0	107.4	 25
564	  3	1479.8	254.7	 30
565	  3	2283.0	274.6	 25
566	  3	12995.0	1663.4	 25
567	  3	1508.0	129.6	 25
568	  3	1230.0	196.4	 25
569	  3	409.8	56.8	 30
570	  3	257.0	38.4	 25
571	  3	297.0	50.5	 25
572	  3	487.0	57.4	 25
573	  3	200.0	40.3	 25
574	  3	584.8	68.0	 30
575	  3	820.0	91.6	 25
576	  3	1110.0	109.2	 25
577	  3	597.0	76.9	 25
578	  3	1242.0	175.9	 25
579	  3	165.8	40.0	 30
580	  3	5369.0	945.8	 25
581	  3	301.0	42.7	 25
582	  3	822.0	134.6	 25
583	  3	218.0	47.0	 25
584	  3	2984.8	738.3	 30
585	  3	518.0	115.7	 25
586	  3	2362.0	328.7	 25
587	  3	208.0	47.2	 25
588	  3	169.0	39.5	 25
589	  3	374.8	80.4	 30
590	  3	311.0	63.3	 25
591	  3	1417.0	189.6	 25
592	  3	597.0	93.4	 25
593	  3	596.0	93.8	 25
594	  3	159.0	33.8	 30
595	  3	211.0	47.3	 25
596	  3	277.0	39.5	 25
597	  3	2217.0	394.7	 25
598	  3	1609.0	226.9	 25
599	  3	175.0	34.9	 30
600	  3	526.0	79.4	 25
601	  3	164.0	36.3	 25
602	  3	203.0	50.9	 25
603	  3	248.0	53.1	 25
604	  3	197.0	49.8	 30
605	  3	219.0	46.7	 25
606	  3	372.0	75.2	 25
607	  3	352.0	69.2	 25
608	  3	1245.0	233.4	 25
609	  3	177.3	29.1	 30
610	  3	5789.0	684.5	 25
611	  3	3442.0	537.8	 25
612	  3	363.0	84.1	 25
613	  3	342.0	67.9	 25
614	  3	123.5	30.0	 30
615	  3	1148.0	138.0	 25
616	  3	921.0	95.1	 25
617	  3	11836.0	1429.3	 25
618	  3	375.0	60.7	 25
619	  3	192.5	34.4	 30
620	  3	761.0	79.7	 25
621	  3	335.0	80.7	 25
622	  3	14640.0	1128.1	 25
623	  3	3570.0	352.6	 25
624	  3	1092.5	153.2	 30
625	  3	249.0	46.8	 25
626	  3	239.0	40.9	 25
627	  3	431.0	123.7	 25
628	  3	6424.0	824.5	 25
629	  3	1419.0	152.4	 30
630	  3	1914.0	216.7	 25
631	  3	562.0	183.5	 25
632	  3	3139.0	248.5	 25
633	  3	1257.0	126.8	 25
634	  3	159.3	35.8	 30
635	  3	124.0	36.1	 25
636	  3	985.0	156.1	 25
637	  3	301.0	45.2	 25
638	  3	250.0	56.3	 25
639	  3	282.5	46.4	 30
640	  3	3189.0	416.1	 25
641	  3	528.0	82.4	 25
642	  3	188.0	46.4	 25
643	  3	2257.0	249.8	 25
644	  3	2642.3	466.4	 30
645	  3	1411.0	209.2	 25
646	  3	1630.0	207.1	 25
647	  3	419.0	66.4	 25
648	  3	389.0	59.9	 25
649	  3	527.0	99.9	 30
650	  3	434.0	73.3	 25
651	  3	127.0	34.5	 25
652	  3	943.0	143.3	 25
653	  3	217.0	34.9	 25
654	  3	1246.8	217.5	 30
655	  3	315.0	57.0	 25
656	  3	1488.0	154.3	 25
657	  3	303.0	61.9	 25
658	  3	209.0	57.0	 25
659	  3	1860.8	232.9	 30
660	  3	1344.0	206.9	 25
661	  3	125.0	29.4	 25
662	  3	474.0	66.4	 25
663	  3	3772.0	382.2	 25
664	  3	4658.0	763.5	 30
665	  3	1697.0	204.3	 25
666	  3	176.0	34.0	 25
667	  3	351.0	61.5	 25
668	  3	817.0	134.8	 25
669	  3	2702.5	521.4	 30
670	  3	778.0	111.6	 25
671	  3	1581.0	249.6	 25
672	  3	987.0	109.4	 25
673	  3	841.0	83.5	 25
674	  3	617.3	86.0	 30
675	  3	1312.0	100.0	 25
676	  3	4486.0	393.0	 25
677	  3	1850.0	251.3	 25
678	  3	174.0	27.4	 25
679	  3	2483.5	361.5	 30
680	  3	993.0	164.2	 25
681	  3	252.0	34.1	 25
682	  3	422.0	70.6	 25
683	  3	442.0	83.3	 25
684	  3	1739.0	320.6	 30
685	  3	152.0	44.4	 25
686	  3	396.0	72.7	 25
687	  3	159.0	31.7	 25
688	  3	328.0	50.9	 25
689	  3	609.0	132.1	 30
690	  3	220.0	43.8	 25
691	  3	196.0	32.4	 25
692	  3	399.0	89.3	 25
693	  3	251.0	55.3	 25
694	  3	283.0	53.0	 30
695	  3	111.0	33.2	 25
696	  3	738.0	93.2	 25
697	  3	242.0	47.6	 25
698	  3	134.0	25.3	 25
699	  3	207.0	41.2	 30
700	  3	872.0	203.2	 25
701	  3	3928.0	525.1	 25
702	  3	815.0	84.5	 25
703	  3	136.0	26.3	 25
704	  3	169.5	40.8	 30
705	  3	132.0	18.6	 25
706	  3	171.0	34.8	 25
707	  3	130.0	26.4	 25
708	  3	25173.0	6250.0	 25
709	  3	329.3	147.3	 30
710	  3	27399.0	8955.7	 25
711	  3	279.0	64.8	 25
  0	  4	131.0	35.3	 25
  1	  4	98.0	21.5	 25
  2	  4	143.5	35.6	 30
  3	  4	107.0	21.4	 25
  4	  4	80.0	19.7	 25
  5	  4	212.0	41.6	 25
  6	  4	292.0	62.7	 25
  7	  4	121.3	29.7	 30
  8	  4	109.0	32.2	 25
  9	  4	240.0	45.5	 25
 10	  4	144.0	29.1	 25
 11	  4	90.0	18.3	 25
 12	  4	116.0	30.5	 30
 13	  4	164.0	40.8	 25
 14	  4	192.0	28.7	 25
 15	  4	197.0	39.5	 25
 16	  4	167.0	56.0	 25
 17	  4	116.3	24.4	 30
 18	  4	149.0	27.6	 25
 19	  4	110.0	18.4	 25
 20	  4	137.0	21.4	 25
 21	  4	153.0	24.7	 25
 22	  4	216.5	49.0	 30
 23	  4	407.0	49.1	 25
 24	  4	191.0	31.2	 25
 25	  4	233.0	50.8	 25
 26	  4	284.0	53.1	 25
 27	  4	205.0	34.6	 30
 28	  4	408.0	81.7	 25
 29	  4	196.0	36.8	 25
 30	  4	309.0	62.8	 25
 31	  4	129.0	22.6	 25
 32	  4	298.0	40.8	 30
 33	  4	186.0	36.8	 25
 34	  4	690.0	81.0	 25
 35	  4	722.0	84.2	 25
 36	  4	357.0	58.1	 25
 37	  4	302.5	56.8	 30
 38	  4	193.0	32.7	 25
 39	  4	170.0	30.9	 25
 40	  4	459.0	49.4	 25
 41	  4	267.0	61.1	 25
 42	  4	228.0	42.7	 30
 43	  4	244.0	57.3	 25
 44	  4	150.0	38.6	 25
 45	  4	365.0	37.4	 25
 46	  4	218.0	37.1	 25
 47	  4	266.0	48.8	 30
 48	  4	246.0	53.3	 25
 49	  4	128.0	28.9	 25
 50	  4	124.0	37.6	 25
 51	  4	126.0	21.9	 25
 52	  4	106.8	24.2	 30
 53	  4	134.0	30.1	 25
 54	  4	106.0	29.9	 25
 55	  4	656.0	92.8	 25
 56	  4	199.0	33.1	 25
 57	  4	730.0	152.2	 30
 58	  4	285.0	45.0	 25
 59	  4	192.0	30.8	 25
 60	  4	266.0	42.2	 25
 61	  4	154.0	44.6	 25
 62	  4	183.3	27.0	 30
 63	  4	164.0	46.1	 25
 64	  4	138.0	29.0	 25
 65	  4	190.0	37.0	 25
 66	  4	242.0	34.4	 25
 67	  4	1094.0	213.1	 30
 68	  4	143.0	40.3	 25
 69	  4	121.0	24.6	 25
 70	  4	175.0	29.4	 25
 71	  4	161.0	23.9	 25
 72	  4	213.0	56.1	 30
 73	  4	108.0	26.9	 25
 74	  4	153.0	30.0	 25
 75	  4	149.0	33.4	 25
 76	  4	234.0	60.9	 25
 77	  4	431.3	73.5	 30
 78	  4	252.0	34.5	 25
 79	  4	447.0	55.4	 25
 80	  4	475.0	55.5	 25
 81	  4	798.0	101.2	 25
 82	  4	353.5	83.0	 30
 83	  4	136.0	32.6	 25
 84	  4	191.0	44.4	 25
 85	  4	119.0	28.5	 25
 86	  4	208.0	40.1	 25
 87	  4	368.3	78.0	 30
 88	  4	122.0	32.2	 25
 89	  4	217.0	48.9	 25
 90	  4	376.0	82.1	 25
 91	  4	208.0	52.3	 25
 92	  4	162.3	43.3	 30
 93	  4	844.0	143.5	 25
 94	  4	212.0	39.1	 25
 95	  4	232.0	50.3	 25
 96	  4	183.0	41.0	 25
 97	  4	222.8	38.9	 30
 98	  4	4238.0	529.5	 25
 99	  4	229.0	65.8	 25
100	  4	198.0	63.4	 25
101	  4	150.0	39.6	 25
102	  4	181.5	45.1	 30
103	  4	210.0	42.1	 25
104	  4	101.0	31.7	 25
105	  4	196.0	36.8	 25
106	  4	103.0	22.9	 25
107	  4	207.0	50.2	 30
108	  4	186.0	38.5	 25
109	  4	111.0	21.8	 25
110	  4	197.0	38.6	 25
111	  4	153.0	35.3	 25
112	  4	453.5	77.2	 30
113	  4	129.0	40.7	 25
114	  4	241.0	44.4	 25
115	  4	289.0	59.5	 25
116	  4	956.0	113.4	 25
117	  4	1047.8	129.6	 30
118	  4	418.0	83.6	 25
119	  4	568.0	75.4	 25
120	  4	185.0	43.1	 25
121	  4	197.0	32.7	 25
122	  4	181.0	37.0	 30
123	  4	236.0	48.5	 25
124	  4	223.0	56.8	 25
125	  4	139.0	81.4	 25
126	  4	139.0	25.1	 25
127	  4	146.5	43.5	 30
128	  4	117.0	22.7	 25
129	  4	378.0	66.0	 25
130	  4	261.0	55.8	 25
131	  4	304.0	43.4	 25
132	  4	340.8	70.1	 30
133	  4	155.0	42.5	 25
134	  4	325.0	53.3	 25
135	  4	161.0	40.9	 25
136	  4	373.0	75.8	 25
137	  4	404.5	111.4	 30
138	  4	287.0	52.8	 25
139	  4	535.0	77.3	 25
140	  4	574.0	80.3	 25
141	  4	178.0	40.2	 25
142	  4	314.0	50.9	 25
143	  4	1216.0	268.6	 30
144	  4	498.0	71.8	 25
145	  4	143.0	33.5	 25
146	  4	214.0	37.0	 25
147	  4	176.0	39.4	 25
148	  4	434.5	70.7	 30
149	  4	201.0	48.6	 25
150	  4	155.0	34.2	 25
151	  4	346.0	70.3	 25
152	  4	391.0	54.5	 25
153	  4	245.3	53.3	 30
154	  4	334.0	48.2	 25
155	  4	110.0	21.9	 25
156	  4	701.0	169.8	 25
157	  4	539.0	60.8	 25
158	  4	278.0	77.1	 30
159	  4	306.0	61.3	 25
160	  4	283.0	45.5	 25
161	  4	145.0	42.5	 25
162	  4	109.0	23.6	 25
163	  4	144.8	24.1	 30
164	  4	191.0	37.0	 25
165	  4	237.0	47.4	 25
166	  4	133.0	31.4	 25
167	  4	238.0	48.0	 25
168	  4	305.5	45.3	 30
169	  4	633.0	92.3	 25
170	  4	135.0	26.7	 25
171	  4	193.0	46.8	 25
172	  4	118.0	29.0	 25
173	  4	161.5	39.0	 30
174	  4	240.0	54.8	 25
175	  4	350.0	73.6	 25
176	  4	248.0	37.5	 25
177	  4	516.0	149.5	 25
178	  4	170.5	33.7	 30
179	  4	176.0	39.6	 25
180	  4	198.0	40.9	 25
181	  4	232.0	43.2	 25
182	  4	205.0	54.8	 25
183	  4	716.5	154.5	 30
184	  4	937.0	254.2	 25
185	  4	135.0	28.5	 25
186	  4	118.0	25.2	 25
187	  4	125.0	41.9	 25
188	  4	224.3	45.8	 30
189	  4	213.0	30.9	 25
190	  4	160.0	35.2	 25
191	  4	125.0	33.9	 25
192	  4	131.0	30.7	 25
193	  4	198.5	43.6	 30
194	  4	278.0	45.0	 25
195	  4	217.0	43.5	 25
196	  4	260.0	54.7	 25
197	  4	253.0	38.8	 25
198	  4	1051.3	257.8	 30
199	  4	145.0	29.3	 25
200	  4	160.0	38.9	 25
201	  4	125.0	31.1	 25
202	  4	235.0	40.6	 25
203	  4	428.0	100.2	 30
204	  4	263.0	48.0	 25
205	  4	291.0	47.9	 25
206	  4	220.0	46.2	 25
207	  4	181.0	35.5	 25
208	  4	222.0	33.0	 30
209	  4	208.0	55.4	 25
210	  4	137.0	29.1	 25
211	  4	299.0	45.7	 25
212	  4	185.0	41.3	 25
213	  4	178.5	29.2	 30
214	  4	325.0	57.8	 25
215	  4	443.0	53.8	 25
216	  4	233.0	47.2	 25
217	  4	190.0	50.8	 25
218	  4	201.5	46.7	 30
219	  4	685.0	58.7	 25
220	  4	987.0	130.5	 25
221	  4	423.0	65.3	 25
222	  4	235.0	42.6	 25
223	  4	178.8	33.6	 30
224	  4	163.0	33.7	 25
225	  4	147.0	29.7	 25
226	  4	489.0	68.2	 25
227	  4	126.0	33.5	 25
228	  4	225.8	35.1	 30
229	  4	233.0	49.8	 25
230	  4	300.0	58.4	 25
231	  4	237.0	33.1	 25
232	  4	128.0	23.4	 25
233	  4	158.3	30.9	 30
234	  4	115.0	27.2	 25
235	  4	131.0	36.0	 25
236	  4	101.0	31.2	 25
237	  4	97.0	20.7	 25
238	  4	102.5	27.8	 30
239	  4	118.0	31.4	 25
240	  4	142.0	40.9	 25
241	  4	109.0	33.2	 25
242	  4	107.0	28.3	 25
243	  4	124.0	31.1	 30
244	  4	182.0	32.6	 25
245	  4	388.0	62.1	 25
246	  4	622.0	81.0	 25
247	  4	189.0	44.2	 25
248	  4	347.8	76.8	 30
249	  4	399.0	77.9	 25
250	  4	261.0	40.8	 25
251	  4	232.0	49.2	 25
252	  4	191.0	34.3	 25
253	  4	299.5	57.7	 30
254	  4	413.0	73.2	 25
255	  4	345.0	70.2	 25
256	  4	227.0	38.7	 25
257	  4	92.0	20.3	 25
258	  4	126.5	31.1	 30
259	  4	320.0	61.6	 25
260	  4	208.0	39.9	 25
261	  4	172.0	33.2	 25
262	  4	325.0	58.6	 25
263	  4	206.5	76.1	 30
264	  4	1439.0	255.2	 25
265	  4	149.0	24.6	 25
266	  4	84.0	20.5	 25
267	  4	198.0	53.3	 25
268	  4	524.5	133.1	 30
269	  4	193.0	54.4	 25
270	  4	235.0	48.0	 25
271	  4	158.0	33.5	 25
272	  4	224.0	43.9	 25
273	  4	290.3	60.7	 30
274	  4	149.0	29.5	 25
275	  4	134.0	34.1	 25
276	  4	118.0	28.6	 25
277	  4	225.0	45.5	 25
278	  4	225.0	44.2	 30
279	  4	859.0	106.5	 25
280	  4	393.0	64.7	 25
281	  4	233.0	44.1	 25
282	  4	142.0	30.9	 25
283	  4	281.5	48.8	 30
284	  4	318.0	58.3	 25
285	  4	193.0	30.0	 25
286	  4	221.0	52.4	 25
287	  4	256.0	59.3	 25
288	  4	135.0	30.0	 30
289	  4	124.0	24.4	 25
290	  4	274.0	37.6	 25
291	  4	166.0	38.1	 25
292	  4	190.0	44.7	 25
293	  4	154.3	35.3	 30
294	  4	278.0	46.3	 25
295	  4	465.0	92.1	 25
296	  4	224.0	36.4	 25
297	  4	177.0	30.1	 25
298	  4	454.5	70.8	 30
299	  4	567.0	67.0	 25
300	  4	1098.0	148.7	 25
301	  4	958.0	130.6	 25
302	  4	509.0	63.4	 25
303	  4	521.5	63.9	 30
304	  4	292.0	40.3	 25
305	  4	257.0	50.9	 25
306	  4	376.0	65.2	 25
307	  4	423.0	84.4	 25
308	  4	308.3	36.4	 30
309	  4	256.0	39.3	 25
310	  4	158.0	39.4	 25
311	  4	227.0	51.8	 25
312	  4	173.0	38.4	 25
313	  4	298.8	38.6	 30
314	  4	160.0	34.9	 25
315	  4	160.0	29.2	 25
316	  4	142.0	35.6	 25
317	  4	168.0	36.0	 25
318	  4	176.8	33.4	 30
319	  4	227.0	40.0	 25
320	  4	390.0	56.5	 25
321	  4	232.0	34.2	 25
322	  4	168.0	41.9	 25
323	  4	128.0	31.9	 30
324	  4	169.0	28.8	 25
325	  4	575.0	131.6	 25
326	  4	211.0	33.0	 25
327	  4	1712.0	352.5	 25
328	  4	321.3	45.7	 30
329	  4	162.0	32.4	 25
330	  4	156.0	46.0	 25
331	  4	337.0	64.4	 25
332	  4	144.0	31.5	 25
333	  4	111.0	19.1	 30
334	  4	255.0	46.4	 25
335	  4	144.0	25.1	 25
336	  4	357.0	74.4	 25
337	  4	166.0	38.1	 25
338	  4	872.3	139.0	 30
339	  4	1108.0	175.0	 25
340	  4	174.0	29.0	 25
341	  4	154.0	18.7	 25
342	  4	264.0	69.7	 25
343	  4	161.0	31.8	 30
344	  4	313.0	58.5	 25
345	  4	322.0	55.6	 25
346	  4	544.0	97.6	 25
347	  4	243.0	43.5	 25
348	  4	214.0	35.4	 30
349	  4	4833.0	975.1	 25
350	  4	153.0	24.5	 25
351	  4	121.0	26.3	 25
352	  4	203.0	29.2	 25
353	  4	132.0	39.0	 30
354	  4	1030.0	185.8	 25
355	  4	280.0	61.1	 25
356	  4	256.0	47.5	 25
357	  4	845.0	122.9	 25
358	  4	195.0	46.1	 30
359	  4	162.0	39.0	 25
360	  4	161.0	35.0	 25
361	  4	205.0	36.0	 25
362	  4	258.0	33.2	 25
363	  4	615.8	123.2	 30
364	  4	230.0	47.6	 25
365	  4	266.0	46.5	 25
366	  4	274.0	38.1	 25
367	  4	128.0	32.5	 25
368	  4	141.0	33.7	 30
369	  4	252.0	49.8	 25
370	  4	228.0	30.6	 25
371	  4	193.0	39.3	 25
372	  4	277.0	46.5	 25
373	  4	219.8	37.7	 30
374	  4	230.0	45.5	 25
375	  4	324.0	53.8	 25
376	  4	765.0	153.0	 25
377	  4	286.0	42.8	 25
378	  4	166.8	28.4	 30
379	  4	157.0	32.2	 25
380	  4	189.0	39.1	 25
381	  4	645.0	137.3	 25
382	  4	177.0	34.9	 25
383	  4	154.0	35.5	 30
384	  4	274.0	46.7	 25
385	  4	207.0	31.1	 25
386	  4	379.0	53.5	 25
387	  4	159.0	40.7	 25
388	  4	181.5	209.2	 30
389	  4	173.0	36.0	 25
390	  4	133.0	26.1	 25
391	  4	152.0	29.9	 25
392	  4	367.0	58.6	 25
393	  4	663.0	104.2	 30
394	  4	176.0	42.5	 25
395	  4	172.0	32.6	 25
396	  4	116.0	25.4	 25
397	  4	300.0	67.6	 25
398	  4	138.5	28.7	 30
399	  4	157.0	36.7	 25
400	  4	230.0	38.0	 25
401	  4	253.0	42.4	 25
402	  4	131.0	30.0	 25
403	  4	224.8	31.2	 30
404	  4	358.0	69.1	 25
405	  4	217.0	29.1	 25
406	  4	829.0	144.6	 25
407	  4	223.0	37.7	 25
408	  4	208.8	38.3	 30
409	  4	140.0	31.5	 25
410	  4	411.0	55.5	 25
411	  4	867.0	156.2	 25
412	  4	173.0	37.5	 25
413	  4	244.5	41.3	 30
414	  4	241.0	44.1	 25
415	  4	627.0	98.4	 25
416	  4	186.0	37.6	 25
417	  4	205.0	46.1	 25
418	  4	183.0	33.0	 30
419	  4	1940.0	375.7	 25
420	  4	178.0	48.5	 25
421	  4	330.0	38.2	 25
422	  4	317.0	65.0	 25
423	  4	782.0	123.5	 30
424	  4	221.0	41.1	 25
425	  4	162.0	45.9	 25
426	  4	131.0	24.6	 25
427	  4	212.0	37.8	 25
428	  4	219.0	40.3	 30
429	  4	149.0	25.4	 25
430	  4	132.0	29.2	 25
431	  4	179.0	29.6	 25
432	  4	143.0	31.6	 25
433	  4	186.0	38.6	 30
434	  4	125.0	30.2	 25
435	  4	239.0	46.4	 25
436	  4	159.0	42.7	 25
437	  4	677.0	136.8	 25
438	  4	167.8	33.4	 30
439	  4	445.0	97.6	 25
440	  4	356.0	63.9	 25
441	  4	279.0	38.9	 25
442	  4	346.0	72.4	 25
443	  4	1386.3	221.8	 30
444	  4	266.0	48.4	 25
445	  4	147.0	29.9	 25
446	  4	134.0	32.0	 25
447	  4	156.0	26.2	 25
448	  4	109.8	22.6	 30
449	  4	125.0	27.5	 25
450	  4	257.0	39.5	 25
451	  4	1159.0	192.5	 25
452	  4	544.0	71.5	 25
453	  4	408.8	72.2	 30
454	  4	190.0	36.0	 25
455	  4	256.0	44.7	 25
456	  4	219.0	40.6	 25
457	  4	312.0	45.9	 25
458	  4	184.8	38.2	 30
459	  4	228.0	42.5	 25
460	  4	1181.0	194.0	 25
461	  4	412.0	78.5	 25
462	  4	442.0	95.2	 25
463	  4	323.5	55.0	 30
464	  4	648.0	104.9	 25
465	  4	257.0	36.9	 25
466	  4	530.0	89.0	 25
467	  4	2786.0	513.5	 25
468	  4	141.8	27.4	 30
469	  4	164.0	31.1	 25
470	  4	268.0	41.6	 25
471	  4	214.0	27.8	 25
472	  4	108.0	22.6	 25
473	  4	112.8	16.0	 30
474	  4	107.0	24.3	 25
475	  4	104.0	24.8	 25
476	  4	107.0	27.4	 25
477	  4	176.0	34.4	 25
478	  4	238.8	40.3	 30
479	  4	335.0	53.9	 25
480	  4	347.0	74.6	 25
481	  4	405.0	73.5	 25
482	  4	501.0	97.0	 25
483	  4	139.0	28.2	 30
484	  4	286.0	46.7	 25
485	  4	147.0	27.7	 25
486	  4	143.0	37.6	 25
487	  4	252.0	51.3	 25
488	  4	199.8	45.7	 30
489	  4	414.0	103.9	 25
490	  4	1939.0	400.4	 25
491	  4	522.0	99.6	 25
492	  4	156.0	27.5	 25
493	  4	3793.0	798.1	 25
494	  4	191.3	32.1	 30
495	  4	144.0	27.4	 25
496	  4	134.0	26.6	 25
497	  4	180.0	28.2	 25
498	  4	216.0	40.8	 25
499	  4	165.8	31.7	 30
500	  4	148.0	24.9	 25
501	  4	214.0	30.4	 25
502	  4	319.0	57.1	 25
503	  4	148.0	32.4	 25
504	  4	311.8	49.1	 30
505	  4	1925.0	412.2	 25
506	  4	146.0	21.0	 25
507	  4	175.0	38.4	 25
508	  4	193.0	46.3	 25
509	  4	302.0	39.5	 30
510	  4	170.0	32.5	 25
511	  4	154.0	32.8	 25
512	  4	214.0	49.1	 25
513	  4	1247.0	182.9	 25
514	  4	214.0	31.0	 30
515	  4	131.0	19.0	 25
516	  4	224.0	35.7	 25
517	  4	218.0	46.1	 25
518	  4	1180.0	118.3	 25
519	  4	788.0	118.2	 30
520	  4	1062.0	182.4	 25
521	  4	377.0	55.7	 25
522	  4	262.0	58.6	 25
523	  4	612.0	94.9	 25
524	  4	118.0	35.3	 30
525	  4	157.0	26.0	 25
526	  4	100.0	16.6	 25
527	  4	211.0	29.9	 25
528	  4	128.0	20.2	 25
529	  4	211.3	66.4	 30
530	  4	2022.0	321.2	 25
531	  4	212.0	32.2	 25
532	  4	166.0	30.0	 25
533	  4	101.0	19.5	 25
534	  4	316.0	56.9	 30
535	  4	254.0	38.6	 25
536	  4	148.0	25.6	 25
537	  4	305.0	52.6	 25
538	  4	307.0	34.0	 25
539	  4	1998.8	434.5	 30
540	  4	617.0	79.4	 25
541	  4	184.0	35.6	 25
542	  4	137.0	31.9	 25
543	  4	186.0	30.9	 25
544	  4	280.3	43.1	 30
545	  4	155.0	39.9	 25
546	  4	153.0	29.9	 25
547	  4	146.0	18.6	 25
548	  4	189.0	48.4	 25
549	  4	152.5	25.0	 30
550	  4	248.0	45.8	 25
551	  4	211.0	32.7	 25
552	  4	556.0	64.2	 25
553	  4	392.0	53.5	 25
554	  4	147.8	20.6	 30
555	  4	185.0	39.0	 25
556	  4	145.0	23.8	 25
557	  4	916.0	196.6	 25
558	  4	354.0	92.3	 25
559	  4	467.5	93.0	 30
560	  4	161.0	31.0	 25
561	  4	196.0	40.0	 25
562	  4	156.0	21.7	 25
563	  4	729.0	123.1	 25
564	  4	384.3	78.1	 30
565	  4	853.0	133.8	 25
566	  4	5680.0	1206.4	 25
567	  4	578.0	34.6	 25
568	  4	317.0	42.3	 25
569	  4	278.5	40.6	 30
570	  4	183.0	22.4	 25
571	  4	148.0	28.2	 25
572	  4	239.0	42.9	 25
573	  4	148.0	29.8	 25
574	  4	349.3	54.9	 30
575	  4	313.0	56.4	 25
576	  4	649.0	128.5	 25
577	  4	540.0	89.1	 25
578	  4	313.0	64.6	 25
579	  4	163.3	34.4	 30
580	  4	343.0	78.1	 25
581	  4	182.0	33.2	 25
582	  4	214.0	37.7	 25
583	  4	123.0	26.1	 25
584	  4	335.5	77.1	 30
585	  4	384.0	83.3	 25
586	  4	470.0	81.1	 25
587	  4	228.0	35.6	 25
588	  4	183.0	36.0	 25
589	  4	151.3	30.8	 30
590	  4	148.0	23.2	 25
591	  4	273.0	51.3	 25
592	  4	231.0	53.2	 25
593	  4	224.0	27.9	 25
594	  4	135.8	25.2	 30
595	  4	224.0	50.4	 25
596	  4	510.0	47.3	 25
597	  4	245.0	43.2	 25
598	  4	308.0	59.4	 25
599	  4	186.5	44.1	 30
600	  4	205.0	27.3	 25
601	  4	187.0	40.8	 25
602	  4	146.0	33.7	 25
603	  4	160.0	34.9	 25
604	  4	141.5	30.7	 30
605	  4	180.0	29.2	 25
606	  4	215.0	42.3	 25
607	  4	278.0	41.5	 25
608	  4	661.0	117.7	 25
609	  4	152.8	18.4	 30
610	  4	2309.0	523.9	 25
611	  4	625.0	125.5	 25
612	  4	225.0	41.6	 25
613	  4	350.0	40.0	 25
614	  4	144.8	30.5	 30
615	  4	713.0	90.7	 25
616	  4	283.0	43.8	 25
617	  4	2862.0	677.1	 25
618	  4	203.0	39.0	 25
619	  4	158.8	35.3	 30
620	  4	292.0	38.7	 25
621	  4	149.0	22.8	 25
622	  4	3234.0	741.6	 25
623	  4	551.0	119.8	 25
624	  4	315.8	79.2	 30
625	  4	144.0	24.1	 25
626	  4	228.0	48.1	 25
627	  4	2119.0	397.8	 25
628	  4	2101.0	420.8	 25
629	  4	886.3	106.2	 30
630	  4	528.0	77.9	 25
631	  4	1074.0	116.4	 25
632	  4	1290.0	221.3	 25
633	  4	328.0	50.9	 25
634	  4	121.8	18.0	 30
635	  4	149.0	23.8	 25
636	  4	287.0	46.9	 25
637	  4	277.0	38.6	 25
638	  4	160.0	21.7	 25
639	  4	193.0	38.3	 30
640	  4	1513.0	314.4	 25
641	  4	581.0	85.3	 25
642	  4	225.0	50.6	 25
643	  4	325.0	38.7	 25
644	  4	1909.3	485.3	 30
645	  4	421.0	72.3	 25
646	  4	963.0	169.4	 25
647	  4	246.0	37.9	 25
648	  4	178.0	31.5	 25
649	  4	192.8	38.1	 30
650	  4	162.0	30.4	 25
651	  4	130.0	23.5	 25
652	  4	401.0	49.8	 25
653	  4	423.0	59.9	 25
654	  4	640.3	110.7	 30
655	  4	292.0	56.0	 25
656	  4	273.0	55.1	 25
657	  4	164.0	32.7	 25
658	  4	249.0	163.3	 25
659	  4	769.0	165.6	 30
660	  4	1091.0	126.7	 25
661	  4	159.0	27.9	 25
662	  4	339.0	69.1	 25
663	  4	1639.0	280.2	 25
664	  4	755.5	162.2	 30
665	  4	715.0	91.2	 25
666	  4	208.0	39.7	 25
667	  4	254.0	50.3	 25
668	  4	969.0	107.6	 25
669	  4	545.5	91.8	 30
670	  4	338.0	46.1	 25
671	  4	629.0	73.3	 25
672	  4	1195.0	173.3	 25
673	  4	364.0	49.2	 25
674	  4	433.8	53.5	 30
675	  4	1418.0	223.9	 25
676	  4	1432.0	179.5	 25
677	  4	776.0	74.5	 25
678	  4	228.0	46.8	 25
679	  4	855.0	151.4	 30
680	  4	407.0	61.7	 25
681	  4	191.0	34.2	 25
682	  4	165.0	31.9	 25
683	  4	140.0	25.4	 25
684	  4	527.3	93.2	 30
685	  4	118.0	24.0	 25
686	  4	191.0	41.4	 25
687	  4	126.0	32.4	 25
688	  4	165.0	23.4	 25
689	  4	221.5	43.1	 30
690	  4	275.0	50.4	 25
691	  4	473.0	70.3	 25
692	  4	648.0	125.3	 25
693	  4	292.0	42.0	 25
694	  4	171.5	23.8	 30
695	  4	117.0	27.7	 25
696	  4	464.0	77.6	 25
697	  4	174.0	28.7	 25
698	  4	149.0	23.6	 25
699	  4	260.0	29.1	 30
700	  4	387.0	63.7	 25
701	  4	944.0	92.0	 25
702	  4	1874.0	280.9	 25
703	  4	164.0	27.6	 25
704	  4	134.3	23.0	 30
705	  4	123.0	23.2	 25
706	  4	188.0	34.9	 25
707	  4	105.0	13.2	 25
708	  4	141.0	33.6	 25
709	  4	107.5	21.2	 30
710	  4	111.0	22.5	 25
711	  4	100.0	15.1	 25
  0	  5	206.0	38.6	 25
  1	  5	1398.0	183.0	 25
  2	  5	245.3	54.2	 30
  3	  5	145.0	31.2	 25
  4	  5	448.0	50.8	 25
  5	  5	171.0	29.8	 25
  6	  5	615.0	102.5	 25
  7	  5	199.5	38.6	 30
  8	  5	720.0	60.3	 25
  9	  5	500.0	71.3	 25
 10	  5	151.0	29.4	 25
 11	  5	95.0	20.3	 25
 12	  5	219.5	40.3	 30
 13	  5	17692.0	1394.4	 25
 14	  5	18063.0	1403.1	 25
 15	  5	17204.0	1664.1	 25
 16	  5	222.0	31.1	 25
 17	  5	105.0	23.3	 30
 18	  5	166.0	50.3	 25
 19	  5	183.0	29.4	 25
 20	  5	166.0	26.9	 25
 21	  5	166.0	27.4	 25
 22	  5	167.3	24.2	 30
 23	  5	129.0	28.0	 25
 24	  5	180.0	36.7	 25
 25	  5	172.0	20.0	 25
 26	  5	187.0	25.4	 25
 27	  5	173.3	26.0	 30
 28	  5	183.0	28.7	 25
 29	  5	118.0	30.7	 25
 30	  5	182.0	29.5	 25
 31	  5	200.0	30.1	 25
 32	  5	199.8	43.8	 30
 33	  5	180.0	38.2	 25
 34	  5	205.0	42.6	 25
 35	  5	127.0	24.1	 25
 36	  5	206.0	29.4	 25
 37	  5	19537.3	2794.8	 30
 38	  5	19618.0	1307.2	 25
 39	  5	18628.0	2271.7	 25
 40	  5	216.0	34.6	 25
 41	  5	139.0	23.7	 25
 42	  5	20147.8	4004.3	 30
 43	  5	215.0	36.2	 25
 44	  5	203.0	37.1	 25
 45	  5	200.0	39.9	 25
 46	  5	213.0	27.8	 25
 47	  5	97.8	24.4	 30
 48	  5	216.0	44.1	 25
 49	  5	161.0	33.1	 25
 50	  5	203.0	33.1	 25
 51	  5	191.0	55.2	 25
 52	  5	195.3	43.7	 30
 53	  5	105.0	29.6	 25
 54	  5	207.0	23.9	 25
 55	  5	184.0	29.3	 25
 56	  5	215.0	33.1	 25
 57	  5	193.5	45.6	 30
 58	  5	169.0	28.2	 25
 59	  5	106.0	19.4	 25
 60	  5	122.0	27.4	 25
 61	  5	94.0	18.9	 25
 62	  5	184.0	28.5	 30
 63	  5	231.0	35.1	 25
 64	  5	18370.0	1914.3	 25
 65	  5	217.0	29.4	 25
 66	  5	212.0	42.5	 25
 67	  5	106.8	25.2	 30
 68	  5	170.0	36.2	 25
 69	  5	168.0	29.8	 25
 70	  5	201.0	36.6	 25
 71	  5	182.0	35.1	 25
 72	  5	185.8	29.5	 30
 73	  5	137.0	26.2	 25
 74	  5	18845.0	2132.6	 25
 75	  5	206.0	31.8	 25
 76	  5	145.0	20.0	 25
 77	  5	178.5	27.7	 30
 78	  5	216.0	53.7	 25
 79	  5	90.0	13.7	 25
 80	  5	193.0	48.9	 25
 81	  5	216.0	38.0	 25
 82	  5	169.0	28.9	 30
 83	  5	180.0	28.3	 25
 84	  5	194.0	23.5	 25
 85	  5	95.0	17.5	 25
 86	  5	202.0	35.4	 25
 87	  5	206.5	30.1	 30
 88	  5	19157.0	2899.9	 25
 89	  5	184.0	41.1	 25
 90	  5	198.0	38.8	 25
 91	  5	93.0	14.1	 25
 92	  5	95.8	17.7	 30
 93	  5	128.0	20.6	 25
 94	  5	292.0	35.5	 25
 95	  5	120.0	28.1	 25
 96	  5	253.0	34.7	 25
 97	  5	2187.5	451.4	 30
 98	  5	844.0	85.1	 25
 99	  5	436.0	48.2	 25
100	  5	274.0	37.7	 25
101	  5	191.0	28.5	 25
102	  5	167.0	28.8	 30
103	  5	203.0	27.7	 25
104	  5	125.0	21.7	 25
105	  5	160.0	28.2	 25
106	  5	573.0	90.8	 25
107	  5	219.0	40.6	 30
108	  5	216.0	36.2	 25
109	  5	211.0	47.5	 25
110	  5	307.0	37.4	 25
111	  5	137.0	22.1	 25
112	  5	259.3	47.2	 30
113	  5	184.0	25.5	 25
114	  5	147.0	21.9	 25
115	  5	159.0	21.4	 25
116	  5	168.0	26.0	 25
117	  5	476.5	97.7	 30
118	  5	296.0	38.6	 25
119	  5	221.0	53.4	 25
120	  5	237.0	35.9	 25
121	  5	678.0	114.7	 25
122	  5	92.3	23.3	 30
123	  5	165.0	34.8	 25
124	  5	211.0	31.1	 25
125	  5	168.0	35.8	 25
126	  5	133.0	23.4	 25
127	  5	106.8	24.8	 30
128	  5	138.0	23.7	 25
129	  5	212.0	29.8	 25
130	  5	277.0	48.0	 25
131	  5	979.0	162.9	 25
132	  5	594.3	78.6	 30
133	  5	1422.0	156.6	 25
134	  5	3158.0	389.0	 25
135	  5	2157.0	187.8	 25
136	  5	135.0	30.4	 25
137	  5	411.0	66.9	 25
138	  5	3611.0	646.1	 30
139	  5	437.0	41.0	 25
140	  5	685.0	54.7	 25
141	  5	2852.0	366.1	 25
142	  5	800.0	113.0	 25
143	  5	183.8	36.5	 30
144	  5	364.0	37.4	 25
145	  5	616.0	49.3	 25
146	  5	911.0	113.5	 25
147	  5	365.0	38.2	 25
148	  5	146.5	22.4	 30
149	  5	257.0	27.9	 25
150	  5	318.0	30.7	 25
151	  5	337.0	59.3	 25
152	  5	1638.0	268.0	 25
153	  5	472.3	54.8	 30
154	  5	177.0	28.6	 25
155	  5	533.0	73.2	 25
156	  5	1065.0	168.6	 25
157	  5	365.0	58.9	 25
158	  5	1765.5	455.1	 30
159	  5	292.0	28.8	 25
160	  5	315.0	41.4	 25
161	  5	344.0	50.4	 25
162	  5	109.0	26.2	 25
163	  5	360.8	70.7	 30
164	  5	231.0	39.1	 25
165	  5	594.0	90.0	 25
166	  5	631.0	112.0	 25
167	  5	4055.0	905.2	 25
168	  5	412.8	60.4	 30
169	  5	166.0	39.5	 25
170	  5	230.0	37.2	 25
171	  5	123.0	18.9	 25
172	  5	310.0	53.4	 25
173	  5	1456.0	324.2	 30
174	  5	1871.0	162.4	 25
175	  5	227.0	38.5	 25
176	  5	6325.0	1102.2	 25
177	  5	565.0	79.0	 25
178	  5	183.5	30.2	 30
179	  5	139.0	24.3	 25
180	  5	820.0	116.9	 25
181	  5	2832.0	376.3	 25
182	  5	264.0	32.7	 25
183	  5	411.3	68.0	 30
184	  5	284.0	43.6	 25
185	  5	130.0	22.9	 25
186	  5	152.0	26.9	 25
187	  5	127.0	28.0	 25
188	  5	232.3	34.8	 30
189	  5	446.0	41.2	 25
190	  5	360.0	57.4	 25
191	  5	514.0	68.1	 25
192	  5	537.0	59.4	 25
193	  5	2845.3	665.9	 30
194	  5	724.0	58.8	 25
195	  5	436.0	37.4	 25
196	  5	995.0	81.2	 25
197	  5	939.0	86.3	 25
198	  5	265.0	33.8	 30
199	  5	213.0	38.3	 25
200	  5	143.0	27.6	 25
201	  5	763.0	80.5	 25
202	  5	135.0	28.2	 25
203	  5	273.0	57.0	 30
204	  5	392.0	42.6	 25
205	  5	569.0	82.2	 25
206	  5	137.0	22.0	 25
207	  5	322.0	43.6	 25
208	  5	313.8	49.3	 30
209	  5	271.0	51.0	 25
210	  5	260.0	41.3	 25
211	  5	396.0	46.0	 25
212	  5	300.0	36.6	 25
213	  5	702.8	132.5	 30
214	  5	148.0	41.2	 25
215	  5	823.0	145.8	 25
216	  5	401.0	47.2	 25
217	  5	295.0	44.7	 25
218	  5	294.0	47.7	 30
219	  5	156.0	32.2	 25
220	  5	151.0	23.6	 25
221	  5	305.0	32.6	 25
222	  5	107.0	22.2	 25
223	  5	166.5	27.1	 30
224	  5	110.0	21.6	 25
225	  5	148.0	22.2	 25
226	  5	185.0	26.6	 25
227	  5	2848.0	427.4	 25
228	  5	140.3	24.5	 30
229	  5	232.0	30.8	 25
230	  5	155.0	12.8	 25
231	  5	1171.0	134.3	 25
232	  5	145.0	18.4	 25
233	  5	201.3	32.4	 30
234	  5	250.0	45.3	 25
235	  5	1353.0	196.2	 25
236	  5	712.0	85.8	 25
237	  5	242.0	48.5	 25
238	  5	1399.3	284.1	 30
239	  5	431.0	55.6	 25
240	  5	1567.0	177.9	 25
241	  5	11811.0	1262.3	 25
242	  5	172.0	41.8	 25
243	  5	273.8	40.1	 30
244	  5	1261.0	183.5	 25
245	  5	2713.0	317.5	 25
246	  5	345.0	58.2	 25
247	  5	883.0	84.7	 25
248	  5	722.5	88.6	 30
249	  5	491.0	47.0	 25
250	  5	228.0	29.4	 25
251	  5	1440.0	161.9	 25
252	  5	121.0	19.2	 25
253	  5	1197.5	177.6	 30
254	  5	434.0	65.9	 25
255	  5	308.0	55.5	 25
256	  5	1208.0	109.0	 25
257	  5	180.0	25.9	 25
258	  5	125.8	24.2	 30
259	  5	161.0	26.2	 25
260	  5	479.0	68.9	 25
261	  5	124.0	19.4	 25
262	  5	116.0	20.8	 25
263	  5	304.5	51.9	 30
264	  5	4914.0	766.6	 25
265	  5	396.0	49.9	 25
266	  5	507.0	80.0	 25
267	  5	503.0	44.6	 25
268	  5	1355.8	122.6	 30
269	  5	4200.0	522.7	 25
270	  5	1745.0	235.1	 25
271	  5	177.0	17.3	 25
272	  5	197.0	33.2	 25
273	  5	1078.5	241.6	 30
274	  5	994.0	113.2	 25
275	  5	282.0	40.5	 25
276	  5	172.0	24.1	 25
277	  5	188.0	25.8	 25
278	  5	1493.0	199.0	 30
279	  5	195.0	28.2	 25
280	  5	386.0	33.8	 25
281	  5	176.0	31.6	 25
282	  5	204.0	35.9	 25
283	  5	688.5	107.4	 30
284	  5	340.0	43.3	 25
285	  5	462.0	72.6	 25
286	  5	1273.0	167.4	 25
287	  5	1015.0	81.5	 25
288	  5	836.0	100.5	 30
289	  5	248.0	35.0	 25
290	  5	428.0	41.3	 25
291	  5	1699.0	201.5	 25
292	  5	833.0	98.2	 25
293	  5	464.0	72.9	 30
294	  5	1571.0	221.2	 25
295	  5	345.0	41.5	 25
296	  5	237.0	27.1	 25
297	  5	1547.0	264.6	 25
298	  5	416.8	63.3	 30
299	  5	1192.0	110.9	 25
300	  5	2374.0	265.3	 25
301	  5	205.0	28.9	 25
302	  5	845.0	92.6	 25
303	  5	4359.3	696.0	 30
304	  5	160.0	22.3	 25
305	  5	109.0	15.8	 25
306	  5	457.0	40.0	 25
307	  5	368.0	49.1	 25
308	  5	197.0	52.1	 30
309	  5	202.0	30.7	 25
310	  5	149.0	26.7	 25
311	  5	137.0	20.6	 25
312	  5	139.0	22.3	 25
313	  5	307.8	61.3	 30
314	  5	102.0	19.4	 25
315	  5	196.0	35.5	 25
316	  5	182.0	22.5	 25
317	  5	125.0	27.8	 25
318	  5	908.5	144.8	 30
319	  5	208.0	49.6	 25
320	  5	588.0	50.9	 25
321	  5	535.0	62.0	 25
322	  5	5940.0	715.8	 25
323	  5	300.8	46.1	 30
324	  5	210.0	28.5	 25
325	  5	274.0	26.9	 25
326	  5	313.0	42.8	 25
327	  5	862.0	67.6	 25
328	  5	313.0	51.4	 30
329	  5	327.0	52.1	 25
330	  5	131.0	26.0	 25
331	  5	684.0	58.8	 25
332	  5	366.0	50.3	 25
333	  5	655.8	75.4	 30
334	  5	1661.0	171.2	 25
335	  5	158.0	32.7	 25
336	  5	412.0	49.9	 25
337	  5	3176.0	262.8	 25
338	  5	563.8	62.5	 30
339	  5	251.0	29.1	 25
340	  5	1181.0	135.8	 25
341	  5	249.0	42.1	 25
342	  5	299.0	43.2	 25
343	  5	290.0	44.7	 30
344	  5	159.0	21.0	 25
345	  5	159.0	29.7	 25
346	  5	659.0	69.1	 25
347	  5	144.0	35.0	 25
348	  5	162.8	32.8	 30
349	  5	355.0	50.6	 25
350	  5	258.0	38.9	 25
351	  5	297.0	44.0	 25
352	  5	468.0	65.7	 25
353	  5	743.8	120.4	 30
354	  5	640.0	81.6	 25
355	  5	144.0	27.8	 25
356	  5	1354.0	139.2	 25
357	  5	6368.0	735.2	 25
358	  5	183.5	33.2	 30
359	  5	191.0	27.0	 25
360	  5	209.0	53.5	 25
361	  5	272.0	44.2	 25
362	  5	380.0	56.0	 25
363	  5	343.3	55.3	 30
364	  5	786.0	109.1	 25
365	  5	128.0	26.1	 25
366	  5	4288.0	494.8	 25
367	  5	168.0	31.7	 25
368	  5	1678.5	356.9	 30
369	  5	1824.0	173.8	 25
370	  5	240.0	38.4	 25
371	  5	234.0	24.2	 25
372	  5	251.0	41.4	 25
373	  5	1799.5	366.8	 30
374	  5	187.0	25.5	 25
375	  5	194.0	34.4	 25
376	  5	197.0	28.7	 25
377	  5	310.0	39.8	 25
378	  5	305.5	50.9	 30
379	  5	220.0	37.0	 25
380	  5	133.0	19.8	 25
381	  5	262.0	51.9	 25
382	  5	176.0	35.9	 25
383	  5	197.8	34.6	 30
384	  5	259.0	31.0	 25
385	  5	151.0	29.6	 25
386	  5	739.0	93.8	 25
387	  5	739.0	99.9	 25
388	  5	280.8	37.4	 30
389	  5	156.0	29.2	 25
390	  5	147.0	26.6	 25
391	  5	180.0	26.6	 25
392	  5	1661.0	201.5	 25
393	  5	1651.3	288.9	 30
394	  5	1160.0	142.4	 25
395	  5	1987.0	136.6	 25
396	  5	258.0	49.4	 25
397	  5	206.0	27.5	 25
398	  5	368.8	52.7	 30
399	  5	1197.0	154.6	 25
400	  5	265.0	32.1	 25
401	  5	253.0	38.5	 25
402	  5	191.0	33.9	 25
403	  5	284.0	36.1	 30
404	  5	1768.0	214.3	 25
405	  5	10689.0	1158.9	 25
406	  5	244.0	36.6	 25
407	  5	417.0	52.3	 25
408	  5	265.5	34.2	 30
409	  5	731.0	59.4	 25
410	  5	490.0	71.0	 25
411	  5	1100.0	115.0	 25
412	  5	264.0	40.9	 25
413	  5	265.8	50.1	 30
414	  5	1125.0	168.2	 25
415	  5	167.0	33.0	 25
416	  5	2206.0	251.2	 25
417	  5	462.0	88.1	 25
418	  5	110.0	17.0	 30
419	  5	243.0	36.8	 25
420	  5	513.0	46.6	 25
421	  5	1073.0	131.1	 25
422	  5	219.0	36.0	 25
423	  5	328.5	54.8	 30
424	  5	494.0	61.9	 25
425	  5	230.0	29.5	 25
426	  5	1037.0	131.3	 25
427	  5	136.0	21.8	 25
428	  5	171.8	24.2	 30
429	  5	205.0	32.1	 25
430	  5	275.0	37.8	 25
431	  5	206.0	39.3	 25
432	  5	208.0	35.0	 25
433	  5	178.3	26.3	 30
434	  5	730.0	86.1	 25
435	  5	141.0	23.6	 25
436	  5	227.0	36.2	 25
437	  5	1803.0	199.9	 25
438	  5	200.3	30.6	 30
439	  5	272.0	39.6	 25
440	  5	770.0	110.1	 25
441	  5	238.0	50.7	 25
442	  5	186.0	22.7	 25
443	  5	342.8	51.6	 30
444	  5	290.0	35.2	 25
445	  5	862.0	118.9	 25
446	  5	838.0	98.6	 25
447	  5	351.0	58.7	 25
448	  5	170.0	31.7	 30
449	  5	317.0	46.0	 25
450	  5	200.0	19.9	 25
451	  5	242.0	38.0	 25
452	  5	1093.0	146.1	 25
453	  5	384.0	36.5	 30
454	  5	177.0	29.5	 25
455	  5	133.0	26.8	 25
456	  5	149.0	18.5	 25
457	  5	494.0	58.1	 25
458	  5	3835.3	762.5	 30
459	  5	157.0	37.9	 25
460	  5	134.0	25.7	 25
461	  5	277.0	45.1	 25
462	  5	162.0	29.1	 25
463	  5	134.5	23.1	 30
464	  5	154.0	30.7	 25
465	  5	218.0	38.5	 25
466	  5	232.0	25.2	 25
467	  5	266.0	40.8	 25
468	  5	248.3	38.7	 30
469	  5	401.0	67.7	 25
470	  5	142.0	26.2	 25
471	  5	244.0	27.2	 25
472	  5	498.0	56.6	 25
473	  5	135.5	31.0	 30
474	  5	317.0	43.5	 25
475	  5	249.0	24.4	 25
476	  5	682.0	72.4	 25
477	  5	392.0	55.9	 25
478	  5	257.0	38.1	 30
479	  5	218.0	38.9	 25
480	  5	214.0	48.1	 25
481	  5	721.0	97.4	 25
482	  5	253.0	47.5	 25
483	  5	243.0	31.1	 25
484	  5	330.5	54.2	 30
485	  5	1433.0	210.8	 25
486	  5	191.0	44.6	 25
487	  5	278.0	41.2	 25
488	  5	281.0	23.3	 25
489	  5	275.8	43.0	 30
490	  5	135.0	28.8	 25
491	  5	164.0	36.9	 25
492	  5	274.0	60.0	 25
493	  5	229.0	35.1	 25
494	  5	220.5	34.8	 30
495	  5	252.0	32.8	 25
496	  5	146.0	33.6	 25
497	  5	199.0	26.9	 25
498	  5	121.0	18.1	 25
499	  5	169.0	27.3	 30
500	  5	784.0	79.7	 25
501	  5	150.0	29.8	 25
502	  5	202.0	37.1	 25
503	  5	409.0	44.4	 25
504	  5	435.0	70.2	 30
505	  5	126.0	30.2	 25
506	  5	141.0	27.5	 25
507	  5	1171.0	160.7	 25
508	  5	1601.0	184.8	 25
509	  5	886.5	106.0	 30
510	  5	14351.0	1467.4	 25
511	  5	495.0	41.1	 25
512	  5	375.0	55.4	 25
513	  5	143.0	26.6	 25
514	  5	559.8	92.8	 30
515	  5	118.0	25.8	 25
516	  5	457.0	49.3	 25
517	  5	341.0	37.1	 25
518	  5	286.0	24.2	 25
519	  5	391.3	53.9	 30
520	  5	152.0	23.4	 25
521	  5	1199.0	141.2	 25
522	  5	3401.0	381.3	 25
523	  5	203.0	34.6	 25
524	  5	203.3	50.3	 30
525	  5	2878.0	415.5	 25
526	  5	227.0	39.2	 25
527	  5	114.0	23.3	 25
528	  5	250.0	51.0	 25
529	  5	235.8	32.0	 30
530	  5	802.0	110.0	 25
531	  5	564.0	50.8	 25
532	  5	331.0	41.5	 25
533	  5	217.0	34.8	 25
534	  5	175.8	36.1	 30
535	  5	179.0	31.3	 25
536	  5	492.0	79.9	 25
537	  5	150.0	31.9	 25
538	  5	290.0	65.6	 25
539	  5	247.3	37.8	 30
540	  5	819.0	116.0	 25
541	  5	586.0	66.1	 25
542	  5	911.0	97.9	 25
543	  5	1692.0	158.5	 25
544	  5	611.3	107.3	 30
545	  5	274.0	47.0	 25
546	  5	796.0	101.2	 25
547	  5	136.0	23.3	 25
548	  5	1434.0	164.9	 25
549	  5	227.8	48.4	 30
550	  5	178.0	27.9	 25
551	  5	2437.0	261.7	 25
552	  5	409.0	63.0	 25
553	  5	634.0	54.8	 25
554	  5	2599.5	569.3	 30
555	  5	215.0	32.1	 25
556	  5	2033.0	217.4	 25
557	  5	242.0	38.7	 25
558	  5	702.0	91.1	 25
559	  5	148.8	27.7	 30
560	  5	405.0	64.3	 25
561	  5	1654.0	237.5	 25
562	  5	424.0	49.9	 25
563	  5	145.0	35.3	 25
564	  5	156.8	34.5	 30
565	  5	2423.0	406.8	 25
566	  5	869.0	111.5	 25
567	  5	1163.0	125.0	 25
568	  5	354.0	33.6	 25
569	  5	119.0	21.0	 30
570	  5	164.0	30.8	 25
571	  5	6365.0	532.1	 25
572	  5	459.0	45.0	 25
573	  5	747.0	106.7	 25
574	  5	1558.8	344.6	 30
575	  5	268.0	40.3	 25
576	  5	707.0	122.9	 25
577	  5	327.0	33.3	 25
578	  5	162.0	27.9	 25
579	  5	148.0	31.7	 30
580	  5	399.0	68.1	 25
581	  5	653.0	77.3	 25
582	  5	498.0	70.6	 25
583	  5	276.0	31.8	 25
584	  5	752.8	128.6	 30
585	  5	203.0	34.7	 25
586	  5	468.0	66.8	 25
587	  5	354.0	48.3	 25
588	  5	111.0	21.5	 25
589	  5	109.0	30.3	 30
590	  5	274.0	40.6	 25
591	  5	168.0	24.2	 25
592	  5	153.0	28.2	 25
593	  5	312.0	42.0	 25
594	  5	346.0	65.0	 30
595	  5	2747.0	362.9	 25
596	  5	297.0	57.8	 25
597	  5	258.0	45.7	 25
598	  5	241.0	39.4	 25
599	  5	306.8	38.0	 30
600	  5	201.0	36.9	 25
601	  5	336.0	45.6	 25
602	  5	230.0	42.0	 25
603	  5	364.0	48.3	 25
604	  5	250.3	61.1	 30
605	  5	141.0	34.1	 25
606	  5	147.0	31.4	 25
607	  5	163.0	33.2	 25
608	  5	982.0	144.5	 25
609	  5	1368.3	226.9	 30
610	  5	453.0	68.3	 25
611	  5	3564.0	344.5	 25
612	  5	400.0	53.8	 25
613	  5	906.0	98.8	 25
614	  5	2269.8	405.8	 30
615	  5	2018.0	186.0	 25
616	  5	298.0	36.0	 25
617	  5	423.0	57.7	 25
618	  5	503.0	53.7	 25
619	  5	355.5	70.1	 30
620	  5	273.0	37.9	 25
621	  5	120.0	20.8	 25
622	  5	1107.0	114.5	 25
623	  5	159.0	27.7	 25
624	  5	172.5	31.5	 30
625	  5	236.0	38.8	 25
626	  5	1133.0	139.1	 25
627	  5	13932.0	1111.4	 25
628	  5	1470.0	79.9	 25
629	  5	662.3	76.0	 30
630	  5	3161.0	382.4	 25
631	  5	306.0	48.5	 25
632	  5	2113.0	232.5	 25
633	  5	156.0	29.7	 25
634	  5	150.0	36.1	 30
635	  5	963.0	128.7	 25
636	  5	8421.0	948.9	 25
637	  5	355.0	55.1	 25
638	  5	513.0	50.1	 25
639	  5	418.5	89.5	 30
640	  5	189.0	33.1	 25
641	  5	1027.0	100.3	 25
642	  5	338.0	45.9	 25
643	  5	540.0	75.6	 25
644	  5	15994.3	3090.0	 30
645	  5	339.0	41.6	 25
646	  5	533.0	79.5	 25
647	  5	584.0	86.6	 25
648	  5	182.0	30.1	 25
649	  5	119.8	25.4	 30
650	  5	139.0	32.1	 25
651	  5	184.0	28.2	 25
652	  5	244.0	54.7	 25
653	  5	490.0	56.2	 25
654	  5	474.8	76.6	 30
655	  5	769.0	127.0	 25
656	  5	146.0	31.3	 25
657	  5	126.0	27.7	 25
658	  5	739.0	83.0	 25
659	  5	220.8	48.5	 30
660	  5	542.0	85.2	 25
661	  5	235.0	42.5	 25
662	  5	1876.0	137.9	 25
663	  5	475.0	58.5	 25
664	  5	173.8	27.7	 30
665	  5	3266.0	502.3	 25
666	  5	213.0	40.9	 25
667	  5	210.0	25.8	 25
668	  5	20891.0	1715.6	 25
669	  5	823.8	100.4	 30
670	  5	6924.0	981.2	 25
671	  5	281.0	52.1	 25
672	  5	642.0	62.9	 25
673	  5	304.0	43.1	 25
674	  5	297.3	38.4	 30
675	  5	213.0	36.6	 25
676	  5	1610.0	167.8	 25
677	  5	411.0	71.4	 25
678	  5	572.0	74.0	 25
679	  5	253.3	39.6	 30
680	  5	292.0	56.9	 25
681	  5	145.0	29.3	 25
682	  5	1273.0	183.8	 25
683	  5	134.0	25.6	 25
684	  5	177.0	34.8	 30
685	  5	443.0	80.0	 25
686	  5	167.0	34.1	 25
687	  5	151.0	25.7	 25
688	  5	2870.0	227.8	 25
689	  5	156.0	37.2	 30
690	  5	1569.0	259.9	 25
691	  5	308.0	58.1	 25
692	  5	232.0	38.4	 25
693	  5	217.0	31.8	 25
694	  5	228.3	44.9	 30
695	  5	335.0	56.0	 25
696	  5	205.0	24.4	 25
697	  5	241.0	37.2	 25
698	  5	856.0	78.8	 25
699	  5	12186.0	3191.2	 30
700	  5	325.0	39.9	 25
701	  5	866.0	151.3	 25
702	  5	398.0	54.6	 25
703	  5	7208.0	608.4	 25
704	  5	373.3	88.7	 30
705	  5	224.0	41.7	 25
706	  5	618.0	118.4	 25
707	  5	383.0	41.2	 25
708	  5	15446.0	1140.8	 25
709	  5	996.3	206.2	 30
710	  5	391.0	61.8	 25
711	  5	292.0	97.9	 25
  0	  6	22924.0	3411.5	 25
  1	  6	428.0	54.7	 25
  2	  6	403.0	74.5	 30
  3	  6	182.0	28.5	 25
  4	  6	207.0	39.1	 25
  5	  6	165.0	37.4	 25
  6	  6	247.0	52.7	 25
  7	  6	165.0	27.9	 30
  8	  6	226.0	30.9	 25
  9	  6	184.0	34.1	 25
 10	  6	142.0	24.5	 25
 11	  6	112.0	18.0	 25
 12	  6	17312.8	3942.5	 30
 13	  6	260.0	42.9	 25
 14	  6	265.0	47.8	 25
 15	  6	266.0	45.2	 25
 16	  6	17482.0	3245.6	 25
 17	  6	134.0	30.0	 30
 18	  6	219.0	28.4	 25
 19	  6	216.0	32.2	 25
 20	  6	271.0	39.0	 25
 21	  6	282.0	61.3	 25
 22	  6	197.0	40.5	 30
 23	  6	134.0	31.1	 25
 24	  6	239.0	41.9	 25
 25	  6	216.0	33.6	 25
 26	  6	341.0	72.2	 25
 27	  6	256.5	74.6	 30
 28	  6	202.0	499.4	 25
 29	  6	120.0	33.6	 25
 30	  6	197.0	27.1	 25
 31	  6	194.0	29.6	 25
 32	  6	202.8	30.9	 30
 33	  6	196.0	27.3	 25
 34	  6	168.0	35.1	 25
 35	  6	140.0	18.7	 25
 36	  6	20288.0	3597.1	 25
 37	  6	246.0	45.7	 30
 38	  6	262.0	39.5	 25
 39	  6	269.0	66.4	 25
 40	  6	16862.0	2699.3	 25
 41	  6	174.0	28.0	 25
 42	  6	21123.5	4241.9	 30
 43	  6	216.0	27.2	 25
 44	  6	219.0	40.5	 25
 45	  6	192.0	45.7	 25
 46	  6	222.0	43.0	 25
 47	  6	113.0	27.0	 30
 48	  6	207.0	36.9	 25
 49	  6	190.0	34.7	 25
 50	  6	218.0	41.4	 25
 51	  6	228.0	42.3	 25
 52	  6	201.3	45.0	 30
 53	  6	113.0	22.6	 25
 54	  6	219.0	38.1	 25
 55	  6	214.0	29.5	 25
 56	  6	213.0	25.0	 25
 57	  6	203.0	34.5	 30
 58	  6	163.0	18.3	 25
 59	  6	104.0	16.1	 25
 60	  6	77.0	14.3	 25
 61	  6	103.0	25.9	 25
 62	  6	215.8	36.9	 30
 63	  6	21230.0	3378.8	 25
 64	  6	259.0	33.4	 25
 65	  6	20039.0	3078.5	 25
 66	  6	202.0	31.8	 25
 67	  6	97.8	21.2	 30
 68	  6	194.0	41.7	 25
 69	  6	245.0	27.4	 25
 70	  6	17858.0	2997.2	 25
 71	  6	221.0	35.6	 25
 72	  6	163.5	31.4	 30
 73	  6	164.0	34.1	 25
 74	  6	20494.0	1904.8	 25
 75	  6	221.0	36.5	 25
 76	  6	217.0	27.2	 25
 77	  6	193.0	25.3	 30
 78	  6	202.0	41.0	 25
 79	  6	95.0	20.7	 25
 80	  6	174.0	30.8	 25
 81	  6	219.0	40.7	 25
 82	  6	176.3	22.1	 30
 83	  6	235.0	40.3	 25
 84	  6	194.0	30.5	 25
 85	  6	118.0	30.4	 25
 86	  6	196.0	38.1	 25
 87	  6	220.0	32.2	 30
 88	  6	19074.0	2772.2	 25
 89	  6	249.0	40.3	 25
 90	  6	168.0	34.2	 25
 91	  6	106.0	24.0	 25
 92	  6	91.8	17.6	 30
 93	  6	121.0	28.6	 25
 94	  6	186.0	33.6	 25
 95	  6	136.0	35.4	 25
 96	  6	143.0	27.1	 25
 97	  6	372.5	90.0	 30
 98	  6	228.0	38.3	 25
 99	  6	218.0	20.6	 25
100	  6	174.0	32.1	 25
101	  6	294.0	28.7	 25
102	  6	141.0	26.7	 30
103	  6	149.0	31.3	 25
104	  6	137.0	28.5	 25
105	  6	128.0	28.3	 25
106	  6	190.0	38.1	 25
107	  6	252.8	40.9	 30
108	  6	158.0	42.8	 25
109	  6	149.0	25.9	 25
110	  6	226.0	59.4	 25
111	  6	95.0	25.1	 25
112	  6	160.3	29.7	 30
113	  6	135.0	24.1	 25
114	  6	184.0	27.7	 25
115	  6	172.0	39.6	 25
116	  6	249.0	45.3	 25
117	  6	313.3	60.7	 30
118	  6	212.0	28.6	 25
119	  6	264.0	30.5	 25
120	  6	201.0	21.8	 25
121	  6	299.0	53.8	 25
122	  6	103.8	25.0	 30
123	  6	228.0	42.1	 25
124	  6	148.0	28.3	 25
125	  6	116.0	24.6	 25
126	  6	151.0	37.5	 25
127	  6	134.0	37.9	 25
128	  6	159.5	35.4	 30
129	  6	189.0	37.2	 25
130	  6	179.0	28.7	 25
131	  6	417.0	85.1	 25
132	  6	206.0	35.9	 25
133	  6	419.3	79.0	 30
134	  6	895.0	123.8	 25
135	  6	631.0	69.8	 25
136	  6	160.0	23.0	 25
137	  6	300.0	48.2	 25
138	  6	1308.3	279.8	 30
139	  6	435.0	59.0	 25
140	  6	628.0	50.0	 25
141	  6	1270.0	157.4	 25
142	  6	467.0	57.9	 25
143	  6	176.8	30.7	 30
144	  6	471.0	67.1	 25
145	  6	1006.0	85.8	 25
146	  6	209.0	34.5	 25
147	  6	187.0	34.2	 25
148	  6	155.0	27.8	 30
149	  6	267.0	29.1	 25
150	  6	266.0	35.8	 25
151	  6	204.0	56.0	 25
152	  6	766.0	120.2	 25
153	  6	540.3	47.8	 30
154	  6	295.0	44.8	 25
155	  6	399.0	50.8	 25
156	  6	525.0	96.2	 25
157	  6	254.0	61.9	 25
158	  6	236.8	44.6	 30
159	  6	155.0	35.6	 25
160	  6	238.0	49.1	 25
161	  6	222.0	39.7	 25
162	  6	121.0	23.4	 25
163	  6	262.8	65.8	 30
164	  6	166.0	30.3	 25
165	  6	444.0	51.0	 25
166	  6	393.0	54.5	 25
167	  6	304.0	83.0	 25
168	  6	195.8	28.4	 30
169	  6	171.0	38.3	 25
170	  6	203.0	30.8	 25
171	  6	126.0	23.4	 25
172	  6	197.0	25.6	 25
173	  6	242.8	37.8	 30
174	  6	303.0	59.5	 25
175	  6	154.0	26.7	 25
176	  6	1870.0	308.5	 25
177	  6	255.0	33.5	 25
178	  6	135.3	21.8	 30
179	  6	142.0	31.6	 25
180	  6	164.0	27.4	 25
181	  6	580.0	85.7	 25
182	  6	150.0	34.3	 25
183	  6	167.8	25.3	 30
184	  6	125.0	30.3	 25
185	  6	138.0	25.8	 25
186	  6	247.0	42.7	 25
187	  6	141.0	33.6	 25
188	  6	142.5	25.1	 30
189	  6	252.0	35.4	 25
190	  6	375.0	66.0	 25
191	  6	352.0	51.0	 25
192	  6	233.0	50.8	 25
193	  6	709.5	121.7	 30
194	  6	368.0	37.8	 25
195	  6	506.0	55.9	 25
196	  6	782.0	85.3	 25
197	  6	265.0	40.5	 25
198	  6	374.0	39.0	 30
199	  6	256.0	31.3	 25
200	  6	136.0	30.0	 25
201	  6	192.0	29.7	 25
202	  6	114.0	20.6	 25
203	  6	182.8	31.6	 30
204	  6	249.0	35.6	 25
205	  6	319.0	51.6	 25
206	  6	156.0	26.5	 25
207	  6	202.0	32.0	 25
208	  6	151.8	34.2	 30
209	  6	123.0	23.1	 25
210	  6	221.0	32.7	 25
211	  6	461.0	65.9	 25
212	  6	281.0	42.6	 25
213	  6	341.0	51.7	 30
214	  6	122.0	27.0	 25
215	  6	603.0	85.3	 25
216	  6	176.0	33.3	 25
217	  6	215.0	35.4	 25
218	  6	433.8	77.2	 30
219	  6	115.0	24.3	 25
220	  6	150.0	25.7	 25
221	  6	155.0	37.7	 25
222	  6	104.0	19.9	 25
223	  6	110.5	19.0	 30
224	  6	119.0	25.2	 25
225	  6	103.0	19.1	 25
226	  6	187.0	31.2	 25
227	  6	598.0	122.3	 25
228	  6	215.8	48.5	 30
229	  6	334.0	50.0	 25
230	  6	154.0	49.9	 25
231	  6	588.0	67.2	 25
232	  6	128.0	35.2	 25
233	  6	218.8	41.1	 30
234	  6	206.0	31.0	 25
235	  6	198.0	42.1	 25
236	  6	276.0	33.9	 25
237	  6	145.0	31.9	 25
238	  6	371.5	62.2	 30
239	  6	154.0	28.5	 25
240	  6	412.0	74.5	 25
241	  6	1743.0	209.6	 25
242	  6	153.0	30.4	 25
243	  6	432.5	67.9	 30
244	  6	538.0	76.4	 25
245	  6	727.0	89.9	 25
246	  6	279.0	53.2	 25
247	  6	571.0	87.0	 25
248	  6	370.8	38.7	 30
249	  6	306.0	76.9	 25
250	  6	420.0	45.8	 25
251	  6	269.0	39.3	 25
252	  6	157.0	26.8	 25
253	  6	355.0	42.5	 30
254	  6	1144.0	72.6	 25
255	  6	746.0	81.3	 25
256	  6	2019.0	202.2	 25
257	  6	150.0	32.0	 25
258	  6	174.8	42.8	 30
259	  6	161.0	37.5	 25
260	  6	184.0	38.1	 25
261	  6	98.0	20.1	 25
262	  6	115.0	30.2	 25
263	  6	169.0	39.4	 30
264	  6	1458.0	230.4	 25
265	  6	448.0	64.9	 25
266	  6	700.0	89.4	 25
267	  6	1031.0	113.7	 25
268	  6	1210.3	146.7	 30
269	  6	2058.0	272.9	 25
270	  6	367.0	58.6	 25
271	  6	210.0	38.0	 25
272	  6	169.0	42.0	 25
273	  6	300.0	48.3	 30
274	  6	454.0	70.3	 25
275	  6	263.0	50.4	 25
276	  6	194.0	30.9	 25
277	  6	180.0	37.4	 25
278	  6	393.5	64.1	 30
279	  6	158.0	39.5	 25
280	  6	233.0	39.8	 25
281	  6	135.0	36.1	 25
282	  6	191.0	36.0	 25
283	  6	402.0	65.0	 30
284	  6	389.0	41.7	 25
285	  6	342.0	55.2	 25
286	  6	548.0	51.1	 25
287	  6	265.0	58.8	 25
288	  6	277.5	44.8	 30
289	  6	211.0	45.6	 25
290	  6	204.0	46.8	 25
291	  6	286.0	58.1	 25
292	  6	204.0	51.6	 25
293	  6	187.5	35.6	 30
294	  6	263.0	50.0	 25
295	  6	236.0	42.7	 25
296	  6	295.0	54.3	 25
297	  6	155.0	24.5	 25
298	  6	366.0	51.2	 30
299	  6	391.0	66.6	 25
300	  6	765.0	85.8	 25
301	  6	239.0	52.2	 25
302	  6	459.0	72.5	 25
303	  6	1824.0	367.5	 30
304	  6	262.0	54.7	 25
305	  6	118.0	23.8	 25
306	  6	369.0	49.5	 25
307	  6	179.0	40.1	 25
308	  6	144.0	29.1	 30
309	  6	163.0	46.8	 25
310	  6	115.0	30.5	 25
311	  6	114.0	31.7	 25
312	  6	131.0	27.2	 25
313	  6	198.0	41.0	 30
314	  6	97.0	26.1	 25
315	  6	172.0	36.3	 25
316	  6	192.0	32.2	 25
317	  6	119.0	28.1	 25
318	  6	306.3	60.8	 30
319	  6	173.0	30.6	 25
320	  6	308.0	46.9	 25
321	  6	310.0	51.8	 25
322	  6	873.0	106.8	 25
323	  6	231.3	38.8	 30
324	  6	237.0	39.5	 25
325	  6	226.0	39.8	 25
326	  6	358.0	55.1	 25
327	  6	748.0	84.7	 25
328	  6	203.5	48.9	 30
329	  6	209.0	41.3	 25
330	  6	143.0	28.0	 25
331	  6	285.0	45.4	 25
332	  6	168.0	38.7	 25
333	  6	657.0	97.9	 30
334	  6	501.0	80.0	 25
335	  6	178.0	35.0	 25
336	  6	362.0	61.0	 25
337	  6	891.0	114.6	 25
338	  6	519.8	92.2	 30
339	  6	568.0	55.0	 25
340	  6	438.0	69.8	 25
341	  6	195.0	41.5	 25
342	  6	177.0	32.9	 25
343	  6	150.3	30.9	 30
344	  6	124.0	29.9	 25
345	  6	127.0	30.5	 25
346	  6	146.0	28.0	 25
347	  6	157.0	45.2	 25
348	  6	178.0	38.3	 30
349	  6	280.0	36.0	 25
350	  6	211.0	39.0	 25
351	  6	180.0	38.1	 25
352	  6	226.0	43.1	 25
353	  6	264.8	39.3	 30
354	  6	373.0	61.6	 25
355	  6	153.0	32.2	 25
356	  6	379.0	69.0	 25
357	  6	3104.0	456.6	 25
358	  6	145.5	37.0	 30
359	  6	233.0	47.5	 25
360	  6	151.0	27.4	 25
361	  6	484.0	102.5	 25
362	  6	219.0	46.7	 25
363	  6	257.0	57.1	 30
364	  6	188.0	44.9	 25
365	  6	125.0	20.3	 25
366	  6	1919.0	251.4	 25
367	  6	308.0	60.3	 25
368	  6	460.0	101.4	 30
369	  6	534.0	52.3	 25
370	  6	136.0	29.6	 25
371	  6	114.0	28.2	 25
372	  6	163.0	37.4	 25
373	  6	632.0	127.5	 30
374	  6	173.0	31.8	 25
375	  6	173.0	39.1	 25
376	  6	207.0	42.3	 25
377	  6	376.0	56.5	 25
378	  6	176.3	44.5	 30
379	  6	202.0	46.0	 25
380	  6	156.0	26.3	 25
381	  6	221.0	54.0	 25
382	  6	214.0	38.9	 25
383	  6	189.5	38.6	 30
384	  6	174.0	27.2	 25
385	  6	112.0	25.4	 25
386	  6	198.0	51.3	 25
387	  6	280.0	55.0	 25
388	  6	364.5	63.7	 30
389	  6	160.0	39.8	 25
390	  6	140.0	31.3	 25
391	  6	355.0	53.1	 25
392	  6	537.0	74.4	 25
393	  6	355.3	70.3	 30
394	  6	264.0	56.4	 25
395	  6	447.0	63.8	 25
396	  6	197.0	39.2	 25
397	  6	208.0	31.0	 25
398	  6	297.5	46.1	 30
399	  6	375.0	85.7	 25
400	  6	243.0	49.7	 25
401	  6	188.0	28.9	 25
402	  6	229.0	32.8	 25
403	  6	238.0	52.0	 30
404	  6	291.0	59.5	 25
405	  6	1566.0	260.3	 25
406	  6	283.0	38.7	 25
407	  6	311.0	44.4	 25
408	  6	163.0	29.6	 30
409	  6	308.0	59.1	 25
410	  6	195.0	38.8	 25
411	  6	344.0	50.9	 25
412	  6	361.0	77.6	 25
413	  6	501.0	68.2	 30
414	  6	336.0	65.6	 25
415	  6	227.0	42.0	 25
416	  6	1404.0	148.2	 25
417	  6	186.0	38.7	 25
418	  6	125.8	34.1	 30
419	  6	142.0	30.3	 25
420	  6	219.0	42.4	 25
421	  6	276.0	78.5	 25
422	  6	156.0	29.8	 25
423	  6	269.3	45.8	 30
424	  6	408.0	54.9	 25
425	  6	302.0	36.9	 25
426	  6	188.0	41.5	 25
427	  6	136.0	31.6	 25
428	  6	242.8	47.0	 30
429	  6	254.0	44.0	 25
430	  6	163.0	26.9	 25
431	  6	142.0	29.7	 25
432	  6	199.0	60.9	 25
433	  6	137.8	33.1	 30
434	  6	247.0	51.8	 25
435	  6	164.0	48.5	 25
436	  6	157.0	31.7	 25
437	  6	823.0	143.4	 25
438	  6	132.3	27.3	 30
439	  6	199.0	38.2	 25
440	  6	282.0	53.0	 25
441	  6	454.0	56.7	 25
442	  6	169.0	40.1	 25
443	  6	291.5	62.9	 30
444	  6	152.0	29.0	 25
445	  6	168.0	57.4	 25
446	  6	344.0	61.0	 25
447	  6	304.0	45.3	 25
448	  6	147.3	32.8	 30
449	  6	180.0	38.7	 25
450	  6	221.0	36.1	 25
451	  6	261.0	48.5	 25
452	  6	480.0	60.1	 25
453	  6	213.8	41.5	 30
454	  6	151.0	28.9	 25
455	  6	127.0	22.5	 25
456	  6	214.0	38.8	 25
457	  6	187.0	24.2	 25
458	  6	422.5	70.8	 30
459	  6	151.0	32.4	 25
460	  6	143.0	29.8	 25
461	  6	185.0	39.5	 25
462	  6	186.0	49.1	 25
463	  6	208.0	38.7	 30
464	  6	202.0	39.4	 25
465	  6	156.0	33.4	 25
466	  6	255.0	49.9	 25
467	  6	315.0	58.7	 25
468	  6	208.5	39.6	 30
469	  6	145.0	35.0	 25
470	  6	125.0	31.7	 25
471	  6	197.0	41.7	 25
472	  6	234.0	49.7	 25
473	  6	134.8	35.2	 30
474	  6	219.0	53.0	 25
475	  6	166.0	36.8	 25
476	  6	175.0	36.2	 25
477	  6	282.0	39.1	 25
478	  6	335.0	49.0	 25
479	  6	195.8	35.3	 30
480	  6	150.0	41.1	 25
481	  6	241.0	44.8	 25
482	  6	152.0	32.1	 25
483	  6	389.0	64.7	 25
484	  6	266.5	46.9	 30
485	  6	786.0	127.9	 25
486	  6	232.0	30.3	 25
487	  6	183.0	38.5	 25
488	  6	176.0	35.9	 25
489	  6	185.0	41.0	 30
490	  6	187.0	43.4	 25
491	  6	151.0	37.0	 25
492	  6	166.0	40.0	 25
493	  6	170.0	25.1	 25
494	  6	137.8	27.3	 30
495	  6	193.0	39.7	 25
496	  6	171.0	34.9	 25
497	  6	154.0	37.6	 25
498	  6	132.0	30.7	 25
499	  6	123.8	34.5	 30
500	  6	278.0	60.9	 25
501	  6	164.0	30.8	 25
502	  6	217.0	46.4	 25
503	  6	238.0	45.5	 25
504	  6	174.8	41.3	 30
505	  6	159.0	35.9	 25
506	  6	150.0	33.9	 25
507	  6	211.0	47.0	 25
508	  6	335.0	45.2	 25
509	  6	407.3	66.0	 30
510	  6	2714.0	464.6	 25
511	  6	239.0	53.1	 25
512	  6	271.0	40.6	 25
513	  6	123.0	29.6	 25
514	  6	262.0	61.7	 30
515	  6	178.0	42.2	 25
516	  6	567.0	65.0	 25
517	  6	203.0	39.7	 25
518	  6	414.0	90.2	 25
519	  6	216.8	49.3	 30
520	  6	156.0	36.6	 25
521	  6	507.0	116.5	 25
522	  6	760.0	130.8	 25
523	  6	188.0	28.9	 25
524	  6	157.5	22.1	 30
525	  6	1924.0	314.9	 25
526	  6	197.0	38.6	 25
527	  6	114.0	31.8	 25
528	  6	208.0	40.2	 25
529	  6	158.5	31.6	 30
530	  6	177.0	37.1	 25
531	  6	181.0	39.9	 25
532	  6	277.0	50.4	 25
533	  6	180.0	38.8	 25
534	  6	211.8	35.8	 30
535	  6	186.0	43.9	 25
536	  6	208.0	56.7	 25
537	  6	142.0	26.7	 25
538	  6	231.0	46.8	 25
539	  6	354.3	57.1	 30
540	  6	496.0	64.8	 25
541	  6	223.0	49.1	 25
542	  6	363.0	60.6	 25
543	  6	372.0	66.5	 25
544	  6	243.8	55.1	 30
545	  6	152.0	25.1	 25
546	  6	264.0	50.0	 25
547	  6	142.0	38.5	 25
548	  6	289.0	58.2	 25
549	  6	196.5	43.0	 30
550	  6	191.0	34.2	 25
551	  6	548.0	100.2	 25
552	  6	163.0	39.4	 25
553	  6	321.0	59.5	 25
554	  6	717.5	164.4	 30
555	  6	528.0	84.3	 25
556	  6	4567.0	783.8	 25
557	  6	187.0	33.7	 25
558	  6	292.0	49.4	 25
559	  6	186.5	34.0	 30
560	  6	454.0	74.6	 25
561	  6	318.0	56.1	 25
562	  6	171.0	34.0	 25
563	  6	135.0	39.4	 25
564	  6	181.8	37.2	 30
565	  6	1389.0	214.8	 25
566	  6	295.0	45.4	 25
567	  6	425.0	60.6	 25
568	  6	228.0	39.9	 25
569	  6	133.0	27.8	 30
570	  6	136.0	27.3	 25
571	  6	450.0	93.6	 25
572	  6	298.0	54.6	 25
573	  6	414.0	64.8	 25
574	  6	242.8	53.4	 30
575	  6	296.0	28.2	 25
576	  6	300.0	42.3	 25
577	  6	324.0	39.4	 25
578	  6	155.0	21.6	 25
579	  6	169.0	32.9	 30
580	  6	218.0	34.4	 25
581	  6	188.0	38.0	 25
582	  6	173.0	34.6	 25
583	  6	185.0	47.3	 25
584	  6	254.0	40.2	 30
585	  6	145.0	31.9	 25
586	  6	175.0	35.5	 25
587	  6	187.0	35.5	 25
588	  6	99.0	31.3	 25
589	  6	132.0	26.0	 30
590	  6	215.0	48.0	 25
591	  6	242.0	32.8	 25
592	  6	191.0	31.4	 25
593	  6	418.0	67.7	 25
594	  6	206.0	40.8	 30
595	  6	284.0	51.1	 25
596	  6	170.0	31.1	 25
597	  6	217.0	45.8	 25
598	  6	220.0	37.6	 25
599	  6	224.0	40.6	 30
600	  6	154.0	27.1	 25
601	  6	184.0	29.7	 25
602	  6	203.0	41.5	 25
603	  6	483.0	87.7	 25
604	  6	122.8	28.6	 30
605	  6	133.0	28.4	 25
606	  6	139.0	18.7	 25
607	  6	160.0	42.5	 25
608	  6	264.0	52.6	 25
609	  6	279.0	57.2	 30
610	  6	510.0	40.1	 25
611	  6	697.0	114.1	 25
612	  6	258.0	46.5	 25
613	  6	839.0	104.6	 25
614	  6	668.3	81.1	 30
615	  6	1246.0	178.9	 25
616	  6	789.0	78.7	 25
617	  6	341.0	53.6	 25
618	  6	237.0	39.3	 25
619	  6	135.0	25.7	 30
620	  6	219.0	39.6	 25
621	  6	109.0	29.2	 25
622	  6	426.0	88.7	 25
623	  6	226.0	46.2	 25
624	  6	144.3	32.0	 30
625	  6	440.0	90.0	 25
626	  6	627.0	80.5	 25
627	  6	3077.0	341.1	 25
628	  6	1253.0	115.1	 25
629	  6	286.3	37.0	 30
630	  6	481.0	82.2	 25
631	  6	269.0	44.1	 25
632	  6	422.0	72.0	 25
633	  6	174.0	38.7	 25
634	  6	140.5	29.3	 30
635	  6	226.0	43.3	 25
636	  6	1800.0	276.5	 25
637	  6	236.0	46.1	 25
638	  6	436.0	87.6	 25
639	  6	138.3	26.0	 30
640	  6	131.0	21.6	 25
641	  6	339.0	72.6	 25
642	  6	268.0	41.1	 25
643	  6	271.0	41.3	 25
644	  6	3277.8	714.4	 30
645	  6	337.0	41.7	 25
646	  6	238.0	54.6	 25
647	  6	275.0	76.6	 25
648	  6	172.0	42.1	 25
649	  6	121.5	21.8	 30
650	  6	133.0	32.9	 25
651	  6	179.0	43.3	 25
652	  6	188.0	32.4	 25
653	  6	249.0	39.8	 25
654	  6	268.8	41.1	 30
655	  6	246.0	64.9	 25
656	  6	141.0	28.2	 25
657	  6	124.0	17.9	 25
658	  6	295.0	37.9	 25
659	  6	262.0	56.1	 30
660	  6	509.0	79.7	 25
661	  6	411.0	55.1	 25
662	  6	1436.0	207.0	 25
663	  6	1172.0	124.8	 25
664	  6	218.3	39.0	 30
665	  6	610.0	121.6	 25
666	  6	170.0	31.8	 25
667	  6	106.0	32.4	 25
668	  6	5185.0	992.9	 25
669	  6	530.8	81.5	 30
670	  6	1036.0	244.5	 25
671	  6	226.0	48.1	 25
672	  6	292.0	37.9	 25
673	  6	194.0	35.9	 25
674	  6	181.0	37.9	 30
675	  6	230.0	43.0	 25
676	  6	548.0	77.1	 25
677	  6	402.0	62.0	 25
678	  6	426.0	67.1	 25
679	  6	180.0	40.6	 30
680	  6	281.0	68.4	 25
681	  6	115.0	26.8	 25
682	  6	279.0	63.4	 25
683	  6	138.0	32.1	 25
684	  6	207.0	30.3	 30
685	  6	222.0	35.4	 25
686	  6	172.0	41.7	 25
687	  6	148.0	27.7	 25
688	  6	414.0	60.2	 25
689	  6	133.5	26.2	 30
690	  6	186.0	19.8	 25
691	  6	158.0	30.0	 25
692	  6	183.0	40.4	 25
693	  6	237.0	45.0	 25
694	  6	182.5	30.9	 30
695	  6	207.0	25.2	 25
696	  6	280.0	67.5	 25
697	  6	593.0	57.9	 25
698	  6	551.0	71.1	 25
699	  6	3654.8	964.7	 30
700	  6	270.0	49.0	 25
701	  6	398.0	71.8	 25
702	  6	159.0	33.9	 25
703	  6	2081.0	308.8	 25
704	  6	8183.0	2422.3	 30
705	  6	151.0	35.7	 25
706	  6	169.0	39.9	 25
707	  6	239.0	36.9	 25
708	  6	3008.0	494.5	 25
709	  6	265.5	49.5	 30
710	  6	160.0	38.6	 25
711	  6	20790.0	4670.8	 25
  0	  7	242.3	35.5	 30
  1	  7	4271.5	832.3	 30
  2	  7	179.0	34.8	 36
  3	  7	495.5	72.5	 30
  4	  7	183.5	47.3	 30
  5	  7	756.8	167.2	 30
  6	  7	187.0	39.5	 30
  7	  7	129.8	25.1	 36
  8	  7	1097.3	202.0	 30
  9	  7	534.5	100.6	 30
 10	  7	220.3	38.5	 30
 11	  7	139.0	34.3	 30
 12	  7	18510.3	3744.6	 36
 13	  7	218.8	44.1	 30
 14	  7	179.3	29.7	 30
 15	  7	231.8	36.4	 30
 16	  7	236.0	47.4	 30
 17	  7	107.3	30.3	 36
 18	  7	223.5	39.4	 30
 19	  7	19707.0	3968.7	 30
 20	  7	19334.8	4086.5	 30
 21	  7	17726.3	3570.1	 30
 22	  7	348.0	75.3	 36
 23	  7	297.0	90.7	 30
 24	  7	19741.5	4088.2	 30
 25	  7	586.8	128.5	 30
 26	  7	17199.8	3617.2	 30
 27	  7	16318.5	3965.0	 36
 28	  7	323.0	76.6	 30
 29	  7	146.5	35.3	 30
 30	  7	256.8	47.7	 30
 31	  7	19837.5	4584.9	 30
 32	  7	19475.3	3969.7	 36
 33	  7	18519.0	4416.7	 30
 34	  7	205.3	31.1	 30
 35	  7	152.8	35.0	 30
 36	  7	21151.8	1682.5	 30
 37	  7	220.3	35.9	 36
 38	  7	166.8	40.9	 30
 39	  7	167.3	31.0	 30
 40	  7	212.8	63.6	 30
 41	  7	164.8	36.2	 30
 42	  7	21114.5	4418.9	 36
 43	  7	259.3	47.8	 30
 44	  7	20590.8	3976.3	 30
 45	  7	19337.8	3861.0	 30
 46	  7	233.0	52.0	 30
 47	  7	126.3	34.4	 36
 48	  7	199.3	46.4	 30
 49	  7	193.5	37.6	 30
 50	  7	16051.5	3583.5	 30
 51	  7	202.8	34.6	 30
 52	  7	179.5	39.8	 36
 53	  7	147.5	28.6	 30
 54	  7	20881.8	3697.0	 30
 55	  7	21021.3	3790.4	 30
 56	  7	20632.0	3774.2	 30
 57	  7	255.5	59.1	 36
 58	  7	186.5	35.2	 30
 59	  7	112.5	27.3	 30
 60	  7	109.3	31.5	 30
 61	  7	106.0	38.0	 30
 62	  7	215.0	49.7	 36
 63	  7	22505.0	2993.3	 30
 64	  7	303.8	33.0	 30
 65	  7	21159.3	1497.7	 30
 66	  7	249.3	44.4	 30
 67	  7	111.3	26.8	 36
 68	  7	196.3	41.7	 30
 69	  7	19359.0	3899.9	 30
 70	  7	20561.5	402.0	 30
 71	  7	19374.5	3668.1	 30
 72	  7	204.0	39.1	 36
 73	  7	161.5	29.5	 30
 74	  7	21574.3	1645.0	 30
 75	  7	273.0	52.1	 30
 76	  7	20187.0	4041.1	 30
 77	  7	19047.0	4479.2	 36
 78	  7	219.0	47.8	 30
 79	  7	122.5	26.7	 30
 80	  7	215.8	67.5	 30
 81	  7	20168.5	4260.4	 30
 82	  7	18942.8	4686.8	 36
 83	  7	263.8	37.1	 30
 84	  7	20441.3	2978.7	 30
 85	  7	142.5	31.4	 30
 86	  7	173.3	33.0	 30
 87	  7	227.3	34.8	 36
 88	  7	18896.0	2620.1	 30
 89	  7	225.5	38.2	 30
 90	  7	182.0	33.4	 30
 91	  7	103.0	28.5	 30
 92	  7	92.5	20.9	 36
 93	  7	130.0	28.1	 30
 94	  7	145.8	30.0	 30
 95	  7	183.3	31.2	 30
 96	  7	237.3	38.2	 30
 97	  7	200.0	41.5	 36
 98	  7	308.8	57.9	 30
 99	  7	324.0	51.0	 30
100	  7	1580.3	288.7	 30
101	  7	126.5	24.9	 30
102	  7	352.8	78.6	 36
103	  7	107.8	31.4	 30
104	  7	252.3	39.7	 30
105	  7	563.0	83.3	 30
106	  7	20703.5	2303.8	 30
107	  7	1674.3	333.1	 36
108	  7	213.8	38.5	 30
109	  7	115.0	26.0	 30
110	  7	151.0	33.3	 30
111	  7	212.5	48.8	 30
112	  7	261.5	61.3	 36
113	  7	704.5	159.8	 30
114	  7	900.8	120.4	 30
115	  7	964.0	154.9	 30
116	  7	418.3	52.7	 30
117	  7	3520.5	563.1	 36
118	  7	363.3	50.4	 30
119	  7	208.5	40.4	 30
120	  7	367.8	61.0	 30
121	  7	177.3	33.7	 30
122	  7	462.3	72.6	 30
123	  7	219.5	40.3	 36
124	  7	587.8	76.9	 30
125	  7	128.5	34.3	 30
126	  7	233.8	41.2	 30
127	  7	198.3	47.3	 30
128	  7	252.5	46.4	 36
129	  7	256.3	44.4	 30
130	  7	530.3	64.0	 30
131	  7	814.8	132.6	 30
132	  7	648.5	117.1	 30
133	  7	223.8	51.9	 36
134	  7	233.8	37.3	 30
135	  7	149.0	28.6	 30
136	  7	499.3	94.9	 30
137	  7	384.5	88.7	 30
138	  7	232.3	48.8	 36
139	  7	2305.3	309.6	 30
140	  7	268.3	47.6	 30
141	  7	1736.5	318.1	 30
142	  7	311.0	46.9	 30
143	  7	4841.8	1203.6	 36
144	  7	128.3	20.7	 30
145	  7	161.8	33.6	 30
146	  7	140.0	21.5	 30
147	  7	1272.8	293.3	 30
148	  7	302.5	59.1	 36
149	  7	459.3	68.4	 30
150	  7	180.5	37.1	 30
151	  7	301.5	47.5	 30
152	  7	254.3	52.4	 30
153	  7	173.0	32.9	 36
154	  7	251.0	38.5	 30
155	  7	449.5	73.4	 30
156	  7	235.3	42.4	 30
157	  7	2435.5	559.0	 30
158	  7	240.0	56.3	 36
159	  7	208.8	34.4	 30
160	  7	374.8	60.0	 30
161	  7	190.5	36.4	 30
162	  7	230.5	40.2	 30
163	  7	1463.8	364.6	 36
164	  7	246.5	59.9	 30
165	  7	254.0	43.2	 30
166	  7	370.3	51.3	 30
167	  7	1300.3	254.9	 30
168	  7	1583.3	298.8	 36
169	  7	382.8	71.2	 30
170	  7	283.0	62.3	 30
171	  7	842.5	156.9	 30
172	  7	266.5	61.3	 30
173	  7	170.8	32.4	 36
174	  7	149.5	27.8	 30
175	  7	558.5	104.9	 30
176	  7	805.8	105.3	 30
177	  7	552.0	66.6	 30
178	  7	206.8	42.0	 36
179	  7	98.3	33.1	 30
180	  7	330.0	49.1	 30
181	  7	217.5	42.2	 30
182	  7	297.3	65.6	 30
183	  7	376.8	69.7	 36
184	  7	111.0	30.8	 30
185	  7	523.8	89.2	 30
186	  7	125.5	22.5	 30
187	  7	110.0	24.9	 30
188	  7	127.0	26.9	 36
189	  7	578.8	104.5	 30
190	  7	133.8	27.4	 30
191	  7	404.8	60.3	 30
192	  7	666.3	122.6	 30
193	  7	532.8	97.8	 36
194	  7	9374.3	1024.6	 30
195	  7	900.3	112.2	 30
196	  7	3733.0	591.4	 30
197	  7	4326.8	600.6	 30
198	  7	346.3	67.5	 36
199	  7	212.5	45.1	 30
200	  7	186.3	41.5	 30
201	  7	605.8	105.9	 30
202	  7	253.0	53.5	 30
203	  7	175.5	33.9	 36
204	  7	966.5	135.2	 30
205	  7	203.0	41.9	 30
206	  7	159.5	37.6	 30
207	  7	137.8	32.7	 30
208	  7	132.5	25.1	 36
209	  7	153.0	32.3	 30
210	  7	524.3	101.8	 30
211	  7	259.3	58.4	 30
212	  7	220.8	24.0	 30
213	  7	234.0	43.0	 36
214	  7	231.3	45.6	 30
215	  7	189.0	42.3	 30
216	  7	321.3	54.4	 30
217	  7	5122.3	860.2	 30
218	  7	845.5	118.9	 36
219	  7	193.8	43.5	 30
220	  7	348.5	59.7	 30
221	  7	548.3	65.7	 30
222	  7	440.3	68.2	 30
223	  7	139.8	34.0	 36
224	  7	178.5	21.3	 30
225	  7	1905.3	270.5	 30
226	  7	182.8	35.7	 30
227	  7	168.0	33.0	 30
228	  7	134.3	25.4	 36
229	  7	414.8	104.1	 30
230	  7	171.3	41.8	 30
231	  7	131.0	28.4	 30
232	  7	514.0	75.3	 30
233	  7	646.5	119.2	 36
234	  7	340.0	73.0	 30
235	  7	161.3	29.4	 30
236	  7	405.3	63.7	 30
237	  7	245.8	45.4	 30
238	  7	398.5	64.8	 36
239	  7	1224.8	177.3	 30
240	  7	547.8	72.3	 30
241	  7	457.8	87.1	 30
242	  7	389.0	47.8	 30
243	  7	738.0	115.1	 36
244	  7	3858.0	670.5	 30
245	  7	130.8	30.6	 30
246	  7	214.3	39.4	 30
247	  7	947.3	142.8	 30
248	  7	255.0	46.7	 36
249	  7	406.8	53.2	 30
250	  7	127.8	27.9	 30
251	  7	211.8	28.2	 30
252	  7	683.0	83.5	 30
253	  7	12997.3	2702.8	 36
254	  7	218.8	33.3	 30
255	  7	2138.3	253.1	 30
256	  7	7727.5	1149.4	 30
257	  7	161.0	27.9	 30
258	  7	780.0	159.6	 36
259	  7	142.0	26.9	 30
260	  7	138.0	23.7	 30
261	  7	198.5	52.8	 30
262	  7	251.8	37.2	 30
263	  7	205.3	46.3	 36
264	  7	2326.8	365.4	 30
265	  7	165.3	30.3	 30
266	  7	443.8	51.2	 30
267	  7	304.8	42.4	 30
268	  7	169.8	38.4	 36
269	  7	157.5	29.6	 30
270	  7	3403.3	575.5	 30
271	  7	228.8	30.5	 30
272	  7	215.3	36.7	 30
273	  7	2974.5	618.1	 36
274	  7	193.5	38.2	 30
275	  7	745.8	96.7	 30
276	  7	201.0	39.4	 30
277	  7	502.5	84.8	 30
278	  7	125.3	21.1	 36
279	  7	149.5	26.9	 30
280	  7	126.5	23.6	 30
281	  7	877.0	139.6	 30
282	  7	885.5	167.0	 30
283	  7	322.8	56.6	 36
284	  7	320.8	40.1	 30
285	  7	414.0	59.4	 30
286	  7	442.5	61.0	 30
287	  7	162.8	22.7	 30
288	  7	139.3	24.2	 36
289	  7	229.0	39.4	 30
290	  7	242.8	31.1	 30
291	  7	1013.5	115.3	 30
292	  7	1497.5	271.1	 30
293	  7	183.8	29.6	 36
294	  7	2328.0	393.5	 30
295	  7	222.0	38.5	 30
296	  7	116.8	22.8	 30
297	  7	971.5	159.9	 30
298	  7	336.8	53.1	 36
299	  7	371.0	60.0	 30
300	  7	396.3	89.0	 30
301	  7	601.8	105.5	 30
302	  7	343.8	56.0	 30
303	  7	145.3	28.2	 36
304	  7	184.3	77.1	 30
305	  7	502.3	99.2	 30
306	  7	146.8	28.6	 30
307	  7	4945.0	747.9	 30
308	  7	142.3	23.1	 36
309	  7	261.8	41.4	 30
310	  7	338.3	34.4	 30
311	  7	182.8	29.2	 30
312	  7	230.3	42.0	 30
313	  7	176.0	28.6	 36
314	  7	252.3	42.6	 30
315	  7	556.5	79.7	 30
316	  7	452.5	59.4	 30
317	  7	124.8	30.2	 30
318	  7	565.8	117.2	 36
319	  7	673.8	111.9	 30
320	  7	260.3	29.7	 30
321	  7	146.0	18.7	 30
322	  7	442.3	81.5	 30
323	  7	133.8	31.5	 36
324	  7	272.5	37.0	 30
325	  7	3903.8	584.3	 30
326	  7	2317.3	383.4	 30
327	  7	242.8	36.5	 30
328	  7	342.3	57.8	 36
329	  7	3151.3	393.7	 30
330	  7	1537.0	162.3	 30
331	  7	579.0	107.0	 30
332	  7	731.8	105.8	 30
333	  7	312.5	59.6	 36
334	  7	192.0	29.3	 30
335	  7	256.3	46.9	 30
336	  7	1028.5	122.5	 30
337	  7	1655.0	255.5	 30
338	  7	202.3	31.0	 36
339	  7	942.8	151.6	 30
340	  7	883.3	68.1	 30
341	  7	702.8	74.9	 30
342	  7	903.8	111.7	 30
343	  7	235.8	47.0	 36
344	  7	164.8	29.6	 30
345	  7	153.8	28.0	 30
346	  7	278.0	35.9	 30
347	  7	312.8	50.0	 30
348	  7	566.5	97.1	 36
349	  7	135.5	29.2	 30
350	  7	385.8	61.0	 30
351	  7	184.5	25.6	 30
352	  7	257.3	51.3	 30
353	  7	264.5	48.8	 36
354	  7	468.8	66.3	 30
355	  7	195.8	37.5	 30
356	  7	212.3	40.6	 30
357	  7	764.5	112.7	 30
358	  7	527.0	92.3	 36
359	  7	205.5	29.6	 30
360	  7	184.3	40.0	 30
361	  7	269.8	39.8	 30
362	  7	134.0	32.9	 30
363	  7	138.5	25.4	 36
364	  7	627.0	107.1	 30
365	  7	163.3	32.1	 30
366	  7	150.3	28.8	 30
367	  7	217.5	34.8	 30
368	  7	364.3	50.7	 36
369	  7	186.0	22.2	 30
370	  7	295.8	48.8	 30
371	  7	253.0	37.8	 30
372	  7	554.0	61.4	 30
373	  7	794.0	118.6	 36
374	  7	193.8	35.6	 30
375	  7	473.0	81.1	 30
376	  7	182.5	27.1	 30
377	  7	3395.0	527.2	 30
378	  7	157.3	25.6	 36
379	  7	611.5	79.4	 30
380	  7	293.3	43.4	 30
381	  7	205.5	36.3	 30
382	  7	194.3	33.4	 30
383	  7	211.5	40.3	 36
384	  7	217.0	44.0	 30
385	  7	812.0	133.3	 30
386	  7	3382.0	327.3	 30
387	  7	287.3	50.3	 30
388	  7	147.3	28.8	 36
389	  7	236.5	51.8	 30
390	  7	178.0	33.0	 30
391	  7	263.0	35.1	 30
392	  7	497.0	74.9	 30
393	  7	168.3	36.3	 36
394	  7	1616.3	241.7	 30
395	  7	145.5	31.9	 30
396	  7	168.5	25.3	 30
397	  7	164.8	36.8	 30
398	  7	166.0	36.5	 36
399	  7	144.0	28.1	 30
400	  7	828.0	157.5	 30
401	  7	775.0	123.1	 30
402	  7	902.0	168.1	 30
403	  7	2942.5	612.8	 36
404	  7	205.0	28.7	 30
405	  7	306.8	38.6	 30
406	  7	242.5	37.3	 30
407	  7	780.0	90.7	 30
408	  7	173.0	30.3	 36
409	  7	132.3	21.2	 30
410	  7	132.5	20.3	 30
411	  7	239.0	34.4	 30
412	  7	253.3	45.1	 30
413	  7	377.0	47.9	 36
414	  7	553.8	70.5	 30
415	  7	421.8	73.3	 30
416	  7	228.0	53.4	 30
417	  7	252.3	35.8	 30
418	  7	1926.0	345.0	 36
419	  7	284.5	36.2	 30
420	  7	490.5	51.6	 30
421	  7	122.0	22.7	 30
422	  7	254.8	37.5	 30
423	  7	1478.5	239.1	 36
424	  7	353.3	54.3	 30
425	  7	220.3	42.4	 30
426	  7	1389.5	232.0	 30
427	  7	268.3	41.8	 30
428	  7	238.8	48.2	 36
429	  7	384.0	58.3	 30
430	  7	163.3	30.4	 30
431	  7	170.8	28.5	 30
432	  7	496.8	60.5	 30
433	  7	357.3	68.8	 36
434	  7	195.3	37.2	 30
435	  7	962.8	123.8	 30
436	  7	225.5	36.2	 30
437	  7	792.3	178.2	 30
438	  7	251.3	34.5	 36
439	  7	273.5	33.5	 30
440	  7	415.0	58.6	 30
441	  7	261.0	34.8	 30
442	  7	135.0	28.9	 30
443	  7	229.0	47.2	 36
444	  7	335.5	44.0	 30
445	  7	524.0	81.7	 30
446	  7	614.5	96.8	 30
447	  7	210.8	31.1	 30
448	  7	310.5	50.2	 36
449	  7	1416.8	241.7	 30
450	  7	657.8	99.6	 30
451	  7	350.3	49.9	 30
452	  7	199.8	25.8	 30
453	  7	191.5	29.0	 36
454	  7	2799.8	403.9	 30
455	  7	366.5	45.6	 30
456	  7	102.5	18.0	 30
457	  7	203.3	32.7	 30
458	  7	224.0	45.0	 36
459	  7	173.0	30.7	 30
460	  7	246.0	41.7	 30
461	  7	191.0	31.6	 30
462	  7	515.0	59.1	 30
463	  7	165.3	28.5	 36
464	  7	137.8	31.8	 30
465	  7	444.5	71.1	 30
466	  7	1056.5	168.2	 30
467	  7	954.8	163.5	 30
468	  7	149.0	32.3	 30
469	  7	209.3	28.9	 36
470	  7	572.0	94.2	 30
471	  7	237.3	57.3	 30
472	  7	651.5	114.0	 30
473	  7	178.0	33.7	 30
474	  7	850.3	152.8	 36
475	  7	257.8	37.2	 30
476	  7	165.3	28.0	 30
477	  7	191.0	32.5	 30
478	  7	1423.0	207.7	 30
479	  7	187.3	30.9	 36
480	  7	305.8	44.0	 30
481	  7	185.0	28.3	 30
482	  7	522.0	75.2	 30
483	  7	1711.5	211.7	 30
484	  7	1180.5	247.2	 36
485	  7	181.5	31.4	 30
486	  7	2160.5	297.7	 30
487	  7	334.8	57.4	 30
488	  7	124.0	25.0	 30
489	  7	405.5	69.7	 36
490	  7	325.3	55.6	 30
491	  7	158.8	28.3	 30
492	  7	157.5	40.6	 30
493	  7	522.8	92.2	 30
494	  7	886.5	164.8	 36
495	  7	365.0	41.1	 30
496	  7	340.0	56.7	 30
497	  7	399.8	40.7	 30
498	  7	229.0	36.2	 30
499	  7	255.0	47.1	 36
500	  7	257.0	42.4	 30
501	  7	485.8	96.6	 30
502	  7	2387.5	350.4	 30
503	  7	148.8	28.8	 30
504	  7	150.8	31.2	 36
505	  7	286.5	36.9	 30
506	  7	383.8	51.7	 30
507	  7	268.5	46.3	 30
508	  7	867.5	120.8	 30
509	  7	153.5	28.6	 36
510	  7	181.8	25.8	 30
511	  7	343.3	72.9	 30
512	  7	439.8	56.6	 30
513	  7	1975.0	309.2	 30
514	  7	369.5	49.5	 36
515	  7	267.5	57.9	 30
516	  7	261.8	34.1	 30
517	  7	372.0	64.4	 30
518	  7	408.3	65.8	 30
519	  7	2204.0	499.0	 36
520	  7	323.0	93.7	 30
521	  7	768.8	146.5	 30
522	  7	278.0	46.5	 30
523	  7	10344.3	1402.4	 30
524	  7	208.5	38.6	 36
525	  7	207.3	36.1	 30
526	  7	168.5	30.0	 30
527	  7	408.8	72.0	 30
528	  7	5293.3	712.7	 30
529	  7	1118.8	247.6	 36
530	  7	154.8	34.2	 30
531	  7	189.8	36.8	 30
532	  7	141.5	28.3	 30
533	  7	115.3	25.1	 30
534	  7	110.3	25.7	 36
535	  7	2233.0	338.1	 30
536	  7	2402.5	400.5	 30
537	  7	145.5	25.3	 30
538	  7	673.3	94.0	 30
539	  7	4617.8	892.0	 36
540	  7	444.0	55.1	 30
541	  7	4091.8	661.8	 30
542	  7	381.8	53.7	 30
543	  7	190.8	35.3	 30
544	  7	1081.3	196.5	 36
545	  7	174.5	24.2	 30
546	  7	7516.8	1283.2	 30
547	  7	184.0	24.2	 30
548	  7	172.5	36.6	 30
549	  7	630.3	106.8	 36
550	  7	324.0	55.8	 30
551	  7	215.3	33.2	 30
552	  7	226.5	33.7	 30
553	  7	195.3	26.8	 30
554	  7	267.3	43.5	 36
555	  7	232.8	32.1	 30
556	  7	258.0	29.2	 30
557	  7	1484.5	206.2	 30
558	  7	5070.0	632.2	 30
559	  7	569.8	100.9	 36
560	  7	556.8	89.9	 30
561	  7	158.8	29.4	 30
562	  7	292.8	68.0	 30
563	  7	321.8	40.6	 30
564	  7	161.5	39.1	 36
565	  7	9601.3	1926.4	 30
566	  7	1272.8	147.0	 30
567	  7	177.8	30.8	 30
568	  7	118.8	17.7	 30
569	  7	167.8	27.6	 36
570	  7	131.0	25.9	 30
571	  7	229.8	43.3	 30
572	  7	449.0	49.7	 30
573	  7	1175.8	132.8	 30
574	  7	1379.3	170.4	 36
575	  7	1018.5	113.6	 30
576	  7	167.3	23.7	 30
577	  7	290.8	34.2	 30
578	  7	321.3	42.2	 30
579	  7	274.5	38.1	 36
580	  7	199.8	35.0	 30
581	  7	494.0	62.2	 30
582	  7	303.0	41.1	 30
583	  7	516.0	100.5	 30
584	  7	1240.5	248.5	 36
585	  7	652.3	92.8	 30
586	  7	166.0	35.8	 30
587	  7	256.3	42.4	 30
588	  7	183.3	28.4	 30
589	  7	116.5	22.7	 36
590	  7	139.0	28.0	 30
591	  7	191.5	38.6	 30
592	  7	318.8	37.6	 30
593	  7	230.0	30.3	 30
594	  7	123.3	24.9	 36
595	  7	137.3	24.1	 30
596	  7	261.8	32.7	 30
597	  7	334.0	55.7	 30
598	  7	299.8	45.3	 30
599	  7	353.3	55.7	 36
600	  7	181.5	26.0	 30
601	  7	312.5	46.2	 30
602	  7	634.8	117.5	 30
603	  7	399.3	43.6	 30
604	  7	261.3	42.2	 36
605	  7	150.0	22.1	 30
606	  7	191.0	32.5	 30
607	  7	145.8	23.2	 30
608	  7	463.3	70.4	 30
609	  7	359.5	48.7	 36
610	  7	252.5	30.9	 30
611	  7	8266.5	1127.8	 30
612	  7	1130.8	109.8	 30
613	  7	810.0	153.2	 30
614	  7	232.5	31.3	 36
615	  7	578.0	70.1	 30
616	  7	252.8	35.8	 30
617	  7	2916.0	397.3	 30
618	  7	229.5	38.3	 30
619	  7	449.5	50.2	 36
620	  7	291.8	60.5	 30
621	  7	433.3	56.8	 30
622	  7	196.8	28.7	 30
623	  7	193.3	36.4	 30
624	  7	163.8	32.8	 36
625	  7	138.0	35.7	 30
626	  7	709.5	76.5	 30
627	  7	1111.3	123.7	 30
628	  7	908.5	221.0	 30
629	  7	2205.5	350.5	 36
630	  7	565.3	90.2	 30
631	  7	948.3	60.8	 30
632	  7	1808.3	342.9	 30
633	  7	10922.3	1475.5	 30
634	  7	621.8	89.6	 36
635	  7	880.8	136.9	 30
636	  7	4345.0	836.7	 30
637	  7	327.8	44.1	 30
638	  7	275.5	40.9	 30
639	  7	338.3	63.9	 36
640	  7	337.0	46.1	 30
641	  7	416.8	73.9	 30
642	  7	292.0	43.0	 30
643	  7	273.8	32.5	 30
644	  7	168.3	26.7	 36
645	  7	135.8	23.4	 30
646	  7	7993.5	1373.3	 30
647	  7	146.0	24.7	 30
648	  7	567.0	72.7	 30
649	  7	244.8	44.9	 36
650	  7	136.8	17.2	 30
651	  7	416.0	45.6	 30
652	  7	671.0	99.9	 30
653	  7	418.8	65.6	 30
654	  7	313.0	33.8	 36
655	  7	12402.8	1946.2	 30
656	  7	639.5	79.9	 30
657	  7	201.5	51.7	 30
658	  7	564.0	107.5	 30
659	  7	150.0	22.7	 36
660	  7	164.8	29.5	 30
661	  7	431.0	61.8	 30
662	  7	562.8	96.8	 30
663	  7	360.0	83.2	 30
664	  7	375.3	68.9	 36
665	  7	168.8	27.3	 30
666	  7	389.8	59.0	 30
667	  7	165.0	20.3	 30
668	  7	305.3	51.4	 30
669	  7	351.5	59.2	 36
670	  7	676.8	103.7	 30
671	  7	216.8	35.4	 30
672	  7	1118.8	196.5	 30
673	  7	123.8	26.1	 30
674	  7	146.8	47.8	 36
675	  7	195.8	314.8	 30
676	  7	484.0	52.7	 30
677	  7	408.5	57.4	 30
678	  7	1557.8	242.4	 30
679	  7	338.3	69.5	 36
680	  7	1089.3	197.7	 30
681	  7	173.0	26.3	 30
682	  7	1493.3	291.3	 30
683	  7	199.3	20.2	 30
684	  7	262.0	46.1	 36
685	  7	162.0	32.9	 30
686	  7	339.0	62.2	 30
687	  7	242.5	40.7	 30
688	  7	317.8	40.7	 30
689	  7	223.8	45.0	 36
690	  7	322.0	61.0	 30
691	  7	212.8	39.3	 30
692	  7	172.8	30.4	 30
693	  7	431.0	53.7	 30
694	  7	625.3	115.4	 36
695	  7	201.8	26.4	 30
696	  7	261.8	43.7	 30
697	  7	1406.8	224.1	 30
698	  7	509.5	53.0	 30
699	  7	3739.3	945.1	 36
700	  7	1163.5	276.5	 30
701	  7	551.0	109.4	 30
702	  7	736.0	75.1	 30
703	  7	302.8	39.0	 30
704	  7	191.3	25.7	 36
705	  7	1905.8	438.1	 30
706	  7	129.3	16.7	 30
707	  7	501.3	67.5	 30
708	  7	245.0	43.2	 30
709	  7	113.8	18.8	 36
710	  7	149.5	23.4	 30
711	  7	310.5	470.0	 30
  0	  8	23196.0	3360.9	 25
  1	  8	831.0	129.5	 25
  2	  8	148.0	31.4	 30
  3	  8	166.0	41.1	 25
  4	  8	120.0	25.8	 25
  5	  8	258.0	41.9	 25
  6	  8	169.0	27.6	 25
  7	  8	128.8	29.0	 30
  8	  8	234.0	36.8	 25
  9	  8	195.0	41.4	 25
 10	  8	111.0	34.8	 25
 11	  8	137.0	22.8	 25
 12	  8	18640.5	3697.1	 30
 13	  8	217.0	33.4	 25
 14	  8	202.0	23.0	 25
 15	  8	16972.0	2256.4	 25
 16	  8	18777.0	951.2	 25
 17	  8	157.5	24.2	 30
 18	  8	21939.0	2684.4	 25
 19	  8	303.0	44.6	 25
 20	  8	359.0	38.5	 25
 21	  8	455.0	60.3	 25
 22	  8	17749.0	3385.0	 30
 23	  8	607.0	93.0	 25
 24	  8	21727.0	1051.7	 25
 25	  8	20425.0	2687.4	 25
 26	  8	499.0	84.2	 25
 27	  8	613.3	94.3	 30
 28	  8	16742.0	2554.4	 25
 29	  8	294.0	39.1	 25
 30	  8	21112.0	1891.4	 25
 31	  8	331.0	29.9	 25
 32	  8	272.5	49.7	 30
 33	  8	241.0	29.4	 25
 34	  8	19070.0	2832.7	 25
 35	  8	180.0	24.0	 25
 36	  8	21555.0	1985.3	 25
 37	  8	243.0	41.5	 30
 38	  8	180.0	30.6	 25
 39	  8	163.0	23.0	 25
 40	  8	178.0	22.7	 25
 41	  8	162.0	23.7	 25
 42	  8	22154.0	2965.3	 30
 43	  8	21030.0	3772.5	 25
 44	  8	256.0	27.4	 25
 45	  8	235.0	38.4	 25
 46	  8	19361.0	2267.6	 25
 47	  8	147.8	32.5	 30
 48	  8	149.0	30.7	 25
 49	  8	219.0	36.7	 25
 50	  8	212.0	27.0	 25
 51	  8	212.0	33.7	 25
 52	  8	184.5	26.3	 30
 53	  8	150.0	36.5	 25
 54	  8	21428.0	2068.5	 25
 55	  8	329.0	44.5	 25
 56	  8	261.0	27.8	 25
 57	  8	18875.3	4011.4	 30
 58	  8	197.0	27.0	 25
 59	  8	98.0	18.3	 25
 60	  8	97.0	19.6	 25
 61	  8	114.0	29.7	 25
 62	  8	256.8	37.4	 30
 63	  8	23344.0	3468.0	 25
 64	  8	21510.0	3191.6	 25
 65	  8	21102.0	3205.7	 25
 66	  8	267.0	45.3	 25
 67	  8	116.8	19.7	 30
 68	  8	195.0	30.1	 25
 69	  8	272.0	31.7	 25
 70	  8	19653.0	1281.2	 25
 71	  8	274.0	33.6	 25
 72	  8	163.0	20.8	 30
 73	  8	170.0	28.4	 25
 74	  8	21979.0	1326.8	 25
 75	  8	21220.0	3088.1	 25
 76	  8	239.0	30.8	 25
 77	  8	232.8	29.1	 30
 78	  8	19479.0	2524.9	 25
 79	  8	173.0	27.2	 25
 80	  8	22495.0	1963.3	 25
 81	  8	255.0	35.0	 25
 82	  8	301.0	32.3	 30
 83	  8	20253.0	800.4	 25
 84	  8	22079.0	2049.6	 25
 85	  8	145.0	29.7	 25
 86	  8	197.0	39.1	 25
 87	  8	231.8	28.1	 30
 88	  8	19228.0	2711.2	 25
 89	  8	214.0	43.9	 25
 90	  8	167.0	24.0	 25
 91	  8	111.0	32.6	 25
 92	  8	90.5	13.5	 30
 93	  8	147.0	26.9	 25
 94	  8	170.0	31.5	 25
 95	  8	220.0	37.7	 25
 96	  8	213.0	39.9	 25
 97	  8	265.8	37.4	 30
 98	  8	343.0	60.2	 25
 99	  8	172.0	25.2	 25
100	  8	284.0	50.6	 25
101	  8	109.0	23.4	 25
102	  8	146.0	28.7	 30
103	  8	106.0	24.3	 25
104	  8	182.0	37.2	 25
105	  8	149.0	29.5	 25
106	  8	2928.0	692.3	 25
107	  8	368.8	68.1	 30
108	  8	160.0	25.3	 25
109	  8	107.0	15.3	 25
110	  8	114.0	26.0	 25
111	  8	202.0	36.5	 25
112	  8	253.0	47.0	 25
113	  8	661.3	138.7	 30
114	  8	482.0	53.7	 25
115	  8	402.0	73.1	 25
116	  8	375.0	58.2	 25
117	  8	1493.0	245.6	 25
118	  8	227.5	34.3	 30
119	  8	384.0	56.5	 25
120	  8	245.0	37.0	 25
121	  8	146.0	37.0	 25
122	  8	270.0	44.8	 25
123	  8	163.5	27.9	 30
124	  8	156.0	28.5	 25
125	  8	125.0	22.9	 25
126	  8	401.0	59.6	 25
127	  8	148.0	31.9	 25
128	  8	192.0	39.0	 30
129	  8	194.0	39.1	 25
130	  8	338.0	43.7	 25
131	  8	527.0	97.7	 25
132	  8	397.0	32.1	 25
133	  8	232.8	33.5	 30
134	  8	290.0	46.1	 25
135	  8	228.0	39.7	 25
136	  8	254.0	43.8	 25
137	  8	235.0	37.2	 25
138	  8	176.0	31.1	 30
139	  8	997.0	122.6	 25
140	  8	182.0	30.8	 25
141	  8	199.0	32.0	 25
142	  8	337.0	49.4	 25
143	  8	694.8	161.4	 30
144	  8	164.0	34.7	 25
145	  8	197.0	27.3	 25
146	  8	117.0	17.8	 25
147	  8	147.0	20.8	 25
148	  8	209.5	38.3	 30
149	  8	252.0	33.3	 25
150	  8	144.0	21.9	 25
151	  8	160.0	23.8	 25
152	  8	172.0	31.4	 25
153	  8	192.5	27.0	 30
154	  8	382.0	51.4	 25
155	  8	290.0	44.7	 25
156	  8	121.0	22.4	 25
157	  8	341.0	56.2	 25
158	  8	205.3	31.7	 30
159	  8	168.0	33.2	 25
160	  8	465.0	80.5	 25
161	  8	173.0	20.3	 25
162	  8	176.0	29.7	 25
163	  8	288.0	48.9	 30
164	  8	245.0	39.7	 25
165	  8	364.0	48.9	 25
166	  8	197.0	33.0	 25
167	  8	466.0	83.7	 25
168	  8	988.0	179.5	 30
169	  8	188.0	28.8	 25
170	  8	150.0	23.5	 25
171	  8	127.0	19.0	 25
172	  8	179.0	40.3	 25
173	  8	140.3	24.6	 30
174	  8	166.0	27.5	 25
175	  8	329.0	63.6	 25
176	  8	619.0	78.4	 25
177	  8	213.0	32.8	 25
178	  8	225.3	38.2	 30
179	  8	118.0	20.4	 25
180	  8	192.0	32.0	 25
181	  8	228.0	32.5	 25
182	  8	163.0	33.1	 25
183	  8	159.8	33.0	 30
184	  8	103.0	23.4	 25
185	  8	192.0	34.3	 25
186	  8	158.0	37.0	 25
187	  8	99.0	17.9	 25
188	  8	129.0	31.7	 30
189	  8	171.0	30.2	 25
190	  8	122.0	19.2	 25
191	  8	170.0	22.9	 25
192	  8	192.0	40.9	 25
193	  8	333.5	40.2	 30
194	  8	1788.0	301.9	 25
195	  8	454.0	52.9	 25
196	  8	549.0	100.7	 25
197	  8	3247.0	532.0	 25
198	  8	187.3	51.1	 30
199	  8	192.0	33.7	 25
200	  8	233.0	35.5	 25
201	  8	352.0	39.8	 25
202	  8	214.0	34.6	 25
203	  8	215.5	30.6	 30
204	  8	509.0	73.2	 25
205	  8	139.0	25.1	 25
206	  8	301.0	40.1	 25
207	  8	137.0	22.2	 25
208	  8	136.5	29.8	 30
209	  8	112.0	18.6	 25
210	  8	183.0	26.3	 25
211	  8	159.0	32.2	 25
212	  8	177.0	29.2	 25
213	  8	152.0	26.1	 30
214	  8	124.0	21.6	 25
215	  8	128.0	19.1	 25
216	  8	167.0	41.5	 25
217	  8	1065.0	206.7	 25
218	  8	810.0	95.2	 30
219	  8	354.0	41.9	 25
220	  8	205.0	34.8	 25
221	  8	320.0	32.2	 25
222	  8	559.0	46.7	 25
223	  8	122.8	16.4	 30
224	  8	284.0	33.2	 25
225	  8	324.0	49.3	 25
226	  8	170.0	25.5	 25
227	  8	142.0	23.3	 25
228	  8	144.0	27.2	 30
229	  8	132.0	18.5	 25
230	  8	144.0	22.6	 25
231	  8	127.0	18.9	 25
232	  8	199.0	39.3	 25
233	  8	217.0	44.5	 30
234	  8	414.0	54.4	 25
235	  8	128.0	20.3	 25
236	  8	329.0	57.4	 25
237	  8	271.0	47.3	 25
238	  8	276.0	44.5	 30
239	  8	390.0	59.3	 25
240	  8	425.0	75.6	 25
241	  8	310.0	34.4	 25
242	  8	345.0	53.5	 25
243	  8	261.0	35.8	 30
244	  8	720.0	130.2	 25
245	  8	167.0	23.9	 25
246	  8	183.0	27.6	 25
247	  8	364.0	35.0	 25
248	  8	305.8	41.9	 30
249	  8	431.0	220.4	 25
250	  8	134.0	27.0	 25
251	  8	148.0	23.4	 25
252	  8	338.0	49.8	 25
253	  8	1403.3	314.2	 30
254	  8	179.0	29.3	 25
255	  8	381.0	40.9	 25
256	  8	1036.0	150.5	 25
257	  8	225.0	41.0	 25
258	  8	195.5	42.7	 30
259	  8	158.0	27.0	 25
260	  8	146.0	25.8	 25
261	  8	129.0	26.9	 25
262	  8	121.0	25.2	 25
263	  8	178.0	31.5	 30
264	  8	689.0	138.4	 25
265	  8	124.0	20.8	 25
266	  8	175.0	28.3	 25
267	  8	152.0	26.6	 25
268	  8	145.3	31.0	 30
269	  8	148.0	24.9	 25
270	  8	482.0	74.2	 25
271	  8	275.0	51.4	 25
272	  8	156.0	20.3	 25
273	  8	497.3	100.9	 30
274	  8	132.0	23.8	 25
275	  8	216.0	34.5	 25
276	  8	159.0	34.5	 25
277	  8	173.0	28.0	 25
278	  8	144.8	25.3	 30
279	  8	140.0	18.6	 25
280	  8	165.0	24.8	 25
281	  8	316.0	54.9	 25
282	  8	186.0	28.0	 25
283	  8	225.3	28.6	 30
284	  8	316.0	46.1	 25
285	  8	353.0	54.5	 25
286	  8	460.0	40.6	 25
287	  8	142.0	27.5	 25
288	  8	165.0	28.0	 30
289	  8	265.0	43.6	 25
290	  8	278.0	40.6	 25
291	  8	590.0	85.9	 25
292	  8	231.0	25.0	 25
293	  8	124.5	21.4	 30
294	  8	297.0	70.9	 25
295	  8	118.0	27.4	 25
296	  8	120.0	20.5	 25
297	  8	219.0	30.6	 25
298	  8	323.5	46.7	 30
299	  8	316.0	38.2	 25
300	  8	131.0	26.4	 25
301	  8	234.0	43.0	 25
302	  8	183.0	24.0	 25
303	  8	150.5	28.4	 30
304	  8	134.0	21.2	 25
305	  8	172.0	26.9	 25
306	  8	198.0	25.3	 25
307	  8	827.0	114.3	 25
308	  8	139.0	26.5	 30
309	  8	187.0	19.8	 25
310	  8	223.0	32.2	 25
311	  8	160.0	26.9	 25
312	  8	218.0	19.5	 25
313	  8	160.8	19.9	 30
314	  8	175.0	42.8	 25
315	  8	317.0	37.6	 25
316	  8	207.0	55.5	 25
317	  8	123.0	19.5	 25
318	  8	297.5	61.1	 30
319	  8	230.0	38.7	 25
320	  8	265.0	39.9	 25
321	  8	159.0	25.1	 25
322	  8	279.0	44.8	 25
323	  8	144.0	31.4	 30
324	  8	251.0	45.0	 25
325	  8	432.0	108.8	 25
326	  8	534.0	84.7	 25
327	  8	263.0	55.8	 25
328	  8	298.5	54.6	 30
329	  8	1400.0	285.9	 25
330	  8	1729.0	311.9	 25
331	  8	249.0	44.7	 25
332	  8	191.0	31.6	 25
333	  8	160.8	27.1	 30
334	  8	241.0	44.5	 25
335	  8	137.0	25.8	 25
336	  8	398.0	64.1	 25
337	  8	569.0	107.9	 25
338	  8	221.3	35.6	 30
339	  8	396.0	45.1	 25
340	  8	324.0	42.8	 25
341	  8	390.0	57.7	 25
342	  8	394.0	81.3	 25
343	  8	175.0	33.1	 30
344	  8	103.0	23.0	 25
345	  8	188.0	39.1	 25
346	  8	142.0	25.0	 25
347	  8	153.0	24.4	 25
348	  8	328.8	98.1	 30
349	  8	131.0	41.4	 25
350	  8	192.0	38.0	 25
351	  8	166.0	32.6	 25
352	  8	153.0	27.2	 25
353	  8	168.0	35.4	 30
354	  8	215.0	39.4	 25
355	  8	146.0	26.7	 25
356	  8	233.0	46.4	 25
357	  8	178.0	31.7	 25
358	  8	189.0	36.2	 30
359	  8	254.0	44.6	 25
360	  8	332.0	57.6	 25
361	  8	204.0	32.3	 25
362	  8	110.0	18.9	 25
363	  8	110.5	21.5	 30
364	  8	153.0	39.8	 25
365	  8	153.0	30.6	 25
366	  8	136.0	32.6	 25
367	  8	171.0	27.6	 25
368	  8	191.5	47.0	 30
369	  8	137.0	28.1	 25
370	  8	158.0	43.0	 25
371	  8	280.0	37.2	 25
372	  8	469.0	76.0	 25
373	  8	517.3	79.5	 30
374	  8	133.0	22.5	 25
375	  8	206.0	47.0	 25
376	  8	155.0	28.2	 25
377	  8	867.0	190.6	 25
378	  8	168.3	25.7	 30
379	  8	379.0	69.2	 25
380	  8	207.0	43.5	 25
381	  8	130.0	21.8	 25
382	  8	149.0	26.2	 25
383	  8	172.0	28.0	 30
384	  8	163.0	23.3	 25
385	  8	299.0	52.2	 25
386	  8	1923.0	348.2	 25
387	  8	206.0	44.6	 25
388	  8	163.8	39.6	 30
389	  8	248.0	31.1	 25
390	  8	203.0	20.1	 25
391	  8	221.0	36.5	 25
392	  8	202.0	30.8	 25
393	  8	169.5	36.6	 30
394	  8	298.0	67.2	 25
395	  8	158.0	30.2	 25
396	  8	241.0	37.6	 25
397	  8	140.0	26.9	 25
398	  8	199.3	67.1	 30
399	  8	139.0	27.6	 25
400	  8	139.0	28.8	 25
401	  8	177.0	26.0	 25
402	  8	336.0	62.4	 25
403	  8	486.5	76.2	 30
404	  8	180.0	33.8	 25
405	  8	222.0	21.1	 25
406	  8	195.0	33.6	 25
407	  8	662.0	81.5	 25
408	  8	212.0	46.1	 30
409	  8	140.0	36.0	 25
410	  8	171.0	28.9	 25
411	  8	142.0	30.6	 25
412	  8	187.0	32.9	 25
413	  8	220.0	34.5	 30
414	  8	285.0	59.8	 25
415	  8	191.0	32.6	 25
416	  8	345.0	68.9	 25
417	  8	410.0	50.5	 25
418	  8	466.8	91.5	 30
419	  8	324.0	52.9	 25
420	  8	618.0	94.5	 25
421	  8	131.0	27.5	 25
422	  8	354.0	51.3	 25
423	  8	679.0	111.1	 30
424	  8	187.0	33.2	 25
425	  8	191.0	37.6	 25
426	  8	176.0	36.4	 25
427	  8	256.0	41.1	 25
428	  8	217.8	39.7	 30
429	  8	308.0	34.9	 25
430	  8	155.0	22.9	 25
431	  8	227.0	33.4	 25
432	  8	206.0	41.2	 25
433	  8	127.0	31.1	 30
434	  8	150.0	33.1	 25
435	  8	195.0	31.5	 25
436	  8	138.0	26.4	 25
437	  8	340.0	72.6	 25
438	  8	246.0	50.4	 30
439	  8	180.0	33.6	 25
440	  8	267.0	52.8	 25
441	  8	236.0	39.1	 25
442	  8	97.0	18.4	 25
443	  8	167.0	33.2	 30
444	  8	225.0	34.6	 25
445	  8	557.0	109.6	 25
446	  8	380.0	43.3	 25
447	  8	158.0	27.1	 25
448	  8	206.5	30.0	 30
449	  8	387.0	69.8	 25
450	  8	223.0	34.3	 25
451	  8	175.0	39.2	 25
452	  8	234.0	42.8	 25
453	  8	154.8	23.8	 30
454	  8	741.0	138.7	 25
455	  8	139.0	22.9	 25
456	  8	115.0	22.9	 25
457	  8	161.0	31.5	 25
458	  8	105.0	23.5	 25
459	  8	194.5	34.4	 30
460	  8	163.0	44.2	 25
461	  8	122.0	39.5	 25
462	  8	177.0	38.2	 25
463	  8	129.0	32.7	 25
464	  8	176.5	31.7	 30
465	  8	195.0	33.1	 25
466	  8	286.0	57.2	 25
467	  8	162.0	22.9	 25
468	  8	112.0	29.1	 25
469	  8	139.8	21.4	 30
470	  8	217.0	36.4	 25
471	  8	725.0	116.2	 25
472	  8	267.0	34.0	 25
473	  8	132.0	24.5	 25
474	  8	232.0	34.0	 30
475	  8	343.0	48.2	 25
476	  8	164.0	26.9	 25
477	  8	160.0	26.6	 25
478	  8	452.0	76.4	 25
479	  8	137.8	24.6	 30
480	  8	202.0	35.7	 25
481	  8	202.0	26.2	 25
482	  8	210.0	38.6	 25
483	  8	319.0	58.3	 25
484	  8	245.0	50.1	 30
485	  8	160.0	31.9	 25
486	  8	575.0	100.3	 25
487	  8	157.0	38.1	 25
488	  8	123.0	29.9	 25
489	  8	208.0	52.9	 30
490	  8	559.0	73.9	 25
491	  8	226.0	55.4	 25
492	  8	473.0	83.4	 25
493	  8	200.0	42.8	 25
494	  8	312.8	51.0	 30
495	  8	264.0	30.6	 25
496	  8	293.0	58.2	 25
497	  8	591.0	66.9	 25
498	  8	263.0	40.9	 25
499	  8	206.0	36.8	 30
500	  8	145.0	42.4	 25
501	  8	133.0	31.4	 25
502	  8	537.0	131.4	 25
503	  8	160.0	28.4	 25
504	  8	131.8	17.7	 30
505	  8	257.0	29.8	 25
506	  8	290.0	31.8	 25
507	  8	134.0	26.6	 25
508	  8	271.0	52.3	 25
509	  8	122.3	25.0	 30
510	  8	145.0	35.2	 25
511	  8	158.0	31.5	 25
512	  8	264.0	39.1	 25
513	  8	243.0	35.3	 25
514	  8	404.0	67.4	 30
515	  8	155.0	27.7	 25
516	  8	153.0	24.2	 25
517	  8	237.0	36.9	 25
518	  8	151.0	33.6	 25
519	  8	280.8	58.4	 30
520	  8	227.0	32.0	 25
521	  8	299.0	56.4	 25
522	  8	353.0	66.8	 25
523	  8	2055.0	530.1	 25
524	  8	190.3	40.7	 30
525	  8	134.0	25.6	 25
526	  8	139.0	24.4	 25
527	  8	148.0	30.8	 25
528	  8	1406.0	350.7	 25
529	  8	342.8	65.2	 30
530	  8	163.0	28.4	 25
531	  8	159.0	23.7	 25
532	  8	117.0	26.4	 25
533	  8	116.0	22.8	 25
534	  8	144.3	22.1	 30
535	  8	1068.0	283.3	 25
536	  8	957.0	203.8	 25
537	  8	165.0	36.3	 25
538	  8	403.0	82.8	 25
539	  8	1523.5	363.8	 30
540	  8	421.0	82.8	 25
541	  8	1520.0	345.7	 25
542	  8	200.0	29.1	 25
543	  8	161.0	29.4	 25
544	  8	273.8	70.3	 30
545	  8	121.0	23.0	 25
546	  8	1641.0	507.2	 25
547	  8	171.0	38.2	 25
548	  8	243.0	34.0	 25
549	  8	202.0	33.5	 30
550	  8	194.0	36.0	 25
551	  8	142.0	38.6	 25
552	  8	117.0	22.5	 25
553	  8	204.0	36.4	 25
554	  8	200.3	40.9	 30
555	  8	162.0	32.0	 25
556	  8	172.0	34.3	 25
557	  8	381.0	68.4	 25
558	  8	1033.0	248.9	 25
559	  8	1061.8	205.2	 30
560	  8	183.0	36.2	 25
561	  8	166.0	33.4	 25
562	  8	164.0	30.8	 25
563	  8	257.0	49.0	 25
564	  8	161.3	38.5	 30
565	  8	733.0	200.9	 25
566	  8	1083.0	289.7	 25
567	  8	169.0	46.4	 25
568	  8	124.0	20.2	 25
569	  8	188.0	38.7	 30
570	  8	129.0	27.3	 25
571	  8	230.0	38.9	 25
572	  8	207.0	34.2	 25
573	  8	371.0	81.8	 25
574	  8	565.3	115.2	 30
575	  8	796.0	153.0	 25
576	  8	196.0	33.3	 25
577	  8	161.0	29.6	 25
578	  8	188.0	36.9	 25
579	  8	171.8	34.7	 30
580	  8	155.0	26.6	 25
581	  8	233.0	42.9	 25
582	  8	205.0	49.1	 25
583	  8	165.0	33.5	 25
584	  8	283.5	74.4	 30
585	  8	278.0	64.8	 25
586	  8	163.0	31.6	 25
587	  8	204.0	38.3	 25
588	  8	146.0	27.2	 25
589	  8	116.0	24.8	 30
590	  8	142.0	32.1	 25
591	  8	179.0	28.3	 25
592	  8	179.0	33.7	 25
593	  8	160.0	25.9	 25
594	  8	101.3	29.8	 30
595	  8	112.0	21.4	 25
596	  8	234.0	56.0	 25
597	  8	150.0	32.2	 25
598	  8	210.0	37.4	 25
599	  8	236.5	55.9	 30
600	  8	160.0	30.2	 25
601	  8	243.0	41.3	 25
602	  8	1996.0	476.8	 25
603	  8	300.0	55.2	 25
604	  8	465.8	89.5	 30
605	  8	140.0	30.1	 25
606	  8	132.0	43.8	 25
607	  8	126.0	30.8	 25
608	  8	250.0	49.2	 25
609	  8	390.5	65.0	 30
610	  8	263.0	55.3	 25
611	  8	2913.0	818.7	 25
612	  8	565.0	94.0	 25
613	  8	247.0	35.2	 25
614	  8	188.0	33.7	 30
615	  8	511.0	88.3	 25
616	  8	164.0	23.4	 25
617	  8	555.0	161.9	 25
618	  8	178.0	37.1	 25
619	  8	385.5	73.8	 30
620	  8	376.0	78.6	 25
621	  8	452.0	72.6	 25
622	  8	236.0	60.3	 25
623	  8	155.0	31.5	 25
624	  8	195.8	63.4	 30
625	  8	117.0	23.6	 25
626	  8	463.0	88.4	 25
627	  8	409.0	65.3	 25
628	  8	1459.0	140.0	 25
629	  8	494.5	60.9	 30
630	  8	421.0	90.9	 25
631	  8	538.0	86.3	 25
632	  8	3466.0	829.4	 25
633	  8	1311.0	297.1	 25
634	  8	417.8	86.0	 30
635	  8	549.0	117.0	 25
636	  8	561.0	149.4	 25
637	  8	146.0	24.2	 25
638	  8	178.0	31.6	 25
639	  8	212.8	38.1	 30
640	  8	395.0	70.6	 25
641	  8	268.0	37.6	 25
642	  8	277.0	49.4	 25
643	  8	315.0	61.3	 25
644	  8	179.0	29.6	 30
645	  8	152.0	39.7	 25
646	  8	1021.0	312.0	 25
647	  8	119.0	32.9	 25
648	  8	267.0	63.7	 25
649	  8	176.5	34.5	 30
650	  8	98.0	26.8	 25
651	  8	237.0	38.7	 25
652	  8	231.0	58.7	 25
653	  8	262.0	53.4	 25
654	  8	271.0	45.3	 30
655	  8	3011.0	961.0	 25
656	  8	354.0	68.6	 25
657	  8	240.0	31.7	 25
658	  8	152.0	37.7	 25
659	  8	200.8	39.8	 30
660	  8	233.0	44.5	 25
661	  8	172.0	23.8	 25
662	  8	177.0	38.4	 25
663	  8	672.0	118.7	 25
664	  8	578.5	134.8	 30
665	  8	172.0	33.7	 25
666	  8	138.0	14.0	 25
667	  8	147.0	24.6	 25
668	  8	159.0	27.4	 25
669	  8	320.5	83.8	 30
670	  8	541.0	116.9	 25
671	  8	501.0	118.4	 25
672	  8	357.0	66.1	 25
673	  8	159.0	34.1	 25
674	  8	113.3	28.6	 30
675	  8	147.0	24.1	 25
676	  8	367.0	83.8	 25
677	  8	179.0	37.1	 25
678	  8	489.0	124.5	 25
679	  8	173.8	37.4	 30
680	  8	493.0	100.6	 25
681	  8	163.0	34.8	 25
682	  8	279.0	75.2	 25
683	  8	149.0	26.6	 25
684	  8	203.3	40.3	 30
685	  8	205.0	52.8	 25
686	  8	150.0	32.7	 25
687	  8	158.0	36.4	 25
688	  8	246.0	41.8	 25
689	  8	272.5	52.4	 30
690	  8	215.0	43.7	 25
691	  8	253.0	55.7	 25
692	  8	221.0	41.3	 25
693	  8	275.0	52.3	 25
694	  8	393.0	102.1	 30
695	  8	185.0	39.1	 25
696	  8	168.0	35.3	 25
697	  8	242.0	43.5	 25
698	  8	1067.0	210.3	 25
699	  8	512.8	103.8	 30
700	  8	1858.0	525.8	 25
701	  8	872.0	139.7	 25
702	  8	493.0	85.2	 25
703	  8	459.0	108.5	 25
704	  8	150.8	31.0	 30
705	  8	527.0	145.6	 25
706	  8	156.0	32.7	 25
707	  8	181.0	35.9	 25
708	  8	163.0	38.5	 25
709	  8	107.0	21.4	 30
710	  8	140.0	31.5	 25
711	  8	20080.0	6589.1	 25
  0	  9	250.0	36.2	 25
  1	  9	693.0	66.3	 25
  2	  9	115.0	24.1	 30
  3	  9	184.0	34.5	 25
  4	  9	156.0	33.7	 25
  5	  9	1335.0	143.7	 25
  6	  9	136.0	27.6	 25
  7	  9	138.5	30.4	 30
  8	  9	237.0	35.8	 25
  9	  9	195.0	35.8	 25
 10	  9	279.0	34.8	 25
 11	  9	160.0	23.9	 25
 12	  9	18601.0	3491.7	 30
 13	  9	241.0	50.1	 25
 14	  9	178.0	22.6	 25
 15	  9	248.0	43.6	 25
 16	  9	18917.0	2503.7	 25
 17	  9	189.0	40.7	 30
 18	  9	22887.0	958.8	 25
 19	  9	22308.0	1505.8	 25
 20	  9	21078.0	1621.5	 25
 21	  9	19437.0	1762.4	 25
 22	  9	461.0	96.5	 30
 23	  9	745.0	147.4	 25
 24	  9	20042.0	1741.8	 25
 25	  9	673.0	155.4	 25
 26	  9	234.0	31.5	 25
 27	  9	526.8	160.0	 30
 28	  9	16975.0	2475.2	 25
 29	  9	421.0	65.0	 25
 30	  9	22375.0	1419.1	 25
 31	  9	22186.0	1450.0	 25
 32	  9	21273.0	1619.3	 30
 33	  9	19906.0	3483.5	 25
 34	  9	211.0	32.8	 25
 35	  9	170.0	36.1	 25
 36	  9	21309.0	2102.2	 25
 37	  9	255.0	51.7	 30
 38	  9	157.0	20.5	 25
 39	  9	176.0	43.4	 25
 40	  9	191.0	32.3	 25
 41	  9	135.0	23.0	 25
 42	  9	21419.5	3961.5	 30
 43	  9	262.0	51.2	 25
 44	  9	193.0	34.9	 25
 45	  9	241.0	31.7	 25
 46	  9	19412.0	2143.0	 25
 47	  9	172.3	47.2	 30
 48	  9	191.0	34.9	 25
 49	  9	226.0	33.2	 25
 50	  9	18146.0	1536.0	 25
 51	  9	176.0	35.3	 25
 52	  9	186.0	25.2	 30
 53	  9	174.0	37.2	 25
 54	  9	22036.0	1070.0	 25
 55	  9	22321.0	1402.2	 25
 56	  9	21644.0	1915.6	 25
 57	  9	243.0	37.0	 30
 58	  9	207.0	41.6	 25
 59	  9	108.0	24.3	 25
 60	  9	110.0	21.1	 25
 61	  9	137.0	30.5	 25
 62	  9	24138.3	4108.9	 30
 63	  9	274.0	58.5	 25
 64	  9	237.0	57.2	 25
 65	  9	244.0	42.5	 25
 66	  9	19988.0	2780.3	 25
 67	  9	105.5	33.7	 30
 68	  9	191.0	27.9	 25
 69	  9	232.0	32.0	 25
 70	  9	18912.0	1277.4	 25
 71	  9	251.0	54.7	 25
 72	  9	161.8	18.1	 30
 73	  9	142.0	32.7	 25
 74	  9	21047.0	1556.5	 25
 75	  9	293.0	38.3	 25
 76	  9	222.0	43.6	 25
 77	  9	235.0	45.4	 30
 78	  9	19521.0	2338.2	 25
 79	  9	194.0	36.8	 25
 80	  9	23086.0	1806.1	 25
 81	  9	251.0	39.1	 25
 82	  9	263.5	40.1	 30
 83	  9	21374.0	783.9	 25
 84	  9	23094.0	1962.8	 25
 85	  9	171.0	36.2	 25
 86	  9	169.0	26.4	 25
 87	  9	231.5	43.1	 30
 88	  9	19246.0	2768.7	 25
 89	  9	198.0	44.8	 25
 90	  9	162.0	31.8	 25
 91	  9	88.0	19.4	 25
 92	  9	106.0	24.7	 30
 93	  9	2020.0	237.8	 25
 94	  9	2397.0	205.4	 25
 95	  9	660.0	92.8	 25
 96	  9	102.0	27.4	 25
 97	  9	327.5	75.0	 30
 98	  9	1406.0	174.1	 25
 99	  9	205.0	38.1	 25
100	  9	322.0	61.5	 25
101	  9	120.0	25.8	 25
102	  9	490.0	81.1	 30
103	  9	660.0	95.0	 25
104	  9	564.0	78.3	 25
105	  9	190.0	35.3	 25
106	  9	418.0	61.2	 25
107	  9	201.0	34.4	 25
108	  9	925.8	159.6	 30
109	  9	591.0	97.4	 25
110	  9	1055.0	145.9	 25
111	  9	2274.0	253.1	 25
112	  9	165.0	34.1	 25
113	  9	138.8	30.4	 30
114	  9	188.0	36.2	 25
115	  9	192.0	41.2	 25
116	  9	235.0	60.7	 25
117	  9	598.0	103.8	 25
118	  9	287.3	44.0	 30
119	  9	410.0	49.5	 25
120	  9	370.0	62.7	 25
121	  9	192.0	49.0	 25
122	  9	149.0	26.1	 25
123	  9	1261.5	204.3	 30
124	  9	543.0	69.3	 25
125	  9	144.0	41.5	 25
126	  9	146.0	34.2	 25
127	  9	206.0	40.1	 25
128	  9	362.0	63.0	 30
129	  9	6279.0	370.2	 25
130	  9	429.0	59.8	 25
131	  9	126.0	28.0	 25
132	  9	502.0	67.0	 25
133	  9	255.0	45.3	 30
134	  9	149.0	42.5	 25
135	  9	159.0	30.3	 25
136	  9	2381.0	341.5	 25
137	  9	517.0	54.9	 25
138	  9	1621.8	151.0	 30
139	  9	837.0	108.1	 25
140	  9	730.0	98.9	 25
141	  9	446.0	49.6	 25
142	  9	511.0	111.3	 25
143	  9	666.8	117.4	 30
144	  9	1226.0	130.8	 25
145	  9	606.0	109.8	 25
146	  9	210.0	40.0	 25
147	  9	2458.0	429.0	 25
148	  9	304.5	58.5	 30
149	  9	3032.0	313.3	 25
150	  9	139.0	26.6	 25
151	  9	3360.0	497.5	 25
152	  9	470.0	81.3	 25
153	  9	173.5	30.1	 30
154	  9	493.0	69.1	 25
155	  9	105.0	28.1	 25
156	  9	239.0	48.4	 25
157	  9	146.0	44.2	 25
158	  9	218.0	39.6	 30
159	  9	302.0	57.9	 25
160	  9	379.0	55.7	 25
161	  9	199.0	37.8	 25
162	  9	202.0	41.9	 25
163	  9	543.3	93.3	 30
164	  9	512.0	84.8	 25
165	  9	524.0	74.3	 25
166	  9	519.0	73.8	 25
167	  9	287.0	42.2	 25
168	  9	447.8	48.1	 30
169	  9	287.0	43.7	 25
170	  9	470.0	63.0	 25
171	  9	1593.0	332.1	 25
172	  9	708.0	93.8	 25
173	  9	488.3	73.7	 30
174	  9	1578.0	120.8	 25
175	  9	878.0	104.7	 25
176	  9	3391.0	316.6	 25
177	  9	1601.0	213.1	 25
178	  9	503.8	76.1	 30
179	  9	142.0	30.7	 25
180	  9	153.0	23.6	 25
181	  9	886.0	154.0	 25
182	  9	414.0	71.9	 25
183	  9	211.3	49.5	 30
184	  9	597.0	72.0	 25
185	  9	128.0	29.3	 25
186	  9	138.0	27.4	 25
187	  9	527.0	80.8	 25
188	  9	251.3	67.1	 30
189	  9	130.0	30.7	 25
190	  9	135.0	27.1	 25
191	  9	221.0	36.4	 25
192	  9	154.0	30.8	 25
193	  9	665.8	107.0	 30
194	  9	279.0	53.6	 25
195	  9	353.0	41.1	 25
196	  9	357.0	59.1	 25
197	  9	196.0	33.5	 25
198	  9	234.0	44.0	 30
199	  9	691.0	84.8	 25
200	  9	392.0	70.5	 25
201	  9	307.0	39.8	 25
202	  9	214.0	38.9	 25
203	  9	664.3	120.8	 30
204	  9	368.0	58.8	 25
205	  9	267.0	53.7	 25
206	  9	718.0	118.8	 25
207	  9	131.0	29.8	 25
208	  9	1751.5	304.5	 30
209	  9	153.0	29.1	 25
210	  9	405.0	73.8	 25
211	  9	529.0	58.1	 25
212	  9	793.0	121.0	 25
213	  9	143.3	31.6	 30
214	  9	126.0	35.5	 25
215	  9	185.0	44.9	 25
216	  9	171.0	40.0	 25
217	  9	1216.0	181.5	 25
218	  9	1215.5	167.4	 30
219	  9	242.0	39.8	 25
220	  9	289.0	50.5	 25
221	  9	513.0	91.1	 25
222	  9	546.0	86.3	 25
223	  9	1869.0	342.2	 30
224	  9	633.0	86.5	 25
225	  9	219.0	36.3	 25
226	  9	408.0	59.2	 25
227	  9	102.0	24.2	 25
228	  9	349.8	84.2	 30
229	  9	173.0	42.5	 25
230	  9	11390.0	772.8	 25
231	  9	669.0	110.4	 25
232	  9	242.0	41.6	 25
233	  9	176.8	36.5	 30
234	  9	738.0	130.0	 25
235	  9	384.0	42.9	 25
236	  9	189.0	58.8	 25
237	  9	195.0	39.9	 25
238	  9	292.8	53.1	 30
239	  9	124.0	31.6	 25
240	  9	299.0	46.9	 25
241	  9	380.0	59.9	 25
242	  9	1586.0	220.4	 25
243	  9	153.3	45.4	 30
244	  9	335.0	53.1	 25
245	  9	225.0	50.0	 25
246	  9	348.0	58.3	 25
247	  9	1326.0	123.5	 25
248	  9	377.5	79.7	 30
249	  9	264.0	51.6	 25
250	  9	438.0	76.2	 25
251	  9	924.0	114.9	 25
252	  9	312.0	51.1	 25
253	  9	1138.8	234.3	 30
254	  9	174.0	32.8	 25
255	  9	1433.0	117.5	 25
256	  9	1228.0	154.1	 25
257	  9	172.0	42.9	 25
258	  9	238.8	43.5	 30
259	  9	246.0	47.3	 25
260	  9	274.0	40.0	 25
261	  9	230.0	30.6	 25
262	  9	189.0	41.8	 25
263	  9	180.5	41.9	 30
264	  9	408.0	77.5	 25
265	  9	3356.0	424.1	 25
266	  9	122.0	25.1	 25
267	  9	390.0	55.7	 25
268	  9	145.0	32.7	 30
269	  9	164.0	31.5	 25
270	  9	1642.0	149.9	 25
271	  9	307.0	64.4	 25
272	  9	196.0	40.2	 25
273	  9	834.8	167.6	 30
274	  9	254.0	56.4	 25
275	  9	221.0	53.5	 25
276	  9	122.0	37.2	 25
277	  9	674.0	80.0	 25
278	  9	924.5	191.1	 30
279	  9	169.0	32.7	 25
280	  9	523.0	83.3	 25
281	  9	156.0	28.3	 25
282	  9	211.0	28.9	 25
283	  9	189.0	32.0	 30
284	  9	190.0	45.9	 25
285	  9	1148.0	142.8	 25
286	  9	2574.0	262.1	 25
287	  9	756.0	74.9	 25
288	  9	424.5	73.6	 30
289	  9	2555.0	350.6	 25
290	  9	981.0	97.0	 25
291	  9	2044.0	162.1	 25
292	  9	529.0	72.6	 25
293	  9	751.5	144.6	 30
294	  9	185.0	38.6	 25
295	  9	470.0	67.5	 25
296	  9	190.0	40.2	 25
297	  9	245.0	41.3	 25
298	  9	354.3	65.8	 30
299	  9	850.0	114.0	 25
300	  9	238.0	36.0	 25
301	  9	439.0	65.4	 25
302	  9	380.0	50.6	 25
303	  9	583.3	116.6	 30
304	  9	537.0	68.8	 25
305	  9	423.0	71.3	 25
306	  9	716.0	81.0	 25
307	  9	13812.0	1262.3	 25
308	  9	221.8	45.7	 30
309	  9	350.0	54.6	 25
310	  9	126.0	28.1	 25
311	  9	211.0	29.6	 25
312	  9	411.0	69.9	 25
313	  9	185.3	47.4	 30
314	  9	225.0	36.8	 25
315	  9	578.0	59.6	 25
316	  9	1709.0	158.6	 25
317	  9	230.0	39.5	 25
318	  9	556.0	85.1	 30
319	  9	239.0	37.8	 25
320	  9	148.0	32.5	 25
321	  9	209.0	49.6	 25
322	  9	3261.0	364.1	 25
323	  9	155.5	90.4	 30
324	  9	144.0	34.1	 25
325	  9	308.0	55.1	 25
326	  9	1078.0	129.9	 25
327	  9	166.0	33.6	 25
328	  9	244.3	36.6	 30
329	  9	285.0	54.7	 25
330	  9	255.0	47.0	 25
331	  9	272.0	51.1	 25
332	  9	174.0	33.3	 25
333	  9	384.0	58.2	 30
334	  9	377.0	57.5	 25
335	  9	153.0	36.0	 25
336	  9	487.0	70.6	 25
337	  9	262.0	50.7	 25
338	  9	151.8	32.7	 30
339	  9	234.0	49.1	 25
340	  9	287.0	58.9	 25
341	  9	304.0	94.7	 25
342	  9	397.0	54.6	 25
343	  9	336.0	58.1	 30
344	  9	1356.0	136.1	 25
345	  9	222.0	41.5	 25
346	  9	1151.0	133.5	 25
347	  9	187.0	32.8	 25
348	  9	204.0	40.4	 30
349	  9	280.0	67.7	 25
350	  9	209.0	49.5	 25
351	  9	242.0	59.0	 25
352	  9	984.0	128.8	 25
353	  9	190.0	42.2	 30
354	  9	260.0	53.4	 25
355	  9	275.0	47.9	 25
356	  9	149.0	40.1	 25
357	  9	142.0	40.9	 25
358	  9	265.8	62.3	 30
359	  9	442.0	86.2	 25
360	  9	761.0	91.2	 25
361	  9	237.0	48.9	 25
362	  9	391.0	60.5	 25
363	  9	146.0	34.0	 30
364	  9	204.0	51.5	 25
365	  9	3450.0	462.0	 25
366	  9	148.0	30.3	 25
367	  9	166.0	30.0	 25
368	  9	158.0	49.7	 30
369	  9	275.0	52.8	 25
370	  9	227.0	43.9	 25
371	  9	178.0	48.7	 25
372	  9	184.0	36.6	 25
373	  9	309.8	49.6	 30
374	  9	589.0	111.0	 25
375	  9	201.0	32.4	 25
376	  9	169.0	29.2	 25
377	  9	129.0	29.8	 25
378	  9	204.0	56.8	 30
379	  9	111.0	25.8	 25
380	  9	139.0	33.4	 25
381	  9	1870.0	255.1	 25
382	  9	129.0	26.5	 25
383	  9	527.8	107.2	 30
384	  9	215.0	42.8	 25
385	  9	511.0	88.9	 25
386	  9	349.0	51.5	 25
387	  9	456.0	55.3	 25
388	  9	199.0	48.5	 30
389	  9	509.0	77.0	 25
390	  9	453.0	55.0	 25
391	  9	411.0	45.7	 25
392	  9	175.0	33.1	 25
393	  9	137.5	33.2	 30
394	  9	148.0	24.4	 25
395	  9	151.0	34.4	 25
396	  9	228.0	40.6	 25
397	  9	764.0	124.7	 25
398	  9	155.8	33.2	 30
399	  9	198.0	35.9	 25
400	  9	149.0	36.2	 25
401	  9	912.0	175.2	 25
402	  9	833.0	130.4	 25
403	  9	1194.3	206.2	 30
404	  9	281.0	50.8	 25
405	  9	564.0	83.2	 25
406	  9	148.0	34.4	 25
407	  9	179.0	41.3	 25
408	  9	1584.5	274.6	 30
409	  9	627.0	89.7	 25
410	  9	2566.0	394.1	 25
411	  9	160.0	31.2	 25
412	  9	192.0	40.2	 25
413	  9	324.5	73.1	 30
414	  9	1006.0	124.9	 25
415	  9	241.0	45.0	 25
416	  9	215.0	41.4	 25
417	  9	210.0	40.4	 25
418	  9	375.5	56.1	 30
419	  9	390.0	56.9	 25
420	  9	157.0	31.1	 25
421	  9	245.0	46.1	 25
422	  9	244.0	47.1	 25
423	  9	127.0	31.9	 30
424	  9	366.0	64.1	 25
425	  9	292.0	51.5	 25
426	  9	233.0	49.0	 25
427	  9	703.0	83.9	 25
428	  9	1144.8	223.0	 30
429	  9	374.0	58.9	 25
430	  9	262.0	50.5	 25
431	  9	227.0	42.9	 25
432	  9	304.0	60.1	 25
433	  9	133.0	36.6	 30
434	  9	132.0	37.3	 25
435	  9	142.0	22.2	 25
436	  9	440.0	85.0	 25
437	  9	211.0	40.8	 25
438	  9	154.8	39.6	 30
439	  9	226.0	43.1	 25
440	  9	485.0	78.3	 25
441	  9	2139.0	308.0	 25
442	  9	247.0	53.2	 25
443	  9	1631.0	360.0	 30
444	  9	1744.0	217.4	 25
445	  9	311.0	39.9	 25
446	  9	290.0	46.2	 25
447	  9	184.0	27.5	 25
448	  9	3322.0	412.4	 25
449	  9	262.3	31.5	 30
450	  9	1283.0	153.9	 25
451	  9	939.0	105.9	 25
452	  9	193.0	44.8	 25
453	  9	180.0	40.3	 25
454	  9	124.3	31.4	 30
455	  9	223.0	48.0	 25
456	  9	115.0	26.2	 25
457	  9	305.0	45.3	 25
458	  9	281.0	48.6	 25
459	  9	131.5	34.1	 30
460	  9	235.0	55.7	 25
461	  9	2960.0	479.5	 25
462	  9	247.0	28.5	 25
463	  9	155.0	26.1	 25
464	  9	1149.8	226.2	 30
465	  9	1204.0	154.2	 25
466	  9	137.0	27.4	 25
467	  9	4388.0	431.0	 25
468	  9	1500.0	185.5	 25
469	  9	173.8	35.6	 30
470	  9	170.0	45.7	 25
471	  9	154.0	35.3	 25
472	  9	933.0	137.8	 25
473	  9	1322.0	169.3	 25
474	  9	225.8	47.6	 30
475	  9	1266.0	174.8	 25
476	  9	263.0	51.0	 25
477	  9	341.0	57.1	 25
478	  9	461.0	68.1	 25
479	  9	397.8	75.7	 30
480	  9	200.0	49.6	 25
481	  9	141.0	28.9	 25
482	  9	1350.0	160.4	 25
483	  9	736.0	98.9	 25
484	  9	303.0	66.5	 30
485	  9	130.0	22.7	 25
486	  9	1382.0	188.0	 25
487	  9	270.0	53.6	 25
488	  9	1759.0	174.5	 25
489	  9	296.5	52.0	 30
490	  9	6723.0	721.5	 25
491	  9	510.0	76.4	 25
492	  9	152.0	27.4	 25
493	  9	225.0	33.0	 25
494	  9	315.8	49.1	 30
495	  9	303.0	46.9	 25
496	  9	14388.0	1597.0	 25
497	  9	15289.0	1534.9	 25
498	  9	237.0	37.0	 25
499	  9	152.3	31.3	 30
500	  9	292.0	45.9	 25
501	  9	274.0	53.0	 25
502	  9	144.0	43.5	 25
503	  9	199.0	48.8	 25
504	  9	1277.3	257.2	 30
505	  9	361.0	66.0	 25
506	  9	338.0	62.2	 25
507	  9	145.0	44.5	 25
508	  9	595.0	61.0	 25
509	  9	481.0	63.1	 30
510	  9	593.0	90.3	 25
511	  9	439.0	54.7	 25
512	  9	408.0	55.2	 25
513	  9	313.0	61.8	 25
514	  9	356.5	60.2	 30
515	  9	920.0	159.3	 25
516	  9	146.0	31.2	 25
517	  9	459.0	63.8	 25
518	  9	215.0	43.1	 25
519	  9	266.3	56.5	 30
520	  9	147.0	25.9	 25
521	  9	289.0	46.4	 25
522	  9	675.0	116.8	 25
523	  9	189.0	42.0	 25
524	  9	301.8	51.1	 30
525	  9	869.0	84.7	 25
526	  9	181.0	30.0	 25
527	  9	176.0	35.0	 25
528	  9	193.0	35.8	 25
529	  9	124.5	17.0	 30
530	  9	1838.0	351.3	 25
531	  9	343.0	69.0	 25
532	  9	502.0	72.2	 25
533	  9	1390.0	217.5	 25
534	  9	476.0	108.7	 30
535	  9	169.0	37.9	 25
536	  9	233.0	44.7	 25
537	  9	2137.0	225.9	 25
538	  9	555.0	61.6	 25
539	  9	688.8	87.8	 30
540	  9	617.0	89.4	 25
541	  9	385.0	45.2	 25
542	  9	204.0	37.7	 25
543	  9	177.0	30.9	 25
544	  9	185.5	34.0	 30
545	  9	290.0	59.8	 25
546	  9	292.0	55.3	 25
547	  9	186.0	28.5	 25
548	  9	222.0	50.4	 25
549	  9	9201.5	2037.8	 30
550	  9	1074.0	169.8	 25
551	  9	276.0	40.6	 25
552	  9	135.0	26.9	 25
553	  9	342.0	74.1	 25
554	  9	132.8	16.8	 30
555	  9	186.0	44.6	 25
556	  9	169.0	33.8	 25
557	  9	718.0	132.6	 25
558	  9	690.0	67.1	 25
559	  9	6609.3	1290.3	 30
560	  9	182.0	30.7	 25
561	  9	225.0	42.5	 25
562	  9	128.0	28.5	 25
563	  9	142.0	24.2	 25
564	  9	288.0	53.1	 30
565	  9	114.0	17.3	 25
566	  9	1248.0	225.3	 25
567	  9	318.0	54.1	 25
568	  9	637.0	89.5	 25
569	  9	1805.3	424.0	 30
570	  9	5210.0	1078.0	 25
571	  9	165.0	34.0	 25
572	  9	482.0	52.1	 25
573	  9	563.0	71.2	 25
574	  9	548.8	84.0	 30
575	  9	2200.0	266.5	 25
576	  9	227.0	37.7	 25
577	  9	364.0	55.3	 25
578	  9	589.0	97.6	 25
579	  9	1942.0	340.1	 30
580	  9	136.0	36.1	 25
581	  9	856.0	137.4	 25
582	  9	131.0	30.0	 25
583	  9	181.0	38.1	 25
584	  9	169.8	36.0	 30
585	  9	4282.0	820.1	 25
586	  9	1225.0	207.6	 25
587	  9	850.0	104.1	 25
588	  9	305.0	50.4	 25
589	  9	342.3	70.7	 30
590	  9	2239.0	412.9	 25
591	  9	543.0	54.1	 25
592	  9	371.0	68.1	 25
593	  9	113.0	19.7	 25
594	  9	144.3	29.4	 30
595	  9	112.0	31.5	 25
596	  9	300.0	47.7	 25
597	  9	137.0	26.0	 25
598	  9	176.0	27.9	 25
599	  9	2682.3	501.8	 30
600	  9	935.0	148.9	 25
601	  9	512.0	55.8	 25
602	  9	201.0	50.4	 25
603	  9	425.0	60.2	 25
604	  9	298.3	67.7	 30
605	  9	152.0	32.4	 25
606	  9	298.0	40.6	 25
607	  9	372.0	68.8	 25
608	  9	190.0	32.7	 25
609	  9	1043.5	169.5	 30
610	  9	1357.0	156.4	 25
611	  9	873.0	109.9	 25
612	  9	510.0	61.9	 25
613	  9	275.0	33.3	 25
614	  9	234.3	29.9	 30
615	  9	543.0	79.2	 25
616	  9	153.0	26.5	 25
617	  9	189.0	40.8	 25
618	  9	609.0	92.6	 25
619	  9	716.8	166.9	 30
620	  9	678.0	110.3	 25
621	  9	197.0	36.7	 25
622	  9	284.0	42.7	 25
623	  9	338.0	53.0	 25
624	  9	1048.0	120.7	 30
625	  9	589.0	115.5	 25
626	  9	245.0	26.2	 25
627	  9	615.0	91.6	 25
628	  9	2031.0	287.8	 25
629	  9	616.8	88.7	 30
630	  9	814.0	119.3	 25
631	  9	485.0	71.5	 25
632	  9	265.0	50.8	 25
633	  9	216.0	38.8	 25
634	  9	573.8	85.8	 30
635	  9	165.0	24.4	 25
636	  9	168.0	21.8	 25
637	  9	422.0	75.8	 25
638	  9	284.0	53.5	 25
639	  9	251.5	35.8	 30
640	  9	388.0	78.3	 25
641	  9	191.0	33.2	 25
642	  9	1039.0	118.0	 25
643	  9	402.0	72.5	 25
644	  9	300.5	60.3	 30
645	  9	134.0	19.6	 25
646	  9	159.0	34.1	 25
647	  9	171.0	30.7	 25
648	  9	167.0	32.6	 25
649	  9	131.8	30.6	 30
650	  9	353.0	59.7	 25
651	  9	148.0	22.9	 25
652	  9	204.0	33.0	 25
653	  9	153.0	29.3	 25
654	  9	255.0	52.0	 30
655	  9	232.0	38.8	 25
656	  9	250.0	44.6	 25
657	  9	329.0	37.4	 25
658	  9	296.0	70.5	 25
659	  9	147.0	31.0	 30
660	  9	604.0	105.4	 25
661	  9	685.0	81.7	 25
662	  9	343.0	58.5	 25
663	  9	120.0	18.2	 25
664	  9	584.5	115.3	 30
665	  9	267.0	40.8	 25
666	  9	309.0	69.0	 25
667	  9	307.0	57.1	 25
668	  9	300.0	44.0	 25
669	  9	260.8	37.2	 30
670	  9	540.0	90.5	 25
671	  9	202.0	34.2	 25
672	  9	1190.0	158.2	 25
673	  9	494.0	87.2	 25
674	  9	534.3	94.1	 30
675	  9	237.0	39.6	 25
676	  9	357.0	56.2	 25
677	  9	191.0	40.3	 25
678	  9	696.0	120.7	 25
679	  9	393.8	87.5	 30
680	  9	252.0	48.6	 25
681	  9	1049.0	141.4	 25
682	  9	4694.0	589.2	 25
683	  9	250.0	30.4	 25
684	  9	232.8	43.9	 30
685	  9	105.0	14.7	 25
686	  9	140.0	30.4	 25
687	  9	198.0	31.8	 25
688	  9	149.0	27.5	 25
689	  9	681.5	166.0	 30
690	  9	197.0	33.4	 25
691	  9	330.0	48.3	 25
692	  9	150.0	25.0	 25
693	  9	6483.0	1047.0	 25
694	  9	305.0	57.2	 30
695	  9	182.0	25.2	 25
696	  9	472.0	56.9	 25
697	  9	272.0	46.9	 25
698	  9	173.0	20.6	 25
699	  9	445.5	82.8	 30
700	  9	253.0	40.8	 25
701	  9	1168.0	202.2	 25
702	  9	173.0	39.5	 25
703	  9	279.0	35.7	 25
704	  9	1117.3	249.5	 30
705	  9	129.0	21.4	 25
706	  9	372.0	66.1	 25
707	  9	1191.0	228.9	 25
708	  9	247.0	33.0	 25
709	  9	248.0	45.9	 30
710	  9	336.0	46.7	 25
711	  9	290.0	66.4	 25
  0	 10	22936.0	2082.5	 25
  1	 10	391.0	70.1	 25
  2	 10	129.0	29.3	 30
  3	 10	220.0	45.1	 25
  4	 10	139.0	29.4	 25
  5	 10	323.0	40.0	 25
  6	 10	123.0	29.7	 25
  7	 10	129.8	33.5	 30
  8	 10	171.0	70.2	 25
  9	 10	252.0	39.8	 25
 10	 10	124.0	27.6	 25
 11	 10	127.0	33.2	 25
 12	 10	18075.0	3962.6	 30
 13	 10	262.0	43.7	 25
 14	 10	213.0	43.0	 25
 15	 10	216.0	30.5	 25
 16	 10	19908.0	2268.9	 25
 17	 10	188.0	31.3	 30
 18	 10	22085.0	2661.9	 25
 19	 10	353.0	50.1	 25
 20	 10	336.0	39.1	 25
 21	 10	365.0	45.6	 25
 22	 10	292.8	42.9	 30
 23	 10	875.0	180.0	 25
 24	 10	19063.0	1787.1	 25
 25	 10	586.0	165.2	 25
 26	 10	172.0	31.8	 25
 27	 10	446.3	141.9	 30
 28	 10	16916.0	2454.3	 25
 29	 10	447.0	64.5	 25
 30	 10	21229.0	1980.1	 25
 31	 10	406.0	85.9	 25
 32	 10	272.0	33.2	 30
 33	 10	231.0	35.3	 25
 34	 10	219.0	38.6	 25
 35	 10	175.0	47.9	 25
 36	 10	21060.0	1890.4	 25
 37	 10	248.8	36.5	 30
 38	 10	220.0	49.2	 25
 39	 10	203.0	35.7	 25
 40	 10	18181.0	1516.5	 25
 41	 10	174.0	36.9	 25
 42	 10	22005.3	4422.8	 30
 43	 10	242.0	34.3	 25
 44	 10	191.0	37.6	 25
 45	 10	224.0	39.8	 25
 46	 10	19574.0	1519.3	 25
 47	 10	149.3	48.7	 30
 48	 10	203.0	37.4	 25
 49	 10	242.0	32.5	 25
 50	 10	19336.0	1289.8	 25
 51	 10	216.0	44.1	 25
 52	 10	190.5	39.1	 30
 53	 10	169.0	42.7	 25
 54	 10	21658.0	1873.2	 25
 55	 10	311.0	51.0	 25
 56	 10	281.0	63.7	 25
 57	 10	183.3	26.9	 30
 58	 10	170.0	39.0	 25
 59	 10	78.0	16.2	 25
 60	 10	87.0	19.3	 25
 61	 10	136.0	28.5	 25
 62	 10	24622.0	5072.5	 30
 63	 10	251.0	50.9	 25
 64	 10	214.0	51.4	 25
 65	 10	228.0	31.9	 25
 66	 10	20092.0	2228.0	 25
 67	 10	164.3	37.7	 30
 68	 10	177.0	30.9	 25
 69	 10	246.0	47.1	 25
 70	 10	19955.0	1551.3	 25
 71	 10	246.0	36.2	 25
 72	 10	162.0	36.0	 30
 73	 10	154.0	35.1	 25
 74	 10	21514.0	1824.0	 25
 75	 10	246.0	51.7	 25
 76	 10	177.0	37.2	 25
 77	 10	228.8	42.8	 30
 78	 10	20050.0	2359.6	 25
 79	 10	205.0	34.8	 25
 80	 10	22919.0	2706.2	 25
 81	 10	288.0	36.7	 25
 82	 10	270.8	39.2	 30
 83	 10	22058.0	2258.6	 25
 84	 10	23509.0	2784.6	 25
 85	 10	155.0	29.1	 25
 86	 10	176.0	41.4	 25
 87	 10	233.5	43.2	 30
 88	 10	20177.0	2772.9	 25
 89	 10	227.0	39.9	 25
 90	 10	189.0	36.4	 25
 91	 10	115.0	32.5	 25
 92	 10	101.0	23.8	 30
 93	 10	442.0	75.3	 25
 94	 10	536.0	62.3	 25
 95	 10	269.0	45.2	 25
 96	 10	142.0	29.6	 25
 97	 10	165.0	26.7	 25
 98	 10	208.5	36.2	 30
 99	 10	215.0	31.4	 25
100	 10	225.0	31.5	 25
101	 10	145.0	23.9	 25
102	 10	193.0	39.7	 25
103	 10	211.3	48.1	 30
104	 10	145.0	29.7	 25
105	 10	144.0	31.3	 25
106	 10	211.0	56.3	 25
107	 10	299.0	61.5	 25
108	 10	185.0	35.0	 30
109	 10	242.0	43.1	 25
110	 10	165.0	30.9	 25
111	 10	462.0	98.1	 25
112	 10	124.0	34.8	 25
113	 10	148.3	32.8	 30
114	 10	169.0	42.0	 25
115	 10	123.0	26.0	 25
116	 10	149.0	27.5	 25
117	 10	363.0	67.0	 25
118	 10	306.5	45.2	 30
119	 10	254.0	46.6	 25
120	 10	456.0	94.4	 25
121	 10	151.0	37.7	 25
122	 10	137.0	37.6	 25
123	 10	260.0	75.3	 30
124	 10	176.0	35.2	 25
125	 10	140.0	30.3	 25
126	 10	127.0	25.4	 25
127	 10	197.0	41.1	 25
128	 10	247.5	45.3	 30
129	 10	3602.0	484.9	 25
130	 10	162.0	40.3	 25
131	 10	131.0	31.1	 25
132	 10	753.0	96.9	 25
133	 10	199.3	39.6	 30
134	 10	135.0	31.8	 25
135	 10	145.0	34.5	 25
136	 10	527.0	100.5	 25
137	 10	250.0	50.9	 25
138	 10	837.8	130.2	 30
139	 10	561.0	67.6	 25
140	 10	309.0	50.1	 25
141	 10	191.0	41.0	 25
142	 10	184.0	38.7	 25
143	 10	547.0	109.9	 30
144	 10	426.0	66.7	 25
145	 10	158.0	34.9	 25
146	 10	165.0	35.6	 25
147	 10	692.0	124.9	 25
148	 10	192.0	41.5	 30
149	 10	417.0	76.9	 25
150	 10	122.0	25.9	 25
151	 10	902.0	150.0	 25
152	 10	215.0	41.1	 25
153	 10	144.8	31.5	 30
154	 10	127.0	34.1	 25
155	 10	131.0	31.0	 25
156	 10	165.0	29.0	 25
157	 10	135.0	33.1	 25
158	 10	262.3	41.2	 30
159	 10	288.0	47.0	 25
160	 10	174.0	33.4	 25
161	 10	157.0	32.7	 25
162	 10	185.0	54.4	 25
163	 10	613.3	107.0	 30
164	 10	484.0	72.4	 25
165	 10	897.0	141.5	 25
166	 10	205.0	42.3	 25
167	 10	259.0	40.2	 25
168	 10	355.5	59.2	 30
169	 10	193.0	32.4	 25
170	 10	218.0	60.1	 25
171	 10	270.0	50.9	 25
172	 10	262.0	31.3	 25
173	 10	216.5	32.2	 30
174	 10	652.0	83.8	 25
175	 10	386.0	58.7	 25
176	 10	1205.0	157.8	 25
177	 10	403.0	74.7	 25
178	 10	197.3	38.2	 30
179	 10	154.0	28.0	 25
180	 10	134.0	32.3	 25
181	 10	242.0	50.7	 25
182	 10	135.0	35.2	 25
183	 10	127.8	20.6	 30
184	 10	131.0	31.6	 25
185	 10	133.0	26.7	 25
186	 10	166.0	38.1	 25
187	 10	209.0	39.7	 25
188	 10	173.5	33.3	 30
189	 10	147.0	37.2	 25
190	 10	139.0	25.8	 25
191	 10	211.0	30.8	 25
192	 10	142.0	29.7	 25
193	 10	253.0	55.4	 30
194	 10	172.0	45.0	 25
195	 10	170.0	44.0	 25
196	 10	223.0	44.4	 25
197	 10	220.0	45.5	 25
198	 10	255.8	55.0	 30
199	 10	1039.0	98.0	 25
200	 10	461.0	56.4	 25
201	 10	220.0	36.6	 25
202	 10	128.0	24.0	 25
203	 10	318.8	50.5	 30
204	 10	314.0	44.5	 25
205	 10	408.0	60.6	 25
206	 10	482.0	90.6	 25
207	 10	132.0	21.5	 25
208	 10	504.8	108.4	 30
209	 10	118.0	25.3	 25
210	 10	156.0	45.3	 25
211	 10	234.0	36.2	 25
212	 10	319.0	46.1	 25
213	 10	164.3	26.7	 30
214	 10	193.0	31.2	 25
215	 10	130.0	29.4	 25
216	 10	186.0	33.1	 25
217	 10	228.0	38.6	 25
218	 10	1056.8	176.6	 30
219	 10	193.0	27.7	 25
220	 10	357.0	77.2	 25
221	 10	1242.0	91.8	 25
222	 10	815.0	71.0	 25
223	 10	573.8	77.2	 30
224	 10	619.0	90.2	 25
225	 10	377.0	55.4	 25
226	 10	228.0	39.0	 25
227	 10	97.0	22.6	 25
228	 10	162.8	40.5	 30
229	 10	127.0	21.6	 25
230	 10	3258.0	487.3	 25
231	 10	156.0	31.3	 25
232	 10	185.0	23.8	 25
233	 10	199.3	33.1	 30
234	 10	196.0	34.5	 25
235	 10	163.0	24.8	 25
236	 10	146.0	32.4	 25
237	 10	135.0	27.3	 25
238	 10	308.0	71.0	 30
239	 10	126.0	20.9	 25
240	 10	360.0	56.0	 25
241	 10	356.0	61.5	 25
242	 10	435.0	62.2	 25
243	 10	172.3	37.7	 30
244	 10	282.0	43.9	 25
245	 10	189.0	33.1	 25
246	 10	311.0	45.6	 25
247	 10	771.0	104.0	 25
248	 10	445.8	61.1	 30
249	 10	238.0	30.6	 25
250	 10	158.0	26.7	 25
251	 10	209.0	31.4	 25
252	 10	190.0	49.9	 25
253	 10	208.5	36.1	 30
254	 10	153.0	33.9	 25
255	 10	1227.0	124.2	 25
256	 10	476.0	65.9	 25
257	 10	284.0	47.0	 25
258	 10	253.0	36.9	 30
259	 10	146.0	36.7	 25
260	 10	159.0	32.9	 25
261	 10	136.0	26.3	 25
262	 10	167.0	34.3	 25
263	 10	170.0	26.7	 30
264	 10	182.0	40.0	 25
265	 10	444.0	64.8	 25
266	 10	124.0	20.5	 25
267	 10	214.0	39.5	 25
268	 10	128.8	25.0	 30
269	 10	127.0	24.4	 25
270	 10	283.0	67.6	 25
271	 10	191.0	30.3	 25
272	 10	203.0	32.7	 25
273	 10	214.8	49.0	 30
274	 10	209.0	37.8	 25
275	 10	124.0	23.2	 25
276	 10	148.0	24.0	 25
277	 10	204.0	38.7	 25
278	 10	189.8	33.0	 30
279	 10	126.0	19.2	 25
280	 10	404.0	65.8	 25
281	 10	144.0	24.5	 25
282	 10	183.0	28.9	 25
283	 10	211.5	32.1	 30
284	 10	134.0	24.7	 25
285	 10	745.0	79.7	 25
286	 10	654.0	102.0	 25
287	 10	904.0	99.2	 25
288	 10	789.0	102.9	 30
289	 10	645.0	96.4	 25
290	 10	659.0	78.2	 25
291	 10	1275.0	175.5	 25
292	 10	710.0	80.5	 25
293	 10	181.5	33.7	 30
294	 10	148.0	30.5	 25
295	 10	267.0	54.8	 25
296	 10	199.0	26.3	 25
297	 10	341.0	73.6	 25
298	 10	231.8	32.9	 30
299	 10	201.0	39.2	 25
300	 10	236.0	44.3	 25
301	 10	229.0	37.6	 25
302	 10	161.0	38.1	 25
303	 10	221.5	35.0	 30
304	 10	157.0	21.9	 25
305	 10	171.0	33.3	 25
306	 10	223.0	46.6	 25
307	 10	3311.0	403.0	 25
308	 10	163.8	27.6	 30
309	 10	240.0	35.0	 25
310	 10	129.0	22.1	 25
311	 10	171.0	31.9	 25
312	 10	224.0	50.0	 25
313	 10	139.5	22.8	 30
314	 10	213.0	36.9	 25
315	 10	303.0	47.6	 25
316	 10	650.0	82.7	 25
317	 10	406.0	40.9	 25
318	 10	549.8	96.1	 30
319	 10	221.0	34.6	 25
320	 10	203.0	37.4	 25
321	 10	433.0	56.0	 25
322	 10	2207.0	327.1	 25
323	 10	127.0	30.2	 30
324	 10	122.0	21.3	 25
325	 10	318.0	50.4	 25
326	 10	377.0	41.1	 25
327	 10	125.0	19.9	 25
328	 10	173.8	35.9	 30
329	 10	195.0	39.9	 25
330	 10	159.0	40.6	 25
331	 10	173.0	37.4	 25
332	 10	143.0	26.7	 25
333	 10	178.5	32.7	 30
334	 10	231.0	32.4	 25
335	 10	177.0	31.9	 25
336	 10	322.0	47.3	 25
337	 10	196.0	24.7	 25
338	 10	155.8	33.2	 30
339	 10	154.0	21.4	 25
340	 10	250.0	38.9	 25
341	 10	351.0	29.2	 25
342	 10	228.0	45.2	 25
343	 10	237.0	53.7	 30
344	 10	1256.0	163.6	 25
345	 10	169.0	34.9	 25
346	 10	1132.0	159.9	 25
347	 10	166.0	38.7	 25
348	 10	175.5	29.8	 30
349	 10	132.0	21.7	 25
350	 10	131.0	22.0	 25
351	 10	174.0	27.5	 25
352	 10	751.0	91.7	 25
353	 10	241.3	50.8	 30
354	 10	156.0	28.9	 25
355	 10	271.0	36.3	 25
356	 10	156.0	29.2	 25
357	 10	143.0	39.9	 25
358	 10	183.8	28.0	 30
359	 10	236.0	44.6	 25
360	 10	251.0	35.1	 25
361	 10	207.0	26.0	 25
362	 10	392.0	61.5	 25
363	 10	149.5	31.2	 30
364	 10	129.0	26.7	 25
365	 10	295.0	51.7	 25
366	 10	179.0	27.9	 25
367	 10	119.0	21.5	 25
368	 10	125.8	25.5	 30
369	 10	135.0	21.5	 25
370	 10	230.0	26.7	 25
371	 10	434.0	36.6	 25
372	 10	220.0	38.2	 25
373	 10	189.8	24.6	 30
374	 10	275.0	49.9	 25
375	 10	153.0	22.2	 25
376	 10	165.0	31.9	 25
377	 10	132.0	32.9	 25
378	 10	147.3	30.2	 30
379	 10	98.0	17.7	 25
380	 10	120.0	20.8	 25
381	 10	154.0	17.5	 25
382	 10	136.0	23.6	 25
383	 10	139.5	22.0	 30
384	 10	172.0	28.2	 25
385	 10	184.0	49.0	 25
386	 10	270.0	50.1	 25
387	 10	194.0	30.8	 25
388	 10	308.8	32.6	 30
389	 10	233.0	32.8	 25
390	 10	282.0	42.1	 25
391	 10	137.0	25.1	 25
392	 10	150.0	27.2	 25
393	 10	137.5	21.7	 30
394	 10	164.0	32.2	 25
395	 10	133.0	22.5	 25
396	 10	265.0	45.6	 25
397	 10	194.0	38.4	 25
398	 10	144.8	23.7	 30
399	 10	142.0	35.5	 25
400	 10	107.0	16.4	 25
401	 10	126.0	29.5	 25
402	 10	355.0	50.7	 25
403	 10	369.0	62.2	 30
404	 10	241.0	32.4	 25
405	 10	507.0	83.5	 25
406	 10	105.0	17.8	 25
407	 10	180.0	34.0	 25
408	 10	487.8	58.9	 30
409	 10	1270.0	178.9	 25
410	 10	625.0	104.7	 25
411	 10	143.0	29.6	 25
412	 10	160.0	23.9	 25
413	 10	196.8	37.9	 30
414	 10	436.0	71.6	 25
415	 10	183.0	29.8	 25
416	 10	173.0	28.1	 25
417	 10	193.0	26.3	 25
418	 10	210.0	36.5	 30
419	 10	213.0	42.4	 25
420	 10	155.0	31.5	 25
421	 10	209.0	21.9	 25
422	 10	174.0	36.4	 25
423	 10	158.3	39.0	 30
424	 10	206.0	43.9	 25
425	 10	211.0	38.8	 25
426	 10	215.0	35.1	 25
427	 10	278.0	21.9	 25
428	 10	176.0	25.6	 30
429	 10	257.0	33.6	 25
430	 10	149.0	26.9	 25
431	 10	170.0	39.1	 25
432	 10	201.0	33.5	 25
433	 10	143.0	32.1	 30
434	 10	125.0	27.8	 25
435	 10	98.0	20.1	 25
436	 10	168.0	26.2	 25
437	 10	146.0	24.4	 25
438	 10	119.8	22.0	 30
439	 10	182.0	36.7	 25
440	 10	248.0	30.2	 25
441	 10	695.0	111.5	 25
442	 10	232.0	30.4	 25
443	 10	515.0	111.4	 25
444	 10	335.0	69.3	 30
445	 10	317.0	48.4	 25
446	 10	171.0	22.2	 25
447	 10	228.0	37.5	 25
448	 10	612.0	87.3	 25
449	 10	120.5	20.1	 30
450	 10	609.0	81.2	 25
451	 10	587.0	95.6	 25
452	 10	131.0	24.1	 25
453	 10	150.0	25.1	 25
454	 10	149.0	34.0	 30
455	 10	150.0	21.8	 25
456	 10	112.0	25.1	 25
457	 10	315.0	41.6	 25
458	 10	146.0	22.2	 25
459	 10	131.8	26.4	 30
460	 10	261.0	46.7	 25
461	 10	410.0	55.1	 25
462	 10	236.0	19.6	 25
463	 10	218.0	30.6	 25
464	 10	2338.5	376.0	 30
465	 10	488.0	90.5	 25
466	 10	169.0	29.2	 25
467	 10	395.0	66.5	 25
468	 10	314.0	58.8	 25
469	 10	151.5	26.6	 30
470	 10	176.0	32.1	 25
471	 10	118.0	20.8	 25
472	 10	179.0	31.4	 25
473	 10	200.0	38.5	 25
474	 10	194.5	32.8	 30
475	 10	304.0	49.2	 25
476	 10	190.0	28.3	 25
477	 10	185.0	37.8	 25
478	 10	298.0	38.3	 25
479	 10	224.3	49.3	 30
480	 10	181.0	19.2	 25
481	 10	124.0	15.1	 25
482	 10	543.0	78.2	 25
483	 10	282.0	42.4	 25
484	 10	169.3	24.5	 30
485	 10	133.0	24.3	 25
486	 10	267.0	32.4	 25
487	 10	175.0	34.8	 25
488	 10	526.0	85.3	 25
489	 10	193.3	43.3	 30
490	 10	1532.0	196.7	 25
491	 10	541.0	60.6	 25
492	 10	109.0	29.6	 25
493	 10	124.0	21.2	 25
494	 10	278.8	44.2	 30
495	 10	180.0	38.0	 25
496	 10	4895.0	650.9	 25
497	 10	5636.0	772.4	 25
498	 10	277.0	35.0	 25
499	 10	138.5	25.8	 30
500	 10	169.0	38.7	 25
501	 10	240.0	35.7	 25
502	 10	223.0	31.5	 25
503	 10	159.0	36.6	 25
504	 10	228.5	38.8	 30
505	 10	262.0	31.7	 25
506	 10	220.0	25.8	 25
507	 10	113.0	24.7	 25
508	 10	376.0	32.0	 25
509	 10	407.5	80.9	 30
510	 10	237.0	40.4	 25
511	 10	381.0	35.7	 25
512	 10	450.0	50.8	 25
513	 10	403.0	50.3	 25
514	 10	395.5	57.2	 30
515	 10	219.0	39.7	 25
516	 10	165.0	30.5	 25
517	 10	347.0	52.7	 25
518	 10	189.0	46.3	 25
519	 10	131.3	24.3	 30
520	 10	156.0	23.4	 25
521	 10	140.0	33.0	 25
522	 10	158.0	30.1	 25
523	 10	384.0	49.5	 25
524	 10	304.0	55.3	 30
525	 10	349.0	62.3	 25
526	 10	177.0	34.9	 25
527	 10	167.0	29.9	 25
528	 10	143.0	25.2	 25
529	 10	149.5	31.9	 30
530	 10	341.0	56.3	 25
531	 10	182.0	26.6	 25
532	 10	428.0	50.3	 25
533	 10	562.0	116.5	 25
534	 10	286.5	38.9	 30
535	 10	186.0	30.8	 25
536	 10	260.0	33.8	 25
537	 10	372.0	63.2	 25
538	 10	595.0	84.2	 25
539	 10	487.5	47.9	 30
540	 10	424.0	57.9	 25
541	 10	237.0	40.1	 25
542	 10	241.0	36.2	 25
543	 10	143.0	27.1	 25
544	 10	159.8	29.4	 30
545	 10	169.0	30.9	 25
546	 10	197.0	24.8	 25
547	 10	185.0	36.8	 25
548	 10	158.0	22.2	 25
549	 10	1318.5	304.7	 30
550	 10	667.0	110.7	 25
551	 10	161.0	36.0	 25
552	 10	118.0	31.5	 25
553	 10	150.0	29.8	 25
554	 10	140.0	25.7	 30
555	 10	163.0	27.1	 25
556	 10	271.0	31.8	 25
557	 10	271.0	42.3	 25
558	 10	545.0	70.5	 25
559	 10	1884.3	385.8	 30
560	 10	137.0	29.8	 25
561	 10	187.0	30.8	 25
562	 10	110.0	26.1	 25
563	 10	127.0	24.4	 25
564	 10	239.0	38.0	 30
565	 10	111.0	19.4	 25
566	 10	179.0	38.1	 25
567	 10	215.0	21.9	 25
568	 10	506.0	70.4	 25
569	 10	641.8	134.0	 30
570	 10	469.0	88.7	 25
571	 10	137.0	33.8	 25
572	 10	375.0	42.2	 25
573	 10	454.0	71.9	 25
574	 10	213.8	32.2	 30
575	 10	333.0	31.9	 25
576	 10	167.0	34.0	 25
577	 10	162.0	30.6	 25
578	 10	237.0	28.4	 25
579	 10	960.5	186.9	 30
580	 10	143.0	32.4	 25
581	 10	178.0	25.9	 25
582	 10	125.0	25.8	 25
583	 10	151.0	31.2	 25
584	 10	126.3	17.4	 30
585	 10	820.0	138.8	 25
586	 10	422.0	69.0	 25
587	 10	302.0	45.3	 25
588	 10	317.0	43.8	 25
589	 10	258.3	51.5	 30
590	 10	342.0	57.3	 25
591	 10	405.0	63.6	 25
592	 10	305.0	40.6	 25
593	 10	147.0	27.3	 25
594	 10	126.0	33.7	 30
595	 10	121.0	20.5	 25
596	 10	151.0	32.4	 25
597	 10	185.0	41.3	 25
598	 10	169.0	21.2	 25
599	 10	634.5	105.9	 30
600	 10	271.0	46.4	 25
601	 10	329.0	49.6	 25
602	 10	191.0	28.7	 25
603	 10	145.0	25.9	 25
604	 10	140.0	33.3	 30
605	 10	129.0	30.8	 25
606	 10	313.0	34.2	 25
607	 10	500.0	57.4	 25
608	 10	316.0	69.8	 25
609	 10	366.3	68.3	 30
610	 10	1734.0	269.1	 25
611	 10	1103.0	83.6	 25
612	 10	380.0	65.0	 25
613	 10	179.0	37.4	 25
614	 10	191.3	28.4	 30
615	 10	564.0	60.4	 25
616	 10	151.0	44.3	 25
617	 10	174.0	46.9	 25
618	 10	188.0	35.0	 25
619	 10	209.3	35.8	 30
620	 10	210.0	41.8	 25
621	 10	202.0	47.1	 25
622	 10	204.0	33.5	 25
623	 10	161.0	41.5	 25
624	 10	765.5	111.3	 30
625	 10	2240.0	376.5	 25
626	 10	374.0	62.1	 25
627	 10	239.0	28.9	 25
628	 10	660.0	64.3	 25
629	 10	397.3	62.8	 30
630	 10	597.0	76.8	 25
631	 10	354.0	42.1	 25
632	 10	158.0	28.9	 25
633	 10	374.0	49.4	 25
634	 10	312.0	56.8	 30
635	 10	139.0	28.2	 25
636	 10	153.0	19.8	 25
637	 10	251.0	42.1	 25
638	 10	172.0	25.6	 25
639	 10	295.8	62.2	 30
640	 10	250.0	43.7	 25
641	 10	169.0	24.8	 25
642	 10	434.0	69.6	 25
643	 10	247.0	48.8	 25
644	 10	183.5	33.2	 30
645	 10	203.0	44.4	 25
646	 10	177.0	32.9	 25
647	 10	130.0	25.1	 25
648	 10	135.0	23.8	 25
649	 10	159.8	41.2	 30
650	 10	201.0	38.9	 25
651	 10	112.0	21.0	 25
652	 10	149.0	33.9	 25
653	 10	162.0	38.4	 25
654	 10	218.3	40.0	 30
655	 10	273.0	47.8	 25
656	 10	203.0	32.4	 25
657	 10	300.0	49.6	 25
658	 10	216.0	38.0	 25
659	 10	171.5	37.7	 30
660	 10	294.0	46.2	 25
661	 10	483.0	56.6	 25
662	 10	150.0	24.9	 25
663	 10	148.0	43.8	 25
664	 10	222.8	41.2	 30
665	 10	192.0	36.9	 25
666	 10	220.0	35.7	 25
667	 10	382.0	80.9	 25
668	 10	425.0	53.1	 25
669	 10	176.5	34.1	 30
670	 10	251.0	50.4	 25
671	 10	292.0	35.8	 25
672	 10	601.0	90.3	 25
673	 10	166.0	34.1	 25
674	 10	215.5	29.1	 30
675	 10	331.0	59.4	 25
676	 10	573.0	74.9	 25
677	 10	185.0	36.5	 25
678	 10	255.0	37.6	 25
679	 10	144.5	25.6	 30
680	 10	229.0	35.0	 25
681	 10	476.0	59.3	 25
682	 10	1575.0	210.5	 25
683	 10	203.0	32.4	 25
684	 10	109.0	32.5	 30
685	 10	142.0	30.5	 25
686	 10	158.0	31.9	 25
687	 10	109.0	16.5	 25
688	 10	92.0	17.8	 25
689	 10	176.0	36.6	 30
690	 10	278.0	50.4	 25
691	 10	250.0	48.0	 25
692	 10	142.0	44.6	 25
693	 10	804.0	144.1	 25
694	 10	179.0	36.4	 30
695	 10	217.0	28.3	 25
696	 10	268.0	58.6	 25
697	 10	138.0	32.9	 25
698	 10	127.0	32.2	 25
699	 10	200.8	41.6	 30
700	 10	317.0	50.7	 25
701	 10	502.0	90.9	 25
702	 10	373.0	36.8	 25
703	 10	144.0	22.7	 25
704	 10	301.3	71.2	 30
705	 10	119.0	21.6	 25
706	 10	239.0	50.5	 25
707	 10	388.0	72.7	 25
708	 10	169.0	37.3	 25
709	 10	155.5	29.9	 30
710	 10	170.0	27.3	 25
711	 10	20305.0	4993.7	 25
  0	 11	254.0	45.8	 25
  1	 11	564.0	111.2	 25
  2	 11	426.8	81.8	 30
  3	 11	369.0	56.5	 25
  4	 11	164.0	38.1	 25
  5	 11	1344.0	187.7	 25
  6	 11	191.0	23.5	 25
  7	 11	442.0	53.4	 30
  8	 11	199.0	29.7	 25
  9	 11	260.0	36.9	 25
 10	 11	135.0	27.7	 25
 11	 11	99.0	20.0	 25
 12	 11	247.5	36.9	 30
 13	 11	19486.0	2430.3	 25
 14	 11	20575.0	2386.0	 25
 15	 11	19951.0	2565.6	 25
 16	 11	235.0	30.1	 25
 17	 11	107.5	23.1	 30
 18	 11	259.0	45.9	 25
 19	 11	20920.0	2395.6	 25
 20	 11	20579.0	2718.8	 25
 21	 11	18740.0	2659.2	 25
 22	 11	553.0	127.6	 30
 23	 11	923.0	180.5	 25
 24	 11	17887.0	1624.0	 25
 25	 11	493.0	147.0	 25
 26	 11	209.0	33.7	 25
 27	 11	485.3	125.3	 30
 28	 11	16525.0	2206.3	 25
 29	 11	342.0	56.4	 25
 30	 11	419.0	85.3	 25
 31	 11	20774.0	3250.6	 25
 32	 11	21122.5	2769.2	 30
 33	 11	20435.0	4446.7	 25
 34	 11	156.0	17.4	 25
 35	 11	114.0	29.9	 25
 36	 11	244.0	42.9	 25
 37	 11	19981.0	2831.8	 30
 38	 11	20126.0	2576.5	 25
 39	 11	19561.0	3015.4	 25
 40	 11	246.0	49.7	 25
 41	 11	146.0	26.7	 25
 42	 11	21487.0	4601.7	 30
 43	 11	239.0	39.2	 25
 44	 11	196.0	31.9	 25
 45	 11	235.0	40.0	 25
 46	 11	19593.0	1716.0	 25
 47	 11	145.0	21.6	 30
 48	 11	183.0	25.8	 25
 49	 11	227.0	45.6	 25
 50	 11	20115.0	1779.8	 25
 51	 11	204.0	35.8	 25
 52	 11	176.0	31.8	 30
 53	 11	158.0	29.5	 25
 54	 11	21927.0	2237.2	 25
 55	 11	239.0	51.9	 25
 56	 11	183.0	30.3	 25
 57	 11	177.5	38.1	 30
 58	 11	156.0	25.5	 25
 59	 11	93.0	17.5	 25
 60	 11	113.0	24.1	 25
 61	 11	134.0	30.6	 25
 62	 11	23600.8	5381.5	 30
 63	 11	221.0	41.5	 25
 64	 11	177.0	31.2	 25
 65	 11	267.0	34.9	 25
 66	 11	20068.0	2366.6	 25
 67	 11	147.3	35.1	 30
 68	 11	175.0	28.9	 25
 69	 11	248.0	51.8	 25
 70	 11	19651.0	1733.5	 25
 71	 11	200.0	63.4	 25
 72	 11	196.0	45.4	 30
 73	 11	131.0	22.5	 25
 74	 11	21352.0	1845.7	 25
 75	 11	230.0	32.8	 25
 76	 11	180.0	32.7	 25
 77	 11	194.8	33.5	 30
 78	 11	20630.0	2172.6	 25
 79	 11	154.0	32.6	 25
 80	 11	269.0	49.8	 25
 81	 11	22153.0	2447.6	 25
 82	 11	21871.5	4177.2	 30
 83	 11	288.0	37.7	 25
 84	 11	23153.0	2741.4	 25
 85	 11	150.0	38.5	 25
 86	 11	189.0	35.2	 25
 87	 11	209.3	31.0	 30
 88	 11	20660.0	2497.6	 25
 89	 11	221.0	38.4	 25
 90	 11	164.0	26.4	 25
 91	 11	98.0	23.9	 25
 92	 11	93.0	14.9	 25
 93	 11	166.8	41.7	 30
 94	 11	1257.0	166.3	 25
 95	 11	164.0	47.4	 25
 96	 11	138.0	30.7	 25
 97	 11	3240.0	540.4	 25
 98	 11	217.3	27.9	 30
 99	 11	179.0	27.9	 25
100	 11	461.0	48.8	 25
101	 11	2597.0	414.3	 25
102	 11	738.0	81.2	 25
103	 11	158.8	22.8	 30
104	 11	222.0	40.2	 25
105	 11	207.0	30.2	 25
106	 11	1081.0	182.8	 25
107	 11	455.0	64.5	 25
108	 11	168.5	36.9	 30
109	 11	181.0	48.8	 25
110	 11	416.0	54.6	 25
111	 11	452.0	60.5	 25
112	 11	256.0	54.2	 25
113	 11	224.8	48.8	 30
114	 11	190.0	38.1	 25
115	 11	181.0	37.4	 25
116	 11	468.0	67.2	 25
117	 11	386.0	60.7	 25
118	 11	875.0	107.7	 30
119	 11	2008.0	180.5	 25
120	 11	311.0	32.0	 25
121	 11	605.0	58.4	 25
122	 11	761.0	84.9	 25
123	 11	163.0	31.5	 30
124	 11	156.0	33.8	 25
125	 11	139.0	25.9	 25
126	 11	1124.0	135.3	 25
127	 11	445.0	49.5	 25
128	 11	213.3	30.9	 30
129	 11	145.0	26.1	 25
130	 11	1198.0	159.3	 25
131	 11	1025.0	131.9	 25
132	 11	563.0	84.5	 25
133	 11	238.5	42.6	 30
134	 11	145.0	30.5	 25
135	 11	173.0	30.8	 25
136	 11	3069.0	504.5	 25
137	 11	1779.0	256.4	 25
138	 11	178.0	39.0	 30
139	 11	295.0	38.1	 25
140	 11	223.0	45.1	 25
141	 11	345.0	54.6	 25
142	 11	388.0	61.6	 25
143	 11	2460.5	668.9	 30
144	 11	289.0	44.4	 25
145	 11	623.0	65.9	 25
146	 11	192.0	41.0	 25
147	 11	1434.0	247.9	 25
148	 11	175.5	38.3	 30
149	 11	153.0	28.2	 25
150	 11	179.0	35.2	 25
151	 11	2189.0	416.2	 25
152	 11	185.0	35.6	 25
153	 11	756.8	147.8	 30
154	 11	173.0	48.8	 25
155	 11	247.0	44.9	 25
156	 11	236.0	29.7	 25
157	 11	433.0	89.4	 25
158	 11	544.8	109.3	 30
159	 11	116.0	23.1	 25
160	 11	142.0	31.6	 25
161	 11	344.0	70.8	 25
162	 11	215.0	46.6	 25
163	 11	857.8	179.4	 30
164	 11	224.0	33.8	 25
165	 11	403.0	64.7	 25
166	 11	912.0	95.1	 25
167	 11	212.0	37.9	 25
168	 11	334.5	68.4	 30
169	 11	1129.0	134.6	 25
170	 11	348.0	44.6	 25
171	 11	565.0	77.5	 25
172	 11	345.0	40.4	 25
173	 11	150.8	35.3	 30
174	 11	144.0	29.9	 25
175	 11	186.0	24.0	 25
176	 11	128.0	19.0	 25
177	 11	137.0	24.4	 25
178	 11	498.8	104.5	 30
179	 11	182.0	48.1	 25
180	 11	488.0	78.3	 25
181	 11	306.0	51.1	 25
182	 11	8184.0	1356.5	 25
183	 11	1165.3	232.7	 30
184	 11	330.0	48.0	 25
185	 11	193.0	34.8	 25
186	 11	138.0	29.4	 25
187	 11	124.0	24.0	 25
188	 11	170.5	27.3	 30
189	 11	205.0	51.4	 25
190	 11	271.0	54.9	 25
191	 11	145.0	32.5	 25
192	 11	439.0	60.7	 25
193	 11	206.3	42.5	 30
194	 11	482.0	66.9	 25
195	 11	245.0	37.6	 25
196	 11	3008.0	337.4	 25
197	 11	199.0	52.3	 25
198	 11	307.5	46.3	 30
199	 11	2499.0	262.4	 25
200	 11	555.0	84.2	 25
201	 11	296.0	33.4	 25
202	 11	347.0	52.1	 25
203	 11	1764.3	312.5	 30
204	 11	1178.0	114.4	 25
205	 11	367.0	53.5	 25
206	 11	222.0	31.0	 25
207	 11	413.0	46.2	 25
208	 11	279.5	45.0	 30
209	 11	222.0	41.7	 25
210	 11	2061.0	207.8	 25
211	 11	670.0	90.4	 25
212	 11	2425.0	451.9	 25
213	 11	125.3	24.8	 30
214	 11	262.0	24.6	 25
215	 11	223.0	36.3	 25
216	 11	938.0	100.9	 25
217	 11	395.0	64.4	 25
218	 11	276.8	46.7	 30
219	 11	137.0	29.0	 25
220	 11	1410.0	217.9	 25
221	 11	648.0	90.1	 25
222	 11	486.0	88.0	 25
223	 11	253.5	52.3	 30
224	 11	333.0	59.3	 25
225	 11	2380.0	169.2	 25
226	 11	408.0	63.4	 25
227	 11	146.0	26.1	 25
228	 11	259.8	40.0	 30
229	 11	120.0	24.2	 25
230	 11	712.0	78.7	 25
231	 11	172.0	27.3	 25
232	 11	941.0	155.6	 25
233	 11	183.0	28.0	 30
234	 11	189.0	28.1	 25
235	 11	1011.0	192.8	 25
236	 11	485.0	62.7	 25
237	 11	300.0	35.3	 25
238	 11	305.5	59.7	 30
239	 11	144.0	35.8	 25
240	 11	169.0	23.6	 25
241	 11	3185.0	402.4	 25
242	 11	721.0	97.1	 25
243	 11	237.0	36.5	 30
244	 11	156.0	30.2	 25
245	 11	296.0	40.8	 25
246	 11	266.0	72.0	 25
247	 11	478.0	71.5	 25
248	 11	489.0	68.8	 30
249	 11	616.0	83.5	 25
250	 11	254.0	34.8	 25
251	 11	304.0	47.9	 25
252	 11	499.0	55.6	 25
253	 11	1751.8	343.9	 30
254	 11	187.0	369.3	 25
255	 11	195.0	37.8	 25
256	 11	166.0	37.6	 25
257	 11	172.0	37.7	 25
258	 11	257.3	52.9	 30
259	 11	1320.0	170.1	 25
260	 11	185.0	36.3	 25
261	 11	113.0	24.3	 25
262	 11	197.0	31.1	 25
263	 11	236.8	46.0	 30
264	 11	176.0	33.6	 25
265	 11	163.0	32.5	 25
266	 11	212.0	37.7	 25
267	 11	226.0	46.2	 25
268	 11	1047.3	214.3	 30
269	 11	243.0	42.5	 25
270	 11	1170.0	232.1	 25
271	 11	128.0	33.9	 25
272	 11	3320.0	468.6	 25
273	 11	399.0	70.0	 30
274	 11	6526.0	1163.7	 25
275	 11	148.0	32.2	 25
276	 11	1747.0	204.1	 25
277	 11	249.0	41.7	 25
278	 11	264.8	61.8	 30
279	 11	123.0	18.7	 25
280	 11	155.0	29.9	 25
281	 11	336.0	58.3	 25
282	 11	457.0	82.7	 25
283	 11	167.0	34.2	 30
284	 11	127.0	31.4	 25
285	 11	216.0	30.9	 25
286	 11	169.0	36.7	 25
287	 11	142.0	27.5	 25
288	 11	366.8	63.0	 30
289	 11	10231.0	933.5	 25
290	 11	1063.0	107.8	 25
291	 11	264.0	36.6	 25
292	 11	164.0	37.6	 25
293	 11	564.3	102.9	 30
294	 11	284.0	48.6	 25
295	 11	225.0	55.1	 25
296	 11	511.0	58.8	 25
297	 11	8738.0	827.9	 25
298	 11	259.5	48.3	 30
299	 11	855.0	110.0	 25
300	 11	381.0	60.9	 25
301	 11	250.0	50.4	 25
302	 11	173.0	40.6	 25
303	 11	131.8	21.7	 30
304	 11	162.0	33.8	 25
305	 11	276.0	50.2	 25
306	 11	682.0	77.3	 25
307	 11	447.0	51.7	 25
308	 11	571.5	97.2	 30
309	 11	473.0	91.8	 25
310	 11	1029.0	139.5	 25
311	 11	434.0	58.4	 25
312	 11	220.0	38.2	 25
313	 11	148.0	34.4	 30
314	 11	1482.0	160.3	 25
315	 11	268.0	38.6	 25
316	 11	810.0	123.8	 25
317	 11	671.0	79.8	 25
318	 11	142.3	29.0	 30
319	 11	242.0	45.3	 25
320	 11	271.0	44.7	 25
321	 11	341.0	49.4	 25
322	 11	296.0	59.7	 25
323	 11	120.3	27.4	 30
324	 11	128.0	24.0	 25
325	 11	369.0	47.4	 25
326	 11	148.0	33.6	 25
327	 11	671.0	99.1	 25
328	 11	278.3	62.7	 30
329	 11	159.0	25.9	 25
330	 11	241.0	53.6	 25
331	 11	176.0	35.2	 25
332	 11	160.0	39.3	 25
333	 11	875.8	144.3	 30
334	 11	148.0	39.9	 25
335	 11	520.0	71.3	 25
336	 11	332.0	55.3	 25
337	 11	248.0	37.5	 25
338	 11	1301.8	207.4	 30
339	 11	308.0	45.0	 25
340	 11	747.0	104.9	 25
341	 11	581.0	92.2	 25
342	 11	191.0	48.0	 25
343	 11	192.8	35.9	 30
344	 11	507.0	60.9	 25
345	 11	179.0	34.3	 25
346	 11	518.0	62.3	 25
347	 11	197.0	35.1	 25
348	 11	252.5	51.4	 30
349	 11	151.0	39.0	 25
350	 11	356.0	59.1	 25
351	 11	2016.0	194.1	 25
352	 11	235.0	39.2	 25
353	 11	318.5	40.7	 30
354	 11	669.0	95.8	 25
355	 11	1307.0	141.1	 25
356	 11	626.0	65.0	 25
357	 11	1128.0	171.2	 25
358	 11	141.5	35.2	 30
359	 11	250.0	59.4	 25
360	 11	399.0	134.8	 25
361	 11	346.0	54.6	 25
362	 11	285.0	60.8	 25
363	 11	632.8	102.1	 30
364	 11	299.0	59.6	 25
365	 11	163.0	44.7	 25
366	 11	137.0	32.6	 25
367	 11	288.0	60.6	 25
368	 11	122.0	28.8	 30
369	 11	260.0	54.7	 25
370	 11	392.0	58.3	 25
371	 11	614.0	86.3	 25
372	 11	2162.0	217.9	 25
373	 11	521.0	91.7	 30
374	 11	161.0	33.1	 25
375	 11	1532.0	201.4	 25
376	 11	1546.0	125.4	 25
377	 11	3946.0	436.3	 25
378	 11	1595.3	214.9	 30
379	 11	346.0	60.9	 25
380	 11	127.0	25.0	 25
381	 11	211.0	38.8	 25
382	 11	131.0	43.2	 25
383	 11	159.8	32.9	 30
384	 11	118.0	28.9	 25
385	 11	520.0	72.8	 25
386	 11	1032.0	132.4	 25
387	 11	297.0	51.6	 25
388	 11	126.5	34.2	 30
389	 11	213.0	38.3	 25
390	 11	255.0	30.7	 25
391	 11	196.0	45.8	 25
392	 11	240.0	47.1	 25
393	 11	601.0	113.6	 30
394	 11	201.0	56.8	 25
395	 11	145.0	25.2	 25
396	 11	177.0	43.8	 25
397	 11	221.0	46.0	 25
398	 11	9322.5	1791.6	 30
399	 11	205.0	37.7	 25
400	 11	145.0	32.2	 25
401	 11	359.0	70.7	 25
402	 11	156.0	28.3	 25
403	 11	237.8	45.0	 30
404	 11	137.0	28.9	 25
405	 11	1348.0	154.1	 25
406	 11	515.0	63.0	 25
407	 11	324.0	47.1	 25
408	 11	160.8	27.1	 30
409	 11	201.0	34.9	 25
410	 11	166.0	39.3	 25
411	 11	163.0	35.5	 25
412	 11	144.0	34.4	 25
413	 11	1548.5	302.8	 30
414	 11	281.0	47.0	 25
415	 11	183.0	39.7	 25
416	 11	144.0	28.4	 25
417	 11	442.0	61.7	 25
418	 11	441.8	78.6	 30
419	 11	168.0	35.9	 25
420	 11	132.0	36.5	 25
421	 11	259.0	54.2	 25
422	 11	871.0	115.6	 25
423	 11	193.5	36.1	 30
424	 11	1295.0	240.5	 25
425	 11	179.0	35.1	 25
426	 11	371.0	60.7	 25
427	 11	472.0	68.9	 25
428	 11	422.3	76.1	 30
429	 11	533.0	80.2	 25
430	 11	279.0	42.6	 25
431	 11	272.0	55.0	 25
432	 11	156.0	37.2	 25
433	 11	728.0	99.7	 25
434	 11	178.0	34.2	 30
435	 11	671.0	80.8	 25
436	 11	275.0	53.0	 25
437	 11	487.0	102.8	 25
438	 11	189.0	28.6	 25
439	 11	4397.8	803.1	 30
440	 11	147.0	27.4	 25
441	 11	856.0	130.3	 25
442	 11	171.0	38.4	 25
443	 11	160.0	40.0	 25
444	 11	229.5	48.1	 30
445	 11	1012.0	77.3	 25
446	 11	245.0	45.7	 25
447	 11	129.0	25.9	 25
448	 11	639.0	89.2	 25
449	 11	239.3	42.2	 30
450	 11	480.0	83.6	 25
451	 11	4069.0	439.3	 25
452	 11	164.0	37.6	 25
453	 11	153.0	39.9	 25
454	 11	2280.5	421.2	 30
455	 11	16063.0	1712.1	 25
456	 11	146.0	35.2	 25
457	 11	123.0	25.6	 25
458	 11	195.0	34.3	 25
459	 11	189.5	39.7	 30
460	 11	211.0	44.6	 25
461	 11	273.0	50.6	 25
462	 11	529.0	59.5	 25
463	 11	2795.0	214.5	 25
464	 11	454.8	81.4	 30
465	 11	184.0	37.0	 25
466	 11	227.0	46.5	 25
467	 11	179.0	42.2	 25
468	 11	194.0	41.6	 25
469	 11	618.0	100.7	 30
470	 11	147.0	22.1	 25
471	 11	427.0	71.0	 25
472	 11	436.0	57.5	 25
473	 11	130.0	44.5	 25
474	 11	150.8	39.2	 30
475	 11	132.0	33.1	 25
476	 11	560.0	86.2	 25
477	 11	320.0	69.1	 25
478	 11	235.0	59.0	 25
479	 11	194.3	46.8	 30
480	 11	941.0	162.4	 25
481	 11	1759.0	199.0	 25
482	 11	163.0	29.8	 25
483	 11	496.0	58.3	 25
484	 11	634.5	108.8	 30
485	 11	312.0	49.1	 25
486	 11	149.0	27.1	 25
487	 11	156.0	33.2	 25
488	 11	6944.0	804.1	 25
489	 11	930.5	125.2	 30
490	 11	2793.0	332.5	 25
491	 11	278.0	53.2	 25
492	 11	175.0	36.6	 25
493	 11	666.0	86.1	 25
494	 11	156.0	35.4	 30
495	 11	669.0	68.7	 25
496	 11	159.0	32.2	 25
497	 11	438.0	46.3	 25
498	 11	642.0	77.5	 25
499	 11	2570.5	459.6	 30
500	 11	452.0	84.1	 25
501	 11	4462.0	439.7	 25
502	 11	202.0	58.1	 25
503	 11	614.0	100.4	 25
504	 11	23104.0	3840.0	 30
505	 11	1335.0	167.7	 25
506	 11	237.0	52.6	 25
507	 11	361.0	68.2	 25
508	 11	165.0	30.1	 25
509	 11	534.8	90.6	 30
510	 11	233.0	54.8	 25
511	 11	16459.0	1047.4	 25
512	 11	150.0	37.4	 25
513	 11	896.0	178.6	 25
514	 11	278.3	57.1	 30
515	 11	4457.0	535.5	 25
516	 11	253.0	46.2	 25
517	 11	184.0	44.0	 25
518	 11	184.0	39.2	 25
519	 11	789.8	127.8	 30
520	 11	347.0	49.8	 25
521	 11	165.0	35.4	 25
522	 11	115.0	24.3	 25
523	 11	101.0	29.5	 25
524	 11	143.8	29.3	 30
525	 11	1042.0	148.8	 25
526	 11	295.0	56.6	 25
527	 11	203.0	36.4	 25
528	 11	192.0	46.4	 25
529	 11	191.3	50.9	 30
530	 11	320.0	45.2	 25
531	 11	368.0	83.1	 25
532	 11	232.0	80.2	 25
533	 11	813.0	131.0	 25
534	 11	352.8	51.9	 30
535	 11	920.0	100.1	 25
536	 11	137.0	26.2	 25
537	 11	179.0	36.6	 25
538	 11	157.0	28.3	 25
539	 11	243.0	53.4	 30
540	 11	1414.0	162.9	 25
541	 11	505.0	65.6	 25
542	 11	511.0	76.1	 25
543	 11	986.0	118.0	 25
544	 11	192.3	41.9	 30
545	 11	145.0	29.9	 25
546	 11	180.0	35.7	 25
547	 11	204.0	42.1	 25
548	 11	366.0	85.3	 25
549	 11	306.0	69.5	 30
550	 11	2411.0	374.1	 25
551	 11	357.0	56.0	 25
552	 11	1326.0	177.2	 25
553	 11	234.0	59.0	 25
554	 11	227.0	49.5	 30
555	 11	324.0	48.2	 25
556	 11	614.0	100.0	 25
557	 11	522.0	67.3	 25
558	 11	380.0	80.2	 25
559	 11	176.3	46.1	 30
560	 11	161.0	37.2	 25
561	 11	134.0	23.0	 25
562	 11	314.0	55.0	 25
563	 11	214.0	44.3	 25
564	 11	241.0	66.1	 30
565	 11	254.0	40.5	 25
566	 11	3047.0	316.1	 25
567	 11	311.0	52.4	 25
568	 11	370.0	47.4	 25
569	 11	1021.5	210.1	 30
570	 11	345.0	62.2	 25
571	 11	925.0	133.3	 25
572	 11	2315.0	279.6	 25
573	 11	389.0	60.2	 25
574	 11	410.8	76.4	 30
575	 11	2433.0	284.2	 25
576	 11	789.0	67.0	 25
577	 11	273.0	48.0	 25
578	 11	213.0	58.3	 25
579	 11	1259.8	230.5	 30
580	 11	9598.0	1194.5	 25
581	 11	124.0	28.4	 25
582	 11	133.0	29.2	 25
583	 11	178.0	47.1	 25
584	 11	180.8	41.5	 30
585	 11	3572.0	582.7	 25
586	 11	436.0	67.3	 25
587	 11	146.0	26.1	 25
588	 11	112.0	34.5	 25
589	 11	117.8	24.6	 30
590	 11	350.0	49.9	 25
591	 11	1218.0	158.4	 25
592	 11	542.0	94.1	 25
593	 11	561.0	79.7	 25
594	 11	108.3	25.3	 30
595	 11	161.0	43.3	 25
596	 11	226.0	45.6	 25
597	 11	689.0	78.5	 25
598	 11	578.0	71.4	 25
599	 11	2512.8	402.5	 30
600	 11	676.0	104.4	 25
601	 11	356.0	58.3	 25
602	 11	254.0	53.3	 25
603	 11	319.0	52.2	 25
604	 11	322.0	39.0	 30
605	 11	973.0	137.2	 25
606	 11	508.0	85.6	 25
607	 11	824.0	96.1	 25
608	 11	253.0	45.9	 25
609	 11	155.5	37.4	 30
610	 11	305.0	57.1	 25
611	 11	256.0	51.7	 25
612	 11	332.0	64.8	 25
613	 11	465.0	83.3	 25
614	 11	301.5	56.8	 30
615	 11	515.0	77.8	 25
616	 11	1245.0	129.9	 25
617	 11	1330.0	126.0	 25
618	 11	312.0	64.5	 25
619	 11	291.0	63.6	 30
620	 11	278.0	55.5	 25
621	 11	397.0	69.4	 25
622	 11	289.0	59.8	 25
623	 11	2814.0	330.4	 25
624	 11	1356.0	169.2	 30
625	 11	404.0	65.5	 25
626	 11	347.0	48.9	 25
627	 11	633.0	85.5	 25
628	 11	432.0	42.7	 25
629	 11	666.0	81.4	 30
630	 11	480.0	68.3	 25
631	 11	178.0	24.2	 25
632	 11	147.0	28.0	 25
633	 11	1123.0	134.0	 25
634	 11	637.8	104.3	 30
635	 11	185.0	43.5	 25
636	 11	267.0	66.5	 25
637	 11	453.0	75.3	 25
638	 11	366.0	72.7	 25
639	 11	391.5	72.0	 30
640	 11	264.0	35.7	 25
641	 11	235.0	45.7	 25
642	 11	191.0	43.8	 25
643	 11	812.0	116.2	 25
644	 11	505.3	68.8	 30
645	 11	872.0	123.4	 25
646	 11	167.0	44.6	 25
647	 11	187.0	36.3	 25
648	 11	189.0	50.6	 25
649	 11	1434.0	318.3	 30
650	 11	125.0	34.0	 25
651	 11	150.0	33.7	 25
652	 11	168.0	40.1	 25
653	 11	194.0	28.2	 25
654	 11	155.3	36.8	 30
655	 11	141.0	32.5	 25
656	 11	145.0	31.1	 25
657	 11	136.0	40.2	 25
658	 11	439.0	81.6	 25
659	 11	251.8	44.7	 30
660	 11	1111.0	155.2	 25
661	 11	690.0	93.2	 25
662	 11	418.0	58.4	 25
663	 11	198.0	41.7	 25
664	 11	296.5	79.4	 30
665	 11	278.0	47.1	 25
666	 11	1685.0	116.7	 25
667	 11	277.0	64.5	 25
668	 11	762.0	108.9	 25
669	 11	432.8	81.5	 30
670	 11	176.0	36.1	 25
671	 11	167.0	36.4	 25
672	 11	422.0	101.0	 25
673	 11	873.0	115.0	 25
674	 11	126.5	41.3	 30
675	 11	133.0	36.0	 25
676	 11	555.0	96.0	 25
677	 11	754.0	102.7	 25
678	 11	609.0	83.5	 25
679	 11	797.0	120.8	 30
680	 11	335.0	76.6	 25
681	 11	889.0	90.0	 25
682	 11	515.0	70.1	 25
683	 11	1253.0	188.6	 25
684	 11	216.8	45.0	 30
685	 11	4486.0	801.8	 25
686	 11	2287.0	313.3	 25
687	 11	300.0	52.5	 25
688	 11	2086.0	199.3	 25
689	 11	153.5	39.0	 30
690	 11	200.0	41.7	 25
691	 11	168.0	33.8	 25
692	 11	331.0	54.8	 25
693	 11	590.0	88.3	 25
694	 11	234.5	56.7	 30
695	 11	301.0	63.7	 25
696	 11	478.0	101.5	 25
697	 11	1120.0	179.3	 25
698	 11	535.0	64.3	 25
699	 11	141.5	29.8	 30
700	 11	373.0	62.0	 25
701	 11	305.0	67.7	 25
702	 11	955.0	154.5	 25
703	 11	303.0	46.0	 25
704	 11	277.8	49.6	 30
705	 11	267.0	43.6	 25
706	 11	1516.0	192.2	 25
707	 11	235.0	48.3	 25
708	 11	272.0	63.6	 25
709	 11	348.5	77.5	 30
710	 11	205.0	33.4	 25
711	 11	260.0	70.6	 25
  0	 12	23327.0	4628.4	 30
  1	 12	164.0	35.0	 30
  2	 12	295.0	54.6	 36
  3	 12	276.5	56.2	 30
  4	 12	384.8	63.9	 30
  5	 12	458.5	87.3	 30
  6	 12	152.3	34.0	 30
  7	 12	448.8	90.0	 36
  8	 12	166.5	34.5	 30
  9	 12	258.0	54.5	 30
 10	 12	159.0	36.7	 30
 11	 12	96.0	28.9	 30
 12	 12	99.0	29.1	 36
 13	 12	148.3	54.1	 30
 14	 12	130.0	48.0	 30
 15	 12	187.5	55.6	 30
 16	 12	132.5	31.5	 30
 17	 12	86.3	22.5	 36
 18	 12	127.0	40.4	 30
 19	 12	150.8	77.3	 30
 20	 12	205.8	74.0	 30
 21	 12	209.5	94.8	 30
 22	 12	152.5	29.8	 36
 23	 12	206.8	68.5	 30
 24	 12	302.5	114.1	 30
 25	 12	163.8	45.1	 30
 26	 12	103.0	28.6	 30
 27	 12	197.3	51.8	 36
 28	 12	329.0	110.5	 30
 29	 12	178.8	43.2	 30
 30	 12	170.8	40.8	 30
 31	 12	213.5	57.8	 30
 32	 12	168.8	68.0	 36
 33	 12	147.3	55.3	 30
 34	 12	99.0	27.0	 30
 35	 12	105.8	26.7	 30
 36	 12	106.8	29.3	 30
 37	 12	169.3	48.3	 36
 38	 12	178.5	55.5	 30
 39	 12	167.8	59.0	 30
 40	 12	125.3	34.5	 30
 41	 12	110.8	23.8	 30
 42	 12	132.5	46.9	 36
 43	 12	101.8	22.7	 30
 44	 12	115.0	32.7	 30
 45	 12	107.5	31.3	 30
 46	 12	145.3	38.0	 30
 47	 12	113.5	33.3	 36
 48	 12	92.5	21.6	 30
 49	 12	108.8	26.9	 30
 50	 12	180.8	47.9	 30
 51	 12	129.8	26.7	 30
 52	 12	99.3	26.7	 36
 53	 12	117.8	27.8	 30
 54	 12	149.0	62.7	 30
 55	 12	113.5	22.6	 30
 56	 12	73.3	31.0	 30
 57	 12	117.3	29.1	 36
 58	 12	103.8	33.7	 30
 59	 12	124.8	33.9	 30
 60	 12	91.5	26.0	 30
 61	 12	129.8	28.9	 30
 62	 12	132.3	45.0	 36
 63	 12	97.3	23.7	 30
 64	 12	115.3	24.2	 30
 65	 12	117.8	23.7	 30
 66	 12	158.0	38.6	 30
 67	 12	126.8	25.1	 36
 68	 12	107.8	21.8	 30
 69	 12	112.0	25.2	 30
 70	 12	141.8	37.1	 30
 71	 12	138.0	30.6	 30
 72	 12	99.0	24.5	 36
 73	 12	118.0	29.2	 30
 74	 12	161.0	64.6	 30
 75	 12	106.8	21.7	 30
 76	 12	111.8	26.5	 30
 77	 12	105.5	25.7	 36
 78	 12	153.0	46.5	 30
 79	 12	105.8	24.6	 30
 80	 12	111.0	32.4	 30
 81	 12	164.5	34.2	 30
 82	 12	153.3	49.8	 30
 83	 12	135.5	30.6	 36
 84	 12	126.0	43.1	 30
 85	 12	126.0	30.8	 30
 86	 12	125.8	34.2	 30
 87	 12	113.8	22.6	 30
 88	 12	159.3	44.9	 36
 89	 12	121.8	30.5	 30
 90	 12	123.8	43.4	 30
 91	 12	116.0	25.3	 30
 92	 12	96.0	25.2	 30
 93	 12	188.0	36.4	 36
 94	 12	568.3	102.5	 30
 95	 12	139.0	30.7	 30
 96	 12	132.0	25.5	 30
 97	 12	445.0	116.4	 30
 98	 12	146.0	44.3	 36
 99	 12	188.8	41.2	 30
100	 12	434.8	82.7	 30
101	 12	2391.3	421.1	 30
102	 12	528.0	88.8	 30
103	 12	157.0	33.4	 36
104	 12	169.8	49.9	 30
105	 12	174.8	31.3	 30
106	 12	174.0	43.7	 30
107	 12	236.3	48.1	 30
108	 12	182.0	45.1	 36
109	 12	353.0	52.8	 30
110	 12	374.8	68.2	 30
111	 12	375.8	61.6	 30
112	 12	152.8	28.1	 30
113	 12	301.3	62.3	 36
114	 12	172.5	28.9	 30
115	 12	197.3	38.4	 30
116	 12	174.5	39.0	 30
117	 12	171.0	39.5	 30
118	 12	393.0	73.0	 36
119	 12	276.0	53.1	 30
120	 12	273.0	62.8	 30
121	 12	311.3	65.6	 30
122	 12	359.0	74.8	 30
123	 12	120.0	31.8	 36
124	 12	165.8	34.0	 30
125	 12	171.0	33.1	 30
126	 12	160.5	33.5	 30
127	 12	296.5	72.7	 30
128	 12	161.5	27.4	 36
129	 12	193.0	45.2	 30
130	 12	192.0	35.8	 30
131	 12	450.5	89.5	 30
132	 12	330.5	58.8	 30
133	 12	186.3	47.9	 36
134	 12	142.3	32.6	 30
135	 12	154.5	33.9	 30
136	 12	1668.0	311.4	 30
137	 12	539.3	82.4	 30
138	 12	186.0	35.7	 36
139	 12	267.8	51.8	 30
140	 12	147.0	50.3	 30
141	 12	302.0	54.3	 30
142	 12	253.0	48.4	 30
143	 12	146.5	45.0	 36
144	 12	174.3	33.7	 30
145	 12	235.3	54.1	 30
146	 12	184.3	44.4	 30
147	 12	177.5	50.3	 30
148	 12	165.3	36.4	 36
149	 12	226.8	47.4	 30
150	 12	153.8	36.1	 30
151	 12	485.8	125.5	 30
152	 12	132.8	33.0	 30
153	 12	296.3	66.1	 36
154	 12	186.0	41.2	 30
155	 12	232.0	48.6	 30
156	 12	131.3	30.8	 30
157	 12	186.8	36.5	 30
158	 12	205.0	49.8	 36
159	 12	156.0	38.4	 30
160	 12	141.0	35.3	 30
161	 12	157.0	42.2	 30
162	 12	197.8	39.3	 30
163	 12	246.0	69.6	 36
164	 12	132.0	36.5	 30
165	 12	327.0	62.1	 30
166	 12	287.5	49.5	 30
167	 12	337.8	49.8	 30
168	 12	488.3	97.4	 36
169	 12	272.0	41.2	 30
170	 12	239.3	59.9	 30
171	 12	343.8	57.6	 30
172	 12	918.8	167.3	 30
173	 12	148.8	30.2	 36
174	 12	143.8	41.8	 30
175	 12	160.8	33.8	 30
176	 12	123.0	24.7	 30
177	 12	107.5	22.2	 30
178	 12	161.0	41.9	 36
179	 12	123.5	18.8	 30
180	 12	215.5	38.8	 30
181	 12	395.5	73.9	 30
182	 12	3545.0	1045.0	 30
183	 12	208.0	43.1	 36
184	 12	163.5	38.7	 30
185	 12	200.0	56.6	 30
186	 12	146.5	34.3	 30
187	 12	128.8	32.3	 30
188	 12	137.3	32.6	 36
189	 12	142.8	26.9	 30
190	 12	240.0	47.9	 30
191	 12	157.0	39.6	 30
192	 12	216.5	59.9	 30
193	 12	164.5	33.2	 36
194	 12	276.0	66.8	 30
195	 12	217.0	48.7	 30
196	 12	531.3	103.6	 30
197	 12	177.0	40.6	 30
198	 12	232.3	49.2	 36
199	 12	572.8	104.2	 30
200	 12	583.8	109.8	 30
201	 12	273.3	62.8	 30
202	 12	546.5	73.1	 30
203	 12	789.0	154.9	 36
204	 12	417.5	76.4	 30
205	 12	309.8	55.2	 30
206	 12	211.0	43.2	 30
207	 12	366.5	64.8	 30
208	 12	165.8	36.3	 36
209	 12	131.8	35.8	 30
210	 12	416.8	104.2	 30
211	 12	193.0	37.4	 30
212	 12	243.5	54.2	 30
213	 12	128.8	32.1	 36
214	 12	112.0	22.5	 30
215	 12	163.5	42.8	 30
216	 12	168.3	32.5	 30
217	 12	515.0	79.4	 30
218	 12	203.5	35.7	 36
219	 12	125.5	19.3	 30
220	 12	299.3	48.6	 30
221	 12	187.3	33.6	 30
222	 12	175.3	33.1	 30
223	 12	142.5	32.1	 36
224	 12	255.5	47.3	 30
225	 12	1874.3	311.3	 30
226	 12	233.0	54.8	 30
227	 12	142.5	44.4	 30
228	 12	128.3	33.2	 36
229	 12	96.8	28.4	 30
230	 12	191.0	32.5	 30
231	 12	178.8	34.3	 30
232	 12	325.8	67.4	 30
233	 12	176.3	37.8	 36
234	 12	196.5	33.1	 30
235	 12	216.8	56.4	 30
236	 12	241.3	49.9	 30
237	 12	184.3	44.4	 30
238	 12	215.3	53.0	 36
239	 12	145.0	38.3	 30
240	 12	150.0	36.8	 30
241	 12	326.0	74.1	 30
242	 12	646.8	100.5	 30
243	 12	257.5	43.0	 36
244	 12	172.8	22.3	 30
245	 12	259.5	63.9	 30
246	 12	215.8	41.2	 30
247	 12	146.0	26.2	 30
248	 12	493.8	84.1	 36
249	 12	313.0	60.9	 30
250	 12	319.3	54.8	 30
251	 12	260.0	49.7	 30
252	 12	318.3	64.6	 30
253	 12	409.3	74.1	 36
254	 12	145.3	47.8	 30
255	 12	197.5	43.6	 30
256	 12	153.5	38.2	 30
257	 12	232.5	47.9	 30
258	 12	320.8	58.8	 36
259	 12	446.3	84.6	 30
260	 12	128.8	19.7	 30
261	 12	107.0	31.9	 30
262	 12	164.8	29.1	 30
263	 12	199.5	42.9	 36
264	 12	147.3	23.8	 30
265	 12	153.0	28.0	 30
266	 12	177.5	31.5	 30
267	 12	395.0	61.7	 30
268	 12	329.5	62.2	 36
269	 12	269.8	81.3	 30
270	 12	425.0	82.3	 30
271	 12	163.8	31.3	 30
272	 12	383.8	88.5	 30
273	 12	234.5	49.1	 36
274	 12	531.8	146.5	 30
275	 12	123.5	29.1	 30
276	 12	381.3	72.9	 30
277	 12	147.5	35.3	 30
278	 12	121.8	23.2	 36
279	 12	122.0	24.7	 30
280	 12	140.0	27.0	 30
281	 12	193.5	23.6	 30
282	 12	235.0	41.4	 30
283	 12	157.5	37.9	 36
284	 12	130.0	28.3	 30
285	 12	238.0	55.9	 30
286	 12	140.8	30.0	 30
287	 12	124.8	32.0	 30
288	 12	199.3	32.5	 36
289	 12	2291.3	609.2	 30
290	 12	489.0	72.1	 30
291	 12	180.8	43.0	 30
292	 12	120.5	22.1	 30
293	 12	322.3	51.4	 36
294	 12	212.0	43.1	 30
295	 12	147.8	28.6	 30
296	 12	375.0	74.2	 30
297	 12	1553.8	323.8	 30
298	 12	236.3	49.2	 36
299	 12	748.5	124.7	 30
300	 12	366.8	57.7	 30
301	 12	227.8	33.7	 30
302	 12	151.8	30.5	 30
303	 12	141.5	38.1	 36
304	 12	178.8	41.4	 30
305	 12	231.8	44.8	 30
306	 12	558.8	77.8	 30
307	 12	291.5	56.2	 30
308	 12	549.0	135.2	 36
309	 12	199.0	47.3	 30
310	 12	361.0	84.8	 30
311	 12	148.8	29.3	 30
312	 12	142.0	32.6	 30
313	 12	225.3	45.1	 36
314	 12	505.8	92.1	 30
315	 12	341.8	58.0	 30
316	 12	428.3	93.7	 30
317	 12	328.8	93.6	 30
318	 12	244.3	63.3	 36
319	 12	164.5	32.2	 30
320	 12	1078.0	205.3	 30
321	 12	469.0	92.1	 30
322	 12	226.0	34.4	 30
323	 12	150.0	38.0	 36
324	 12	175.0	38.1	 30
325	 12	351.0	66.2	 30
326	 12	137.5	36.2	 30
327	 12	164.5	33.8	 30
328	 12	213.3	43.9	 36
329	 12	203.3	53.6	 30
330	 12	155.8	39.9	 30
331	 12	133.3	22.3	 30
332	 12	198.5	47.3	 30
333	 12	218.3	57.2	 36
334	 12	198.5	50.8	 30
335	 12	228.3	41.5	 30
336	 12	214.0	54.8	 30
337	 12	212.0	39.0	 30
338	 12	414.5	87.9	 36
339	 12	203.8	35.8	 30
340	 12	587.8	112.6	 30
341	 12	336.8	92.4	 30
342	 12	166.0	29.2	 30
343	 12	184.8	31.8	 36
344	 12	209.8	40.5	 30
345	 12	138.3	38.8	 30
346	 12	301.8	68.4	 30
347	 12	191.3	41.5	 30
348	 12	194.5	243.3	 36
349	 12	134.0	25.8	 30
350	 12	135.3	23.8	 30
351	 12	480.0	112.4	 30
352	 12	194.8	42.1	 30
353	 12	474.8	71.2	 36
354	 12	189.8	33.8	 30
355	 12	337.0	64.8	 30
356	 12	198.3	36.3	 30
357	 12	266.0	60.8	 30
358	 12	156.8	37.8	 36
359	 12	181.3	29.6	 30
360	 12	184.0	30.5	 30
361	 12	186.8	42.6	 30
362	 12	209.8	31.5	 30
363	 12	202.3	42.2	 36
364	 12	173.8	38.2	 30
365	 12	143.3	25.3	 30
366	 12	192.0	31.9	 30
367	 12	137.0	28.5	 30
368	 12	118.5	26.9	 36
369	 12	215.8	39.5	 30
370	 12	329.5	61.2	 30
371	 12	296.3	45.2	 30
372	 12	551.3	121.2	 30
373	 12	392.3	61.5	 36
374	 12	164.0	30.4	 30
375	 12	308.8	47.8	 30
376	 12	584.5	75.3	 30
377	 12	703.0	167.5	 30
378	 12	383.0	93.6	 36
379	 12	289.5	40.0	 30
380	 12	120.5	22.6	 30
381	 12	330.3	59.8	 30
382	 12	109.8	22.6	 30
383	 12	153.0	39.7	 36
384	 12	121.8	27.3	 30
385	 12	192.0	33.7	 30
386	 12	575.3	123.3	 30
387	 12	351.5	280.4	 30
388	 12	128.5	27.0	 36
389	 12	135.5	23.9	 30
390	 12	167.8	28.5	 30
391	 12	234.8	45.5	 30
392	 12	177.0	29.5	 30
393	 12	253.5	42.8	 36
394	 12	200.0	54.7	 30
395	 12	125.3	31.1	 30
396	 12	146.8	33.7	 30
397	 12	135.5	31.2	 30
398	 12	1110.3	355.5	 36
399	 12	159.8	29.4	 30
400	 12	147.8	29.6	 30
401	 12	202.8	32.2	 30
402	 12	124.3	37.5	 30
403	 12	277.5	57.1	 36
404	 12	133.0	34.4	 30
405	 12	312.0	71.9	 30
406	 12	290.3	45.1	 30
407	 12	173.5	34.9	 30
408	 12	177.0	35.2	 36
409	 12	138.0	32.2	 30
410	 12	153.8	32.7	 30
411	 12	180.8	34.1	 30
412	 12	150.8	34.5	 30
413	 12	254.3	38.0	 36
414	 12	302.8	59.8	 30
415	 12	159.0	28.3	 30
416	 12	218.3	35.1	 30
417	 12	266.8	49.2	 30
418	 12	224.0	41.2	 36
419	 12	199.8	50.8	 30
420	 12	115.0	25.4	 30
421	 12	162.3	28.8	 30
422	 12	283.8	46.3	 30
423	 12	233.8	53.4	 30
424	 12	141.8	21.5	 36
425	 12	243.0	37.7	 30
426	 12	320.5	51.0	 30
427	 12	356.3	52.6	 30
428	 12	208.5	37.9	 30
429	 12	193.3	44.1	 36
430	 12	545.8	112.0	 30
431	 12	201.3	46.4	 30
432	 12	166.8	34.9	 30
433	 12	158.0	25.6	 30
434	 12	168.5	32.2	 36
435	 12	211.0	38.8	 30
436	 12	230.3	60.8	 30
437	 12	193.0	45.2	 30
438	 12	154.0	28.8	 30
439	 12	1172.0	304.4	 36
440	 12	169.8	38.2	 30
441	 12	208.3	51.3	 30
442	 12	181.3	57.8	 30
443	 12	172.5	32.7	 30
444	 12	147.3	39.5	 36
445	 12	367.0	64.8	 30
446	 12	329.5	60.2	 30
447	 12	157.0	32.6	 30
448	 12	230.5	61.3	 30
449	 12	293.8	50.8	 36
450	 12	303.0	55.8	 30
451	 12	985.3	259.3	 30
452	 12	209.5	37.3	 30
453	 12	370.5	91.5	 30
454	 12	487.0	114.2	 36
455	 12	5665.5	1462.3	 30
456	 12	142.8	30.4	 30
457	 12	150.0	32.7	 30
458	 12	100.5	21.4	 30
459	 12	163.5	38.9	 36
460	 12	372.3	51.6	 30
461	 12	167.5	33.7	 30
462	 12	356.5	60.2	 30
463	 12	3042.5	524.2	 30
464	 12	382.5	90.9	 36
465	 12	207.0	39.4	 30
466	 12	187.8	38.3	 30
467	 12	193.3	39.2	 30
468	 12	250.0	44.1	 30
469	 12	203.8	35.4	 36
470	 12	135.0	34.5	 30
471	 12	621.8	134.0	 30
472	 12	197.3	25.1	 30
473	 12	124.0	26.1	 30
474	 12	188.3	444.4	 36
475	 12	128.8	26.1	 30
476	 12	148.3	35.5	 30
477	 12	209.8	42.3	 30
478	 12	186.3	41.2	 30
479	 12	141.5	37.1	 36
480	 12	579.8	130.4	 30
481	 12	469.0	102.7	 30
482	 12	134.5	31.0	 30
483	 12	249.8	42.2	 30
484	 12	860.5	137.0	 36
485	 12	359.8	51.3	 30
486	 12	179.0	29.2	 30
487	 12	292.5	53.4	 30
488	 12	1080.0	217.6	 30
489	 12	447.8	66.9	 36
490	 12	930.5	180.2	 30
491	 12	231.0	49.9	 30
492	 12	112.0	22.6	 30
493	 12	138.3	28.5	 30
494	 12	217.3	38.1	 36
495	 12	233.8	37.8	 30
496	 12	171.8	31.8	 30
497	 12	252.0	38.1	 30
498	 12	243.5	49.8	 30
499	 12	556.3	142.6	 36
500	 12	276.3	51.9	 30
501	 12	589.5	166.4	 30
502	 12	184.5	32.8	 30
503	 12	198.3	35.6	 30
504	 12	1925.5	442.7	 36
505	 12	361.8	68.7	 30
506	 12	146.8	24.7	 30
507	 12	227.5	36.4	 30
508	 12	156.0	31.0	 30
509	 12	292.3	58.0	 36
510	 12	221.8	34.9	 30
511	 12	4289.5	1116.7	 30
512	 12	109.8	18.5	 30
513	 12	211.5	41.1	 30
514	 12	190.5	41.6	 36
515	 12	1330.3	302.3	 30
516	 12	202.8	40.8	 30
517	 12	120.0	28.0	 30
518	 12	120.5	26.8	 30
519	 12	304.3	48.2	 36
520	 12	360.0	83.4	 30
521	 12	407.8	91.5	 30
522	 12	127.0	21.1	 30
523	 12	113.3	20.3	 30
524	 12	164.8	30.5	 36
525	 12	280.3	55.0	 30
526	 12	156.8	22.9	 30
527	 12	195.0	37.2	 30
528	 12	287.5	57.3	 30
529	 12	153.5	26.7	 36
530	 12	403.8	78.2	 30
531	 12	179.8	21.6	 30
532	 12	253.0	34.6	 30
533	 12	389.0	81.1	 30
534	 12	247.3	60.6	 36
535	 12	872.0	146.4	 30
536	 12	121.0	27.3	 30
537	 12	136.0	26.4	 30
538	 12	124.3	21.2	 30
539	 12	294.8	39.0	 36
540	 12	644.8	116.3	 30
541	 12	560.0	114.3	 30
542	 12	208.8	37.1	 30
543	 12	323.8	67.4	 30
544	 12	176.8	30.6	 36
545	 12	143.0	30.3	 30
546	 12	200.0	38.6	 30
547	 12	167.5	33.2	 30
548	 12	248.8	44.0	 30
549	 12	168.5	38.7	 36
550	 12	469.5	112.5	 30
551	 12	365.5	66.4	 30
552	 12	588.5	148.2	 30
553	 12	297.8	65.7	 30
554	 12	218.0	39.0	 36
555	 12	232.0	43.4	 30
556	 12	464.8	91.5	 30
557	 12	165.5	33.8	 30
558	 12	336.3	55.8	 30
559	 12	194.0	29.1	 36
560	 12	146.0	40.7	 30
561	 12	141.3	29.3	 30
562	 12	118.3	18.7	 30
563	 12	153.3	33.8	 30
564	 12	172.0	30.9	 36
565	 12	191.5	67.6	 30
566	 12	211.0	41.5	 30
567	 12	201.8	37.4	 30
568	 12	188.5	28.8	 30
569	 12	189.8	34.4	 36
570	 12	187.8	34.0	 30
571	 12	300.0	64.6	 30
572	 12	324.5	50.8	 30
573	 12	262.8	77.8	 30
574	 12	579.5	70.2	 36
575	 12	807.5	190.7	 30
576	 12	835.3	177.2	 30
577	 12	254.0	34.3	 30
578	 12	142.0	28.7	 30
579	 12	337.0	116.2	 36
580	 12	1248.8	379.3	 30
581	 12	146.0	150.9	 30
582	 12	122.8	36.9	 30
583	 12	124.3	28.9	 30
584	 12	231.0	105.2	 36
585	 12	185.0	34.9	 30
586	 12	225.5	29.3	 30
587	 12	134.3	24.6	 30
588	 12	111.5	24.0	 30
589	 12	103.0	20.1	 36
590	 12	192.8	38.1	 30
591	 12	272.5	50.7	 30
592	 12	279.5	42.6	 30
593	 12	221.3	43.5	 30
594	 12	124.5	22.0	 36
595	 12	168.5	40.1	 30
596	 12	172.0	34.7	 30
597	 12	264.8	70.9	 30
598	 12	248.5	32.9	 30
599	 12	1206.3	264.5	 36
600	 12	255.8	143.2	 30
601	 12	198.3	43.7	 30
602	 12	254.0	50.0	 30
603	 12	139.5	25.3	 30
604	 12	338.3	50.8	 36
605	 12	262.3	53.5	 30
606	 12	197.8	38.2	 30
607	 12	406.0	92.6	 30
608	 12	244.8	35.5	 30
609	 12	134.5	32.9	 36
610	 12	317.0	44.2	 30
611	 12	198.0	38.3	 30
612	 12	594.0	100.3	 30
613	 12	312.3	43.4	 30
614	 12	184.8	53.1	 36
615	 12	244.8	38.0	 30
616	 12	485.0	69.3	 30
617	 12	402.5	62.6	 30
618	 12	204.8	29.4	 30
619	 12	177.8	33.9	 36
620	 12	121.0	31.9	 30
621	 12	154.5	29.5	 30
622	 12	142.5	28.6	 30
623	 12	454.0	89.8	 30
624	 12	1179.0	277.5	 36
625	 12	255.5	35.1	 30
626	 12	196.8	35.3	 30
627	 12	227.8	33.0	 30
628	 12	198.8	27.4	 30
629	 12	329.3	69.4	 36
630	 12	582.0	97.7	 30
631	 12	177.3	37.9	 30
632	 12	181.3	44.2	 30
633	 12	306.0	49.5	 30
634	 12	417.3	91.3	 36
635	 12	250.5	40.0	 30
636	 12	673.8	114.6	 30
637	 12	158.0	25.4	 30
638	 12	210.0	34.0	 30
639	 12	150.3	28.0	 36
640	 12	122.0	30.8	 30
641	 12	159.8	29.6	 30
642	 12	113.8	22.0	 30
643	 12	321.3	48.4	 30
644	 12	218.5	35.5	 36
645	 12	280.5	70.2	 30
646	 12	150.5	33.1	 30
647	 12	147.8	33.1	 30
648	 12	169.8	28.1	 30
649	 12	372.0	78.6	 36
650	 12	155.3	63.8	 30
651	 12	149.0	26.4	 30
652	 12	123.5	26.4	 30
653	 12	103.8	33.9	 30
654	 12	200.8	33.6	 36
655	 12	123.5	22.4	 30
656	 12	160.3	77.6	 30
657	 12	135.0	23.0	 30
658	 12	295.8	80.7	 30
659	 12	173.8	33.4	 36
660	 12	407.0	74.5	 30
661	 12	486.8	90.2	 30
662	 12	179.5	43.2	 30
663	 12	195.8	466.5	 30
664	 12	230.5	139.8	 36
665	 12	199.0	34.4	 30
666	 12	958.3	134.7	 30
667	 12	133.0	20.0	 30
668	 12	382.8	70.8	 30
669	 12	333.0	67.0	 36
670	 12	461.0	59.4	 30
671	 12	227.3	90.4	 30
672	 12	292.3	61.8	 30
673	 12	631.5	156.8	 30
674	 12	140.5	30.2	 36
675	 12	178.3	31.8	 30
676	 12	348.8	31.2	 30
677	 12	469.8	94.8	 30
678	 12	483.5	114.7	 30
679	 12	311.8	62.3	 36
680	 12	244.0	61.4	 30
681	 12	309.8	76.7	 30
682	 12	171.8	34.1	 30
683	 12	327.0	56.4	 30
684	 12	155.3	35.3	 36
685	 12	1010.8	316.9	 30
686	 12	686.5	134.6	 30
687	 12	257.5	43.2	 30
688	 12	499.8	91.3	 30
689	 12	146.8	29.8	 36
690	 12	160.0	29.1	 30
691	 12	253.5	42.9	 30
692	 12	329.0	36.2	 30
693	 12	197.8	39.7	 30
694	 12	162.5	28.8	 36
695	 12	216.0	85.2	 30
696	 12	212.3	43.9	 30
697	 12	378.3	89.1	 30
698	 12	188.5	43.9	 30
699	 12	119.0	27.3	 36
700	 12	166.0	33.9	 30
701	 12	212.3	42.8	 30
702	 12	658.3	110.7	 30
703	 12	255.8	248.4	 30
704	 12	935.5	214.9	 36
705	 12	200.5	53.3	 30
706	 12	425.3	58.2	 30
707	 12	377.5	90.0	 30
708	 12	128.5	27.9	 30
709	 12	190.0	41.2	 36
710	 12	235.0	62.2	 30
711	 12	21364.0	6504.4	 30
  0	 13	248.0	27.1	 25
  1	 13	148.0	26.8	 25
  2	 13	301.5	55.3	 30
  3	 13	341.0	51.3	 25
  4	 13	14946.0	1417.0	 25
  5	 13	229.0	31.9	 25
  6	 13	133.0	27.0	 25
  7	 13	1401.8	291.8	 30
  8	 13	153.0	37.5	 25
  9	 13	533.0	72.3	 25
 10	 13	450.0	64.1	 25
 11	 13	177.0	28.5	 25
 12	 13	244.5	45.7	 30
 13	 13	187.0	31.7	 25
 14	 13	167.0	37.7	 25
 15	 13	229.0	42.8	 25
 16	 13	160.0	32.4	 25
 17	 13	304.3	45.7	 30
 18	 13	1406.0	88.1	 25
 19	 13	361.0	53.8	 25
 20	 13	674.0	77.7	 25
 21	 13	423.0	39.8	 25
 22	 13	221.5	44.8	 30
 23	 13	252.0	35.7	 25
 24	 13	137.0	19.0	 25
 25	 13	233.0	28.0	 25
 26	 13	120.0	23.3	 25
 27	 13	376.0	43.3	 30
 28	 13	340.0	56.6	 25
 29	 13	191.0	28.2	 25
 30	 13	161.0	26.8	 25
 31	 13	116.0	19.0	 25
 32	 13	1280.0	234.3	 30
 33	 13	244.0	44.6	 25
 34	 13	162.0	33.1	 25
 35	 13	149.0	28.9	 25
 36	 13	232.0	31.3	 25
 37	 13	2032.5	363.1	 30
 38	 13	2681.0	410.3	 25
 39	 13	429.0	56.6	 25
 40	 13	170.0	24.3	 25
 41	 13	206.0	31.7	 25
 42	 13	321.8	65.9	 30
 43	 13	120.0	15.9	 25
 44	 13	2023.0	191.2	 25
 45	 13	178.0	30.1	 25
 46	 13	138.0	24.0	 25
 47	 13	196.5	29.2	 30
 48	 13	138.0	23.0	 25
 49	 13	238.0	45.4	 25
 50	 13	195.0	43.0	 25
 51	 13	169.0	33.9	 25
 52	 13	138.0	26.9	 30
 53	 13	174.0	37.1	 25
 54	 13	244.0	40.7	 25
 55	 13	370.0	53.8	 25
 56	 13	160.0	28.5	 25
 57	 13	303.5	50.2	 30
 58	 13	262.0	49.9	 25
 59	 13	178.0	27.3	 25
 60	 13	940.0	107.9	 25
 61	 13	148.0	36.3	 25
 62	 13	178.8	31.7	 30
 63	 13	204.0	29.6	 25
 64	 13	140.0	25.4	 25
 65	 13	269.0	34.3	 25
 66	 13	3679.0	591.6	 25
 67	 13	628.3	109.2	 30
 68	 13	592.0	75.7	 25
 69	 13	373.0	53.4	 25
 70	 13	1481.0	183.5	 25
 71	 13	2108.0	294.0	 25
 72	 13	225.3	57.0	 30
 73	 13	2399.0	204.3	 25
 74	 13	935.0	128.0	 25
 75	 13	299.0	48.5	 25
 76	 13	541.0	70.5	 25
 77	 13	182.0	22.9	 25
 78	 13	199.5	31.4	 30
 79	 13	294.0	46.6	 25
 80	 13	544.0	46.3	 25
 81	 13	1386.0	201.0	 25
 82	 13	299.0	30.4	 25
 83	 13	1715.8	202.8	 30
 84	 13	1473.0	135.2	 25
 85	 13	294.0	47.6	 25
 86	 13	3348.0	572.0	 25
 87	 13	159.0	26.2	 25
 88	 13	656.3	80.5	 30
 89	 13	4677.0	447.9	 25
 90	 13	2695.0	336.0	 25
 91	 13	153.0	27.7	 25
 92	 13	499.0	66.1	 25
 93	 13	2887.8	486.1	 30
 94	 13	1426.0	211.0	 25
 95	 13	438.0	82.0	 25
 96	 13	1349.0	186.7	 25
 97	 13	381.0	69.6	 25
 98	 13	416.3	80.9	 30
 99	 13	227.0	42.7	 25
100	 13	121.0	28.1	 25
101	 13	325.0	46.8	 25
102	 13	778.0	85.1	 25
103	 13	864.8	129.7	 30
104	 13	236.0	24.5	 25
105	 13	454.0	54.9	 25
106	 13	371.0	59.9	 25
107	 13	177.0	27.4	 25
108	 13	332.0	51.3	 30
109	 13	7253.0	895.2	 25
110	 13	897.0	133.9	 25
111	 13	232.0	37.2	 25
112	 13	176.0	35.1	 25
113	 13	471.3	54.5	 30
114	 13	230.0	42.4	 25
115	 13	216.0	33.1	 25
116	 13	320.0	39.2	 25
117	 13	249.0	45.8	 25
118	 13	1122.5	113.8	 30
119	 13	392.0	59.9	 25
120	 13	302.0	33.0	 25
121	 13	189.0	45.0	 25
122	 13	756.0	118.5	 25
123	 13	158.0	29.0	 30
124	 13	284.0	39.8	 25
125	 13	660.0	111.8	 25
126	 13	968.0	107.9	 25
127	 13	159.0	30.5	 25
128	 13	151.0	23.5	 30
129	 13	197.0	33.8	 25
130	 13	510.0	78.9	 25
131	 13	841.0	90.1	 25
132	 13	400.0	51.7	 25
133	 13	1415.5	114.7	 30
134	 13	248.0	34.1	 25
135	 13	219.0	35.7	 25
136	 13	1133.0	210.0	 25
137	 13	590.0	92.1	 25
138	 13	1240.8	252.5	 30
139	 13	504.0	62.3	 25
140	 13	259.0	34.3	 25
141	 13	540.0	59.1	 25
142	 13	738.0	104.1	 25
143	 13	157.3	27.8	 30
144	 13	180.0	30.3	 25
145	 13	144.0	23.2	 25
146	 13	191.0	32.3	 25
147	 13	137.0	30.3	 25
148	 13	4235.5	1015.6	 30
149	 13	903.0	108.2	 25
150	 13	274.0	43.5	 25
151	 13	589.0	78.2	 25
152	 13	455.0	79.8	 25
153	 13	1483.0	320.3	 30
154	 13	394.0	70.1	 25
155	 13	14405.0	1850.6	 25
156	 13	416.0	43.8	 25
157	 13	1636.0	302.3	 25
158	 13	2149.3	493.5	 30
159	 13	198.0	30.1	 25
160	 13	571.0	51.1	 25
161	 13	607.0	120.6	 25
162	 13	122.0	23.8	 25
163	 13	354.8	56.3	 30
164	 13	244.0	42.8	 25
165	 13	3125.0	333.9	 25
166	 13	347.0	45.0	 25
167	 13	874.0	186.7	 25
168	 13	459.8	45.4	 30
169	 13	1057.0	93.3	 25
170	 13	280.0	40.4	 25
171	 13	3179.0	489.3	 25
172	 13	2410.0	360.3	 25
173	 13	467.5	78.3	 30
174	 13	2449.0	261.1	 25
175	 13	447.0	47.5	 25
176	 13	229.0	33.8	 25
177	 13	300.0	50.2	 25
178	 13	236.0	52.0	 30
179	 13	154.0	27.8	 25
180	 13	151.0	25.4	 25
181	 13	226.0	35.1	 25
182	 13	372.0	45.3	 25
183	 13	220.3	41.2	 30
184	 13	185.0	33.3	 25
185	 13	185.0	37.9	 25
186	 13	239.0	33.0	 25
187	 13	260.0	40.9	 25
188	 13	539.8	92.4	 30
189	 13	403.0	45.6	 25
190	 13	165.0	25.2	 25
191	 13	1285.0	118.5	 25
192	 13	306.0	35.2	 25
193	 13	514.0	108.3	 30
194	 13	120.0	26.5	 25
195	 13	523.0	63.4	 25
196	 13	192.0	30.3	 25
197	 13	846.0	92.7	 25
198	 13	135.8	26.3	 30
199	 13	124.0	17.9	 25
200	 13	362.0	63.9	 25
201	 13	3877.0	438.6	 25
202	 13	347.0	34.4	 25
203	 13	572.0	83.4	 30
204	 13	3408.0	377.7	 25
205	 13	306.0	34.8	 25
206	 13	257.0	35.5	 25
207	 13	673.0	81.3	 25
208	 13	148.0	36.0	 30
209	 13	227.0	51.6	 25
210	 13	187.0	26.7	 25
211	 13	103.0	19.5	 25
212	 13	173.0	29.7	 25
213	 13	135.0	21.4	 30
214	 13	92.0	11.6	 25
215	 13	117.0	19.9	 25
216	 13	675.0	78.7	 25
217	 13	222.0	36.3	 25
218	 13	634.3	77.9	 30
219	 13	472.0	52.3	 25
220	 13	281.0	40.0	 25
221	 13	321.0	43.5	 25
222	 13	517.0	77.7	 25
223	 13	519.0	83.3	 30
224	 13	2388.0	314.7	 25
225	 13	484.0	74.9	 25
226	 13	258.0	34.1	 25
227	 13	247.0	34.8	 25
228	 13	162.5	21.6	 30
229	 13	1018.0	99.9	 25
230	 13	257.0	44.4	 25
231	 13	149.0	23.9	 25
232	 13	177.0	30.0	 25
233	 13	138.0	21.3	 30
234	 13	197.0	29.5	 25
235	 13	227.0	34.1	 25
236	 13	265.0	40.9	 25
237	 13	549.0	60.2	 25
238	 13	274.3	59.0	 30
239	 13	122.0	21.5	 25
240	 13	154.0	28.5	 25
241	 13	235.0	37.7	 25
242	 13	970.0	92.8	 25
243	 13	1221.8	173.3	 30
244	 13	234.0	25.4	 25
245	 13	888.0	98.3	 25
246	 13	177.0	33.1	 25
247	 13	261.0	52.6	 25
248	 13	440.8	63.3	 30
249	 13	362.0	61.1	 25
250	 13	314.0	31.2	 25
251	 13	413.0	55.7	 25
252	 13	282.0	38.7	 25
253	 13	1332.0	199.7	 30
254	 13	464.0	73.9	 25
255	 13	192.0	31.5	 25
256	 13	127.0	20.8	 25
257	 13	248.0	37.5	 25
258	 13	1045.8	137.4	 30
259	 13	406.0	47.7	 25
260	 13	693.0	101.0	 25
261	 13	329.0	41.4	 25
262	 13	427.0	58.4	 25
263	 13	115.5	30.4	 30
264	 13	779.0	91.7	 25
265	 13	548.0	77.6	 25
266	 13	622.0	58.0	 25
267	 13	502.0	62.6	 25
268	 13	417.8	52.5	 30
269	 13	338.0	57.3	 25
270	 13	313.0	39.9	 25
271	 13	214.0	37.4	 25
272	 13	1031.0	109.4	 25
273	 13	1004.5	226.9	 30
274	 13	194.0	22.3	 25
275	 13	3762.0	425.7	 25
276	 13	234.0	36.5	 25
277	 13	641.0	134.8	 25
278	 13	5369.8	1102.9	 30
279	 13	254.0	41.6	 25
280	 13	222.0	36.3	 25
281	 13	297.0	25.6	 25
282	 13	281.0	46.9	 25
283	 13	124.8	13.2	 30
284	 13	193.0	35.3	 25
285	 13	703.0	102.4	 25
286	 13	138.0	23.1	 25
287	 13	251.0	44.0	 25
288	 13	223.0	37.1	 30
289	 13	212.0	63.5	 25
290	 13	586.0	45.5	 25
291	 13	763.0	87.3	 25
292	 13	252.0	42.1	 25
293	 13	329.5	44.7	 30
294	 13	528.0	87.7	 25
295	 13	245.0	47.1	 25
296	 13	157.0	30.5	 25
297	 13	5382.0	795.4	 25
298	 13	1278.8	177.0	 30
299	 13	1426.0	121.6	 25
300	 13	7163.0	722.9	 25
301	 13	212.0	38.1	 25
302	 13	125.0	22.9	 25
303	 13	1817.3	351.5	 30
304	 13	251.0	42.7	 25
305	 13	154.0	26.8	 25
306	 13	190.0	23.0	 25
307	 13	166.0	22.5	 25
308	 13	119.8	20.6	 30
309	 13	196.0	29.3	 25
310	 13	126.0	26.8	 25
311	 13	239.0	35.9	 25
312	 13	517.0	72.0	 25
313	 13	119.8	23.4	 30
314	 13	751.0	96.1	 25
315	 13	205.0	35.9	 25
316	 13	917.0	155.8	 25
317	 13	847.0	103.6	 25
318	 13	5035.3	1062.6	 30
319	 13	589.0	107.7	 25
320	 13	201.0	31.3	 25
321	 13	468.0	46.8	 25
322	 13	751.0	69.2	 25
323	 13	182.0	31.4	 30
324	 13	175.0	39.0	 25
325	 13	350.0	31.2	 25
326	 13	118.0	21.1	 25
327	 13	572.0	95.1	 25
328	 13	183.8	32.7	 30
329	 13	187.0	32.4	 25
330	 13	1154.0	163.9	 25
331	 13	268.0	42.9	 25
332	 13	357.0	63.4	 25
333	 13	503.5	91.5	 30
334	 13	3662.0	562.8	 25
335	 13	172.0	24.7	 25
336	 13	307.0	35.8	 25
337	 13	155.0	20.3	 25
338	 13	384.0	79.1	 30
339	 13	165.0	33.2	 25
340	 13	2115.0	293.5	 25
341	 13	227.0	39.7	 25
342	 13	588.0	58.3	 25
343	 13	281.3	37.8	 30
344	 13	246.0	27.9	 25
345	 13	1728.0	151.4	 25
346	 13	391.0	52.7	 25
347	 13	808.0	127.9	 25
348	 13	170.5	19.4	 30
349	 13	196.0	38.8	 25
350	 13	250.0	39.1	 25
351	 13	311.0	51.9	 25
352	 13	141.0	34.8	 25
353	 13	204.0	27.9	 30
354	 13	135.0	29.3	 25
355	 13	455.0	65.7	 25
356	 13	172.0	37.2	 25
357	 13	416.0	69.7	 25
358	 13	2678.8	549.3	 30
359	 13	533.0	78.2	 25
360	 13	960.0	96.4	 25
361	 13	1029.0	149.8	 25
362	 13	381.0	60.8	 25
363	 13	182.3	25.0	 30
364	 13	112.0	22.3	 25
365	 13	224.0	42.2	 25
366	 13	232.0	30.2	 25
367	 13	554.0	66.8	 25
368	 13	333.0	39.1	 30
369	 13	6017.0	458.3	 25
370	 13	331.0	37.1	 25
371	 13	324.0	44.5	 25
372	 13	219.0	39.6	 25
373	 13	2621.8	428.1	 30
374	 13	331.0	45.0	 25
375	 13	210.0	43.1	 25
376	 13	823.0	72.4	 25
377	 13	2154.0	291.0	 25
378	 13	247.5	33.5	 30
379	 13	624.0	90.1	 25
380	 13	132.0	26.8	 25
381	 13	193.0	48.4	 25
382	 13	322.0	33.3	 25
383	 13	202.5	30.3	 30
384	 13	234.0	34.5	 25
385	 13	190.0	30.5	 25
386	 13	130.0	26.9	 25
387	 13	308.0	44.3	 25
388	 13	543.0	87.0	 30
389	 13	1337.0	185.0	 25
390	 13	223.0	25.5	 25
391	 13	120.0	26.0	 25
392	 13	519.0	105.7	 25
393	 13	649.5	89.3	 30
394	 13	897.0	83.4	 25
395	 13	392.0	71.8	 25
396	 13	575.0	77.9	 25
397	 13	115.0	20.6	 25
398	 13	276.3	53.5	 30
399	 13	218.0	33.3	 25
400	 13	758.0	92.1	 25
401	 13	917.0	62.1	 25
402	 13	281.0	26.3	 25
403	 13	552.3	98.9	 30
404	 13	1617.0	222.2	 25
405	 13	393.0	72.9	 25
406	 13	358.0	37.5	 25
407	 13	180.0	28.9	 25
408	 13	311.0	49.6	 30
409	 13	144.0	32.9	 25
410	 13	328.0	37.0	 25
411	 13	160.0	37.0	 25
412	 13	328.0	55.9	 25
413	 13	268.0	46.1	 25
414	 13	3749.3	830.3	 30
415	 13	545.0	86.1	 25
416	 13	151.0	18.6	 25
417	 13	429.0	69.7	 25
418	 13	753.0	119.5	 25
419	 13	126.8	27.8	 30
420	 13	285.0	41.8	 25
421	 13	1113.0	214.1	 25
422	 13	960.0	120.0	 25
423	 13	708.0	111.1	 25
424	 13	431.5	96.3	 30
425	 13	721.0	48.2	 25
426	 13	1306.0	118.3	 25
427	 13	1199.0	187.7	 25
428	 13	418.0	83.7	 25
429	 13	117.8	21.3	 30
430	 13	221.0	40.0	 25
431	 13	135.0	26.0	 25
432	 13	129.0	34.9	 25
433	 13	168.0	30.2	 25
434	 13	497.0	95.3	 30
435	 13	214.0	45.3	 25
436	 13	568.0	62.5	 25
437	 13	290.0	33.9	 25
438	 13	334.0	70.1	 25
439	 13	2056.3	255.5	 30
440	 13	785.0	93.0	 25
441	 13	3402.0	506.4	 25
442	 13	1058.0	90.1	 25
443	 13	124.0	24.8	 25
444	 13	909.8	128.9	 30
445	 13	596.0	94.2	 25
446	 13	480.0	101.2	 25
447	 13	113.0	23.5	 25
448	 13	182.0	35.5	 25
449	 13	169.0	27.9	 30
450	 13	3164.0	493.0	 25
451	 13	220.0	32.1	 25
452	 13	3952.0	487.1	 25
453	 13	16781.0	1364.1	 25
454	 13	126.8	36.4	 30
455	 13	1127.0	146.7	 25
456	 13	247.0	34.1	 25
457	 13	690.0	78.0	 25
458	 13	216.0	38.9	 25
459	 13	298.8	54.9	 30
460	 13	1611.0	229.0	 25
461	 13	490.0	64.1	 25
462	 13	644.0	66.2	 25
463	 13	3940.0	438.2	 25
464	 13	151.3	32.8	 30
465	 13	180.0	28.0	 25
466	 13	193.0	26.6	 25
467	 13	379.0	58.8	 25
468	 13	2129.0	226.3	 25
469	 13	747.0	156.0	 30
470	 13	156.0	32.4	 25
471	 13	245.0	29.4	 25
472	 13	218.0	37.7	 25
473	 13	175.0	29.0	 25
474	 13	205.5	34.5	 30
475	 13	162.0	32.0	 25
476	 13	250.0	51.9	 25
477	 13	262.0	34.4	 25
478	 13	240.0	37.1	 25
479	 13	239.8	42.3	 30
480	 13	227.0	36.8	 25
481	 13	145.0	33.1	 25
482	 13	150.0	25.3	 25
483	 13	191.0	30.7	 25
484	 13	876.3	141.8	 30
485	 13	2703.0	349.8	 25
486	 13	359.0	47.0	 25
487	 13	788.0	103.2	 25
488	 13	1358.0	167.9	 25
489	 13	1967.8	288.5	 30
490	 13	590.0	62.2	 25
491	 13	1558.0	199.0	 25
492	 13	270.0	49.0	 25
493	 13	1767.0	187.8	 25
494	 13	201.3	35.0	 30
495	 13	690.0	76.3	 25
496	 13	211.0	35.8	 25
497	 13	173.0	24.3	 25
498	 13	109.0	18.5	 25
499	 13	167.3	29.0	 30
500	 13	146.0	31.8	 25
501	 13	288.0	54.5	 25
502	 13	306.0	50.0	 25
503	 13	168.0	29.9	 25
504	 13	351.8	67.6	 30
505	 13	552.0	73.3	 25
506	 13	341.0	53.8	 25
507	 13	351.0	60.0	 25
508	 13	359.0	66.5	 25
509	 13	394.5	71.3	 30
510	 13	1443.0	264.3	 25
511	 13	307.0	431.0	 25
512	 13	177.0	31.8	 25
513	 13	159.0	28.3	 25
514	 13	876.8	202.2	 30
515	 13	636.0	97.5	 25
516	 13	474.0	50.4	 25
517	 13	289.0	43.4	 25
518	 13	130.0	28.8	 25
519	 13	299.5	47.1	 30
520	 13	2210.0	413.4	 25
521	 13	377.0	66.3	 25
522	 13	141.0	32.0	 25
523	 13	134.0	25.6	 25
524	 13	149.8	31.1	 30
525	 13	143.0	26.6	 25
526	 13	212.0	39.0	 25
527	 13	181.0	37.0	 25
528	 13	149.0	20.4	 25
529	 13	225.8	42.4	 30
530	 13	190.0	29.4	 25
531	 13	412.0	64.2	 25
532	 13	639.0	85.3	 25
533	 13	187.0	29.4	 25
534	 13	516.8	64.8	 30
535	 13	235.0	36.2	 25
536	 13	272.0	72.9	 25
537	 13	848.0	118.8	 25
538	 13	253.0	46.5	 25
539	 13	402.8	64.0	 30
540	 13	175.0	24.9	 25
541	 13	4935.0	604.3	 25
542	 13	141.0	21.7	 25
543	 13	478.0	71.9	 25
544	 13	113.0	26.6	 30
545	 13	537.0	60.4	 25
546	 13	149.0	29.4	 25
547	 13	115.0	20.0	 25
548	 13	226.0	45.4	 25
549	 13	192.8	37.4	 30
550	 13	188.0	25.4	 25
551	 13	185.0	40.8	 25
552	 13	220.0	46.8	 25
553	 13	215.0	40.7	 25
554	 13	371.8	70.9	 30
555	 13	227.0	37.7	 25
556	 13	169.0	37.5	 25
557	 13	461.0	52.1	 25
558	 13	557.0	90.2	 25
559	 13	326.8	47.6	 30
560	 13	1756.0	273.9	 25
561	 13	369.0	61.0	 25
562	 13	247.0	42.1	 25
563	 13	1252.0	188.6	 25
564	 13	772.8	169.2	 30
565	 13	1443.0	226.1	 25
566	 13	642.0	95.8	 25
567	 13	457.0	123.2	 25
568	 13	219.0	30.3	 25
569	 13	157.5	34.8	 30
570	 13	218.0	39.8	 25
571	 13	403.0	164.7	 25
572	 13	466.0	67.1	 25
573	 13	1672.0	179.8	 25
574	 13	4502.5	850.2	 30
575	 13	581.0	86.9	 25
576	 13	191.0	30.9	 25
577	 13	226.0	42.8	 25
578	 13	200.0	24.1	 25
579	 13	9052.0	1969.3	 30
580	 13	201.0	31.2	 25
581	 13	9490.0	1349.2	 25
582	 13	494.0	60.7	 25
583	 13	204.0	34.8	 25
584	 13	936.3	116.0	 30
585	 13	407.0	51.9	 25
586	 13	932.0	129.0	 25
587	 13	456.0	71.1	 25
588	 13	376.0	74.3	 25
589	 13	199.0	28.7	 30
590	 13	176.0	48.3	 25
591	 13	615.0	129.9	 25
592	 13	628.0	78.9	 25
593	 13	192.0	40.7	 25
594	 13	150.8	32.6	 30
595	 13	766.0	128.2	 25
596	 13	117.0	23.3	 25
597	 13	148.0	30.9	 25
598	 13	258.0	42.2	 25
599	 13	521.5	76.3	 30
600	 13	7524.0	1315.0	 25
601	 13	325.0	51.5	 25
602	 13	908.0	139.6	 25
603	 13	420.0	54.8	 25
604	 13	187.8	26.0	 30
605	 13	162.0	34.7	 25
606	 13	219.0	35.9	 25
607	 13	791.0	143.7	 25
608	 13	669.0	109.1	 25
609	 13	183.8	38.6	 30
610	 13	381.0	55.3	 25
611	 13	422.0	54.1	 25
612	 13	1836.0	398.1	 25
613	 13	340.0	35.9	 25
614	 13	1494.0	246.8	 30
615	 13	261.0	63.8	 25
616	 13	304.0	40.9	 25
617	 13	898.0	92.0	 25
618	 13	125.0	22.0	 25
619	 13	214.0	34.1	 30
620	 13	621.0	93.9	 25
621	 13	845.0	133.3	 25
622	 13	111.0	23.9	 25
623	 13	299.0	44.9	 25
624	 13	186.8	37.3	 30
625	 13	136.0	27.1	 25
626	 13	212.0	31.9	 25
627	 13	175.0	22.4	 25
628	 13	380.0	44.9	 25
629	 13	149.3	35.5	 30
630	 13	207.0	33.0	 25
631	 13	826.0	137.9	 25
632	 13	622.0	68.1	 25
633	 13	2710.0	441.7	 25
634	 13	121.0	25.7	 30
635	 13	184.0	42.7	 25
636	 13	226.0	32.2	 25
637	 13	1261.0	228.8	 25
638	 13	171.0	41.4	 25
639	 13	353.0	66.1	 30
640	 13	191.0	31.7	 25
641	 13	357.0	81.8	 25
642	 13	261.0	60.1	 25
643	 13	471.0	75.2	 25
644	 13	432.3	77.5	 30
645	 13	144.0	31.4	 25
646	 13	990.0	179.7	 25
647	 13	187.0	39.7	 25
648	 13	377.0	55.2	 25
649	 13	348.8	78.0	 30
650	 13	2070.0	261.6	 25
651	 13	270.0	42.0	 25
652	 13	166.0	41.2	 25
653	 13	322.0	52.7	 25
654	 13	168.0	35.0	 30
655	 13	336.0	54.4	 25
656	 13	2579.0	326.0	 25
657	 13	189.0	41.9	 25
658	 13	136.0	32.1	 25
659	 13	446.8	72.2	 30
660	 13	494.0	96.3	 25
661	 13	688.0	115.9	 25
662	 13	151.0	24.8	 25
663	 13	19220.0	3298.6	 25
664	 13	3855.8	941.2	 30
665	 13	678.0	74.3	 25
666	 13	740.0	114.4	 25
667	 13	150.0	33.9	 25
668	 13	135.0	36.4	 25
669	 13	163.5	29.2	 30
670	 13	1472.0	192.5	 25
671	 13	1826.0	355.8	 25
672	 13	267.0	45.8	 25
673	 13	434.0	69.6	 25
674	 13	255.3	53.1	 30
675	 13	403.0	63.0	 25
676	 13	1060.0	107.1	 25
677	 13	143.0	31.1	 25
678	 13	172.0	67.5	 25
679	 13	260.0	54.0	 30
680	 13	2115.0	483.2	 25
681	 13	187.0	50.0	 25
682	 13	174.0	35.5	 25
683	 13	2114.0	295.5	 25
684	 13	232.5	36.7	 30
685	 13	124.0	32.1	 25
686	 13	2241.0	318.9	 25
687	 13	919.0	171.5	 25
688	 13	1505.0	210.7	 25
689	 13	240.5	42.5	 30
690	 13	227.0	45.3	 25
691	 13	143.0	22.6	 25
692	 13	348.0	60.3	 25
693	 13	463.0	55.9	 25
694	 13	187.5	38.2	 30
695	 13	2516.0	612.2	 25
696	 13	133.0	30.0	 25
697	 13	154.0	33.4	 25
698	 13	140.0	26.9	 25
699	 13	122.8	38.0	 30
700	 13	297.0	47.3	 25
701	 13	527.0	101.4	 25
702	 13	875.0	183.0	 25
703	 13	14294.0	1294.2	 25
704	 13	451.0	69.3	 30
705	 13	251.0	76.6	 25
706	 13	2263.0	368.6	 25
707	 13	525.0	66.1	 25
708	 13	166.0	32.8	 25
709	 13	234.8	38.6	 30
710	 13	783.0	138.9	 25
711	 13	277.0	58.5	 25
  0	 14	22944.0	2679.8	 25
  1	 14	165.0	32.7	 25
  2	 14	313.3	61.2	 30
  3	 14	315.0	35.2	 25
  4	 14	3137.0	398.4	 25
  5	 14	223.0	33.5	 25
  6	 14	172.0	34.2	 25
  7	 14	164.5	30.9	 30
  8	 14	212.0	42.0	 25
  9	 14	397.0	72.5	 25
 10	 14	169.0	39.9	 25
 11	 14	145.0	26.1	 25
 12	 14	250.3	43.4	 30
 13	 14	369.0	49.3	 25
 14	 14	185.0	26.5	 25
 15	 14	239.0	32.5	 25
 16	 14	126.0	18.5	 25
 17	 14	454.0	81.4	 30
 18	 14	1557.0	108.6	 25
 19	 14	362.0	44.9	 25
 20	 14	223.0	31.0	 25
 21	 14	295.0	45.9	 25
 22	 14	223.8	31.7	 30
 23	 14	189.0	30.7	 25
 24	 14	113.0	19.4	 25
 25	 14	138.0	29.7	 25
 26	 14	123.0	26.6	 25
 27	 14	199.0	29.1	 30
 28	 14	207.0	41.3	 25
 29	 14	150.0	26.0	 25
 30	 14	155.0	37.2	 25
 31	 14	126.0	36.9	 25
 32	 14	274.5	55.9	 30
 33	 14	239.0	44.4	 25
 34	 14	91.0	14.8	 25
 35	 14	124.0	24.1	 25
 36	 14	250.0	67.7	 25
 37	 14	597.5	76.0	 30
 38	 14	909.0	96.4	 25
 39	 14	188.0	31.8	 25
 40	 14	152.0	28.1	 25
 41	 14	147.0	28.8	 25
 42	 14	133.5	21.9	 30
 43	 14	137.0	25.6	 25
 44	 14	671.0	89.7	 25
 45	 14	160.0	28.6	 25
 46	 14	101.0	19.9	 25
 47	 14	133.5	26.6	 30
 48	 14	146.0	28.7	 25
 49	 14	212.0	35.6	 25
 50	 14	146.0	34.7	 25
 51	 14	142.0	26.6	 25
 52	 14	119.0	21.6	 30
 53	 14	255.0	37.4	 25
 54	 14	164.0	41.9	 25
 55	 14	232.0	41.7	 25
 56	 14	139.0	26.6	 25
 57	 14	186.5	46.2	 30
 58	 14	505.0	76.8	 25
 59	 14	268.0	54.9	 25
 60	 14	548.0	68.6	 25
 61	 14	189.0	36.8	 25
 62	 14	217.8	36.5	 30
 63	 14	294.0	47.1	 25
 64	 14	159.0	27.9	 25
 65	 14	207.0	29.2	 25
 66	 14	865.0	162.4	 25
 67	 14	198.0	50.6	 25
 68	 14	494.8	80.2	 30
 69	 14	195.0	38.0	 25
 70	 14	604.0	119.0	 25
 71	 14	880.0	95.4	 25
 72	 14	145.0	27.7	 25
 73	 14	785.3	161.7	 30
 74	 14	255.0	50.7	 25
 75	 14	145.0	23.7	 25
 76	 14	397.0	74.3	 25
 77	 14	178.0	37.3	 25
 78	 14	183.0	27.1	 30
 79	 14	380.0	62.8	 25
 80	 14	263.0	49.0	 25
 81	 14	423.0	77.0	 25
 82	 14	185.0	37.7	 25
 83	 14	463.8	83.7	 30
 84	 14	485.0	54.9	 25
 85	 14	312.0	50.2	 25
 86	 14	271.0	36.3	 25
 87	 14	245.0	42.6	 25
 88	 14	441.0	48.0	 30
 89	 14	1044.0	172.1	 25
 90	 14	403.0	78.9	 25
 91	 14	145.0	24.3	 25
 92	 14	190.0	29.7	 25
 93	 14	1895.3	390.7	 30
 94	 14	245.0	38.2	 25
 95	 14	168.0	40.7	 25
 96	 14	328.0	45.8	 25
 97	 14	186.0	37.4	 25
 98	 14	288.8	67.6	 30
 99	 14	330.0	54.5	 25
100	 14	132.0	29.3	 25
101	 14	317.0	40.9	 25
102	 14	461.0	77.7	 25
103	 14	509.8	153.5	 30
104	 14	335.0	50.3	 25
105	 14	295.0	53.3	 25
106	 14	172.0	37.3	 25
107	 14	178.0	33.7	 25
108	 14	238.8	55.6	 30
109	 14	1708.0	267.5	 25
110	 14	275.0	60.3	 25
111	 14	278.0	37.7	 25
112	 14	293.0	37.2	 25
113	 14	238.3	48.2	 30
114	 14	181.0	33.1	 25
115	 14	355.0	75.3	 25
116	 14	284.0	50.7	 25
117	 14	187.0	38.7	 25
118	 14	1003.0	109.5	 30
119	 14	164.0	28.9	 25
120	 14	172.0	30.7	 25
121	 14	140.0	35.1	 25
122	 14	239.0	49.9	 25
123	 14	199.0	35.6	 30
124	 14	276.0	50.5	 25
125	 14	330.0	48.1	 25
126	 14	235.0	50.1	 25
127	 14	152.0	34.7	 25
128	 14	224.5	46.7	 30
129	 14	120.0	18.6	 25
130	 14	395.0	58.5	 25
131	 14	373.0	65.4	 25
132	 14	240.0	53.7	 25
133	 14	1171.5	167.9	 30
134	 14	162.0	32.3	 25
135	 14	194.0	43.9	 25
136	 14	549.0	70.8	 25
137	 14	400.0	59.0	 25
138	 14	362.8	54.3	 30
139	 14	207.0	103.2	 25
140	 14	303.0	73.6	 25
141	 14	233.0	42.5	 25
142	 14	206.0	35.5	 25
143	 14	172.0	31.7	 30
144	 14	181.0	26.3	 25
145	 14	184.0	31.8	 25
146	 14	194.0	44.1	 25
147	 14	149.0	40.1	 25
148	 14	427.8	94.6	 30
149	 14	397.0	61.6	 25
150	 14	174.0	52.7	 25
151	 14	148.0	33.2	 25
152	 14	219.0	28.8	 25
153	 14	247.8	49.6	 30
154	 14	208.0	44.7	 25
155	 14	3927.0	644.2	 25
156	 14	137.0	24.3	 25
157	 14	188.0	42.9	 25
158	 14	290.5	66.1	 30
159	 14	219.0	40.8	 25
160	 14	268.0	58.9	 25
161	 14	202.0	37.0	 25
162	 14	114.0	31.5	 25
163	 14	172.8	28.2	 30
164	 14	199.0	61.6	 25
165	 14	613.0	106.4	 25
166	 14	287.0	56.3	 25
167	 14	485.0	72.4	 25
168	 14	780.8	150.9	 30
169	 14	315.0	42.8	 25
170	 14	523.0	65.9	 25
171	 14	1127.0	130.4	 25
172	 14	763.0	159.2	 25
173	 14	300.8	65.4	 30
174	 14	1157.0	179.4	 25
175	 14	158.0	28.0	 25
176	 14	170.0	36.6	 25
177	 14	237.0	40.1	 25
178	 14	140.8	26.2	 30
179	 14	224.0	53.7	 25
180	 14	225.0	40.1	 25
181	 14	451.0	60.9	 25
182	 14	158.0	30.8	 25
183	 14	160.0	36.0	 30
184	 14	140.0	33.8	 25
185	 14	136.0	22.0	 25
186	 14	187.0	31.6	 25
187	 14	192.0	36.4	 25
188	 14	191.8	41.8	 30
189	 14	349.0	62.3	 25
190	 14	165.0	42.9	 25
191	 14	695.0	112.0	 25
192	 14	260.0	45.3	 25
193	 14	126.0	30.3	 30
194	 14	132.0	34.4	 25
195	 14	199.0	41.3	 25
196	 14	265.0	39.1	 25
197	 14	369.0	58.1	 25
198	 14	132.3	23.3	 30
199	 14	126.0	32.5	 25
200	 14	150.0	26.5	 25
201	 14	817.0	88.3	 25
202	 14	215.0	42.7	 25
203	 14	380.3	59.0	 30
204	 14	725.0	138.3	 25
205	 14	168.0	44.3	 25
206	 14	168.0	42.1	 25
207	 14	246.0	37.7	 25
208	 14	133.8	29.5	 30
209	 14	196.0	41.5	 25
210	 14	139.0	33.4	 25
211	 14	126.0	28.2	 25
212	 14	170.0	34.4	 25
213	 14	204.0	34.6	 30
214	 14	115.0	28.7	 25
215	 14	130.0	35.5	 25
216	 14	196.0	44.9	 25
217	 14	179.0	33.1	 25
218	 14	260.8	50.9	 30
219	 14	129.0	23.6	 25
220	 14	146.0	27.7	 25
221	 14	160.0	32.1	 25
222	 14	265.0	39.8	 25
223	 14	255.5	55.4	 30
224	 14	572.0	82.8	 25
225	 14	252.0	42.0	 25
226	 14	161.0	30.7	 25
227	 14	303.0	45.6	 25
228	 14	201.5	36.1	 30
229	 14	475.0	66.2	 25
230	 14	227.0	54.0	 25
231	 14	139.0	34.9	 25
232	 14	210.0	35.7	 25
233	 14	161.0	28.6	 30
234	 14	148.0	34.7	 25
235	 14	168.0	36.5	 25
236	 14	304.0	48.7	 25
237	 14	413.0	86.3	 25
238	 14	298.8	44.2	 30
239	 14	135.0	35.7	 25
240	 14	134.0	22.1	 25
241	 14	246.0	41.7	 25
242	 14	477.0	88.3	 25
243	 14	563.8	60.4	 30
244	 14	163.0	31.8	 25
245	 14	332.0	64.5	 25
246	 14	175.0	38.3	 25
247	 14	319.0	60.8	 25
248	 14	259.0	48.7	 30
249	 14	342.0	81.1	 25
250	 14	442.0	55.5	 25
251	 14	380.0	53.8	 25
252	 14	230.0	36.7	 25
253	 14	363.5	70.8	 30
254	 14	212.0	48.8	 25
255	 14	211.0	53.5	 25
256	 14	161.0	37.0	 25
257	 14	237.0	39.1	 25
258	 14	597.0	65.1	 30
259	 14	838.0	153.0	 25
260	 14	295.0	53.7	 25
261	 14	149.0	35.6	 25
262	 14	233.0	36.1	 25
263	 14	178.5	42.4	 30
264	 14	648.0	75.2	 25
265	 14	530.0	78.7	 25
266	 14	571.0	86.0	 25
267	 14	576.0	77.2	 25
268	 14	179.5	25.7	 30
269	 14	230.0	38.7	 25
270	 14	221.0	51.9	 25
271	 14	145.0	30.8	 25
272	 14	243.0	38.4	 25
273	 14	436.5	83.9	 30
274	 14	168.0	31.3	 25
275	 14	481.0	104.6	 25
276	 14	223.0	38.3	 25
277	 14	168.0	33.5	 25
278	 14	840.8	191.6	 30
279	 14	218.0	40.6	 25
280	 14	257.0	52.0	 25
281	 14	204.0	39.4	 25
282	 14	189.0	35.4	 25
283	 14	152.5	45.4	 30
284	 14	156.0	35.3	 25
285	 14	243.0	48.4	 25
286	 14	171.0	49.6	 25
287	 14	162.0	29.8	 25
288	 14	152.3	28.7	 30
289	 14	201.0	60.5	 25
290	 14	310.0	52.5	 25
291	 14	300.0	46.3	 25
292	 14	367.0	53.9	 25
293	 14	275.3	51.5	 30
294	 14	166.0	36.8	 25
295	 14	218.0	45.7	 25
296	 14	145.0	36.9	 25
297	 14	792.0	130.9	 25
298	 14	353.3	71.5	 30
299	 14	931.0	143.0	 25
300	 14	2992.0	610.3	 25
301	 14	280.0	40.4	 25
302	 14	142.0	29.4	 25
303	 14	275.5	49.4	 30
304	 14	160.0	41.2	 25
305	 14	128.0	29.1	 25
306	 14	145.0	32.5	 25
307	 14	157.0	28.3	 25
308	 14	135.5	29.1	 30
309	 14	138.0	31.4	 25
310	 14	197.0	41.1	 25
311	 14	270.0	71.1	 25
312	 14	275.0	63.8	 25
313	 14	131.3	30.2	 30
314	 14	623.0	93.7	 25
315	 14	285.0	47.1	 25
316	 14	282.0	63.2	 25
317	 14	252.0	59.1	 25
318	 14	794.5	208.4	 30
319	 14	250.0	38.9	 25
320	 14	242.0	55.9	 25
321	 14	473.0	59.7	 25
322	 14	568.0	65.6	 25
323	 14	164.8	35.6	 30
324	 14	283.0	46.5	 25
325	 14	390.0	79.5	 25
326	 14	138.0	45.4	 25
327	 14	233.0	47.2	 25
328	 14	129.8	26.7	 30
329	 14	229.0	47.9	 25
330	 14	301.0	75.7	 25
331	 14	268.0	38.9	 25
332	 14	180.0	36.8	 25
333	 14	168.8	38.3	 30
334	 14	450.0	108.1	 25
335	 14	131.0	23.8	 25
336	 14	239.0	44.3	 25
337	 14	131.0	28.7	 25
338	 14	167.5	31.9	 30
339	 14	161.0	33.5	 25
340	 14	273.0	51.4	 25
341	 14	388.0	64.1	 25
342	 14	344.0	69.4	 25
343	 14	175.0	46.5	 30
344	 14	390.0	60.3	 25
345	 14	439.0	107.7	 25
346	 14	162.0	33.5	 25
347	 14	311.0	57.2	 25
348	 14	157.8	34.1	 30
349	 14	177.0	32.9	 25
350	 14	212.0	37.4	 25
351	 14	218.0	36.1	 25
352	 14	141.0	38.2	 25
353	 14	185.8	40.6	 30
354	 14	121.0	43.9	 25
355	 14	239.0	55.7	 25
356	 14	231.0	36.4	 25
357	 14	154.0	39.0	 25
358	 14	246.8	46.5	 30
359	 14	194.0	34.3	 25
360	 14	534.0	116.2	 25
361	 14	720.0	101.3	 25
362	 14	230.0	56.0	 25
363	 14	183.3	34.6	 30
364	 14	124.0	32.8	 25
365	 14	205.0	34.1	 25
366	 14	302.0	57.7	 25
367	 14	470.0	70.6	 25
368	 14	313.5	57.0	 30
369	 14	1430.0	260.8	 25
370	 14	226.0	43.1	 25
371	 14	194.0	49.4	 25
372	 14	323.0	60.3	 25
373	 14	521.8	102.1	 30
374	 14	143.0	31.1	 25
375	 14	126.0	28.5	 25
376	 14	456.0	69.7	 25
377	 14	340.0	58.7	 25
378	 14	183.8	35.5	 30
379	 14	275.0	52.9	 25
380	 14	136.0	27.6	 25
381	 14	131.0	31.9	 25
382	 14	214.0	39.8	 25
383	 14	141.5	24.2	 30
384	 14	178.0	39.4	 25
385	 14	215.0	40.8	 25
386	 14	186.0	35.4	 25
387	 14	293.0	51.8	 25
388	 14	181.8	35.9	 30
389	 14	409.0	66.2	 25
390	 14	236.0	59.8	 25
391	 14	141.0	31.2	 25
392	 14	151.0	28.7	 25
393	 14	376.3	89.1	 30
394	 14	380.0	83.6	 25
395	 14	220.0	38.9	 25
396	 14	230.0	35.3	 25
397	 14	127.0	31.2	 25
398	 14	181.8	32.6	 30
399	 14	273.0	46.8	 25
400	 14	245.0	37.0	 25
401	 14	308.0	61.0	 25
402	 14	308.0	43.1	 25
403	 14	287.0	43.1	 30
404	 14	375.0	82.7	 25
405	 14	219.0	42.2	 25
406	 14	219.0	53.2	 25
407	 14	175.0	37.9	 25
408	 14	255.0	39.6	 25
409	 14	137.5	27.2	 30
410	 14	176.0	46.2	 25
411	 14	111.0	22.2	 25
412	 14	167.0	40.3	 25
413	 14	193.0	36.3	 25
414	 14	348.3	79.7	 30
415	 14	201.0	38.9	 25
416	 14	133.0	20.3	 25
417	 14	226.0	43.4	 25
418	 14	358.0	41.8	 25
419	 14	160.8	29.3	 30
420	 14	513.0	111.4	 25
421	 14	193.0	26.6	 25
422	 14	542.0	67.9	 25
423	 14	219.0	32.7	 25
424	 14	124.5	23.5	 30
425	 14	342.0	72.8	 25
426	 14	578.0	92.9	 25
427	 14	268.0	72.6	 25
428	 14	201.0	44.2	 25
429	 14	122.0	34.7	 30
430	 14	132.0	25.6	 25
431	 14	166.0	32.5	 25
432	 14	219.0	43.6	 25
433	 14	251.0	52.7	 25
434	 14	145.3	28.0	 30
435	 14	268.0	56.2	 25
436	 14	430.0	92.8	 25
437	 14	178.0	37.7	 25
438	 14	195.0	43.5	 25
439	 14	788.0	161.2	 30
440	 14	765.0	144.0	 25
441	 14	574.0	155.6	 25
442	 14	1545.0	359.7	 25
443	 14	148.0	39.8	 25
444	 14	703.3	132.5	 30
445	 14	268.0	49.3	 25
446	 14	129.0	31.4	 25
447	 14	96.0	28.7	 25
448	 14	138.0	25.3	 25
449	 14	145.5	28.8	 30
450	 14	979.0	245.5	 25
451	 14	162.0	36.8	 25
452	 14	447.0	90.3	 25
453	 14	2658.0	642.6	 25
454	 14	135.0	28.1	 30
455	 14	316.0	67.1	 25
456	 14	219.0	35.2	 25
457	 14	1868.0	343.1	 25
458	 14	173.0	32.1	 25
459	 14	190.8	35.8	 30
460	 14	961.0	163.5	 25
461	 14	161.0	26.2	 25
462	 14	174.0	35.3	 25
463	 14	630.0	122.3	 25
464	 14	118.0	26.4	 30
465	 14	125.0	32.4	 25
466	 14	136.0	31.2	 25
467	 14	314.0	38.5	 25
468	 14	352.0	65.5	 25
469	 14	199.5	49.8	 30
470	 14	245.0	42.5	 25
471	 14	188.0	36.4	 25
472	 14	165.0	33.6	 25
473	 14	298.0	60.4	 25
474	 14	126.8	29.5	 30
475	 14	154.0	41.8	 25
476	 14	171.0	42.7	 25
477	 14	319.0	58.5	 25
478	 14	521.0	73.9	 25
479	 14	138.5	23.1	 30
480	 14	219.0	49.1	 25
481	 14	147.0	32.5	 25
482	 14	134.0	26.8	 25
483	 14	129.0	40.4	 25
484	 14	271.0	39.6	 30
485	 14	375.0	83.7	 25
486	 14	199.0	38.9	 25
487	 14	454.0	87.3	 25
488	 14	863.0	124.7	 25
489	 14	1026.3	183.5	 30
490	 14	196.0	37.1	 25
491	 14	312.0	58.8	 25
492	 14	352.0	54.0	 25
493	 14	420.0	64.4	 25
494	 14	265.5	43.3	 30
495	 14	297.0	52.8	 25
496	 14	199.0	35.3	 25
497	 14	124.0	16.5	 25
498	 14	150.0	29.8	 25
499	 14	158.8	35.1	 30
500	 14	145.0	27.6	 25
501	 14	209.0	50.4	 25
502	 14	190.0	39.9	 25
503	 14	138.0	24.7	 25
504	 14	150.8	30.8	 30
505	 14	197.0	35.4	 25
506	 14	189.0	34.3	 25
507	 14	138.0	29.7	 25
508	 14	125.0	24.5	 25
509	 14	207.3	33.6	 30
510	 14	360.0	98.1	 25
511	 14	172.0	41.7	 25
512	 14	123.0	22.7	 25
513	 14	122.0	17.7	 25
514	 14	169.5	31.3	 30
515	 14	577.0	76.7	 25
516	 14	1158.0	254.5	 25
517	 14	201.0	38.4	 25
518	 14	160.0	30.5	 25
519	 14	269.3	49.3	 30
520	 14	524.0	71.6	 25
521	 14	310.0	63.5	 25
522	 14	135.0	29.5	 25
523	 14	129.0	25.8	 25
524	 14	181.3	25.3	 30
525	 14	134.0	27.6	 25
526	 14	134.0	19.3	 25
527	 14	169.0	37.0	 25
528	 14	167.0	38.8	 25
529	 14	129.5	28.8	 30
530	 14	148.0	25.7	 25
531	 14	208.0	44.8	 25
532	 14	619.0	112.3	 25
533	 14	181.0	43.8	 25
534	 14	783.8	191.1	 30
535	 14	224.0	33.1	 25
536	 14	134.0	23.0	 25
537	 14	173.0	31.9	 25
538	 14	195.0	36.6	 25
539	 14	166.0	31.3	 30
540	 14	150.0	35.2	 25
541	 14	687.0	123.8	 25
542	 14	136.0	35.5	 25
543	 14	194.0	37.2	 25
544	 14	111.0	32.8	 30
545	 14	269.0	52.5	 25
546	 14	153.0	33.1	 25
547	 14	135.0	30.6	 25
548	 14	172.0	31.5	 25
549	 14	252.8	39.8	 30
550	 14	250.0	42.5	 25
551	 14	203.0	41.0	 25
552	 14	428.0	65.5	 25
553	 14	150.0	28.8	 25
554	 14	266.3	53.1	 30
555	 14	163.0	29.7	 25
556	 14	238.0	38.7	 25
557	 14	241.0	50.8	 25
558	 14	205.0	35.5	 25
559	 14	218.0	41.4	 30
560	 14	671.0	135.6	 25
561	 14	292.0	56.4	 25
562	 14	276.0	57.1	 25
563	 14	445.0	87.1	 25
564	 14	364.5	95.1	 30
565	 14	306.0	51.1	 25
566	 14	315.0	51.8	 25
567	 14	651.0	65.9	 25
568	 14	216.0	42.5	 25
569	 14	138.0	21.2	 30
570	 14	390.0	78.6	 25
571	 14	1046.0	154.4	 25
572	 14	229.0	40.1	 25
573	 14	1012.0	211.0	 25
574	 14	1380.3	296.3	 30
575	 14	396.0	87.0	 25
576	 14	148.0	23.0	 25
577	 14	150.0	40.9	 25
578	 14	175.0	31.3	 25
579	 14	1000.3	242.8	 30
580	 14	126.0	25.8	 25
581	 14	749.0	152.3	 25
582	 14	278.0	59.0	 25
583	 14	267.0	50.3	 25
584	 14	470.0	107.7	 30
585	 14	482.0	74.2	 25
586	 14	283.0	48.0	 25
587	 14	222.0	57.2	 25
588	 14	174.0	30.4	 25
589	 14	154.5	28.5	 30
590	 14	134.0	37.1	 25
591	 14	218.0	45.2	 25
592	 14	874.0	191.9	 25
593	 14	164.0	39.7	 25
594	 14	166.8	36.4	 30
595	 14	284.0	64.2	 25
596	 14	99.0	18.9	 25
597	 14	186.0	21.4	 25
598	 14	154.0	35.3	 25
599	 14	238.0	49.4	 30
600	 14	1813.0	500.2	 25
601	 14	604.0	128.4	 25
602	 14	312.0	55.3	 25
603	 14	244.0	38.3	 25
604	 14	169.0	30.7	 30
605	 14	164.0	41.3	 25
606	 14	173.0	31.2	 25
607	 14	238.0	51.3	 25
608	 14	234.0	28.2	 25
609	 14	149.3	24.2	 30
610	 14	516.0	81.9	 25
611	 14	291.0	40.4	 25
612	 14	177.0	46.7	 25
613	 14	199.0	33.7	 25
614	 14	416.5	89.0	 30
615	 14	354.0	42.7	 25
616	 14	215.0	32.5	 25
617	 14	198.0	39.6	 25
618	 14	101.0	32.5	 25
619	 14	168.0	35.2	 30
620	 14	372.0	94.3	 25
621	 14	402.0	58.9	 25
622	 14	130.0	28.6	 25
623	 14	231.0	48.0	 25
624	 14	275.3	51.3	 30
625	 14	131.0	29.7	 25
626	 14	243.0	37.5	 25
627	 14	230.0	49.9	 25
628	 14	387.0	70.2	 25
629	 14	146.0	24.5	 30
630	 14	121.0	31.1	 25
631	 14	211.0	38.3	 25
632	 14	270.0	50.1	 25
633	 14	847.0	242.3	 25
634	 14	145.8	36.3	 30
635	 14	220.0	40.5	 25
636	 14	187.0	23.6	 25
637	 14	426.0	112.8	 25
638	 14	285.0	38.8	 25
639	 14	437.0	86.1	 30
640	 14	120.0	17.4	 25
641	 14	460.0	62.8	 25
642	 14	556.0	89.9	 25
643	 14	630.0	119.5	 25
644	 14	269.5	40.4	 30
645	 14	126.0	22.3	 25
646	 14	335.0	40.9	 25
647	 14	195.0	41.5	 25
648	 14	180.0	31.7	 25
649	 14	160.8	32.7	 30
650	 14	687.0	149.1	 25
651	 14	295.0	37.9	 25
652	 14	104.0	20.2	 25
653	 14	174.0	33.1	 25
654	 14	127.5	53.7	 30
655	 14	190.0	31.3	 25
656	 14	551.0	90.8	 25
657	 14	130.0	26.2	 25
658	 14	139.0	36.9	 25
659	 14	278.0	51.8	 30
660	 14	102.0	19.3	 25
661	 14	351.0	88.1	 25
662	 14	142.0	25.3	 25
663	 14	3377.0	891.5	 25
664	 14	497.8	87.0	 30
665	 14	658.0	154.1	 25
666	 14	625.0	90.5	 25
667	 14	182.0	38.5	 25
668	 14	159.0	36.6	 25
669	 14	219.3	50.4	 30
670	 14	851.0	183.9	 25
671	 14	264.0	57.7	 25
672	 14	193.0	48.6	 25
673	 14	337.0	54.0	 25
674	 14	165.8	27.8	 30
675	 14	214.0	37.8	 25
676	 14	358.0	70.6	 25
677	 14	164.0	36.3	 25
678	 14	143.0	23.7	 25
679	 14	167.0	29.6	 30
680	 14	454.0	90.5	 25
681	 14	182.0	42.3	 25
682	 14	141.0	58.5	 25
683	 14	767.0	152.9	 25
684	 14	157.0	22.8	 30
685	 14	117.0	20.5	 25
686	 14	442.0	77.5	 25
687	 14	269.0	39.7	 25
688	 14	568.0	88.0	 25
689	 14	174.5	27.9	 30
690	 14	231.0	31.9	 25
691	 14	156.0	25.6	 25
692	 14	143.0	29.2	 25
693	 14	344.0	37.9	 25
694	 14	176.3	34.3	 30
695	 14	331.0	83.9	 25
696	 14	131.0	44.5	 25
697	 14	193.0	52.8	 25
698	 14	148.0	28.0	 25
699	 14	128.5	27.2	 30
700	 14	220.0	34.9	 25
701	 14	289.0	57.0	 25
702	 14	1861.0	392.5	 25
703	 14	2686.0	606.4	 25
704	 14	404.0	63.0	 30
705	 14	265.0	66.7	 25
706	 14	556.0	78.2	 25
707	 14	305.0	32.7	 25
708	 14	187.0	38.2	 25
709	 14	195.3	36.8	 30
710	 14	310.0	52.8	 25
711	 14	21316.0	5737.3	 25
  0	 15	238.0	38.5	 25
  1	 15	435.0	55.4	 25
  2	 15	472.0	100.9	 30
  3	 15	208.0	29.6	 25
  4	 15	342.0	51.7	 25
  5	 15	3889.0	402.1	 25
  6	 15	377.0	46.1	 25
  7	 15	272.8	51.0	 30
  8	 15	153.0	32.5	 25
  9	 15	767.0	85.3	 25
 10	 15	239.0	39.5	 25
 11	 15	147.0	30.0	 25
 12	 15	194.8	38.2	 30
 13	 15	215.0	51.7	 25
 14	 15	233.0	36.3	 25
 15	 15	426.0	74.9	 25
 16	 15	612.0	78.0	 25
 17	 15	840.3	84.9	 30
 18	 15	1126.0	103.6	 25
 19	 15	2696.0	257.8	 25
 20	 15	257.0	34.3	 25
 21	 15	241.0	55.5	 25
 22	 15	404.5	61.3	 30
 23	 15	352.0	56.1	 25
 24	 15	130.0	32.1	 25
 25	 15	169.0	35.0	 25
 26	 15	276.0	45.8	 25
 27	 15	547.0	92.9	 30
 28	 15	1286.0	165.1	 25
 29	 15	189.0	26.6	 25
 30	 15	4222.0	385.9	 25
 31	 15	375.0	40.8	 25
 32	 15	422.0	89.1	 30
 33	 15	193.0	33.4	 25
 34	 15	149.0	34.7	 25
 35	 15	252.0	40.5	 25
 36	 15	1794.0	170.0	 25
 37	 15	911.0	78.5	 30
 38	 15	1054.0	76.0	 25
 39	 15	1041.0	99.3	 25
 40	 15	187.0	38.9	 25
 41	 15	1252.0	120.4	 25
 42	 15	1322.8	258.8	 30
 43	 15	149.0	36.1	 25
 44	 15	331.0	64.6	 25
 45	 15	773.0	107.8	 25
 46	 15	828.0	113.0	 25
 47	 15	575.8	127.9	 30
 48	 15	344.0	49.9	 25
 49	 15	428.0	88.8	 25
 50	 15	1622.0	185.2	 25
 51	 15	849.0	81.3	 25
 52	 15	180.0	34.1	 30
 53	 15	479.0	54.2	 25
 54	 15	255.0	51.8	 25
 55	 15	254.0	47.5	 25
 56	 15	411.0	73.7	 25
 57	 15	484.0	91.2	 30
 58	 15	589.0	102.2	 25
 59	 15	149.0	37.8	 25
 60	 15	291.0	40.6	 25
 61	 15	236.0	44.1	 25
 62	 15	215.0	47.2	 25
 63	 15	805.0	142.9	 30
 64	 15	363.0	47.3	 25
 65	 15	158.0	26.9	 25
 66	 15	9974.0	959.1	 25
 67	 15	291.0	54.8	 25
 68	 15	897.0	136.5	 30
 69	 15	2165.0	157.8	 25
 70	 15	176.0	28.3	 25
 71	 15	613.0	76.0	 25
 72	 15	224.0	33.9	 25
 73	 15	312.0	54.1	 30
 74	 15	1281.0	137.8	 25
 75	 15	498.0	65.2	 25
 76	 15	203.0	45.6	 25
 77	 15	467.0	60.1	 25
 78	 15	243.5	46.8	 30
 79	 15	1129.0	112.7	 25
 80	 15	162.0	28.4	 25
 81	 15	337.0	58.1	 25
 82	 15	211.0	49.0	 25
 83	 15	156.8	27.8	 30
 84	 15	6217.0	476.8	 25
 85	 15	11619.0	1023.9	 25
 86	 15	927.0	129.5	 25
 87	 15	463.0	66.0	 25
 88	 15	1629.3	305.0	 30
 89	 15	797.0	96.5	 25
 90	 15	256.0	42.0	 25
 91	 15	227.0	29.0	 25
 92	 15	173.0	26.6	 25
 93	 15	335.5	69.2	 30
 94	 15	250.0	49.0	 25
 95	 15	259.0	42.7	 25
 96	 15	155.0	32.5	 25
 97	 15	158.0	39.7	 25
 98	 15	365.8	61.1	 30
 99	 15	293.0	41.9	 25
100	 15	222.0	35.2	 25
101	 15	173.0	31.1	 25
102	 15	1960.0	400.5	 25
103	 15	822.0	126.3	 30
104	 15	1998.0	275.9	 25
105	 15	217.0	35.6	 25
106	 15	694.0	71.6	 25
107	 15	6996.0	909.1	 25
108	 15	14091.8	2452.0	 30
109	 15	838.0	91.4	 25
110	 15	355.0	47.5	 25
111	 15	3232.0	420.0	 25
112	 15	413.0	53.0	 25
113	 15	195.0	30.6	 30
114	 15	1023.0	97.9	 25
115	 15	171.0	29.9	 25
116	 15	599.0	68.0	 25
117	 15	1122.0	116.0	 25
118	 15	435.8	60.0	 30
119	 15	188.0	27.1	 25
120	 15	1582.0	174.5	 25
121	 15	2634.0	320.5	 25
122	 15	143.0	34.0	 25
123	 15	574.5	107.1	 30
124	 15	171.0	32.5	 25
125	 15	1382.0	166.1	 25
126	 15	121.0	24.4	 25
127	 15	633.0	98.5	 25
128	 15	2453.5	494.4	 30
129	 15	331.0	65.4	 25
130	 15	187.0	32.2	 25
131	 15	198.0	31.6	 25
132	 15	177.0	25.0	 25
133	 15	244.0	42.5	 30
134	 15	267.0	49.9	 25
135	 15	299.0	39.2	 25
136	 15	416.0	63.1	 25
137	 15	1220.0	114.4	 25
138	 15	592.3	93.8	 30
139	 15	244.0	33.9	 25
140	 15	957.0	120.2	 25
141	 15	3263.0	499.8	 25
142	 15	6662.0	1223.2	 25
143	 15	1088.8	214.9	 30
144	 15	1061.0	94.2	 25
145	 15	2163.0	254.8	 25
146	 15	188.0	35.3	 25
147	 15	262.0	60.3	 25
148	 15	691.3	98.4	 30
149	 15	317.0	44.7	 25
150	 15	508.0	76.2	 25
151	 15	1216.0	164.3	 25
152	 15	487.0	71.0	 25
153	 15	106.0	26.2	 30
154	 15	144.0	30.0	 25
155	 15	1097.0	83.4	 25
156	 15	640.0	65.9	 25
157	 15	407.0	70.7	 25
158	 15	328.0	42.8	 30
159	 15	336.0	34.6	 25
160	 15	229.0	39.1	 25
161	 15	496.0	77.6	 25
162	 15	1591.0	334.5	 25
163	 15	1612.3	246.8	 30
164	 15	346.0	39.6	 25
165	 15	593.0	90.3	 25
166	 15	265.0	37.0	 25
167	 15	202.0	46.3	 25
168	 15	359.0	42.6	 30
169	 15	432.0	53.6	 25
170	 15	556.0	68.2	 25
171	 15	471.0	67.1	 25
172	 15	7515.0	1099.5	 25
173	 15	781.5	132.0	 30
174	 15	283.0	35.9	 25
175	 15	186.0	30.0	 25
176	 15	532.0	85.1	 25
177	 15	574.0	75.3	 25
178	 15	301.8	45.7	 30
179	 15	227.0	27.1	 25
180	 15	252.0	46.5	 25
181	 15	139.0	20.5	 25
182	 15	180.0	27.8	 25
183	 15	456.8	75.6	 30
184	 15	310.0	44.7	 25
185	 15	151.0	25.6	 25
186	 15	291.0	57.5	 25
187	 15	266.0	48.4	 25
188	 15	383.0	47.1	 30
189	 15	575.0	95.8	 25
190	 15	146.0	21.4	 25
191	 15	159.0	24.6	 25
192	 15	717.0	88.5	 25
193	 15	576.8	79.7	 30
194	 15	166.0	43.2	 25
195	 15	300.0	34.2	 25
196	 15	383.0	57.6	 25
197	 15	335.0	66.0	 25
198	 15	136.0	23.2	 30
199	 15	144.0	30.5	 25
200	 15	1619.0	119.7	 25
201	 15	138.0	26.9	 25
202	 15	135.0	25.9	 25
203	 15	170.3	39.0	 30
204	 15	1459.0	171.3	 25
205	 15	200.0	32.4	 25
206	 15	338.0	31.3	 25
207	 15	3340.0	396.5	 25
208	 15	191.0	27.7	 30
209	 15	984.0	139.0	 25
210	 15	364.0	33.3	 25
211	 15	1304.0	181.4	 25
212	 15	135.0	27.8	 25
213	 15	130.3	17.1	 30
214	 15	214.0	27.6	 25
215	 15	153.0	20.7	 25
216	 15	1790.0	162.0	 25
217	 15	149.0	27.8	 25
218	 15	236.0	30.8	 30
219	 15	236.0	32.4	 25
220	 15	261.0	48.6	 25
221	 15	228.0	41.8	 25
222	 15	11983.0	1680.8	 25
223	 15	3557.3	695.3	 30
224	 15	369.0	33.1	 25
225	 15	326.0	37.0	 25
226	 15	299.0	57.1	 25
227	 15	1733.0	248.0	 25
228	 15	194.3	31.8	 30
229	 15	427.0	69.2	 25
230	 15	441.0	52.3	 25
231	 15	1349.0	129.0	 25
232	 15	229.0	49.4	 25
233	 15	1212.5	217.0	 30
234	 15	109.0	33.8	 25
235	 15	116.0	12.9	 25
236	 15	152.0	21.2	 25
237	 15	155.0	29.5	 25
238	 15	104.3	15.6	 30
239	 15	167.0	33.7	 25
240	 15	326.0	41.2	 25
241	 15	210.0	31.2	 25
242	 15	220.0	29.2	 25
243	 15	275.0	36.6	 30
244	 15	325.0	55.2	 25
245	 15	161.0	21.9	 25
246	 15	470.0	56.7	 25
247	 15	1952.0	188.0	 25
248	 15	1412.8	130.4	 30
249	 15	692.0	78.3	 25
250	 15	6203.0	1070.3	 25
251	 15	194.0	35.0	 25
252	 15	545.0	55.5	 25
253	 15	194.3	24.9	 30
254	 15	247.0	39.8	 25
255	 15	555.0	61.4	 25
256	 15	726.0	96.2	 25
257	 15	162.0	27.4	 25
258	 15	3087.5	578.5	 30
259	 15	220.0	29.0	 25
260	 15	426.0	85.8	 25
261	 15	1772.0	187.7	 25
262	 15	1563.0	154.7	 25
263	 15	358.8	62.3	 30
264	 15	1388.0	225.0	 25
265	 15	278.0	51.7	 25
266	 15	1355.0	181.7	 25
267	 15	356.0	46.4	 25
268	 15	598.8	99.2	 30
269	 15	151.0	31.8	 25
270	 15	139.0	18.9	 25
271	 15	189.0	32.1	 25
272	 15	183.0	23.0	 25
273	 15	1131.5	172.8	 30
274	 15	237.0	40.5	 25
275	 15	152.0	23.3	 25
276	 15	1238.0	136.0	 25
277	 15	296.0	56.2	 25
278	 15	148.5	30.4	 30
279	 15	1246.0	162.0	 25
280	 15	182.0	33.6	 25
281	 15	211.0	45.1	 25
282	 15	131.0	30.2	 25
283	 15	115.8	26.4	 30
284	 15	142.0	37.9	 25
285	 15	202.0	27.1	 25
286	 15	358.0	49.8	 25
287	 15	237.0	29.0	 25
288	 15	3566.5	585.1	 30
289	 15	386.0	59.3	 25
290	 15	5353.0	544.0	 25
291	 15	354.0	36.2	 25
292	 15	532.0	64.7	 25
293	 15	191.5	37.8	 30
294	 15	2045.0	258.0	 25
295	 15	226.0	32.1	 25
296	 15	263.0	33.9	 25
297	 15	386.0	78.1	 25
298	 15	904.8	142.3	 30
299	 15	164.0	28.3	 25
300	 15	1728.0	189.4	 25
301	 15	141.0	21.8	 25
302	 15	285.0	71.6	 25
303	 15	169.8	31.1	 30
304	 15	185.0	24.2	 25
305	 15	1396.0	146.9	 25
306	 15	349.0	31.0	 25
307	 15	295.0	39.0	 25
308	 15	166.0	31.3	 30
309	 15	321.0	53.7	 25
310	 15	520.0	66.0	 25
311	 15	1804.0	218.0	 25
312	 15	3888.0	519.2	 25
313	 15	242.8	39.1	 30
314	 15	553.0	84.6	 25
315	 15	377.0	45.9	 25
316	 15	344.0	46.3	 25
317	 15	123.0	17.9	 25
318	 15	549.5	99.7	 30
319	 15	480.0	77.4	 25
320	 15	6373.0	730.2	 25
321	 15	303.0	40.8	 25
322	 15	141.0	16.1	 25
323	 15	5153.0	948.2	 30
324	 15	358.0	65.0	 25
325	 15	144.0	30.3	 25
326	 15	335.0	60.3	 25
327	 15	295.0	59.1	 25
328	 15	3346.3	651.1	 30
329	 15	2966.0	399.4	 25
330	 15	167.0	21.3	 25
331	 15	217.0	47.2	 25
332	 15	137.0	25.8	 25
333	 15	188.5	30.6	 30
334	 15	391.0	41.2	 25
335	 15	164.0	34.2	 25
336	 15	769.0	55.8	 25
337	 15	349.0	47.1	 25
338	 15	156.8	22.7	 30
339	 15	1225.0	212.8	 25
340	 15	115.0	21.5	 25
341	 15	402.0	36.1	 25
342	 15	263.0	32.0	 25
343	 15	211.0	31.3	 30
344	 15	260.0	37.8	 25
345	 15	367.0	49.1	 25
346	 15	532.0	74.8	 25
347	 15	142.0	17.4	 25
348	 15	196.5	34.5	 30
349	 15	772.0	104.3	 25
350	 15	120.0	28.7	 25
351	 15	977.0	113.5	 25
352	 15	201.0	28.5	 25
353	 15	118.8	15.5	 30
354	 15	274.0	36.5	 25
355	 15	652.0	62.5	 25
356	 15	241.0	30.3	 25
357	 15	881.0	71.8	 25
358	 15	190.5	39.8	 30
359	 15	3032.0	285.1	 25
360	 15	191.0	37.8	 25
361	 15	327.0	47.6	 25
362	 15	407.0	35.2	 25
363	 15	169.8	27.5	 30
364	 15	220.0	34.4	 25
365	 15	234.0	31.0	 25
366	 15	301.0	56.1	 25
367	 15	429.0	66.1	 25
368	 15	1477.0	120.2	 30
369	 15	364.0	43.6	 25
370	 15	309.0	36.4	 25
371	 15	222.0	35.9	 25
372	 15	12204.0	1623.8	 25
373	 15	245.8	34.2	 30
374	 15	481.0	69.0	 25
375	 15	240.0	26.4	 25
376	 15	943.0	120.9	 25
377	 15	137.0	31.7	 25
378	 15	117.5	23.2	 30
379	 15	253.0	37.1	 25
380	 15	150.0	24.4	 25
381	 15	136.0	26.3	 25
382	 15	261.0	44.4	 25
383	 15	597.5	93.5	 30
384	 15	215.0	36.7	 25
385	 15	603.0	88.0	 25
386	 15	2268.0	201.1	 25
387	 15	151.0	24.3	 25
388	 15	145.8	33.4	 30
389	 15	1841.0	295.2	 25
390	 15	189.0	30.1	 25
391	 15	565.0	87.5	 25
392	 15	133.0	28.4	 25
393	 15	246.3	46.5	 30
394	 15	125.0	19.5	 25
395	 15	525.0	66.2	 25
396	 15	382.0	67.8	 25
397	 15	166.0	35.9	 25
398	 15	2933.0	376.1	 25
399	 15	4768.5	890.0	 30
400	 15	267.0	32.7	 25
401	 15	1076.0	113.2	 25
402	 15	738.0	70.6	 25
403	 15	174.0	23.2	 25
404	 15	3592.8	798.0	 30
405	 15	11870.0	963.8	 25
406	 15	289.0	44.6	 25
407	 15	386.0	40.9	 25
408	 15	2921.0	314.0	 25
409	 15	928.5	156.2	 30
410	 15	9039.0	724.1	 25
411	 15	222.0	33.0	 25
412	 15	456.0	49.2	 25
413	 15	1541.0	176.7	 25
414	 15	178.5	24.4	 30
415	 15	473.0	48.5	 25
416	 15	767.0	114.4	 25
417	 15	299.0	33.1	 25
418	 15	2470.0	246.4	 25
419	 15	683.0	79.3	 30
420	 15	893.0	81.9	 25
421	 15	996.0	100.1	 25
422	 15	616.0	68.2	 25
423	 15	1306.0	179.3	 25
424	 15	148.8	32.4	 30
425	 15	249.0	42.3	 25
426	 15	161.0	26.6	 25
427	 15	321.0	47.5	 25
428	 15	230.0	41.9	 25
429	 15	134.0	23.5	 30
430	 15	392.0	66.1	 25
431	 15	7175.0	694.3	 25
432	 15	3658.0	438.2	 25
433	 15	909.0	116.9	 25
434	 15	97.8	25.0	 30
435	 15	342.0	45.9	 25
436	 15	462.0	63.2	 25
437	 15	211.0	26.1	 25
438	 15	113.0	19.2	 25
439	 15	180.0	31.4	 30
440	 15	519.0	60.1	 25
441	 15	291.0	44.2	 25
442	 15	294.0	47.3	 25
443	 15	266.0	40.7	 25
444	 15	1146.5	124.8	 30
445	 15	369.0	51.7	 25
446	 15	378.0	61.9	 25
447	 15	201.0	31.4	 25
448	 15	143.0	22.4	 25
449	 15	205.3	40.2	 30
450	 15	169.0	28.0	 25
451	 15	309.0	43.9	 25
452	 15	362.0	52.1	 25
453	 15	184.0	37.0	 25
454	 15	478.3	72.1	 30
455	 15	159.0	36.6	 25
456	 15	883.0	83.3	 25
457	 15	323.0	41.3	 25
458	 15	157.0	27.8	 25
459	 15	138.5	30.1	 30
460	 15	5152.0	642.7	 25
461	 15	2363.0	232.4	 25
462	 15	1365.0	168.3	 25
463	 15	205.0	31.1	 25
464	 15	1209.5	209.5	 30
465	 15	137.0	23.4	 25
466	 15	433.0	61.9	 25
467	 15	972.0	72.3	 25
468	 15	1011.0	113.4	 25
469	 15	121.5	27.4	 30
470	 15	219.0	48.7	 25
471	 15	301.0	48.9	 25
472	 15	162.0	32.7	 25
473	 15	351.0	34.4	 25
474	 15	3855.8	823.7	 30
475	 15	486.0	70.5	 25
476	 15	133.0	30.9	 25
477	 15	1484.0	149.7	 25
478	 15	293.0	51.1	 25
479	 15	192.3	46.9	 30
480	 15	188.0	38.5	 25
481	 15	365.0	46.9	 25
482	 15	170.0	28.0	 25
483	 15	254.0	31.9	 25
484	 15	1010.0	128.4	 30
485	 15	190.0	21.1	 25
486	 15	217.0	31.6	 25
487	 15	212.0	36.6	 25
488	 15	441.0	62.7	 25
489	 15	1186.0	170.3	 30
490	 15	813.0	100.5	 25
491	 15	2328.0	287.6	 25
492	 15	6718.0	855.0	 25
493	 15	479.0	77.6	 25
494	 15	236.5	50.1	 30
495	 15	325.0	44.9	 25
496	 15	1631.0	203.9	 25
497	 15	292.0	34.0	 25
498	 15	288.0	38.9	 25
499	 15	292.0	49.9	 30
500	 15	411.0	63.2	 25
501	 15	682.0	115.8	 25
502	 15	125.0	19.3	 25
503	 15	115.0	26.5	 25
504	 15	213.8	32.3	 30
505	 15	487.0	91.9	 25
506	 15	181.0	31.3	 25
507	 15	382.0	60.2	 25
508	 15	360.0	50.3	 25
509	 15	194.8	36.7	 30
510	 15	212.0	32.4	 25
511	 15	324.0	43.1	 25
512	 15	394.0	55.3	 25
513	 15	1310.0	192.9	 25
514	 15	165.0	21.8	 30
515	 15	174.0	27.2	 25
516	 15	1189.0	166.1	 25
517	 15	132.0	28.8	 25
518	 15	324.0	46.7	 25
519	 15	843.3	117.2	 30
520	 15	10425.0	1903.7	 25
521	 15	824.0	87.4	 25
522	 15	1006.0	147.5	 25
523	 15	392.0	44.4	 25
524	 15	353.0	69.5	 30
525	 15	254.0	33.2	 25
526	 15	251.0	52.1	 25
527	 15	2193.0	112.3	 25
528	 15	294.0	35.1	 25
529	 15	205.8	39.1	 30
530	 15	329.0	52.6	 25
531	 15	200.0	36.2	 25
532	 15	173.0	28.8	 25
533	 15	135.0	19.8	 25
534	 15	279.0	42.3	 30
535	 15	680.0	122.2	 25
536	 15	177.0	34.0	 25
537	 15	468.0	58.7	 25
538	 15	286.0	33.8	 25
539	 15	3913.8	923.7	 30
540	 15	876.0	107.2	 25
541	 15	309.0	26.9	 25
542	 15	578.0	379.5	 25
543	 15	620.0	83.3	 25
544	 15	383.3	50.6	 30
545	 15	305.0	59.9	 25
546	 15	200.0	39.9	 25
547	 15	131.0	22.9	 25
548	 15	327.0	68.6	 25
549	 15	5087.8	935.0	 30
550	 15	166.0	35.2	 25
551	 15	130.0	26.4	 25
552	 15	281.0	53.0	 25
553	 15	365.0	57.2	 25
554	 15	207.8	37.7	 30
555	 15	247.0	48.5	 25
556	 15	1362.0	180.4	 25
557	 15	198.0	26.7	 25
558	 15	183.0	32.9	 25
559	 15	428.8	71.5	 30
560	 15	274.0	31.7	 25
561	 15	293.0	49.1	 25
562	 15	165.0	28.4	 25
563	 15	599.0	94.6	 25
564	 15	254.5	36.7	 30
565	 15	522.0	67.5	 25
566	 15	2708.0	398.9	 25
567	 15	1182.0	134.2	 25
568	 15	465.0	71.6	 25
569	 15	368.3	43.5	 30
570	 15	424.0	47.4	 25
571	 15	764.0	99.9	 25
572	 15	1356.0	130.1	 25
573	 15	579.0	62.4	 25
574	 15	2814.8	451.1	 30
575	 15	4650.0	780.2	 25
576	 15	262.0	59.4	 25
577	 15	155.0	30.5	 25
578	 15	2994.0	335.5	 25
579	 15	1754.5	183.7	 30
580	 15	891.0	115.6	 25
581	 15	618.0	75.6	 25
582	 15	770.0	92.3	 25
583	 15	121.0	25.5	 25
584	 15	157.8	24.4	 30
585	 15	1990.0	271.3	 25
586	 15	563.0	54.1	 25
587	 15	322.0	47.5	 25
588	 15	162.0	25.6	 25
589	 15	153.3	25.4	 30
590	 15	2623.0	377.1	 25
591	 15	2352.0	331.3	 25
592	 15	1044.0	156.3	 25
593	 15	161.0	23.6	 25
594	 15	4196.3	872.3	 30
595	 15	316.0	60.4	 25
596	 15	165.0	26.9	 25
597	 15	7958.0	1032.9	 25
598	 15	247.0	42.1	 25
599	 15	358.3	59.2	 30
600	 15	278.0	58.7	 25
601	 15	365.0	61.1	 25
602	 15	423.0	60.1	 25
603	 15	190.0	23.3	 25
604	 15	188.5	36.8	 30
605	 15	192.0	28.1	 25
606	 15	145.0	27.1	 25
607	 15	145.0	20.9	 25
608	 15	337.0	56.6	 25
609	 15	346.8	58.2	 30
610	 15	1161.0	160.8	 25
611	 15	499.0	73.1	 25
612	 15	281.0	30.7	 25
613	 15	208.0	34.0	 25
614	 15	332.5	47.3	 30
615	 15	4325.0	509.6	 25
616	 15	322.0	46.6	 25
617	 15	582.0	93.6	 25
618	 15	123.0	24.1	 25
619	 15	170.3	30.8	 30
620	 15	195.0	34.8	 25
621	 15	732.0	84.6	 25
622	 15	186.0	26.5	 25
623	 15	170.0	40.2	 25
624	 15	979.8	167.2	 30
625	 15	161.0	26.5	 25
626	 15	114.0	23.5	 25
627	 15	1512.0	185.3	 25
628	 15	1767.0	196.6	 25
629	 15	189.0	29.4	 30
630	 15	728.0	130.3	 25
631	 15	126.0	23.0	 25
632	 15	131.0	31.3	 25
633	 15	4097.0	543.6	 25
634	 15	1863.0	276.6	 30
635	 15	161.0	25.8	 25
636	 15	561.0	83.1	 25
637	 15	424.0	49.6	 25
638	 15	392.0	46.0	 25
639	 15	1069.0	171.5	 30
640	 15	835.0	126.6	 25
641	 15	230.0	39.1	 25
642	 15	279.0	48.6	 25
643	 15	380.0	77.9	 25
644	 15	896.3	125.4	 30
645	 15	381.0	53.8	 25
646	 15	324.0	42.1	 25
647	 15	1758.0	172.2	 25
648	 15	269.0	45.7	 25
649	 15	969.0	211.0	 30
650	 15	124.0	21.5	 25
651	 15	293.0	44.6	 25
652	 15	1421.0	148.8	 25
653	 15	205.0	28.7	 25
654	 15	6403.8	1239.6	 30
655	 15	293.0	34.1	 25
656	 15	16343.0	2070.3	 25
657	 15	182.0	34.1	 25
658	 15	136.0	23.1	 25
659	 15	196.8	29.6	 30
660	 15	166.0	28.2	 25
661	 15	130.0	26.0	 25
662	 15	138.0	29.6	 25
663	 15	481.0	63.6	 25
664	 15	725.5	125.1	 30
665	 15	648.0	98.9	 25
666	 15	327.0	45.4	 25
667	 15	180.0	18.5	 25
668	 15	165.0	30.3	 25
669	 15	206.8	42.4	 30
670	 15	211.0	40.0	 25
671	 15	458.0	55.1	 25
672	 15	1029.0	76.1	 25
673	 15	992.0	85.3	 25
674	 15	165.8	32.9	 30
675	 15	139.0	20.8	 25
676	 15	202.0	31.1	 25
677	 15	2664.0	246.7	 25
678	 15	2227.0	201.6	 25
679	 15	697.3	109.4	 30
680	 15	204.0	32.6	 25
681	 15	393.0	54.5	 25
682	 15	342.0	52.8	 25
683	 15	738.0	72.7	 25
684	 15	280.8	54.0	 30
685	 15	197.0	21.1	 25
686	 15	137.0	24.1	 25
687	 15	500.0	56.4	 25
688	 15	282.0	33.4	 25
689	 15	265.3	51.0	 30
690	 15	1028.0	163.2	 25
691	 15	229.0	36.7	 25
692	 15	488.0	46.6	 25
693	 15	666.0	73.2	 25
694	 15	146.8	32.0	 30
695	 15	124.0	23.6	 25
696	 15	300.0	44.9	 25
697	 15	12875.0	1249.4	 25
698	 15	202.0	39.4	 25
699	 15	2630.3	544.4	 30
700	 15	130.0	21.1	 25
701	 15	198.0	31.0	 25
702	 15	257.0	33.3	 25
703	 15	140.0	25.1	 25
704	 15	423.5	62.0	 30
705	 15	10561.0	2275.3	 25
706	 15	932.0	118.4	 25
707	 15	392.0	52.8	 25
708	 15	227.0	43.9	 25
709	 15	174.5	30.0	 30
710	 15	257.0	44.6	 25
711	 15	278.0	56.5	 25
  0	 16	23427.0	3210.0	 25
  1	 16	294.0	36.0	 25
  2	 16	263.0	40.0	 30
  3	 16	169.0	28.1	 25
  4	 16	297.0	43.2	 25
  5	 16	1141.0	181.4	 25
  6	 16	283.0	55.0	 25
  7	 16	234.3	48.6	 30
  8	 16	138.0	19.0	 25
  9	 16	362.0	70.1	 25
 10	 16	155.0	28.6	 25
 11	 16	121.0	17.7	 25
 12	 16	255.8	54.3	 30
 13	 16	173.0	30.2	 25
 14	 16	295.0	35.6	 25
 15	 16	252.0	43.6	 25
 16	 16	362.0	55.8	 25
 17	 16	472.0	69.6	 30
 18	 16	231.0	40.1	 25
 19	 16	484.0	83.3	 25
 20	 16	270.0	31.0	 25
 21	 16	287.0	48.6	 25
 22	 16	149.0	28.8	 30
 23	 16	188.0	41.0	 25
 24	 16	108.0	34.1	 25
 25	 16	116.0	26.3	 25
 26	 16	134.0	26.6	 25
 27	 16	284.0	46.1	 30
 28	 16	627.0	72.2	 25
 29	 16	151.0	21.5	 25
 30	 16	939.0	186.8	 25
 31	 16	257.0	50.2	 25
 32	 16	335.5	46.1	 30
 33	 16	155.0	29.6	 25
 34	 16	108.0	22.4	 25
 35	 16	207.0	32.2	 25
 36	 16	662.0	76.5	 25
 37	 16	676.3	87.4	 30
 38	 16	588.0	46.2	 25
 39	 16	240.0	32.0	 25
 40	 16	163.0	29.5	 25
 41	 16	221.0	35.2	 25
 42	 16	191.0	39.7	 30
 43	 16	194.0	30.1	 25
 44	 16	489.0	80.3	 25
 45	 16	381.0	48.3	 25
 46	 16	662.0	73.0	 25
 47	 16	165.0	20.9	 30
 48	 16	181.0	28.3	 25
 49	 16	252.0	39.8	 25
 50	 16	590.0	69.5	 25
 51	 16	586.0	66.6	 25
 52	 16	242.0	30.0	 25
 53	 16	175.0	28.3	 30
 54	 16	133.0	24.0	 25
 55	 16	273.0	45.2	 25
 56	 16	217.0	40.0	 25
 57	 16	211.0	48.5	 25
 58	 16	210.0	43.6	 30
 59	 16	124.0	21.1	 25
 60	 16	210.0	17.8	 25
 61	 16	141.0	30.5	 25
 62	 16	183.0	25.7	 25
 63	 16	192.8	29.8	 30
 64	 16	334.0	54.8	 25
 65	 16	135.0	21.6	 25
 66	 16	2020.0	303.1	 25
 67	 16	191.0	40.2	 25
 68	 16	603.3	120.6	 30
 69	 16	1588.0	133.0	 25
 70	 16	185.0	21.6	 25
 71	 16	200.0	23.3	 25
 72	 16	380.0	35.9	 25
 73	 16	572.0	53.7	 30
 74	 16	281.0	46.3	 25
 75	 16	526.0	63.1	 25
 76	 16	3327.0	432.3	 25
 77	 16	212.0	28.1	 25
 78	 16	173.0	30.6	 30
 79	 16	190.0	28.3	 25
 80	 16	127.0	23.3	 25
 81	 16	241.0	44.4	 25
 82	 16	178.0	37.7	 25
 83	 16	227.5	42.3	 30
 84	 16	1657.0	161.3	 25
 85	 16	843.0	137.7	 25
 86	 16	262.0	39.1	 25
 87	 16	404.0	43.4	 25
 88	 16	349.0	52.2	 30
 89	 16	258.0	30.5	 25
 90	 16	186.0	39.5	 25
 91	 16	232.0	44.6	 25
 92	 16	208.0	24.5	 25
 93	 16	126.8	22.3	 30
 94	 16	387.0	45.5	 25
 95	 16	153.0	22.3	 25
 96	 16	139.0	25.4	 25
 97	 16	131.0	28.4	 25
 98	 16	141.0	34.9	 30
 99	 16	154.0	20.7	 25
100	 16	156.0	23.1	 25
101	 16	150.0	23.9	 25
102	 16	736.0	105.3	 25
103	 16	296.0	63.9	 30
104	 16	408.0	54.2	 25
105	 16	207.0	33.7	 25
106	 16	316.0	34.5	 25
107	 16	1703.0	252.9	 25
108	 16	3836.0	835.3	 30
109	 16	695.0	58.4	 25
110	 16	259.0	33.7	 25
111	 16	347.0	66.2	 25
112	 16	162.0	19.6	 25
113	 16	238.8	35.8	 30
114	 16	358.0	56.1	 25
115	 16	197.0	34.6	 25
116	 16	594.0	82.8	 25
117	 16	384.0	56.7	 25
118	 16	470.8	50.3	 30
119	 16	164.0	32.4	 25
120	 16	397.0	83.1	 25
121	 16	443.0	72.0	 25
122	 16	118.0	23.6	 25
123	 16	193.5	33.0	 30
124	 16	117.0	22.5	 25
125	 16	384.0	62.8	 25
126	 16	126.0	20.8	 25
127	 16	309.0	40.7	 25
128	 16	550.3	114.8	 30
129	 16	213.0	32.5	 25
130	 16	141.0	21.0	 25
131	 16	320.0	45.7	 25
132	 16	223.0	57.1	 25
133	 16	215.3	40.2	 30
134	 16	161.0	27.5	 25
135	 16	265.0	36.1	 25
136	 16	191.0	33.1	 25
137	 16	766.0	140.1	 25
138	 16	813.3	89.7	 30
139	 16	158.0	26.7	 25
140	 16	273.0	49.9	 25
141	 16	643.0	95.5	 25
142	 16	537.0	85.9	 25
143	 16	451.0	56.0	 30
144	 16	1221.0	94.0	 25
145	 16	657.0	105.4	 25
146	 16	254.0	37.6	 25
147	 16	407.0	59.8	 25
148	 16	500.0	59.7	 30
149	 16	1292.0	144.6	 25
150	 16	207.0	32.8	 25
151	 16	410.0	61.8	 25
152	 16	231.0	38.4	 25
153	 16	102.8	29.0	 30
154	 16	153.0	29.2	 25
155	 16	280.0	35.9	 25
156	 16	457.0	41.0	 25
157	 16	306.0	41.6	 25
158	 16	243.0	34.4	 30
159	 16	294.0	44.1	 25
160	 16	148.0	29.0	 25
161	 16	280.0	39.8	 25
162	 16	498.0	95.2	 25
163	 16	588.8	79.7	 30
164	 16	352.0	30.9	 25
165	 16	299.0	65.4	 25
166	 16	128.0	33.6	 25
167	 16	155.0	31.7	 25
168	 16	209.8	31.3	 30
169	 16	387.0	52.5	 25
170	 16	494.0	56.8	 25
171	 16	296.0	33.0	 25
172	 16	1900.0	259.1	 25
173	 16	2335.8	373.2	 30
174	 16	174.0	34.2	 25
175	 16	206.0	32.4	 25
176	 16	183.0	34.7	 25
177	 16	353.0	54.1	 25
178	 16	272.0	33.5	 30
179	 16	176.0	37.5	 25
180	 16	158.0	30.4	 25
181	 16	121.0	25.4	 25
182	 16	130.0	25.5	 25
183	 16	186.0	31.5	 30
184	 16	252.0	33.0	 25
185	 16	120.0	19.6	 25
186	 16	248.0	43.1	 25
187	 16	222.0	26.1	 25
188	 16	382.0	69.0	 30
189	 16	383.0	70.4	 25
190	 16	109.0	21.1	 25
191	 16	133.0	22.1	 25
192	 16	186.0	38.5	 25
193	 16	186.5	30.5	 30
194	 16	160.0	26.4	 25
195	 16	213.0	23.2	 25
196	 16	230.0	39.7	 25
197	 16	226.0	35.6	 25
198	 16	192.3	27.1	 30
199	 16	210.0	38.6	 25
200	 16	717.0	96.1	 25
201	 16	181.0	37.0	 25
202	 16	116.0	23.5	 25
203	 16	165.3	32.6	 30
204	 16	532.0	84.6	 25
205	 16	143.0	23.6	 25
206	 16	211.0	37.4	 25
207	 16	1607.0	234.1	 25
208	 16	181.8	34.8	 30
209	 16	288.0	38.7	 25
210	 16	236.0	41.9	 25
211	 16	494.0	76.3	 25
212	 16	143.0	23.1	 25
213	 16	155.8	30.5	 30
214	 16	188.0	47.3	 25
215	 16	160.0	21.0	 25
216	 16	303.0	54.4	 25
217	 16	146.0	38.4	 25
218	 16	174.3	31.6	 30
219	 16	233.0	62.1	 25
220	 16	413.0	80.3	 25
221	 16	150.0	28.6	 25
222	 16	3368.0	600.4	 25
223	 16	274.3	59.7	 30
224	 16	157.0	23.3	 25
225	 16	227.0	31.0	 25
226	 16	230.0	25.7	 25
227	 16	571.0	80.6	 25
228	 16	138.0	27.1	 30
229	 16	485.0	75.2	 25
230	 16	313.0	61.8	 25
231	 16	340.0	59.8	 25
232	 16	150.0	36.9	 25
233	 16	464.5	86.4	 30
234	 16	124.0	30.6	 25
235	 16	139.0	30.6	 25
236	 16	153.0	37.2	 25
237	 16	172.0	137.2	 25
238	 16	139.5	21.4	 30
239	 16	149.0	25.7	 25
240	 16	132.0	24.0	 25
241	 16	314.0	56.8	 25
242	 16	148.0	29.1	 25
243	 16	334.5	35.6	 30
244	 16	182.0	41.1	 25
245	 16	163.0	25.3	 25
246	 16	687.0	87.0	 25
247	 16	516.0	75.8	 25
248	 16	1118.5	85.3	 30
249	 16	385.0	42.1	 25
250	 16	1251.0	173.1	 25
251	 16	204.0	30.3	 25
252	 16	594.0	90.9	 25
253	 16	141.0	21.9	 30
254	 16	135.0	33.8	 25
255	 16	261.0	45.0	 25
256	 16	399.0	56.9	 25
257	 16	152.0	32.1	 25
258	 16	721.5	146.8	 30
259	 16	235.0	43.9	 25
260	 16	250.0	35.9	 25
261	 16	354.0	46.8	 25
262	 16	440.0	44.9	 25
263	 16	156.8	44.1	 30
264	 16	181.0	30.5	 25
265	 16	159.0	34.3	 25
266	 16	262.0	38.4	 25
267	 16	291.0	45.6	 25
268	 16	313.8	52.6	 30
269	 16	181.0	35.0	 25
270	 16	140.0	25.7	 25
271	 16	122.0	28.2	 25
272	 16	121.0	32.7	 25
273	 16	294.0	51.0	 30
274	 16	170.0	49.2	 25
275	 16	127.0	25.4	 25
276	 16	282.0	38.3	 25
277	 16	155.0	30.6	 25
278	 16	154.5	40.3	 30
279	 16	294.0	52.5	 25
280	 16	199.0	33.1	 25
281	 16	184.0	30.9	 25
282	 16	118.0	18.3	 25
283	 16	121.8	25.8	 30
284	 16	201.0	24.5	 25
285	 16	197.0	24.6	 25
286	 16	218.0	39.2	 25
287	 16	185.0	24.8	 25
288	 16	751.8	143.6	 30
289	 16	281.0	49.7	 25
290	 16	537.0	87.6	 25
291	 16	390.0	56.7	 25
292	 16	190.0	33.3	 25
293	 16	173.8	36.4	 30
294	 16	932.0	168.6	 25
295	 16	137.0	31.3	 25
296	 16	158.0	22.2	 25
297	 16	221.0	46.2	 25
298	 16	217.0	48.9	 30
299	 16	190.0	39.0	 25
300	 16	506.0	72.2	 25
301	 16	97.0	13.0	 25
302	 16	236.0	42.3	 25
303	 16	255.5	47.4	 30
304	 16	155.0	23.1	 25
305	 16	290.0	50.6	 25
306	 16	247.0	70.2	 25
307	 16	272.0	44.7	 25
308	 16	204.0	41.9	 30
309	 16	380.0	57.8	 25
310	 16	277.0	46.8	 25
311	 16	688.0	97.9	 25
312	 16	366.0	69.1	 25
313	 16	194.8	34.4	 30
314	 16	404.0	73.4	 25
315	 16	151.0	32.1	 25
316	 16	283.0	48.1	 25
317	 16	138.0	27.2	 25
318	 16	725.5	105.5	 30
319	 16	252.0	40.0	 25
320	 16	1206.0	176.9	 25
321	 16	210.0	33.0	 25
322	 16	151.0	29.7	 25
323	 16	1286.8	239.6	 30
324	 16	179.0	30.3	 25
325	 16	124.0	28.7	 25
326	 16	149.0	23.2	 25
327	 16	298.0	34.1	 25
328	 16	644.8	142.6	 30
329	 16	1272.0	224.7	 25
330	 16	186.0	34.7	 25
331	 16	152.0	22.0	 25
332	 16	156.0	24.2	 25
333	 16	192.5	28.9	 30
334	 16	244.0	42.0	 25
335	 16	159.0	38.0	 25
336	 16	458.0	62.0	 25
337	 16	354.0	68.4	 25
338	 16	126.8	34.9	 30
339	 16	436.0	81.6	 25
340	 16	133.0	45.1	 25
341	 16	203.0	36.3	 25
342	 16	216.0	51.8	 25
343	 16	142.3	28.8	 30
344	 16	311.0	54.2	 25
345	 16	365.0	49.7	 25
346	 16	1126.0	136.3	 25
347	 16	251.0	31.8	 25
348	 16	169.0	33.6	 30
349	 16	287.0	58.5	 25
350	 16	136.0	31.6	 25
351	 16	565.0	81.3	 25
352	 16	143.0	23.4	 25
353	 16	113.8	20.1	 30
354	 16	360.0	52.5	 25
355	 16	795.0	98.8	 25
356	 16	175.0	37.0	 25
357	 16	427.0	58.8	 25
358	 16	156.0	33.3	 30
359	 16	1657.0	229.1	 25
360	 16	265.0	66.4	 25
361	 16	321.0	47.0	 25
362	 16	146.0	22.1	 25
363	 16	229.8	44.4	 30
364	 16	229.0	32.6	 25
365	 16	258.0	40.7	 25
366	 16	291.0	50.9	 25
367	 16	413.0	54.6	 25
368	 16	2467.0	257.0	 30
369	 16	304.0	45.6	 25
370	 16	354.0	48.1	 25
371	 16	245.0	38.8	 25
372	 16	1897.0	336.3	 25
373	 16	243.0	36.8	 30
374	 16	343.0	53.5	 25
375	 16	200.0	46.3	 25
376	 16	324.0	63.3	 25
377	 16	131.0	28.0	 25
378	 16	131.8	32.3	 30
379	 16	208.0	36.0	 25
380	 16	154.0	31.7	 25
381	 16	139.0	31.1	 25
382	 16	264.0	49.7	 25
383	 16	318.0	47.8	 30
384	 16	240.0	50.3	 25
385	 16	294.0	47.2	 25
386	 16	1164.0	196.6	 25
387	 16	165.0	31.7	 25
388	 16	179.0	39.1	 25
389	 16	462.5	98.9	 30
390	 16	143.0	29.7	 25
391	 16	290.0	45.7	 25
392	 16	189.0	42.1	 25
393	 16	200.0	52.8	 25
394	 16	174.5	33.4	 30
395	 16	181.0	47.2	 25
396	 16	425.0	79.9	 25
397	 16	278.0	55.4	 25
398	 16	667.0	114.1	 25
399	 16	861.5	187.0	 30
400	 16	271.0	52.7	 25
401	 16	277.0	42.5	 25
402	 16	616.0	96.9	 25
403	 16	159.0	34.5	 25
404	 16	578.3	133.1	 30
405	 16	1155.0	197.7	 25
406	 16	201.0	39.5	 25
407	 16	487.0	75.8	 25
408	 16	1094.0	187.3	 25
409	 16	230.5	47.2	 30
410	 16	2157.0	346.6	 25
411	 16	428.0	45.8	 25
412	 16	249.0	36.6	 25
413	 16	523.0	111.2	 25
414	 16	174.5	33.2	 30
415	 16	496.0	90.2	 25
416	 16	346.0	68.0	 25
417	 16	215.0	43.1	 25
418	 16	358.0	51.0	 25
419	 16	512.0	61.6	 30
420	 16	509.0	62.1	 25
421	 16	179.0	54.6	 25
422	 16	398.0	64.8	 25
423	 16	499.0	73.9	 25
424	 16	151.8	32.7	 30
425	 16	318.0	56.5	 25
426	 16	171.0	40.5	 25
427	 16	134.0	26.3	 25
428	 16	106.0	27.5	 25
429	 16	116.0	34.6	 30
430	 16	403.0	73.5	 25
431	 16	466.0	69.7	 25
432	 16	347.0	50.5	 25
433	 16	237.0	38.3	 25
434	 16	112.5	27.6	 30
435	 16	374.0	63.5	 25
436	 16	294.0	47.3	 25
437	 16	229.0	44.2	 25
438	 16	138.0	28.0	 25
439	 16	165.0	28.6	 30
440	 16	258.0	48.2	 25
441	 16	162.0	25.3	 25
442	 16	221.0	43.1	 25
443	 16	151.0	35.7	 25
444	 16	285.5	50.3	 30
445	 16	233.0	44.9	 25
446	 16	185.0	32.7	 25
447	 16	169.0	48.3	 25
448	 16	141.0	39.1	 25
449	 16	161.5	47.5	 30
450	 16	157.0	37.6	 25
451	 16	168.0	29.3	 25
452	 16	191.0	45.1	 25
453	 16	158.0	39.4	 25
454	 16	291.3	61.4	 30
455	 16	144.0	37.8	 25
456	 16	619.0	55.6	 25
457	 16	196.0	31.0	 25
458	 16	142.0	31.0	 25
459	 16	147.8	32.5	 30
460	 16	1178.0	196.6	 25
461	 16	376.0	63.8	 25
462	 16	1016.0	135.0	 25
463	 16	295.0	50.1	 25
464	 16	335.8	59.9	 30
465	 16	129.0	26.8	 25
466	 16	541.0	80.8	 25
467	 16	957.0	125.6	 25
468	 16	419.0	57.1	 25
469	 16	143.0	31.1	 30
470	 16	161.0	36.4	 25
471	 16	201.0	44.4	 25
472	 16	152.0	31.3	 25
473	 16	570.0	66.9	 25
474	 16	761.3	177.5	 30
475	 16	192.0	38.4	 25
476	 16	147.0	43.3	 25
477	 16	339.0	47.1	 25
478	 16	172.0	44.4	 25
479	 16	172.5	42.0	 30
480	 16	149.0	45.2	 25
481	 16	188.0	55.2	 25
482	 16	132.0	22.4	 25
483	 16	184.0	45.2	 25
484	 16	516.5	89.8	 30
485	 16	129.0	29.7	 25
486	 16	146.0	26.5	 25
487	 16	168.0	30.9	 25
488	 16	250.0	44.1	 25
489	 16	966.0	114.2	 30
490	 16	293.0	47.1	 25
491	 16	329.0	58.7	 25
492	 16	626.0	97.7	 25
493	 16	234.0	48.1	 25
494	 16	275.5	50.5	 30
495	 16	501.0	74.3	 25
496	 16	604.0	118.6	 25
497	 16	195.0	48.8	 25
498	 16	281.0	43.4	 25
499	 16	370.8	51.4	 30
500	 16	660.0	81.7	 25
501	 16	190.0	38.4	 25
502	 16	145.0	30.8	 25
503	 16	141.0	28.8	 25
504	 16	208.8	40.7	 30
505	 16	267.0	58.1	 25
506	 16	226.0	54.9	 25
507	 16	312.0	52.8	 25
508	 16	305.0	58.5	 25
509	 16	229.8	39.6	 30
510	 16	315.0	53.1	 25
511	 16	272.0	52.4	 25
512	 16	303.0	59.5	 25
513	 16	240.0	37.9	 25
514	 16	120.3	33.0	 30
515	 16	186.0	35.8	 25
516	 16	351.0	50.2	 25
517	 16	147.0	31.5	 25
518	 16	197.0	44.8	 25
519	 16	243.3	42.0	 30
520	 16	2051.0	458.7	 25
521	 16	360.0	73.9	 25
522	 16	294.0	60.4	 25
523	 16	230.0	45.3	 25
524	 16	246.5	48.7	 30
525	 16	143.0	29.1	 25
526	 16	268.0	49.2	 25
527	 16	644.0	120.8	 25
528	 16	161.0	32.3	 25
529	 16	190.0	47.0	 30
530	 16	371.0	64.6	 25
531	 16	360.0	70.4	 25
532	 16	158.0	35.7	 25
533	 16	142.0	30.4	 25
534	 16	157.0	29.3	 30
535	 16	305.0	53.3	 25
536	 16	158.0	51.2	 25
537	 16	357.0	68.0	 25
538	 16	174.0	29.9	 25
539	 16	373.3	77.8	 30
540	 16	323.0	55.0	 25
541	 16	252.0	43.5	 25
542	 16	394.0	64.1	 25
543	 16	335.0	61.3	 25
544	 16	210.8	36.3	 30
545	 16	219.0	48.3	 25
546	 16	158.0	37.3	 25
547	 16	139.0	33.7	 25
548	 16	195.0	30.6	 25
549	 16	1628.3	338.0	 30
550	 16	151.0	31.2	 25
551	 16	158.0	31.3	 25
552	 16	186.0	37.9	 25
553	 16	179.0	30.0	 25
554	 16	149.3	33.3	 30
555	 16	135.0	34.7	 25
556	 16	370.0	73.5	 25
557	 16	200.0	41.8	 25
558	 16	154.0	26.3	 25
559	 16	214.8	49.2	 30
560	 16	147.0	39.5	 25
561	 16	260.0	53.5	 25
562	 16	227.0	58.0	 25
563	 16	289.0	57.2	 25
564	 16	195.8	51.8	 30
565	 16	276.0	43.6	 25
566	 16	227.0	53.5	 25
567	 16	217.0	44.5	 25
568	 16	229.0	37.3	 25
569	 16	325.8	46.0	 30
570	 16	415.0	53.0	 25
571	 16	272.0	50.2	 25
572	 16	554.0	86.8	 25
573	 16	538.0	71.6	 25
574	 16	929.8	84.0	 30
575	 16	1742.0	315.0	 25
576	 16	156.0	34.2	 25
577	 16	128.0	30.3	 25
578	 16	557.0	85.1	 25
579	 16	908.8	129.9	 30
580	 16	811.0	105.5	 25
581	 16	482.0	77.5	 25
582	 16	510.0	75.7	 25
583	 16	155.0	33.8	 25
584	 16	152.0	35.2	 30
585	 16	489.0	78.4	 25
586	 16	487.0	66.7	 25
587	 16	277.0	52.5	 25
588	 16	276.0	57.2	 25
589	 16	112.8	26.0	 30
590	 16	320.0	75.8	 25
591	 16	458.0	130.2	 25
592	 16	301.0	71.4	 25
593	 16	157.0	40.7	 25
594	 16	1528.5	370.1	 30
595	 16	171.0	44.5	 25
596	 16	261.0	37.9	 25
597	 16	987.0	225.6	 25
598	 16	193.0	44.9	 25
599	 16	235.5	39.2	 30
600	 16	347.0	64.2	 25
601	 16	121.0	29.1	 25
602	 16	182.0	38.2	 25
603	 16	234.0	51.6	 25
604	 16	162.5	36.4	 30
605	 16	169.0	32.1	 25
606	 16	154.0	45.1	 25
607	 16	176.0	41.2	 25
608	 16	286.0	46.2	 25
609	 16	198.5	39.3	 30
610	 16	252.0	51.2	 25
611	 16	216.0	47.1	 25
612	 16	232.0	42.2	 25
613	 16	167.0	34.0	 25
614	 16	215.8	46.3	 30
615	 16	688.0	141.4	 25
616	 16	266.0	62.3	 25
617	 16	199.0	31.0	 25
618	 16	126.0	28.2	 25
619	 16	174.8	40.9	 30
620	 16	168.0	51.6	 25
621	 16	299.0	68.8	 25
622	 16	132.0	27.8	 25
623	 16	129.0	28.6	 25
624	 16	605.3	113.6	 30
625	 16	143.0	31.0	 25
626	 16	109.0	21.4	 25
627	 16	352.0	71.9	 25
628	 16	1040.0	197.2	 25
629	 16	159.0	30.7	 30
630	 16	440.0	74.0	 25
631	 16	132.0	38.6	 25
632	 16	119.0	25.3	 25
633	 16	1542.0	362.3	 25
634	 16	506.0	73.9	 30
635	 16	153.0	66.5	 25
636	 16	213.0	51.1	 25
637	 16	210.0	39.5	 25
638	 16	294.0	48.6	 25
639	 16	266.3	50.6	 30
640	 16	306.0	51.2	 25
641	 16	331.0	64.0	 25
642	 16	237.0	44.5	 25
643	 16	413.0	83.9	 25
644	 16	420.3	91.2	 30
645	 16	188.0	44.0	 25
646	 16	135.0	44.7	 25
647	 16	603.0	122.9	 25
648	 16	548.0	81.6	 25
649	 16	254.8	57.0	 30
650	 16	121.0	30.3	 25
651	 16	180.0	35.5	 25
652	 16	432.0	90.1	 25
653	 16	167.0	33.0	 25
654	 16	714.8	179.4	 30
655	 16	221.0	36.3	 25
656	 16	1765.0	406.6	 25
657	 16	153.0	37.4	 25
658	 16	165.0	51.7	 25
659	 16	131.3	21.8	 30
660	 16	126.0	26.5	 25
661	 16	121.0	32.4	 25
662	 16	118.0	25.9	 25
663	 16	163.0	47.8	 25
664	 16	361.5	83.2	 30
665	 16	256.0	54.2	 25
666	 16	212.0	35.9	 25
667	 16	148.0	41.8	 25
668	 16	192.0	38.1	 25
669	 16	227.8	38.7	 30
670	 16	347.0	76.9	 25
671	 16	428.0	80.3	 25
672	 16	839.0	172.7	 25
673	 16	415.0	83.4	 25
674	 16	144.5	45.2	 30
675	 16	140.0	30.7	 25
676	 16	134.0	30.1	 25
677	 16	692.0	122.9	 25
678	 16	1262.0	247.2	 25
679	 16	557.3	120.9	 30
680	 16	254.0	50.1	 25
681	 16	375.0	55.1	 25
682	 16	186.0	33.4	 25
683	 16	228.0	41.5	 25
684	 16	179.5	39.4	 30
685	 16	165.0	38.4	 25
686	 16	128.0	20.3	 25
687	 16	269.0	57.5	 25
688	 16	222.0	49.1	 25
689	 16	276.3	58.8	 30
690	 16	197.0	26.6	 25
691	 16	334.0	65.4	 25
692	 16	485.0	66.0	 25
693	 16	599.0	88.3	 25
694	 16	146.5	42.0	 30
695	 16	135.0	37.0	 25
696	 16	199.0	51.9	 25
697	 16	2118.0	443.4	 25
698	 16	159.0	32.9	 25
699	 16	1230.8	273.8	 30
700	 16	163.0	39.8	 25
701	 16	140.0	36.1	 25
702	 16	123.0	28.1	 25
703	 16	174.0	34.8	 25
704	 16	224.8	52.3	 30
705	 16	3072.0	850.6	 25
706	 16	412.0	74.6	 25
707	 16	247.0	45.7	 25
708	 16	304.0	64.3	 25
709	 16	252.3	40.2	 30
710	 16	268.0	43.7	 25
711	 16	20466.0	5174.5	 25
  0	 17	271.5	36.7	 30
  1	 17	1921.3	298.0	 30
  2	 17	219.5	47.3	 36
  3	 17	1233.0	167.3	 30
  4	 17	218.8	34.6	 30
  5	 17	235.8	47.7	 30
  6	 17	201.0	33.5	 30
  7	 17	197.0	45.6	 36
  8	 17	150.8	34.9	 30
  9	 17	781.5	112.0	 30
 10	 17	257.0	47.5	 30
 11	 17	839.0	167.8	 30
 12	 17	314.5	51.8	 36
 13	 17	806.8	116.6	 30
 14	 17	3292.0	438.5	 30
 15	 17	457.8	93.0	 30
 16	 17	261.5	41.3	 30
 17	 17	216.3	49.4	 36
 18	 17	567.8	79.6	 30
 19	 17	332.0	56.8	 30
 20	 17	388.8	68.7	 30
 21	 17	222.0	56.5	 30
 22	 17	277.8	56.8	 36
 23	 17	123.5	29.0	 30
 24	 17	146.3	25.9	 30
 25	 17	127.8	26.0	 30
 26	 17	207.5	38.3	 30
 27	 17	177.0	37.4	 36
 28	 17	842.5	123.3	 30
 29	 17	259.5	61.3	 30
 30	 17	136.5	39.8	 30
 31	 17	331.0	63.2	 30
 32	 17	202.5	42.6	 36
 33	 17	2600.0	336.0	 30
 34	 17	1141.8	163.6	 30
 35	 17	470.5	72.7	 30
 36	 17	5670.0	808.6	 30
 37	 17	146.0	30.7	 36
 38	 17	1137.0	183.5	 30
 39	 17	1216.8	126.6	 30
 40	 17	167.0	39.5	 30
 41	 17	180.0	37.5	 30
 42	 17	1125.0	196.0	 36
 43	 17	1328.8	203.4	 30
 44	 17	354.5	57.5	 30
 45	 17	212.5	36.2	 30
 46	 17	174.8	48.8	 30
 47	 17	166.0	29.8	 30
 48	 17	198.8	45.3	 36
 49	 17	548.3	75.0	 30
 50	 17	969.3	152.6	 30
 51	 17	458.3	47.8	 30
 52	 17	1559.8	278.3	 30
 53	 17	1675.5	307.7	 36
 54	 17	2830.0	471.9	 30
 55	 17	247.5	43.3	 30
 56	 17	278.8	54.2	 30
 57	 17	205.5	42.0	 30
 58	 17	633.5	117.4	 36
 59	 17	479.5	82.1	 30
 60	 17	901.8	88.2	 30
 61	 17	279.5	57.5	 30
 62	 17	358.3	75.7	 30
 63	 17	733.3	150.3	 36
 64	 17	177.5	32.7	 30
 65	 17	5168.8	724.5	 30
 66	 17	211.3	31.7	 30
 67	 17	455.3	76.7	 30
 68	 17	365.5	55.6	 36
 69	 17	994.0	109.0	 30
 70	 17	313.3	55.2	 30
 71	 17	156.8	28.8	 30
 72	 17	288.8	62.4	 30
 73	 17	107.5	29.3	 36
 74	 17	218.0	42.8	 30
 75	 17	135.8	42.9	 30
 76	 17	163.8	29.1	 30
 77	 17	963.3	191.0	 30
 78	 17	182.5	40.9	 36
 79	 17	272.5	55.4	 30
 80	 17	224.0	39.4	 30
 81	 17	559.8	91.4	 30
 82	 17	339.8	44.1	 30
 83	 17	207.5	45.7	 36
 84	 17	169.5	42.0	 30
 85	 17	193.8	45.3	 30
 86	 17	3096.0	435.3	 30
 87	 17	2023.3	324.2	 30
 88	 17	182.0	35.1	 36
 89	 17	199.3	51.4	 30
 90	 17	733.8	135.9	 30
 91	 17	239.5	58.2	 30
 92	 17	6047.8	899.6	 30
 93	 17	424.8	80.8	 36
 94	 17	1452.8	171.3	 30
 95	 17	196.5	38.9	 30
 96	 17	141.0	28.4	 30
 97	 17	256.5	53.3	 30
 98	 17	800.0	149.3	 36
 99	 17	149.0	34.7	 30
100	 17	142.8	26.0	 30
101	 17	416.3	79.7	 30
102	 17	223.8	46.0	 30
103	 17	603.5	130.6	 36
104	 17	166.3	43.4	 30
105	 17	539.3	165.7	 30
106	 17	257.0	46.4	 30
107	 17	210.8	40.2	 30
108	 17	718.5	165.8	 36
109	 17	347.0	57.7	 30
110	 17	248.3	51.9	 30
111	 17	651.3	98.9	 30
112	 17	390.3	62.2	 30
113	 17	136.0	31.1	 36
114	 17	135.3	34.8	 30
115	 17	261.3	53.6	 30
116	 17	354.8	50.5	 30
117	 17	1119.3	160.8	 30
118	 17	393.3	63.8	 36
119	 17	130.5	28.4	 30
120	 17	139.8	41.9	 30
121	 17	201.3	43.3	 30
122	 17	2207.8	341.2	 30
123	 17	2566.3	484.1	 36
124	 17	170.3	36.8	 30
125	 17	222.3	41.1	 30
126	 17	133.8	24.5	 30
127	 17	2126.8	328.5	 30
128	 17	250.3	30.0	 36
129	 17	306.8	54.8	 30
130	 17	278.0	53.6	 30
131	 17	10220.3	1473.6	 30
132	 17	442.3	80.1	 30
133	 17	508.0	106.0	 36
134	 17	621.3	91.6	 30
135	 17	531.5	89.1	 30
136	 17	191.0	39.4	 30
137	 17	180.3	45.1	 30
138	 17	158.5	58.0	 36
139	 17	1066.0	144.6	 30
140	 17	408.0	77.6	 30
141	 17	146.0	34.1	 30
142	 17	640.3	122.3	 30
143	 17	1446.8	206.7	 36
144	 17	305.5	47.7	 30
145	 17	620.5	85.2	 30
146	 17	327.8	67.7	 30
147	 17	261.0	54.8	 30
148	 17	209.5	43.6	 36
149	 17	153.5	32.0	 30
150	 17	961.8	175.8	 30
151	 17	1196.8	225.9	 30
152	 17	446.5	91.8	 30
153	 17	618.8	139.7	 36
154	 17	318.8	64.0	 30
155	 17	201.8	40.4	 30
156	 17	313.8	66.1	 30
157	 17	166.0	49.8	 30
158	 17	182.8	47.2	 36
159	 17	198.3	50.1	 30
160	 17	156.5	31.3	 30
161	 17	18203.0	2749.5	 30
162	 17	296.0	51.7	 30
163	 17	162.8	42.9	 36
164	 17	1209.5	226.3	 30
165	 17	348.0	53.6	 30
166	 17	297.0	51.9	 30
167	 17	146.8	33.8	 30
168	 17	113.8	21.0	 36
169	 17	183.8	31.5	 30
170	 17	212.8	47.7	 30
171	 17	678.8	145.5	 30
172	 17	1006.3	157.0	 30
173	 17	202.8	40.8	 36
174	 17	196.5	44.4	 30
175	 17	144.3	31.3	 30
176	 17	148.8	39.3	 30
177	 17	157.5	32.0	 30
178	 17	469.0	117.9	 36
179	 17	132.3	42.2	 30
180	 17	112.5	29.1	 30
181	 17	207.8	46.0	 30
182	 17	211.3	51.9	 30
183	 17	312.0	78.8	 36
184	 17	162.5	27.8	 30
185	 17	179.0	32.5	 30
186	 17	183.0	43.5	 30
187	 17	1710.5	349.0	 30
188	 17	558.3	112.0	 36
189	 17	205.5	43.1	 30
190	 17	164.5	37.9	 30
191	 17	480.8	109.9	 30
192	 17	369.3	63.9	 30
193	 17	148.0	34.3	 36
194	 17	232.8	50.6	 30
195	 17	100.0	28.7	 30
196	 17	119.0	28.6	 30
197	 17	466.0	79.2	 30
198	 17	240.0	55.5	 36
199	 17	162.5	29.5	 30
200	 17	914.3	112.3	 30
201	 17	193.0	41.6	 30
202	 17	270.3	40.1	 30
203	 17	142.3	32.7	 36
204	 17	134.0	30.1	 30
205	 17	455.0	55.4	 30
206	 17	148.5	31.8	 30
207	 17	254.0	42.8	 30
208	 17	434.0	83.8	 36
209	 17	143.0	30.7	 30
210	 17	239.0	44.5	 30
211	 17	123.3	35.9	 30
212	 17	226.5	43.1	 30
213	 17	165.0	139.3	 36
214	 17	234.5	44.9	 30
215	 17	128.5	31.5	 30
216	 17	243.5	45.6	 30
217	 17	231.0	53.7	 30
218	 17	164.3	39.0	 36
219	 17	237.0	41.0	 30
220	 17	231.0	47.0	 30
221	 17	146.3	39.2	 30
222	 17	144.0	26.2	 30
223	 17	558.8	102.6	 36
224	 17	943.0	164.5	 30
225	 17	198.8	36.9	 30
226	 17	660.0	103.0	 30
227	 17	1129.0	153.7	 30
228	 17	3470.8	715.1	 36
229	 17	1457.0	245.8	 30
230	 17	204.0	52.3	 30
231	 17	182.8	30.8	 30
232	 17	277.8	58.3	 30
233	 17	471.3	76.9	 36
234	 17	224.3	39.6	 30
235	 17	225.5	46.6	 30
236	 17	155.8	35.5	 30
237	 17	143.3	32.0	 30
238	 17	145.0	29.7	 36
239	 17	586.5	113.7	 30
240	 17	680.8	104.1	 30
241	 17	233.3	47.0	 30
242	 17	114.8	24.8	 30
243	 17	134.0	26.1	 36
244	 17	162.3	26.3	 30
245	 17	171.8	45.7	 30
246	 17	4473.3	608.7	 30
247	 17	6462.8	839.0	 30
248	 17	1305.0	153.0	 36
249	 17	2462.0	307.8	 30
250	 17	908.0	144.9	 30
251	 17	3939.5	509.0	 30
252	 17	1127.8	136.8	 30
253	 17	1454.5	173.1	 36
254	 17	787.0	117.2	 30
255	 17	796.5	104.5	 30
256	 17	158.5	26.5	 30
257	 17	164.5	35.7	 30
258	 17	2271.3	302.0	 36
259	 17	619.5	90.8	 30
260	 17	213.8	43.6	 30
261	 17	140.8	33.2	 30
262	 17	456.5	103.3	 30
263	 17	683.3	150.7	 36
264	 17	136.5	48.4	 30
265	 17	555.5	83.7	 30
266	 17	131.5	19.0	 30
267	 17	148.0	32.5	 30
268	 17	295.8	56.9	 36
269	 17	614.0	128.3	 30
270	 17	505.8	88.0	 30
271	 17	341.8	58.2	 30
272	 17	313.5	80.7	 30
273	 17	147.3	38.9	 36
274	 17	399.5	65.6	 30
275	 17	133.0	29.1	 30
276	 17	257.0	55.3	 30
277	 17	191.5	40.9	 30
278	 17	143.8	33.4	 36
279	 17	603.3	116.5	 30
280	 17	220.0	39.6	 30
281	 17	161.0	30.8	 30
282	 17	718.5	115.1	 30
283	 17	204.8	38.0	 36
284	 17	485.5	78.9	 30
285	 17	1315.3	188.7	 30
286	 17	161.0	36.2	 30
287	 17	166.0	27.7	 30
288	 17	4355.0	870.9	 36
289	 17	2476.5	449.0	 30
290	 17	301.0	63.4	 30
291	 17	161.5	38.2	 30
292	 17	159.8	36.9	 30
293	 17	187.8	24.5	 36
294	 17	150.0	41.5	 30
295	 17	234.8	35.2	 30
296	 17	124.3	35.2	 30
297	 17	627.0	119.5	 30
298	 17	1193.5	202.6	 36
299	 17	201.5	46.1	 30
300	 17	384.3	65.3	 30
301	 17	186.8	31.5	 30
302	 17	262.8	40.1	 30
303	 17	561.3	94.4	 36
304	 17	360.0	69.9	 30
305	 17	439.0	72.0	 30
306	 17	381.0	66.4	 30
307	 17	1174.3	182.6	 30
308	 17	2084.3	394.9	 36
309	 17	498.5	75.8	 30
310	 17	158.3	31.7	 30
311	 17	149.8	28.9	 30
312	 17	219.0	43.1	 30
313	 17	146.3	32.3	 36
314	 17	144.5	30.8	 30
315	 17	139.0	35.9	 30
316	 17	206.8	43.6	 30
317	 17	275.8	57.6	 30
318	 17	488.0	84.4	 36
319	 17	311.8	43.0	 30
320	 17	206.8	34.1	 30
321	 17	193.8	42.4	 30
322	 17	159.8	37.4	 30
323	 17	301.5	58.1	 36
324	 17	216.5	34.3	 30
325	 17	286.8	43.4	 30
326	 17	560.8	98.0	 30
327	 17	11602.5	1476.4	 30
328	 17	1241.3	242.1	 36
329	 17	4127.0	696.3	 30
330	 17	314.8	78.6	 30
331	 17	249.3	42.6	 30
332	 17	3432.5	550.7	 30
333	 17	200.0	38.2	 36
334	 17	1878.5	239.2	 30
335	 17	498.5	82.2	 30
336	 17	306.8	52.6	 30
337	 17	265.5	57.5	 30
338	 17	378.0	97.6	 36
339	 17	674.8	121.4	 30
340	 17	267.3	46.4	 30
341	 17	134.0	28.3	 30
342	 17	507.3	54.0	 30
343	 17	132.5	35.3	 36
344	 17	704.0	117.6	 30
345	 17	620.0	91.1	 30
346	 17	394.0	58.0	 30
347	 17	207.8	33.4	 30
348	 17	168.0	32.5	 36
349	 17	167.0	46.2	 30
350	 17	135.3	40.4	 30
351	 17	386.5	59.7	 30
352	 17	2666.3	398.1	 30
353	 17	335.0	54.7	 36
354	 17	153.8	30.5	 30
355	 17	140.5	31.2	 30
356	 17	305.8	50.9	 30
357	 17	374.8	49.8	 30
358	 17	245.0	64.5	 36
359	 17	458.0	63.4	 30
360	 17	440.0	61.6	 30
361	 17	211.5	31.1	 30
362	 17	1391.3	226.2	 30
363	 17	490.0	62.4	 36
364	 17	231.8	36.4	 30
365	 17	210.0	50.7	 30
366	 17	313.3	49.6	 30
367	 17	14454.5	1789.5	 30
368	 17	2697.5	395.4	 36
369	 17	122.3	23.2	 30
370	 17	169.8	44.1	 30
371	 17	233.8	33.7	 30
372	 17	226.8	74.2	 30
373	 17	156.5	22.6	 36
374	 17	243.0	43.2	 30
375	 17	315.0	63.6	 30
376	 17	384.8	42.8	 30
377	 17	251.5	30.4	 30
378	 17	156.5	27.7	 36
379	 17	978.3	159.6	 30
380	 17	191.5	35.9	 30
381	 17	215.0	39.8	 30
382	 17	266.0	46.7	 30
383	 17	175.8	29.0	 30
384	 17	270.0	39.4	 36
385	 17	221.0	44.6	 30
386	 17	247.8	45.4	 30
387	 17	477.8	65.7	 30
388	 17	365.5	51.9	 30
389	 17	1140.3	166.0	 36
390	 17	9204.3	961.4	 30
391	 17	254.3	55.0	 30
392	 17	178.8	35.2	 30
393	 17	139.3	33.5	 30
394	 17	132.8	33.7	 36
395	 17	293.0	50.1	 30
396	 17	533.3	93.5	 30
397	 17	231.5	48.2	 30
398	 17	188.5	33.9	 30
399	 17	118.8	27.5	 36
400	 17	236.3	52.5	 30
401	 17	1833.8	241.5	 30
402	 17	193.0	30.9	 30
403	 17	4121.0	659.0	 30
404	 17	188.8	38.2	 36
405	 17	341.8	49.6	 30
406	 17	1086.0	145.7	 30
407	 17	813.5	128.3	 30
408	 17	133.8	32.2	 30
409	 17	372.0	55.1	 36
410	 17	276.8	42.7	 30
411	 17	1456.0	219.7	 30
412	 17	366.0	51.0	 30
413	 17	266.5	61.8	 30
414	 17	292.5	60.7	 36
415	 17	174.3	33.4	 30
416	 17	971.8	137.2	 30
417	 17	504.8	69.5	 30
418	 17	357.5	73.8	 30
419	 17	692.0	100.1	 36
420	 17	473.8	63.7	 30
421	 17	208.5	33.2	 30
422	 17	656.3	96.8	 30
423	 17	537.8	76.0	 30
424	 17	1456.8	297.8	 36
425	 17	1242.5	263.4	 30
426	 17	158.3	30.6	 30
427	 17	199.5	40.8	 30
428	 17	220.0	47.9	 30
429	 17	355.8	73.3	 36
430	 17	133.0	21.5	 30
431	 17	1638.0	242.5	 30
432	 17	172.0	29.5	 30
433	 17	225.5	39.6	 30
434	 17	245.3	46.0	 36
435	 17	281.8	45.9	 30
436	 17	318.0	56.7	 30
437	 17	405.3	63.0	 30
438	 17	858.5	148.9	 30
439	 17	1167.0	201.3	 36
440	 17	239.3	43.2	 30
441	 17	109.0	18.6	 30
442	 17	1725.5	300.6	 30
443	 17	590.8	79.6	 30
444	 17	3380.0	636.4	 36
445	 17	1776.0	215.6	 30
446	 17	489.8	65.0	 30
447	 17	229.0	43.4	 30
448	 17	131.5	20.0	 30
449	 17	131.8	22.3	 36
450	 17	219.8	36.7	 30
451	 17	279.3	60.1	 30
452	 17	373.3	57.8	 30
453	 17	161.8	34.6	 30
454	 17	263.8	43.7	 36
455	 17	4224.5	828.6	 30
456	 17	676.0	92.2	 30
457	 17	328.3	56.8	 30
458	 17	452.3	55.7	 30
459	 17	124.0	31.4	 36
460	 17	181.8	25.1	 30
461	 17	141.5	25.4	 30
462	 17	289.8	52.4	 30
463	 17	256.0	41.5	 30
464	 17	1010.0	200.4	 36
465	 17	2632.3	488.4	 30
466	 17	3553.8	448.0	 30
467	 17	488.5	59.2	 30
468	 17	290.8	44.3	 30
469	 17	876.8	114.2	 36
470	 17	1012.3	151.5	 30
471	 17	254.3	51.9	 30
472	 17	226.0	28.6	 30
473	 17	317.3	46.4	 30
474	 17	115.3	20.9	 36
475	 17	900.0	142.2	 30
476	 17	202.0	31.1	 30
477	 17	279.8	46.3	 30
478	 17	653.5	104.7	 30
479	 17	135.3	22.0	 36
480	 17	184.8	40.3	 30
481	 17	275.3	41.1	 30
482	 17	146.5	26.9	 30
483	 17	244.3	49.3	 30
484	 17	374.8	60.4	 36
485	 17	213.8	42.8	 30
486	 17	158.8	34.1	 30
487	 17	539.8	56.6	 30
488	 17	539.8	97.7	 30
489	 17	2014.8	354.5	 36
490	 17	1511.8	249.7	 30
491	 17	2302.5	304.5	 30
492	 17	195.0	32.5	 30
493	 17	2742.8	349.4	 30
494	 17	4275.0	773.3	 36
495	 17	580.5	73.2	 30
496	 17	332.3	50.7	 30
497	 17	264.0	51.1	 30
498	 17	234.3	36.6	 30
499	 17	209.3	55.4	 36
500	 17	185.0	23.5	 30
501	 17	673.3	102.2	 30
502	 17	375.8	43.8	 30
503	 17	122.3	26.3	 30
504	 17	185.3	26.8	 36
505	 17	479.8	75.4	 30
506	 17	169.5	23.3	 30
507	 17	5244.3	721.7	 30
508	 17	354.8	61.2	 30
509	 17	673.3	103.3	 36
510	 17	589.3	104.4	 30
511	 17	1527.3	230.8	 30
512	 17	373.5	47.6	 30
513	 17	1537.5	226.8	 30
514	 17	167.3	31.6	 36
515	 17	352.0	72.4	 30
516	 17	140.3	27.9	 30
517	 17	154.5	33.3	 30
518	 17	1701.0	288.0	 30
519	 17	194.0	39.8	 36
520	 17	2497.3	448.5	 30
521	 17	1024.0	203.9	 30
522	 17	1419.8	232.2	 30
523	 17	2321.5	322.0	 30
524	 17	261.3	43.6	 36
525	 17	163.5	31.2	 30
526	 17	1241.0	169.9	 30
527	 17	170.0	30.6	 30
528	 17	328.5	75.8	 30
529	 17	1061.5	178.2	 36
530	 17	624.5	81.3	 30
531	 17	1108.5	221.4	 30
532	 17	297.0	41.1	 30
533	 17	140.5	32.4	 30
534	 17	121.5	25.7	 36
535	 17	694.8	141.6	 30
536	 17	229.0	31.6	 30
537	 17	174.0	35.8	 30
538	 17	289.3	65.3	 30
539	 17	274.8	37.0	 36
540	 17	415.5	72.6	 30
541	 17	290.8	56.1	 30
542	 17	232.5	37.8	 30
543	 17	158.8	30.1	 30
544	 17	2517.5	653.7	 36
545	 17	199.0	39.5	 30
546	 17	963.8	149.2	 30
547	 17	148.8	41.8	 30
548	 17	455.5	60.1	 30
549	 17	290.5	49.4	 36
550	 17	118.0	28.5	 30
551	 17	168.0	25.6	 30
552	 17	341.8	48.6	 30
553	 17	1594.0	226.1	 30
554	 17	1050.8	148.5	 36
555	 17	264.3	97.1	 30
556	 17	210.8	29.7	 30
557	 17	174.5	21.5	 30
558	 17	741.8	116.2	 30
559	 17	256.8	35.7	 36
560	 17	193.3	52.1	 30
561	 17	232.0	47.3	 30
562	 17	144.8	28.4	 30
563	 17	185.3	35.9	 30
564	 17	151.8	26.0	 36
565	 17	538.5	122.8	 30
566	 17	1653.3	239.8	 30
567	 17	208.5	47.9	 30
568	 17	270.0	35.5	 30
569	 17	1184.3	245.8	 36
570	 17	1119.0	195.0	 30
571	 17	1329.8	228.8	 30
572	 17	380.0	48.5	 30
573	 17	228.3	35.9	 30
574	 17	555.0	76.5	 36
575	 17	849.8	160.0	 30
576	 17	216.0	37.9	 30
577	 17	259.8	38.5	 30
578	 17	847.8	160.6	 30
579	 17	216.3	34.4	 36
580	 17	3116.3	381.8	 30
581	 17	1368.8	118.6	 30
582	 17	273.5	55.3	 30
583	 17	274.0	31.5	 30
584	 17	4990.8	881.3	 36
585	 17	456.5	65.1	 30
586	 17	432.8	88.4	 30
587	 17	1167.3	155.3	 30
588	 17	133.0	26.7	 30
589	 17	107.0	22.1	 36
590	 17	848.3	164.0	 30
591	 17	252.8	38.0	 30
592	 17	298.0	42.0	 30
593	 17	236.5	44.1	 30
594	 17	226.5	30.1	 36
595	 17	117.0	18.3	 30
596	 17	263.8	38.5	 30
597	 17	767.0	105.6	 30
598	 17	168.0	27.5	 30
599	 17	556.5	82.5	 36
600	 17	577.8	78.6	 30
601	 17	230.8	46.2	 30
602	 17	160.8	25.3	 30
603	 17	190.8	30.1	 30
604	 17	641.5	105.7	 36
605	 17	134.8	23.9	 30
606	 17	125.0	19.0	 30
607	 17	216.8	30.1	 30
608	 17	195.8	29.3	 30
609	 17	381.0	52.7	 36
610	 17	105.5	21.2	 30
611	 17	523.8	68.9	 30
612	 17	236.3	40.9	 30
613	 17	130.5	21.8	 30
614	 17	214.3	37.8	 36
615	 17	301.8	64.5	 30
616	 17	191.0	29.1	 30
617	 17	189.3	29.5	 30
618	 17	172.3	33.0	 30
619	 17	167.0	35.7	 36
620	 17	460.5	100.3	 30
621	 17	157.5	34.0	 30
622	 17	318.8	46.5	 30
623	 17	992.8	130.0	 30
624	 17	124.0	29.0	 36
625	 17	137.8	28.2	 30
626	 17	185.5	32.9	 30
627	 17	432.3	60.0	 30
628	 17	553.5	59.1	 30
629	 17	3800.0	907.8	 36
630	 17	1109.8	141.9	 30
631	 17	2269.0	384.3	 30
632	 17	241.8	38.1	 30
633	 17	334.8	55.5	 30
634	 17	252.8	51.3	 36
635	 17	906.3	109.4	 30
636	 17	137.5	27.9	 30
637	 17	144.0	28.1	 30
638	 17	275.5	42.0	 30
639	 17	167.5	36.1	 36
640	 17	117.3	17.9	 30
641	 17	161.3	28.5	 30
642	 17	694.5	82.7	 30
643	 17	745.0	64.6	 30
644	 17	606.5	108.9	 36
645	 17	443.3	71.1	 30
646	 17	123.8	29.9	 30
647	 17	212.5	40.1	 30
648	 17	239.5	44.0	 30
649	 17	4916.8	1176.2	 36
650	 17	179.3	31.0	 30
651	 17	154.0	24.3	 30
652	 17	1027.0	164.6	 30
653	 17	227.5	50.8	 30
654	 17	444.0	68.8	 36
655	 17	1502.5	188.2	 30
656	 17	1119.8	149.6	 30
657	 17	335.5	39.4	 30
658	 17	2677.0	529.4	 30
659	 17	877.5	140.7	 36
660	 17	1484.5	206.0	 30
661	 17	1931.5	265.0	 30
662	 17	252.5	48.3	 30
663	 17	294.5	54.6	 30
664	 17	165.0	25.3	 36
665	 17	587.8	97.4	 30
666	 17	259.5	45.5	 30
667	 17	294.0	51.3	 30
668	 17	623.8	76.3	 30
669	 17	219.3	43.0	 36
670	 17	182.0	30.1	 30
671	 17	391.8	55.5	 30
672	 17	422.8	68.1	 30
673	 17	130.8	28.9	 30
674	 17	473.3	97.2	 36
675	 17	281.0	54.4	 30
676	 17	141.3	28.5	 30
677	 17	172.3	30.6	 30
678	 17	303.0	67.9	 30
679	 17	134.5	25.3	 36
680	 17	170.3	43.2	 30
681	 17	178.0	40.0	 30
682	 17	808.8	94.5	 30
683	 17	143.8	26.2	 30
684	 17	256.3	46.6	 36
685	 17	188.0	39.1	 30
686	 17	203.3	41.9	 30
687	 17	132.5	21.8	 30
688	 17	97.3	18.5	 30
689	 17	352.3	71.3	 36
690	 17	1268.8	272.1	 30
691	 17	305.8	50.3	 30
692	 17	839.8	138.4	 30
693	 17	5068.8	631.2	 30
694	 17	192.3	34.1	 36
695	 17	214.0	35.2	 30
696	 17	226.0	27.6	 30
697	 17	118.8	17.1	 30
698	 17	383.3	49.7	 30
699	 17	273.8	52.8	 36
700	 17	459.0	82.8	 30
701	 17	139.8	27.8	 30
702	 17	163.0	35.5	 30
703	 17	119.8	27.4	 30
704	 17	310.0	44.3	 36
705	 17	553.0	125.6	 30
706	 17	651.3	101.8	 30
707	 17	2015.0	295.5	 30
708	 17	568.5	64.9	 30
709	 17	308.0	57.3	 36
710	 17	869.0	185.4	 30
711	 17	285.0	494.3	 30
  0	 18	22850.0	3978.2	 25
  1	 18	367.0	76.1	 25
  2	 18	179.0	38.5	 30
  3	 18	414.0	64.3	 25
  4	 18	136.0	20.9	 25
  5	 18	212.0	27.1	 25
  6	 18	253.0	34.0	 25
  7	 18	147.0	43.0	 30
  8	 18	120.0	21.8	 25
  9	 18	325.0	54.3	 25
 10	 18	333.0	41.2	 25
 11	 18	151.0	27.4	 25
 12	 18	197.5	41.5	 30
 13	 18	339.0	38.7	 25
 14	 18	671.0	107.4	 25
 15	 18	341.0	59.3	 25
 16	 18	154.0	18.5	 25
 17	 18	212.5	50.8	 30
 18	 18	621.0	82.8	 25
 19	 18	315.0	43.2	 25
 20	 18	681.0	99.4	 25
 21	 18	190.0	29.2	 25
 22	 18	190.5	33.8	 30
 23	 18	163.0	33.1	 25
 24	 18	117.0	20.0	 25
 25	 18	177.0	22.0	 25
 26	 18	164.0	30.2	 25
 27	 18	146.5	22.6	 30
 28	 18	810.0	134.5	 25
 29	 18	140.0	21.3	 25
 30	 18	134.0	20.4	 25
 31	 18	268.0	48.7	 25
 32	 18	152.8	27.5	 30
 33	 18	422.0	64.8	 25
 34	 18	363.0	46.4	 25
 35	 18	576.0	77.5	 25
 36	 18	937.0	127.2	 25
 37	 18	157.0	31.0	 25
 38	 18	249.5	47.2	 30
 39	 18	669.0	118.1	 25
 40	 18	169.0	42.1	 25
 41	 18	134.0	18.0	 25
 42	 18	330.0	65.7	 25
 43	 18	302.8	51.2	 30
 44	 18	811.0	109.3	 25
 45	 18	154.0	24.4	 25
 46	 18	187.0	28.4	 25
 47	 18	147.0	25.3	 25
 48	 18	149.0	23.1	 30
 49	 18	408.0	72.0	 25
 50	 18	382.0	53.6	 25
 51	 18	215.0	43.8	 25
 52	 18	314.0	32.4	 25
 53	 18	572.0	119.8	 30
 54	 18	1882.0	352.2	 25
 55	 18	374.0	46.7	 25
 56	 18	367.0	44.7	 25
 57	 18	178.0	36.0	 25
 58	 18	187.5	36.1	 30
 59	 18	183.0	38.9	 25
 60	 18	327.0	44.6	 25
 61	 18	202.0	51.4	 25
 62	 18	245.0	32.8	 25
 63	 18	293.0	60.5	 30
 64	 18	192.0	23.7	 25
 65	 18	775.0	148.0	 25
 66	 18	171.0	30.6	 25
 67	 18	186.0	37.5	 25
 68	 18	191.8	28.7	 30
 69	 18	330.0	47.6	 25
 70	 18	176.0	24.3	 25
 71	 18	192.0	39.7	 25
 72	 18	181.0	30.5	 25
 73	 18	119.8	31.9	 30
 74	 18	152.0	22.0	 25
 75	 18	125.0	26.6	 25
 76	 18	191.0	26.7	 25
 77	 18	343.0	48.5	 25
 78	 18	152.5	37.9	 30
 79	 18	157.0	36.8	 25
 80	 18	277.0	44.6	 25
 81	 18	285.0	53.3	 25
 82	 18	175.0	38.6	 25
 83	 18	317.3	176.2	 30
 84	 18	320.0	60.4	 25
 85	 18	197.0	43.5	 25
 86	 18	767.0	101.1	 25
 87	 18	520.0	99.8	 25
 88	 18	138.5	16.5	 30
 89	 18	166.0	20.0	 25
 90	 18	346.0	72.4	 25
 91	 18	201.0	35.3	 25
 92	 18	860.0	164.0	 25
 93	 18	140.8	25.6	 30
 94	 18	408.0	62.0	 25
 95	 18	132.0	25.7	 25
 96	 18	100.0	26.6	 25
 97	 18	228.0	20.6	 25
 98	 18	587.0	136.8	 30
 99	 18	118.0	23.2	 25
100	 18	129.0	21.8	 25
101	 18	220.0	38.5	 25
102	 18	247.0	37.5	 25
103	 18	207.5	38.5	 30
104	 18	164.0	30.7	 25
105	 18	569.0	55.4	 25
106	 18	229.0	37.5	 25
107	 18	223.0	39.9	 25
108	 18	219.5	34.8	 30
109	 18	318.0	54.5	 25
110	 18	156.0	26.1	 25
111	 18	268.0	50.4	 25
112	 18	270.0	29.8	 25
113	 18	142.0	29.8	 30
114	 18	175.0	42.4	 25
115	 18	154.0	29.0	 25
116	 18	194.0	36.5	 25
117	 18	1020.0	111.0	 25
118	 18	277.5	99.7	 30
119	 18	123.0	34.0	 25
120	 18	118.0	24.1	 25
121	 18	161.0	27.9	 25
122	 18	396.0	57.6	 25
123	 18	503.8	138.7	 30
124	 18	138.0	26.2	 25
125	 18	184.0	48.8	 25
126	 18	135.0	32.4	 25
127	 18	894.0	184.3	 25
128	 18	298.0	63.7	 30
129	 18	161.0	28.3	 25
130	 18	152.0	24.8	 25
131	 18	974.0	165.2	 25
132	 18	227.0	36.5	 25
133	 18	253.5	32.0	 30
134	 18	647.0	81.3	 25
135	 18	286.0	49.0	 25
136	 18	850.0	132.0	 25
137	 18	130.0	16.6	 25
138	 18	113.0	21.3	 30
139	 18	293.0	51.6	 25
140	 18	145.0	30.8	 25
141	 18	157.0	37.7	 25
142	 18	400.0	73.6	 25
143	 18	1023.0	134.5	 30
144	 18	232.0	51.8	 25
145	 18	235.0	40.3	 25
146	 18	208.0	39.3	 25
147	 18	151.0	25.6	 25
148	 18	169.8	33.2	 30
149	 18	165.0	25.0	 25
150	 18	127.0	30.4	 25
151	 18	262.0	54.6	 25
152	 18	170.0	27.1	 25
153	 18	265.5	53.3	 30
154	 18	116.0	26.1	 25
155	 18	150.0	30.5	 25
156	 18	216.0	36.7	 25
157	 18	188.0	39.9	 25
158	 18	129.5	22.1	 30
159	 18	150.0	21.0	 25
160	 18	164.0	19.6	 25
161	 18	6437.0	1637.5	 25
162	 18	170.0	26.6	 25
163	 18	156.0	25.4	 30
164	 18	327.0	71.0	 25
165	 18	248.0	43.4	 25
166	 18	199.0	35.8	 25
167	 18	124.0	22.3	 25
168	 18	124.3	26.1	 30
169	 18	128.0	20.9	 25
170	 18	125.0	24.5	 25
171	 18	233.0	34.4	 25
172	 18	430.0	80.3	 25
173	 18	211.5	33.0	 30
174	 18	199.0	31.8	 25
175	 18	189.0	31.5	 25
176	 18	130.0	23.8	 25
177	 18	207.0	39.1	 25
178	 18	239.5	39.2	 30
179	 18	147.0	25.0	 25
180	 18	113.0	20.0	 25
181	 18	174.0	22.5	 25
182	 18	321.0	72.7	 25
183	 18	454.8	58.7	 30
184	 18	144.0	21.5	 25
185	 18	195.0	39.7	 25
186	 18	147.0	26.2	 25
187	 18	227.0	61.7	 25
188	 18	132.8	23.7	 30
189	 18	175.0	38.6	 25
190	 18	140.0	36.1	 25
191	 18	256.0	46.4	 25
192	 18	281.0	35.1	 25
193	 18	114.8	27.7	 30
194	 18	122.0	16.1	 25
195	 18	104.0	25.8	 25
196	 18	135.0	20.4	 25
197	 18	153.0	21.0	 25
198	 18	164.8	25.5	 30
199	 18	163.0	39.8	 25
200	 18	547.0	69.5	 25
201	 18	268.0	31.5	 25
202	 18	161.0	20.0	 25
203	 18	123.0	25.2	 30
204	 18	145.0	28.2	 25
205	 18	352.0	61.2	 25
206	 18	170.0	28.1	 25
207	 18	168.0	35.2	 25
208	 18	165.5	28.5	 30
209	 18	179.0	31.8	 25
210	 18	225.0	35.1	 25
211	 18	100.0	19.7	 25
212	 18	128.0	22.1	 25
213	 18	117.8	22.9	 30
214	 18	180.0	37.8	 25
215	 18	117.0	21.4	 25
216	 18	226.0	37.5	 25
217	 18	190.0	28.5	 25
218	 18	169.0	39.1	 30
219	 18	161.0	32.4	 25
220	 18	248.0	41.5	 25
221	 18	279.0	48.1	 25
222	 18	124.0	25.1	 25
223	 18	209.3	35.8	 30
224	 18	345.0	81.3	 25
225	 18	212.0	43.9	 25
226	 18	279.0	25.4	 25
227	 18	210.0	39.0	 25
228	 18	734.5	119.2	 30
229	 18	308.0	46.3	 25
230	 18	223.0	37.9	 25
231	 18	168.0	32.3	 25
232	 18	352.0	45.1	 25
233	 18	198.3	39.8	 30
234	 18	155.0	22.7	 25
235	 18	211.0	31.8	 25
236	 18	164.0	26.8	 25
237	 18	147.0	28.6	 25
238	 18	148.8	26.1	 30
239	 18	224.0	37.1	 25
240	 18	228.0	29.4	 25
241	 18	122.0	27.8	 25
242	 18	125.0	25.5	 25
243	 18	133.5	31.5	 30
244	 18	142.0	27.2	 25
245	 18	233.0	32.5	 25
246	 18	425.0	85.1	 25
247	 18	1840.0	404.7	 25
248	 18	547.8	77.6	 30
249	 18	791.0	139.3	 25
250	 18	596.0	98.2	 25
251	 18	1577.0	265.8	 25
252	 18	607.0	62.7	 25
253	 18	652.8	83.1	 30
254	 18	424.0	50.8	 25
255	 18	341.0	28.4	 25
256	 18	210.0	34.7	 25
257	 18	166.0	26.9	 25
258	 18	700.8	105.1	 30
259	 18	238.0	28.8	 25
260	 18	137.0	28.8	 25
261	 18	125.0	27.6	 25
262	 18	164.0	29.4	 25
263	 18	281.8	66.0	 30
264	 18	118.0	28.1	 25
265	 18	172.0	28.6	 25
266	 18	192.0	37.4	 25
267	 18	174.0	32.1	 25
268	 18	181.0	28.3	 30
269	 18	207.0	39.9	 25
270	 18	253.0	39.7	 25
271	 18	537.0	83.9	 25
272	 18	174.0	18.7	 25
273	 18	203.8	28.1	 30
274	 18	212.0	34.3	 25
275	 18	200.0	27.3	 25
276	 18	166.0	29.8	 25
277	 18	137.0	31.4	 25
278	 18	111.5	16.0	 30
279	 18	173.0	24.4	 25
280	 18	163.0	26.2	 25
281	 18	204.0	28.8	 25
282	 18	283.0	38.7	 25
283	 18	263.8	51.6	 30
284	 18	217.0	36.8	 25
285	 18	481.0	66.7	 25
286	 18	129.0	20.7	 25
287	 18	165.0	26.7	 25
288	 18	1720.5	377.7	 30
289	 18	641.0	160.6	 25
290	 18	399.0	43.6	 25
291	 18	162.0	32.6	 25
292	 18	158.0	22.6	 25
293	 18	197.8	34.9	 30
294	 18	152.0	22.8	 25
295	 18	160.0	31.4	 25
296	 18	109.0	18.4	 25
297	 18	170.0	29.9	 25
298	 18	297.5	57.6	 30
299	 18	152.0	33.1	 25
300	 18	310.0	32.2	 25
301	 18	145.0	22.3	 25
302	 18	168.0	25.8	 25
303	 18	297.0	57.3	 30
304	 18	303.0	57.9	 25
305	 18	173.0	23.5	 25
306	 18	217.0	36.9	 25
307	 18	519.0	87.9	 25
308	 18	478.0	84.4	 30
309	 18	283.0	29.3	 25
310	 18	154.0	28.2	 25
311	 18	164.0	30.6	 25
312	 18	191.0	36.7	 25
313	 18	157.5	33.8	 30
314	 18	114.0	25.7	 25
315	 18	130.0	33.3	 25
316	 18	105.0	20.9	 25
317	 18	227.0	38.3	 25
318	 18	235.0	45.5	 30
319	 18	150.0	15.9	 25
320	 18	147.0	38.8	 25
321	 18	229.0	34.7	 25
322	 18	335.0	64.6	 25
323	 18	246.3	29.6	 30
324	 18	287.0	51.6	 25
325	 18	154.0	24.5	 25
326	 18	176.0	37.0	 25
327	 18	2523.0	572.7	 25
328	 18	443.0	77.3	 30
329	 18	681.0	140.0	 25
330	 18	220.0	47.4	 25
331	 18	170.0	26.8	 25
332	 18	596.0	91.3	 25
333	 18	248.8	44.2	 30
334	 18	898.0	212.1	 25
335	 18	158.0	35.0	 25
336	 18	217.0	47.8	 25
337	 18	188.0	48.3	 25
338	 18	164.8	27.7	 30
339	 18	186.0	25.1	 25
340	 18	219.0	30.5	 25
341	 18	133.0	32.8	 25
342	 18	250.0	28.8	 25
343	 18	124.3	36.8	 30
344	 18	343.0	69.0	 25
345	 18	271.0	44.1	 25
346	 18	253.0	57.5	 25
347	 18	174.0	25.8	 25
348	 18	129.0	40.1	 30
349	 18	147.0	26.5	 25
350	 18	122.0	25.7	 25
351	 18	200.0	50.7	 25
352	 18	465.0	113.6	 25
353	 18	245.5	46.4	 30
354	 18	130.0	19.2	 25
355	 18	129.0	23.7	 25
356	 18	239.0	52.5	 25
357	 18	295.0	34.7	 25
358	 18	217.8	38.1	 30
359	 18	175.0	25.2	 25
360	 18	290.0	51.5	 25
361	 18	191.0	35.7	 25
362	 18	423.0	55.1	 25
363	 18	373.5	54.0	 30
364	 18	249.0	37.7	 25
365	 18	204.0	42.6	 25
366	 18	202.0	27.0	 25
367	 18	4660.0	1095.9	 25
368	 18	734.0	168.4	 30
369	 18	163.0	34.1	 25
370	 18	126.0	21.2	 25
371	 18	154.0	32.9	 25
372	 18	253.0	36.2	 25
373	 18	241.0	32.3	 25
374	 18	162.5	29.1	 30
375	 18	172.0	37.1	 25
376	 18	199.0	29.8	 25
377	 18	157.0	29.9	 25
378	 18	164.0	27.0	 25
379	 18	264.3	46.9	 30
380	 18	212.0	38.2	 25
381	 18	150.0	20.8	 25
382	 18	262.0	41.3	 25
383	 18	128.0	24.3	 25
384	 18	245.3	71.4	 30
385	 18	159.0	21.6	 25
386	 18	143.0	31.7	 25
387	 18	183.0	32.9	 25
388	 18	145.0	19.7	 25
389	 18	1164.5	253.1	 30
390	 18	1643.0	335.9	 25
391	 18	189.0	30.6	 25
392	 18	144.0	24.4	 25
393	 18	113.0	29.4	 25
394	 18	100.8	22.7	 30
395	 18	148.0	22.0	 25
396	 18	273.0	39.3	 25
397	 18	217.0	39.5	 25
398	 18	162.0	38.4	 25
399	 18	155.8	28.0	 30
400	 18	138.0	25.9	 25
401	 18	308.0	58.0	 25
402	 18	155.0	29.8	 25
403	 18	1094.0	253.1	 25
404	 18	173.5	31.4	 30
405	 18	173.0	24.3	 25
406	 18	383.0	66.8	 25
407	 18	330.0	44.1	 25
408	 18	128.0	21.3	 25
409	 18	277.8	39.7	 30
410	 18	198.0	42.2	 25
411	 18	624.0	127.1	 25
412	 18	574.0	66.0	 25
413	 18	257.0	46.6	 25
414	 18	291.8	36.8	 30
415	 18	151.0	26.3	 25
416	 18	197.0	56.4	 25
417	 18	250.0	49.7	 25
418	 18	421.0	80.7	 25
419	 18	379.8	51.2	 30
420	 18	190.0	41.7	 25
421	 18	142.0	29.4	 25
422	 18	211.0	40.9	 25
423	 18	375.0	56.5	 25
424	 18	342.8	69.5	 30
425	 18	175.0	36.1	 25
426	 18	153.0	23.3	 25
427	 18	208.0	67.6	 25
428	 18	188.0	43.8	 25
429	 18	268.5	56.1	 30
430	 18	115.0	38.0	 25
431	 18	425.0	106.4	 25
432	 18	156.0	34.0	 25
433	 18	203.0	45.3	 25
434	 18	162.8	25.4	 30
435	 18	174.0	38.3	 25
436	 18	193.0	22.7	 25
437	 18	289.0	51.4	 25
438	 18	240.0	52.9	 25
439	 18	576.5	158.2	 30
440	 18	190.0	32.3	 25
441	 18	120.0	23.5	 25
442	 18	278.0	56.9	 25
443	 18	346.0	61.3	 25
444	 18	412.3	112.0	 30
445	 18	377.0	87.6	 25
446	 18	167.0	24.0	 25
447	 18	208.0	28.8	 25
448	 18	114.0	26.3	 25
449	 18	100.5	20.2	 30
450	 18	138.0	18.4	 25
451	 18	226.0	43.2	 25
452	 18	212.0	40.5	 25
453	 18	190.0	31.1	 25
454	 18	334.5	50.4	 30
455	 18	492.0	96.4	 25
456	 18	327.0	57.2	 25
457	 18	369.0	46.7	 25
458	 18	298.0	40.0	 25
459	 18	133.8	23.3	 30
460	 18	200.0	39.0	 25
461	 18	111.0	47.3	 25
462	 18	160.0	29.5	 25
463	 18	137.0	20.7	 25
464	 18	215.5	50.1	 30
465	 18	465.0	108.6	 25
466	 18	961.0	216.6	 25
467	 18	582.0	70.0	 25
468	 18	223.0	56.2	 25
469	 18	352.8	59.9	 30
470	 18	550.0	102.2	 25
471	 18	202.0	39.9	 25
472	 18	158.0	28.8	 25
473	 18	167.0	29.9	 25
474	 18	159.3	37.4	 30
475	 18	308.0	27.9	 25
476	 18	220.0	46.6	 25
477	 18	363.0	69.3	 25
478	 18	233.0	55.5	 25
479	 18	154.8	26.1	 30
480	 18	188.0	30.2	 25
481	 18	172.0	32.9	 25
482	 18	109.0	26.0	 25
483	 18	215.0	38.1	 25
484	 18	200.8	36.4	 30
485	 18	142.0	31.5	 25
486	 18	200.0	45.6	 25
487	 18	200.0	38.7	 25
488	 18	225.0	32.0	 25
489	 18	1906.3	414.9	 30
490	 18	364.0	80.8	 25
491	 18	553.0	90.7	 25
492	 18	133.0	27.2	 25
493	 18	469.0	94.0	 25
494	 18	1935.8	392.5	 30
495	 18	620.0	117.7	 25
496	 18	430.0	50.5	 25
497	 18	195.0	39.5	 25
498	 18	196.0	42.9	 25
499	 18	156.5	30.8	 30
500	 18	159.0	41.9	 25
501	 18	139.0	22.2	 25
502	 18	332.0	45.2	 25
503	 18	129.0	25.5	 25
504	 18	171.3	31.0	 30
505	 18	203.0	41.8	 25
506	 18	162.0	34.6	 25
507	 18	1044.0	255.5	 25
508	 18	217.0	30.5	 25
509	 18	632.8	124.0	 30
510	 18	147.0	37.4	 25
511	 18	146.0	35.4	 25
512	 18	224.0	36.4	 25
513	 18	494.0	107.3	 25
514	 18	142.3	31.8	 30
515	 18	135.0	24.1	 25
516	 18	101.0	21.0	 25
517	 18	131.0	26.1	 25
518	 18	209.0	39.0	 25
519	 18	250.8	52.9	 30
520	 18	963.0	175.6	 25
521	 18	245.0	38.8	 25
522	 18	566.0	84.5	 25
523	 18	697.0	66.4	 25
524	 18	201.8	27.7	 30
525	 18	244.0	42.0	 25
526	 18	253.0	43.1	 25
527	 18	144.0	24.9	 25
528	 18	193.0	29.6	 25
529	 18	375.3	78.7	 30
530	 18	291.0	48.1	 25
531	 18	212.0	40.4	 25
532	 18	237.0	45.8	 25
533	 18	125.0	23.9	 25
534	 18	109.8	30.9	 30
535	 18	135.0	27.3	 25
536	 18	138.0	31.5	 25
537	 18	122.0	24.4	 25
538	 18	150.0	34.9	 25
539	 18	512.0	144.1	 30
540	 18	187.0	42.6	 25
541	 18	125.0	17.6	 25
542	 18	157.0	45.0	 25
543	 18	144.0	34.7	 25
544	 18	342.3	76.4	 30
545	 18	167.0	36.6	 25
546	 18	329.0	59.3	 25
547	 18	162.0	33.8	 25
548	 18	442.0	66.6	 25
549	 18	241.5	35.6	 30
550	 18	125.0	27.3	 25
551	 18	156.0	31.1	 25
552	 18	380.0	72.9	 25
553	 18	665.0	141.0	 25
554	 18	742.3	189.4	 30
555	 18	190.0	35.2	 25
556	 18	199.0	35.1	 25
557	 18	198.0	38.5	 25
558	 18	286.0	45.3	 25
559	 18	161.8	22.1	 30
560	 18	294.0	53.5	 25
561	 18	188.0	41.1	 25
562	 18	175.0	33.5	 25
563	 18	179.0	24.4	 25
564	 18	157.0	44.8	 30
565	 18	177.0	36.2	 25
566	 18	943.0	241.1	 25
567	 18	528.0	67.7	 25
568	 18	142.0	22.2	 25
569	 18	575.5	132.9	 30
570	 18	402.0	97.1	 25
571	 18	397.0	98.3	 25
572	 18	533.0	91.1	 25
573	 18	196.0	28.5	 25
574	 18	630.8	135.2	 30
575	 18	514.0	87.9	 25
576	 18	281.0	48.5	 25
577	 18	255.0	32.4	 25
578	 18	143.0	23.4	 25
579	 18	246.3	55.8	 30
580	 18	645.0	87.1	 25
581	 18	497.0	60.5	 25
582	 18	245.0	45.9	 25
583	 18	224.0	35.7	 25
584	 18	1010.3	298.8	 30
585	 18	369.0	64.7	 25
586	 18	204.0	54.9	 25
587	 18	449.0	82.8	 25
588	 18	110.0	24.7	 25
589	 18	108.8	18.2	 30
590	 18	238.0	55.2	 25
591	 18	128.0	31.9	 25
592	 18	521.0	112.4	 25
593	 18	299.0	58.1	 25
594	 18	265.0	56.3	 30
595	 18	132.0	27.2	 25
596	 18	302.0	54.4	 25
597	 18	380.0	68.5	 25
598	 18	152.0	32.4	 25
599	 18	352.5	97.8	 30
600	 18	249.0	62.3	 25
601	 18	467.0	122.0	 25
602	 18	191.0	40.0	 25
603	 18	190.0	50.4	 25
604	 18	386.3	63.4	 30
605	 18	142.0	39.2	 25
606	 18	126.0	19.0	 25
607	 18	136.0	23.4	 25
608	 18	162.0	34.0	 25
609	 18	541.0	82.3	 30
610	 18	120.0	28.5	 25
611	 18	298.0	38.5	 25
612	 18	191.0	36.0	 25
613	 18	151.0	40.9	 25
614	 18	223.8	56.8	 30
615	 18	181.0	32.0	 25
616	 18	208.0	45.1	 25
617	 18	149.0	29.4	 25
618	 18	131.0	24.4	 25
619	 18	142.8	30.3	 30
620	 18	140.0	28.6	 25
621	 18	152.0	38.5	 25
622	 18	180.0	41.3	 25
623	 18	314.0	64.1	 25
624	 18	130.3	33.3	 30
625	 18	154.0	32.5	 25
626	 18	149.0	38.2	 25
627	 18	250.0	38.4	 25
628	 18	277.0	46.1	 25
629	 18	858.5	230.1	 30
630	 18	733.0	141.1	 25
631	 18	651.0	187.4	 25
632	 18	169.0	45.6	 25
633	 18	225.0	73.0	 25
634	 18	170.8	33.8	 30
635	 18	1082.0	214.2	 25
636	 18	183.0	40.0	 25
637	 18	175.0	31.2	 25
638	 18	219.0	30.2	 25
639	 18	138.5	34.0	 30
640	 18	155.0	32.4	 25
641	 18	158.0	27.5	 25
642	 18	275.0	53.7	 25
643	 18	552.0	80.4	 25
644	 18	368.5	49.9	 30
645	 18	252.0	39.5	 25
646	 18	166.0	70.5	 25
647	 18	149.0	25.9	 25
648	 18	214.0	36.8	 25
649	 18	1348.3	437.0	 30
650	 18	204.0	69.0	 25
651	 18	162.0	37.7	 25
652	 18	190.0	34.5	 25
653	 18	248.0	49.9	 25
654	 18	383.0	65.8	 30
655	 18	946.0	203.6	 25
656	 18	693.0	137.8	 25
657	 18	293.0	44.7	 25
658	 18	406.0	128.8	 25
659	 18	754.8	68.3	 30
660	 18	629.0	97.2	 25
661	 18	629.0	110.8	 25
662	 18	165.0	30.8	 25
663	 18	205.0	52.6	 25
664	 18	162.8	38.3	 30
665	 18	319.0	56.9	 25
666	 18	261.0	54.3	 25
667	 18	193.0	54.7	 25
668	 18	242.0	47.4	 25
669	 18	161.5	31.2	 30
670	 18	184.0	36.4	 25
671	 18	325.0	76.4	 25
672	 18	373.0	62.4	 25
673	 18	217.0	41.6	 25
674	 18	365.0	92.2	 30
675	 18	153.0	31.2	 25
676	 18	189.0	47.3	 25
677	 18	132.0	30.7	 25
678	 18	147.0	24.3	 25
679	 18	116.3	23.7	 30
680	 18	326.0	73.8	 25
681	 18	165.0	34.6	 25
682	 18	392.0	55.1	 25
683	 18	161.0	23.8	 25
684	 18	238.8	59.6	 30
685	 18	149.0	30.1	 25
686	 18	184.0	36.3	 25
687	 18	138.0	34.7	 25
688	 18	112.0	31.0	 25
689	 18	170.8	41.1	 30
690	 18	350.0	99.2	 25
691	 18	180.0	44.9	 25
692	 18	184.0	42.3	 25
693	 18	827.0	239.1	 25
694	 18	163.8	38.4	 30
695	 18	156.0	25.6	 25
696	 18	162.0	32.7	 25
697	 18	234.0	54.2	 25
698	 18	363.0	71.9	 25
699	 18	665.8	147.6	 30
700	 18	137.0	33.3	 25
701	 18	136.0	28.1	 25
702	 18	145.0	65.1	 25
703	 18	135.0	32.8	 25
704	 18	216.5	48.8	 30
705	 18	214.0	40.7	 25
706	 18	858.0	217.2	 25
707	 18	1435.0	297.1	 25
708	 18	602.0	127.7	 25
709	 18	234.0	42.6	 25
710	 18	221.5	35.4	 30
711	 18	20153.0	6693.7	 25
  0	 19	314.0	53.9	 25
  1	 19	3200.0	522.3	 25
  2	 19	203.3	53.0	 30
  3	 19	565.0	75.8	 25
  4	 19	164.0	22.3	 25
  5	 19	113.0	21.6	 25
  6	 19	284.0	54.5	 25
  7	 19	462.3	104.4	 30
  8	 19	324.0	53.5	 25
  9	 19	111.0	21.0	 25
 10	 19	1231.0	94.1	 25
 11	 19	628.0	91.3	 25
 12	 19	446.5	65.3	 30
 13	 19	180.0	30.0	 25
 14	 19	333.0	67.6	 25
 15	 19	132.0	23.1	 25
 16	 19	550.0	52.7	 25
 17	 19	193.5	39.9	 30
 18	 19	485.0	48.2	 25
 19	 19	174.0	44.0	 25
 20	 19	308.0	42.4	 25
 21	 19	169.0	40.1	 25
 22	 19	258.3	52.4	 30
 23	 19	164.0	45.3	 25
 24	 19	389.0	51.4	 25
 25	 19	777.0	66.8	 25
 26	 19	318.0	35.8	 25
 27	 19	276.8	43.3	 30
 28	 19	568.0	57.4	 25
 29	 19	656.0	94.3	 25
 30	 19	305.0	50.9	 25
 31	 19	785.0	96.8	 25
 32	 19	287.0	44.7	 25
 33	 19	222.3	53.0	 30
 34	 19	147.0	27.4	 25
 35	 19	279.0	36.5	 25
 36	 19	795.0	123.4	 25
 37	 19	133.0	28.9	 25
 38	 19	332.5	49.6	 30
 39	 19	524.0	77.1	 25
 40	 19	904.0	112.2	 25
 41	 19	1344.0	138.3	 25
 42	 19	857.0	86.7	 25
 43	 19	1402.8	287.9	 30
 44	 19	1127.0	124.8	 25
 45	 19	231.0	38.0	 25
 46	 19	185.0	39.4	 25
 47	 19	1126.0	135.3	 25
 48	 19	2001.3	271.8	 30
 49	 19	651.0	83.8	 25
 50	 19	137.0	25.8	 25
 51	 19	1406.0	211.0	 25
 52	 19	376.0	67.8	 25
 53	 19	303.3	52.4	 30
 54	 19	302.0	33.9	 25
 55	 19	1981.0	207.3	 25
 56	 19	1234.0	146.5	 25
 57	 19	861.0	89.4	 25
 58	 19	1390.3	232.5	 30
 59	 19	876.0	85.8	 25
 60	 19	228.0	38.1	 25
 61	 19	650.0	104.4	 25
 62	 19	226.0	39.4	 25
 63	 19	106.8	23.0	 30
 64	 19	91.0	17.7	 25
 65	 19	118.0	20.5	 25
 66	 19	274.0	43.5	 25
 67	 19	257.0	54.8	 25
 68	 19	238.5	44.3	 30
 69	 19	235.0	44.1	 25
 70	 19	1129.0	107.2	 25
 71	 19	158.0	39.0	 25
 72	 19	1865.0	279.0	 25
 73	 19	189.5	32.1	 30
 74	 19	405.0	57.1	 25
 75	 19	298.0	33.9	 25
 76	 19	225.0	35.7	 25
 77	 19	431.0	47.4	 25
 78	 19	660.8	112.4	 30
 79	 19	179.0	31.2	 25
 80	 19	166.0	38.6	 25
 81	 19	292.0	47.8	 25
 82	 19	915.0	179.2	 25
 83	 19	600.5	92.3	 30
 84	 19	777.0	82.3	 25
 85	 19	255.0	60.3	 25
 86	 19	283.0	45.7	 25
 87	 19	3852.0	509.0	 25
 88	 19	1014.8	201.3	 30
 89	 19	536.0	73.2	 25
 90	 19	113.0	24.6	 25
 91	 19	164.0	28.3	 25
 92	 19	2239.0	232.3	 25
 93	 19	168.8	48.6	 30
 94	 19	164.0	34.8	 25
 95	 19	269.0	47.9	 25
 96	 19	222.0	38.1	 25
 97	 19	939.0	132.0	 25
 98	 19	414.5	67.6	 30
 99	 19	729.0	115.2	 25
100	 19	236.0	40.9	 25
101	 19	199.0	33.8	 25
102	 19	4842.0	698.4	 25
103	 19	242.8	45.3	 30
104	 19	144.0	23.7	 25
105	 19	3621.0	565.7	 25
106	 19	241.0	52.6	 25
107	 19	287.0	33.8	 25
108	 19	258.3	48.5	 30
109	 19	191.0	36.3	 25
110	 19	163.0	41.2	 25
111	 19	2411.0	344.5	 25
112	 19	1094.0	117.7	 25
113	 19	1313.3	214.5	 30
114	 19	285.0	59.8	 25
115	 19	153.0	30.1	 25
116	 19	487.0	81.8	 25
117	 19	2494.0	244.2	 25
118	 19	318.5	40.3	 30
119	 19	198.0	37.7	 25
120	 19	162.0	41.5	 25
121	 19	616.0	108.6	 25
122	 19	1342.0	206.0	 25
123	 19	166.0	28.9	 30
124	 19	277.0	46.0	 25
125	 19	498.0	64.0	 25
126	 19	188.0	32.2	 25
127	 19	183.0	39.5	 25
128	 19	470.3	60.4	 30
129	 19	1207.0	156.2	 25
130	 19	111.0	22.5	 25
131	 19	752.0	145.0	 25
132	 19	278.0	52.0	 25
133	 19	566.0	113.8	 30
134	 19	256.0	55.6	 25
135	 19	455.0	57.3	 25
136	 19	1812.0	170.2	 25
137	 19	1770.0	248.8	 25
138	 19	181.5	43.3	 30
139	 19	396.0	48.3	 25
140	 19	582.0	88.9	 25
141	 19	969.0	98.9	 25
142	 19	632.0	66.5	 25
143	 19	434.0	68.7	 30
144	 19	2676.0	247.0	 25
145	 19	265.0	43.4	 25
146	 19	898.0	116.5	 25
147	 19	458.0	57.6	 25
148	 19	361.8	52.2	 30
149	 19	146.0	25.1	 25
150	 19	615.0	78.1	 25
151	 19	197.0	39.7	 25
152	 19	124.0	28.4	 25
153	 19	192.0	31.3	 30
154	 19	166.0	35.9	 25
155	 19	181.0	38.5	 25
156	 19	130.0	21.4	 25
157	 19	4541.0	790.0	 25
158	 19	166.3	43.2	 30
159	 19	120.0	24.2	 25
160	 19	126.0	23.9	 25
161	 19	155.0	32.0	 25
162	 19	757.0	162.7	 25
163	 19	524.0	128.3	 30
164	 19	299.0	35.9	 25
165	 19	154.0	30.9	 25
166	 19	127.0	36.0	 25
167	 19	209.0	43.0	 25
168	 19	150.0	38.2	 30
169	 19	141.0	26.2	 25
170	 19	312.0	40.6	 25
171	 19	402.0	74.2	 25
172	 19	348.0	61.0	 25
173	 19	964.0	132.2	 30
174	 19	354.0	60.0	 25
175	 19	207.0	43.5	 25
176	 19	446.0	87.1	 25
177	 19	197.0	30.5	 25
178	 19	312.5	56.4	 30
179	 19	179.0	53.6	 25
180	 19	210.0	38.3	 25
181	 19	508.0	102.8	 25
182	 19	268.0	56.8	 25
183	 19	154.3	50.7	 30
184	 19	399.0	104.4	 25
185	 19	407.0	70.5	 25
186	 19	151.0	30.7	 25
187	 19	498.0	70.5	 25
188	 19	241.8	42.7	 30
189	 19	364.0	60.2	 25
190	 19	335.0	43.1	 25
191	 19	177.0	36.3	 25
192	 19	2062.0	297.6	 25
193	 19	290.5	50.6	 30
194	 19	534.0	65.4	 25
195	 19	196.0	36.8	 25
196	 19	265.0	50.7	 25
197	 19	232.0	30.4	 25
198	 19	168.3	31.0	 30
199	 19	116.0	32.1	 25
200	 19	467.0	75.1	 25
201	 19	323.0	47.3	 25
202	 19	1578.0	186.3	 25
203	 19	388.0	55.6	 30
204	 19	1369.0	207.8	 25
205	 19	336.0	52.7	 25
206	 19	1332.0	144.8	 25
207	 19	299.0	65.5	 25
208	 19	242.5	54.2	 30
209	 19	228.0	35.7	 25
210	 19	249.0	36.8	 25
211	 19	180.0	38.1	 25
212	 19	132.0	34.7	 25
213	 19	720.8	136.9	 30
214	 19	212.0	43.1	 25
215	 19	231.0	51.4	 25
216	 19	2058.0	200.3	 25
217	 19	515.0	93.1	 25
218	 19	268.0	47.7	 30
219	 19	382.0	70.5	 25
220	 19	3223.0	381.6	 25
221	 19	342.0	62.1	 25
222	 19	340.0	53.4	 25
223	 19	229.0	52.9	 30
224	 19	6062.0	437.1	 25
225	 19	1145.0	125.6	 25
226	 19	268.0	41.6	 25
227	 19	228.0	48.4	 25
228	 19	2960.5	405.6	 30
229	 19	178.0	35.9	 25
230	 19	13725.0	1182.4	 25
231	 19	193.0	31.0	 25
232	 19	208.0	38.2	 25
233	 19	557.0	110.4	 30
234	 19	220.0	36.9	 25
235	 19	162.0	33.4	 25
236	 19	237.0	42.4	 25
237	 19	410.0	72.2	 25
238	 19	150.3	39.2	 30
239	 19	920.0	138.3	 25
240	 19	110.0	24.9	 25
241	 19	135.0	31.0	 25
242	 19	353.0	62.4	 25
243	 19	164.0	29.8	 30
244	 19	289.0	72.0	 25
245	 19	1730.0	194.7	 25
246	 19	229.0	39.2	 25
247	 19	189.0	36.2	 25
248	 19	150.8	41.9	 30
249	 19	561.0	101.2	 25
250	 19	183.0	58.5	 25
251	 19	1294.0	116.9	 25
252	 19	1006.0	128.4	 25
253	 19	1322.5	204.1	 30
254	 19	670.0	122.4	 25
255	 19	214.0	48.2	 25
256	 19	471.0	68.9	 25
257	 19	819.0	81.0	 25
258	 19	544.8	75.7	 30
259	 19	491.0	81.5	 25
260	 19	163.0	44.9	 25
261	 19	180.0	36.8	 25
262	 19	809.0	102.5	 25
263	 19	125.8	30.7	 30
264	 19	192.0	44.6	 25
265	 19	1144.0	186.1	 25
266	 19	177.0	29.9	 25
267	 19	9067.0	784.6	 25
268	 19	296.8	36.2	 30
269	 19	1306.0	181.3	 25
270	 19	166.0	35.3	 25
271	 19	119.0	26.0	 25
272	 19	4780.0	437.1	 25
273	 19	1391.8	278.5	 30
274	 19	127.0	34.5	 25
275	 19	134.0	30.0	 25
276	 19	136.0	29.4	 25
277	 19	471.0	62.5	 25
278	 19	136.8	28.3	 30
279	 19	193.0	41.5	 25
280	 19	552.0	79.0	 25
281	 19	8420.0	899.6	 25
282	 19	174.0	46.0	 25
283	 19	210.0	51.4	 30
284	 19	3709.0	484.2	 25
285	 19	18494.0	1497.1	 25
286	 19	258.0	28.8	 25
287	 19	243.0	45.8	 25
288	 19	207.8	49.1	 30
289	 19	317.0	48.9	 25
290	 19	246.0	49.1	 25
291	 19	2452.0	294.9	 25
292	 19	288.0	68.0	 25
293	 19	667.3	138.3	 30
294	 19	313.0	63.6	 25
295	 19	170.0	31.5	 25
296	 19	544.0	63.7	 25
297	 19	123.0	34.1	 25
298	 19	393.0	86.5	 30
299	 19	329.0	42.5	 25
300	 19	328.0	47.4	 25
301	 19	413.0	84.3	 25
302	 19	179.0	40.2	 25
303	 19	362.0	69.8	 30
304	 19	186.0	34.4	 25
305	 19	149.0	35.0	 25
306	 19	6719.0	460.6	 25
307	 19	195.0	33.3	 25
308	 19	565.3	84.8	 30
309	 19	246.0	41.6	 25
310	 19	334.0	62.3	 25
311	 19	623.0	111.1	 25
312	 19	203.0	43.3	 25
313	 19	1988.3	376.9	 30
314	 19	586.0	67.3	 25
315	 19	272.0	59.3	 25
316	 19	235.0	50.1	 25
317	 19	573.0	97.2	 25
318	 19	1609.8	260.1	 30
319	 19	630.0	103.0	 25
320	 19	247.0	40.7	 25
321	 19	470.0	79.4	 25
322	 19	213.0	49.1	 25
323	 19	872.0	181.2	 30
324	 19	436.0	81.1	 25
325	 19	178.0	34.9	 25
326	 19	141.0	21.0	 25
327	 19	207.0	43.8	 25
328	 19	399.8	78.8	 30
329	 19	471.0	77.7	 25
330	 19	303.0	41.7	 25
331	 19	515.0	89.9	 25
332	 19	368.0	56.9	 25
333	 19	1083.3	217.9	 30
334	 19	200.0	47.6	 25
335	 19	194.0	35.1	 25
336	 19	175.0	31.4	 25
337	 19	934.0	159.5	 25
338	 19	720.5	103.9	 30
339	 19	2092.0	282.7	 25
340	 19	1699.0	266.4	 25
341	 19	338.0	46.8	 25
342	 19	1429.0	172.6	 25
343	 19	246.3	58.7	 30
344	 19	369.0	47.0	 25
345	 19	873.0	117.6	 25
346	 19	6157.0	535.7	 25
347	 19	227.0	52.7	 25
348	 19	392.0	71.4	 30
349	 19	191.0	38.2	 25
350	 19	194.0	36.1	 25
351	 19	259.0	45.5	 25
352	 19	306.0	77.4	 25
353	 19	1345.8	250.7	 30
354	 19	439.0	77.2	 25
355	 19	162.0	35.3	 25
356	 19	208.0	50.2	 25
357	 19	419.0	530.9	 25
358	 19	177.3	39.7	 30
359	 19	744.0	103.5	 25
360	 19	915.0	194.6	 25
361	 19	558.0	81.2	 25
362	 19	437.0	82.1	 25
363	 19	358.0	71.0	 25
364	 19	178.8	39.1	 30
365	 19	2420.0	280.9	 25
366	 19	1545.0	205.1	 25
367	 19	319.0	58.6	 25
368	 19	376.0	66.3	 25
369	 19	245.0	39.7	 30
370	 19	1125.0	201.8	 25
371	 19	2164.0	308.9	 25
372	 19	373.0	68.6	 25
373	 19	213.0	49.7	 25
374	 19	428.3	75.4	 30
375	 19	127.0	26.2	 25
376	 19	584.0	95.8	 25
377	 19	292.0	41.8	 25
378	 19	733.0	117.6	 25
379	 19	214.0	46.9	 30
380	 19	452.0	80.4	 25
381	 19	205.0	38.9	 25
382	 19	482.0	101.5	 25
383	 19	230.0	49.1	 25
384	 19	248.8	41.9	 30
385	 19	150.0	26.2	 25
386	 19	2776.0	240.0	 25
387	 19	211.0	53.4	 25
388	 19	576.0	81.4	 25
389	 19	221.5	49.7	 30
390	 19	772.0	183.9	 25
391	 19	618.0	85.7	 25
392	 19	554.0	66.7	 25
393	 19	220.0	40.6	 25
394	 19	183.3	41.7	 30
395	 19	141.0	29.8	 25
396	 19	296.0	56.7	 25
397	 19	212.0	38.9	 25
398	 19	372.0	82.1	 25
399	 19	603.0	98.1	 30
400	 19	325.0	65.2	 25
401	 19	154.0	27.8	 25
402	 19	146.0	31.2	 25
403	 19	445.0	57.9	 25
404	 19	386.8	79.0	 30
405	 19	345.0	58.2	 25
406	 19	151.0	32.9	 25
407	 19	109.0	39.8	 25
408	 19	126.0	28.5	 25
409	 19	144.3	42.8	 30
410	 19	224.0	54.0	 25
411	 19	323.0	72.1	 25
412	 19	856.0	119.5	 25
413	 19	1405.0	180.2	 25
414	 19	6718.0	1464.3	 30
415	 19	349.0	48.1	 25
416	 19	186.0	32.6	 25
417	 19	252.0	49.5	 25
418	 19	185.0	53.5	 25
419	 19	167.5	35.5	 30
420	 19	189.0	45.2	 25
421	 19	192.0	47.2	 25
422	 19	209.0	38.9	 25
423	 19	194.0	38.4	 25
424	 19	249.8	52.6	 30
425	 19	266.0	52.0	 25
426	 19	1417.0	167.3	 25
427	 19	13210.0	2115.3	 25
428	 19	263.0	53.0	 25
429	 19	4726.8	886.5	 30
430	 19	211.0	38.2	 25
431	 19	557.0	94.6	 25
432	 19	319.0	49.2	 25
433	 19	348.0	57.8	 25
434	 19	210.0	40.8	 30
435	 19	1210.0	156.7	 25
436	 19	138.0	43.1	 25
437	 19	3603.0	479.5	 25
438	 19	198.0	33.9	 25
439	 19	134.8	37.9	 30
440	 19	378.0	73.4	 25
441	 19	989.0	138.0	 25
442	 19	239.0	36.2	 25
443	 19	1404.0	218.2	 25
444	 19	603.0	100.3	 30
445	 19	381.0	116.9	 25
446	 19	502.0	78.5	 25
447	 19	161.0	35.6	 25
448	 19	158.0	36.1	 25
449	 19	143.3	31.0	 30
450	 19	330.0	73.8	 25
451	 19	175.0	41.0	 25
452	 19	212.0	44.8	 25
453	 19	488.0	80.3	 25
454	 19	136.0	31.0	 30
455	 19	371.0	68.8	 25
456	 19	261.0	56.3	 25
457	 19	530.0	115.0	 25
458	 19	498.0	85.9	 25
459	 19	117.3	23.1	 30
460	 19	322.0	58.5	 25
461	 19	173.0	40.4	 25
462	 19	181.0	40.3	 25
463	 19	257.0	39.0	 25
464	 19	112.8	24.0	 30
465	 19	136.0	27.8	 25
466	 19	322.0	50.0	 25
467	 19	280.0	62.5	 25
468	 19	293.0	56.0	 25
469	 19	541.0	101.8	 30
470	 19	183.0	30.2	 25
471	 19	331.0	55.1	 25
472	 19	404.0	60.6	 25
473	 19	1158.0	139.5	 25
474	 19	247.5	56.7	 30
475	 19	362.0	59.0	 25
476	 19	176.0	27.3	 25
477	 19	159.0	37.3	 25
478	 19	192.0	46.9	 25
479	 19	148.8	29.5	 30
480	 19	919.0	180.3	 25
481	 19	1307.0	167.1	 25
482	 19	186.0	48.9	 25
483	 19	119.0	32.6	 25
484	 19	151.5	30.5	 30
485	 19	4501.0	638.0	 25
486	 19	245.0	48.7	 25
487	 19	166.0	34.4	 25
488	 19	944.0	113.5	 25
489	 19	154.8	41.8	 30
490	 19	667.0	134.8	 25
491	 19	2598.0	243.2	 25
492	 19	477.0	61.2	 25
493	 19	690.0	100.2	 25
494	 19	478.0	85.0	 30
495	 19	572.0	90.6	 25
496	 19	435.0	49.9	 25
497	 19	649.0	112.1	 25
498	 19	1133.0	175.7	 25
499	 19	568.8	124.8	 30
500	 19	143.0	36.7	 25
501	 19	159.0	41.2	 25
502	 19	134.0	32.8	 25
503	 19	200.0	41.8	 25
504	 19	272.5	50.2	 30
505	 19	377.0	75.0	 25
506	 19	1317.0	220.3	 25
507	 19	240.0	62.3	 25
508	 19	232.0	47.7	 25
509	 19	133.5	26.6	 30
510	 19	176.0	45.3	 25
511	 19	1288.0	202.8	 25
512	 19	189.0	35.6	 25
513	 19	143.0	44.1	 25
514	 19	676.8	130.7	 30
515	 19	123.0	24.8	 25
516	 19	187.0	35.8	 25
517	 19	214.0	46.3	 25
518	 19	259.0	47.5	 25
519	 19	590.5	98.5	 30
520	 19	234.0	62.2	 25
521	 19	591.0	81.2	 25
522	 19	892.0	97.0	 25
523	 19	11892.0	1443.0	 25
524	 19	301.0	52.8	 30
525	 19	466.0	67.4	 25
526	 19	148.0	32.9	 25
527	 19	316.0	37.8	 25
528	 19	3520.0	413.6	 25
529	 19	619.3	114.0	 30
530	 19	3757.0	735.1	 25
531	 19	378.0	74.7	 25
532	 19	2894.0	465.2	 25
533	 19	375.0	71.9	 25
534	 19	242.8	51.3	 30
535	 19	556.0	73.6	 25
536	 19	199.0	46.4	 25
537	 19	388.0	77.4	 25
538	 19	141.0	27.7	 25
539	 19	157.5	35.3	 30
540	 19	191.0	43.1	 25
541	 19	265.0	42.1	 25
542	 19	181.0	33.5	 25
543	 19	116.0	21.0	 25
544	 19	184.5	35.3	 30
545	 19	306.0	83.4	 25
546	 19	224.0	40.5	 25
547	 19	649.0	112.1	 25
548	 19	1598.0	285.4	 25
549	 19	155.0	36.1	 30
550	 19	1667.0	320.7	 25
551	 19	168.0	30.8	 25
552	 19	217.0	37.0	 25
553	 19	216.0	47.4	 25
554	 19	128.0	24.5	 30
555	 19	1379.0	267.2	 25
556	 19	1784.0	258.8	 25
557	 19	573.0	86.5	 25
558	 19	626.0	109.8	 25
559	 19	357.3	81.6	 30
560	 19	174.0	36.2	 25
561	 19	167.0	38.8	 25
562	 19	387.0	53.6	 25
563	 19	288.0	45.3	 25
564	 19	1389.8	335.7	 30
565	 19	210.0	48.4	 25
566	 19	220.0	37.6	 25
567	 19	6139.0	829.0	 25
568	 19	431.0	87.9	 25
569	 19	495.8	79.6	 30
570	 19	200.0	33.9	 25
571	 19	213.0	45.9	 25
572	 19	653.0	89.2	 25
573	 19	299.0	53.1	 25
574	 19	142.3	36.4	 30
575	 19	548.0	94.7	 25
576	 19	253.0	52.7	 25
577	 19	342.0	55.2	 25
578	 19	565.0	96.3	 25
579	 19	1546.8	369.9	 30
580	 19	206.0	42.6	 25
581	 19	559.0	63.6	 25
582	 19	803.0	77.7	 25
583	 19	415.0	62.2	 25
584	 19	548.8	85.8	 30
585	 19	485.0	65.1	 25
586	 19	376.0	54.8	 25
587	 19	1169.0	145.8	 25
588	 19	371.0	60.2	 25
589	 19	198.5	40.7	 30
590	 19	310.0	56.1	 25
591	 19	576.0	122.3	 25
592	 19	916.0	144.0	 25
593	 19	148.0	20.7	 25
594	 19	562.5	132.1	 30
595	 19	229.0	40.9	 25
596	 19	1448.0	189.9	 25
597	 19	293.0	58.7	 25
598	 19	159.0	36.8	 25
599	 19	180.5	36.0	 30
600	 19	303.0	53.7	 25
601	 19	144.0	23.5	 25
602	 19	197.0	45.3	 25
603	 19	286.0	45.4	 25
604	 19	176.5	40.9	 30
605	 19	909.0	159.9	 25
606	 19	120.0	36.4	 25
607	 19	293.0	50.1	 25
608	 19	320.0	51.8	 25
609	 19	157.5	41.1	 30
610	 19	104.0	25.0	 25
611	 19	2377.0	510.4	 25
612	 19	1769.0	330.9	 25
613	 19	11334.0	2011.3	 25
614	 19	913.0	192.4	 30
615	 19	229.0	56.0	 25
616	 19	613.0	82.0	 25
617	 19	2577.0	591.4	 25
618	 19	130.0	31.7	 25
619	 19	154.8	38.3	 30
620	 19	177.0	25.4	 25
621	 19	145.0	27.1	 25
622	 19	235.0	44.9	 25
623	 19	207.0	43.6	 25
624	 19	153.0	37.1	 30
625	 19	276.0	37.9	 25
626	 19	176.0	36.3	 25
627	 19	219.0	49.6	 25
628	 19	234.0	48.3	 25
629	 19	295.3	51.9	 30
630	 19	721.0	112.9	 25
631	 19	187.0	37.0	 25
632	 19	173.0	37.9	 25
633	 19	896.0	110.0	 25
634	 19	235.0	55.5	 30
635	 19	395.0	63.6	 25
636	 19	946.0	111.7	 25
637	 19	189.0	33.7	 25
638	 19	148.0	27.8	 25
639	 19	228.5	50.6	 30
640	 19	233.0	46.8	 25
641	 19	573.0	93.8	 25
642	 19	453.0	74.6	 25
643	 19	575.0	74.5	 25
644	 19	613.3	81.6	 30
645	 19	396.0	54.3	 25
646	 19	258.0	44.8	 25
647	 19	655.0	123.3	 25
648	 19	173.0	30.1	 25
649	 19	157.0	40.8	 30
650	 19	7282.0	1802.8	 25
651	 19	225.0	34.4	 25
652	 19	399.0	54.9	 25
653	 19	166.0	30.0	 25
654	 19	4982.0	990.3	 30
655	 19	175.0	31.7	 25
656	 19	367.0	55.4	 25
657	 19	161.0	29.1	 25
658	 19	297.0	51.3	 25
659	 19	826.5	86.6	 30
660	 19	636.0	93.6	 25
661	 19	834.0	139.6	 25
662	 19	242.0	33.2	 25
663	 19	185.0	50.2	 25
664	 19	199.3	40.6	 30
665	 19	1490.0	201.9	 25
666	 19	194.0	30.0	 25
667	 19	155.0	18.7	 25
668	 19	393.0	71.4	 25
669	 19	205.0	34.4	 30
670	 19	6206.0	1280.8	 25
671	 19	268.0	57.8	 25
672	 19	214.0	46.8	 25
673	 19	309.0	70.9	 25
674	 19	968.0	196.8	 30
675	 19	148.0	33.8	 25
676	 19	104.0	30.9	 25
677	 19	129.0	36.6	 25
678	 19	345.0	59.9	 25
679	 19	250.5	47.2	 30
680	 19	929.0	260.6	 25
681	 19	3524.0	706.3	 25
682	 19	3947.0	696.6	 25
683	 19	1100.0	148.5	 25
684	 19	772.3	187.3	 30
685	 19	419.0	69.6	 25
686	 19	235.0	39.0	 25
687	 19	238.0	61.3	 25
688	 19	115.0	30.5	 25
689	 19	141.5	27.8	 30
690	 19	2208.0	355.0	 25
691	 19	168.0	29.3	 25
692	 19	123.0	34.6	 25
693	 19	336.0	46.0	 25
694	 19	4173.3	1194.3	 30
695	 19	1638.0	338.8	 25
696	 19	235.0	44.9	 25
697	 19	487.0	92.7	 25
698	 19	178.0	40.5	 25
699	 19	470.0	83.5	 25
700	 19	119.3	32.8	 30
701	 19	354.0	60.1	 25
702	 19	3285.0	538.4	 25
703	 19	160.0	28.7	 25
704	 19	349.0	74.8	 25
705	 19	317.8	37.4	 30
706	 19	261.0	45.0	 25
707	 19	382.0	60.5	 25
708	 19	11564.0	2222.5	 25
709	 19	274.0	43.8	 25
710	 19	153.0	24.5	 30
711	 19	297.0	113.9	 25
  0	 20	23664.0	3482.6	 25
  1	 20	558.0	75.4	 25
  2	 20	210.0	32.2	 30
  3	 20	221.0	39.5	 25
  4	 20	222.0	53.1	 25
  5	 20	162.0	32.2	 25
  6	 20	281.0	40.9	 25
  7	 20	204.5	30.1	 30
  8	 20	190.0	40.7	 25
  9	 20	148.0	29.6	 25
 10	 20	171.0	35.3	 25
 11	 20	160.0	32.2	 25
 12	 20	191.8	43.1	 30
 13	 20	192.0	30.4	 25
 14	 20	203.0	30.6	 25
 15	 20	144.0	35.5	 25
 16	 20	313.0	60.1	 25
 17	 20	188.8	32.7	 30
 18	 20	230.0	39.2	 25
 19	 20	227.0	46.3	 25
 20	 20	425.0	80.6	 25
 21	 20	163.0	27.5	 25
 22	 20	237.0	40.1	 25
 23	 20	149.8	34.0	 30
 24	 20	209.0	30.2	 25
 25	 20	243.0	41.7	 25
 26	 20	272.0	50.7	 25
 27	 20	272.0	38.6	 25
 28	 20	267.8	37.0	 30
 29	 20	398.0	49.4	 25
 30	 20	281.0	45.8	 25
 31	 20	344.0	44.7	 25
 32	 20	202.0	38.6	 25
 33	 20	143.8	26.0	 30
 34	 20	134.0	26.9	 25
 35	 20	137.0	25.3	 25
 36	 20	900.0	139.1	 25
 37	 20	95.0	22.0	 25
 38	 20	136.5	34.1	 30
 39	 20	208.0	35.2	 25
 40	 20	354.0	54.1	 25
 41	 20	294.0	48.5	 25
 42	 20	431.0	65.7	 25
 43	 20	236.8	27.6	 30
 44	 20	492.0	58.0	 25
 45	 20	303.0	50.3	 25
 46	 20	122.0	24.0	 25
 47	 20	195.0	31.3	 25
 48	 20	688.5	120.9	 30
 49	 20	222.0	44.3	 25
 50	 20	140.0	25.9	 25
 51	 20	449.0	60.8	 25
 52	 20	212.0	28.3	 25
 53	 20	216.3	34.0	 30
 54	 20	366.0	51.4	 25
 55	 20	720.0	68.6	 25
 56	 20	348.0	59.0	 25
 57	 20	384.0	43.5	 25
 58	 20	352.5	66.6	 30
 59	 20	207.0	42.0	 25
 60	 20	274.0	35.8	 25
 61	 20	174.0	29.2	 25
 62	 20	469.0	70.5	 25
 63	 20	129.8	35.7	 30
 64	 20	116.0	22.1	 25
 65	 20	118.0	23.6	 25
 66	 20	220.0	31.1	 25
 67	 20	270.0	49.7	 25
 68	 20	274.0	52.2	 30
 69	 20	161.0	33.6	 25
 70	 20	223.0	31.2	 25
 71	 20	124.0	22.2	 25
 72	 20	509.0	89.4	 25
 73	 20	142.8	34.9	 30
 74	 20	154.0	38.5	 25
 75	 20	121.0	20.0	 25
 76	 20	237.0	41.1	 25
 77	 20	523.0	65.4	 25
 78	 20	258.5	34.7	 30
 79	 20	176.0	34.8	 25
 80	 20	127.0	26.9	 25
 81	 20	401.0	60.6	 25
 82	 20	294.0	51.8	 25
 83	 20	667.5	110.3	 30
 84	 20	266.0	38.8	 25
 85	 20	198.0	49.2	 25
 86	 20	184.0	32.9	 25
 87	 20	647.0	125.6	 25
 88	 20	256.5	48.1	 30
 89	 20	190.0	25.9	 25
 90	 20	202.0	35.8	 25
 91	 20	171.0	34.8	 25
 92	 20	2506.0	402.4	 25
 93	 20	134.3	35.2	 30
 94	 20	131.0	27.7	 25
 95	 20	184.0	26.0	 25
 96	 20	147.0	38.1	 25
 97	 20	165.0	25.9	 25
 98	 20	713.5	117.4	 30
 99	 20	251.0	28.6	 25
100	 20	149.0	24.2	 25
101	 20	143.0	28.1	 25
102	 20	416.0	71.3	 25
103	 20	172.3	44.2	 30
104	 20	130.0	24.7	 25
105	 20	260.0	46.2	 25
106	 20	157.0	30.1	 25
107	 20	120.0	18.3	 25
108	 20	147.5	34.1	 30
109	 20	223.0	40.7	 25
110	 20	165.0	35.0	 25
111	 20	627.0	120.4	 25
112	 20	489.0	73.5	 25
113	 20	211.5	36.7	 30
114	 20	241.0	39.7	 25
115	 20	236.0	39.0	 25
116	 20	207.0	43.6	 25
117	 20	1008.0	126.5	 25
118	 20	409.8	48.8	 30
119	 20	131.0	27.6	 25
120	 20	135.0	23.9	 25
121	 20	163.0	22.7	 25
122	 20	273.0	52.7	 25
123	 20	125.0	21.4	 30
124	 20	184.0	38.0	 25
125	 20	272.0	31.0	 25
126	 20	156.0	25.8	 25
127	 20	150.0	26.3	 25
128	 20	181.3	28.6	 30
129	 20	293.0	52.1	 25
130	 20	142.0	27.9	 25
131	 20	187.0	30.8	 25
132	 20	134.0	27.3	 25
133	 20	152.0	33.2	 30
134	 20	203.0	31.3	 25
135	 20	287.0	60.2	 25
136	 20	631.0	131.9	 25
137	 20	549.0	101.8	 25
138	 20	111.5	23.4	 30
139	 20	214.0	38.5	 25
140	 20	129.0	19.0	 25
141	 20	245.0	38.1	 25
142	 20	200.0	31.2	 25
143	 20	344.5	49.9	 30
144	 20	406.0	75.3	 25
145	 20	314.0	59.0	 25
146	 20	229.0	31.9	 25
147	 20	261.0	37.2	 25
148	 20	313.0	45.4	 30
149	 20	156.0	38.3	 25
150	 20	175.0	33.0	 25
151	 20	212.0	31.8	 25
152	 20	115.0	14.5	 25
153	 20	152.5	33.6	 30
154	 20	124.0	27.4	 25
155	 20	126.0	28.0	 25
156	 20	151.0	30.9	 25
157	 20	724.0	152.7	 25
158	 20	144.8	28.3	 30
159	 20	147.0	24.8	 25
160	 20	109.0	27.3	 25
161	 20	133.0	25.8	 25
162	 20	240.0	38.6	 25
163	 20	165.3	27.6	 30
164	 20	152.0	27.2	 25
165	 20	134.0	42.7	 25
166	 20	113.0	16.6	 25
167	 20	125.0	29.8	 25
168	 20	148.8	41.3	 30
169	 20	290.0	59.0	 25
170	 20	292.0	51.4	 25
171	 20	202.0	22.9	 25
172	 20	329.0	63.8	 25
173	 20	531.5	76.0	 30
174	 20	491.0	68.0	 25
175	 20	132.0	32.7	 25
176	 20	197.0	31.5	 25
177	 20	143.0	42.8	 25
178	 20	200.3	31.9	 30
179	 20	162.0	30.7	 25
180	 20	123.0	30.3	 25
181	 20	188.0	32.5	 25
182	 20	225.0	41.5	 25
183	 20	135.0	26.0	 30
184	 20	198.0	28.3	 25
185	 20	143.0	19.5	 25
186	 20	126.0	35.2	 25
187	 20	171.0	29.1	 25
188	 20	250.8	37.3	 30
189	 20	273.0	45.3	 25
190	 20	162.0	37.6	 25
191	 20	131.0	18.0	 25
192	 20	586.0	83.5	 25
193	 20	140.3	28.8	 30
194	 20	297.0	44.7	 25
195	 20	197.0	43.2	 25
196	 20	216.0	45.1	 25
197	 20	188.0	41.8	 25
198	 20	148.8	24.6	 30
199	 20	182.0	32.9	 25
200	 20	611.0	90.8	 25
201	 20	167.0	33.2	 25
202	 20	2127.0	248.0	 25
203	 20	198.3	65.3	 30
204	 20	246.0	36.9	 25
205	 20	151.0	29.9	 25
206	 20	358.0	34.4	 25
207	 20	204.0	31.4	 25
208	 20	264.0	53.8	 30
209	 20	240.0	36.6	 25
210	 20	209.0	49.2	 25
211	 20	168.0	35.6	 25
212	 20	122.0	19.8	 25
213	 20	348.0	68.3	 30
214	 20	116.0	24.1	 25
215	 20	127.0	23.7	 25
216	 20	173.0	29.3	 25
217	 20	280.0	34.3	 25
218	 20	149.0	22.0	 30
219	 20	273.0	59.6	 25
220	 20	642.0	95.0	 25
221	 20	193.0	28.6	 25
222	 20	197.0	32.5	 25
223	 20	216.0	40.2	 30
224	 20	2341.0	328.8	 25
225	 20	438.0	78.9	 25
226	 20	150.0	27.3	 25
227	 20	340.0	51.9	 25
228	 20	805.0	123.2	 30
229	 20	179.0	23.7	 25
230	 20	2712.0	474.6	 25
231	 20	181.0	29.3	 25
232	 20	142.0	22.1	 25
233	 20	413.8	59.7	 30
234	 20	144.0	30.7	 25
235	 20	134.0	25.5	 25
236	 20	147.0	30.6	 25
237	 20	177.0	32.0	 25
238	 20	118.8	25.1	 30
239	 20	235.0	43.8	 25
240	 20	117.0	20.0	 25
241	 20	193.0	32.8	 25
242	 20	224.0	43.2	 25
243	 20	137.0	27.5	 30
244	 20	121.0	24.4	 25
245	 20	378.0	62.7	 25
246	 20	212.0	28.9	 25
247	 20	127.0	17.7	 25
248	 20	151.3	33.5	 30
249	 20	205.0	31.7	 25
250	 20	125.0	29.7	 25
251	 20	389.0	51.2	 25
252	 20	220.0	36.1	 25
253	 20	328.8	43.8	 30
254	 20	351.0	44.1	 25
255	 20	206.0	34.2	 25
256	 20	321.0	49.8	 25
257	 20	486.0	50.0	 25
258	 20	185.5	33.7	 30
259	 20	170.0	21.5	 25
260	 20	157.0	28.7	 25
261	 20	153.0	29.3	 25
262	 20	267.0	34.3	 25
263	 20	109.5	21.6	 30
264	 20	146.0	25.2	 25
265	 20	170.0	31.9	 25
266	 20	162.0	31.8	 25
267	 20	889.0	160.9	 25
268	 20	257.3	49.2	 30
269	 20	208.0	29.0	 25
270	 20	185.0	29.7	 25
271	 20	112.0	15.8	 25
272	 20	576.0	99.3	 25
273	 20	525.3	113.0	 30
274	 20	107.0	21.9	 25
275	 20	137.0	30.3	 25
276	 20	147.0	38.9	 25
277	 20	289.0	56.8	 25
278	 20	157.5	27.1	 30
279	 20	172.0	32.3	 25
280	 20	250.0	48.1	 25
281	 20	1067.0	223.0	 25
282	 20	144.0	26.9	 25
283	 20	229.3	41.7	 30
284	 20	1596.0	219.6	 25
285	 20	3321.0	557.2	 25
286	 20	207.0	35.0	 25
287	 20	159.0	30.0	 25
288	 20	234.5	39.6	 30
289	 20	205.0	32.7	 25
290	 20	266.0	38.4	 25
291	 20	848.0	148.7	 25
292	 20	189.0	24.9	 25
293	 20	320.5	86.2	 30
294	 20	145.0	25.9	 25
295	 20	128.0	18.9	 25
296	 20	207.0	33.4	 25
297	 20	107.0	16.6	 25
298	 20	174.5	24.4	 30
299	 20	150.0	24.9	 25
300	 20	137.0	19.2	 25
301	 20	201.0	34.9	 25
302	 20	150.0	30.5	 25
303	 20	218.8	31.0	 30
304	 20	232.0	39.3	 25
305	 20	143.0	37.8	 25
306	 20	1361.0	231.6	 25
307	 20	194.0	33.2	 25
308	 20	564.8	60.4	 30
309	 20	167.0	28.6	 25
310	 20	654.0	72.8	 25
311	 20	173.0	25.6	 25
312	 20	145.0	28.0	 25
313	 20	594.5	107.2	 30
314	 20	242.0	26.6	 25
315	 20	395.0	50.5	 25
316	 20	505.0	71.7	 25
317	 20	462.0	53.8	 25
318	 20	1180.8	208.6	 30
319	 20	257.0	28.5	 25
320	 20	279.0	41.4	 25
321	 20	189.0	28.0	 25
322	 20	189.0	22.9	 25
323	 20	348.8	57.2	 30
324	 20	175.0	27.7	 25
325	 20	132.0	27.2	 25
326	 20	171.0	21.4	 25
327	 20	201.0	34.5	 25
328	 20	278.3	48.7	 30
329	 20	232.0	33.1	 25
330	 20	184.0	33.4	 25
331	 20	172.0	29.3	 25
332	 20	473.0	57.2	 25
333	 20	186.0	32.9	 30
334	 20	187.0	31.2	 25
335	 20	210.0	38.2	 25
336	 20	312.0	53.1	 25
337	 20	759.0	117.6	 25
338	 20	592.0	86.7	 30
339	 20	891.0	141.2	 25
340	 20	458.0	56.3	 25
341	 20	296.0	54.4	 25
342	 20	319.0	59.9	 25
343	 20	194.5	27.6	 30
344	 20	159.0	40.1	 25
345	 20	789.0	122.7	 25
346	 20	830.0	101.3	 25
347	 20	199.0	28.0	 25
348	 20	136.0	34.5	 30
349	 20	171.0	30.8	 25
350	 20	122.0	21.2	 25
351	 20	177.0	35.3	 25
352	 20	131.0	17.7	 25
353	 20	219.3	28.5	 30
354	 20	217.0	29.6	 25
355	 20	172.0	28.1	 25
356	 20	145.0	27.7	 25
357	 20	150.0	33.6	 25
358	 20	147.0	25.8	 25
359	 20	926.8	171.3	 30
360	 20	3028.0	433.7	 25
361	 20	291.0	54.0	 25
362	 20	193.0	41.1	 25
363	 20	269.0	37.4	 25
364	 20	210.0	48.9	 30
365	 20	630.0	95.9	 25
366	 20	402.0	47.8	 25
367	 20	287.0	44.8	 25
368	 20	263.0	42.5	 25
369	 20	210.8	33.0	 30
370	 20	195.0	33.3	 25
371	 20	320.0	66.6	 25
372	 20	201.0	38.0	 25
373	 20	141.0	29.1	 25
374	 20	198.0	42.2	 30
375	 20	134.0	27.1	 25
376	 20	263.0	50.2	 25
377	 20	259.0	39.7	 25
378	 20	364.0	59.8	 25
379	 20	261.8	45.6	 30
380	 20	167.0	24.2	 25
381	 20	472.0	72.2	 25
382	 20	160.0	30.5	 25
383	 20	139.0	23.9	 25
384	 20	148.5	28.3	 30
385	 20	140.0	24.5	 25
386	 20	631.0	122.4	 25
387	 20	136.0	29.1	 25
388	 20	212.0	29.5	 25
389	 20	134.5	22.5	 30
390	 20	397.0	76.7	 25
391	 20	320.0	46.0	 25
392	 20	233.0	35.4	 25
393	 20	190.0	29.9	 25
394	 20	167.8	29.7	 30
395	 20	133.0	30.0	 25
396	 20	236.0	34.0	 25
397	 20	305.0	42.0	 25
398	 20	171.0	24.7	 25
399	 20	701.8	130.7	 30
400	 20	348.0	54.5	 25
401	 20	160.0	30.7	 25
402	 20	122.0	18.3	 25
403	 20	357.0	52.1	 25
404	 20	262.8	54.6	 30
405	 20	226.0	34.2	 25
406	 20	117.0	21.4	 25
407	 20	127.0	24.3	 25
408	 20	165.0	22.4	 25
409	 20	124.0	23.0	 30
410	 20	285.0	42.1	 25
411	 20	314.0	63.2	 25
412	 20	167.0	38.2	 25
413	 20	443.0	58.9	 25
414	 20	887.3	179.1	 30
415	 20	301.0	43.7	 25
416	 20	165.0	30.1	 25
417	 20	370.0	45.4	 25
418	 20	157.0	32.9	 25
419	 20	119.3	28.0	 30
420	 20	146.0	31.0	 25
421	 20	182.0	30.9	 25
422	 20	187.0	29.8	 25
423	 20	214.0	38.3	 25
424	 20	160.8	26.3	 30
425	 20	136.0	27.1	 25
426	 20	539.0	88.3	 25
427	 20	1916.0	334.6	 25
428	 20	182.0	18.9	 25
429	 20	380.8	72.7	 30
430	 20	203.0	32.1	 25
431	 20	465.0	71.5	 25
432	 20	206.0	37.4	 25
433	 20	243.0	34.5	 25
434	 20	265.8	41.9	 30
435	 20	548.0	81.2	 25
436	 20	147.0	29.3	 25
437	 20	879.0	160.2	 25
438	 20	142.0	25.6	 25
439	 20	135.8	27.0	 30
440	 20	154.0	28.1	 25
441	 20	175.0	36.9	 25
442	 20	260.0	43.9	 25
443	 20	287.0	44.7	 25
444	 20	301.5	52.9	 30
445	 20	495.0	72.5	 25
446	 20	157.0	25.1	 25
447	 20	156.0	29.9	 25
448	 20	169.0	18.2	 25
449	 20	132.0	20.5	 30
450	 20	210.0	37.2	 25
451	 20	154.0	27.4	 25
452	 20	355.0	49.9	 25
453	 20	187.0	29.8	 25
454	 20	152.5	32.6	 30
455	 20	577.0	79.4	 25
456	 20	240.0	32.9	 25
457	 20	518.0	81.4	 25
458	 20	192.0	24.2	 25
459	 20	134.8	26.9	 30
460	 20	139.0	23.9	 25
461	 20	155.0	29.9	 25
462	 20	121.0	27.4	 25
463	 20	158.0	24.5	 25
464	 20	135.5	28.0	 30
465	 20	99.0	16.1	 25
466	 20	204.0	48.9	 25
467	 20	254.0	44.5	 25
468	 20	175.0	33.3	 25
469	 20	301.3	61.0	 30
470	 20	236.0	29.4	 25
471	 20	205.0	28.5	 25
472	 20	214.0	27.7	 25
473	 20	854.0	163.8	 25
474	 20	206.0	34.2	 30
475	 20	224.0	33.8	 25
476	 20	197.0	25.1	 25
477	 20	171.0	31.7	 25
478	 20	191.0	37.0	 25
479	 20	147.0	32.6	 30
480	 20	327.0	68.6	 25
481	 20	407.0	71.8	 25
482	 20	173.0	33.2	 25
483	 20	120.0	18.3	 25
484	 20	140.0	29.0	 30
485	 20	520.0	88.0	 25
486	 20	194.0	28.2	 25
487	 20	150.0	32.0	 25
488	 20	608.0	63.1	 25
489	 20	199.3	23.3	 30
490	 20	230.0	36.9	 25
491	 20	774.0	109.3	 25
492	 20	211.0	57.9	 25
493	 20	578.0	77.3	 25
494	 20	270.8	38.5	 30
495	 20	265.0	43.6	 25
496	 20	172.0	16.1	 25
497	 20	293.0	59.3	 25
498	 20	173.0	18.4	 25
499	 20	180.8	33.7	 30
500	 20	123.0	22.5	 25
501	 20	113.0	21.1	 25
502	 20	168.0	34.4	 25
503	 20	257.0	36.8	 25
504	 20	241.8	44.1	 30
505	 20	155.0	26.1	 25
506	 20	284.0	36.1	 25
507	 20	305.0	44.8	 25
508	 20	200.0	45.1	 25
509	 20	171.3	26.9	 30
510	 20	250.0	34.6	 25
511	 20	540.0	86.0	 25
512	 20	179.0	41.6	 25
513	 20	120.0	17.7	 25
514	 20	305.8	56.3	 30
515	 20	142.0	33.8	 25
516	 20	135.0	28.3	 25
517	 20	175.0	35.2	 25
518	 20	179.0	24.6	 25
519	 20	373.8	74.3	 30
520	 20	299.0	59.7	 25
521	 20	243.0	27.7	 25
522	 20	275.0	50.0	 25
523	 20	3860.0	858.7	 25
524	 20	435.0	65.1	 30
525	 20	205.0	34.7	 25
526	 20	169.0	31.4	 25
527	 20	180.0	33.0	 25
528	 20	419.0	75.2	 25
529	 20	234.0	36.4	 30
530	 20	338.0	64.1	 25
531	 20	186.0	36.7	 25
532	 20	660.0	115.1	 25
533	 20	150.0	35.9	 25
534	 20	155.8	28.1	 30
535	 20	223.0	48.0	 25
536	 20	209.0	29.7	 25
537	 20	186.0	36.8	 25
538	 20	130.0	28.2	 25
539	 20	141.8	25.3	 30
540	 20	164.0	41.1	 25
541	 20	237.0	35.0	 25
542	 20	234.0	29.7	 25
543	 20	108.0	16.3	 25
544	 20	144.8	23.7	 30
545	 20	138.0	21.3	 25
546	 20	166.0	28.3	 25
547	 20	222.0	33.0	 25
548	 20	177.0	35.5	 25
549	 20	173.5	36.8	 30
550	 20	164.0	26.0	 25
551	 20	112.0	21.0	 25
552	 20	139.0	21.5	 25
553	 20	291.0	46.7	 25
554	 20	116.0	22.3	 30
555	 20	240.0	41.9	 25
556	 20	581.0	103.4	 25
557	 20	173.0	29.1	 25
558	 20	126.0	18.0	 25
559	 20	151.0	25.2	 30
560	 20	155.0	33.5	 25
561	 20	177.0	34.3	 25
562	 20	490.0	71.4	 25
563	 20	217.0	58.0	 25
564	 20	169.5	34.3	 30
565	 20	221.0	24.8	 25
566	 20	275.0	55.7	 25
567	 20	1270.0	155.5	 25
568	 20	257.0	43.8	 25
569	 20	492.8	78.7	 30
570	 20	190.0	27.5	 25
571	 20	193.0	33.3	 25
572	 20	674.0	100.9	 25
573	 20	145.0	28.9	 25
574	 20	155.8	37.9	 30
575	 20	260.0	47.2	 25
576	 20	197.0	28.9	 25
577	 20	263.0	38.9	 25
578	 20	233.0	43.9	 25
579	 20	174.0	36.8	 30
580	 20	189.0	30.8	 25
581	 20	257.0	32.9	 25
582	 20	302.0	43.9	 25
583	 20	230.0	32.7	 25
584	 20	641.0	88.5	 30
585	 20	231.0	30.4	 25
586	 20	148.0	25.4	 25
587	 20	428.0	69.9	 25
588	 20	168.0	28.5	 25
589	 20	261.8	44.7	 30
590	 20	140.0	33.1	 25
591	 20	120.0	19.7	 25
592	 20	161.0	18.4	 25
593	 20	162.0	21.3	 25
594	 20	171.8	35.9	 30
595	 20	186.0	31.0	 25
596	 20	377.0	78.7	 25
597	 20	297.0	40.9	 25
598	 20	325.0	45.0	 25
599	 20	198.8	28.8	 30
600	 20	235.0	30.5	 25
601	 20	155.0	21.2	 25
602	 20	142.0	25.4	 25
603	 20	377.0	71.4	 25
604	 20	183.5	25.6	 30
605	 20	219.0	47.8	 25
606	 20	136.0	26.2	 25
607	 20	203.0	34.1	 25
608	 20	358.0	40.0	 25
609	 20	179.0	31.0	 30
610	 20	151.0	25.0	 25
611	 20	655.0	137.3	 25
612	 20	458.0	76.0	 25
613	 20	1527.0	346.7	 25
614	 20	324.5	68.1	 30
615	 20	324.0	52.3	 25
616	 20	276.0	37.1	 25
617	 20	299.0	71.5	 25
618	 20	130.0	22.3	 25
619	 20	135.8	29.4	 30
620	 20	167.0	27.1	 25
621	 20	134.0	28.2	 25
622	 20	135.0	23.6	 25
623	 20	245.0	43.9	 25
624	 20	153.8	29.1	 30
625	 20	201.0	28.9	 25
626	 20	136.0	26.4	 25
627	 20	257.0	26.5	 25
628	 20	206.0	25.3	 25
629	 20	170.8	26.9	 30
630	 20	324.0	46.8	 25
631	 20	141.0	27.4	 25
632	 20	139.0	24.9	 25
633	 20	583.0	60.5	 25
634	 20	352.3	57.8	 30
635	 20	252.0	28.3	 25
636	 20	237.0	39.4	 25
637	 20	294.0	47.8	 25
638	 20	185.0	34.4	 25
639	 20	136.3	25.8	 30
640	 20	332.0	50.0	 25
641	 20	372.0	63.3	 25
642	 20	285.0	38.7	 25
643	 20	459.0	59.8	 25
644	 20	306.5	56.9	 30
645	 20	232.0	45.0	 25
646	 20	152.0	24.1	 25
647	 20	211.0	30.9	 25
648	 20	189.0	38.2	 25
649	 20	132.0	22.9	 30
650	 20	401.0	81.4	 25
651	 20	315.0	37.7	 25
652	 20	427.0	73.8	 25
653	 20	118.0	26.8	 25
654	 20	782.8	191.7	 30
655	 20	135.0	23.9	 25
656	 20	203.0	52.9	 25
657	 20	162.0	24.0	 25
658	 20	150.0	27.6	 25
659	 20	701.8	96.6	 30
660	 20	313.0	49.9	 25
661	 20	232.0	33.6	 25
662	 20	268.0	49.2	 25
663	 20	203.0	33.2	 25
664	 20	159.5	24.9	 30
665	 20	1172.0	233.3	 25
666	 20	193.0	39.6	 25
667	 20	195.0	24.5	 25
668	 20	188.0	32.0	 25
669	 20	193.8	26.0	 30
670	 20	1239.0	290.5	 25
671	 20	160.0	24.5	 25
672	 20	125.0	26.1	 25
673	 20	170.0	24.9	 25
674	 20	293.8	63.9	 30
675	 20	131.0	26.2	 25
676	 20	122.0	33.1	 25
677	 20	117.0	19.5	 25
678	 20	218.0	44.0	 25
679	 20	153.5	20.6	 30
680	 20	143.0	34.0	 25
681	 20	352.0	75.2	 25
682	 20	485.0	114.5	 25
683	 20	395.0	52.0	 25
684	 20	273.8	43.6	 30
685	 20	185.0	33.2	 25
686	 20	183.0	29.9	 25
687	 20	176.0	28.2	 25
688	 20	87.0	14.6	 25
689	 20	145.0	25.6	 25
690	 20	732.8	185.6	 30
691	 20	143.0	26.4	 25
692	 20	103.0	20.4	 25
693	 20	143.0	30.2	 25
694	 20	223.0	37.9	 25
695	 20	458.5	81.2	 30
696	 20	163.0	38.2	 25
697	 20	204.0	36.6	 25
698	 20	110.0	20.0	 25
699	 20	108.0	15.2	 25
700	 20	105.8	19.0	 30
701	 20	205.0	47.2	 25
702	 20	631.0	74.5	 25
703	 20	164.0	23.5	 25
704	 20	172.0	29.8	 25
705	 20	204.0	38.2	 30
706	 20	200.0	31.0	 25
707	 20	311.0	35.1	 25
708	 20	702.0	139.2	 25
709	 20	163.0	21.7	 25
710	 20	164.8	32.4	 30
711	 20	21714.0	5545.3	 25
  0	 21	255.0	58.9	 25
  1	 21	195.0	40.5	 25
  2	 21	154.0	34.0	 30
  3	 21	204.0	36.5	 25
  4	 21	177.0	30.6	 25
  5	 21	231.0	38.6	 25
  6	 21	7265.0	1125.7	 25
  7	 21	561.8	101.2	 30
  8	 21	2140.0	241.7	 25
  9	 21	443.0	49.6	 25
 10	 21	196.0	47.5	 25
 11	 21	447.0	54.9	 25
 12	 21	1687.5	367.6	 30
 13	 21	215.0	33.9	 25
 14	 21	440.0	59.3	 25
 15	 21	163.0	28.8	 25
 16	 21	773.0	140.9	 25
 17	 21	149.0	46.1	 25
 18	 21	177.8	36.4	 30
 19	 21	2679.0	360.2	 25
 20	 21	384.0	50.7	 25
 21	 21	140.0	39.6	 25
 22	 21	175.0	36.4	 25
 23	 21	162.3	21.1	 30
 24	 21	162.0	28.5	 25
 25	 21	243.0	29.1	 25
 26	 21	189.0	28.6	 25
 27	 21	1729.0	385.3	 25
 28	 21	513.8	59.9	 30
 29	 21	215.0	24.1	 25
 30	 21	236.0	43.5	 25
 31	 21	235.0	24.2	 25
 32	 21	679.0	123.4	 25
 33	 21	156.0	25.7	 30
 34	 21	1914.0	204.0	 25
 35	 21	312.0	36.8	 25
 36	 21	119.0	21.9	 25
 37	 21	1056.0	143.2	 25
 38	 21	327.0	47.8	 30
 39	 21	397.0	61.5	 25
 40	 21	366.0	72.3	 25
 41	 21	413.0	78.8	 25
 42	 21	199.0	43.8	 25
 43	 21	246.5	46.4	 30
 44	 21	318.0	60.1	 25
 45	 21	231.0	47.7	 25
 46	 21	156.0	23.9	 25
 47	 21	247.0	42.6	 25
 48	 21	123.0	26.9	 30
 49	 21	149.0	24.0	 25
 50	 21	261.0	57.1	 25
 51	 21	16918.0	2382.7	 25
 52	 21	262.0	42.7	 25
 53	 21	470.0	77.9	 30
 54	 21	801.0	80.6	 25
 55	 21	716.0	92.7	 25
 56	 21	225.0	37.2	 25
 57	 21	135.0	21.0	 25
 58	 21	900.5	154.8	 30
 59	 21	545.0	67.5	 25
 60	 21	383.0	43.5	 25
 61	 21	470.0	88.0	 25
 62	 21	3339.0	602.7	 25
 63	 21	537.8	103.5	 30
 64	 21	164.0	23.7	 25
 65	 21	333.0	60.4	 25
 66	 21	220.0	34.5	 25
 67	 21	110.0	24.9	 25
 68	 21	1623.5	334.0	 30
 69	 21	740.0	78.9	 25
 70	 21	410.0	38.6	 25
 71	 21	246.0	49.7	 25
 72	 21	189.0	36.7	 25
 73	 21	174.3	30.1	 30
 74	 21	113.0	17.8	 25
 75	 21	1920.0	312.6	 25
 76	 21	180.0	29.6	 25
 77	 21	290.0	45.4	 25
 78	 21	5577.5	1318.3	 30
 79	 21	132.0	29.5	 25
 80	 21	121.0	26.3	 25
 81	 21	116.0	14.2	 25
 82	 21	140.0	23.8	 25
 83	 21	288.8	46.7	 30
 84	 21	151.0	28.0	 25
 85	 21	165.0	41.9	 25
 86	 21	423.0	76.1	 25
 87	 21	394.0	64.9	 25
 88	 21	277.5	43.9	 30
 89	 21	672.0	87.2	 25
 90	 21	193.0	28.0	 25
 91	 21	143.0	31.8	 25
 92	 21	138.0	28.0	 25
 93	 21	160.8	33.9	 30
 94	 21	490.0	54.5	 25
 95	 21	112.0	19.9	 25
 96	 21	140.0	25.5	 25
 97	 21	180.0	29.7	 25
 98	 21	563.0	98.7	 30
 99	 21	167.0	27.9	 25
100	 21	664.0	78.5	 25
101	 21	173.0	34.8	 25
102	 21	246.0	44.8	 25
103	 21	145.3	28.4	 30
104	 21	722.0	72.7	 25
105	 21	172.0	37.5	 25
106	 21	684.0	67.5	 25
107	 21	2083.0	287.8	 25
108	 21	428.5	68.2	 30
109	 21	130.0	30.2	 25
110	 21	141.0	26.9	 25
111	 21	433.0	75.1	 25
112	 21	1508.0	284.8	 25
113	 21	183.8	26.6	 30
114	 21	1824.0	192.2	 25
115	 21	377.0	62.6	 25
116	 21	361.0	43.1	 25
117	 21	274.0	37.9	 25
118	 21	572.8	97.0	 30
119	 21	129.0	20.5	 25
120	 21	2591.0	355.3	 25
121	 21	3637.0	460.9	 25
122	 21	143.0	31.0	 25
123	 21	239.3	49.8	 30
124	 21	944.0	137.7	 25
125	 21	205.0	35.5	 25
126	 21	155.0	34.5	 25
127	 21	173.0	29.4	 25
128	 21	2990.5	627.6	 30
129	 21	140.0	30.8	 25
130	 21	221.0	36.7	 25
131	 21	335.0	33.8	 25
132	 21	188.0	33.7	 25
133	 21	461.5	100.2	 30
134	 21	108.0	21.6	 25
135	 21	148.0	14.8	 25
136	 21	226.0	33.1	 25
137	 21	211.0	39.7	 25
138	 21	459.0	81.9	 30
139	 21	517.0	60.1	 25
140	 21	252.0	37.0	 25
141	 21	244.0	31.2	 25
142	 21	280.0	47.5	 25
143	 21	263.8	53.7	 30
144	 21	227.0	42.0	 25
145	 21	153.0	31.3	 25
146	 21	388.0	69.5	 25
147	 21	174.0	263.8	 25
148	 21	157.3	40.5	 30
149	 21	144.0	32.4	 25
150	 21	213.0	40.4	 25
151	 21	339.0	52.7	 25
152	 21	143.0	29.7	 25
153	 21	228.8	32.9	 30
154	 21	178.0	38.6	 25
155	 21	412.0	53.0	 25
156	 21	1718.0	282.5	 25
157	 21	665.0	82.2	 25
158	 21	187.3	36.3	 30
159	 21	453.0	66.1	 25
160	 21	582.0	105.6	 25
161	 21	300.0	40.2	 25
162	 21	193.0	33.5	 25
163	 21	9341.0	2283.6	 30
164	 21	168.0	34.8	 25
165	 21	91.0	22.3	 25
166	 21	337.0	75.0	 25
167	 21	887.0	132.1	 25
168	 21	212.8	40.7	 30
169	 21	114.0	28.0	 25
170	 21	180.0	31.2	 25
171	 21	187.0	34.5	 25
172	 21	189.0	40.9	 25
173	 21	291.0	47.3	 30
174	 21	182.0	30.5	 25
175	 21	265.0	46.5	 25
176	 21	179.0	25.8	 25
177	 21	189.0	32.5	 25
178	 21	225.0	39.2	 30
179	 21	163.0	36.4	 25
180	 21	569.0	85.0	 25
181	 21	178.0	21.4	 25
182	 21	139.0	19.6	 25
183	 21	585.5	87.8	 30
184	 21	385.0	46.0	 25
185	 21	828.0	146.4	 25
186	 21	169.0	26.4	 25
187	 21	934.0	193.8	 25
188	 21	393.5	52.5	 30
189	 21	412.0	54.7	 25
190	 21	348.0	52.7	 25
191	 21	196.0	28.9	 25
192	 21	806.0	154.1	 25
193	 21	201.8	36.5	 30
194	 21	394.0	57.1	 25
195	 21	1359.0	156.9	 25
196	 21	128.0	23.8	 25
197	 21	331.0	36.3	 25
198	 21	319.8	51.2	 30
199	 21	382.0	50.5	 25
200	 21	327.0	58.2	 25
201	 21	345.0	62.1	 25
202	 21	408.0	76.5	 25
203	 21	1006.5	153.3	 30
204	 21	1921.0	276.4	 25
205	 21	165.0	32.0	 25
206	 21	548.0	69.7	 25
207	 21	5538.0	702.1	 25
208	 21	372.8	43.8	 30
209	 21	121.0	22.0	 25
210	 21	145.0	26.5	 25
211	 21	2028.0	170.7	 25
212	 21	348.0	62.2	 25
213	 21	235.3	32.8	 30
214	 21	3121.0	367.2	 25
215	 21	375.0	60.3	 25
216	 21	271.0	36.7	 25
217	 21	279.0	42.9	 25
218	 21	190.5	35.1	 30
219	 21	275.0	43.8	 25
220	 21	349.0	36.0	 25
221	 21	174.0	28.1	 25
222	 21	151.0	25.9	 25
223	 21	147.5	29.7	 30
224	 21	509.0	68.3	 25
225	 21	280.0	53.4	 25
226	 21	191.0	23.4	 25
227	 21	685.0	80.8	 25
228	 21	436.0	89.4	 30
229	 21	394.0	73.2	 25
230	 21	173.0	34.3	 25
231	 21	231.0	31.7	 25
232	 21	270.0	31.3	 25
233	 21	2196.8	361.9	 30
234	 21	202.0	24.9	 25
235	 21	766.0	91.2	 25
236	 21	714.0	121.1	 25
237	 21	138.0	28.6	 25
238	 21	327.3	58.7	 30
239	 21	135.0	26.4	 25
240	 21	1033.0	137.9	 25
241	 21	1130.0	118.5	 25
242	 21	329.0	57.7	 25
243	 21	153.8	25.2	 30
244	 21	1659.0	240.8	 25
245	 21	568.0	71.2	 25
246	 21	783.0	92.9	 25
247	 21	319.0	41.6	 25
248	 21	398.0	69.5	 30
249	 21	244.0	52.3	 25
250	 21	174.0	26.4	 25
251	 21	175.0	31.1	 25
252	 21	167.0	36.9	 25
253	 21	470.5	89.2	 30
254	 21	937.0	166.6	 25
255	 21	1267.0	218.0	 25
256	 21	594.0	78.5	 25
257	 21	762.0	101.5	 25
258	 21	240.3	34.8	 30
259	 21	181.0	30.5	 25
260	 21	1547.0	211.0	 25
261	 21	902.0	137.5	 25
262	 21	941.0	154.0	 25
263	 21	248.3	35.2	 30
264	 21	596.0	88.8	 25
265	 21	173.0	29.4	 25
266	 21	434.0	43.2	 25
267	 21	132.0	26.9	 25
268	 21	309.3	85.2	 30
269	 21	115.0	23.6	 25
270	 21	246.0	32.8	 25
271	 21	142.0	25.5	 25
272	 21	191.0	35.4	 25
273	 21	148.8	30.9	 30
274	 21	150.0	30.7	 25
275	 21	164.0	28.2	 25
276	 21	138.0	34.4	 25
277	 21	202.0	31.7	 25
278	 21	570.0	105.9	 30
279	 21	201.0	54.2	 25
280	 21	113.0	24.1	 25
281	 21	407.0	64.9	 25
282	 21	224.0	35.4	 25
283	 21	130.5	16.5	 30
284	 21	298.0	36.6	 25
285	 21	219.0	34.6	 25
286	 21	414.0	72.8	 25
287	 21	1030.0	77.7	 25
288	 21	833.0	147.1	 30
289	 21	2758.0	372.7	 25
290	 21	163.0	28.3	 25
291	 21	275.0	44.5	 25
292	 21	1689.0	202.1	 25
293	 21	217.0	41.1	 30
294	 21	184.0	26.5	 25
295	 21	219.0	41.7	 25
296	 21	288.0	50.1	 25
297	 21	166.0	30.1	 25
298	 21	336.5	55.9	 30
299	 21	1222.0	182.5	 25
300	 21	184.0	27.0	 25
301	 21	120.0	21.0	 25
302	 21	1476.0	207.6	 25
303	 21	481.3	72.4	 30
304	 21	208.0	42.2	 25
305	 21	137.0	21.7	 25
306	 21	149.0	30.7	 25
307	 21	3827.0	442.9	 25
308	 21	148.3	34.3	 30
309	 21	291.0	53.1	 25
310	 21	1926.0	216.0	 25
311	 21	881.0	114.5	 25
312	 21	236.0	34.5	 25
313	 21	981.0	121.8	 30
314	 21	136.0	31.6	 25
315	 21	194.0	35.6	 25
316	 21	254.0	54.8	 25
317	 21	321.0	56.6	 25
318	 21	225.0	44.3	 30
319	 21	236.0	50.2	 25
320	 21	204.0	38.2	 25
321	 21	191.0	39.1	 25
322	 21	237.0	49.8	 25
323	 21	465.8	76.3	 30
324	 21	236.0	66.7	 25
325	 21	263.0	46.6	 25
326	 21	461.0	94.5	 25
327	 21	152.0	26.7	 25
328	 21	104.8	27.2	 30
329	 21	151.0	37.6	 25
330	 21	3479.0	373.7	 25
331	 21	535.0	76.9	 25
332	 21	204.0	59.1	 25
333	 21	884.0	148.9	 30
334	 21	993.0	130.6	 25
335	 21	194.0	37.1	 25
336	 21	229.0	33.5	 25
337	 21	198.0	44.0	 25
338	 21	542.8	93.1	 30
339	 21	419.0	71.0	 25
340	 21	1042.0	112.9	 25
341	 21	281.0	57.1	 25
342	 21	207.0	36.8	 25
343	 21	186.0	23.4	 30
344	 21	161.0	31.7	 25
345	 21	153.0	27.3	 25
346	 21	333.0	52.3	 25
347	 21	205.0	43.1	 25
348	 21	176.0	28.5	 25
349	 21	155.5	37.3	 30
350	 21	401.0	69.4	 25
351	 21	220.0	32.9	 25
352	 21	274.0	58.7	 25
353	 21	290.0	48.5	 25
354	 21	262.8	49.3	 30
355	 21	448.0	60.5	 25
356	 21	176.0	27.8	 25
357	 21	294.0	31.5	 25
358	 21	909.0	134.1	 25
359	 21	149.8	33.2	 30
360	 21	1078.0	108.9	 25
361	 21	146.0	35.3	 25
362	 21	163.0	28.6	 25
363	 21	165.0	33.2	 25
364	 21	1278.3	213.4	 30
365	 21	775.0	86.9	 25
366	 21	786.0	112.1	 25
367	 21	985.0	89.4	 25
368	 21	183.0	34.4	 25
369	 21	290.5	54.1	 30
370	 21	276.0	56.1	 25
371	 21	237.0	43.6	 25
372	 21	494.0	75.9	 25
373	 21	126.0	28.6	 25
374	 21	742.5	158.7	 30
375	 21	130.0	25.6	 25
376	 21	2534.0	245.4	 25
377	 21	379.0	39.1	 25
378	 21	162.0	46.4	 25
379	 21	219.5	29.8	 30
380	 21	155.0	28.6	 25
381	 21	288.0	40.1	 25
382	 21	408.0	57.4	 25
383	 21	5320.0	850.0	 25
384	 21	190.5	40.6	 30
385	 21	124.0	25.4	 25
386	 21	496.0	71.2	 25
387	 21	137.0	35.3	 25
388	 21	210.0	31.6	 25
389	 21	925.0	140.9	 30
390	 21	246.0	37.3	 25
391	 21	875.0	143.6	 25
392	 21	225.0	32.7	 25
393	 21	729.0	114.2	 25
394	 21	234.0	39.0	 30
395	 21	126.0	28.7	 25
396	 21	162.0	33.8	 25
397	 21	306.0	46.2	 25
398	 21	721.0	103.1	 25
399	 21	783.3	117.6	 30
400	 21	228.0	48.2	 25
401	 21	103.0	30.9	 25
402	 21	264.0	55.0	 25
403	 21	147.0	36.0	 25
404	 21	265.8	48.7	 30
405	 21	188.0	43.0	 25
406	 21	319.0	49.7	 25
407	 21	932.0	163.0	 25
408	 21	154.0	26.6	 25
409	 21	121.5	24.4	 30
410	 21	261.0	52.7	 25
411	 21	395.0	39.1	 25
412	 21	289.0	45.9	 25
413	 21	781.0	125.6	 25
414	 21	361.5	52.4	 30
415	 21	895.0	94.6	 25
416	 21	2178.0	254.3	 25
417	 21	573.0	59.1	 25
418	 21	661.0	83.1	 25
419	 21	1387.3	175.8	 30
420	 21	145.0	28.0	 25
421	 21	626.0	102.3	 25
422	 21	425.0	88.5	 25
423	 21	1486.0	203.6	 25
424	 21	689.5	90.6	 30
425	 21	229.0	51.2	 25
426	 21	466.0	67.7	 25
427	 21	185.0	34.5	 25
428	 21	353.0	67.5	 25
429	 21	481.3	85.6	 30
430	 21	158.0	34.3	 25
431	 21	677.0	111.2	 25
432	 21	207.0	55.5	 25
433	 21	155.0	33.6	 25
434	 21	218.8	35.7	 30
435	 21	2487.0	257.1	 25
436	 21	337.0	53.8	 25
437	 21	153.0	32.3	 25
438	 21	175.0	32.6	 25
439	 21	266.3	37.9	 30
440	 21	576.0	80.2	 25
441	 21	738.0	103.7	 25
442	 21	1204.0	173.2	 25
443	 21	222.0	45.0	 25
444	 21	182.8	30.4	 30
445	 21	194.0	61.9	 25
446	 21	175.0	45.4	 25
447	 21	220.0	38.4	 25
448	 21	342.0	62.0	 25
449	 21	162.3	33.9	 30
450	 21	117.0	30.0	 25
451	 21	201.0	32.4	 25
452	 21	1590.0	151.8	 25
453	 21	334.0	49.0	 25
454	 21	6608.8	1290.8	 30
455	 21	541.0	73.7	 25
456	 21	243.0	42.8	 25
457	 21	410.0	69.3	 25
458	 21	593.0	65.6	 25
459	 21	132.0	33.3	 30
460	 21	4025.0	585.8	 25
461	 21	253.0	41.2	 25
462	 21	176.0	35.9	 25
463	 21	269.0	37.2	 25
464	 21	176.5	44.9	 30
465	 21	904.0	105.5	 25
466	 21	105.0	27.3	 25
467	 21	155.0	42.8	 25
468	 21	200.0	28.6	 25
469	 21	459.8	67.5	 30
470	 21	817.0	109.2	 25
471	 21	141.0	34.0	 25
472	 21	490.0	63.4	 25
473	 21	895.0	83.4	 25
474	 21	463.8	67.7	 30
475	 21	3105.0	428.5	 25
476	 21	330.0	78.7	 25
477	 21	241.0	38.2	 25
478	 21	144.0	25.7	 25
479	 21	306.5	71.9	 30
480	 21	177.0	44.9	 25
481	 21	387.0	77.7	 25
482	 21	15897.0	1670.1	 25
483	 21	350.0	37.3	 25
484	 21	510.0	90.0	 30
485	 21	159.0	31.3	 25
486	 21	179.0	45.4	 25
487	 21	133.0	38.9	 25
488	 21	131.0	26.8	 25
489	 21	151.8	28.3	 30
490	 21	199.0	38.6	 25
491	 21	2086.0	236.2	 25
492	 21	125.0	27.9	 25
493	 21	401.0	65.6	 25
494	 21	350.8	82.9	 30
495	 21	219.0	39.3	 25
496	 21	327.0	50.0	 25
497	 21	173.0	40.1	 25
498	 21	266.0	40.9	 25
499	 21	188.5	39.1	 30
500	 21	1312.0	174.9	 25
501	 21	406.0	64.5	 25
502	 21	229.0	36.0	 25
503	 21	260.0	46.3	 25
504	 21	718.8	110.9	 30
505	 21	260.0	49.4	 25
506	 21	233.0	50.1	 25
507	 21	274.0	41.2	 25
508	 21	829.0	113.6	 25
509	 21	850.0	142.7	 30
510	 21	222.0	31.9	 25
511	 21	1013.0	141.3	 25
512	 21	1449.0	135.1	 25
513	 21	206.0	48.5	 25
514	 21	545.3	108.9	 30
515	 21	220.0	50.3	 25
516	 21	765.0	101.6	 25
517	 21	247.0	54.6	 25
518	 21	503.0	86.7	 25
519	 21	455.5	81.3	 30
520	 21	18595.0	3383.4	 25
521	 21	1621.0	229.7	 25
522	 21	437.0	67.0	 25
523	 21	267.0	38.0	 25
524	 21	218.8	47.4	 30
525	 21	210.0	46.3	 25
526	 21	768.0	110.4	 25
527	 21	227.0	51.7	 25
528	 21	295.0	46.9	 25
529	 21	2033.3	359.5	 30
530	 21	316.0	39.1	 25
531	 21	287.0	56.5	 25
532	 21	330.0	61.2	 25
533	 21	155.0	35.5	 25
534	 21	162.8	32.4	 30
535	 21	514.0	107.6	 25
536	 21	212.0	53.8	 25
537	 21	180.0	33.5	 25
538	 21	126.0	29.3	 25
539	 21	1042.8	204.7	 30
540	 21	2691.0	502.3	 25
541	 21	310.0	50.0	 25
542	 21	407.0	63.2	 25
543	 21	154.0	38.4	 25
544	 21	113.8	29.9	 30
545	 21	124.0	25.8	 25
546	 21	168.0	26.7	 25
547	 21	146.0	42.2	 25
548	 21	428.0	66.3	 25
549	 21	514.0	102.4	 30
550	 21	198.0	29.4	 25
551	 21	100.0	30.0	 25
552	 21	187.0	25.5	 25
553	 21	183.0	38.5	 25
554	 21	297.8	60.3	 30
555	 21	860.0	138.7	 25
556	 21	184.0	40.3	 25
557	 21	289.0	61.8	 25
558	 21	157.0	29.6	 25
559	 21	379.5	66.5	 30
560	 21	587.0	94.6	 25
561	 21	195.0	38.0	 25
562	 21	251.0	39.9	 25
563	 21	1670.0	184.5	 25
564	 21	140.8	33.3	 30
565	 21	549.0	70.0	 25
566	 21	145.0	28.2	 25
567	 21	1835.0	163.4	 25
568	 21	572.0	72.9	 25
569	 21	1062.0	247.3	 30
570	 21	265.0	50.9	 25
571	 21	1724.0	218.4	 25
572	 21	165.0	33.3	 25
573	 21	163.0	42.1	 25
574	 21	578.3	99.0	 30
575	 21	855.0	138.0	 25
576	 21	140.0	36.5	 25
577	 21	245.0	54.1	 25
578	 21	169.0	41.1	 25
579	 21	201.5	44.0	 30
580	 21	283.0	53.0	 25
581	 21	2021.0	229.8	 25
582	 21	261.0	48.9	 25
583	 21	255.0	38.6	 25
584	 21	25317.8	4419.1	 30
585	 21	587.0	109.4	 25
586	 21	424.0	74.1	 25
587	 21	1174.0	131.6	 25
588	 21	232.0	36.1	 25
589	 21	130.8	32.0	 30
590	 21	421.0	76.4	 25
591	 21	175.0	37.3	 25
592	 21	157.0	27.9	 25
593	 21	574.0	99.4	 25
594	 21	140.3	32.1	 30
595	 21	234.0	37.3	 25
596	 21	262.0	40.5	 25
597	 21	141.0	32.6	 25
598	 21	189.0	42.6	 25
599	 21	317.8	57.2	 30
600	 21	177.0	35.7	 25
601	 21	142.0	34.5	 25
602	 21	268.0	50.2	 25
603	 21	937.0	135.6	 25
604	 21	1434.0	334.5	 30
605	 21	4997.0	881.2	 25
606	 21	1745.0	219.5	 25
607	 21	132.0	30.2	 25
608	 21	752.0	116.4	 25
609	 21	281.8	54.0	 30
610	 21	567.0	89.2	 25
611	 21	423.0	84.3	 25
612	 21	176.0	30.9	 25
613	 21	212.0	51.7	 25
614	 21	198.0	37.9	 30
615	 21	700.0	94.6	 25
616	 21	674.0	110.5	 25
617	 21	304.0	43.8	 25
618	 21	186.0	49.2	 25
619	 21	159.0	34.5	 30
620	 21	232.0	45.4	 25
621	 21	1004.0	151.0	 25
622	 21	1526.0	176.2	 25
623	 21	192.0	36.2	 25
624	 21	497.5	87.0	 30
625	 21	613.0	98.4	 25
626	 21	201.0	54.8	 25
627	 21	156.0	35.4	 25
628	 21	138.0	37.6	 25
629	 21	967.0	212.0	 30
630	 21	1105.0	205.4	 25
631	 21	292.0	69.2	 25
632	 21	1147.0	172.3	 25
633	 21	532.0	71.9	 25
634	 21	1228.0	240.7	 30
635	 21	860.0	117.5	 25
636	 21	2166.0	229.6	 25
637	 21	1766.0	284.7	 25
638	 21	2119.0	364.0	 25
639	 21	997.8	130.4	 30
640	 21	286.0	48.0	 25
641	 21	391.0	70.6	 25
642	 21	1133.0	140.9	 25
643	 21	8037.0	845.9	 25
644	 21	739.0	91.3	 30
645	 21	885.0	134.3	 25
646	 21	626.0	87.6	 25
647	 21	1999.0	224.1	 25
648	 21	127.0	32.8	 25
649	 21	339.0	52.2	 30
650	 21	187.0	30.4	 25
651	 21	3081.0	561.4	 25
652	 21	163.0	33.2	 25
653	 21	393.0	61.1	 25
654	 21	377.0	79.7	 30
655	 21	447.0	87.5	 25
656	 21	787.0	139.3	 25
657	 21	348.0	67.8	 25
658	 21	186.0	43.1	 25
659	 21	247.8	61.8	 30
660	 21	189.0	29.2	 25
661	 21	257.0	46.2	 25
662	 21	474.0	95.3	 25
663	 21	1452.0	184.3	 25
664	 21	140.0	33.3	 30
665	 21	179.0	46.3	 25
666	 21	191.0	42.7	 25
667	 21	487.0	61.0	 25
668	 21	473.0	64.0	 25
669	 21	647.3	92.7	 30
670	 21	1089.0	186.8	 25
671	 21	142.0	31.7	 25
672	 21	188.0	53.7	 25
673	 21	166.0	39.0	 25
674	 21	457.3	99.2	 30
675	 21	212.0	27.6	 25
676	 21	201.0	40.7	 25
677	 21	168.0	36.7	 25
678	 21	413.0	66.0	 25
679	 21	298.0	47.8	 25
680	 21	699.3	117.8	 30
681	 21	350.0	47.5	 25
682	 21	239.0	43.8	 25
683	 21	265.0	52.0	 25
684	 21	298.0	51.7	 25
685	 21	297.8	65.1	 30
686	 21	3434.0	435.8	 25
687	 21	288.0	44.7	 25
688	 21	1083.0	147.1	 25
689	 21	193.0	41.3	 25
690	 21	283.0	51.1	 30
691	 21	188.0	51.3	 25
692	 21	119.0	24.8	 25
693	 21	851.0	113.3	 25
694	 21	129.0	37.8	 25
695	 21	587.5	114.8	 30
696	 21	1309.0	187.4	 25
697	 21	438.0	74.7	 25
698	 21	1362.0	145.9	 25
699	 21	125.0	24.2	 25
700	 21	104.8	17.8	 30
701	 21	109.0	33.8	 25
702	 21	165.0	36.3	 25
703	 21	260.0	66.7	 25
704	 21	285.0	83.6	 25
705	 21	161.5	41.0	 30
706	 21	550.0	87.3	 25
707	 21	266.0	50.0	 25
708	 21	436.0	78.9	 25
709	 21	176.0	37.8	 25
710	 21	215.3	43.7	 30
711	 21	248.0	37.3	 25
  0	 22	23426.3	5171.1	 30
  1	 22	185.8	47.7	 30
  2	 22	133.5	36.4	 36
  3	 22	131.8	24.9	 30
  4	 22	175.5	39.2	 30
  5	 22	363.3	60.6	 30
  6	 22	723.0	181.8	 30
  7	 22	1210.0	224.4	 36
  8	 22	453.8	99.0	 30
  9	 22	253.8	48.9	 30
 10	 22	130.3	33.1	 30
 11	 22	167.8	41.2	 30
 12	 22	555.5	84.0	 30
 13	 22	220.8	46.5	 36
 14	 22	141.5	29.8	 30
 15	 22	157.5	39.0	 30
 16	 22	244.3	57.0	 30
 17	 22	135.8	34.0	 30
 18	 22	140.0	37.2	 36
 19	 22	509.0	87.1	 30
 20	 22	480.8	65.2	 30
 21	 22	195.0	44.6	 30
 22	 22	156.0	26.3	 30
 23	 22	129.5	27.0	 36
 24	 22	114.0	34.8	 30
 25	 22	171.3	27.3	 30
 26	 22	223.0	39.5	 30
 27	 22	364.8	92.2	 30
 28	 22	161.0	30.9	 36
 29	 22	183.0	28.8	 30
 30	 22	139.5	25.8	 30
 31	 22	194.5	28.1	 30
 32	 22	271.5	49.4	 30
 33	 22	224.3	44.8	 36
 34	 22	853.5	150.3	 30
 35	 22	267.8	55.8	 30
 36	 22	162.8	39.9	 30
 37	 22	451.5	86.2	 30
 38	 22	173.0	38.4	 36
 39	 22	159.8	29.2	 30
 40	 22	129.8	31.5	 30
 41	 22	119.0	27.9	 30
 42	 22	177.3	25.0	 30
 43	 22	155.8	35.6	 36
 44	 22	184.0	38.8	 30
 45	 22	187.3	41.8	 30
 46	 22	180.8	36.8	 30
 47	 22	205.0	50.8	 30
 48	 22	150.8	36.8	 36
 49	 22	146.0	31.3	 30
 50	 22	238.0	50.4	 30
 51	 22	1594.5	398.3	 30
 52	 22	156.3	35.7	 30
 53	 22	202.3	46.0	 36
 54	 22	295.3	57.3	 30
 55	 22	223.0	44.4	 30
 56	 22	192.0	47.4	 30
 57	 22	107.5	28.6	 30
 58	 22	209.3	56.7	 36
 59	 22	356.5	74.1	 30
 60	 22	288.3	49.0	 30
 61	 22	445.0	84.2	 30
 62	 22	731.5	139.4	 30
 63	 22	238.5	41.8	 36
 64	 22	262.3	35.7	 30
 65	 22	172.3	40.1	 30
 66	 22	142.3	24.4	 30
 67	 22	104.0	23.2	 30
 68	 22	179.0	46.9	 36
 69	 22	295.8	57.4	 30
 70	 22	443.5	68.8	 30
 71	 22	142.8	30.2	 30
 72	 22	150.3	33.8	 30
 73	 22	129.3	24.1	 36
 74	 22	93.3	24.6	 30
 75	 22	287.5	74.9	 30
 76	 22	162.5	34.1	 30
 77	 22	254.5	51.0	 30
 78	 22	571.5	132.5	 36
 79	 22	110.0	27.1	 30
 80	 22	135.5	31.1	 30
 81	 22	113.5	21.8	 30
 82	 22	175.0	44.1	 30
 83	 22	176.8	32.7	 36
 84	 22	110.0	24.9	 30
 85	 22	150.8	47.0	 30
 86	 22	163.8	33.1	 30
 87	 22	842.5	176.0	 30
 88	 22	238.0	42.7	 36
 89	 22	249.8	41.8	 30
 90	 22	365.8	71.1	 30
 91	 22	155.8	31.8	 30
 92	 22	160.8	30.2	 30
 93	 22	161.5	42.7	 36
 94	 22	199.5	41.4	 30
 95	 22	119.8	29.9	 30
 96	 22	146.5	37.0	 30
 97	 22	191.8	33.5	 30
 98	 22	256.8	52.9	 36
 99	 22	224.3	40.7	 30
100	 22	172.3	38.9	 30
101	 22	130.3	28.5	 30
102	 22	127.8	53.2	 30
103	 22	130.3	29.6	 36
104	 22	221.3	57.6	 30
105	 22	184.8	42.5	 30
106	 22	185.3	36.3	 30
107	 22	434.5	80.7	 30
108	 22	194.3	40.4	 36
109	 22	128.3	34.0	 30
110	 22	129.8	31.0	 30
111	 22	122.3	30.7	 30
112	 22	213.8	57.2	 30
113	 22	143.3	29.1	 36
114	 22	596.5	133.5	 30
115	 22	340.3	75.1	 30
116	 22	240.8	46.1	 30
117	 22	173.3	27.0	 30
118	 22	140.3	45.2	 36
119	 22	151.0	40.9	 30
120	 22	224.8	50.1	 30
121	 22	436.5	114.1	 30
122	 22	140.8	25.5	 30
123	 22	123.3	24.7	 36
124	 22	258.3	62.5	 30
125	 22	128.0	31.8	 30
126	 22	122.8	26.6	 30
127	 22	137.8	26.5	 30
128	 22	485.5	121.9	 36
129	 22	138.8	31.5	 30
130	 22	194.5	38.6	 30
131	 22	270.0	53.1	 30
132	 22	183.0	41.5	 30
133	 22	214.8	46.9	 36
134	 22	142.0	31.4	 30
135	 22	229.3	49.6	 30
136	 22	196.0	36.3	 30
137	 22	291.3	47.8	 30
138	 22	290.0	42.3	 36
139	 22	238.8	75.7	 30
140	 22	147.3	27.0	 30
141	 22	150.5	28.6	 30
142	 22	240.0	48.5	 30
143	 22	223.3	53.5	 36
144	 22	163.8	48.4	 30
145	 22	124.0	29.2	 30
146	 22	345.8	61.6	 30
147	 22	161.3	32.0	 30
148	 22	160.5	38.4	 36
149	 22	136.0	41.0	 30
150	 22	175.3	39.8	 30
151	 22	223.8	39.6	 30
152	 22	138.0	36.2	 30
153	 22	200.3	41.5	 36
154	 22	232.0	55.2	 30
155	 22	355.3	86.7	 30
156	 22	261.3	50.0	 30
157	 22	243.5	42.7	 30
158	 22	161.0	33.6	 36
159	 22	311.5	49.3	 30
160	 22	226.5	41.8	 30
161	 22	171.0	31.2	 30
162	 22	146.0	22.6	 30
163	 22	925.5	284.8	 36
164	 22	147.8	32.5	 30
165	 22	121.8	29.6	 30
166	 22	130.0	24.8	 30
167	 22	228.8	51.9	 30
168	 22	139.3	30.4	 36
169	 22	121.8	23.1	 30
170	 22	131.5	35.0	 30
171	 22	121.0	25.2	 30
172	 22	131.5	36.1	 30
173	 22	156.3	29.5	 36
174	 22	186.8	41.4	 30
175	 22	137.0	30.6	 30
176	 22	129.3	37.1	 30
177	 22	227.5	65.6	 30
178	 22	163.0	46.1	 36
179	 22	157.3	36.4	 30
180	 22	275.3	69.6	 30
181	 22	113.3	30.7	 30
182	 22	201.0	37.2	 30
183	 22	297.3	63.0	 36
184	 22	219.0	41.2	 30
185	 22	179.5	49.3	 30
186	 22	135.0	25.2	 30
187	 22	172.8	34.8	 30
188	 22	226.3	45.7	 36
189	 22	257.5	50.8	 30
190	 22	313.0	45.2	 30
191	 22	183.3	35.1	 30
192	 22	113.0	25.6	 30
193	 22	156.8	36.4	 36
194	 22	1089.5	215.9	 30
195	 22	502.8	79.1	 30
196	 22	133.0	24.5	 30
197	 22	535.8	104.8	 30
198	 22	294.8	52.1	 36
199	 22	262.5	54.7	 30
200	 22	153.5	36.2	 30
201	 22	165.0	29.0	 30
202	 22	126.8	34.5	 30
203	 22	397.5	99.0	 36
204	 22	515.8	121.8	 30
205	 22	381.8	73.3	 30
206	 22	556.8	139.9	 30
207	 22	802.8	146.4	 30
208	 22	245.5	53.5	 36
209	 22	125.5	29.2	 30
210	 22	146.8	24.3	 30
211	 22	559.3	153.8	 30
212	 22	399.5	84.6	 30
213	 22	313.3	59.5	 36
214	 22	194.8	40.8	 30
215	 22	169.3	42.7	 30
216	 22	185.8	46.8	 30
217	 22	148.8	28.9	 30
218	 22	146.3	31.4	 36
219	 22	179.8	36.1	 30
220	 22	146.5	36.5	 30
221	 22	203.8	47.3	 30
222	 22	122.3	21.9	 30
223	 22	165.3	32.8	 36
224	 22	343.8	46.7	 30
225	 22	230.8	42.4	 30
226	 22	214.5	42.8	 30
227	 22	314.3	76.0	 30
228	 22	649.3	116.4	 36
229	 22	174.8	40.6	 30
230	 22	160.0	43.1	 30
231	 22	218.0	43.4	 30
232	 22	262.3	46.2	 30
233	 22	743.0	206.4	 36
234	 22	250.3	38.0	 30
235	 22	272.8	55.3	 30
236	 22	250.0	52.6	 30
237	 22	134.5	36.2	 30
238	 22	234.0	42.4	 36
239	 22	203.8	36.2	 30
240	 22	272.8	56.0	 30
241	 22	252.3	56.2	 30
242	 22	176.0	38.6	 30
243	 22	137.5	31.2	 36
244	 22	605.0	133.2	 30
245	 22	392.3	64.3	 30
246	 22	386.8	46.8	 30
247	 22	265.5	41.0	 30
248	 22	172.3	34.9	 36
249	 22	148.3	32.2	 30
250	 22	229.0	50.9	 30
251	 22	308.8	50.0	 30
252	 22	112.8	30.6	 30
253	 22	331.0	70.0	 36
254	 22	258.5	48.9	 30
255	 22	209.8	24.9	 30
256	 22	205.0	35.4	 30
257	 22	257.0	36.4	 30
258	 22	211.0	44.2	 36
259	 22	175.8	40.6	 30
260	 22	205.0	47.1	 30
261	 22	453.8	56.6	 30
262	 22	331.8	79.0	 30
263	 22	356.3	64.4	 36
264	 22	206.5	42.9	 30
265	 22	209.3	41.1	 30
266	 22	166.0	25.6	 30
267	 22	160.5	35.2	 30
268	 22	180.3	44.2	 36
269	 22	136.8	30.5	 30
270	 22	147.5	30.2	 30
271	 22	154.8	41.0	 30
272	 22	242.5	46.3	 30
273	 22	152.3	41.3	 36
274	 22	324.5	69.5	 30
275	 22	139.5	28.7	 30
276	 22	123.8	27.5	 30
277	 22	175.3	42.0	 30
278	 22	273.5	60.0	 36
279	 22	195.5	52.5	 30
280	 22	152.8	25.9	 30
281	 22	109.5	29.4	 30
282	 22	157.0	41.0	 30
283	 22	109.3	22.3	 36
284	 22	233.3	48.7	 30
285	 22	288.8	56.1	 30
286	 22	247.8	33.3	 30
287	 22	810.5	166.7	 30
288	 22	323.3	66.2	 36
289	 22	1010.0	207.9	 30
290	 22	193.8	43.9	 30
291	 22	176.0	28.0	 30
292	 22	337.5	46.7	 30
293	 22	232.0	40.3	 36
294	 22	221.8	41.3	 30
295	 22	305.0	61.7	 30
296	 22	175.0	42.7	 30
297	 22	193.8	45.6	 30
298	 22	231.8	32.1	 36
299	 22	364.0	63.7	 30
300	 22	116.3	20.8	 30
301	 22	152.3	30.8	 30
302	 22	334.8	78.2	 30
303	 22	193.5	31.9	 36
304	 22	136.0	26.6	 30
305	 22	191.3	52.6	 30
306	 22	159.8	31.2	 30
307	 22	1065.3	261.7	 30
308	 22	155.0	35.3	 36
309	 22	276.5	44.5	 30
310	 22	1251.5	214.6	 30
311	 22	270.3	40.6	 30
312	 22	235.5	36.5	 30
313	 22	771.8	154.7	 36
314	 22	139.8	23.7	 30
315	 22	125.3	26.6	 30
316	 22	151.8	35.2	 30
317	 22	161.5	25.1	 30
318	 22	135.0	20.1	 36
319	 22	171.0	25.5	 30
320	 22	150.0	27.9	 30
321	 22	184.0	45.3	 30
322	 22	167.0	32.4	 30
323	 22	3773.0	811.3	 36
324	 22	2287.3	562.7	 30
325	 22	137.3	27.9	 30
326	 22	136.0	24.1	 30
327	 22	192.3	26.8	 30
328	 22	177.0	33.1	 36
329	 22	138.0	32.7	 30
330	 22	1009.8	242.1	 30
331	 22	267.8	41.6	 30
332	 22	414.8	50.3	 30
333	 22	306.0	65.4	 36
334	 22	320.5	71.8	 30
335	 22	151.8	23.2	 30
336	 22	158.0	25.8	 30
337	 22	161.5	28.3	 30
338	 22	549.8	107.6	 30
339	 22	209.8	28.9	 36
340	 22	393.8	88.6	 30
341	 22	327.3	63.9	 30
342	 22	209.0	45.2	 30
343	 22	155.5	27.9	 30
344	 22	130.5	23.6	 36
345	 22	197.8	44.2	 30
346	 22	167.3	28.1	 30
347	 22	159.0	40.0	 30
348	 22	164.8	31.1	 30
349	 22	166.0	32.5	 36
350	 22	196.8	33.5	 30
351	 22	150.0	32.5	 30
352	 22	266.8	58.4	 30
353	 22	181.8	33.9	 30
354	 22	182.3	48.7	 36
355	 22	249.8	70.4	 30
356	 22	170.8	34.8	 30
357	 22	214.8	36.5	 30
358	 22	130.8	29.9	 30
359	 22	140.0	28.5	 36
360	 22	215.8	44.8	 30
361	 22	136.0	33.6	 30
362	 22	140.0	27.9	 30
363	 22	123.8	19.3	 30
364	 22	547.3	119.1	 36
365	 22	311.5	56.9	 30
366	 22	398.3	70.9	 30
367	 22	444.0	78.3	 30
368	 22	165.3	33.3	 30
369	 22	189.3	36.3	 36
370	 22	168.5	33.2	 30
371	 22	149.8	38.6	 30
372	 22	188.8	29.3	 30
373	 22	123.3	22.3	 30
374	 22	208.8	35.2	 36
375	 22	157.8	37.4	 30
376	 22	801.3	195.9	 30
377	 22	223.5	43.9	 30
378	 22	120.0	28.0	 30
379	 22	274.3	44.7	 36
380	 22	473.5	95.4	 30
381	 22	175.0	43.1	 30
382	 22	344.5	64.3	 30
383	 22	1188.5	310.5	 30
384	 22	186.5	34.3	 36
385	 22	134.0	36.1	 30
386	 22	217.5	38.3	 30
387	 22	141.8	45.3	 30
388	 22	155.0	30.5	 30
389	 22	135.3	21.1	 36
390	 22	217.0	45.8	 30
391	 22	279.8	56.4	 30
392	 22	167.5	31.1	 30
393	 22	231.3	62.9	 30
394	 22	183.3	31.4	 36
395	 22	166.5	29.0	 30
396	 22	144.0	36.7	 30
397	 22	245.8	43.9	 30
398	 22	265.0	33.2	 30
399	 22	495.3	91.9	 36
400	 22	149.0	25.5	 30
401	 22	128.3	31.8	 30
402	 22	221.0	43.7	 30
403	 22	136.5	27.1	 30
404	 22	131.3	23.9	 36
405	 22	137.8	21.8	 30
406	 22	248.5	47.5	 30
407	 22	198.5	37.7	 30
408	 22	143.0	25.9	 30
409	 22	154.5	34.5	 36
410	 22	240.0	47.1	 30
411	 22	546.0	61.2	 30
412	 22	469.0	53.4	 30
413	 22	1035.0	187.5	 30
414	 22	211.0	37.2	 36
415	 22	336.5	57.3	 30
416	 22	727.3	146.9	 30
417	 22	321.8	67.0	 30
418	 22	553.5	72.9	 30
419	 22	614.8	141.9	 36
420	 22	165.0	53.0	 30
421	 22	213.5	42.0	 30
422	 22	202.0	41.5	 30
423	 22	630.8	124.4	 30
424	 22	261.0	39.6	 36
425	 22	152.5	19.1	 30
426	 22	214.3	45.8	 30
427	 22	277.5	36.2	 30
428	 22	446.8	107.8	 30
429	 22	222.3	46.2	 36
430	 22	165.3	38.6	 30
431	 22	295.5	60.9	 30
432	 22	229.5	43.4	 30
433	 22	146.8	33.1	 30
434	 22	643.3	172.5	 36
435	 22	503.3	129.4	 30
436	 22	174.3	36.3	 30
437	 22	163.5	30.9	 30
438	 22	232.3	56.1	 30
439	 22	273.0	45.1	 36
440	 22	266.8	66.0	 30
441	 22	183.5	38.3	 30
442	 22	221.5	59.3	 30
443	 22	152.8	37.6	 30
444	 22	171.3	36.2	 36
445	 22	169.3	50.0	 30
446	 22	192.8	39.4	 30
447	 22	207.3	38.9	 30
448	 22	140.8	27.8	 30
449	 22	197.8	28.4	 36
450	 22	131.8	23.3	 30
451	 22	202.0	44.9	 30
452	 22	310.5	64.4	 30
453	 22	175.8	37.2	 30
454	 22	1516.8	408.6	 36
455	 22	220.3	33.7	 30
456	 22	264.0	48.7	 30
457	 22	457.3	94.3	 30
458	 22	325.3	46.8	 30
459	 22	133.0	26.6	 36
460	 22	439.8	98.9	 30
461	 22	166.0	39.9	 30
462	 22	125.0	27.8	 30
463	 22	240.5	49.7	 30
464	 22	132.5	32.4	 36
465	 22	791.5	148.3	 30
466	 22	117.8	25.4	 30
467	 22	146.5	24.4	 30
468	 22	297.0	49.1	 30
469	 22	284.5	40.9	 36
470	 22	334.5	53.7	 30
471	 22	129.3	26.1	 30
472	 22	338.5	44.0	 30
473	 22	576.5	95.2	 30
474	 22	490.5	68.2	 36
475	 22	567.0	116.4	 30
476	 22	313.5	43.6	 30
477	 22	136.3	69.0	 30
478	 22	123.8	16.7	 30
479	 22	176.0	36.4	 36
480	 22	173.8	27.9	 30
481	 22	187.3	27.6	 30
482	 22	2090.5	574.3	 30
483	 22	243.5	36.2	 30
484	 22	349.3	70.6	 36
485	 22	149.3	26.3	 30
486	 22	145.8	25.6	 30
487	 22	111.8	19.0	 30
488	 22	171.8	35.1	 30
489	 22	134.3	23.2	 36
490	 22	236.8	35.1	 30
491	 22	687.0	137.4	 30
492	 22	146.5	36.2	 30
493	 22	146.5	22.9	 30
494	 22	220.5	31.8	 36
495	 22	177.0	26.9	 25
496	 22	220.0	38.6	 25
497	 22	224.0	46.1	 25
498	 22	163.0	22.2	 25
499	 22	163.8	31.0	 30
500	 22	268.0	44.4	 25
501	 22	326.0	39.7	 25
502	 22	309.0	38.8	 25
503	 22	203.0	41.9	 25
504	 22	239.8	37.5	 30
505	 22	169.0	36.9	 25
506	 22	177.0	35.8	 25
507	 22	175.0	28.8	 25
508	 22	289.0	71.5	 25
509	 22	167.0	42.8	 30
510	 22	239.0	52.6	 25
511	 22	342.0	44.7	 25
512	 22	466.0	77.9	 25
513	 22	170.0	29.4	 25
514	 22	357.3	55.1	 30
515	 22	191.0	35.5	 25
516	 22	240.0	43.6	 25
517	 22	386.0	40.5	 25
518	 22	344.0	47.1	 25
519	 22	252.8	47.6	 30
520	 22	7628.0	1598.1	 25
521	 22	457.0	110.8	 25
522	 22	567.0	97.1	 25
523	 22	297.0	38.4	 25
524	 22	152.8	34.2	 30
525	 22	164.0	29.7	 25
526	 22	453.0	61.6	 25
527	 22	225.0	41.5	 25
528	 22	183.0	40.0	 25
529	 22	263.8	52.2	 30
530	 22	155.0	32.6	 25
531	 22	165.0	45.8	 25
532	 22	290.0	42.1	 25
533	 22	162.0	39.8	 25
534	 22	152.3	29.1	 30
535	 22	185.0	29.9	 25
536	 22	181.0	30.5	 25
537	 22	167.0	29.8	 25
538	 22	124.0	24.2	 25
539	 22	314.8	71.1	 30
540	 22	551.0	103.7	 25
541	 22	312.0	46.4	 25
542	 22	212.0	34.6	 25
543	 22	155.0	28.8	 25
544	 22	129.8	23.9	 30
545	 22	142.0	29.9	 25
546	 22	129.0	23.8	 25
547	 22	126.0	23.6	 25
548	 22	355.0	56.1	 25
549	 22	154.8	26.2	 30
550	 22	144.0	20.0	 25
551	 22	139.0	27.5	 25
552	 22	148.0	25.7	 25
553	 22	130.0	34.7	 25
554	 22	145.8	24.6	 30
555	 22	337.0	47.5	 25
556	 22	156.0	30.5	 25
557	 22	225.0	48.1	 25
558	 22	155.0	31.6	 25
559	 22	176.5	29.6	 30
560	 22	386.0	72.0	 25
561	 22	209.0	46.5	 25
562	 22	182.0	34.9	 25
563	 22	497.0	70.0	 25
564	 22	154.3	41.4	 30
565	 22	220.0	33.4	 25
566	 22	178.0	23.4	 25
567	 22	1153.0	145.1	 25
568	 22	270.0	41.2	 25
569	 22	256.0	38.9	 30
570	 22	366.0	38.9	 25
571	 22	471.0	95.9	 25
572	 22	162.0	26.2	 25
573	 22	138.0	26.3	 25
574	 22	209.8	29.5	 30
575	 22	390.0	54.4	 25
576	 22	142.0	24.3	 25
577	 22	164.0	33.0	 25
578	 22	162.0	25.9	 25
579	 22	145.3	30.0	 30
580	 22	192.0	30.6	 25
581	 22	616.0	99.2	 25
582	 22	492.0	71.3	 25
583	 22	289.0	47.3	 25
584	 22	3459.8	843.6	 30
585	 22	277.0	52.8	 25
586	 22	139.0	25.0	 25
587	 22	307.0	35.1	 25
588	 22	251.0	47.6	 25
589	 22	171.3	27.1	 30
590	 22	253.0	55.8	 25
591	 22	145.0	32.3	 25
592	 22	148.0	27.5	 25
593	 22	210.0	45.1	 25
594	 22	139.0	21.8	 30
595	 22	133.0	18.8	 25
596	 22	293.0	41.0	 25
597	 22	118.0	18.4	 25
598	 22	238.0	43.7	 25
599	 22	178.3	26.9	 30
600	 22	174.0	37.1	 25
601	 22	135.0	30.3	 25
602	 22	427.0	60.2	 25
603	 22	162.0	20.0	 25
604	 22	289.5	76.5	 30
605	 22	637.0	121.6	 25
606	 22	284.0	40.9	 25
607	 22	129.0	13.9	 25
608	 22	525.0	66.1	 25
609	 22	191.8	29.5	 30
610	 22	300.0	61.2	 25
611	 22	180.0	32.9	 25
612	 22	134.0	22.9	 25
613	 22	152.0	32.8	 25
614	 22	159.3	81.1	 30
615	 22	350.0	58.1	 25
616	 22	327.0	52.4	 25
617	 22	179.0	29.3	 25
618	 22	126.0	26.3	 25
619	 22	116.8	24.7	 30
620	 22	352.0	64.2	 25
621	 22	307.0	61.6	 25
622	 22	328.0	66.2	 25
623	 22	209.0	28.5	 25
624	 22	286.8	46.0	 30
625	 22	152.0	24.0	 25
626	 22	134.0	30.9	 25
627	 22	162.0	41.7	 25
628	 22	114.0	34.4	 25
629	 22	420.5	52.5	 30
630	 22	190.0	26.9	 25
631	 22	188.0	32.6	 25
632	 22	545.0	60.1	 25
633	 22	288.0	43.4	 25
634	 22	442.0	70.5	 30
635	 22	678.0	104.9	 25
636	 22	477.0	67.2	 25
637	 22	335.0	53.9	 25
638	 22	533.0	73.3	 25
639	 22	701.5	111.3	 30
640	 22	244.0	46.6	 25
641	 22	208.0	29.3	 25
642	 22	318.0	70.7	 25
643	 22	1069.0	204.9	 25
644	 22	287.5	46.0	 30
645	 22	249.0	47.2	 25
646	 22	183.0	34.6	 25
647	 22	333.0	43.9	 25
648	 22	166.0	29.9	 25
649	 22	167.8	23.1	 30
650	 22	261.0	58.5	 25
651	 22	464.0	93.7	 25
652	 22	689.0	94.5	 25
653	 22	216.0	39.9	 25
654	 22	144.0	40.4	 30
655	 22	162.0	25.0	 25
656	 22	162.0	38.9	 25
657	 22	198.0	37.8	 25
658	 22	160.0	28.2	 25
659	 22	193.5	35.2	 30
660	 22	200.0	41.8	 25
661	 22	467.0	59.6	 25
662	 22	213.0	41.4	 25
663	 22	517.0	77.5	 25
664	 22	131.3	29.6	 30
665	 22	110.0	26.9	 25
666	 22	162.0	25.3	 25
667	 22	229.0	34.9	 25
668	 22	211.0	32.0	 25
669	 22	278.0	55.7	 25
670	 22	227.0	22.3	 30
671	 22	133.0	26.4	 25
672	 22	130.0	25.6	 25
673	 22	145.0	29.2	 25
674	 22	201.0	34.4	 25
675	 22	278.8	41.6	 30
676	 22	215.0	26.5	 25
677	 22	183.0	39.8	 25
678	 22	222.0	34.5	 25
679	 22	292.0	54.5	 25
680	 22	512.5	56.4	 30
681	 22	208.0	29.9	 25
682	 22	174.0	36.6	 25
683	 22	391.0	64.3	 25
684	 22	163.0	25.8	 25
685	 22	233.5	38.2	 30
686	 22	1888.0	349.5	 25
687	 22	184.0	24.8	 25
688	 22	256.0	35.1	 25
689	 22	131.0	21.7	 25
690	 22	192.8	35.9	 30
691	 22	129.0	33.7	 25
692	 22	164.0	45.1	 25
693	 22	216.0	31.9	 25
694	 22	113.0	25.8	 25
695	 22	130.8	30.4	 30
696	 22	472.0	79.4	 25
697	 22	490.0	52.6	 25
698	 22	187.0	21.1	 25
699	 22	116.0	27.0	 25
700	 22	111.3	24.1	 30
701	 22	112.0	27.0	 25
702	 22	119.0	24.2	 25
703	 22	507.0	54.8	 25
704	 22	532.0	64.5	 25
705	 22	263.8	47.0	 30
706	 22	265.0	53.6	 25
707	 22	262.0	48.4	 25
708	 22	210.0	31.9	 25
709	 22	201.0	35.0	 25
710	 22	262.5	53.4	 30
711	 22	22511.0	4942.6	 25
  0	 23	281.0	37.3	 25
  1	 23	7415.0	1277.9	 25
  2	 23	668.0	130.9	 25
  3	 23	424.3	68.4	 30
  4	 23	261.0	40.1	 25
  5	 23	18834.0	2396.6	 25
  6	 23	1350.0	113.0	 25
  7	 23	322.0	57.4	 25
  8	 23	370.3	70.2	 30
  9	 23	759.0	85.3	 25
 10	 23	178.0	23.7	 25
 11	 23	248.0	36.3	 25
 12	 23	389.0	47.0	 25
 13	 23	308.0	54.2	 30
 14	 23	1489.0	96.9	 25
 15	 23	532.0	51.5	 25
 16	 23	849.0	92.7	 25
 17	 23	1291.0	179.4	 25
 18	 23	1286.0	210.5	 30
 19	 23	788.0	78.3	 25
 20	 23	228.0	35.5	 25
 21	 23	980.0	96.8	 25
 22	 23	240.0	34.3	 25
 23	 23	483.8	100.0	 30
 24	 23	293.0	42.7	 25
 25	 23	155.0	28.4	 25
 26	 23	307.0	30.2	 25
 27	 23	151.0	31.5	 25
 28	 23	171.8	24.5	 30
 29	 23	926.0	127.9	 25
 30	 23	725.0	70.9	 25
 31	 23	275.0	50.8	 25
 32	 23	195.0	17.0	 25
 33	 23	173.5	26.3	 30
 34	 23	339.0	74.3	 25
 35	 23	140.0	25.1	 25
 36	 23	202.0	35.4	 25
 37	 23	2027.0	232.7	 25
 38	 23	539.5	67.0	 30
 39	 23	985.0	113.2	 25
 40	 23	205.0	38.4	 25
 41	 23	324.0	71.1	 25
 42	 23	661.0	72.5	 25
 43	 23	297.0	50.8	 30
 44	 23	2354.0	187.7	 25
 45	 23	4615.0	346.1	 25
 46	 23	483.0	62.0	 25
 47	 23	142.0	27.8	 25
 48	 23	254.8	44.2	 30
 49	 23	312.0	55.5	 25
 50	 23	1977.0	253.2	 25
 51	 23	464.0	69.3	 25
 52	 23	216.0	44.9	 25
 53	 23	139.5	30.4	 30
 54	 23	2546.0	307.2	 25
 55	 23	251.0	40.3	 25
 56	 23	291.0	56.8	 25
 57	 23	141.0	29.8	 25
 58	 23	227.5	30.6	 30
 59	 23	89.0	18.9	 25
 60	 23	145.0	29.4	 25
 61	 23	188.0	28.1	 25
 62	 23	199.0	23.8	 25
 63	 23	385.3	69.5	 30
 64	 23	257.0	26.4	 25
 65	 23	263.0	43.6	 25
 66	 23	4168.0	449.6	 25
 67	 23	257.0	34.9	 25
 68	 23	178.8	37.8	 30
 69	 23	154.0	28.7	 25
 70	 23	333.0	39.3	 25
 71	 23	153.0	35.9	 25
 72	 23	184.0	37.0	 25
 73	 23	136.8	27.6	 30
 74	 23	160.0	23.2	 25
 75	 23	198.0	27.1	 25
 76	 23	158.0	30.5	 25
 77	 23	143.0	29.2	 25
 78	 23	303.8	55.5	 30
 79	 23	193.0	40.2	 25
 80	 23	174.0	28.7	 25
 81	 23	120.0	23.6	 25
 82	 23	4872.0	757.2	 25
 83	 23	383.3	46.6	 30
 84	 23	114.0	24.1	 25
 85	 23	227.0	40.5	 25
 86	 23	200.0	29.3	 25
 87	 23	165.0	24.1	 25
 88	 23	252.8	44.7	 30
 89	 23	498.0	63.8	 25
 90	 23	1499.0	199.6	 25
 91	 23	1770.0	153.2	 25
 92	 23	388.0	44.1	 25
 93	 23	138.8	31.7	 30
 94	 23	131.0	24.3	 25
 95	 23	726.0	85.7	 25
 96	 23	168.0	29.8	 25
 97	 23	393.0	39.8	 25
 98	 23	178.0	34.7	 30
 99	 23	189.0	53.8	 25
100	 23	788.0	100.2	 25
101	 23	224.0	55.4	 25
102	 23	263.0	35.0	 25
103	 23	230.0	56.9	 30
104	 23	101.0	17.2	 25
105	 23	282.0	33.7	 25
106	 23	176.0	28.6	 25
107	 23	533.0	64.3	 25
108	 23	685.0	131.2	 30
109	 23	135.0	32.3	 25
110	 23	173.0	31.4	 25
111	 23	100.0	16.9	 25
112	 23	153.0	26.5	 25
113	 23	340.3	60.3	 30
114	 23	149.0	26.0	 25
115	 23	410.0	51.2	 25
116	 23	149.0	30.8	 25
117	 23	146.0	21.9	 25
118	 23	476.8	73.5	 30
119	 23	221.0	31.3	 25
120	 23	123.0	29.8	 25
121	 23	143.0	20.0	 25
122	 23	158.0	22.6	 25
123	 23	169.8	28.1	 30
124	 23	379.0	70.2	 25
125	 23	107.0	19.3	 25
126	 23	227.0	37.7	 25
127	 23	1402.0	148.3	 25
128	 23	138.8	26.2	 30
129	 23	258.0	37.6	 25
130	 23	125.0	17.6	 25
131	 23	151.0	28.0	 25
132	 23	596.0	78.0	 25
133	 23	307.3	72.5	 30
134	 23	135.0	44.3	 25
135	 23	164.0	33.6	 25
136	 23	3563.0	594.6	 25
137	 23	897.0	108.5	 25
138	 23	457.0	78.3	 30
139	 23	170.0	28.7	 25
140	 23	417.0	66.5	 25
141	 23	1227.0	216.6	 25
142	 23	1284.0	259.3	 25
143	 23	166.8	27.9	 30
144	 23	320.0	49.2	 25
145	 23	243.0	24.8	 25
146	 23	394.0	58.1	 25
147	 23	312.0	57.8	 25
148	 23	164.5	47.7	 30
149	 23	188.0	28.6	 25
150	 23	886.0	94.4	 25
151	 23	493.0	55.0	 25
152	 23	188.0	36.5	 25
153	 23	175.5	31.0	 30
154	 23	1026.0	166.8	 25
155	 23	118.0	42.8	 25
156	 23	163.0	38.7	 25
157	 23	508.0	93.2	 25
158	 23	240.5	41.0	 30
159	 23	2034.0	203.4	 25
160	 23	188.0	26.6	 25
161	 23	146.0	21.9	 25
162	 23	104.0	18.6	 25
163	 23	182.5	45.2	 30
164	 23	238.0	42.6	 25
165	 23	134.0	22.5	 25
166	 23	282.0	36.3	 25
167	 23	178.0	36.9	 25
168	 23	160.5	30.1	 30
169	 23	137.0	18.8	 25
170	 23	157.0	36.7	 25
171	 23	440.0	66.8	 25
172	 23	289.0	62.9	 25
173	 23	171.8	38.3	 30
174	 23	161.0	22.9	 25
175	 23	300.0	54.0	 25
176	 23	185.0	30.1	 25
177	 23	152.0	23.1	 25
178	 23	194.8	32.5	 30
179	 23	114.0	23.2	 25
180	 23	212.0	33.4	 25
181	 23	122.0	26.0	 25
182	 23	602.0	120.2	 25
183	 23	485.8	107.8	 30
184	 23	1070.0	118.4	 25
185	 23	195.0	35.3	 25
186	 23	216.0	30.9	 25
187	 23	157.0	23.2	 25
188	 23	809.0	165.3	 30
189	 23	171.0	23.9	 25
190	 23	238.0	51.0	 25
191	 23	155.0	27.8	 25
192	 23	1101.0	215.5	 25
193	 23	149.5	29.9	 30
194	 23	363.0	54.0	 25
195	 23	1567.0	183.4	 25
196	 23	686.0	82.8	 25
197	 23	275.0	44.8	 25
198	 23	340.8	52.4	 30
199	 23	219.0	24.3	 25
200	 23	225.0	33.4	 25
201	 23	146.0	29.7	 25
202	 23	151.0	24.6	 25
203	 23	177.5	40.3	 30
204	 23	367.0	45.8	 25
205	 23	750.0	59.6	 25
206	 23	535.0	69.2	 25
207	 23	467.0	83.8	 25
208	 23	269.0	49.3	 30
209	 23	704.0	93.3	 25
210	 23	234.0	53.7	 25
211	 23	409.0	59.3	 25
212	 23	245.0	46.9	 25
213	 23	165.3	30.4	 30
214	 23	391.0	42.5	 25
215	 23	267.0	36.5	 25
216	 23	163.0	25.5	 25
217	 23	178.0	34.7	 25
218	 23	368.8	49.5	 30
219	 23	244.0	43.5	 25
220	 23	181.0	40.6	 25
221	 23	1774.0	243.5	 25
222	 23	137.0	36.4	 25
223	 23	174.0	33.5	 30
224	 23	156.0	29.2	 25
225	 23	248.0	37.6	 25
226	 23	569.0	69.5	 25
227	 23	2170.0	274.5	 25
228	 23	189.8	34.0	 30
229	 23	144.0	36.3	 25
230	 23	163.0	45.5	 25
231	 23	423.0	57.8	 25
232	 23	213.0	24.9	 25
233	 23	640.3	127.3	 30
234	 23	356.0	67.3	 25
235	 23	114.0	19.3	 25
236	 23	565.0	81.1	 25
237	 23	262.0	47.4	 25
238	 23	311.0	49.3	 30
239	 23	253.0	42.3	 25
240	 23	322.0	35.6	 25
241	 23	469.0	55.5	 25
242	 23	171.0	36.2	 25
243	 23	2043.8	398.0	 30
244	 23	1326.0	136.7	 25
245	 23	224.0	32.5	 25
246	 23	173.0	28.3	 25
247	 23	845.0	129.8	 25
248	 23	335.0	80.5	 30
249	 23	225.0	42.0	 25
250	 23	18318.0	2410.2	 25
251	 23	717.0	91.9	 25
252	 23	171.0	33.9	 25
253	 23	198.5	56.5	 30
254	 23	280.0	36.5	 25
255	 23	17202.0	2048.9	 25
256	 23	1249.0	121.4	 25
257	 23	1550.0	203.6	 25
258	 23	1081.3	155.2	 30
259	 23	409.0	66.9	 25
260	 23	152.0	21.5	 25
261	 23	461.0	78.4	 25
262	 23	227.0	29.3	 25
263	 23	403.3	70.9	 30
264	 23	170.0	20.1	 25
265	 23	167.0	30.1	 25
266	 23	202.0	26.4	 25
267	 23	4798.0	592.0	 25
268	 23	455.8	81.3	 30
269	 23	209.0	34.6	 25
270	 23	344.0	66.7	 25
271	 23	135.0	28.9	 25
272	 23	2090.0	264.5	 25
273	 23	1182.5	185.9	 30
274	 23	137.0	32.9	 25
275	 23	230.0	38.1	 25
276	 23	162.0	28.8	 25
277	 23	7435.0	882.8	 25
278	 23	184.5	43.0	 30
279	 23	464.0	59.7	 25
280	 23	4631.0	513.3	 25
281	 23	106.0	19.2	 25
282	 23	107.0	18.7	 25
283	 23	130.3	28.2	 30
284	 23	198.0	39.6	 25
285	 23	885.0	142.6	 25
286	 23	643.0	82.7	 25
287	 23	135.0	29.3	 25
288	 23	265.5	45.6	 30
289	 23	350.0	43.8	 25
290	 23	3538.0	372.1	 25
291	 23	265.0	23.5	 25
292	 23	450.0	58.2	 25
293	 23	143.5	24.6	 30
294	 23	149.0	21.1	 25
295	 23	158.0	36.7	 25
296	 23	220.0	31.3	 25
297	 23	600.0	74.9	 25
298	 23	605.3	97.7	 30
299	 23	214.0	30.8	 25
300	 23	290.0	60.6	 25
301	 23	179.0	25.7	 25
302	 23	558.0	78.8	 25
303	 23	218.8	39.0	 30
304	 23	145.0	31.3	 25
305	 23	136.0	32.0	 25
306	 23	127.0	30.1	 25
307	 23	147.0	22.7	 25
308	 23	137.8	26.4	 30
309	 23	293.0	46.8	 25
310	 23	156.0	24.3	 25
311	 23	1668.0	159.9	 25
312	 23	1009.0	90.4	 25
313	 23	207.8	36.5	 30
314	 23	1499.0	198.7	 25
315	 23	177.0	40.7	 25
316	 23	2055.0	303.1	 25
317	 23	247.0	33.3	 25
318	 23	296.0	55.6	 30
319	 23	159.0	29.8	 25
320	 23	314.0	47.5	 25
321	 23	331.0	48.0	 25
322	 23	475.0	74.3	 25
323	 23	177.0	32.5	 30
324	 23	1438.0	130.6	 25
325	 23	556.0	66.5	 25
326	 23	524.0	100.1	 25
327	 23	133.0	21.6	 25
328	 23	177.5	26.2	 30
329	 23	221.0	36.3	 25
330	 23	193.0	41.6	 25
331	 23	340.0	53.5	 25
332	 23	2125.0	249.1	 25
333	 23	519.0	64.1	 25
334	 23	246.0	35.1	 30
335	 23	388.0	59.2	 25
336	 23	118.0	29.0	 25
337	 23	218.0	31.0	 25
338	 23	342.0	40.1	 25
339	 23	355.8	75.1	 30
340	 23	148.0	25.6	 25
341	 23	473.0	58.1	 25
342	 23	411.0	55.0	 25
343	 23	567.0	80.0	 25
344	 23	214.3	51.4	 30
345	 23	601.0	75.4	 25
346	 23	410.0	50.9	 25
347	 23	186.0	23.7	 25
348	 23	468.0	88.7	 25
349	 23	1048.0	192.9	 30
350	 23	1710.0	224.1	 25
351	 23	510.0	67.5	 25
352	 23	192.0	37.4	 25
353	 23	387.0	54.7	 25
354	 23	320.5	38.5	 30
355	 23	342.0	50.5	 25
356	 23	611.0	62.3	 25
357	 23	186.0	38.3	 25
358	 23	147.0	27.9	 25
359	 23	1467.0	334.0	 30
360	 23	129.0	20.3	 25
361	 23	145.0	35.1	 25
362	 23	1217.0	151.3	 25
363	 23	234.0	39.0	 25
364	 23	168.0	33.4	 30
365	 23	647.0	68.9	 25
366	 23	214.0	34.4	 25
367	 23	3015.0	407.9	 25
368	 23	256.0	49.7	 25
369	 23	431.3	75.4	 30
370	 23	2114.0	199.0	 25
371	 23	245.0	48.3	 25
372	 23	170.0	35.0	 25
373	 23	1676.0	283.5	 25
374	 23	232.8	29.9	 30
375	 23	277.0	56.3	 25
376	 23	248.0	50.3	 25
377	 23	302.0	38.1	 25
378	 23	542.0	101.8	 25
379	 23	284.0	53.5	 30
380	 23	1016.0	132.6	 25
381	 23	964.0	124.4	 25
382	 23	334.0	52.2	 25
383	 23	456.0	69.7	 25
384	 23	497.8	52.7	 30
385	 23	156.0	30.0	 25
386	 23	238.0	35.4	 25
387	 23	984.0	109.6	 25
388	 23	222.0	30.7	 25
389	 23	132.8	28.4	 30
390	 23	259.0	39.7	 25
391	 23	583.0	51.6	 25
392	 23	432.0	79.2	 25
393	 23	408.0	77.4	 25
394	 23	2842.5	569.8	 30
395	 23	257.0	43.5	 25
396	 23	155.0	24.0	 25
397	 23	106.0	17.8	 25
398	 23	918.0	121.3	 25
399	 23	252.3	49.3	 30
400	 23	244.0	52.2	 25
401	 23	515.0	85.5	 25
402	 23	253.0	33.9	 25
403	 23	169.0	31.5	 25
404	 23	228.8	45.2	 30
405	 23	143.0	30.2	 25
406	 23	179.0	32.5	 25
407	 23	1959.0	274.6	 25
408	 23	141.0	23.6	 25
409	 23	902.0	119.8	 30
410	 23	255.0	32.5	 25
411	 23	1245.0	139.2	 25
412	 23	521.0	50.3	 25
413	 23	916.0	112.0	 25
414	 23	577.3	91.3	 30
415	 23	549.0	65.8	 25
416	 23	170.0	32.5	 25
417	 23	337.0	52.4	 25
418	 23	967.0	96.6	 25
419	 23	1038.5	147.1	 30
420	 23	1871.0	153.0	 25
421	 23	1968.0	220.3	 25
422	 23	499.0	71.5	 25
423	 23	448.0	74.6	 25
424	 23	374.0	68.7	 30
425	 23	280.0	49.5	 25
426	 23	210.0	35.5	 25
427	 23	852.0	95.3	 25
428	 23	1300.0	106.8	 25
429	 23	2311.5	443.6	 30
430	 23	184.0	32.3	 25
431	 23	164.0	29.5	 25
432	 23	171.0	44.2	 25
433	 23	156.0	23.6	 25
434	 23	1008.5	197.4	 30
435	 23	113.0	21.4	 25
436	 23	278.0	46.5	 25
437	 23	218.0	46.9	 25
438	 23	372.0	55.3	 25
439	 23	416.8	67.2	 30
440	 23	176.0	45.7	 25
441	 23	386.0	82.4	 25
442	 23	160.0	25.5	 25
443	 23	428.0	73.2	 25
444	 23	664.0	128.8	 30
445	 23	447.0	69.9	 25
446	 23	232.0	27.2	 25
447	 23	5116.0	742.0	 25
448	 23	176.0	26.9	 25
449	 23	156.3	38.0	 30
450	 23	1174.0	127.3	 25
451	 23	170.0	39.0	 25
452	 23	283.0	46.5	 25
453	 23	138.0	27.9	 25
454	 23	1188.0	218.8	 30
455	 23	267.0	50.3	 25
456	 23	4128.0	443.9	 25
457	 23	328.0	41.2	 25
458	 23	203.0	33.4	 25
459	 23	610.0	76.6	 30
460	 23	762.0	110.0	 25
461	 23	328.0	44.2	 25
462	 23	168.0	27.3	 25
463	 23	141.0	27.2	 25
464	 23	199.3	36.2	 30
465	 23	501.0	88.9	 25
466	 23	218.0	53.9	 25
467	 23	349.0	38.0	 25
468	 23	213.0	33.4	 25
469	 23	385.8	53.2	 30
470	 23	436.0	51.4	 25
471	 23	382.0	42.8	 25
472	 23	394.0	48.7	 25
473	 23	634.0	111.6	 25
474	 23	218.3	45.3	 30
475	 23	255.0	35.0	 25
476	 23	262.0	35.3	 25
477	 23	8738.0	870.2	 25
478	 23	241.0	46.4	 25
479	 23	193.3	37.1	 30
480	 23	200.0	45.7	 25
481	 23	652.0	92.7	 25
482	 23	219.0	36.1	 25
483	 23	379.0	48.3	 25
484	 23	139.5	27.3	 30
485	 23	357.0	46.6	 25
486	 23	236.0	39.2	 25
487	 23	156.0	28.9	 25
488	 23	220.0	49.4	 25
489	 23	355.3	47.4	 30
490	 23	2013.0	206.0	 25
491	 23	226.0	28.8	 25
492	 23	5897.0	770.2	 25
493	 23	125.0	26.5	 25
494	 23	149.5	32.5	 30
495	 23	201.5	43.8	 30
496	 23	445.5	76.8	 30
497	 23	251.3	48.6	 30
498	 23	259.5	44.5	 30
499	 23	158.5	31.3	 36
500	 23	157.8	26.5	 30
501	 23	449.5	69.5	 30
502	 23	263.0	45.5	 30
503	 23	182.3	68.2	 30
504	 23	182.0	34.5	 36
505	 23	264.3	35.5	 30
506	 23	272.8	36.3	 30
507	 23	206.0	41.9	 30
508	 23	206.3	40.6	 30
509	 23	383.0	63.4	 36
510	 23	263.8	42.9	 30
511	 23	275.3	50.5	 30
512	 23	724.5	114.4	 30
513	 23	619.8	102.4	 30
514	 23	161.5	37.1	 36
515	 23	316.0	52.9	 30
516	 23	318.8	46.4	 30
517	 23	501.5	76.1	 30
518	 23	684.3	86.9	 30
519	 23	1089.0	165.9	 36
520	 23	369.8	71.6	 30
521	 23	573.8	77.3	 30
522	 23	187.8	28.1	 30
523	 23	166.8	33.2	 30
524	 23	171.0	32.4	 36
525	 23	158.5	28.5	 30
526	 23	227.8	50.8	 30
527	 23	3644.3	431.6	 30
528	 23	198.5	38.8	 30
529	 23	299.5	47.4	 36
530	 23	130.5	29.8	 30
531	 23	137.8	30.1	 30
532	 23	289.5	60.9	 30
533	 23	125.0	26.5	 30
534	 23	150.3	29.5	 36
535	 23	510.3	84.0	 30
536	 23	161.8	32.4	 30
537	 23	331.0	54.6	 30
538	 23	163.0	36.2	 30
539	 23	170.5	36.9	 36
540	 23	445.8	86.1	 30
541	 23	443.8	59.1	 30
542	 23	250.8	39.7	 30
543	 23	278.5	53.4	 30
544	 23	655.8	131.8	 36
545	 23	188.5	31.3	 30
546	 23	197.3	38.4	 30
547	 23	325.8	39.2	 30
548	 23	539.3	88.9	 30
549	 23	179.0	30.8	 36
550	 23	487.8	82.2	 30
551	 23	207.0	32.1	 30
552	 23	545.8	58.3	 30
553	 23	147.3	30.8	 30
554	 23	266.8	60.2	 36
555	 23	271.8	48.5	 30
556	 23	428.8	78.8	 30
557	 23	410.3	70.7	 30
558	 23	161.3	35.4	 30
559	 23	501.5	105.3	 36
560	 23	710.5	131.1	 30
561	 23	281.5	41.0	 30
562	 23	178.3	31.1	 30
563	 23	146.3	34.3	 30
564	 23	180.3	42.1	 36
565	 23	159.8	29.8	 30
566	 23	127.8	26.5	 30
567	 23	158.5	29.7	 30
568	 23	131.0	22.8	 30
569	 23	140.8	33.1	 36
570	 23	383.0	74.7	 30
571	 23	158.0	40.5	 30
572	 23	277.8	45.8	 30
573	 23	209.8	70.7	 30
574	 23	198.5	40.5	 36
575	 23	165.8	38.7	 30
576	 23	329.5	44.2	 30
577	 23	203.8	36.0	 30
578	 23	178.3	42.3	 30
579	 23	1838.8	323.4	 36
580	 23	739.8	127.7	 30
581	 23	320.5	50.8	 30
582	 23	199.0	33.4	 30
583	 23	894.3	93.3	 30
584	 23	1040.8	210.4	 36
585	 23	185.5	25.7	 30
586	 23	211.3	55.4	 30
587	 23	2589.8	335.4	 30
588	 23	162.5	38.7	 30
589	 23	406.0	73.3	 36
590	 23	158.5	33.6	 30
591	 23	250.8	52.4	 30
592	 23	219.5	53.2	 30
593	 23	822.5	113.6	 30
594	 23	189.3	34.0	 36
595	 23	2082.0	272.4	 30
596	 23	159.5	38.9	 30
597	 23	166.3	40.9	 30
598	 23	171.3	42.5	 30
599	 23	212.3	42.9	 36
600	 23	316.5	41.9	 30
601	 23	588.0	105.5	 30
602	 23	324.0	69.1	 30
603	 23	163.5	35.6	 30
604	 23	1860.8	409.1	 36
605	 23	154.8	32.1	 30
606	 23	341.8	69.1	 30
607	 23	251.0	46.5	 30
608	 23	331.0	60.1	 30
609	 23	728.3	109.8	 36
610	 23	465.8	64.0	 30
611	 23	276.5	48.0	 30
612	 23	442.5	47.9	 30
613	 23	168.0	31.2	 30
614	 23	1046.5	249.9	 36
615	 23	283.8	42.4	 30
616	 23	445.8	61.2	 30
617	 23	201.3	43.9	 30
618	 23	154.8	29.9	 30
619	 23	120.5	27.2	 36
620	 23	1369.8	191.9	 30
621	 23	401.5	67.3	 30
622	 23	358.0	44.7	 30
623	 23	969.5	151.0	 30
624	 23	200.5	37.2	 36
625	 23	207.8	41.7	 30
626	 23	167.8	27.5	 30
627	 23	414.8	62.2	 30
628	 23	253.3	61.3	 30
629	 23	750.5	141.8	 36
630	 23	660.8	82.7	 30
631	 23	313.8	44.1	 30
632	 23	201.0	43.0	 30
633	 23	985.3	155.1	 30
634	 23	280.8	49.3	 36
635	 23	499.5	70.7	 30
636	 23	369.0	61.1	 30
637	 23	232.5	39.6	 30
638	 23	156.8	28.7	 30
639	 23	140.8	33.3	 36
640	 23	232.8	46.2	 30
641	 23	408.5	96.2	 30
642	 23	248.8	47.9	 30
643	 23	504.0	103.2	 30
644	 23	680.8	158.9	 36
645	 23	173.8	31.2	 30
646	 23	165.0	39.1	 30
647	 23	293.5	56.8	 30
648	 23	229.8	53.3	 30
649	 23	297.3	64.7	 36
650	 23	259.8	62.6	 30
651	 23	194.3	47.9	 30
652	 23	230.5	39.5	 30
653	 23	169.0	30.6	 30
654	 23	1222.3	240.9	 36
655	 23	217.5	52.8	 30
656	 23	284.5	48.6	 30
657	 23	1113.5	155.4	 30
658	 23	339.8	58.8	 30
659	 23	197.8	37.5	 30
660	 23	265.3	44.1	 36
661	 23	682.8	125.5	 30
662	 23	463.5	72.9	 30
663	 23	393.0	72.2	 30
664	 23	267.0	47.8	 30
665	 23	216.3	44.5	 36
666	 23	578.0	99.8	 30
667	 23	297.5	40.8	 30
668	 23	727.3	76.0	 30
669	 23	212.0	35.6	 30
670	 23	405.3	63.1	 36
671	 23	574.5	65.4	 30
672	 23	417.8	68.2	 30
673	 23	1383.8	197.1	 30
674	 23	1825.8	295.7	 30
675	 23	160.8	31.0	 36
676	 23	240.5	51.2	 30
677	 23	872.8	165.4	 30
678	 23	205.0	43.9	 30
679	 23	285.5	42.7	 30
680	 23	325.5	58.2	 36
681	 23	380.0	93.8	 30
682	 23	344.5	53.2	 30
683	 23	241.3	45.0	 30
684	 23	1774.5	216.4	 30
685	 23	167.0	28.2	 36
686	 23	206.3	34.6	 30
687	 23	516.3	60.4	 30
688	 23	227.8	42.8	 30
689	 23	145.3	28.8	 30
690	 23	469.5	83.7	 36
691	 23	122.5	25.7	 30
692	 23	369.5	47.9	 30
693	 23	742.5	143.3	 30
694	 23	198.3	41.2	 30
695	 23	167.8	32.5	 36
696	 23	779.3	104.5	 30
697	 23	11135.0	1414.5	 30
698	 23	231.8	28.4	 30
699	 23	1184.3	224.9	 30
700	 23	283.3	65.6	 36
701	 23	273.8	48.9	 30
702	 23	479.3	76.5	 30
703	 23	364.0	75.6	 30
704	 23	434.0	68.2	 30
705	 23	137.5	36.1	 36
[truncated: 11,414,921 more chars]
