# Supplementary material for: The transcriptome of syncytia induced by the cyst nematode Heterodera schachtii in Arabidopsis roots
Source: Plant J. 2008 Dec 9;57(5):771–84. doi: 10.1111/j.1365-313X.2008.03727.x (PMC2667683; doi:10.1111/j.1365-313X.2008.03727.x)
Supplement: Supporting Information [file Targets.txt]

no	hybDate	AmplRounds	Description	FileName
1	2005_05_03	3	Control Root	ControlA.CEL
2	2006_07_18	2	Control Root	Szakasits_CH2.CEL
3	2006_07_18	2	Control Root	Szakasits_Ci.CEL
4	2005_09_22	3	Control Root	C_Root_E.CEL
5	2005_05_03	3	Syncytium 5 dpi	Syn5A.CEL
6	2005_09_20	3	Syncytium 5 dpi	S5A2.CEL
7	2005_09_20	2	Syncytium 5 dpi	S5D.CEL
8	2006_07_18	2	Syncytium 5 dpi	Szakasits_S5E.CEL
9	2005_01_25	3	Syncytium 15 dpi	S15A.CEL
10	2005_05_03	3	Syncytium 15 dpi	Syn15B.CEL
11	2006_07_18	2	Syncytium 15 dpi	Szakasits_S14-1.CEL
